# Supplementary material for: Protein compactness and interaction valency define the architecture of a biomolecular condensate across scales
Source: eLife. 2023 Jul 20;12:e80038. doi: 10.7554/eLife.80038 (PMC10406433; doi:10.7554/eLife.80038)
Supplement: Figure 1—figure supplement 1—source data 1. [file elife-80038-fig1-figsupp1-data1.zip]

Archive with 8 entries (7 files):
- Figure_1_figure_supplement_1_source_data_1/
- __MACOSX/._Figure_1_figure_supplement_1_source_data_1
- Figure_1_figure_supplement_1_source_data_1/panel_C_source_data.xlsx
- __MACOSX/Figure_1_figure_supplement_1_source_data_1/._panel_C_source_data.xlsx
- Figure_1_figure_supplement_1_source_data_1/.DS_Store
- __MACOSX/Figure_1_figure_supplement_1_source_data_1/._.DS_Store
- Figure_1_figure_supplement_1_source_data_1/panel_A_source_data.xlsx
- __MACOSX/Figure_1_figure_supplement_1_source_data_1/._panel_A_source_data.xlsx
