# Supplementary material for: Protein compactness and interaction valency define the architecture of a biomolecular condensate across scales
Source: eLife. 2023 Jul 20;12:e80038. doi: 10.7554/eLife.80038 (PMC10406433; doi:10.7554/eLife.80038)
Supplement: Figure 1—figure supplement 1—source data 2. [file elife-80038-fig1-figsupp1-data2.zip]

Archive with 1 entries (1 files):
- Figure_1_figure_supplement_1_source_data_2.txt
