# Supplementary material for: Protein compactness and interaction valency define the architecture of a biomolecular condensate across scales
Source: eLife. 2023 Jul 20;12:e80038. doi: 10.7554/eLife.80038 (PMC10406433; doi:10.7554/eLife.80038)
Supplement: Figure 1—figure supplement 1—source data 2. [file elife-80038-fig1-figsupp1-data2.zip › Figure_1_figure_supplement_1_source_data_2.txt]

#e	solvent	R-Y	K-Y	Y-Y
4.8	Chloroform	-9.93 ± 0.16	-10.19 ± 0.14	-5.14 ± 0.18
32.7	Methanol	-5.94 ± 0.13	-5.30 ± 0.18	-4.93 ± 0.17
46.5	DMSO	-6.63 ± 0.10	-5.22 ± 0.21	-4.65 ± 0.21
78.3	Water	-7.78 ± 0.19	-7.46 ± 0.10	-5.50 ± 0.15
