# Supplementary material for: Protein compactness and interaction valency define the architecture of a biomolecular condensate across scales
Source: eLife. 2023 Jul 20;12:e80038. doi: 10.7554/eLife.80038 (PMC10406433; doi:10.7554/eLife.80038)
Supplement: Figure 2—source data 2. [file elife-80038-fig2-data2.zip]

Archive with 26 entries (23 files):
- Figure_2_source_data_2/
- __MACOSX/._Figure_2_source_data_2
- Figure_2_source_data_2/.DS_Store
- __MACOSX/Figure_2_source_data_2/._.DS_Store
- Figure_2_source_data_2/panel_C_source_data_files/
- __MACOSX/Figure_2_source_data_2/._panel_C_source_data_files
- Figure_2_source_data_2/panels_DE_source_data_files/
- __MACOSX/Figure_2_source_data_2/._panels_DE_source_data_files
- Figure_2_source_data_2/panel_C_source_data_files/WT24_1us_md_maximum_cls_size.dat
- __MACOSX/Figure_2_source_data_2/panel_C_source_data_files/._WT24_1us_md_maximum_cls_size.dat
- Figure_2_source_data_2/panel_C_source_data_files/Y2A24_1us_md_maximum_cls_size.dat
- __MACOSX/Figure_2_source_data_2/panel_C_source_data_files/._Y2A24_1us_md_maximum_cls_size.dat
- Figure_2_source_data_2/panel_C_source_data_files/R2K24_1us_md_maximum_cls_size.dat
- __MACOSX/Figure_2_source_data_2/panel_C_source_data_files/._R2K24_1us_md_maximum_cls_size.dat
- Figure_2_source_data_2/panels_DE_source_data_files/R2K24_1us_md_valency.last300ns.hist.dat
- __MACOSX/Figure_2_source_data_2/panels_DE_source_data_files/._R2K24_1us_md_valency.last300ns.hist.dat
- Figure_2_source_data_2/panels_DE_source_data_files/WT24_1us_md_valency.av.dat
- __MACOSX/Figure_2_source_data_2/panels_DE_source_data_files/._WT24_1us_md_valency.av.dat
- Figure_2_source_data_2/panels_DE_source_data_files/Y2A24_1us_md_valency.av.dat
- __MACOSX/Figure_2_source_data_2/panels_DE_source_data_files/._Y2A24_1us_md_valency.av.dat
- Figure_2_source_data_2/panels_DE_source_data_files/R2K24_1us_md_valency.av.dat
- __MACOSX/Figure_2_source_data_2/panels_DE_source_data_files/._R2K24_1us_md_valency.av.dat
- Figure_2_source_data_2/panels_DE_source_data_files/WT24_1us_md_valency.last300ns.hist.dat
- __MACOSX/Figure_2_source_data_2/panels_DE_source_data_files/._WT24_1us_md_valency.last300ns.hist.dat
- Figure_2_source_data_2/panels_DE_source_data_files/Y2A24_1us_md_valency.last300ns.hist.dat
- __MACOSX/Figure_2_source_data_2/panels_DE_source_data_files/._Y2A24_1us_md_valency.last300ns.hist.dat
