# Supplementary material for: Protein compactness and interaction valency define the architecture of a biomolecular condensate across scales
Source: eLife. 2023 Jul 20;12:e80038. doi: 10.7554/eLife.80038 (PMC10406433; doi:10.7554/eLife.80038)
Supplement: Figure 2—source data 2. [file elife-80038-fig2-data2.zip › Figure_2_source_data_2/panel_C_source_data_files/R2K24_1us_md_maximum_cls_size.dat]

5.0000000e+00 2.0000000e+00
1.0000000e+01 3.0000000e+00
1.5000000e+01 2.0000000e+00
2.0000000e+01 3.0000000e+00
2.5000000e+01 2.0000000e+00
3.0000000e+01 2.0000000e+00
3.5000000e+01 2.0000000e+00
4.0000000e+01 2.0000000e+00
4.5000000e+01 2.0000000e+00
5.0000000e+01 2.0000000e+00
5.5000000e+01 2.0000000e+00
6.0000000e+01 2.0000000e+00
6.5000000e+01 2.0000000e+00
7.0000000e+01 2.0000000e+00
7.5000000e+01 5.0000000e+00
8.0000000e+01 3.0000000e+00
8.5000000e+01 5.0000000e+00
9.0000000e+01 5.0000000e+00
9.5000000e+01 5.0000000e+00
1.0000000e+02 5.0000000e+00
1.0500000e+02 5.0000000e+00
1.1000000e+02 5.0000000e+00
1.1500000e+02 5.0000000e+00
1.2000000e+02 5.0000000e+00
1.2500000e+02 5.0000000e+00
1.3000000e+02 5.0000000e+00
1.3500000e+02 5.0000000e+00
1.4000000e+02 4.0000000e+00
1.4500000e+02 5.0000000e+00
1.5000000e+02 5.0000000e+00
1.5500000e+02 5.0000000e+00
1.6000000e+02 5.0000000e+00
1.6500000e+02 5.0000000e+00
1.7000000e+02 5.0000000e+00
1.7500000e+02 5.0000000e+00
1.8000000e+02 5.0000000e+00
1.8500000e+02 5.0000000e+00
1.9000000e+02 5.0000000e+00
1.9500000e+02 3.0000000e+00
2.0000000e+02 6.0000000e+00
2.0500000e+02 5.0000000e+00
2.1000000e+02 3.0000000e+00
2.1500000e+02 5.0000000e+00
2.2000000e+02 4.0000000e+00
2.2500000e+02 5.0000000e+00
2.3000000e+02 3.0000000e+00
2.3500000e+02 5.0000000e+00
2.4000000e+02 5.0000000e+00
2.4500000e+02 3.0000000e+00
2.5000000e+02 4.0000000e+00
2.5500000e+02 5.0000000e+00
2.6000000e+02 3.0000000e+00
2.6500000e+02 5.0000000e+00
2.7000000e+02 7.0000000e+00
2.7500000e+02 7.0000000e+00
2.8000000e+02 7.0000000e+00
2.8500000e+02 5.0000000e+00
2.9000000e+02 7.0000000e+00
2.9500000e+02 7.0000000e+00
3.0000000e+02 7.0000000e+00
3.0500000e+02 6.0000000e+00
3.1000000e+02 6.0000000e+00
3.1500000e+02 6.0000000e+00
3.2000000e+02 6.0000000e+00
3.2500000e+02 6.0000000e+00
3.3000000e+02 6.0000000e+00
3.3500000e+02 6.0000000e+00
3.4000000e+02 6.0000000e+00
3.4500000e+02 2.0000000e+00
3.5000000e+02 4.0000000e+00
3.5500000e+02 2.0000000e+00
3.6000000e+02 3.0000000e+00
3.6500000e+02 4.0000000e+00
3.7000000e+02 2.0000000e+00
3.7500000e+02 4.0000000e+00
3.8000000e+02 4.0000000e+00
3.8500000e+02 4.0000000e+00
3.9000000e+02 4.0000000e+00
3.9500000e+02 5.0000000e+00
4.0000000e+02 4.0000000e+00
4.0500000e+02 5.0000000e+00
4.1000000e+02 4.0000000e+00
4.1500000e+02 5.0000000e+00
4.2000000e+02 2.0000000e+00
4.2500000e+02 4.0000000e+00
4.3000000e+02 4.0000000e+00
4.3500000e+02 3.0000000e+00
4.4000000e+02 3.0000000e+00
4.4500000e+02 2.0000000e+00
4.5000000e+02 4.0000000e+00
4.5500000e+02 4.0000000e+00
4.6000000e+02 4.0000000e+00
4.6500000e+02 4.0000000e+00
4.7000000e+02 2.0000000e+00
4.7500000e+02 4.0000000e+00
4.8000000e+02 2.0000000e+00
4.8500000e+02 2.0000000e+00
4.9000000e+02 2.0000000e+00
4.9500000e+02 2.0000000e+00
5.0000000e+02 2.0000000e+00
5.0500000e+02 2.0000000e+00
5.1000000e+02 3.0000000e+00
5.1500000e+02 3.0000000e+00
5.2000000e+02 3.0000000e+00
5.2500000e+02 2.0000000e+00
5.3000000e+02 2.0000000e+00
5.3500000e+02 2.0000000e+00
5.4000000e+02 2.0000000e+00
5.4500000e+02 2.0000000e+00
5.5000000e+02 2.0000000e+00
5.5500000e+02 2.0000000e+00
5.6000000e+02 2.0000000e+00
5.6500000e+02 2.0000000e+00
5.7000000e+02 2.0000000e+00
5.7500000e+02 2.0000000e+00
5.8000000e+02 2.0000000e+00
5.8500000e+02 2.0000000e+00
5.9000000e+02 2.0000000e+00
5.9500000e+02 2.0000000e+00
6.0000000e+02 2.0000000e+00
6.0500000e+02 3.0000000e+00
6.1000000e+02 3.0000000e+00
6.1500000e+02 3.0000000e+00
6.2000000e+02 3.0000000e+00
6.2500000e+02 3.0000000e+00
6.3000000e+02 2.0000000e+00
6.3500000e+02 3.0000000e+00
6.4000000e+02 3.0000000e+00
6.4500000e+02 3.0000000e+00
6.5000000e+02 2.0000000e+00
6.5500000e+02 3.0000000e+00
6.6000000e+02 3.0000000e+00
6.6500000e+02 2.0000000e+00
6.7000000e+02 3.0000000e+00
6.7500000e+02 3.0000000e+00
6.8000000e+02 3.0000000e+00
6.8500000e+02 3.0000000e+00
6.9000000e+02 3.0000000e+00
6.9500000e+02 3.0000000e+00
7.0000000e+02 3.0000000e+00
7.0500000e+02 3.0000000e+00
7.1000000e+02 3.0000000e+00
7.1500000e+02 3.0000000e+00
7.2000000e+02 3.0000000e+00
7.2500000e+02 3.0000000e+00
7.3000000e+02 2.0000000e+00
7.3500000e+02 3.0000000e+00
7.4000000e+02 3.0000000e+00
7.4500000e+02 3.0000000e+00
7.5000000e+02 3.0000000e+00
7.5500000e+02 3.0000000e+00
7.6000000e+02 3.0000000e+00
7.6500000e+02 3.0000000e+00
7.7000000e+02 3.0000000e+00
7.7500000e+02 3.0000000e+00
7.8000000e+02 3.0000000e+00
7.8500000e+02 3.0000000e+00
7.9000000e+02 3.0000000e+00
7.9500000e+02 3.0000000e+00
8.0000000e+02 3.0000000e+00
8.0500000e+02 3.0000000e+00
8.1000000e+02 3.0000000e+00
8.1500000e+02 3.0000000e+00
8.2000000e+02 3.0000000e+00
8.2500000e+02 3.0000000e+00
8.3000000e+02 3.0000000e+00
8.3500000e+02 3.0000000e+00
8.4000000e+02 3.0000000e+00
8.4500000e+02 3.0000000e+00
8.5000000e+02 3.0000000e+00
8.5500000e+02 3.0000000e+00
8.6000000e+02 3.0000000e+00
8.6500000e+02 3.0000000e+00
8.7000000e+02 3.0000000e+00
8.7500000e+02 3.0000000e+00
8.8000000e+02 3.0000000e+00
8.8500000e+02 3.0000000e+00
8.9000000e+02 3.0000000e+00
8.9500000e+02 3.0000000e+00
9.0000000e+02 3.0000000e+00
9.0500000e+02 3.0000000e+00
9.1000000e+02 2.0000000e+00
9.1500000e+02 3.0000000e+00
9.2000000e+02 4.0000000e+00
9.2500000e+02 4.0000000e+00
9.3000000e+02 4.0000000e+00
9.3500000e+02 3.0000000e+00
9.4000000e+02 4.0000000e+00
9.4500000e+02 3.0000000e+00
9.5000000e+02 4.0000000e+00
9.5500000e+02 4.0000000e+00
9.6000000e+02 3.0000000e+00
9.6500000e+02 3.0000000e+00
9.7000000e+02 4.0000000e+00
9.7500000e+02 4.0000000e+00
9.8000000e+02 4.0000000e+00
9.8500000e+02 5.0000000e+00
9.9000000e+02 5.0000000e+00
9.9500000e+02 6.0000000e+00
1.0000000e+03 5.0000000e+00
1.0050000e+03 4.0000000e+00
1.0100000e+03 4.0000000e+00
1.0150000e+03 4.0000000e+00
1.0200000e+03 4.0000000e+00
1.0250000e+03 4.0000000e+00
1.0300000e+03 4.0000000e+00
1.0350000e+03 4.0000000e+00
1.0400000e+03 4.0000000e+00
1.0450000e+03 4.0000000e+00
1.0500000e+03 4.0000000e+00
1.0550000e+03 4.0000000e+00
1.0600000e+03 5.0000000e+00
1.0650000e+03 5.0000000e+00
1.0700000e+03 5.0000000e+00
1.0750000e+03 5.0000000e+00
1.0800000e+03 4.0000000e+00
1.0850000e+03 4.0000000e+00
1.0900000e+03 5.0000000e+00
1.0950000e+03 5.0000000e+00
1.1000000e+03 5.0000000e+00
1.1050000e+03 5.0000000e+00
1.1100000e+03 5.0000000e+00
1.1150000e+03 5.0000000e+00
1.1200000e+03 5.0000000e+00
1.1250000e+03 5.0000000e+00
1.1300000e+03 5.0000000e+00
1.1350000e+03 5.0000000e+00
1.1400000e+03 5.0000000e+00
1.1450000e+03 5.0000000e+00
1.1500000e+03 5.0000000e+00
1.1550000e+03 5.0000000e+00
1.1600000e+03 5.0000000e+00
1.1650000e+03 6.0000000e+00
1.1700000e+03 5.0000000e+00
1.1750000e+03 5.0000000e+00
1.1800000e+03 5.0000000e+00
1.1850000e+03 5.0000000e+00
1.1900000e+03 5.0000000e+00
1.1950000e+03 5.0000000e+00
1.2000000e+03 5.0000000e+00
1.2050000e+03 5.0000000e+00
1.2100000e+03 5.0000000e+00
1.2150000e+03 5.0000000e+00
1.2200000e+03 5.0000000e+00
1.2250000e+03 5.0000000e+00
1.2300000e+03 4.0000000e+00
1.2350000e+03 4.0000000e+00
1.2400000e+03 4.0000000e+00
1.2450000e+03 4.0000000e+00
1.2500000e+03 5.0000000e+00
1.2550000e+03 4.0000000e+00
1.2600000e+03 5.0000000e+00
1.2650000e+03 5.0000000e+00
1.2700000e+03 5.0000000e+00
1.2750000e+03 4.0000000e+00
1.2800000e+03 5.0000000e+00
1.2850000e+03 5.0000000e+00
1.2900000e+03 5.0000000e+00
1.2950000e+03 5.0000000e+00
1.3000000e+03 4.0000000e+00
1.3050000e+03 6.0000000e+00
1.3100000e+03 6.0000000e+00
1.3150000e+03 4.0000000e+00
1.3200000e+03 6.0000000e+00
1.3250000e+03 5.0000000e+00
1.3300000e+03 5.0000000e+00
1.3350000e+03 5.0000000e+00
1.3400000e+03 4.0000000e+00
1.3450000e+03 6.0000000e+00
1.3500000e+03 5.0000000e+00
1.3550000e+03 5.0000000e+00
1.3600000e+03 4.0000000e+00
1.3650000e+03 5.0000000e+00
1.3700000e+03 5.0000000e+00
1.3750000e+03 5.0000000e+00
1.3800000e+03 5.0000000e+00
1.3850000e+03 5.0000000e+00
1.3900000e+03 5.0000000e+00
1.3950000e+03 5.0000000e+00
1.4000000e+03 5.0000000e+00
1.4050000e+03 5.0000000e+00
1.4100000e+03 5.0000000e+00
1.4150000e+03 5.0000000e+00
1.4200000e+03 5.0000000e+00
1.4250000e+03 5.0000000e+00
1.4300000e+03 5.0000000e+00
1.4350000e+03 5.0000000e+00
1.4400000e+03 5.0000000e+00
1.4450000e+03 7.0000000e+00
1.4500000e+03 7.0000000e+00
1.4550000e+03 5.0000000e+00
1.4600000e+03 6.0000000e+00
1.4650000e+03 7.0000000e+00
1.4700000e+03 6.0000000e+00
1.4750000e+03 7.0000000e+00
1.4800000e+03 6.0000000e+00
1.4850000e+03 6.0000000e+00
1.4900000e+03 6.0000000e+00
1.4950000e+03 5.0000000e+00
1.5000000e+03 5.0000000e+00
1.5050000e+03 5.0000000e+00
1.5100000e+03 4.0000000e+00
1.5150000e+03 6.0000000e+00
1.5200000e+03 5.0000000e+00
1.5250000e+03 5.0000000e+00
1.5300000e+03 4.0000000e+00
1.5350000e+03 7.0000000e+00
1.5400000e+03 5.0000000e+00
1.5450000e+03 7.0000000e+00
1.5500000e+03 1.2000000e+01
1.5550000e+03 4.0000000e+00
1.5600000e+03 4.0000000e+00
1.5650000e+03 4.0000000e+00
1.5700000e+03 1.0000000e+01
1.5750000e+03 9.0000000e+00
1.5800000e+03 5.0000000e+00
1.5850000e+03 6.0000000e+00
1.5900000e+03 1.2000000e+01
1.5950000e+03 4.0000000e+00
1.6000000e+03 6.0000000e+00
1.6050000e+03 6.0000000e+00
1.6100000e+03 1.0000000e+01
1.6150000e+03 1.0000000e+01
1.6200000e+03 1.0000000e+01
1.6250000e+03 1.0000000e+01
1.6300000e+03 1.0000000e+01
1.6350000e+03 1.0000000e+01
1.6400000e+03 1.1000000e+01
1.6450000e+03 1.1000000e+01
1.6500000e+03 1.1000000e+01
1.6550000e+03 1.1000000e+01
1.6600000e+03 1.1000000e+01
1.6650000e+03 1.1000000e+01
1.6700000e+03 1.1000000e+01
1.6750000e+03 1.1000000e+01
1.6800000e+03 1.1000000e+01
1.6850000e+03 1.1000000e+01
1.6900000e+03 1.1000000e+01
1.6950000e+03 1.1000000e+01
1.7000000e+03 1.1000000e+01
1.7050000e+03 1.2000000e+01
1.7100000e+03 1.3000000e+01
1.7150000e+03 1.2000000e+01
1.7200000e+03 1.3000000e+01
1.7250000e+03 1.1000000e+01
1.7300000e+03 1.2000000e+01
1.7350000e+03 1.2000000e+01
1.7400000e+03 1.1000000e+01
1.7450000e+03 9.0000000e+00
1.7500000e+03 1.2000000e+01
1.7550000e+03 1.1000000e+01
1.7600000e+03 1.2000000e+01
1.7650000e+03 1.2000000e+01
1.7700000e+03 1.3000000e+01
1.7750000e+03 1.1000000e+01
1.7800000e+03 1.1000000e+01
1.7850000e+03 1.1000000e+01
1.7900000e+03 1.1000000e+01
1.7950000e+03 1.2000000e+01
1.8000000e+03 1.2000000e+01
1.8050000e+03 8.0000000e+00
1.8100000e+03 1.1000000e+01
1.8150000e+03 1.1000000e+01
1.8200000e+03 1.1000000e+01
1.8250000e+03 1.1000000e+01
1.8300000e+03 1.1000000e+01
1.8350000e+03 1.0000000e+01
1.8400000e+03 6.0000000e+00
1.8450000e+03 1.0000000e+01
1.8500000e+03 1.0000000e+01
1.8550000e+03 1.1000000e+01
1.8600000e+03 6.0000000e+00
1.8650000e+03 5.0000000e+00
1.8700000e+03 6.0000000e+00
1.8750000e+03 6.0000000e+00
1.8800000e+03 6.0000000e+00
1.8850000e+03 1.1000000e+01
1.8900000e+03 9.0000000e+00
1.8950000e+03 9.0000000e+00
1.9000000e+03 1.0000000e+01
1.9050000e+03 9.0000000e+00
1.9100000e+03 1.0000000e+01
1.9150000e+03 1.0000000e+01
1.9200000e+03 1.0000000e+01
1.9250000e+03 1.0000000e+01
1.9300000e+03 1.0000000e+01
1.9350000e+03 1.0000000e+01
1.9400000e+03 9.0000000e+00
1.9450000e+03 8.0000000e+00
1.9500000e+03 9.0000000e+00
1.9550000e+03 1.0000000e+01
1.9600000e+03 1.0000000e+01
1.9650000e+03 1.0000000e+01
1.9700000e+03 1.0000000e+01
1.9750000e+03 1.0000000e+01
1.9800000e+03 1.0000000e+01
1.9850000e+03 5.0000000e+00
1.9900000e+03 5.0000000e+00
1.9950000e+03 5.0000000e+00
2.0000000e+03 1.0000000e+01
2.0050000e+03 9.0000000e+00
2.0100000e+03 9.0000000e+00
2.0150000e+03 1.1000000e+01
2.0200000e+03 1.1000000e+01
2.0250000e+03 1.0000000e+01
2.0300000e+03 5.0000000e+00
2.0350000e+03 5.0000000e+00
2.0400000e+03 1.0000000e+01
2.0450000e+03 5.0000000e+00
2.0500000e+03 5.0000000e+00
2.0550000e+03 5.0000000e+00
2.0600000e+03 1.0000000e+01
2.0650000e+03 6.0000000e+00
2.0700000e+03 1.0000000e+01
2.0750000e+03 1.0000000e+01
2.0800000e+03 1.2000000e+01
2.0850000e+03 6.0000000e+00
2.0900000e+03 6.0000000e+00
2.0950000e+03 6.0000000e+00
2.1000000e+03 6.0000000e+00
2.1050000e+03 1.2000000e+01
2.1100000e+03 1.2000000e+01
2.1150000e+03 1.2000000e+01
2.1200000e+03 1.2000000e+01
2.1250000e+03 1.2000000e+01
2.1300000e+03 1.2000000e+01
2.1350000e+03 1.2000000e+01
2.1400000e+03 1.2000000e+01
2.1450000e+03 1.2000000e+01
2.1500000e+03 1.2000000e+01
2.1550000e+03 1.2000000e+01
2.1600000e+03 1.2000000e+01
2.1650000e+03 1.2000000e+01
2.1700000e+03 1.2000000e+01
2.1750000e+03 1.2000000e+01
2.1800000e+03 1.2000000e+01
2.1850000e+03 1.2000000e+01
2.1900000e+03 1.2000000e+01
2.1950000e+03 1.2000000e+01
2.2000000e+03 1.0000000e+01
2.2050000e+03 1.3000000e+01
2.2100000e+03 1.2000000e+01
2.2150000e+03 1.3000000e+01
2.2200000e+03 1.1000000e+01
2.2250000e+03 1.2000000e+01
2.2300000e+03 1.1000000e+01
2.2350000e+03 1.1000000e+01
2.2400000e+03 1.3000000e+01
2.2450000e+03 1.1000000e+01
2.2500000e+03 1.3000000e+01
2.2550000e+03 1.3000000e+01
2.2600000e+03 1.3000000e+01
2.2650000e+03 6.0000000e+00
2.2700000e+03 1.3000000e+01
2.2750000e+03 7.0000000e+00
2.2800000e+03 7.0000000e+00
2.2850000e+03 1.3000000e+01
2.2900000e+03 7.0000000e+00
2.2950000e+03 7.0000000e+00
2.3000000e+03 7.0000000e+00
2.3050000e+03 7.0000000e+00
2.3100000e+03 7.0000000e+00
2.3150000e+03 7.0000000e+00
2.3200000e+03 7.0000000e+00
2.3250000e+03 7.0000000e+00
2.3300000e+03 7.0000000e+00
2.3350000e+03 7.0000000e+00
2.3400000e+03 7.0000000e+00
2.3450000e+03 5.0000000e+00
2.3500000e+03 7.0000000e+00
2.3550000e+03 1.0000000e+01
2.3600000e+03 9.0000000e+00
2.3650000e+03 1.0000000e+01
2.3700000e+03 1.0000000e+01
2.3750000e+03 6.0000000e+00
2.3800000e+03 9.0000000e+00
2.3850000e+03 9.0000000e+00
2.3900000e+03 9.0000000e+00
2.3950000e+03 9.0000000e+00
2.4000000e+03 6.0000000e+00
2.4050000e+03 6.0000000e+00
2.4100000e+03 6.0000000e+00
2.4150000e+03 6.0000000e+00
2.4200000e+03 7.0000000e+00
2.4250000e+03 7.0000000e+00
2.4300000e+03 6.0000000e+00
2.4350000e+03 6.0000000e+00
2.4400000e+03 6.0000000e+00
2.4450000e+03 6.0000000e+00
2.4500000e+03 9.0000000e+00
2.4550000e+03 1.3000000e+01
2.4600000e+03 6.0000000e+00
2.4650000e+03 6.0000000e+00
2.4700000e+03 6.0000000e+00
2.4750000e+03 7.0000000e+00
2.4800000e+03 7.0000000e+00
2.4850000e+03 7.0000000e+00
2.4900000e+03 7.0000000e+00
2.4950000e+03 1.0000000e+01
2.5000000e+03 7.0000000e+00
2.5050000e+03 1.0000000e+01
2.5100000e+03 6.0000000e+00
2.5150000e+03 7.0000000e+00
2.5200000e+03 7.0000000e+00
2.5250000e+03 9.0000000e+00
2.5300000e+03 7.0000000e+00
2.5350000e+03 7.0000000e+00
2.5400000e+03 7.0000000e+00
2.5450000e+03 7.0000000e+00
2.5500000e+03 7.0000000e+00
2.5550000e+03 7.0000000e+00
2.5600000e+03 7.0000000e+00
2.5650000e+03 7.0000000e+00
2.5700000e+03 7.0000000e+00
2.5750000e+03 7.0000000e+00
2.5800000e+03 7.0000000e+00
2.5850000e+03 7.0000000e+00
2.5900000e+03 7.0000000e+00
2.5950000e+03 7.0000000e+00
2.6000000e+03 7.0000000e+00
2.6050000e+03 7.0000000e+00
2.6100000e+03 1.0000000e+01
2.6150000e+03 1.0000000e+01
2.6200000e+03 1.0000000e+01
2.6250000e+03 1.0000000e+01
2.6300000e+03 1.0000000e+01
2.6350000e+03 1.2000000e+01
2.6400000e+03 1.0000000e+01
2.6450000e+03 7.0000000e+00
2.6500000e+03 1.2000000e+01
2.6550000e+03 1.0000000e+01
2.6600000e+03 1.0000000e+01
2.6650000e+03 1.0000000e+01
2.6700000e+03 1.0000000e+01
2.6750000e+03 1.1000000e+01
2.6800000e+03 1.1000000e+01
2.6850000e+03 1.1000000e+01
2.6900000e+03 1.1000000e+01
2.6950000e+03 1.1000000e+01
2.7000000e+03 1.1000000e+01
2.7050000e+03 1.1000000e+01
2.7100000e+03 1.2000000e+01
2.7150000e+03 1.1000000e+01
2.7200000e+03 7.0000000e+00
2.7250000e+03 7.0000000e+00
2.7300000e+03 7.0000000e+00
2.7350000e+03 7.0000000e+00
2.7400000e+03 7.0000000e+00
2.7450000e+03 1.1000000e+01
2.7500000e+03 7.0000000e+00
2.7550000e+03 7.0000000e+00
2.7600000e+03 7.0000000e+00
2.7650000e+03 7.0000000e+00
2.7700000e+03 7.0000000e+00
2.7750000e+03 7.0000000e+00
2.7800000e+03 7.0000000e+00
2.7850000e+03 7.0000000e+00
2.7900000e+03 7.0000000e+00
2.7950000e+03 1.1000000e+01
2.8000000e+03 1.1000000e+01
2.8050000e+03 1.1000000e+01
2.8100000e+03 1.1000000e+01
2.8150000e+03 1.1000000e+01
2.8200000e+03 1.1000000e+01
2.8250000e+03 1.1000000e+01
2.8300000e+03 1.1000000e+01
2.8350000e+03 1.1000000e+01
2.8400000e+03 1.1000000e+01
2.8450000e+03 7.0000000e+00
2.8500000e+03 1.1000000e+01
2.8550000e+03 7.0000000e+00
2.8600000e+03 7.0000000e+00
2.8650000e+03 1.1000000e+01
2.8700000e+03 1.1000000e+01
2.8750000e+03 1.1000000e+01
2.8800000e+03 1.1000000e+01
2.8850000e+03 1.5000000e+01
2.8900000e+03 1.1000000e+01
2.8950000e+03 1.1000000e+01
2.9000000e+03 1.1000000e+01
2.9050000e+03 1.1000000e+01
2.9100000e+03 1.1000000e+01
2.9150000e+03 1.1000000e+01
2.9200000e+03 1.1000000e+01
2.9250000e+03 1.1000000e+01
2.9300000e+03 1.1000000e+01
2.9350000e+03 1.1000000e+01
2.9400000e+03 1.1000000e+01
2.9450000e+03 1.1000000e+01
2.9500000e+03 1.1000000e+01
2.9550000e+03 1.1000000e+01
2.9600000e+03 1.1000000e+01
2.9650000e+03 1.1000000e+01
2.9700000e+03 1.1000000e+01
2.9750000e+03 1.1000000e+01
2.9800000e+03 1.1000000e+01
2.9850000e+03 1.1000000e+01
2.9900000e+03 1.1000000e+01
2.9950000e+03 7.0000000e+00
3.0000000e+03 7.0000000e+00
3.0050000e+03 7.0000000e+00
3.0100000e+03 7.0000000e+00
3.0150000e+03 7.0000000e+00
3.0200000e+03 7.0000000e+00
3.0250000e+03 7.0000000e+00
3.0300000e+03 7.0000000e+00
3.0350000e+03 7.0000000e+00
3.0400000e+03 1.1000000e+01
3.0450000e+03 7.0000000e+00
3.0500000e+03 7.0000000e+00
3.0550000e+03 7.0000000e+00
3.0600000e+03 7.0000000e+00
3.0650000e+03 7.0000000e+00
3.0700000e+03 1.1000000e+01
3.0750000e+03 1.1000000e+01
3.0800000e+03 1.1000000e+01
3.0850000e+03 7.0000000e+00
3.0900000e+03 1.1000000e+01
3.0950000e+03 1.1000000e+01
3.1000000e+03 1.1000000e+01
3.1050000e+03 1.1000000e+01
3.1100000e+03 1.1000000e+01
3.1150000e+03 1.1000000e+01
3.1200000e+03 1.1000000e+01
3.1250000e+03 7.0000000e+00
3.1300000e+03 7.0000000e+00
3.1350000e+03 7.0000000e+00
3.1400000e+03 7.0000000e+00
3.1450000e+03 7.0000000e+00
3.1500000e+03 7.0000000e+00
3.1550000e+03 7.0000000e+00
3.1600000e+03 7.0000000e+00
3.1650000e+03 7.0000000e+00
3.1700000e+03 7.0000000e+00
3.1750000e+03 7.0000000e+00
3.1800000e+03 7.0000000e+00
3.1850000e+03 7.0000000e+00
3.1900000e+03 7.0000000e+00
3.1950000e+03 7.0000000e+00
3.2000000e+03 7.0000000e+00
3.2050000e+03 7.0000000e+00
3.2100000e+03 7.0000000e+00
3.2150000e+03 7.0000000e+00
3.2200000e+03 7.0000000e+00
3.2250000e+03 7.0000000e+00
3.2300000e+03 7.0000000e+00
3.2350000e+03 7.0000000e+00
3.2400000e+03 7.0000000e+00
3.2450000e+03 7.0000000e+00
3.2500000e+03 7.0000000e+00
3.2550000e+03 7.0000000e+00
3.2600000e+03 7.0000000e+00
3.2650000e+03 7.0000000e+00
3.2700000e+03 7.0000000e+00
3.2750000e+03 7.0000000e+00
3.2800000e+03 7.0000000e+00
3.2850000e+03 7.0000000e+00
3.2900000e+03 7.0000000e+00
3.2950000e+03 7.0000000e+00
3.3000000e+03 7.0000000e+00
3.3050000e+03 7.0000000e+00
3.3100000e+03 7.0000000e+00
3.3150000e+03 7.0000000e+00
3.3200000e+03 7.0000000e+00
3.3250000e+03 7.0000000e+00
3.3300000e+03 7.0000000e+00
3.3350000e+03 7.0000000e+00
3.3400000e+03 1.1000000e+01
3.3450000e+03 7.0000000e+00
3.3500000e+03 7.0000000e+00
3.3550000e+03 7.0000000e+00
3.3600000e+03 7.0000000e+00
3.3650000e+03 7.0000000e+00
3.3700000e+03 1.1000000e+01
3.3750000e+03 1.1000000e+01
3.3800000e+03 1.2000000e+01
3.3850000e+03 1.2000000e+01
3.3900000e+03 1.1000000e+01
3.3950000e+03 1.2000000e+01
3.4000000e+03 1.1000000e+01
3.4050000e+03 1.0000000e+01
3.4100000e+03 1.2000000e+01
3.4150000e+03 1.1000000e+01
3.4200000e+03 7.0000000e+00
3.4250000e+03 1.0000000e+01
3.4300000e+03 1.1000000e+01
3.4350000e+03 1.1000000e+01
3.4400000e+03 1.0000000e+01
3.4450000e+03 7.0000000e+00
3.4500000e+03 1.0000000e+01
3.4550000e+03 1.0000000e+01
3.4600000e+03 1.0000000e+01
3.4650000e+03 1.0000000e+01
3.4700000e+03 1.0000000e+01
3.4750000e+03 7.0000000e+00
3.4800000e+03 7.0000000e+00
3.4850000e+03 7.0000000e+00
3.4900000e+03 7.0000000e+00
3.4950000e+03 7.0000000e+00
3.5000000e+03 1.0000000e+01
3.5050000e+03 1.0000000e+01
3.5100000e+03 1.1000000e+01
3.5150000e+03 7.0000000e+00
3.5200000e+03 1.0000000e+01
3.5250000e+03 1.1000000e+01
3.5300000e+03 1.0000000e+01
3.5350000e+03 1.0000000e+01
3.5400000e+03 1.1000000e+01
3.5450000e+03 1.1000000e+01
3.5500000e+03 7.0000000e+00
3.5550000e+03 7.0000000e+00
3.5600000e+03 7.0000000e+00
3.5650000e+03 7.0000000e+00
3.5700000e+03 7.0000000e+00
3.5750000e+03 7.0000000e+00
3.5800000e+03 7.0000000e+00
3.5850000e+03 7.0000000e+00
3.5900000e+03 7.0000000e+00
3.5950000e+03 7.0000000e+00
3.6000000e+03 7.0000000e+00
3.6050000e+03 7.0000000e+00
3.6100000e+03 7.0000000e+00
3.6150000e+03 7.0000000e+00
3.6200000e+03 7.0000000e+00
3.6250000e+03 7.0000000e+00
3.6300000e+03 7.0000000e+00
3.6350000e+03 7.0000000e+00
3.6400000e+03 7.0000000e+00
3.6450000e+03 7.0000000e+00
3.6500000e+03 7.0000000e+00
3.6550000e+03 7.0000000e+00
3.6600000e+03 7.0000000e+00
3.6650000e+03 7.0000000e+00
3.6700000e+03 7.0000000e+00
3.6750000e+03 7.0000000e+00
3.6800000e+03 7.0000000e+00
3.6850000e+03 7.0000000e+00
3.6900000e+03 7.0000000e+00
3.6950000e+03 7.0000000e+00
3.7000000e+03 7.0000000e+00
3.7050000e+03 7.0000000e+00
3.7100000e+03 7.0000000e+00
3.7150000e+03 7.0000000e+00
3.7200000e+03 7.0000000e+00
3.7250000e+03 7.0000000e+00
3.7300000e+03 7.0000000e+00
3.7350000e+03 7.0000000e+00
3.7400000e+03 7.0000000e+00
3.7450000e+03 7.0000000e+00
3.7500000e+03 7.0000000e+00
3.7550000e+03 4.0000000e+00
3.7600000e+03 7.0000000e+00
3.7650000e+03 7.0000000e+00
3.7700000e+03 7.0000000e+00
3.7750000e+03 7.0000000e+00
3.7800000e+03 7.0000000e+00
3.7850000e+03 7.0000000e+00
3.7900000e+03 7.0000000e+00
3.7950000e+03 7.0000000e+00
3.8000000e+03 1.1000000e+01
3.8050000e+03 7.0000000e+00
3.8100000e+03 9.0000000e+00
3.8150000e+03 1.0000000e+01
3.8200000e+03 1.0000000e+01
3.8250000e+03 1.1000000e+01
3.8300000e+03 1.0000000e+01
3.8350000e+03 7.0000000e+00
3.8400000e+03 7.0000000e+00
3.8450000e+03 7.0000000e+00
3.8500000e+03 8.0000000e+00
3.8550000e+03 8.0000000e+00
3.8600000e+03 8.0000000e+00
3.8650000e+03 8.0000000e+00
3.8700000e+03 8.0000000e+00
3.8750000e+03 8.0000000e+00
3.8800000e+03 8.0000000e+00
3.8850000e+03 8.0000000e+00
3.8900000e+03 9.0000000e+00
3.8950000e+03 7.0000000e+00
3.9000000e+03 8.0000000e+00
3.9050000e+03 8.0000000e+00
3.9100000e+03 8.0000000e+00
3.9150000e+03 1.2000000e+01
3.9200000e+03 1.1000000e+01
3.9250000e+03 7.0000000e+00
3.9300000e+03 7.0000000e+00
3.9350000e+03 8.0000000e+00
3.9400000e+03 8.0000000e+00
3.9450000e+03 1.2000000e+01
3.9500000e+03 1.2000000e+01
3.9550000e+03 1.2000000e+01
3.9600000e+03 8.0000000e+00
3.9650000e+03 8.0000000e+00
3.9700000e+03 7.0000000e+00
3.9750000e+03 7.0000000e+00
3.9800000e+03 1.1000000e+01
3.9850000e+03 1.1000000e+01
3.9900000e+03 7.0000000e+00
3.9950000e+03 1.1000000e+01
4.0000000e+03 1.1000000e+01
4.0050000e+03 1.1000000e+01
4.0100000e+03 1.1000000e+01
4.0150000e+03 1.1000000e+01
4.0200000e+03 1.1000000e+01
4.0250000e+03 1.1000000e+01
4.0300000e+03 1.1000000e+01
4.0350000e+03 1.1000000e+01
4.0400000e+03 1.2000000e+01
4.0450000e+03 1.2000000e+01
4.0500000e+03 1.1000000e+01
4.0550000e+03 1.2000000e+01
4.0600000e+03 1.1000000e+01
4.0650000e+03 1.3000000e+01
4.0700000e+03 1.3000000e+01
4.0750000e+03 1.2000000e+01
4.0800000e+03 1.3000000e+01
4.0850000e+03 1.2000000e+01
4.0900000e+03 1.3000000e+01
4.0950000e+03 1.3000000e+01
4.1000000e+03 1.1000000e+01
4.1050000e+03 1.1000000e+01
4.1100000e+03 1.2000000e+01
4.1150000e+03 1.2000000e+01
4.1200000e+03 1.2000000e+01
4.1250000e+03 1.2000000e+01
4.1300000e+03 1.2000000e+01
4.1350000e+03 1.2000000e+01
4.1400000e+03 1.1000000e+01
4.1450000e+03 1.3000000e+01
4.1500000e+03 1.2000000e+01
4.1550000e+03 1.2000000e+01
4.1600000e+03 1.2000000e+01
4.1650000e+03 1.2000000e+01
4.1700000e+03 1.2000000e+01
4.1750000e+03 1.2000000e+01
4.1800000e+03 9.0000000e+00
4.1850000e+03 8.0000000e+00
4.1900000e+03 9.0000000e+00
4.1950000e+03 9.0000000e+00
4.2000000e+03 1.3000000e+01
4.2050000e+03 1.3000000e+01
4.2100000e+03 1.3000000e+01
4.2150000e+03 1.2000000e+01
4.2200000e+03 1.2000000e+01
4.2250000e+03 1.2000000e+01
4.2300000e+03 1.2000000e+01
4.2350000e+03 9.0000000e+00
4.2400000e+03 9.0000000e+00
4.2450000e+03 1.3000000e+01
4.2500000e+03 1.2000000e+01
4.2550000e+03 1.2000000e+01
4.2600000e+03 1.2000000e+01
4.2650000e+03 1.2000000e+01
4.2700000e+03 1.2000000e+01
4.2750000e+03 9.0000000e+00
4.2800000e+03 1.1000000e+01
4.2850000e+03 1.2000000e+01
4.2900000e+03 1.2000000e+01
4.2950000e+03 1.2000000e+01
4.3000000e+03 1.2000000e+01
4.3050000e+03 1.2000000e+01
4.3100000e+03 1.1000000e+01
4.3150000e+03 1.1000000e+01
4.3200000e+03 8.0000000e+00
4.3250000e+03 8.0000000e+00
4.3300000e+03 8.0000000e+00
4.3350000e+03 1.2000000e+01
4.3400000e+03 8.0000000e+00
4.3450000e+03 8.0000000e+00
4.3500000e+03 8.0000000e+00
4.3550000e+03 9.0000000e+00
4.3600000e+03 1.2000000e+01
4.3650000e+03 9.0000000e+00
4.3700000e+03 9.0000000e+00
4.3750000e+03 9.0000000e+00
4.3800000e+03 8.0000000e+00
4.3850000e+03 9.0000000e+00
4.3900000e+03 9.0000000e+00
4.3950000e+03 1.2000000e+01
4.4000000e+03 1.3000000e+01
4.4050000e+03 1.6000000e+01
4.4100000e+03 1.6000000e+01
4.4150000e+03 9.0000000e+00
4.4200000e+03 1.3000000e+01
4.4250000e+03 9.0000000e+00
4.4300000e+03 9.0000000e+00
4.4350000e+03 9.0000000e+00
4.4400000e+03 9.0000000e+00
4.4450000e+03 9.0000000e+00
4.4500000e+03 9.0000000e+00
4.4550000e+03 9.0000000e+00
4.4600000e+03 9.0000000e+00
4.4650000e+03 9.0000000e+00
4.4700000e+03 8.0000000e+00
4.4750000e+03 8.0000000e+00
4.4800000e+03 8.0000000e+00
4.4850000e+03 8.0000000e+00
4.4900000e+03 8.0000000e+00
4.4950000e+03 8.0000000e+00
4.5000000e+03 8.0000000e+00
4.5050000e+03 8.0000000e+00
4.5100000e+03 8.0000000e+00
4.5150000e+03 8.0000000e+00
4.5200000e+03 8.0000000e+00
4.5250000e+03 8.0000000e+00
4.5300000e+03 8.0000000e+00
4.5350000e+03 8.0000000e+00
4.5400000e+03 8.0000000e+00
4.5450000e+03 8.0000000e+00
4.5500000e+03 8.0000000e+00
4.5550000e+03 7.0000000e+00
4.5600000e+03 7.0000000e+00
4.5650000e+03 7.0000000e+00
4.5700000e+03 7.0000000e+00
4.5750000e+03 7.0000000e+00
4.5800000e+03 7.0000000e+00
4.5850000e+03 7.0000000e+00
4.5900000e+03 7.0000000e+00
4.5950000e+03 7.0000000e+00
4.6000000e+03 7.0000000e+00
4.6050000e+03 7.0000000e+00
4.6100000e+03 7.0000000e+00
4.6150000e+03 1.1000000e+01
4.6200000e+03 7.0000000e+00
4.6250000e+03 7.0000000e+00
4.6300000e+03 7.0000000e+00
4.6350000e+03 7.0000000e+00
4.6400000e+03 7.0000000e+00
4.6450000e+03 7.0000000e+00
4.6500000e+03 7.0000000e+00
4.6550000e+03 7.0000000e+00
4.6600000e+03 7.0000000e+00
4.6650000e+03 7.0000000e+00
4.6700000e+03 7.0000000e+00
4.6750000e+03 7.0000000e+00
4.6800000e+03 7.0000000e+00
4.6850000e+03 7.0000000e+00
4.6900000e+03 8.0000000e+00
4.6950000e+03 8.0000000e+00
4.7000000e+03 1.2000000e+01
4.7050000e+03 1.2000000e+01
4.7100000e+03 1.2000000e+01
4.7150000e+03 1.2000000e+01
4.7200000e+03 1.2000000e+01
4.7250000e+03 1.2000000e+01
4.7300000e+03 1.2000000e+01
4.7350000e+03 1.2000000e+01
4.7400000e+03 1.2000000e+01
4.7450000e+03 1.2000000e+01
4.7500000e+03 1.2000000e+01
4.7550000e+03 1.2000000e+01
4.7600000e+03 1.2000000e+01
4.7650000e+03 1.2000000e+01
4.7700000e+03 1.2000000e+01
4.7750000e+03 1.2000000e+01
4.7800000e+03 1.2000000e+01
4.7850000e+03 1.2000000e+01
4.7900000e+03 1.2000000e+01
4.7950000e+03 1.2000000e+01
4.8000000e+03 8.0000000e+00
4.8050000e+03 1.1000000e+01
4.8100000e+03 1.2000000e+01
4.8150000e+03 1.3000000e+01
4.8200000e+03 1.3000000e+01
4.8250000e+03 1.6000000e+01
4.8300000e+03 1.2000000e+01
4.8350000e+03 1.7000000e+01
4.8400000e+03 1.3000000e+01
4.8450000e+03 1.3000000e+01
4.8500000e+03 1.6000000e+01
4.8550000e+03 8.0000000e+00
4.8600000e+03 8.0000000e+00
4.8650000e+03 7.0000000e+00
4.8700000e+03 1.2000000e+01
4.8750000e+03 1.5000000e+01
4.8800000e+03 7.0000000e+00
4.8850000e+03 7.0000000e+00
4.8900000e+03 1.2000000e+01
4.8950000e+03 7.0000000e+00
4.9000000e+03 1.2000000e+01
4.9050000e+03 1.2000000e+01
4.9100000e+03 1.2000000e+01
4.9150000e+03 7.0000000e+00
4.9200000e+03 7.0000000e+00
4.9250000e+03 7.0000000e+00
4.9300000e+03 7.0000000e+00
4.9350000e+03 7.0000000e+00
4.9400000e+03 7.0000000e+00
4.9450000e+03 1.2000000e+01
4.9500000e+03 7.0000000e+00
4.9550000e+03 9.0000000e+00
4.9600000e+03 9.0000000e+00
4.9650000e+03 9.0000000e+00
4.9700000e+03 1.3000000e+01
4.9750000e+03 1.3000000e+01
4.9800000e+03 5.0000000e+00
4.9850000e+03 9.0000000e+00
4.9900000e+03 9.0000000e+00
4.9950000e+03 7.0000000e+00
5.0000000e+03 5.0000000e+00
5.0050000e+03 5.0000000e+00
5.0100000e+03 5.0000000e+00
5.0150000e+03 5.0000000e+00
5.0200000e+03 5.0000000e+00
5.0250000e+03 5.0000000e+00
5.0300000e+03 5.0000000e+00
5.0350000e+03 5.0000000e+00
5.0400000e+03 5.0000000e+00
5.0450000e+03 5.0000000e+00
5.0500000e+03 5.0000000e+00
5.0550000e+03 9.0000000e+00
5.0600000e+03 5.0000000e+00
5.0650000e+03 5.0000000e+00
5.0700000e+03 9.0000000e+00
5.0750000e+03 9.0000000e+00
5.0800000e+03 9.0000000e+00
5.0850000e+03 5.0000000e+00
5.0900000e+03 5.0000000e+00
5.0950000e+03 9.0000000e+00
5.1000000e+03 5.0000000e+00
5.1050000e+03 5.0000000e+00
5.1100000e+03 9.0000000e+00
5.1150000e+03 5.0000000e+00
5.1200000e+03 5.0000000e+00
5.1250000e+03 9.0000000e+00
5.1300000e+03 5.0000000e+00
5.1350000e+03 5.0000000e+00
5.1400000e+03 9.0000000e+00
5.1450000e+03 9.0000000e+00
5.1500000e+03 9.0000000e+00
5.1550000e+03 5.0000000e+00
5.1600000e+03 9.0000000e+00
5.1650000e+03 9.0000000e+00
5.1700000e+03 7.0000000e+00
5.1750000e+03 5.0000000e+00
5.1800000e+03 7.0000000e+00
5.1850000e+03 5.0000000e+00
5.1900000e+03 5.0000000e+00
5.1950000e+03 5.0000000e+00
5.2000000e+03 5.0000000e+00
5.2050000e+03 5.0000000e+00
5.2100000e+03 5.0000000e+00
5.2150000e+03 5.0000000e+00
5.2200000e+03 7.0000000e+00
5.2250000e+03 5.0000000e+00
5.2300000e+03 7.0000000e+00
5.2350000e+03 6.0000000e+00
5.2400000e+03 7.0000000e+00
5.2450000e+03 7.0000000e+00
5.2500000e+03 7.0000000e+00
5.2550000e+03 7.0000000e+00
5.2600000e+03 7.0000000e+00
5.2650000e+03 7.0000000e+00
5.2700000e+03 7.0000000e+00
5.2750000e+03 7.0000000e+00
5.2800000e+03 7.0000000e+00
5.2850000e+03 7.0000000e+00
5.2900000e+03 1.3000000e+01
5.2950000e+03 1.2000000e+01
5.3000000e+03 7.0000000e+00
5.3050000e+03 1.2000000e+01
5.3100000e+03 7.0000000e+00
5.3150000e+03 1.2000000e+01
5.3200000e+03 1.2000000e+01
5.3250000e+03 7.0000000e+00
5.3300000e+03 1.3000000e+01
5.3350000e+03 1.2000000e+01
5.3400000e+03 1.2000000e+01
5.3450000e+03 1.2000000e+01
5.3500000e+03 9.0000000e+00
5.3550000e+03 1.3000000e+01
5.3600000e+03 8.0000000e+00
5.3650000e+03 1.1000000e+01
5.3700000e+03 7.0000000e+00
5.3750000e+03 1.2000000e+01
5.3800000e+03 1.1000000e+01
5.3850000e+03 1.2000000e+01
5.3900000e+03 1.2000000e+01
5.3950000e+03 1.2000000e+01
5.4000000e+03 1.1000000e+01
5.4050000e+03 1.1000000e+01
5.4100000e+03 1.1000000e+01
5.4150000e+03 1.2000000e+01
5.4200000e+03 1.2000000e+01
5.4250000e+03 1.2000000e+01
5.4300000e+03 1.2000000e+01
5.4350000e+03 1.2000000e+01
5.4400000e+03 1.2000000e+01
5.4450000e+03 1.2000000e+01
5.4500000e+03 1.2000000e+01
5.4550000e+03 1.2000000e+01
5.4600000e+03 1.2000000e+01
5.4650000e+03 1.2000000e+01
5.4700000e+03 1.2000000e+01
5.4750000e+03 1.2000000e+01
5.4800000e+03 8.0000000e+00
5.4850000e+03 8.0000000e+00
5.4900000e+03 9.0000000e+00
5.4950000e+03 8.0000000e+00
5.5000000e+03 8.0000000e+00
5.5050000e+03 8.0000000e+00
5.5100000e+03 7.0000000e+00
5.5150000e+03 8.0000000e+00
5.5200000e+03 8.0000000e+00
5.5250000e+03 8.0000000e+00
5.5300000e+03 8.0000000e+00
5.5350000e+03 8.0000000e+00
5.5400000e+03 1.1000000e+01
5.5450000e+03 1.1000000e+01
5.5500000e+03 1.2000000e+01
5.5550000e+03 1.3000000e+01
5.5600000e+03 1.2000000e+01
5.5650000e+03 1.1000000e+01
5.5700000e+03 1.3000000e+01
5.5750000e+03 1.1000000e+01
5.5800000e+03 1.3000000e+01
5.5850000e+03 1.3000000e+01
5.5900000e+03 1.3000000e+01
5.5950000e+03 1.2000000e+01
5.6000000e+03 1.2000000e+01
5.6050000e+03 1.2000000e+01
5.6100000e+03 1.2000000e+01
5.6150000e+03 1.2000000e+01
5.6200000e+03 1.1000000e+01
5.6250000e+03 1.1000000e+01
5.6300000e+03 1.1000000e+01
5.6350000e+03 1.1000000e+01
5.6400000e+03 1.1000000e+01
5.6450000e+03 1.1000000e+01
5.6500000e+03 1.1000000e+01
5.6550000e+03 1.2000000e+01
5.6600000e+03 1.3000000e+01
5.6650000e+03 1.3000000e+01
5.6700000e+03 1.3000000e+01
5.6750000e+03 8.0000000e+00
5.6800000e+03 1.2000000e+01
5.6850000e+03 8.0000000e+00
5.6900000e+03 8.0000000e+00
5.6950000e+03 7.0000000e+00
5.7000000e+03 1.1000000e+01
5.7050000e+03 1.2000000e+01
5.7100000e+03 7.0000000e+00
5.7150000e+03 7.0000000e+00
5.7200000e+03 7.0000000e+00
5.7250000e+03 7.0000000e+00
5.7300000e+03 8.0000000e+00
5.7350000e+03 8.0000000e+00
5.7400000e+03 7.0000000e+00
5.7450000e+03 7.0000000e+00
5.7500000e+03 7.0000000e+00
5.7550000e+03 7.0000000e+00
5.7600000e+03 8.0000000e+00
5.7650000e+03 7.0000000e+00
5.7700000e+03 8.0000000e+00
5.7750000e+03 1.1000000e+01
5.7800000e+03 7.0000000e+00
5.7850000e+03 7.0000000e+00
5.7900000e+03 8.0000000e+00
5.7950000e+03 8.0000000e+00
5.8000000e+03 7.0000000e+00
5.8050000e+03 7.0000000e+00
5.8100000e+03 1.1000000e+01
5.8150000e+03 1.1000000e+01
5.8200000e+03 1.2000000e+01
5.8250000e+03 1.1000000e+01
5.8300000e+03 1.1000000e+01
5.8350000e+03 1.1000000e+01
5.8400000e+03 1.1000000e+01
5.8450000e+03 1.1000000e+01
5.8500000e+03 1.3000000e+01
5.8550000e+03 1.2000000e+01
5.8600000e+03 1.2000000e+01
5.8650000e+03 8.0000000e+00
5.8700000e+03 1.2000000e+01
5.8750000e+03 1.1000000e+01
5.8800000e+03 7.0000000e+00
5.8850000e+03 7.0000000e+00
5.8900000e+03 7.0000000e+00
5.8950000e+03 8.0000000e+00
5.9000000e+03 6.0000000e+00
5.9050000e+03 7.0000000e+00
5.9100000e+03 7.0000000e+00
5.9150000e+03 7.0000000e+00
5.9200000e+03 7.0000000e+00
5.9250000e+03 7.0000000e+00
5.9300000e+03 7.0000000e+00
5.9350000e+03 7.0000000e+00
5.9400000e+03 1.1000000e+01
5.9450000e+03 7.0000000e+00
5.9500000e+03 1.1000000e+01
5.9550000e+03 8.0000000e+00
5.9600000e+03 8.0000000e+00
5.9650000e+03 8.0000000e+00
5.9700000e+03 8.0000000e+00
5.9750000e+03 8.0000000e+00
5.9800000e+03 8.0000000e+00
5.9850000e+03 8.0000000e+00
5.9900000e+03 7.0000000e+00
5.9950000e+03 7.0000000e+00
6.0000000e+03 7.0000000e+00
6.0050000e+03 7.0000000e+00
6.0100000e+03 8.0000000e+00
6.0150000e+03 8.0000000e+00
6.0200000e+03 8.0000000e+00
6.0250000e+03 8.0000000e+00
6.0300000e+03 8.0000000e+00
6.0350000e+03 9.0000000e+00
6.0400000e+03 8.0000000e+00
6.0450000e+03 8.0000000e+00
6.0500000e+03 8.0000000e+00
6.0550000e+03 8.0000000e+00
6.0600000e+03 8.0000000e+00
6.0650000e+03 8.0000000e+00
6.0700000e+03 8.0000000e+00
6.0750000e+03 1.2000000e+01
6.0800000e+03 1.2000000e+01
6.0850000e+03 8.0000000e+00
6.0900000e+03 9.0000000e+00
6.0950000e+03 9.0000000e+00
6.1000000e+03 1.2000000e+01
6.1050000e+03 1.2000000e+01
6.1100000e+03 1.2000000e+01
6.1150000e+03 1.2000000e+01
6.1200000e+03 1.2000000e+01
6.1250000e+03 1.2000000e+01
6.1300000e+03 1.2000000e+01
6.1350000e+03 1.2000000e+01
6.1400000e+03 1.2000000e+01
6.1450000e+03 1.2000000e+01
6.1500000e+03 1.2000000e+01
6.1550000e+03 1.2000000e+01
6.1600000e+03 1.2000000e+01
6.1650000e+03 1.2000000e+01
6.1700000e+03 1.2000000e+01
6.1750000e+03 1.1000000e+01
6.1800000e+03 1.2000000e+01
6.1850000e+03 1.3000000e+01
6.1900000e+03 1.3000000e+01
6.1950000e+03 1.3000000e+01
6.2000000e+03 1.2000000e+01
6.2050000e+03 1.2000000e+01
6.2100000e+03 1.2000000e+01
6.2150000e+03 1.2000000e+01
6.2200000e+03 1.2000000e+01
6.2250000e+03 1.2000000e+01
6.2300000e+03 1.2000000e+01
6.2350000e+03 1.2000000e+01
6.2400000e+03 1.2000000e+01
6.2450000e+03 1.2000000e+01
6.2500000e+03 8.0000000e+00
6.2550000e+03 1.2000000e+01
6.2600000e+03 8.0000000e+00
6.2650000e+03 1.2000000e+01
6.2700000e+03 1.2000000e+01
6.2750000e+03 1.2000000e+01
6.2800000e+03 1.1000000e+01
6.2850000e+03 1.2000000e+01
6.2900000e+03 1.2000000e+01
6.2950000e+03 1.2000000e+01
6.3000000e+03 8.0000000e+00
6.3050000e+03 1.2000000e+01
6.3100000e+03 1.1000000e+01
6.3150000e+03 1.1000000e+01
6.3200000e+03 6.0000000e+00
6.3250000e+03 1.3000000e+01
6.3300000e+03 8.0000000e+00
6.3350000e+03 1.3000000e+01
6.3400000e+03 1.1000000e+01
6.3450000e+03 7.0000000e+00
6.3500000e+03 7.0000000e+00
6.3550000e+03 7.0000000e+00
6.3600000e+03 7.0000000e+00
6.3650000e+03 7.0000000e+00
6.3700000e+03 7.0000000e+00
6.3750000e+03 7.0000000e+00
6.3800000e+03 7.0000000e+00
6.3850000e+03 7.0000000e+00
6.3900000e+03 1.3000000e+01
6.3950000e+03 9.0000000e+00
6.4000000e+03 9.0000000e+00
6.4050000e+03 7.0000000e+00
6.4100000e+03 1.3000000e+01
6.4150000e+03 9.0000000e+00
6.4200000e+03 9.0000000e+00
6.4250000e+03 9.0000000e+00
6.4300000e+03 9.0000000e+00
6.4350000e+03 1.3000000e+01
6.4400000e+03 1.3000000e+01
6.4450000e+03 1.3000000e+01
6.4500000e+03 1.3000000e+01
6.4550000e+03 1.3000000e+01
6.4600000e+03 1.3000000e+01
6.4650000e+03 1.3000000e+01
6.4700000e+03 1.3000000e+01
6.4750000e+03 1.3000000e+01
6.4800000e+03 1.3000000e+01
6.4850000e+03 1.1000000e+01
6.4900000e+03 1.1000000e+01
6.4950000e+03 1.1000000e+01
6.5000000e+03 1.1000000e+01
6.5050000e+03 1.1000000e+01
6.5100000e+03 7.0000000e+00
6.5150000e+03 1.1000000e+01
6.5200000e+03 1.1000000e+01
6.5250000e+03 1.1000000e+01
6.5300000e+03 1.1000000e+01
6.5350000e+03 1.1000000e+01
6.5400000e+03 1.1000000e+01
6.5450000e+03 6.0000000e+00
6.5500000e+03 1.1000000e+01
6.5550000e+03 1.1000000e+01
6.5600000e+03 1.1000000e+01
6.5650000e+03 1.1000000e+01
6.5700000e+03 1.1000000e+01
6.5750000e+03 1.1000000e+01
6.5800000e+03 1.2000000e+01
6.5850000e+03 1.1000000e+01
6.5900000e+03 1.1000000e+01
6.5950000e+03 1.1000000e+01
6.6000000e+03 1.3000000e+01
6.6050000e+03 1.3000000e+01
6.6100000e+03 1.1000000e+01
6.6150000e+03 1.1000000e+01
6.6200000e+03 1.1000000e+01
6.6250000e+03 1.1000000e+01
6.6300000e+03 1.1000000e+01
6.6350000e+03 1.2000000e+01
6.6400000e+03 1.1000000e+01
6.6450000e+03 1.1000000e+01
6.6500000e+03 1.3000000e+01
6.6550000e+03 1.0000000e+01
6.6600000e+03 1.0000000e+01
6.6650000e+03 1.3000000e+01
6.6700000e+03 1.0000000e+01
6.6750000e+03 1.0000000e+01
6.6800000e+03 1.1000000e+01
6.6850000e+03 6.0000000e+00
6.6900000e+03 1.1000000e+01
6.6950000e+03 1.0000000e+01
6.7000000e+03 1.1000000e+01
6.7050000e+03 1.1000000e+01
6.7100000e+03 1.1000000e+01
6.7150000e+03 1.1000000e+01
6.7200000e+03 1.3000000e+01
6.7250000e+03 1.2000000e+01
6.7300000e+03 1.3000000e+01
6.7350000e+03 7.0000000e+00
6.7400000e+03 1.0000000e+01
6.7450000e+03 1.2000000e+01
6.7500000e+03 1.0000000e+01
6.7550000e+03 1.2000000e+01
6.7600000e+03 1.2000000e+01
6.7650000e+03 1.3000000e+01
6.7700000e+03 1.1000000e+01
6.7750000e+03 1.3000000e+01
6.7800000e+03 1.1000000e+01
6.7850000e+03 1.1000000e+01
6.7900000e+03 1.1000000e+01
6.7950000e+03 1.1000000e+01
6.8000000e+03 8.0000000e+00
6.8050000e+03 8.0000000e+00
6.8100000e+03 8.0000000e+00
6.8150000e+03 8.0000000e+00
6.8200000e+03 1.1000000e+01
6.8250000e+03 8.0000000e+00
6.8300000e+03 8.0000000e+00
6.8350000e+03 8.0000000e+00
6.8400000e+03 8.0000000e+00
6.8450000e+03 1.1000000e+01
6.8500000e+03 1.0000000e+01
6.8550000e+03 1.1000000e+01
6.8600000e+03 1.1000000e+01
6.8650000e+03 1.1000000e+01
6.8700000e+03 1.1000000e+01
6.8750000e+03 1.1000000e+01
6.8800000e+03 1.1000000e+01
6.8850000e+03 1.1000000e+01
6.8900000e+03 8.0000000e+00
6.8950000e+03 8.0000000e+00
6.9000000e+03 1.1000000e+01
6.9050000e+03 1.1000000e+01
6.9100000e+03 8.0000000e+00
6.9150000e+03 8.0000000e+00
6.9200000e+03 8.0000000e+00
6.9250000e+03 1.1000000e+01
6.9300000e+03 1.1000000e+01
6.9350000e+03 1.1000000e+01
6.9400000e+03 1.1000000e+01
6.9450000e+03 1.1000000e+01
6.9500000e+03 1.0000000e+01
6.9550000e+03 1.0000000e+01
6.9600000e+03 1.1000000e+01
6.9650000e+03 1.1000000e+01
6.9700000e+03 1.1000000e+01
6.9750000e+03 1.1000000e+01
6.9800000e+03 1.1000000e+01
6.9850000e+03 7.0000000e+00
6.9900000e+03 9.0000000e+00
6.9950000e+03 1.0000000e+01
7.0000000e+03 1.0000000e+01
7.0050000e+03 1.1000000e+01
7.0100000e+03 7.0000000e+00
7.0150000e+03 7.0000000e+00
7.0200000e+03 7.0000000e+00
7.0250000e+03 1.0000000e+01
7.0300000e+03 1.0000000e+01
7.0350000e+03 1.0000000e+01
7.0400000e+03 7.0000000e+00
7.0450000e+03 1.1000000e+01
7.0500000e+03 1.1000000e+01
7.0550000e+03 1.1000000e+01
7.0600000e+03 1.1000000e+01
7.0650000e+03 1.2000000e+01
7.0700000e+03 1.1000000e+01
7.0750000e+03 1.2000000e+01
7.0800000e+03 1.2000000e+01
7.0850000e+03 1.0000000e+01
7.0900000e+03 1.1000000e+01
7.0950000e+03 1.1000000e+01
7.1000000e+03 8.0000000e+00
7.1050000e+03 1.0000000e+01
7.1100000e+03 7.0000000e+00
7.1150000e+03 1.1000000e+01
7.1200000e+03 9.0000000e+00
7.1250000e+03 1.0000000e+01
7.1300000e+03 7.0000000e+00
7.1350000e+03 8.0000000e+00
7.1400000e+03 7.0000000e+00
7.1450000e+03 7.0000000e+00
7.1500000e+03 7.0000000e+00
7.1550000e+03 9.0000000e+00
7.1600000e+03 1.0000000e+01
7.1650000e+03 7.0000000e+00
7.1700000e+03 9.0000000e+00
7.1750000e+03 8.0000000e+00
7.1800000e+03 8.0000000e+00
7.1850000e+03 8.0000000e+00
7.1900000e+03 8.0000000e+00
7.1950000e+03 1.0000000e+01
7.2000000e+03 1.1000000e+01
7.2050000e+03 8.0000000e+00
7.2100000e+03 8.0000000e+00
7.2150000e+03 6.0000000e+00
7.2200000e+03 9.0000000e+00
7.2250000e+03 6.0000000e+00
7.2300000e+03 9.0000000e+00
7.2350000e+03 6.0000000e+00
7.2400000e+03 7.0000000e+00
7.2450000e+03 6.0000000e+00
7.2500000e+03 6.0000000e+00
7.2550000e+03 6.0000000e+00
7.2600000e+03 6.0000000e+00
7.2650000e+03 6.0000000e+00
7.2700000e+03 7.0000000e+00
7.2750000e+03 6.0000000e+00
7.2800000e+03 6.0000000e+00
7.2850000e+03 6.0000000e+00
7.2900000e+03 8.0000000e+00
7.2950000e+03 6.0000000e+00
7.3000000e+03 8.0000000e+00
7.3050000e+03 8.0000000e+00
7.3100000e+03 8.0000000e+00
7.3150000e+03 8.0000000e+00
7.3200000e+03 8.0000000e+00
7.3250000e+03 1.0000000e+01
7.3300000e+03 1.0000000e+01
7.3350000e+03 8.0000000e+00
7.3400000e+03 8.0000000e+00
7.3450000e+03 7.0000000e+00
7.3500000e+03 7.0000000e+00
7.3550000e+03 8.0000000e+00
7.3600000e+03 7.0000000e+00
7.3650000e+03 7.0000000e+00
7.3700000e+03 8.0000000e+00
7.3750000e+03 8.0000000e+00
7.3800000e+03 8.0000000e+00
7.3850000e+03 8.0000000e+00
7.3900000e+03 8.0000000e+00
7.3950000e+03 1.0000000e+01
7.4000000e+03 8.0000000e+00
7.4050000e+03 8.0000000e+00
7.4100000e+03 8.0000000e+00
7.4150000e+03 8.0000000e+00
7.4200000e+03 8.0000000e+00
7.4250000e+03 8.0000000e+00
7.4300000e+03 8.0000000e+00
7.4350000e+03 8.0000000e+00
7.4400000e+03 8.0000000e+00
7.4450000e+03 8.0000000e+00
7.4500000e+03 8.0000000e+00
7.4550000e+03 8.0000000e+00
7.4600000e+03 8.0000000e+00
7.4650000e+03 8.0000000e+00
7.4700000e+03 8.0000000e+00
7.4750000e+03 8.0000000e+00
7.4800000e+03 8.0000000e+00
7.4850000e+03 8.0000000e+00
7.4900000e+03 8.0000000e+00
7.4950000e+03 8.0000000e+00
7.5000000e+03 8.0000000e+00
7.5050000e+03 8.0000000e+00
7.5100000e+03 8.0000000e+00
7.5150000e+03 8.0000000e+00
7.5200000e+03 8.0000000e+00
7.5250000e+03 8.0000000e+00
7.5300000e+03 7.0000000e+00
7.5350000e+03 7.0000000e+00
7.5400000e+03 7.0000000e+00
7.5450000e+03 7.0000000e+00
7.5500000e+03 7.0000000e+00
7.5550000e+03 7.0000000e+00
7.5600000e+03 5.0000000e+00
7.5650000e+03 5.0000000e+00
7.5700000e+03 5.0000000e+00
7.5750000e+03 5.0000000e+00
7.5800000e+03 5.0000000e+00
7.5850000e+03 5.0000000e+00
7.5900000e+03 5.0000000e+00
7.5950000e+03 5.0000000e+00
7.6000000e+03 7.0000000e+00
7.6050000e+03 5.0000000e+00
7.6100000e+03 5.0000000e+00
7.6150000e+03 5.0000000e+00
7.6200000e+03 5.0000000e+00
7.6250000e+03 7.0000000e+00
7.6300000e+03 9.0000000e+00
7.6350000e+03 7.0000000e+00
7.6400000e+03 5.0000000e+00
7.6450000e+03 9.0000000e+00
7.6500000e+03 7.0000000e+00
7.6550000e+03 7.0000000e+00
7.6600000e+03 7.0000000e+00
7.6650000e+03 9.0000000e+00
7.6700000e+03 8.0000000e+00
7.6750000e+03 7.0000000e+00
7.6800000e+03 9.0000000e+00
7.6850000e+03 7.0000000e+00
7.6900000e+03 7.0000000e+00
7.6950000e+03 7.0000000e+00
7.7000000e+03 7.0000000e+00
7.7050000e+03 7.0000000e+00
7.7100000e+03 8.0000000e+00
7.7150000e+03 5.0000000e+00
7.7200000e+03 7.0000000e+00
7.7250000e+03 7.0000000e+00
7.7300000e+03 7.0000000e+00
7.7350000e+03 7.0000000e+00
7.7400000e+03 7.0000000e+00
7.7450000e+03 7.0000000e+00
7.7500000e+03 8.0000000e+00
7.7550000e+03 7.0000000e+00
7.7600000e+03 9.0000000e+00
7.7650000e+03 9.0000000e+00
7.7700000e+03 7.0000000e+00
7.7750000e+03 9.0000000e+00
7.7800000e+03 7.0000000e+00
7.7850000e+03 5.0000000e+00
7.7900000e+03 9.0000000e+00
7.7950000e+03 9.0000000e+00
7.8000000e+03 7.0000000e+00
7.8050000e+03 9.0000000e+00
7.8100000e+03 7.0000000e+00
7.8150000e+03 9.0000000e+00
7.8200000e+03 9.0000000e+00
7.8250000e+03 9.0000000e+00
7.8300000e+03 9.0000000e+00
7.8350000e+03 9.0000000e+00
7.8400000e+03 7.0000000e+00
7.8450000e+03 7.0000000e+00
7.8500000e+03 9.0000000e+00
7.8550000e+03 9.0000000e+00
7.8600000e+03 9.0000000e+00
7.8650000e+03 9.0000000e+00
7.8700000e+03 9.0000000e+00
7.8750000e+03 9.0000000e+00
7.8800000e+03 9.0000000e+00
7.8850000e+03 9.0000000e+00
7.8900000e+03 9.0000000e+00
7.8950000e+03 7.0000000e+00
7.9000000e+03 7.0000000e+00
7.9050000e+03 5.0000000e+00
7.9100000e+03 5.0000000e+00
7.9150000e+03 5.0000000e+00
7.9200000e+03 6.0000000e+00
7.9250000e+03 6.0000000e+00
7.9300000e+03 5.0000000e+00
7.9350000e+03 9.0000000e+00
7.9400000e+03 9.0000000e+00
7.9450000e+03 4.0000000e+00
7.9500000e+03 9.0000000e+00
7.9550000e+03 9.0000000e+00
7.9600000e+03 1.0000000e+01
7.9650000e+03 9.0000000e+00
7.9700000e+03 1.2000000e+01
7.9750000e+03 1.2000000e+01
7.9800000e+03 1.2000000e+01
7.9850000e+03 1.2000000e+01
7.9900000e+03 9.0000000e+00
7.9950000e+03 9.0000000e+00
8.0000000e+03 9.0000000e+00
8.0050000e+03 9.0000000e+00
8.0100000e+03 9.0000000e+00
8.0150000e+03 9.0000000e+00
8.0200000e+03 9.0000000e+00
8.0250000e+03 9.0000000e+00
8.0300000e+03 9.0000000e+00
8.0350000e+03 9.0000000e+00
8.0400000e+03 8.0000000e+00
8.0450000e+03 9.0000000e+00
8.0500000e+03 8.0000000e+00
8.0550000e+03 9.0000000e+00
8.0600000e+03 6.0000000e+00
8.0650000e+03 9.0000000e+00
8.0700000e+03 6.0000000e+00
8.0750000e+03 6.0000000e+00
8.0800000e+03 6.0000000e+00
8.0850000e+03 9.0000000e+00
8.0900000e+03 9.0000000e+00
8.0950000e+03 9.0000000e+00
8.1000000e+03 8.0000000e+00
8.1050000e+03 8.0000000e+00
8.1100000e+03 9.0000000e+00
8.1150000e+03 9.0000000e+00
8.1200000e+03 9.0000000e+00
8.1250000e+03 8.0000000e+00
8.1300000e+03 9.0000000e+00
8.1350000e+03 6.0000000e+00
8.1400000e+03 6.0000000e+00
8.1450000e+03 8.0000000e+00
8.1500000e+03 9.0000000e+00
8.1550000e+03 5.0000000e+00
8.1600000e+03 6.0000000e+00
8.1650000e+03 7.0000000e+00
8.1700000e+03 8.0000000e+00
8.1750000e+03 8.0000000e+00
8.1800000e+03 5.0000000e+00
8.1850000e+03 5.0000000e+00
8.1900000e+03 8.0000000e+00
8.1950000e+03 9.0000000e+00
8.2000000e+03 9.0000000e+00
8.2050000e+03 9.0000000e+00
8.2100000e+03 8.0000000e+00
8.2150000e+03 7.0000000e+00
8.2200000e+03 1.0000000e+01
8.2250000e+03 8.0000000e+00
8.2300000e+03 8.0000000e+00
8.2350000e+03 8.0000000e+00
8.2400000e+03 8.0000000e+00
8.2450000e+03 8.0000000e+00
8.2500000e+03 8.0000000e+00
8.2550000e+03 8.0000000e+00
8.2600000e+03 8.0000000e+00
8.2650000e+03 8.0000000e+00
8.2700000e+03 8.0000000e+00
8.2750000e+03 8.0000000e+00
8.2800000e+03 1.0000000e+01
8.2850000e+03 5.0000000e+00
8.2900000e+03 5.0000000e+00
8.2950000e+03 4.0000000e+00
8.3000000e+03 4.0000000e+00
8.3050000e+03 4.0000000e+00
8.3100000e+03 8.0000000e+00
8.3150000e+03 8.0000000e+00
8.3200000e+03 4.0000000e+00
8.3250000e+03 4.0000000e+00
8.3300000e+03 4.0000000e+00
8.3350000e+03 4.0000000e+00
8.3400000e+03 7.0000000e+00
8.3450000e+03 5.0000000e+00
8.3500000e+03 8.0000000e+00
8.3550000e+03 8.0000000e+00
8.3600000e+03 1.1000000e+01
8.3650000e+03 8.0000000e+00
8.3700000e+03 9.0000000e+00
8.3750000e+03 9.0000000e+00
8.3800000e+03 9.0000000e+00
8.3850000e+03 9.0000000e+00
8.3900000e+03 8.0000000e+00
8.3950000e+03 8.0000000e+00
8.4000000e+03 1.1000000e+01
8.4050000e+03 8.0000000e+00
8.4100000e+03 1.1000000e+01
8.4150000e+03 1.1000000e+01
8.4200000e+03 1.2000000e+01
8.4250000e+03 8.0000000e+00
8.4300000e+03 8.0000000e+00
8.4350000e+03 8.0000000e+00
8.4400000e+03 9.0000000e+00
8.4450000e+03 8.0000000e+00
8.4500000e+03 9.0000000e+00
8.4550000e+03 9.0000000e+00
8.4600000e+03 9.0000000e+00
8.4650000e+03 9.0000000e+00
8.4700000e+03 9.0000000e+00
8.4750000e+03 9.0000000e+00
8.4800000e+03 9.0000000e+00
8.4850000e+03 9.0000000e+00
8.4900000e+03 9.0000000e+00
8.4950000e+03 9.0000000e+00
8.5000000e+03 9.0000000e+00
8.5050000e+03 1.2000000e+01
8.5100000e+03 1.2000000e+01
8.5150000e+03 1.2000000e+01
8.5200000e+03 1.2000000e+01
8.5250000e+03 1.2000000e+01
8.5300000e+03 1.2000000e+01
8.5350000e+03 9.0000000e+00
8.5400000e+03 9.0000000e+00
8.5450000e+03 9.0000000e+00
8.5500000e+03 1.2000000e+01
8.5550000e+03 1.2000000e+01
8.5600000e+03 1.2000000e+01
8.5650000e+03 1.2000000e+01
8.5700000e+03 8.0000000e+00
8.5750000e+03 5.0000000e+00
8.5800000e+03 5.0000000e+00
8.5850000e+03 9.0000000e+00
8.5900000e+03 5.0000000e+00
8.5950000e+03 5.0000000e+00
8.6000000e+03 5.0000000e+00
8.6050000e+03 9.0000000e+00
8.6100000e+03 9.0000000e+00
8.6150000e+03 9.0000000e+00
8.6200000e+03 9.0000000e+00
8.6250000e+03 9.0000000e+00
8.6300000e+03 9.0000000e+00
8.6350000e+03 9.0000000e+00
8.6400000e+03 9.0000000e+00
8.6450000e+03 9.0000000e+00
8.6500000e+03 9.0000000e+00
8.6550000e+03 9.0000000e+00
8.6600000e+03 9.0000000e+00
8.6650000e+03 9.0000000e+00
8.6700000e+03 9.0000000e+00
8.6750000e+03 9.0000000e+00
8.6800000e+03 9.0000000e+00
8.6850000e+03 5.0000000e+00
8.6900000e+03 9.0000000e+00
8.6950000e+03 9.0000000e+00
8.7000000e+03 9.0000000e+00
8.7050000e+03 9.0000000e+00
8.7100000e+03 5.0000000e+00
8.7150000e+03 5.0000000e+00
8.7200000e+03 5.0000000e+00
8.7250000e+03 9.0000000e+00
8.7300000e+03 5.0000000e+00
8.7350000e+03 5.0000000e+00
8.7400000e+03 5.0000000e+00
8.7450000e+03 5.0000000e+00
8.7500000e+03 9.0000000e+00
8.7550000e+03 5.0000000e+00
8.7600000e+03 9.0000000e+00
8.7650000e+03 9.0000000e+00
8.7700000e+03 9.0000000e+00
8.7750000e+03 9.0000000e+00
8.7800000e+03 9.0000000e+00
8.7850000e+03 9.0000000e+00
8.7900000e+03 9.0000000e+00
8.7950000e+03 9.0000000e+00
8.8000000e+03 5.0000000e+00
8.8050000e+03 5.0000000e+00
8.8100000e+03 5.0000000e+00
8.8150000e+03 5.0000000e+00
8.8200000e+03 5.0000000e+00
8.8250000e+03 5.0000000e+00
8.8300000e+03 5.0000000e+00
8.8350000e+03 5.0000000e+00
8.8400000e+03 5.0000000e+00
8.8450000e+03 5.0000000e+00
8.8500000e+03 5.0000000e+00
8.8550000e+03 5.0000000e+00
8.8600000e+03 5.0000000e+00
8.8650000e+03 5.0000000e+00
8.8700000e+03 5.0000000e+00
8.8750000e+03 5.0000000e+00
8.8800000e+03 5.0000000e+00
8.8850000e+03 5.0000000e+00
8.8900000e+03 5.0000000e+00
8.8950000e+03 5.0000000e+00
8.9000000e+03 5.0000000e+00
8.9050000e+03 5.0000000e+00
8.9100000e+03 5.0000000e+00
8.9150000e+03 5.0000000e+00
8.9200000e+03 5.0000000e+00
8.9250000e+03 5.0000000e+00
8.9300000e+03 5.0000000e+00
8.9350000e+03 5.0000000e+00
8.9400000e+03 5.0000000e+00
8.9450000e+03 5.0000000e+00
8.9500000e+03 5.0000000e+00
8.9550000e+03 5.0000000e+00
8.9600000e+03 5.0000000e+00
8.9650000e+03 5.0000000e+00
8.9700000e+03 5.0000000e+00
8.9750000e+03 5.0000000e+00
8.9800000e+03 5.0000000e+00
8.9850000e+03 5.0000000e+00
8.9900000e+03 5.0000000e+00
8.9950000e+03 5.0000000e+00
9.0000000e+03 9.0000000e+00
9.0050000e+03 5.0000000e+00
9.0100000e+03 5.0000000e+00
9.0150000e+03 5.0000000e+00
9.0200000e+03 5.0000000e+00
9.0250000e+03 9.0000000e+00
9.0300000e+03 5.0000000e+00
9.0350000e+03 5.0000000e+00
9.0400000e+03 5.0000000e+00
9.0450000e+03 5.0000000e+00
9.0500000e+03 5.0000000e+00
9.0550000e+03 5.0000000e+00
9.0600000e+03 5.0000000e+00
9.0650000e+03 5.0000000e+00
9.0700000e+03 5.0000000e+00
9.0750000e+03 5.0000000e+00
9.0800000e+03 5.0000000e+00
9.0850000e+03 5.0000000e+00
9.0900000e+03 5.0000000e+00
9.0950000e+03 5.0000000e+00
9.1000000e+03 5.0000000e+00
9.1050000e+03 5.0000000e+00
9.1100000e+03 5.0000000e+00
9.1150000e+03 5.0000000e+00
9.1200000e+03 5.0000000e+00
9.1250000e+03 5.0000000e+00
9.1300000e+03 5.0000000e+00
9.1350000e+03 6.0000000e+00
9.1400000e+03 5.0000000e+00
9.1450000e+03 5.0000000e+00
9.1500000e+03 5.0000000e+00
9.1550000e+03 5.0000000e+00
9.1600000e+03 5.0000000e+00
9.1650000e+03 5.0000000e+00
9.1700000e+03 5.0000000e+00
9.1750000e+03 5.0000000e+00
9.1800000e+03 5.0000000e+00
9.1850000e+03 5.0000000e+00
9.1900000e+03 5.0000000e+00
9.1950000e+03 5.0000000e+00
9.2000000e+03 5.0000000e+00
9.2050000e+03 5.0000000e+00
9.2100000e+03 5.0000000e+00
9.2150000e+03 5.0000000e+00
9.2200000e+03 5.0000000e+00
9.2250000e+03 5.0000000e+00
9.2300000e+03 5.0000000e+00
9.2350000e+03 5.0000000e+00
9.2400000e+03 5.0000000e+00
9.2450000e+03 5.0000000e+00
9.2500000e+03 5.0000000e+00
9.2550000e+03 5.0000000e+00
9.2600000e+03 5.0000000e+00
9.2650000e+03 5.0000000e+00
9.2700000e+03 5.0000000e+00
9.2750000e+03 5.0000000e+00
9.2800000e+03 5.0000000e+00
9.2850000e+03 5.0000000e+00
9.2900000e+03 5.0000000e+00
9.2950000e+03 5.0000000e+00
9.3000000e+03 5.0000000e+00
9.3050000e+03 5.0000000e+00
9.3100000e+03 5.0000000e+00
9.3150000e+03 5.0000000e+00
9.3200000e+03 5.0000000e+00
9.3250000e+03 5.0000000e+00
9.3300000e+03 4.0000000e+00
9.3350000e+03 5.0000000e+00
9.3400000e+03 5.0000000e+00
9.3450000e+03 5.0000000e+00
9.3500000e+03 4.0000000e+00
9.3550000e+03 4.0000000e+00
9.3600000e+03 4.0000000e+00
9.3650000e+03 5.0000000e+00
9.3700000e+03 5.0000000e+00
9.3750000e+03 5.0000000e+00
9.3800000e+03 4.0000000e+00
9.3850000e+03 5.0000000e+00
9.3900000e+03 5.0000000e+00
9.3950000e+03 4.0000000e+00
9.4000000e+03 5.0000000e+00
9.4050000e+03 5.0000000e+00
9.4100000e+03 5.0000000e+00
9.4150000e+03 9.0000000e+00
9.4200000e+03 9.0000000e+00
9.4250000e+03 5.0000000e+00
9.4300000e+03 5.0000000e+00
9.4350000e+03 5.0000000e+00
9.4400000e+03 8.0000000e+00
9.4450000e+03 5.0000000e+00
9.4500000e+03 5.0000000e+00
9.4550000e+03 4.0000000e+00
9.4600000e+03 4.0000000e+00
9.4650000e+03 4.0000000e+00
9.4700000e+03 5.0000000e+00
9.4750000e+03 8.0000000e+00
9.4800000e+03 4.0000000e+00
9.4850000e+03 5.0000000e+00
9.4900000e+03 5.0000000e+00
9.4950000e+03 4.0000000e+00
9.5000000e+03 5.0000000e+00
9.5050000e+03 7.0000000e+00
9.5100000e+03 4.0000000e+00
9.5150000e+03 5.0000000e+00
9.5200000e+03 5.0000000e+00
9.5250000e+03 4.0000000e+00
9.5300000e+03 4.0000000e+00
9.5350000e+03 4.0000000e+00
9.5400000e+03 4.0000000e+00
9.5450000e+03 4.0000000e+00
9.5500000e+03 4.0000000e+00
9.5550000e+03 4.0000000e+00
9.5600000e+03 5.0000000e+00
9.5650000e+03 5.0000000e+00
9.5700000e+03 4.0000000e+00
9.5750000e+03 5.0000000e+00
9.5800000e+03 5.0000000e+00
9.5850000e+03 4.0000000e+00
9.5900000e+03 4.0000000e+00
9.5950000e+03 5.0000000e+00
9.6000000e+03 5.0000000e+00
9.6050000e+03 4.0000000e+00
9.6100000e+03 4.0000000e+00
9.6150000e+03 4.0000000e+00
9.6200000e+03 4.0000000e+00
9.6250000e+03 4.0000000e+00
9.6300000e+03 4.0000000e+00
9.6350000e+03 4.0000000e+00
9.6400000e+03 4.0000000e+00
9.6450000e+03 5.0000000e+00
9.6500000e+03 4.0000000e+00
9.6550000e+03 5.0000000e+00
9.6600000e+03 5.0000000e+00
9.6650000e+03 9.0000000e+00
9.6700000e+03 5.0000000e+00
9.6750000e+03 5.0000000e+00
9.6800000e+03 6.0000000e+00
9.6850000e+03 9.0000000e+00
9.6900000e+03 9.0000000e+00
9.6950000e+03 9.0000000e+00
9.7000000e+03 9.0000000e+00
9.7050000e+03 9.0000000e+00
9.7100000e+03 9.0000000e+00
9.7150000e+03 5.0000000e+00
9.7200000e+03 5.0000000e+00
9.7250000e+03 7.0000000e+00
9.7300000e+03 4.0000000e+00
9.7350000e+03 4.0000000e+00
9.7400000e+03 4.0000000e+00
9.7450000e+03 4.0000000e+00
9.7500000e+03 4.0000000e+00
9.7550000e+03 4.0000000e+00
9.7600000e+03 5.0000000e+00
9.7650000e+03 7.0000000e+00
9.7700000e+03 4.0000000e+00
9.7750000e+03 5.0000000e+00
9.7800000e+03 5.0000000e+00
9.7850000e+03 5.0000000e+00
9.7900000e+03 5.0000000e+00
9.7950000e+03 5.0000000e+00
9.8000000e+03 5.0000000e+00
9.8050000e+03 7.0000000e+00
9.8100000e+03 7.0000000e+00
9.8150000e+03 7.0000000e+00
9.8200000e+03 7.0000000e+00
9.8250000e+03 7.0000000e+00
9.8300000e+03 7.0000000e+00
9.8350000e+03 7.0000000e+00
9.8400000e+03 7.0000000e+00
9.8450000e+03 5.0000000e+00
9.8500000e+03 8.0000000e+00
9.8550000e+03 1.3000000e+01
9.8600000e+03 1.3000000e+01
9.8650000e+03 1.3000000e+01
9.8700000e+03 1.3000000e+01
9.8750000e+03 1.2000000e+01
9.8800000e+03 1.3000000e+01
9.8850000e+03 1.3000000e+01
9.8900000e+03 1.3000000e+01
9.8950000e+03 1.3000000e+01
9.9000000e+03 1.3000000e+01
9.9050000e+03 1.3000000e+01
9.9100000e+03 1.3000000e+01
9.9150000e+03 1.3000000e+01
9.9200000e+03 1.3000000e+01
9.9250000e+03 1.3000000e+01
9.9300000e+03 1.3000000e+01
9.9350000e+03 1.3000000e+01
9.9400000e+03 1.3000000e+01
9.9450000e+03 1.3000000e+01
9.9500000e+03 1.3000000e+01
9.9550000e+03 1.3000000e+01
9.9600000e+03 1.3000000e+01
9.9650000e+03 1.3000000e+01
9.9700000e+03 1.3000000e+01
9.9750000e+03 1.3000000e+01
9.9800000e+03 1.3000000e+01
9.9850000e+03 1.3000000e+01
9.9900000e+03 1.3000000e+01
9.9950000e+03 1.3000000e+01
1.0000000e+04 1.3000000e+01
1.0005000e+04 1.3000000e+01
1.0010000e+04 1.3000000e+01
1.0015000e+04 1.2000000e+01
1.0020000e+04 1.3000000e+01
1.0025000e+04 1.2000000e+01
1.0030000e+04 1.2000000e+01
1.0035000e+04 1.2000000e+01
1.0040000e+04 1.1000000e+01
1.0045000e+04 1.2000000e+01
1.0050000e+04 1.1000000e+01
1.0055000e+04 1.3000000e+01
1.0060000e+04 1.2000000e+01
1.0065000e+04 1.2000000e+01
1.0070000e+04 1.2000000e+01
1.0075000e+04 1.2000000e+01
1.0080000e+04 1.3000000e+01
1.0085000e+04 1.3000000e+01
1.0090000e+04 1.2000000e+01
1.0095000e+04 1.2000000e+01
1.0100000e+04 1.2000000e+01
1.0105000e+04 9.0000000e+00
1.0110000e+04 9.0000000e+00
1.0115000e+04 9.0000000e+00
1.0120000e+04 9.0000000e+00
1.0125000e+04 1.3000000e+01
1.0130000e+04 1.3000000e+01
1.0135000e+04 9.0000000e+00
1.0140000e+04 1.2000000e+01
1.0145000e+04 8.0000000e+00
1.0150000e+04 8.0000000e+00
1.0155000e+04 1.1000000e+01
1.0160000e+04 1.1000000e+01
1.0165000e+04 8.0000000e+00
1.0170000e+04 8.0000000e+00
1.0175000e+04 8.0000000e+00
1.0180000e+04 7.0000000e+00
1.0185000e+04 8.0000000e+00
1.0190000e+04 8.0000000e+00
1.0195000e+04 8.0000000e+00
1.0200000e+04 1.2000000e+01
1.0205000e+04 7.0000000e+00
1.0210000e+04 7.0000000e+00
1.0215000e+04 7.0000000e+00
1.0220000e+04 8.0000000e+00
1.0225000e+04 1.1000000e+01
1.0230000e+04 7.0000000e+00
1.0235000e+04 1.1000000e+01
1.0240000e+04 1.1000000e+01
1.0245000e+04 7.0000000e+00
1.0250000e+04 7.0000000e+00
1.0255000e+04 8.0000000e+00
1.0260000e+04 8.0000000e+00
1.0265000e+04 7.0000000e+00
1.0270000e+04 7.0000000e+00
1.0275000e+04 7.0000000e+00
1.0280000e+04 8.0000000e+00
1.0285000e+04 8.0000000e+00
1.0290000e+04 8.0000000e+00
1.0295000e+04 8.0000000e+00
1.0300000e+04 7.0000000e+00
1.0305000e+04 8.0000000e+00
1.0310000e+04 8.0000000e+00
1.0315000e+04 1.1000000e+01
1.0320000e+04 8.0000000e+00
1.0325000e+04 7.0000000e+00
1.0330000e+04 7.0000000e+00
1.0335000e+04 7.0000000e+00
1.0340000e+04 1.0000000e+01
1.0345000e+04 8.0000000e+00
1.0350000e+04 1.1000000e+01
1.0355000e+04 7.0000000e+00
1.0360000e+04 8.0000000e+00
1.0365000e+04 8.0000000e+00
1.0370000e+04 8.0000000e+00
1.0375000e+04 8.0000000e+00
1.0380000e+04 7.0000000e+00
1.0385000e+04 7.0000000e+00
1.0390000e+04 7.0000000e+00
1.0395000e+04 8.0000000e+00
1.0400000e+04 8.0000000e+00
1.0405000e+04 8.0000000e+00
1.0410000e+04 8.0000000e+00
1.0415000e+04 8.0000000e+00
1.0420000e+04 8.0000000e+00
1.0425000e+04 8.0000000e+00
1.0430000e+04 8.0000000e+00
1.0435000e+04 8.0000000e+00
1.0440000e+04 8.0000000e+00
1.0445000e+04 8.0000000e+00
1.0450000e+04 8.0000000e+00
1.0455000e+04 8.0000000e+00
1.0460000e+04 8.0000000e+00
1.0465000e+04 8.0000000e+00
1.0470000e+04 8.0000000e+00
1.0475000e+04 8.0000000e+00
1.0480000e+04 8.0000000e+00
1.0485000e+04 8.0000000e+00
1.0490000e+04 8.0000000e+00
1.0495000e+04 8.0000000e+00
1.0500000e+04 8.0000000e+00
1.0505000e+04 8.0000000e+00
1.0510000e+04 8.0000000e+00
1.0515000e+04 8.0000000e+00
1.0520000e+04 8.0000000e+00
1.0525000e+04 8.0000000e+00
1.0530000e+04 8.0000000e+00
1.0535000e+04 8.0000000e+00
1.0540000e+04 8.0000000e+00
1.0545000e+04 1.1000000e+01
1.0550000e+04 1.0000000e+01
1.0555000e+04 1.2000000e+01
1.0560000e+04 8.0000000e+00
1.0565000e+04 1.1000000e+01
1.0570000e+04 8.0000000e+00
1.0575000e+04 1.0000000e+01
1.0580000e+04 1.1000000e+01
1.0585000e+04 1.1000000e+01
1.0590000e+04 1.1000000e+01
1.0595000e+04 1.2000000e+01
1.0600000e+04 1.2000000e+01
1.0605000e+04 1.2000000e+01
1.0610000e+04 1.6000000e+01
1.0615000e+04 1.6000000e+01
1.0620000e+04 1.5000000e+01
1.0625000e+04 1.5000000e+01
1.0630000e+04 1.1000000e+01
1.0635000e+04 1.2000000e+01
1.0640000e+04 1.5000000e+01
1.0645000e+04 1.2000000e+01
1.0650000e+04 8.0000000e+00
1.0655000e+04 8.0000000e+00
1.0660000e+04 8.0000000e+00
1.0665000e+04 8.0000000e+00
1.0670000e+04 8.0000000e+00
1.0675000e+04 8.0000000e+00
1.0680000e+04 8.0000000e+00
1.0685000e+04 8.0000000e+00
1.0690000e+04 1.1000000e+01
1.0695000e+04 8.0000000e+00
1.0700000e+04 8.0000000e+00
1.0705000e+04 8.0000000e+00
1.0710000e+04 8.0000000e+00
1.0715000e+04 8.0000000e+00
1.0720000e+04 7.0000000e+00
1.0725000e+04 7.0000000e+00
1.0730000e+04 8.0000000e+00
1.0735000e+04 8.0000000e+00
1.0740000e+04 7.0000000e+00
1.0745000e+04 7.0000000e+00
1.0750000e+04 7.0000000e+00
1.0755000e+04 7.0000000e+00
1.0760000e+04 7.0000000e+00
1.0765000e+04 7.0000000e+00
1.0770000e+04 1.0000000e+01
1.0775000e+04 1.0000000e+01
1.0780000e+04 7.0000000e+00
1.0785000e+04 1.0000000e+01
1.0790000e+04 7.0000000e+00
1.0795000e+04 7.0000000e+00
1.0800000e+04 7.0000000e+00
1.0805000e+04 7.0000000e+00
1.0810000e+04 1.1000000e+01
1.0815000e+04 8.0000000e+00
1.0820000e+04 8.0000000e+00
1.0825000e+04 8.0000000e+00
1.0830000e+04 8.0000000e+00
1.0835000e+04 8.0000000e+00
1.0840000e+04 8.0000000e+00
1.0845000e+04 8.0000000e+00
1.0850000e+04 8.0000000e+00
1.0855000e+04 8.0000000e+00
1.0860000e+04 8.0000000e+00
1.0865000e+04 8.0000000e+00
1.0870000e+04 8.0000000e+00
1.0875000e+04 8.0000000e+00
1.0880000e+04 8.0000000e+00
1.0885000e+04 8.0000000e+00
1.0890000e+04 8.0000000e+00
1.0895000e+04 8.0000000e+00
1.0900000e+04 8.0000000e+00
1.0905000e+04 8.0000000e+00
1.0910000e+04 8.0000000e+00
1.0915000e+04 8.0000000e+00
1.0920000e+04 8.0000000e+00
1.0925000e+04 8.0000000e+00
1.0930000e+04 8.0000000e+00
1.0935000e+04 8.0000000e+00
1.0940000e+04 8.0000000e+00
1.0945000e+04 8.0000000e+00
1.0950000e+04 8.0000000e+00
1.0955000e+04 8.0000000e+00
1.0960000e+04 8.0000000e+00
1.0965000e+04 8.0000000e+00
1.0970000e+04 8.0000000e+00
1.0975000e+04 8.0000000e+00
1.0980000e+04 8.0000000e+00
1.0985000e+04 1.0000000e+01
1.0990000e+04 1.2000000e+01
1.0995000e+04 6.0000000e+00
1.1000000e+04 6.0000000e+00
1.1005000e+04 6.0000000e+00
1.1010000e+04 6.0000000e+00
1.1015000e+04 6.0000000e+00
1.1020000e+04 6.0000000e+00
1.1025000e+04 6.0000000e+00
1.1030000e+04 6.0000000e+00
1.1035000e+04 6.0000000e+00
1.1040000e+04 6.0000000e+00
1.1045000e+04 6.0000000e+00
1.1050000e+04 6.0000000e+00
1.1055000e+04 6.0000000e+00
1.1060000e+04 6.0000000e+00
1.1065000e+04 6.0000000e+00
1.1070000e+04 6.0000000e+00
1.1075000e+04 6.0000000e+00
1.1080000e+04 6.0000000e+00
1.1085000e+04 6.0000000e+00
1.1090000e+04 6.0000000e+00
1.1095000e+04 6.0000000e+00
1.1100000e+04 6.0000000e+00
1.1105000e+04 6.0000000e+00
1.1110000e+04 6.0000000e+00
1.1115000e+04 7.0000000e+00
1.1120000e+04 9.0000000e+00
1.1125000e+04 8.0000000e+00
1.1130000e+04 7.0000000e+00
1.1135000e+04 7.0000000e+00
1.1140000e+04 7.0000000e+00
1.1145000e+04 7.0000000e+00
1.1150000e+04 6.0000000e+00
1.1155000e+04 6.0000000e+00
1.1160000e+04 6.0000000e+00
1.1165000e+04 6.0000000e+00
1.1170000e+04 6.0000000e+00
1.1175000e+04 7.0000000e+00
1.1180000e+04 7.0000000e+00
1.1185000e+04 7.0000000e+00
1.1190000e+04 7.0000000e+00
1.1195000e+04 7.0000000e+00
1.1200000e+04 7.0000000e+00
1.1205000e+04 7.0000000e+00
1.1210000e+04 6.0000000e+00
1.1215000e+04 6.0000000e+00
1.1220000e+04 6.0000000e+00
1.1225000e+04 6.0000000e+00
1.1230000e+04 6.0000000e+00
1.1235000e+04 6.0000000e+00
1.1240000e+04 6.0000000e+00
1.1245000e+04 6.0000000e+00
1.1250000e+04 6.0000000e+00
1.1255000e+04 6.0000000e+00
1.1260000e+04 6.0000000e+00
1.1265000e+04 6.0000000e+00
1.1270000e+04 6.0000000e+00
1.1275000e+04 5.0000000e+00
1.1280000e+04 5.0000000e+00
1.1285000e+04 5.0000000e+00
1.1290000e+04 5.0000000e+00
1.1295000e+04 5.0000000e+00
1.1300000e+04 5.0000000e+00
1.1305000e+04 5.0000000e+00
1.1310000e+04 5.0000000e+00
1.1315000e+04 7.0000000e+00
1.1320000e+04 7.0000000e+00
1.1325000e+04 7.0000000e+00
1.1330000e+04 7.0000000e+00
1.1335000e+04 7.0000000e+00
1.1340000e+04 7.0000000e+00
1.1345000e+04 7.0000000e+00
1.1350000e+04 7.0000000e+00
1.1355000e+04 7.0000000e+00
1.1360000e+04 7.0000000e+00
1.1365000e+04 7.0000000e+00
1.1370000e+04 7.0000000e+00
1.1375000e+04 5.0000000e+00
1.1380000e+04 7.0000000e+00
1.1385000e+04 5.0000000e+00
1.1390000e+04 5.0000000e+00
1.1395000e+04 5.0000000e+00
1.1400000e+04 5.0000000e+00
1.1405000e+04 7.0000000e+00
1.1410000e+04 6.0000000e+00
1.1415000e+04 1.1000000e+01
1.1420000e+04 6.0000000e+00
1.1425000e+04 6.0000000e+00
1.1430000e+04 5.0000000e+00
1.1435000e+04 5.0000000e+00
1.1440000e+04 5.0000000e+00
1.1445000e+04 5.0000000e+00
1.1450000e+04 5.0000000e+00
1.1455000e+04 5.0000000e+00
1.1460000e+04 5.0000000e+00
1.1465000e+04 5.0000000e+00
1.1470000e+04 5.0000000e+00
1.1475000e+04 5.0000000e+00
1.1480000e+04 5.0000000e+00
1.1485000e+04 5.0000000e+00
1.1490000e+04 6.0000000e+00
1.1495000e+04 5.0000000e+00
1.1500000e+04 5.0000000e+00
1.1505000e+04 5.0000000e+00
1.1510000e+04 6.0000000e+00
1.1515000e+04 6.0000000e+00
1.1520000e+04 5.0000000e+00
1.1525000e+04 5.0000000e+00
1.1530000e+04 5.0000000e+00
1.1535000e+04 5.0000000e+00
1.1540000e+04 5.0000000e+00
1.1545000e+04 5.0000000e+00
1.1550000e+04 5.0000000e+00
1.1555000e+04 5.0000000e+00
1.1560000e+04 5.0000000e+00
1.1565000e+04 5.0000000e+00
1.1570000e+04 6.0000000e+00
1.1575000e+04 6.0000000e+00
1.1580000e+04 6.0000000e+00
1.1585000e+04 6.0000000e+00
1.1590000e+04 6.0000000e+00
1.1595000e+04 6.0000000e+00
1.1600000e+04 6.0000000e+00
1.1605000e+04 6.0000000e+00
1.1610000e+04 6.0000000e+00
1.1615000e+04 6.0000000e+00
1.1620000e+04 6.0000000e+00
1.1625000e+04 5.0000000e+00
1.1630000e+04 6.0000000e+00
1.1635000e+04 6.0000000e+00
1.1640000e+04 6.0000000e+00
1.1645000e+04 6.0000000e+00
1.1650000e+04 6.0000000e+00
1.1655000e+04 6.0000000e+00
1.1660000e+04 6.0000000e+00
1.1665000e+04 6.0000000e+00
1.1670000e+04 5.0000000e+00
1.1675000e+04 6.0000000e+00
1.1680000e+04 5.0000000e+00
1.1685000e+04 5.0000000e+00
1.1690000e+04 5.0000000e+00
1.1695000e+04 5.0000000e+00
1.1700000e+04 5.0000000e+00
1.1705000e+04 5.0000000e+00
1.1710000e+04 5.0000000e+00
1.1715000e+04 5.0000000e+00
1.1720000e+04 5.0000000e+00
1.1725000e+04 5.0000000e+00
1.1730000e+04 5.0000000e+00
1.1735000e+04 5.0000000e+00
1.1740000e+04 5.0000000e+00
1.1745000e+04 5.0000000e+00
1.1750000e+04 5.0000000e+00
1.1755000e+04 5.0000000e+00
1.1760000e+04 9.0000000e+00
1.1765000e+04 5.0000000e+00
1.1770000e+04 5.0000000e+00
1.1775000e+04 1.0000000e+01
1.1780000e+04 8.0000000e+00
1.1785000e+04 1.0000000e+01
1.1790000e+04 1.0000000e+01
1.1795000e+04 5.0000000e+00
1.1800000e+04 5.0000000e+00
1.1805000e+04 9.0000000e+00
1.1810000e+04 9.0000000e+00
1.1815000e+04 9.0000000e+00
1.1820000e+04 9.0000000e+00
1.1825000e+04 7.0000000e+00
1.1830000e+04 9.0000000e+00
1.1835000e+04 1.0000000e+01
1.1840000e+04 1.0000000e+01
1.1845000e+04 1.0000000e+01
1.1850000e+04 9.0000000e+00
1.1855000e+04 9.0000000e+00
1.1860000e+04 9.0000000e+00
1.1865000e+04 9.0000000e+00
1.1870000e+04 8.0000000e+00
1.1875000e+04 1.0000000e+01
1.1880000e+04 1.0000000e+01
1.1885000e+04 1.0000000e+01
1.1890000e+04 1.1000000e+01
1.1895000e+04 1.0000000e+01
1.1900000e+04 1.0000000e+01
1.1905000e+04 1.0000000e+01
1.1910000e+04 9.0000000e+00
1.1915000e+04 9.0000000e+00
1.1920000e+04 1.1000000e+01
1.1925000e+04 1.0000000e+01
1.1930000e+04 1.0000000e+01
1.1935000e+04 1.0000000e+01
1.1940000e+04 7.0000000e+00
1.1945000e+04 6.0000000e+00
1.1950000e+04 6.0000000e+00
1.1955000e+04 6.0000000e+00
1.1960000e+04 6.0000000e+00
1.1965000e+04 5.0000000e+00
1.1970000e+04 6.0000000e+00
1.1975000e+04 1.0000000e+01
1.1980000e+04 1.0000000e+01
1.1985000e+04 6.0000000e+00
1.1990000e+04 1.0000000e+01
1.1995000e+04 4.0000000e+00
1.2000000e+04 6.0000000e+00
1.2005000e+04 4.0000000e+00
1.2010000e+04 8.0000000e+00
1.2015000e+04 7.0000000e+00
1.2020000e+04 7.0000000e+00
1.2025000e+04 7.0000000e+00
1.2030000e+04 7.0000000e+00
1.2035000e+04 7.0000000e+00
1.2040000e+04 7.0000000e+00
1.2045000e+04 1.1000000e+01
1.2050000e+04 1.1000000e+01
1.2055000e+04 1.1000000e+01
1.2060000e+04 7.0000000e+00
1.2065000e+04 7.0000000e+00
1.2070000e+04 7.0000000e+00
1.2075000e+04 1.1000000e+01
1.2080000e+04 7.0000000e+00
1.2085000e+04 7.0000000e+00
1.2090000e+04 7.0000000e+00
1.2095000e+04 7.0000000e+00
1.2100000e+04 7.0000000e+00
1.2105000e+04 7.0000000e+00
1.2110000e+04 7.0000000e+00
1.2115000e+04 7.0000000e+00
1.2120000e+04 7.0000000e+00
1.2125000e+04 4.0000000e+00
1.2130000e+04 4.0000000e+00
1.2135000e+04 7.0000000e+00
1.2140000e+04 7.0000000e+00
1.2145000e+04 7.0000000e+00
1.2150000e+04 7.0000000e+00
1.2155000e+04 7.0000000e+00
1.2160000e+04 7.0000000e+00
1.2165000e+04 7.0000000e+00
1.2170000e+04 7.0000000e+00
1.2175000e+04 7.0000000e+00
1.2180000e+04 7.0000000e+00
1.2185000e+04 7.0000000e+00
1.2190000e+04 7.0000000e+00
1.2195000e+04 7.0000000e+00
1.2200000e+04 8.0000000e+00
1.2205000e+04 8.0000000e+00
1.2210000e+04 8.0000000e+00
1.2215000e+04 8.0000000e+00
1.2220000e+04 8.0000000e+00
1.2225000e+04 8.0000000e+00
1.2230000e+04 8.0000000e+00
1.2235000e+04 8.0000000e+00
1.2240000e+04 8.0000000e+00
1.2245000e+04 8.0000000e+00
1.2250000e+04 8.0000000e+00
1.2255000e+04 8.0000000e+00
1.2260000e+04 8.0000000e+00
1.2265000e+04 8.0000000e+00
1.2270000e+04 8.0000000e+00
1.2275000e+04 8.0000000e+00
1.2280000e+04 1.1000000e+01
1.2285000e+04 8.0000000e+00
1.2290000e+04 8.0000000e+00
1.2295000e+04 1.1000000e+01
1.2300000e+04 1.1000000e+01
1.2305000e+04 1.1000000e+01
1.2310000e+04 1.1000000e+01
1.2315000e+04 1.1000000e+01
1.2320000e+04 1.1000000e+01
1.2325000e+04 1.1000000e+01
1.2330000e+04 1.1000000e+01
1.2335000e+04 1.0000000e+01
1.2340000e+04 1.0000000e+01
1.2345000e+04 1.0000000e+01
1.2350000e+04 1.0000000e+01
1.2355000e+04 8.0000000e+00
1.2360000e+04 8.0000000e+00
1.2365000e+04 1.0000000e+01
1.2370000e+04 1.0000000e+01
1.2375000e+04 1.0000000e+01
1.2380000e+04 1.0000000e+01
1.2385000e+04 1.0000000e+01
1.2390000e+04 1.0000000e+01
1.2395000e+04 1.0000000e+01
1.2400000e+04 1.0000000e+01
1.2405000e+04 1.3000000e+01
1.2410000e+04 5.0000000e+00
1.2415000e+04 1.3000000e+01
1.2420000e+04 8.0000000e+00
1.2425000e+04 1.0000000e+01
1.2430000e+04 1.3000000e+01
1.2435000e+04 1.3000000e+01
1.2440000e+04 1.3000000e+01
1.2445000e+04 1.0000000e+01
1.2450000e+04 1.0000000e+01
1.2455000e+04 1.3000000e+01
1.2460000e+04 1.0000000e+01
1.2465000e+04 5.0000000e+00
1.2470000e+04 5.0000000e+00
1.2475000e+04 5.0000000e+00
1.2480000e+04 5.0000000e+00
1.2485000e+04 5.0000000e+00
1.2490000e+04 5.0000000e+00
1.2495000e+04 5.0000000e+00
1.2500000e+04 5.0000000e+00
1.2505000e+04 5.0000000e+00
1.2510000e+04 5.0000000e+00
1.2515000e+04 5.0000000e+00
1.2520000e+04 5.0000000e+00
1.2525000e+04 5.0000000e+00
1.2530000e+04 5.0000000e+00
1.2535000e+04 5.0000000e+00
1.2540000e+04 6.0000000e+00
1.2545000e+04 5.0000000e+00
1.2550000e+04 5.0000000e+00
1.2555000e+04 5.0000000e+00
1.2560000e+04 5.0000000e+00
1.2565000e+04 5.0000000e+00
1.2570000e+04 9.0000000e+00
1.2575000e+04 5.0000000e+00
1.2580000e+04 9.0000000e+00
1.2585000e+04 1.3000000e+01
1.2590000e+04 1.3000000e+01
1.2595000e+04 8.0000000e+00
1.2600000e+04 8.0000000e+00
1.2605000e+04 8.0000000e+00
1.2610000e+04 8.0000000e+00
1.2615000e+04 8.0000000e+00
1.2620000e+04 5.0000000e+00
1.2625000e+04 9.0000000e+00
1.2630000e+04 9.0000000e+00
1.2635000e+04 9.0000000e+00
1.2640000e+04 8.0000000e+00
1.2645000e+04 9.0000000e+00
1.2650000e+04 9.0000000e+00
1.2655000e+04 9.0000000e+00
1.2660000e+04 8.0000000e+00
1.2665000e+04 8.0000000e+00
1.2670000e+04 9.0000000e+00
1.2675000e+04 8.0000000e+00
1.2680000e+04 9.0000000e+00
1.2685000e+04 8.0000000e+00
1.2690000e+04 5.0000000e+00
1.2695000e+04 8.0000000e+00
1.2700000e+04 9.0000000e+00
1.2705000e+04 9.0000000e+00
1.2710000e+04 5.0000000e+00
1.2715000e+04 5.0000000e+00
1.2720000e+04 9.0000000e+00
1.2725000e+04 5.0000000e+00
1.2730000e+04 5.0000000e+00
1.2735000e+04 1.4000000e+01
1.2740000e+04 9.0000000e+00
1.2745000e+04 9.0000000e+00
1.2750000e+04 9.0000000e+00
1.2755000e+04 9.0000000e+00
1.2760000e+04 1.4000000e+01
1.2765000e+04 9.0000000e+00
1.2770000e+04 9.0000000e+00
1.2775000e+04 1.4000000e+01
1.2780000e+04 1.4000000e+01
1.2785000e+04 1.4000000e+01
1.2790000e+04 1.4000000e+01
1.2795000e+04 8.0000000e+00
1.2800000e+04 1.4000000e+01
1.2805000e+04 1.4000000e+01
1.2810000e+04 1.4000000e+01
1.2815000e+04 1.4000000e+01
1.2820000e+04 9.0000000e+00
1.2825000e+04 9.0000000e+00
1.2830000e+04 9.0000000e+00
1.2835000e+04 1.4000000e+01
1.2840000e+04 1.0000000e+01
1.2845000e+04 1.0000000e+01
1.2850000e+04 1.0000000e+01
1.2855000e+04 9.0000000e+00
1.2860000e+04 1.0000000e+01
1.2865000e+04 9.0000000e+00
1.2870000e+04 1.0000000e+01
1.2875000e+04 1.0000000e+01
1.2880000e+04 1.0000000e+01
1.2885000e+04 1.0000000e+01
1.2890000e+04 1.0000000e+01
1.2895000e+04 1.0000000e+01
1.2900000e+04 1.0000000e+01
1.2905000e+04 1.0000000e+01
1.2910000e+04 9.0000000e+00
1.2915000e+04 1.1000000e+01
1.2920000e+04 1.0000000e+01
1.2925000e+04 9.0000000e+00
1.2930000e+04 9.0000000e+00
1.2935000e+04 1.3000000e+01
1.2940000e+04 1.1000000e+01
1.2945000e+04 9.0000000e+00
1.2950000e+04 1.3000000e+01
1.2955000e+04 9.0000000e+00
1.2960000e+04 1.1000000e+01
1.2965000e+04 9.0000000e+00
1.2970000e+04 9.0000000e+00
1.2975000e+04 9.0000000e+00
1.2980000e+04 1.2000000e+01
1.2985000e+04 1.3000000e+01
1.2990000e+04 9.0000000e+00
1.2995000e+04 1.3000000e+01
1.3000000e+04 9.0000000e+00
1.3005000e+04 9.0000000e+00
1.3010000e+04 9.0000000e+00
1.3015000e+04 1.0000000e+01
1.3020000e+04 9.0000000e+00
1.3025000e+04 9.0000000e+00
1.3030000e+04 1.0000000e+01
1.3035000e+04 9.0000000e+00
1.3040000e+04 1.0000000e+01
1.3045000e+04 1.0000000e+01
1.3050000e+04 9.0000000e+00
1.3055000e+04 1.0000000e+01
1.3060000e+04 1.0000000e+01
1.3065000e+04 1.0000000e+01
1.3070000e+04 1.0000000e+01
1.3075000e+04 1.0000000e+01
1.3080000e+04 1.0000000e+01
1.3085000e+04 1.0000000e+01
1.3090000e+04 1.0000000e+01
1.3095000e+04 1.1000000e+01
1.3100000e+04 9.0000000e+00
1.3105000e+04 1.0000000e+01
1.3110000e+04 1.0000000e+01
1.3115000e+04 1.0000000e+01
1.3120000e+04 1.0000000e+01
1.3125000e+04 1.0000000e+01
1.3130000e+04 9.0000000e+00
1.3135000e+04 1.0000000e+01
1.3140000e+04 9.0000000e+00
1.3145000e+04 9.0000000e+00
1.3150000e+04 9.0000000e+00
1.3155000e+04 8.0000000e+00
1.3160000e+04 9.0000000e+00
1.3165000e+04 9.0000000e+00
1.3170000e+04 1.0000000e+01
1.3175000e+04 9.0000000e+00
1.3180000e+04 9.0000000e+00
1.3185000e+04 9.0000000e+00
1.3190000e+04 1.0000000e+01
1.3195000e+04 1.0000000e+01
1.3200000e+04 1.0000000e+01
1.3205000e+04 1.0000000e+01
1.3210000e+04 1.0000000e+01
1.3215000e+04 1.5000000e+01
1.3220000e+04 1.5000000e+01
1.3225000e+04 1.0000000e+01
1.3230000e+04 1.0000000e+01
1.3235000e+04 1.5000000e+01
1.3240000e+04 1.5000000e+01
1.3245000e+04 1.5000000e+01
1.3250000e+04 1.5000000e+01
1.3255000e+04 1.0000000e+01
1.3260000e+04 9.0000000e+00
1.3265000e+04 1.4000000e+01
1.3270000e+04 1.4000000e+01
1.3275000e+04 9.0000000e+00
1.3280000e+04 1.4000000e+01
1.3285000e+04 1.5000000e+01
1.3290000e+04 1.0000000e+01
1.3295000e+04 1.0000000e+01
1.3300000e+04 1.0000000e+01
1.3305000e+04 1.0000000e+01
1.3310000e+04 1.0000000e+01
1.3315000e+04 1.0000000e+01
1.3320000e+04 1.0000000e+01
1.3325000e+04 1.5000000e+01
1.3330000e+04 1.5000000e+01
1.3335000e+04 1.4000000e+01
1.3340000e+04 1.0000000e+01
1.3345000e+04 1.0000000e+01
1.3350000e+04 1.0000000e+01
1.3355000e+04 1.0000000e+01
1.3360000e+04 1.0000000e+01
1.3365000e+04 1.0000000e+01
1.3370000e+04 1.0000000e+01
1.3375000e+04 1.5000000e+01
1.3380000e+04 1.0000000e+01
1.3385000e+04 1.0000000e+01
1.3390000e+04 1.0000000e+01
1.3395000e+04 1.0000000e+01
1.3400000e+04 1.0000000e+01
1.3405000e+04 9.0000000e+00
1.3410000e+04 1.0000000e+01
1.3415000e+04 1.0000000e+01
1.3420000e+04 1.0000000e+01
1.3425000e+04 1.0000000e+01
1.3430000e+04 9.0000000e+00
1.3435000e+04 9.0000000e+00
1.3440000e+04 1.5000000e+01
1.3445000e+04 1.0000000e+01
1.3450000e+04 1.0000000e+01
1.3455000e+04 1.5000000e+01
1.3460000e+04 1.0000000e+01
1.3465000e+04 1.0000000e+01
1.3470000e+04 1.0000000e+01
1.3475000e+04 1.0000000e+01
1.3480000e+04 1.0000000e+01
1.3485000e+04 1.5000000e+01
1.3490000e+04 1.5000000e+01
1.3495000e+04 1.4000000e+01
1.3500000e+04 1.5000000e+01
1.3505000e+04 1.0000000e+01
1.3510000e+04 1.0000000e+01
1.3515000e+04 1.0000000e+01
1.3520000e+04 1.0000000e+01
1.3525000e+04 1.5000000e+01
1.3530000e+04 1.5000000e+01
1.3535000e+04 1.0000000e+01
1.3540000e+04 1.4000000e+01
1.3545000e+04 1.4000000e+01
1.3550000e+04 9.0000000e+00
1.3555000e+04 1.5000000e+01
1.3560000e+04 1.5000000e+01
1.3565000e+04 1.0000000e+01
1.3570000e+04 1.0000000e+01
1.3575000e+04 9.0000000e+00
1.3580000e+04 9.0000000e+00
1.3585000e+04 9.0000000e+00
1.3590000e+04 9.0000000e+00
1.3595000e+04 9.0000000e+00
1.3600000e+04 6.0000000e+00
1.3605000e+04 9.0000000e+00
1.3610000e+04 9.0000000e+00
1.3615000e+04 9.0000000e+00
1.3620000e+04 9.0000000e+00
1.3625000e+04 9.0000000e+00
1.3630000e+04 9.0000000e+00
1.3635000e+04 1.0000000e+01
1.3640000e+04 9.0000000e+00
1.3645000e+04 9.0000000e+00
1.3650000e+04 1.0000000e+01
1.3655000e+04 1.0000000e+01
1.3660000e+04 1.0000000e+01
1.3665000e+04 1.1000000e+01
1.3670000e+04 1.1000000e+01
1.3675000e+04 1.0000000e+01
1.3680000e+04 9.0000000e+00
1.3685000e+04 1.0000000e+01
1.3690000e+04 1.0000000e+01
1.3695000e+04 1.0000000e+01
1.3700000e+04 1.5000000e+01
1.3705000e+04 1.5000000e+01
1.3710000e+04 1.5000000e+01
1.3715000e+04 1.5000000e+01
1.3720000e+04 1.4000000e+01
1.3725000e+04 1.5000000e+01
1.3730000e+04 1.4000000e+01
1.3735000e+04 1.4000000e+01
1.3740000e+04 1.4000000e+01
1.3745000e+04 1.3000000e+01
1.3750000e+04 1.3000000e+01
1.3755000e+04 1.4000000e+01
1.3760000e+04 1.4000000e+01
1.3765000e+04 1.4000000e+01
1.3770000e+04 1.4000000e+01
1.3775000e+04 1.4000000e+01
1.3780000e+04 1.4000000e+01
1.3785000e+04 1.4000000e+01
1.3790000e+04 1.4000000e+01
1.3795000e+04 1.4000000e+01
1.3800000e+04 1.4000000e+01
1.3805000e+04 1.5000000e+01
1.3810000e+04 1.4000000e+01
1.3815000e+04 8.0000000e+00
1.3820000e+04 1.4000000e+01
1.3825000e+04 1.4000000e+01
1.3830000e+04 1.4000000e+01
1.3835000e+04 1.4000000e+01
1.3840000e+04 9.0000000e+00
1.3845000e+04 9.0000000e+00
1.3850000e+04 9.0000000e+00
1.3855000e+04 9.0000000e+00
1.3860000e+04 6.0000000e+00
1.3865000e+04 6.0000000e+00
1.3870000e+04 9.0000000e+00
1.3875000e+04 9.0000000e+00
1.3880000e+04 6.0000000e+00
1.3885000e+04 6.0000000e+00
1.3890000e+04 6.0000000e+00
1.3895000e+04 6.0000000e+00
1.3900000e+04 6.0000000e+00
1.3905000e+04 6.0000000e+00
1.3910000e+04 6.0000000e+00
1.3915000e+04 7.0000000e+00
1.3920000e+04 7.0000000e+00
1.3925000e+04 7.0000000e+00
1.3930000e+04 7.0000000e+00
1.3935000e+04 6.0000000e+00
1.3940000e+04 1.0000000e+01
1.3945000e+04 1.1000000e+01
1.3950000e+04 8.0000000e+00
1.3955000e+04 1.0000000e+01
1.3960000e+04 1.0000000e+01
1.3965000e+04 1.0000000e+01
1.3970000e+04 1.0000000e+01
1.3975000e+04 7.0000000e+00
1.3980000e+04 1.0000000e+01
1.3985000e+04 1.0000000e+01
1.3990000e+04 1.0000000e+01
1.3995000e+04 1.0000000e+01
1.4000000e+04 1.0000000e+01
1.4005000e+04 9.0000000e+00
1.4010000e+04 1.0000000e+01
1.4015000e+04 9.0000000e+00
1.4020000e+04 9.0000000e+00
1.4025000e+04 1.0000000e+01
1.4030000e+04 1.0000000e+01
1.4035000e+04 1.0000000e+01
1.4040000e+04 1.0000000e+01
1.4045000e+04 1.0000000e+01
1.4050000e+04 1.0000000e+01
1.4055000e+04 9.0000000e+00
1.4060000e+04 1.0000000e+01
1.4065000e+04 1.0000000e+01
1.4070000e+04 7.0000000e+00
1.4075000e+04 1.0000000e+01
1.4080000e+04 9.0000000e+00
1.4085000e+04 1.0000000e+01
1.4090000e+04 9.0000000e+00
1.4095000e+04 6.0000000e+00
1.4100000e+04 6.0000000e+00
1.4105000e+04 6.0000000e+00
1.4110000e+04 6.0000000e+00
1.4115000e+04 6.0000000e+00
1.4120000e+04 6.0000000e+00
1.4125000e+04 6.0000000e+00
1.4130000e+04 6.0000000e+00
1.4135000e+04 6.0000000e+00
1.4140000e+04 6.0000000e+00
1.4145000e+04 8.0000000e+00
1.4150000e+04 9.0000000e+00
1.4155000e+04 9.0000000e+00
1.4160000e+04 9.0000000e+00
1.4165000e+04 9.0000000e+00
1.4170000e+04 9.0000000e+00
1.4175000e+04 9.0000000e+00
1.4180000e+04 9.0000000e+00
1.4185000e+04 9.0000000e+00
1.4190000e+04 9.0000000e+00
1.4195000e+04 9.0000000e+00
1.4200000e+04 9.0000000e+00
1.4205000e+04 9.0000000e+00
1.4210000e+04 9.0000000e+00
1.4215000e+04 9.0000000e+00
1.4220000e+04 9.0000000e+00
1.4225000e+04 9.0000000e+00
1.4230000e+04 9.0000000e+00
1.4235000e+04 9.0000000e+00
1.4240000e+04 9.0000000e+00
1.4245000e+04 9.0000000e+00
1.4250000e+04 9.0000000e+00
1.4255000e+04 9.0000000e+00
1.4260000e+04 9.0000000e+00
1.4265000e+04 9.0000000e+00
1.4270000e+04 9.0000000e+00
1.4275000e+04 9.0000000e+00
1.4280000e+04 9.0000000e+00
1.4285000e+04 9.0000000e+00
1.4290000e+04 9.0000000e+00
1.4295000e+04 9.0000000e+00
1.4300000e+04 9.0000000e+00
1.4305000e+04 9.0000000e+00
1.4310000e+04 9.0000000e+00
1.4315000e+04 9.0000000e+00
1.4320000e+04 9.0000000e+00
1.4325000e+04 9.0000000e+00
1.4330000e+04 9.0000000e+00
1.4335000e+04 9.0000000e+00
1.4340000e+04 9.0000000e+00
1.4345000e+04 9.0000000e+00
1.4350000e+04 9.0000000e+00
1.4355000e+04 9.0000000e+00
1.4360000e+04 9.0000000e+00
1.4365000e+04 6.0000000e+00
1.4370000e+04 6.0000000e+00
1.4375000e+04 9.0000000e+00
1.4380000e+04 9.0000000e+00
1.4385000e+04 9.0000000e+00
1.4390000e+04 9.0000000e+00
1.4395000e+04 9.0000000e+00
1.4400000e+04 9.0000000e+00
1.4405000e+04 9.0000000e+00
1.4410000e+04 6.0000000e+00
1.4415000e+04 9.0000000e+00
1.4420000e+04 9.0000000e+00
1.4425000e+04 9.0000000e+00
1.4430000e+04 9.0000000e+00
1.4435000e+04 9.0000000e+00
1.4440000e+04 6.0000000e+00
1.4445000e+04 6.0000000e+00
1.4450000e+04 6.0000000e+00
1.4455000e+04 6.0000000e+00
1.4460000e+04 6.0000000e+00
1.4465000e+04 6.0000000e+00
1.4470000e+04 6.0000000e+00
1.4475000e+04 6.0000000e+00
1.4480000e+04 6.0000000e+00
1.4485000e+04 6.0000000e+00
1.4490000e+04 6.0000000e+00
1.4495000e+04 6.0000000e+00
1.4500000e+04 6.0000000e+00
1.4505000e+04 6.0000000e+00
1.4510000e+04 6.0000000e+00
1.4515000e+04 6.0000000e+00
1.4520000e+04 6.0000000e+00
1.4525000e+04 6.0000000e+00
1.4530000e+04 6.0000000e+00
1.4535000e+04 6.0000000e+00
1.4540000e+04 6.0000000e+00
1.4545000e+04 6.0000000e+00
1.4550000e+04 6.0000000e+00
1.4555000e+04 6.0000000e+00
1.4560000e+04 6.0000000e+00
1.4565000e+04 6.0000000e+00
1.4570000e+04 9.0000000e+00
1.4575000e+04 9.0000000e+00
1.4580000e+04 9.0000000e+00
1.4585000e+04 9.0000000e+00
1.4590000e+04 9.0000000e+00
1.4595000e+04 9.0000000e+00
1.4600000e+04 9.0000000e+00
1.4605000e+04 9.0000000e+00
1.4610000e+04 9.0000000e+00
1.4615000e+04 9.0000000e+00
1.4620000e+04 9.0000000e+00
1.4625000e+04 9.0000000e+00
1.4630000e+04 9.0000000e+00
1.4635000e+04 9.0000000e+00
1.4640000e+04 9.0000000e+00
1.4645000e+04 9.0000000e+00
1.4650000e+04 9.0000000e+00
1.4655000e+04 9.0000000e+00
1.4660000e+04 9.0000000e+00
1.4665000e+04 9.0000000e+00
1.4670000e+04 9.0000000e+00
1.4675000e+04 9.0000000e+00
1.4680000e+04 9.0000000e+00
1.4685000e+04 9.0000000e+00
1.4690000e+04 9.0000000e+00
1.4695000e+04 9.0000000e+00
1.4700000e+04 6.0000000e+00
1.4705000e+04 9.0000000e+00
1.4710000e+04 9.0000000e+00
1.4715000e+04 9.0000000e+00
1.4720000e+04 9.0000000e+00
1.4725000e+04 9.0000000e+00
1.4730000e+04 6.0000000e+00
1.4735000e+04 6.0000000e+00
1.4740000e+04 6.0000000e+00
1.4745000e+04 6.0000000e+00
1.4750000e+04 6.0000000e+00
1.4755000e+04 6.0000000e+00
1.4760000e+04 6.0000000e+00
1.4765000e+04 6.0000000e+00
1.4770000e+04 9.0000000e+00
1.4775000e+04 9.0000000e+00
1.4780000e+04 9.0000000e+00
1.4785000e+04 9.0000000e+00
1.4790000e+04 9.0000000e+00
1.4795000e+04 9.0000000e+00
1.4800000e+04 9.0000000e+00
1.4805000e+04 9.0000000e+00
1.4810000e+04 9.0000000e+00
1.4815000e+04 9.0000000e+00
1.4820000e+04 9.0000000e+00
1.4825000e+04 9.0000000e+00
1.4830000e+04 9.0000000e+00
1.4835000e+04 9.0000000e+00
1.4840000e+04 9.0000000e+00
1.4845000e+04 9.0000000e+00
1.4850000e+04 9.0000000e+00
1.4855000e+04 9.0000000e+00
1.4860000e+04 9.0000000e+00
1.4865000e+04 6.0000000e+00
1.4870000e+04 6.0000000e+00
1.4875000e+04 6.0000000e+00
1.4880000e+04 6.0000000e+00
1.4885000e+04 6.0000000e+00
1.4890000e+04 6.0000000e+00
1.4895000e+04 6.0000000e+00
1.4900000e+04 6.0000000e+00
1.4905000e+04 6.0000000e+00
1.4910000e+04 6.0000000e+00
1.4915000e+04 9.0000000e+00
1.4920000e+04 6.0000000e+00
1.4925000e+04 6.0000000e+00
1.4930000e+04 6.0000000e+00
1.4935000e+04 6.0000000e+00
1.4940000e+04 6.0000000e+00
1.4945000e+04 6.0000000e+00
1.4950000e+04 6.0000000e+00
1.4955000e+04 6.0000000e+00
1.4960000e+04 6.0000000e+00
1.4965000e+04 6.0000000e+00
1.4970000e+04 6.0000000e+00
1.4975000e+04 6.0000000e+00
1.4980000e+04 7.0000000e+00
1.4985000e+04 6.0000000e+00
1.4990000e+04 6.0000000e+00
1.4995000e+04 6.0000000e+00
1.5000000e+04 6.0000000e+00
1.5005000e+04 6.0000000e+00
1.5010000e+04 6.0000000e+00
1.5015000e+04 6.0000000e+00
1.5020000e+04 6.0000000e+00
1.5025000e+04 6.0000000e+00
1.5030000e+04 6.0000000e+00
1.5035000e+04 9.0000000e+00
1.5040000e+04 9.0000000e+00
1.5045000e+04 9.0000000e+00
1.5050000e+04 9.0000000e+00
1.5055000e+04 9.0000000e+00
1.5060000e+04 9.0000000e+00
1.5065000e+04 5.0000000e+00
1.5070000e+04 6.0000000e+00
1.5075000e+04 6.0000000e+00
1.5080000e+04 5.0000000e+00
1.5085000e+04 9.0000000e+00
1.5090000e+04 1.3000000e+01
1.5095000e+04 1.3000000e+01
1.5100000e+04 1.2000000e+01
1.5105000e+04 6.0000000e+00
1.5110000e+04 6.0000000e+00
1.5115000e+04 6.0000000e+00
1.5120000e+04 6.0000000e+00
1.5125000e+04 6.0000000e+00
1.5130000e+04 6.0000000e+00
1.5135000e+04 9.0000000e+00
1.5140000e+04 1.2000000e+01
1.5145000e+04 9.0000000e+00
1.5150000e+04 9.0000000e+00
1.5155000e+04 9.0000000e+00
1.5160000e+04 9.0000000e+00
1.5165000e+04 9.0000000e+00
1.5170000e+04 9.0000000e+00
1.5175000e+04 6.0000000e+00
1.5180000e+04 6.0000000e+00
1.5185000e+04 6.0000000e+00
1.5190000e+04 6.0000000e+00
1.5195000e+04 6.0000000e+00
1.5200000e+04 6.0000000e+00
1.5205000e+04 6.0000000e+00
1.5210000e+04 6.0000000e+00
1.5215000e+04 6.0000000e+00
1.5220000e+04 6.0000000e+00
1.5225000e+04 6.0000000e+00
1.5230000e+04 6.0000000e+00
1.5235000e+04 6.0000000e+00
1.5240000e+04 6.0000000e+00
1.5245000e+04 6.0000000e+00
1.5250000e+04 6.0000000e+00
1.5255000e+04 6.0000000e+00
1.5260000e+04 6.0000000e+00
1.5265000e+04 6.0000000e+00
1.5270000e+04 6.0000000e+00
1.5275000e+04 6.0000000e+00
1.5280000e+04 6.0000000e+00
1.5285000e+04 6.0000000e+00
1.5290000e+04 6.0000000e+00
1.5295000e+04 6.0000000e+00
1.5300000e+04 6.0000000e+00
1.5305000e+04 6.0000000e+00
1.5310000e+04 6.0000000e+00
1.5315000e+04 6.0000000e+00
1.5320000e+04 6.0000000e+00
1.5325000e+04 6.0000000e+00
1.5330000e+04 6.0000000e+00
1.5335000e+04 6.0000000e+00
1.5340000e+04 6.0000000e+00
1.5345000e+04 6.0000000e+00
1.5350000e+04 6.0000000e+00
1.5355000e+04 6.0000000e+00
1.5360000e+04 6.0000000e+00
1.5365000e+04 6.0000000e+00
1.5370000e+04 6.0000000e+00
1.5375000e+04 6.0000000e+00
1.5380000e+04 6.0000000e+00
1.5385000e+04 6.0000000e+00
1.5390000e+04 6.0000000e+00
1.5395000e+04 6.0000000e+00
1.5400000e+04 6.0000000e+00
1.5405000e+04 6.0000000e+00
1.5410000e+04 6.0000000e+00
1.5415000e+04 6.0000000e+00
1.5420000e+04 6.0000000e+00
1.5425000e+04 6.0000000e+00
1.5430000e+04 6.0000000e+00
1.5435000e+04 6.0000000e+00
1.5440000e+04 6.0000000e+00
1.5445000e+04 6.0000000e+00
1.5450000e+04 6.0000000e+00
1.5455000e+04 6.0000000e+00
1.5460000e+04 6.0000000e+00
1.5465000e+04 6.0000000e+00
1.5470000e+04 6.0000000e+00
1.5475000e+04 7.0000000e+00
1.5480000e+04 6.0000000e+00
1.5485000e+04 6.0000000e+00
1.5490000e+04 6.0000000e+00
1.5495000e+04 6.0000000e+00
1.5500000e+04 9.0000000e+00
1.5505000e+04 9.0000000e+00
1.5510000e+04 6.0000000e+00
1.5515000e+04 6.0000000e+00
1.5520000e+04 6.0000000e+00
1.5525000e+04 9.0000000e+00
1.5530000e+04 9.0000000e+00
1.5535000e+04 9.0000000e+00
1.5540000e+04 9.0000000e+00
1.5545000e+04 6.0000000e+00
1.5550000e+04 6.0000000e+00
1.5555000e+04 6.0000000e+00
1.5560000e+04 6.0000000e+00
1.5565000e+04 6.0000000e+00
1.5570000e+04 6.0000000e+00
1.5575000e+04 6.0000000e+00
1.5580000e+04 6.0000000e+00
1.5585000e+04 6.0000000e+00
1.5590000e+04 6.0000000e+00
1.5595000e+04 6.0000000e+00
1.5600000e+04 6.0000000e+00
1.5605000e+04 6.0000000e+00
1.5610000e+04 6.0000000e+00
1.5615000e+04 6.0000000e+00
1.5620000e+04 6.0000000e+00
1.5625000e+04 6.0000000e+00
1.5630000e+04 6.0000000e+00
1.5635000e+04 6.0000000e+00
1.5640000e+04 6.0000000e+00
1.5645000e+04 6.0000000e+00
1.5650000e+04 6.0000000e+00
1.5655000e+04 9.0000000e+00
1.5660000e+04 9.0000000e+00
1.5665000e+04 9.0000000e+00
1.5670000e+04 9.0000000e+00
1.5675000e+04 1.0000000e+01
1.5680000e+04 1.0000000e+01
1.5685000e+04 1.0000000e+01
1.5690000e+04 7.0000000e+00
1.5695000e+04 1.0000000e+01
1.5700000e+04 1.0000000e+01
1.5705000e+04 1.0000000e+01
1.5710000e+04 1.0000000e+01
1.5715000e+04 1.0000000e+01
1.5720000e+04 1.0000000e+01
1.5725000e+04 1.0000000e+01
1.5730000e+04 1.0000000e+01
1.5735000e+04 1.0000000e+01
1.5740000e+04 1.0000000e+01
1.5745000e+04 7.0000000e+00
1.5750000e+04 1.0000000e+01
1.5755000e+04 1.0000000e+01
1.5760000e+04 1.0000000e+01
1.5765000e+04 1.0000000e+01
1.5770000e+04 7.0000000e+00
1.5775000e+04 1.0000000e+01
1.5780000e+04 1.0000000e+01
1.5785000e+04 1.0000000e+01
1.5790000e+04 1.0000000e+01
1.5795000e+04 1.0000000e+01
1.5800000e+04 1.0000000e+01
1.5805000e+04 1.0000000e+01
1.5810000e+04 1.0000000e+01
1.5815000e+04 4.0000000e+00
1.5820000e+04 7.0000000e+00
1.5825000e+04 7.0000000e+00
1.5830000e+04 7.0000000e+00
1.5835000e+04 7.0000000e+00
1.5840000e+04 7.0000000e+00
1.5845000e+04 7.0000000e+00
1.5850000e+04 7.0000000e+00
1.5855000e+04 7.0000000e+00
1.5860000e+04 7.0000000e+00
1.5865000e+04 3.0000000e+00
1.5870000e+04 3.0000000e+00
1.5875000e+04 4.0000000e+00
1.5880000e+04 4.0000000e+00
1.5885000e+04 4.0000000e+00
1.5890000e+04 4.0000000e+00
1.5895000e+04 3.0000000e+00
1.5900000e+04 7.0000000e+00
1.5905000e+04 7.0000000e+00
1.5910000e+04 4.0000000e+00
1.5915000e+04 7.0000000e+00
1.5920000e+04 7.0000000e+00
1.5925000e+04 7.0000000e+00
1.5930000e+04 6.0000000e+00
1.5935000e+04 6.0000000e+00
1.5940000e+04 6.0000000e+00
1.5945000e+04 6.0000000e+00
1.5950000e+04 6.0000000e+00
1.5955000e+04 3.0000000e+00
1.5960000e+04 6.0000000e+00
1.5965000e+04 4.0000000e+00
1.5970000e+04 3.0000000e+00
1.5975000e+04 3.0000000e+00
1.5980000e+04 4.0000000e+00
1.5985000e+04 3.0000000e+00
1.5990000e+04 6.0000000e+00
1.5995000e+04 6.0000000e+00
1.6000000e+04 4.0000000e+00
1.6005000e+04 4.0000000e+00
1.6010000e+04 3.0000000e+00
1.6015000e+04 4.0000000e+00
1.6020000e+04 3.0000000e+00
1.6025000e+04 4.0000000e+00
1.6030000e+04 7.0000000e+00
1.6035000e+04 4.0000000e+00
1.6040000e+04 7.0000000e+00
1.6045000e+04 3.0000000e+00
1.6050000e+04 4.0000000e+00
1.6055000e+04 3.0000000e+00
1.6060000e+04 3.0000000e+00
1.6065000e+04 3.0000000e+00
1.6070000e+04 4.0000000e+00
1.6075000e+04 4.0000000e+00
1.6080000e+04 4.0000000e+00
1.6085000e+04 6.0000000e+00
1.6090000e+04 6.0000000e+00
1.6095000e+04 4.0000000e+00
1.6100000e+04 4.0000000e+00
1.6105000e+04 9.0000000e+00
1.6110000e+04 6.0000000e+00
1.6115000e+04 9.0000000e+00
1.6120000e+04 6.0000000e+00
1.6125000e+04 9.0000000e+00
1.6130000e+04 6.0000000e+00
1.6135000e+04 6.0000000e+00
1.6140000e+04 6.0000000e+00
1.6145000e+04 6.0000000e+00
1.6150000e+04 4.0000000e+00
1.6155000e+04 4.0000000e+00
1.6160000e+04 4.0000000e+00
1.6165000e+04 4.0000000e+00
1.6170000e+04 4.0000000e+00
1.6175000e+04 4.0000000e+00
1.6180000e+04 4.0000000e+00
1.6185000e+04 4.0000000e+00
1.6190000e+04 7.0000000e+00
1.6195000e+04 7.0000000e+00
1.6200000e+04 7.0000000e+00
1.6205000e+04 6.0000000e+00
1.6210000e+04 7.0000000e+00
1.6215000e+04 7.0000000e+00
1.6220000e+04 6.0000000e+00
1.6225000e+04 6.0000000e+00
1.6230000e+04 7.0000000e+00
1.6235000e+04 7.0000000e+00
1.6240000e+04 7.0000000e+00
1.6245000e+04 7.0000000e+00
1.6250000e+04 7.0000000e+00
1.6255000e+04 7.0000000e+00
1.6260000e+04 7.0000000e+00
1.6265000e+04 7.0000000e+00
1.6270000e+04 7.0000000e+00
1.6275000e+04 7.0000000e+00
1.6280000e+04 7.0000000e+00
1.6285000e+04 7.0000000e+00
1.6290000e+04 7.0000000e+00
1.6295000e+04 7.0000000e+00
1.6300000e+04 7.0000000e+00
1.6305000e+04 7.0000000e+00
1.6310000e+04 7.0000000e+00
1.6315000e+04 7.0000000e+00
1.6320000e+04 7.0000000e+00
1.6325000e+04 7.0000000e+00
1.6330000e+04 7.0000000e+00
1.6335000e+04 8.0000000e+00
1.6340000e+04 8.0000000e+00
1.6345000e+04 7.0000000e+00
1.6350000e+04 8.0000000e+00
1.6355000e+04 8.0000000e+00
1.6360000e+04 1.0000000e+01
1.6365000e+04 7.0000000e+00
1.6370000e+04 7.0000000e+00
1.6375000e+04 7.0000000e+00
1.6380000e+04 7.0000000e+00
1.6385000e+04 7.0000000e+00
1.6390000e+04 7.0000000e+00
1.6395000e+04 4.0000000e+00
1.6400000e+04 7.0000000e+00
1.6405000e+04 7.0000000e+00
1.6410000e+04 4.0000000e+00
1.6415000e+04 4.0000000e+00
1.6420000e+04 4.0000000e+00
1.6425000e+04 7.0000000e+00
1.6430000e+04 7.0000000e+00
1.6435000e+04 7.0000000e+00
1.6440000e+04 7.0000000e+00
1.6445000e+04 6.0000000e+00
1.6450000e+04 7.0000000e+00
1.6455000e+04 4.0000000e+00
1.6460000e+04 6.0000000e+00
1.6465000e+04 7.0000000e+00
1.6470000e+04 7.0000000e+00
1.6475000e+04 7.0000000e+00
1.6480000e+04 6.0000000e+00
1.6485000e+04 7.0000000e+00
1.6490000e+04 7.0000000e+00
1.6495000e+04 6.0000000e+00
1.6500000e+04 7.0000000e+00
1.6505000e+04 7.0000000e+00
1.6510000e+04 7.0000000e+00
1.6515000e+04 7.0000000e+00
1.6520000e+04 7.0000000e+00
1.6525000e+04 7.0000000e+00
1.6530000e+04 6.0000000e+00
1.6535000e+04 7.0000000e+00
1.6540000e+04 7.0000000e+00
1.6545000e+04 4.0000000e+00
1.6550000e+04 7.0000000e+00
1.6555000e+04 4.0000000e+00
1.6560000e+04 4.0000000e+00
1.6565000e+04 7.0000000e+00
1.6570000e+04 3.0000000e+00
1.6575000e+04 3.0000000e+00
1.6580000e+04 3.0000000e+00
1.6585000e+04 3.0000000e+00
1.6590000e+04 4.0000000e+00
1.6595000e+04 4.0000000e+00
1.6600000e+04 4.0000000e+00
1.6605000e+04 3.0000000e+00
1.6610000e+04 3.0000000e+00
1.6615000e+04 6.0000000e+00
1.6620000e+04 6.0000000e+00
1.6625000e+04 3.0000000e+00
1.6630000e+04 4.0000000e+00
1.6635000e+04 4.0000000e+00
1.6640000e+04 4.0000000e+00
1.6645000e+04 4.0000000e+00
1.6650000e+04 4.0000000e+00
1.6655000e+04 3.0000000e+00
1.6660000e+04 3.0000000e+00
1.6665000e+04 5.0000000e+00
1.6670000e+04 3.0000000e+00
1.6675000e+04 5.0000000e+00
1.6680000e+04 5.0000000e+00
1.6685000e+04 3.0000000e+00
1.6690000e+04 5.0000000e+00
1.6695000e+04 5.0000000e+00
1.6700000e+04 6.0000000e+00
1.6705000e+04 6.0000000e+00
1.6710000e+04 5.0000000e+00
1.6715000e+04 5.0000000e+00
1.6720000e+04 5.0000000e+00
1.6725000e+04 6.0000000e+00
1.6730000e+04 6.0000000e+00
1.6735000e+04 3.0000000e+00
1.6740000e+04 5.0000000e+00
1.6745000e+04 5.0000000e+00
1.6750000e+04 5.0000000e+00
1.6755000e+04 5.0000000e+00
1.6760000e+04 5.0000000e+00
1.6765000e+04 5.0000000e+00
1.6770000e+04 3.0000000e+00
1.6775000e+04 5.0000000e+00
1.6780000e+04 3.0000000e+00
1.6785000e+04 3.0000000e+00
1.6790000e+04 3.0000000e+00
1.6795000e+04 5.0000000e+00
1.6800000e+04 5.0000000e+00
1.6805000e+04 5.0000000e+00
1.6810000e+04 5.0000000e+00
1.6815000e+04 6.0000000e+00
1.6820000e+04 6.0000000e+00
1.6825000e+04 6.0000000e+00
1.6830000e+04 3.0000000e+00
1.6835000e+04 6.0000000e+00
1.6840000e+04 6.0000000e+00
1.6845000e+04 6.0000000e+00
1.6850000e+04 6.0000000e+00
1.6855000e+04 6.0000000e+00
1.6860000e+04 7.0000000e+00
1.6865000e+04 7.0000000e+00
1.6870000e+04 7.0000000e+00
1.6875000e+04 7.0000000e+00
1.6880000e+04 6.0000000e+00
1.6885000e+04 6.0000000e+00
1.6890000e+04 6.0000000e+00
1.6895000e+04 6.0000000e+00
1.6900000e+04 6.0000000e+00
1.6905000e+04 7.0000000e+00
1.6910000e+04 6.0000000e+00
1.6915000e+04 6.0000000e+00
1.6920000e+04 7.0000000e+00
1.6925000e+04 6.0000000e+00
1.6930000e+04 7.0000000e+00
1.6935000e+04 7.0000000e+00
1.6940000e+04 6.0000000e+00
1.6945000e+04 7.0000000e+00
1.6950000e+04 7.0000000e+00
1.6955000e+04 7.0000000e+00
1.6960000e+04 7.0000000e+00
1.6965000e+04 7.0000000e+00
1.6970000e+04 7.0000000e+00
1.6975000e+04 7.0000000e+00
1.6980000e+04 7.0000000e+00
1.6985000e+04 7.0000000e+00
1.6990000e+04 7.0000000e+00
1.6995000e+04 7.0000000e+00
1.7000000e+04 7.0000000e+00
1.7005000e+04 7.0000000e+00
1.7010000e+04 7.0000000e+00
1.7015000e+04 7.0000000e+00
1.7020000e+04 7.0000000e+00
1.7025000e+04 7.0000000e+00
1.7030000e+04 7.0000000e+00
1.7035000e+04 7.0000000e+00
1.7040000e+04 7.0000000e+00
1.7045000e+04 7.0000000e+00
1.7050000e+04 7.0000000e+00
1.7055000e+04 7.0000000e+00
1.7060000e+04 7.0000000e+00
1.7065000e+04 7.0000000e+00
1.7070000e+04 7.0000000e+00
1.7075000e+04 7.0000000e+00
1.7080000e+04 7.0000000e+00
1.7085000e+04 7.0000000e+00
1.7090000e+04 1.0000000e+01
1.7095000e+04 7.0000000e+00
1.7100000e+04 7.0000000e+00
1.7105000e+04 7.0000000e+00
1.7110000e+04 7.0000000e+00
1.7115000e+04 7.0000000e+00
1.7120000e+04 7.0000000e+00
1.7125000e+04 7.0000000e+00
1.7130000e+04 1.0000000e+01
1.7135000e+04 1.0000000e+01
1.7140000e+04 7.0000000e+00
1.7145000e+04 7.0000000e+00
1.7150000e+04 7.0000000e+00
1.7155000e+04 6.0000000e+00
1.7160000e+04 6.0000000e+00
1.7165000e+04 6.0000000e+00
1.7170000e+04 6.0000000e+00
1.7175000e+04 6.0000000e+00
1.7180000e+04 6.0000000e+00
1.7185000e+04 6.0000000e+00
1.7190000e+04 7.0000000e+00
1.7195000e+04 7.0000000e+00
1.7200000e+04 7.0000000e+00
1.7205000e+04 7.0000000e+00
1.7210000e+04 7.0000000e+00
1.7215000e+04 7.0000000e+00
1.7220000e+04 7.0000000e+00
1.7225000e+04 7.0000000e+00
1.7230000e+04 7.0000000e+00
1.7235000e+04 7.0000000e+00
1.7240000e+04 7.0000000e+00
1.7245000e+04 7.0000000e+00
1.7250000e+04 6.0000000e+00
1.7255000e+04 4.0000000e+00
1.7260000e+04 6.0000000e+00
1.7265000e+04 7.0000000e+00
1.7270000e+04 6.0000000e+00
1.7275000e+04 6.0000000e+00
1.7280000e+04 6.0000000e+00
1.7285000e+04 7.0000000e+00
1.7290000e+04 7.0000000e+00
1.7295000e+04 6.0000000e+00
1.7300000e+04 6.0000000e+00
1.7305000e+04 6.0000000e+00
1.7310000e+04 6.0000000e+00
1.7315000e+04 6.0000000e+00
1.7320000e+04 6.0000000e+00
1.7325000e+04 6.0000000e+00
1.7330000e+04 6.0000000e+00
1.7335000e+04 6.0000000e+00
1.7340000e+04 6.0000000e+00
1.7345000e+04 6.0000000e+00
1.7350000e+04 6.0000000e+00
1.7355000e+04 6.0000000e+00
1.7360000e+04 6.0000000e+00
1.7365000e+04 7.0000000e+00
1.7370000e+04 7.0000000e+00
1.7375000e+04 6.0000000e+00
1.7380000e+04 6.0000000e+00
1.7385000e+04 7.0000000e+00
1.7390000e+04 7.0000000e+00
1.7395000e+04 7.0000000e+00
1.7400000e+04 6.0000000e+00
1.7405000e+04 6.0000000e+00
1.7410000e+04 6.0000000e+00
1.7415000e+04 7.0000000e+00
1.7420000e+04 7.0000000e+00
1.7425000e+04 7.0000000e+00
1.7430000e+04 7.0000000e+00
1.7435000e+04 7.0000000e+00
1.7440000e+04 7.0000000e+00
1.7445000e+04 7.0000000e+00
1.7450000e+04 7.0000000e+00
1.7455000e+04 7.0000000e+00
1.7460000e+04 7.0000000e+00
1.7465000e+04 7.0000000e+00
1.7470000e+04 7.0000000e+00
1.7475000e+04 7.0000000e+00
1.7480000e+04 7.0000000e+00
1.7485000e+04 7.0000000e+00
1.7490000e+04 7.0000000e+00
1.7495000e+04 7.0000000e+00
1.7500000e+04 7.0000000e+00
1.7505000e+04 7.0000000e+00
1.7510000e+04 7.0000000e+00
1.7515000e+04 6.0000000e+00
1.7520000e+04 7.0000000e+00
1.7525000e+04 6.0000000e+00
1.7530000e+04 6.0000000e+00
1.7535000e+04 6.0000000e+00
1.7540000e+04 6.0000000e+00
1.7545000e+04 6.0000000e+00
1.7550000e+04 7.0000000e+00
1.7555000e+04 9.0000000e+00
1.7560000e+04 6.0000000e+00
1.7565000e+04 6.0000000e+00
1.7570000e+04 8.0000000e+00
1.7575000e+04 8.0000000e+00
1.7580000e+04 8.0000000e+00
1.7585000e+04 8.0000000e+00
1.7590000e+04 8.0000000e+00
1.7595000e+04 1.2000000e+01
1.7600000e+04 8.0000000e+00
1.7605000e+04 8.0000000e+00
1.7610000e+04 1.2000000e+01
1.7615000e+04 8.0000000e+00
1.7620000e+04 6.0000000e+00
1.7625000e+04 6.0000000e+00
1.7630000e+04 7.0000000e+00
1.7635000e+04 7.0000000e+00
1.7640000e+04 7.0000000e+00
1.7645000e+04 6.0000000e+00
1.7650000e+04 6.0000000e+00
1.7655000e+04 6.0000000e+00
1.7660000e+04 6.0000000e+00
1.7665000e+04 7.0000000e+00
1.7670000e+04 7.0000000e+00
1.7675000e+04 7.0000000e+00
1.7680000e+04 7.0000000e+00
1.7685000e+04 7.0000000e+00
1.7690000e+04 7.0000000e+00
1.7695000e+04 7.0000000e+00
1.7700000e+04 6.0000000e+00
1.7705000e+04 7.0000000e+00
1.7710000e+04 6.0000000e+00
1.7715000e+04 6.0000000e+00
1.7720000e+04 6.0000000e+00
1.7725000e+04 6.0000000e+00
1.7730000e+04 6.0000000e+00
1.7735000e+04 7.0000000e+00
1.7740000e+04 7.0000000e+00
1.7745000e+04 7.0000000e+00
1.7750000e+04 6.0000000e+00
1.7755000e+04 7.0000000e+00
1.7760000e+04 7.0000000e+00
1.7765000e+04 7.0000000e+00
1.7770000e+04 7.0000000e+00
1.7775000e+04 7.0000000e+00
1.7780000e+04 7.0000000e+00
1.7785000e+04 7.0000000e+00
1.7790000e+04 7.0000000e+00
1.7795000e+04 7.0000000e+00
1.7800000e+04 7.0000000e+00
1.7805000e+04 7.0000000e+00
1.7810000e+04 7.0000000e+00
1.7815000e+04 7.0000000e+00
1.7820000e+04 7.0000000e+00
1.7825000e+04 7.0000000e+00
1.7830000e+04 7.0000000e+00
1.7835000e+04 7.0000000e+00
1.7840000e+04 7.0000000e+00
1.7845000e+04 7.0000000e+00
1.7850000e+04 7.0000000e+00
1.7855000e+04 7.0000000e+00
1.7860000e+04 9.0000000e+00
1.7865000e+04 7.0000000e+00
1.7870000e+04 7.0000000e+00
1.7875000e+04 7.0000000e+00
1.7880000e+04 7.0000000e+00
1.7885000e+04 7.0000000e+00
1.7890000e+04 7.0000000e+00
1.7895000e+04 7.0000000e+00
1.7900000e+04 7.0000000e+00
1.7905000e+04 7.0000000e+00
1.7910000e+04 7.0000000e+00
1.7915000e+04 6.0000000e+00
1.7920000e+04 6.0000000e+00
1.7925000e+04 7.0000000e+00
1.7930000e+04 7.0000000e+00
1.7935000e+04 9.0000000e+00
1.7940000e+04 7.0000000e+00
1.7945000e+04 7.0000000e+00
1.7950000e+04 6.0000000e+00
1.7955000e+04 6.0000000e+00
1.7960000e+04 6.0000000e+00
1.7965000e+04 7.0000000e+00
1.7970000e+04 6.0000000e+00
1.7975000e+04 7.0000000e+00
1.7980000e+04 7.0000000e+00
1.7985000e+04 4.0000000e+00
1.7990000e+04 4.0000000e+00
1.7995000e+04 7.0000000e+00
1.8000000e+04 5.0000000e+00
1.8005000e+04 1.1000000e+01
1.8010000e+04 5.0000000e+00
1.8015000e+04 7.0000000e+00
1.8020000e+04 7.0000000e+00
1.8025000e+04 4.0000000e+00
1.8030000e+04 7.0000000e+00
1.8035000e+04 7.0000000e+00
1.8040000e+04 7.0000000e+00
1.8045000e+04 7.0000000e+00
1.8050000e+04 7.0000000e+00
1.8055000e+04 6.0000000e+00
1.8060000e+04 9.0000000e+00
1.8065000e+04 7.0000000e+00
1.8070000e+04 7.0000000e+00
1.8075000e+04 7.0000000e+00
1.8080000e+04 9.0000000e+00
1.8085000e+04 9.0000000e+00
1.8090000e+04 9.0000000e+00
1.8095000e+04 9.0000000e+00
1.8100000e+04 9.0000000e+00
1.8105000e+04 7.0000000e+00
1.8110000e+04 9.0000000e+00
1.8115000e+04 7.0000000e+00
1.8120000e+04 7.0000000e+00
1.8125000e+04 9.0000000e+00
1.8130000e+04 7.0000000e+00
1.8135000e+04 7.0000000e+00
1.8140000e+04 7.0000000e+00
1.8145000e+04 7.0000000e+00
1.8150000e+04 7.0000000e+00
1.8155000e+04 7.0000000e+00
1.8160000e+04 7.0000000e+00
1.8165000e+04 7.0000000e+00
1.8170000e+04 7.0000000e+00
1.8175000e+04 7.0000000e+00
1.8180000e+04 9.0000000e+00
1.8185000e+04 9.0000000e+00
1.8190000e+04 9.0000000e+00
1.8195000e+04 9.0000000e+00
1.8200000e+04 9.0000000e+00
1.8205000e+04 6.0000000e+00
1.8210000e+04 9.0000000e+00
1.8215000e+04 9.0000000e+00
1.8220000e+04 9.0000000e+00
1.8225000e+04 9.0000000e+00
1.8230000e+04 9.0000000e+00
1.8235000e+04 9.0000000e+00
1.8240000e+04 9.0000000e+00
1.8245000e+04 9.0000000e+00
1.8250000e+04 9.0000000e+00
1.8255000e+04 9.0000000e+00
1.8260000e+04 1.5000000e+01
1.8265000e+04 9.0000000e+00
1.8270000e+04 7.0000000e+00
1.8275000e+04 7.0000000e+00
1.8280000e+04 7.0000000e+00
1.8285000e+04 7.0000000e+00
1.8290000e+04 7.0000000e+00
1.8295000e+04 7.0000000e+00
1.8300000e+04 7.0000000e+00
1.8305000e+04 9.0000000e+00
1.8310000e+04 9.0000000e+00
1.8315000e+04 7.0000000e+00
1.8320000e+04 7.0000000e+00
1.8325000e+04 9.0000000e+00
1.8330000e+04 9.0000000e+00
1.8335000e+04 9.0000000e+00
1.8340000e+04 9.0000000e+00
1.8345000e+04 7.0000000e+00
1.8350000e+04 9.0000000e+00
1.8355000e+04 9.0000000e+00
1.8360000e+04 9.0000000e+00
1.8365000e+04 9.0000000e+00
1.8370000e+04 9.0000000e+00
1.8375000e+04 9.0000000e+00
1.8380000e+04 9.0000000e+00
1.8385000e+04 9.0000000e+00
1.8390000e+04 9.0000000e+00
1.8395000e+04 9.0000000e+00
1.8400000e+04 9.0000000e+00
1.8405000e+04 9.0000000e+00
1.8410000e+04 9.0000000e+00
1.8415000e+04 9.0000000e+00
1.8420000e+04 9.0000000e+00
1.8425000e+04 9.0000000e+00
1.8430000e+04 9.0000000e+00
1.8435000e+04 9.0000000e+00
1.8440000e+04 9.0000000e+00
1.8445000e+04 9.0000000e+00
1.8450000e+04 9.0000000e+00
1.8455000e+04 9.0000000e+00
1.8460000e+04 9.0000000e+00
1.8465000e+04 9.0000000e+00
1.8470000e+04 9.0000000e+00
1.8475000e+04 9.0000000e+00
1.8480000e+04 9.0000000e+00
1.8485000e+04 9.0000000e+00
1.8490000e+04 9.0000000e+00
1.8495000e+04 7.0000000e+00
1.8500000e+04 9.0000000e+00
1.8505000e+04 9.0000000e+00
1.8510000e+04 9.0000000e+00
1.8515000e+04 9.0000000e+00
1.8520000e+04 9.0000000e+00
1.8525000e+04 9.0000000e+00
1.8530000e+04 9.0000000e+00
1.8535000e+04 9.0000000e+00
1.8540000e+04 9.0000000e+00
1.8545000e+04 9.0000000e+00
1.8550000e+04 9.0000000e+00
1.8555000e+04 9.0000000e+00
1.8560000e+04 9.0000000e+00
1.8565000e+04 9.0000000e+00
1.8570000e+04 7.0000000e+00
1.8575000e+04 9.0000000e+00
1.8580000e+04 9.0000000e+00
1.8585000e+04 9.0000000e+00
1.8590000e+04 9.0000000e+00
1.8595000e+04 9.0000000e+00
1.8600000e+04 9.0000000e+00
1.8605000e+04 9.0000000e+00
1.8610000e+04 9.0000000e+00
1.8615000e+04 9.0000000e+00
1.8620000e+04 9.0000000e+00
1.8625000e+04 9.0000000e+00
1.8630000e+04 9.0000000e+00
1.8635000e+04 9.0000000e+00
1.8640000e+04 9.0000000e+00
1.8645000e+04 9.0000000e+00
1.8650000e+04 9.0000000e+00
1.8655000e+04 9.0000000e+00
1.8660000e+04 9.0000000e+00
1.8665000e+04 9.0000000e+00
1.8670000e+04 9.0000000e+00
1.8675000e+04 9.0000000e+00
1.8680000e+04 9.0000000e+00
1.8685000e+04 9.0000000e+00
1.8690000e+04 9.0000000e+00
1.8695000e+04 9.0000000e+00
1.8700000e+04 9.0000000e+00
1.8705000e+04 9.0000000e+00
1.8710000e+04 9.0000000e+00
1.8715000e+04 9.0000000e+00
1.8720000e+04 9.0000000e+00
1.8725000e+04 9.0000000e+00
1.8730000e+04 9.0000000e+00
1.8735000e+04 9.0000000e+00
1.8740000e+04 9.0000000e+00
1.8745000e+04 9.0000000e+00
1.8750000e+04 9.0000000e+00
1.8755000e+04 9.0000000e+00
1.8760000e+04 9.0000000e+00
1.8765000e+04 9.0000000e+00
1.8770000e+04 9.0000000e+00
1.8775000e+04 9.0000000e+00
1.8780000e+04 9.0000000e+00
1.8785000e+04 9.0000000e+00
1.8790000e+04 9.0000000e+00
1.8795000e+04 9.0000000e+00
1.8800000e+04 9.0000000e+00
1.8805000e+04 9.0000000e+00
1.8810000e+04 9.0000000e+00
1.8815000e+04 9.0000000e+00
1.8820000e+04 9.0000000e+00
1.8825000e+04 9.0000000e+00
1.8830000e+04 9.0000000e+00
1.8835000e+04 9.0000000e+00
1.8840000e+04 9.0000000e+00
1.8845000e+04 9.0000000e+00
1.8850000e+04 9.0000000e+00
1.8855000e+04 9.0000000e+00
1.8860000e+04 9.0000000e+00
1.8865000e+04 9.0000000e+00
1.8870000e+04 9.0000000e+00
1.8875000e+04 9.0000000e+00
1.8880000e+04 9.0000000e+00
1.8885000e+04 9.0000000e+00
1.8890000e+04 9.0000000e+00
1.8895000e+04 9.0000000e+00
1.8900000e+04 9.0000000e+00
1.8905000e+04 9.0000000e+00
1.8910000e+04 9.0000000e+00
1.8915000e+04 9.0000000e+00
1.8920000e+04 9.0000000e+00
1.8925000e+04 9.0000000e+00
1.8930000e+04 9.0000000e+00
1.8935000e+04 9.0000000e+00
1.8940000e+04 9.0000000e+00
1.8945000e+04 9.0000000e+00
1.8950000e+04 9.0000000e+00
1.8955000e+04 9.0000000e+00
1.8960000e+04 9.0000000e+00
1.8965000e+04 9.0000000e+00
1.8970000e+04 9.0000000e+00
1.8975000e+04 9.0000000e+00
1.8980000e+04 9.0000000e+00
1.8985000e+04 9.0000000e+00
1.8990000e+04 9.0000000e+00
1.8995000e+04 9.0000000e+00
1.9000000e+04 9.0000000e+00
1.9005000e+04 9.0000000e+00
1.9010000e+04 9.0000000e+00
1.9015000e+04 9.0000000e+00
1.9020000e+04 9.0000000e+00
1.9025000e+04 7.0000000e+00
1.9030000e+04 9.0000000e+00
1.9035000e+04 9.0000000e+00
1.9040000e+04 9.0000000e+00
1.9045000e+04 9.0000000e+00
1.9050000e+04 9.0000000e+00
1.9055000e+04 9.0000000e+00
1.9060000e+04 9.0000000e+00
1.9065000e+04 9.0000000e+00
1.9070000e+04 9.0000000e+00
1.9075000e+04 9.0000000e+00
1.9080000e+04 9.0000000e+00
1.9085000e+04 7.0000000e+00
1.9090000e+04 7.0000000e+00
1.9095000e+04 7.0000000e+00
1.9100000e+04 7.0000000e+00
1.9105000e+04 7.0000000e+00
1.9110000e+04 7.0000000e+00
1.9115000e+04 7.0000000e+00
1.9120000e+04 7.0000000e+00
1.9125000e+04 7.0000000e+00
1.9130000e+04 7.0000000e+00
1.9135000e+04 7.0000000e+00
1.9140000e+04 7.0000000e+00
1.9145000e+04 7.0000000e+00
1.9150000e+04 7.0000000e+00
1.9155000e+04 9.0000000e+00
1.9160000e+04 9.0000000e+00
1.9165000e+04 9.0000000e+00
1.9170000e+04 9.0000000e+00
1.9175000e+04 9.0000000e+00
1.9180000e+04 9.0000000e+00
1.9185000e+04 7.0000000e+00
1.9190000e+04 9.0000000e+00
1.9195000e+04 9.0000000e+00
1.9200000e+04 9.0000000e+00
1.9205000e+04 9.0000000e+00
1.9210000e+04 9.0000000e+00
1.9215000e+04 9.0000000e+00
1.9220000e+04 9.0000000e+00
1.9225000e+04 9.0000000e+00
1.9230000e+04 9.0000000e+00
1.9235000e+04 9.0000000e+00
1.9240000e+04 9.0000000e+00
1.9245000e+04 9.0000000e+00
1.9250000e+04 9.0000000e+00
1.9255000e+04 9.0000000e+00
1.9260000e+04 9.0000000e+00
1.9265000e+04 9.0000000e+00
1.9270000e+04 9.0000000e+00
1.9275000e+04 9.0000000e+00
1.9280000e+04 9.0000000e+00
1.9285000e+04 9.0000000e+00
1.9290000e+04 9.0000000e+00
1.9295000e+04 9.0000000e+00
1.9300000e+04 9.0000000e+00
1.9305000e+04 9.0000000e+00
1.9310000e+04 9.0000000e+00
1.9315000e+04 9.0000000e+00
1.9320000e+04 9.0000000e+00
1.9325000e+04 9.0000000e+00
1.9330000e+04 9.0000000e+00
1.9335000e+04 9.0000000e+00
1.9340000e+04 9.0000000e+00
1.9345000e+04 9.0000000e+00
1.9350000e+04 9.0000000e+00
1.9355000e+04 9.0000000e+00
1.9360000e+04 9.0000000e+00
1.9365000e+04 9.0000000e+00
1.9370000e+04 1.6000000e+01
1.9375000e+04 9.0000000e+00
1.9380000e+04 1.2000000e+01
1.9385000e+04 1.6000000e+01
1.9390000e+04 1.6000000e+01
1.9395000e+04 1.6000000e+01
1.9400000e+04 1.6000000e+01
1.9405000e+04 1.6000000e+01
1.9410000e+04 1.6000000e+01
1.9415000e+04 1.6000000e+01
1.9420000e+04 1.6000000e+01
1.9425000e+04 1.6000000e+01
1.9430000e+04 1.6000000e+01
1.9435000e+04 1.6000000e+01
1.9440000e+04 1.6000000e+01
1.9445000e+04 1.6000000e+01
1.9450000e+04 1.6000000e+01
1.9455000e+04 1.6000000e+01
1.9460000e+04 1.6000000e+01
1.9465000e+04 9.0000000e+00
1.9470000e+04 1.6000000e+01
1.9475000e+04 1.6000000e+01
1.9480000e+04 1.2000000e+01
1.9485000e+04 1.6000000e+01
1.9490000e+04 1.6000000e+01
1.9495000e+04 1.6000000e+01
1.9500000e+04 9.0000000e+00
1.9505000e+04 9.0000000e+00
1.9510000e+04 9.0000000e+00
1.9515000e+04 9.0000000e+00
1.9520000e+04 9.0000000e+00
1.9525000e+04 9.0000000e+00
1.9530000e+04 9.0000000e+00
1.9535000e+04 9.0000000e+00
1.9540000e+04 9.0000000e+00
1.9545000e+04 9.0000000e+00
1.9550000e+04 9.0000000e+00
1.9555000e+04 9.0000000e+00
1.9560000e+04 9.0000000e+00
1.9565000e+04 9.0000000e+00
1.9570000e+04 9.0000000e+00
1.9575000e+04 9.0000000e+00
1.9580000e+04 9.0000000e+00
1.9585000e+04 9.0000000e+00
1.9590000e+04 9.0000000e+00
1.9595000e+04 9.0000000e+00
1.9600000e+04 9.0000000e+00
1.9605000e+04 9.0000000e+00
1.9610000e+04 9.0000000e+00
1.9615000e+04 8.0000000e+00
1.9620000e+04 9.0000000e+00
1.9625000e+04 1.5000000e+01
1.9630000e+04 1.6000000e+01
1.9635000e+04 9.0000000e+00
1.9640000e+04 9.0000000e+00
1.9645000e+04 9.0000000e+00
1.9650000e+04 9.0000000e+00
1.9655000e+04 9.0000000e+00
1.9660000e+04 9.0000000e+00
1.9665000e+04 9.0000000e+00
1.9670000e+04 9.0000000e+00
1.9675000e+04 9.0000000e+00
1.9680000e+04 9.0000000e+00
1.9685000e+04 9.0000000e+00
1.9690000e+04 9.0000000e+00
1.9695000e+04 9.0000000e+00
1.9700000e+04 9.0000000e+00
1.9705000e+04 7.0000000e+00
1.9710000e+04 7.0000000e+00
1.9715000e+04 7.0000000e+00
1.9720000e+04 7.0000000e+00
1.9725000e+04 7.0000000e+00
1.9730000e+04 7.0000000e+00
1.9735000e+04 7.0000000e+00
1.9740000e+04 7.0000000e+00
1.9745000e+04 7.0000000e+00
1.9750000e+04 9.0000000e+00
1.9755000e+04 7.0000000e+00
1.9760000e+04 1.6000000e+01
1.9765000e+04 9.0000000e+00
1.9770000e+04 1.6000000e+01
1.9775000e+04 9.0000000e+00
1.9780000e+04 1.6000000e+01
1.9785000e+04 1.6000000e+01
1.9790000e+04 9.0000000e+00
1.9795000e+04 9.0000000e+00
1.9800000e+04 7.0000000e+00
1.9805000e+04 7.0000000e+00
1.9810000e+04 7.0000000e+00
1.9815000e+04 9.0000000e+00
1.9820000e+04 9.0000000e+00
1.9825000e+04 9.0000000e+00
1.9830000e+04 7.0000000e+00
1.9835000e+04 9.0000000e+00
1.9840000e+04 7.0000000e+00
1.9845000e+04 7.0000000e+00
1.9850000e+04 7.0000000e+00
1.9855000e+04 7.0000000e+00
1.9860000e+04 7.0000000e+00
1.9865000e+04 9.0000000e+00
1.9870000e+04 9.0000000e+00
1.9875000e+04 9.0000000e+00
1.9880000e+04 9.0000000e+00
1.9885000e+04 7.0000000e+00
1.9890000e+04 7.0000000e+00
1.9895000e+04 9.0000000e+00
1.9900000e+04 7.0000000e+00
1.9905000e+04 8.0000000e+00
1.9910000e+04 7.0000000e+00
1.9915000e+04 7.0000000e+00
1.9920000e+04 1.6000000e+01
1.9925000e+04 9.0000000e+00
1.9930000e+04 1.6000000e+01
1.9935000e+04 1.6000000e+01
1.9940000e+04 1.6000000e+01
1.9945000e+04 1.6000000e+01
1.9950000e+04 1.6000000e+01
1.9955000e+04 1.6000000e+01
1.9960000e+04 1.6000000e+01
1.9965000e+04 1.6000000e+01
1.9970000e+04 1.6000000e+01
1.9975000e+04 9.0000000e+00
1.9980000e+04 1.6000000e+01
1.9985000e+04 7.0000000e+00
1.9990000e+04 7.0000000e+00
1.9995000e+04 7.0000000e+00
2.0000000e+04 9.0000000e+00
2.0005000e+04 9.0000000e+00
2.0010000e+04 9.0000000e+00
2.0015000e+04 9.0000000e+00
2.0020000e+04 9.0000000e+00
2.0025000e+04 9.0000000e+00
2.0030000e+04 9.0000000e+00
2.0035000e+04 9.0000000e+00
2.0040000e+04 9.0000000e+00
2.0045000e+04 9.0000000e+00
2.0050000e+04 9.0000000e+00
2.0055000e+04 7.0000000e+00
2.0060000e+04 7.0000000e+00
2.0065000e+04 7.0000000e+00
2.0070000e+04 7.0000000e+00
2.0075000e+04 9.0000000e+00
2.0080000e+04 9.0000000e+00
2.0085000e+04 7.0000000e+00
2.0090000e+04 1.6000000e+01
2.0095000e+04 9.0000000e+00
2.0100000e+04 9.0000000e+00
2.0105000e+04 9.0000000e+00
2.0110000e+04 7.0000000e+00
2.0115000e+04 9.0000000e+00
2.0120000e+04 7.0000000e+00
2.0125000e+04 7.0000000e+00
2.0130000e+04 7.0000000e+00
2.0135000e+04 7.0000000e+00
2.0140000e+04 7.0000000e+00
2.0145000e+04 9.0000000e+00
2.0150000e+04 9.0000000e+00
2.0155000e+04 7.0000000e+00
2.0160000e+04 7.0000000e+00
2.0165000e+04 9.0000000e+00
2.0170000e+04 1.6000000e+01
2.0175000e+04 9.0000000e+00
2.0180000e+04 9.0000000e+00
2.0185000e+04 9.0000000e+00
2.0190000e+04 9.0000000e+00
2.0195000e+04 9.0000000e+00
2.0200000e+04 9.0000000e+00
2.0205000e+04 9.0000000e+00
2.0210000e+04 9.0000000e+00
2.0215000e+04 9.0000000e+00
2.0220000e+04 9.0000000e+00
2.0225000e+04 9.0000000e+00
2.0230000e+04 9.0000000e+00
2.0235000e+04 9.0000000e+00
2.0240000e+04 9.0000000e+00
2.0245000e+04 9.0000000e+00
2.0250000e+04 9.0000000e+00
2.0255000e+04 9.0000000e+00
2.0260000e+04 9.0000000e+00
2.0265000e+04 9.0000000e+00
2.0270000e+04 9.0000000e+00
2.0275000e+04 9.0000000e+00
2.0280000e+04 9.0000000e+00
2.0285000e+04 9.0000000e+00
2.0290000e+04 9.0000000e+00
2.0295000e+04 9.0000000e+00
2.0300000e+04 9.0000000e+00
2.0305000e+04 9.0000000e+00
2.0310000e+04 9.0000000e+00
2.0315000e+04 9.0000000e+00
2.0320000e+04 9.0000000e+00
2.0325000e+04 8.0000000e+00
2.0330000e+04 9.0000000e+00
2.0335000e+04 9.0000000e+00
2.0340000e+04 9.0000000e+00
2.0345000e+04 9.0000000e+00
2.0350000e+04 9.0000000e+00
2.0355000e+04 9.0000000e+00
2.0360000e+04 9.0000000e+00
2.0365000e+04 9.0000000e+00
2.0370000e+04 9.0000000e+00
2.0375000e+04 9.0000000e+00
2.0380000e+04 9.0000000e+00
2.0385000e+04 9.0000000e+00
2.0390000e+04 9.0000000e+00
2.0395000e+04 9.0000000e+00
2.0400000e+04 9.0000000e+00
2.0405000e+04 9.0000000e+00
2.0410000e+04 9.0000000e+00
2.0415000e+04 9.0000000e+00
2.0420000e+04 9.0000000e+00
2.0425000e+04 9.0000000e+00
2.0430000e+04 9.0000000e+00
2.0435000e+04 9.0000000e+00
2.0440000e+04 9.0000000e+00
2.0445000e+04 9.0000000e+00
2.0450000e+04 9.0000000e+00
2.0455000e+04 9.0000000e+00
2.0460000e+04 9.0000000e+00
2.0465000e+04 9.0000000e+00
2.0470000e+04 9.0000000e+00
2.0475000e+04 9.0000000e+00
2.0480000e+04 9.0000000e+00
2.0485000e+04 9.0000000e+00
2.0490000e+04 9.0000000e+00
2.0495000e+04 9.0000000e+00
2.0500000e+04 9.0000000e+00
2.0505000e+04 8.0000000e+00
2.0510000e+04 9.0000000e+00
2.0515000e+04 9.0000000e+00
2.0520000e+04 8.0000000e+00
2.0525000e+04 9.0000000e+00
2.0530000e+04 9.0000000e+00
2.0535000e+04 9.0000000e+00
2.0540000e+04 9.0000000e+00
2.0545000e+04 9.0000000e+00
2.0550000e+04 9.0000000e+00
2.0555000e+04 9.0000000e+00
2.0560000e+04 9.0000000e+00
2.0565000e+04 9.0000000e+00
2.0570000e+04 9.0000000e+00
2.0575000e+04 9.0000000e+00
2.0580000e+04 9.0000000e+00
2.0585000e+04 9.0000000e+00
2.0590000e+04 9.0000000e+00
2.0595000e+04 9.0000000e+00
2.0600000e+04 9.0000000e+00
2.0605000e+04 9.0000000e+00
2.0610000e+04 9.0000000e+00
2.0615000e+04 9.0000000e+00
2.0620000e+04 9.0000000e+00
2.0625000e+04 8.0000000e+00
2.0630000e+04 9.0000000e+00
2.0635000e+04 9.0000000e+00
2.0640000e+04 9.0000000e+00
2.0645000e+04 9.0000000e+00
2.0650000e+04 9.0000000e+00
2.0655000e+04 9.0000000e+00
2.0660000e+04 9.0000000e+00
2.0665000e+04 9.0000000e+00
2.0670000e+04 9.0000000e+00
2.0675000e+04 9.0000000e+00
2.0680000e+04 9.0000000e+00
2.0685000e+04 7.0000000e+00
2.0690000e+04 9.0000000e+00
2.0695000e+04 8.0000000e+00
2.0700000e+04 9.0000000e+00
2.0705000e+04 9.0000000e+00
2.0710000e+04 9.0000000e+00
2.0715000e+04 9.0000000e+00
2.0720000e+04 9.0000000e+00
2.0725000e+04 9.0000000e+00
2.0730000e+04 9.0000000e+00
2.0735000e+04 9.0000000e+00
2.0740000e+04 9.0000000e+00
2.0745000e+04 9.0000000e+00
2.0750000e+04 9.0000000e+00
2.0755000e+04 1.6000000e+01
2.0760000e+04 1.6000000e+01
2.0765000e+04 1.6000000e+01
2.0770000e+04 1.6000000e+01
2.0775000e+04 1.6000000e+01
2.0780000e+04 1.6000000e+01
2.0785000e+04 9.0000000e+00
2.0790000e+04 9.0000000e+00
2.0795000e+04 9.0000000e+00
2.0800000e+04 1.6000000e+01
2.0805000e+04 1.6000000e+01
2.0810000e+04 9.0000000e+00
2.0815000e+04 1.6000000e+01
2.0820000e+04 9.0000000e+00
2.0825000e+04 1.6000000e+01
2.0830000e+04 1.6000000e+01
2.0835000e+04 1.6000000e+01
2.0840000e+04 1.6000000e+01
2.0845000e+04 1.6000000e+01
2.0850000e+04 1.6000000e+01
2.0855000e+04 9.0000000e+00
2.0860000e+04 9.0000000e+00
2.0865000e+04 9.0000000e+00
2.0870000e+04 9.0000000e+00
2.0875000e+04 9.0000000e+00
2.0880000e+04 9.0000000e+00
2.0885000e+04 9.0000000e+00
2.0890000e+04 1.6000000e+01
2.0895000e+04 9.0000000e+00
2.0900000e+04 7.0000000e+00
2.0905000e+04 7.0000000e+00
2.0910000e+04 7.0000000e+00
2.0915000e+04 9.0000000e+00
2.0920000e+04 7.0000000e+00
2.0925000e+04 9.0000000e+00
2.0930000e+04 6.0000000e+00
2.0935000e+04 7.0000000e+00
2.0940000e+04 7.0000000e+00
2.0945000e+04 7.0000000e+00
2.0950000e+04 7.0000000e+00
2.0955000e+04 7.0000000e+00
2.0960000e+04 7.0000000e+00
2.0965000e+04 7.0000000e+00
2.0970000e+04 7.0000000e+00
2.0975000e+04 7.0000000e+00
2.0980000e+04 7.0000000e+00
2.0985000e+04 7.0000000e+00
2.0990000e+04 7.0000000e+00
2.0995000e+04 7.0000000e+00
2.1000000e+04 7.0000000e+00
2.1005000e+04 7.0000000e+00
2.1010000e+04 7.0000000e+00
2.1015000e+04 7.0000000e+00
2.1020000e+04 7.0000000e+00
2.1025000e+04 7.0000000e+00
2.1030000e+04 7.0000000e+00
2.1035000e+04 7.0000000e+00
2.1040000e+04 1.1000000e+01
2.1045000e+04 1.1000000e+01
2.1050000e+04 7.0000000e+00
2.1055000e+04 9.0000000e+00
2.1060000e+04 1.1000000e+01
2.1065000e+04 1.1000000e+01
2.1070000e+04 1.5000000e+01
2.1075000e+04 1.6000000e+01
2.1080000e+04 1.6000000e+01
2.1085000e+04 9.0000000e+00
2.1090000e+04 9.0000000e+00
2.1095000e+04 9.0000000e+00
2.1100000e+04 1.6000000e+01
2.1105000e+04 1.6000000e+01
2.1110000e+04 1.7000000e+01
2.1115000e+04 1.0000000e+01
2.1120000e+04 1.6000000e+01
2.1125000e+04 1.6000000e+01
2.1130000e+04 1.6000000e+01
2.1135000e+04 1.6000000e+01
2.1140000e+04 1.6000000e+01
2.1145000e+04 1.6000000e+01
2.1150000e+04 1.6000000e+01
2.1155000e+04 1.6000000e+01
2.1160000e+04 9.0000000e+00
2.1165000e+04 1.6000000e+01
2.1170000e+04 1.9000000e+01
2.1175000e+04 9.0000000e+00
2.1180000e+04 9.0000000e+00
2.1185000e+04 1.2000000e+01
2.1190000e+04 9.0000000e+00
2.1195000e+04 9.0000000e+00
2.1200000e+04 9.0000000e+00
2.1205000e+04 9.0000000e+00
2.1210000e+04 9.0000000e+00
2.1215000e+04 9.0000000e+00
2.1220000e+04 9.0000000e+00
2.1225000e+04 9.0000000e+00
2.1230000e+04 9.0000000e+00
2.1235000e+04 9.0000000e+00
2.1240000e+04 9.0000000e+00
2.1245000e+04 9.0000000e+00
2.1250000e+04 9.0000000e+00
2.1255000e+04 9.0000000e+00
2.1260000e+04 9.0000000e+00
2.1265000e+04 9.0000000e+00
2.1270000e+04 9.0000000e+00
2.1275000e+04 9.0000000e+00
2.1280000e+04 9.0000000e+00
2.1285000e+04 9.0000000e+00
2.1290000e+04 9.0000000e+00
2.1295000e+04 9.0000000e+00
2.1300000e+04 9.0000000e+00
2.1305000e+04 9.0000000e+00
2.1310000e+04 9.0000000e+00
2.1315000e+04 9.0000000e+00
2.1320000e+04 9.0000000e+00
2.1325000e+04 9.0000000e+00
2.1330000e+04 9.0000000e+00
2.1335000e+04 9.0000000e+00
2.1340000e+04 9.0000000e+00
2.1345000e+04 9.0000000e+00
2.1350000e+04 9.0000000e+00
2.1355000e+04 9.0000000e+00
2.1360000e+04 9.0000000e+00
2.1365000e+04 9.0000000e+00
2.1370000e+04 9.0000000e+00
2.1375000e+04 9.0000000e+00
2.1380000e+04 9.0000000e+00
2.1385000e+04 9.0000000e+00
2.1390000e+04 9.0000000e+00
2.1395000e+04 9.0000000e+00
2.1400000e+04 9.0000000e+00
2.1405000e+04 9.0000000e+00
2.1410000e+04 9.0000000e+00
2.1415000e+04 9.0000000e+00
2.1420000e+04 9.0000000e+00
2.1425000e+04 9.0000000e+00
2.1430000e+04 9.0000000e+00
2.1435000e+04 9.0000000e+00
2.1440000e+04 9.0000000e+00
2.1445000e+04 9.0000000e+00
2.1450000e+04 9.0000000e+00
2.1455000e+04 9.0000000e+00
2.1460000e+04 9.0000000e+00
2.1465000e+04 9.0000000e+00
2.1470000e+04 9.0000000e+00
2.1475000e+04 9.0000000e+00
2.1480000e+04 9.0000000e+00
2.1485000e+04 9.0000000e+00
2.1490000e+04 9.0000000e+00
2.1495000e+04 9.0000000e+00
2.1500000e+04 9.0000000e+00
2.1505000e+04 9.0000000e+00
2.1510000e+04 9.0000000e+00
2.1515000e+04 9.0000000e+00
2.1520000e+04 9.0000000e+00
2.1525000e+04 9.0000000e+00
2.1530000e+04 9.0000000e+00
2.1535000e+04 9.0000000e+00
2.1540000e+04 8.0000000e+00
2.1545000e+04 8.0000000e+00
2.1550000e+04 8.0000000e+00
2.1555000e+04 8.0000000e+00
2.1560000e+04 8.0000000e+00
2.1565000e+04 8.0000000e+00
2.1570000e+04 8.0000000e+00
2.1575000e+04 8.0000000e+00
2.1580000e+04 9.0000000e+00
2.1585000e+04 8.0000000e+00
2.1590000e+04 8.0000000e+00
2.1595000e+04 8.0000000e+00
2.1600000e+04 8.0000000e+00
2.1605000e+04 8.0000000e+00
2.1610000e+04 8.0000000e+00
2.1615000e+04 8.0000000e+00
2.1620000e+04 8.0000000e+00
2.1625000e+04 8.0000000e+00
2.1630000e+04 8.0000000e+00
2.1635000e+04 8.0000000e+00
2.1640000e+04 8.0000000e+00
2.1645000e+04 8.0000000e+00
2.1650000e+04 8.0000000e+00
2.1655000e+04 8.0000000e+00
2.1660000e+04 8.0000000e+00
2.1665000e+04 8.0000000e+00
2.1670000e+04 8.0000000e+00
2.1675000e+04 8.0000000e+00
2.1680000e+04 8.0000000e+00
2.1685000e+04 9.0000000e+00
2.1690000e+04 9.0000000e+00
2.1695000e+04 9.0000000e+00
2.1700000e+04 8.0000000e+00
2.1705000e+04 8.0000000e+00
2.1710000e+04 9.0000000e+00
2.1715000e+04 8.0000000e+00
2.1720000e+04 8.0000000e+00
2.1725000e+04 8.0000000e+00
2.1730000e+04 8.0000000e+00
2.1735000e+04 8.0000000e+00
2.1740000e+04 8.0000000e+00
2.1745000e+04 9.0000000e+00
2.1750000e+04 9.0000000e+00
2.1755000e+04 7.0000000e+00
2.1760000e+04 7.0000000e+00
2.1765000e+04 9.0000000e+00
2.1770000e+04 7.0000000e+00
2.1775000e+04 9.0000000e+00
2.1780000e+04 9.0000000e+00
2.1785000e+04 9.0000000e+00
2.1790000e+04 9.0000000e+00
2.1795000e+04 9.0000000e+00
2.1800000e+04 9.0000000e+00
2.1805000e+04 9.0000000e+00
2.1810000e+04 7.0000000e+00
2.1815000e+04 9.0000000e+00
2.1820000e+04 7.0000000e+00
2.1825000e+04 9.0000000e+00
2.1830000e+04 7.0000000e+00
2.1835000e+04 9.0000000e+00
2.1840000e+04 8.0000000e+00
2.1845000e+04 8.0000000e+00
2.1850000e+04 7.0000000e+00
2.1855000e+04 9.0000000e+00
2.1860000e+04 9.0000000e+00
2.1865000e+04 9.0000000e+00
2.1870000e+04 8.0000000e+00
2.1875000e+04 8.0000000e+00
2.1880000e+04 8.0000000e+00
2.1885000e+04 8.0000000e+00
2.1890000e+04 8.0000000e+00
2.1895000e+04 8.0000000e+00
2.1900000e+04 8.0000000e+00
2.1905000e+04 7.0000000e+00
2.1910000e+04 8.0000000e+00
2.1915000e+04 8.0000000e+00
2.1920000e+04 8.0000000e+00
2.1925000e+04 8.0000000e+00
2.1930000e+04 8.0000000e+00
2.1935000e+04 8.0000000e+00
2.1940000e+04 8.0000000e+00
2.1945000e+04 8.0000000e+00
2.1950000e+04 8.0000000e+00
2.1955000e+04 8.0000000e+00
2.1960000e+04 8.0000000e+00
2.1965000e+04 8.0000000e+00
2.1970000e+04 8.0000000e+00
2.1975000e+04 8.0000000e+00
2.1980000e+04 8.0000000e+00
2.1985000e+04 8.0000000e+00
2.1990000e+04 8.0000000e+00
2.1995000e+04 8.0000000e+00
2.2000000e+04 8.0000000e+00
2.2005000e+04 8.0000000e+00
2.2010000e+04 8.0000000e+00
2.2015000e+04 8.0000000e+00
2.2020000e+04 8.0000000e+00
2.2025000e+04 8.0000000e+00
2.2030000e+04 8.0000000e+00
2.2035000e+04 8.0000000e+00
2.2040000e+04 9.0000000e+00
2.2045000e+04 9.0000000e+00
2.2050000e+04 9.0000000e+00
2.2055000e+04 9.0000000e+00
2.2060000e+04 9.0000000e+00
2.2065000e+04 9.0000000e+00
2.2070000e+04 9.0000000e+00
2.2075000e+04 9.0000000e+00
2.2080000e+04 9.0000000e+00
2.2085000e+04 9.0000000e+00
2.2090000e+04 8.0000000e+00
2.2095000e+04 8.0000000e+00
2.2100000e+04 8.0000000e+00
2.2105000e+04 8.0000000e+00
2.2110000e+04 8.0000000e+00
2.2115000e+04 8.0000000e+00
2.2120000e+04 8.0000000e+00
2.2125000e+04 8.0000000e+00
2.2130000e+04 8.0000000e+00
2.2135000e+04 8.0000000e+00
2.2140000e+04 8.0000000e+00
2.2145000e+04 8.0000000e+00
2.2150000e+04 8.0000000e+00
2.2155000e+04 8.0000000e+00
2.2160000e+04 8.0000000e+00
2.2165000e+04 8.0000000e+00
2.2170000e+04 8.0000000e+00
2.2175000e+04 8.0000000e+00
2.2180000e+04 8.0000000e+00
2.2185000e+04 8.0000000e+00
2.2190000e+04 8.0000000e+00
2.2195000e+04 8.0000000e+00
2.2200000e+04 8.0000000e+00
2.2205000e+04 8.0000000e+00
2.2210000e+04 8.0000000e+00
2.2215000e+04 8.0000000e+00
2.2220000e+04 8.0000000e+00
2.2225000e+04 8.0000000e+00
2.2230000e+04 8.0000000e+00
2.2235000e+04 8.0000000e+00
2.2240000e+04 8.0000000e+00
2.2245000e+04 8.0000000e+00
2.2250000e+04 8.0000000e+00
2.2255000e+04 8.0000000e+00
2.2260000e+04 8.0000000e+00
2.2265000e+04 8.0000000e+00
2.2270000e+04 8.0000000e+00
2.2275000e+04 9.0000000e+00
2.2280000e+04 8.0000000e+00
2.2285000e+04 8.0000000e+00
2.2290000e+04 8.0000000e+00
2.2295000e+04 8.0000000e+00
2.2300000e+04 8.0000000e+00
2.2305000e+04 8.0000000e+00
2.2310000e+04 8.0000000e+00
2.2315000e+04 8.0000000e+00
2.2320000e+04 8.0000000e+00
2.2325000e+04 8.0000000e+00
2.2330000e+04 8.0000000e+00
2.2335000e+04 8.0000000e+00
2.2340000e+04 8.0000000e+00
2.2345000e+04 8.0000000e+00
2.2350000e+04 8.0000000e+00
2.2355000e+04 8.0000000e+00
2.2360000e+04 8.0000000e+00
2.2365000e+04 8.0000000e+00
2.2370000e+04 8.0000000e+00
2.2375000e+04 8.0000000e+00
2.2380000e+04 8.0000000e+00
2.2385000e+04 8.0000000e+00
2.2390000e+04 8.0000000e+00
2.2395000e+04 8.0000000e+00
2.2400000e+04 8.0000000e+00
2.2405000e+04 8.0000000e+00
2.2410000e+04 9.0000000e+00
2.2415000e+04 8.0000000e+00
2.2420000e+04 8.0000000e+00
2.2425000e+04 8.0000000e+00
2.2430000e+04 8.0000000e+00
2.2435000e+04 8.0000000e+00
2.2440000e+04 9.0000000e+00
2.2445000e+04 8.0000000e+00
2.2450000e+04 8.0000000e+00
2.2455000e+04 8.0000000e+00
2.2460000e+04 8.0000000e+00
2.2465000e+04 8.0000000e+00
2.2470000e+04 8.0000000e+00
2.2475000e+04 8.0000000e+00
2.2480000e+04 8.0000000e+00
2.2485000e+04 8.0000000e+00
2.2490000e+04 9.0000000e+00
2.2495000e+04 9.0000000e+00
2.2500000e+04 8.0000000e+00
2.2505000e+04 8.0000000e+00
2.2510000e+04 9.0000000e+00
2.2515000e+04 8.0000000e+00
2.2520000e+04 8.0000000e+00
2.2525000e+04 8.0000000e+00
2.2530000e+04 8.0000000e+00
2.2535000e+04 8.0000000e+00
2.2540000e+04 8.0000000e+00
2.2545000e+04 8.0000000e+00
2.2550000e+04 8.0000000e+00
2.2555000e+04 8.0000000e+00
2.2560000e+04 8.0000000e+00
2.2565000e+04 8.0000000e+00
2.2570000e+04 8.0000000e+00
2.2575000e+04 8.0000000e+00
2.2580000e+04 8.0000000e+00
2.2585000e+04 8.0000000e+00
2.2590000e+04 8.0000000e+00
2.2595000e+04 8.0000000e+00
2.2600000e+04 8.0000000e+00
2.2605000e+04 8.0000000e+00
2.2610000e+04 8.0000000e+00
2.2615000e+04 8.0000000e+00
2.2620000e+04 9.0000000e+00
2.2625000e+04 9.0000000e+00
2.2630000e+04 9.0000000e+00
2.2635000e+04 9.0000000e+00
2.2640000e+04 9.0000000e+00
2.2645000e+04 9.0000000e+00
2.2650000e+04 9.0000000e+00
2.2655000e+04 9.0000000e+00
2.2660000e+04 9.0000000e+00
2.2665000e+04 9.0000000e+00
2.2670000e+04 9.0000000e+00
2.2675000e+04 8.0000000e+00
2.2680000e+04 9.0000000e+00
2.2685000e+04 8.0000000e+00
2.2690000e+04 8.0000000e+00
2.2695000e+04 8.0000000e+00
2.2700000e+04 8.0000000e+00
2.2705000e+04 8.0000000e+00
2.2710000e+04 8.0000000e+00
2.2715000e+04 8.0000000e+00
2.2720000e+04 1.0000000e+01
2.2725000e+04 8.0000000e+00
2.2730000e+04 8.0000000e+00
2.2735000e+04 8.0000000e+00
2.2740000e+04 9.0000000e+00
2.2745000e+04 9.0000000e+00
2.2750000e+04 1.0000000e+01
2.2755000e+04 1.0000000e+01
2.2760000e+04 1.0000000e+01
2.2765000e+04 1.0000000e+01
2.2770000e+04 9.0000000e+00
2.2775000e+04 9.0000000e+00
2.2780000e+04 1.0000000e+01
2.2785000e+04 1.0000000e+01
2.2790000e+04 1.0000000e+01
2.2795000e+04 1.0000000e+01
2.2800000e+04 1.0000000e+01
2.2805000e+04 1.0000000e+01
2.2810000e+04 1.0000000e+01
2.2815000e+04 1.0000000e+01
2.2820000e+04 1.0000000e+01
2.2825000e+04 8.0000000e+00
2.2830000e+04 8.0000000e+00
2.2835000e+04 8.0000000e+00
2.2840000e+04 8.0000000e+00
2.2845000e+04 1.0000000e+01
2.2850000e+04 1.0000000e+01
2.2855000e+04 1.0000000e+01
2.2860000e+04 1.0000000e+01
2.2865000e+04 1.0000000e+01
2.2870000e+04 1.0000000e+01
2.2875000e+04 1.0000000e+01
2.2880000e+04 1.0000000e+01
2.2885000e+04 1.0000000e+01
2.2890000e+04 9.0000000e+00
2.2895000e+04 1.0000000e+01
2.2900000e+04 1.0000000e+01
2.2905000e+04 1.0000000e+01
2.2910000e+04 1.0000000e+01
2.2915000e+04 1.0000000e+01
2.2920000e+04 9.0000000e+00
2.2925000e+04 9.0000000e+00
2.2930000e+04 9.0000000e+00
2.2935000e+04 9.0000000e+00
2.2940000e+04 9.0000000e+00
2.2945000e+04 9.0000000e+00
2.2950000e+04 9.0000000e+00
2.2955000e+04 9.0000000e+00
2.2960000e+04 9.0000000e+00
2.2965000e+04 9.0000000e+00
2.2970000e+04 9.0000000e+00
2.2975000e+04 9.0000000e+00
2.2980000e+04 9.0000000e+00
2.2985000e+04 9.0000000e+00
2.2990000e+04 9.0000000e+00
2.2995000e+04 9.0000000e+00
2.3000000e+04 9.0000000e+00
2.3005000e+04 9.0000000e+00
2.3010000e+04 9.0000000e+00
2.3015000e+04 9.0000000e+00
2.3020000e+04 9.0000000e+00
2.3025000e+04 9.0000000e+00
2.3030000e+04 9.0000000e+00
2.3035000e+04 1.0000000e+01
2.3040000e+04 9.0000000e+00
2.3045000e+04 9.0000000e+00
2.3050000e+04 1.0000000e+01
2.3055000e+04 9.0000000e+00
2.3060000e+04 9.0000000e+00
2.3065000e+04 9.0000000e+00
2.3070000e+04 9.0000000e+00
2.3075000e+04 9.0000000e+00
2.3080000e+04 9.0000000e+00
2.3085000e+04 9.0000000e+00
2.3090000e+04 9.0000000e+00
2.3095000e+04 9.0000000e+00
2.3100000e+04 9.0000000e+00
2.3105000e+04 9.0000000e+00
2.3110000e+04 9.0000000e+00
2.3115000e+04 9.0000000e+00
2.3120000e+04 9.0000000e+00
2.3125000e+04 9.0000000e+00
2.3130000e+04 1.0000000e+01
2.3135000e+04 9.0000000e+00
2.3140000e+04 9.0000000e+00
2.3145000e+04 9.0000000e+00
2.3150000e+04 9.0000000e+00
2.3155000e+04 9.0000000e+00
2.3160000e+04 9.0000000e+00
2.3165000e+04 9.0000000e+00
2.3170000e+04 9.0000000e+00
2.3175000e+04 9.0000000e+00
2.3180000e+04 9.0000000e+00
2.3185000e+04 9.0000000e+00
2.3190000e+04 9.0000000e+00
2.3195000e+04 9.0000000e+00
2.3200000e+04 9.0000000e+00
2.3205000e+04 9.0000000e+00
2.3210000e+04 9.0000000e+00
2.3215000e+04 9.0000000e+00
2.3220000e+04 9.0000000e+00
2.3225000e+04 9.0000000e+00
2.3230000e+04 9.0000000e+00
2.3235000e+04 9.0000000e+00
2.3240000e+04 9.0000000e+00
2.3245000e+04 1.0000000e+01
2.3250000e+04 1.0000000e+01
2.3255000e+04 1.0000000e+01
2.3260000e+04 9.0000000e+00
2.3265000e+04 9.0000000e+00
2.3270000e+04 9.0000000e+00
2.3275000e+04 1.0000000e+01
2.3280000e+04 9.0000000e+00
2.3285000e+04 9.0000000e+00
2.3290000e+04 9.0000000e+00
2.3295000e+04 1.0000000e+01
2.3300000e+04 1.0000000e+01
2.3305000e+04 1.0000000e+01
2.3310000e+04 9.0000000e+00
2.3315000e+04 9.0000000e+00
2.3320000e+04 9.0000000e+00
2.3325000e+04 1.0000000e+01
2.3330000e+04 1.0000000e+01
2.3335000e+04 1.0000000e+01
2.3340000e+04 1.0000000e+01
2.3345000e+04 9.0000000e+00
2.3350000e+04 1.0000000e+01
2.3355000e+04 1.0000000e+01
2.3360000e+04 1.0000000e+01
2.3365000e+04 9.0000000e+00
2.3370000e+04 9.0000000e+00
2.3375000e+04 1.0000000e+01
2.3380000e+04 9.0000000e+00
2.3385000e+04 1.0000000e+01
2.3390000e+04 9.0000000e+00
2.3395000e+04 9.0000000e+00
2.3400000e+04 1.0000000e+01
2.3405000e+04 9.0000000e+00
2.3410000e+04 9.0000000e+00
2.3415000e+04 1.0000000e+01
2.3420000e+04 1.0000000e+01
2.3425000e+04 9.0000000e+00
2.3430000e+04 9.0000000e+00
2.3435000e+04 9.0000000e+00
2.3440000e+04 9.0000000e+00
2.3445000e+04 9.0000000e+00
2.3450000e+04 9.0000000e+00
2.3455000e+04 9.0000000e+00
2.3460000e+04 9.0000000e+00
2.3465000e+04 9.0000000e+00
2.3470000e+04 9.0000000e+00
2.3475000e+04 8.0000000e+00
2.3480000e+04 8.0000000e+00
2.3485000e+04 8.0000000e+00
2.3490000e+04 8.0000000e+00
2.3495000e+04 9.0000000e+00
2.3500000e+04 9.0000000e+00
2.3505000e+04 8.0000000e+00
2.3510000e+04 8.0000000e+00
2.3515000e+04 9.0000000e+00
2.3520000e+04 1.0000000e+01
2.3525000e+04 9.0000000e+00
2.3530000e+04 1.0000000e+01
2.3535000e+04 8.0000000e+00
2.3540000e+04 8.0000000e+00
2.3545000e+04 8.0000000e+00
2.3550000e+04 8.0000000e+00
2.3555000e+04 9.0000000e+00
2.3560000e+04 9.0000000e+00
2.3565000e+04 9.0000000e+00
2.3570000e+04 1.0000000e+01
2.3575000e+04 1.0000000e+01
2.3580000e+04 9.0000000e+00
2.3585000e+04 9.0000000e+00
2.3590000e+04 8.0000000e+00
2.3595000e+04 8.0000000e+00
2.3600000e+04 8.0000000e+00
2.3605000e+04 8.0000000e+00
2.3610000e+04 8.0000000e+00
2.3615000e+04 8.0000000e+00
2.3620000e+04 8.0000000e+00
2.3625000e+04 9.0000000e+00
2.3630000e+04 9.0000000e+00
2.3635000e+04 8.0000000e+00
2.3640000e+04 9.0000000e+00
2.3645000e+04 9.0000000e+00
2.3650000e+04 9.0000000e+00
2.3655000e+04 9.0000000e+00
2.3660000e+04 9.0000000e+00
2.3665000e+04 9.0000000e+00
2.3670000e+04 9.0000000e+00
2.3675000e+04 8.0000000e+00
2.3680000e+04 8.0000000e+00
2.3685000e+04 8.0000000e+00
2.3690000e+04 9.0000000e+00
2.3695000e+04 1.0000000e+01
2.3700000e+04 9.0000000e+00
2.3705000e+04 1.0000000e+01
2.3710000e+04 9.0000000e+00
2.3715000e+04 8.0000000e+00
2.3720000e+04 8.0000000e+00
2.3725000e+04 8.0000000e+00
2.3730000e+04 8.0000000e+00
2.3735000e+04 8.0000000e+00
2.3740000e+04 8.0000000e+00
2.3745000e+04 9.0000000e+00
2.3750000e+04 9.0000000e+00
2.3755000e+04 9.0000000e+00
2.3760000e+04 8.0000000e+00
2.3765000e+04 9.0000000e+00
2.3770000e+04 9.0000000e+00
2.3775000e+04 9.0000000e+00
2.3780000e+04 9.0000000e+00
2.3785000e+04 9.0000000e+00
2.3790000e+04 9.0000000e+00
2.3795000e+04 9.0000000e+00
2.3800000e+04 9.0000000e+00
2.3805000e+04 9.0000000e+00
2.3810000e+04 9.0000000e+00
2.3815000e+04 9.0000000e+00
2.3820000e+04 9.0000000e+00
2.3825000e+04 9.0000000e+00
2.3830000e+04 9.0000000e+00
2.3835000e+04 9.0000000e+00
2.3840000e+04 9.0000000e+00
2.3845000e+04 9.0000000e+00
2.3850000e+04 9.0000000e+00
2.3855000e+04 9.0000000e+00
2.3860000e+04 9.0000000e+00
2.3865000e+04 9.0000000e+00
2.3870000e+04 9.0000000e+00
2.3875000e+04 9.0000000e+00
2.3880000e+04 9.0000000e+00
2.3885000e+04 9.0000000e+00
2.3890000e+04 9.0000000e+00
2.3895000e+04 9.0000000e+00
2.3900000e+04 9.0000000e+00
2.3905000e+04 8.0000000e+00
2.3910000e+04 9.0000000e+00
2.3915000e+04 9.0000000e+00
2.3920000e+04 9.0000000e+00
2.3925000e+04 9.0000000e+00
2.3930000e+04 9.0000000e+00
2.3935000e+04 9.0000000e+00
2.3940000e+04 9.0000000e+00
2.3945000e+04 9.0000000e+00
2.3950000e+04 9.0000000e+00
2.3955000e+04 9.0000000e+00
2.3960000e+04 9.0000000e+00
2.3965000e+04 9.0000000e+00
2.3970000e+04 9.0000000e+00
2.3975000e+04 9.0000000e+00
2.3980000e+04 9.0000000e+00
2.3985000e+04 9.0000000e+00
2.3990000e+04 9.0000000e+00
2.3995000e+04 9.0000000e+00
2.4000000e+04 9.0000000e+00
2.4005000e+04 9.0000000e+00
2.4010000e+04 9.0000000e+00
2.4015000e+04 9.0000000e+00
2.4020000e+04 9.0000000e+00
2.4025000e+04 9.0000000e+00
2.4030000e+04 9.0000000e+00
2.4035000e+04 9.0000000e+00
2.4040000e+04 9.0000000e+00
2.4045000e+04 9.0000000e+00
2.4050000e+04 9.0000000e+00
2.4055000e+04 9.0000000e+00
2.4060000e+04 9.0000000e+00
2.4065000e+04 9.0000000e+00
2.4070000e+04 9.0000000e+00
2.4075000e+04 9.0000000e+00
2.4080000e+04 9.0000000e+00
2.4085000e+04 9.0000000e+00
2.4090000e+04 9.0000000e+00
2.4095000e+04 9.0000000e+00
2.4100000e+04 9.0000000e+00
2.4105000e+04 9.0000000e+00
2.4110000e+04 9.0000000e+00
2.4115000e+04 9.0000000e+00
2.4120000e+04 9.0000000e+00
2.4125000e+04 9.0000000e+00
2.4130000e+04 9.0000000e+00
2.4135000e+04 9.0000000e+00
2.4140000e+04 9.0000000e+00
2.4145000e+04 9.0000000e+00
2.4150000e+04 9.0000000e+00
2.4155000e+04 9.0000000e+00
2.4160000e+04 9.0000000e+00
2.4165000e+04 9.0000000e+00
2.4170000e+04 1.0000000e+01
2.4175000e+04 1.0000000e+01
2.4180000e+04 1.0000000e+01
2.4185000e+04 1.0000000e+01
2.4190000e+04 1.0000000e+01
2.4195000e+04 1.0000000e+01
2.4200000e+04 1.0000000e+01
2.4205000e+04 1.0000000e+01
2.4210000e+04 1.0000000e+01
2.4215000e+04 1.0000000e+01
2.4220000e+04 9.0000000e+00
2.4225000e+04 9.0000000e+00
2.4230000e+04 1.0000000e+01
2.4235000e+04 9.0000000e+00
2.4240000e+04 1.0000000e+01
2.4245000e+04 9.0000000e+00
2.4250000e+04 9.0000000e+00
2.4255000e+04 9.0000000e+00
2.4260000e+04 1.0000000e+01
2.4265000e+04 1.0000000e+01
2.4270000e+04 1.0000000e+01
2.4275000e+04 9.0000000e+00
2.4280000e+04 1.0000000e+01
2.4285000e+04 1.0000000e+01
2.4290000e+04 1.0000000e+01
2.4295000e+04 1.0000000e+01
2.4300000e+04 9.0000000e+00
2.4305000e+04 9.0000000e+00
2.4310000e+04 9.0000000e+00
2.4315000e+04 9.0000000e+00
2.4320000e+04 1.0000000e+01
2.4325000e+04 9.0000000e+00
2.4330000e+04 9.0000000e+00
2.4335000e+04 9.0000000e+00
2.4340000e+04 1.0000000e+01
2.4345000e+04 1.0000000e+01
2.4350000e+04 1.0000000e+01
2.4355000e+04 1.0000000e+01
2.4360000e+04 1.0000000e+01
2.4365000e+04 1.0000000e+01
2.4370000e+04 1.0000000e+01
2.4375000e+04 1.0000000e+01
2.4380000e+04 1.0000000e+01
2.4385000e+04 1.0000000e+01
2.4390000e+04 9.0000000e+00
2.4395000e+04 8.0000000e+00
2.4400000e+04 9.0000000e+00
2.4405000e+04 1.0000000e+01
2.4410000e+04 9.0000000e+00
2.4415000e+04 9.0000000e+00
2.4420000e+04 8.0000000e+00
2.4425000e+04 8.0000000e+00
2.4430000e+04 8.0000000e+00
2.4435000e+04 9.0000000e+00
2.4440000e+04 9.0000000e+00
2.4445000e+04 1.0000000e+01
2.4450000e+04 1.0000000e+01
2.4455000e+04 1.0000000e+01
2.4460000e+04 9.0000000e+00
2.4465000e+04 1.0000000e+01
2.4470000e+04 1.0000000e+01
2.4475000e+04 9.0000000e+00
2.4480000e+04 1.0000000e+01
2.4485000e+04 9.0000000e+00
2.4490000e+04 1.0000000e+01
2.4495000e+04 1.0000000e+01
2.4500000e+04 1.0000000e+01
2.4505000e+04 1.0000000e+01
2.4510000e+04 1.0000000e+01
2.4515000e+04 1.0000000e+01
2.4520000e+04 1.0000000e+01
2.4525000e+04 1.0000000e+01
2.4530000e+04 1.0000000e+01
2.4535000e+04 1.0000000e+01
2.4540000e+04 1.0000000e+01
2.4545000e+04 1.0000000e+01
2.4550000e+04 1.0000000e+01
2.4555000e+04 1.0000000e+01
2.4560000e+04 1.0000000e+01
2.4565000e+04 1.0000000e+01
2.4570000e+04 9.0000000e+00
2.4575000e+04 1.0000000e+01
2.4580000e+04 1.0000000e+01
2.4585000e+04 1.0000000e+01
2.4590000e+04 1.0000000e+01
2.4595000e+04 1.0000000e+01
2.4600000e+04 1.0000000e+01
2.4605000e+04 1.0000000e+01
2.4610000e+04 1.0000000e+01
2.4615000e+04 1.0000000e+01
2.4620000e+04 1.0000000e+01
2.4625000e+04 1.0000000e+01
2.4630000e+04 1.0000000e+01
2.4635000e+04 1.0000000e+01
2.4640000e+04 1.0000000e+01
2.4645000e+04 1.0000000e+01
2.4650000e+04 1.0000000e+01
2.4655000e+04 1.0000000e+01
2.4660000e+04 1.0000000e+01
2.4665000e+04 1.0000000e+01
2.4670000e+04 1.0000000e+01
2.4675000e+04 1.0000000e+01
2.4680000e+04 1.0000000e+01
2.4685000e+04 1.0000000e+01
2.4690000e+04 1.0000000e+01
2.4695000e+04 1.0000000e+01
2.4700000e+04 1.0000000e+01
2.4705000e+04 1.0000000e+01
2.4710000e+04 1.0000000e+01
2.4715000e+04 1.0000000e+01
2.4720000e+04 1.0000000e+01
2.4725000e+04 1.0000000e+01
2.4730000e+04 1.0000000e+01
2.4735000e+04 1.0000000e+01
2.4740000e+04 1.0000000e+01
2.4745000e+04 1.0000000e+01
2.4750000e+04 1.0000000e+01
2.4755000e+04 1.0000000e+01
2.4760000e+04 1.0000000e+01
2.4765000e+04 1.0000000e+01
2.4770000e+04 1.0000000e+01
2.4775000e+04 1.0000000e+01
2.4780000e+04 1.0000000e+01
2.4785000e+04 1.0000000e+01
2.4790000e+04 1.0000000e+01
2.4795000e+04 1.0000000e+01
2.4800000e+04 1.0000000e+01
2.4805000e+04 1.0000000e+01
2.4810000e+04 1.0000000e+01
2.4815000e+04 1.0000000e+01
2.4820000e+04 1.0000000e+01
2.4825000e+04 1.0000000e+01
2.4830000e+04 1.0000000e+01
2.4835000e+04 1.0000000e+01
2.4840000e+04 1.0000000e+01
2.4845000e+04 9.0000000e+00
2.4850000e+04 9.0000000e+00
2.4855000e+04 9.0000000e+00
2.4860000e+04 9.0000000e+00
2.4865000e+04 8.0000000e+00
2.4870000e+04 1.0000000e+01
2.4875000e+04 1.0000000e+01
2.4880000e+04 1.0000000e+01
2.4885000e+04 1.0000000e+01
2.4890000e+04 1.0000000e+01
2.4895000e+04 1.0000000e+01
2.4900000e+04 1.0000000e+01
2.4905000e+04 1.0000000e+01
2.4910000e+04 9.0000000e+00
2.4915000e+04 9.0000000e+00
2.4920000e+04 1.0000000e+01
2.4925000e+04 1.0000000e+01
2.4930000e+04 1.0000000e+01
2.4935000e+04 1.0000000e+01
2.4940000e+04 9.0000000e+00
2.4945000e+04 1.0000000e+01
2.4950000e+04 1.0000000e+01
2.4955000e+04 1.0000000e+01
2.4960000e+04 1.0000000e+01
2.4965000e+04 1.0000000e+01
2.4970000e+04 9.0000000e+00
2.4975000e+04 9.0000000e+00
2.4980000e+04 9.0000000e+00
2.4985000e+04 9.0000000e+00
2.4990000e+04 8.0000000e+00
2.4995000e+04 9.0000000e+00
2.5000000e+04 8.0000000e+00
2.5005000e+04 8.0000000e+00
2.5010000e+04 1.0000000e+01
2.5015000e+04 1.0000000e+01
2.5020000e+04 9.0000000e+00
2.5025000e+04 9.0000000e+00
2.5030000e+04 9.0000000e+00
2.5035000e+04 9.0000000e+00
2.5040000e+04 8.0000000e+00
2.5045000e+04 1.0000000e+01
2.5050000e+04 9.0000000e+00
2.5055000e+04 8.0000000e+00
2.5060000e+04 9.0000000e+00
2.5065000e+04 8.0000000e+00
2.5070000e+04 9.0000000e+00
2.5075000e+04 9.0000000e+00
2.5080000e+04 8.0000000e+00
2.5085000e+04 9.0000000e+00
2.5090000e+04 8.0000000e+00
2.5095000e+04 9.0000000e+00
2.5100000e+04 9.0000000e+00
2.5105000e+04 8.0000000e+00
2.5110000e+04 8.0000000e+00
2.5115000e+04 9.0000000e+00
2.5120000e+04 8.0000000e+00
2.5125000e+04 9.0000000e+00
2.5130000e+04 8.0000000e+00
2.5135000e+04 9.0000000e+00
2.5140000e+04 8.0000000e+00
2.5145000e+04 8.0000000e+00
2.5150000e+04 9.0000000e+00
2.5155000e+04 9.0000000e+00
2.5160000e+04 9.0000000e+00
2.5165000e+04 9.0000000e+00
2.5170000e+04 9.0000000e+00
2.5175000e+04 9.0000000e+00
2.5180000e+04 8.0000000e+00
2.5185000e+04 8.0000000e+00
2.5190000e+04 9.0000000e+00
2.5195000e+04 8.0000000e+00
2.5200000e+04 8.0000000e+00
2.5205000e+04 9.0000000e+00
2.5210000e+04 9.0000000e+00
2.5215000e+04 8.0000000e+00
2.5220000e+04 8.0000000e+00
2.5225000e+04 9.0000000e+00
2.5230000e+04 9.0000000e+00
2.5235000e+04 8.0000000e+00
2.5240000e+04 9.0000000e+00
2.5245000e+04 9.0000000e+00
2.5250000e+04 9.0000000e+00
2.5255000e+04 9.0000000e+00
2.5260000e+04 9.0000000e+00
2.5265000e+04 9.0000000e+00
2.5270000e+04 9.0000000e+00
2.5275000e+04 8.0000000e+00
2.5280000e+04 1.0000000e+01
2.5285000e+04 1.0000000e+01
2.5290000e+04 9.0000000e+00
2.5295000e+04 1.0000000e+01
2.5300000e+04 9.0000000e+00
2.5305000e+04 1.0000000e+01
2.5310000e+04 1.0000000e+01
2.5315000e+04 1.0000000e+01
2.5320000e+04 1.0000000e+01
2.5325000e+04 1.0000000e+01
2.5330000e+04 1.0000000e+01
2.5335000e+04 1.0000000e+01
2.5340000e+04 1.0000000e+01
2.5345000e+04 9.0000000e+00
2.5350000e+04 9.0000000e+00
2.5355000e+04 9.0000000e+00
2.5360000e+04 1.0000000e+01
2.5365000e+04 1.0000000e+01
2.5370000e+04 1.0000000e+01
2.5375000e+04 1.0000000e+01
2.5380000e+04 1.0000000e+01
2.5385000e+04 1.0000000e+01
2.5390000e+04 1.0000000e+01
2.5395000e+04 1.0000000e+01
2.5400000e+04 1.0000000e+01
2.5405000e+04 1.0000000e+01
2.5410000e+04 1.0000000e+01
2.5415000e+04 1.0000000e+01
2.5420000e+04 9.0000000e+00
2.5425000e+04 9.0000000e+00
2.5430000e+04 9.0000000e+00
2.5435000e+04 9.0000000e+00
2.5440000e+04 9.0000000e+00
2.5445000e+04 9.0000000e+00
2.5450000e+04 9.0000000e+00
2.5455000e+04 9.0000000e+00
2.5460000e+04 9.0000000e+00
2.5465000e+04 9.0000000e+00
2.5470000e+04 9.0000000e+00
2.5475000e+04 9.0000000e+00
2.5480000e+04 9.0000000e+00
2.5485000e+04 1.0000000e+01
2.5490000e+04 1.0000000e+01
2.5495000e+04 9.0000000e+00
2.5500000e+04 9.0000000e+00
2.5505000e+04 9.0000000e+00
2.5510000e+04 9.0000000e+00
2.5515000e+04 9.0000000e+00
2.5520000e+04 9.0000000e+00
2.5525000e+04 9.0000000e+00
2.5530000e+04 9.0000000e+00
2.5535000e+04 9.0000000e+00
2.5540000e+04 1.0000000e+01
2.5545000e+04 1.0000000e+01
2.5550000e+04 1.0000000e+01
2.5555000e+04 9.0000000e+00
2.5560000e+04 1.0000000e+01
2.5565000e+04 9.0000000e+00
2.5570000e+04 1.0000000e+01
2.5575000e+04 1.0000000e+01
2.5580000e+04 1.0000000e+01
2.5585000e+04 1.0000000e+01
2.5590000e+04 1.0000000e+01
2.5595000e+04 1.0000000e+01
2.5600000e+04 1.0000000e+01
2.5605000e+04 1.0000000e+01
2.5610000e+04 1.0000000e+01
2.5615000e+04 9.0000000e+00
2.5620000e+04 1.0000000e+01
2.5625000e+04 9.0000000e+00
2.5630000e+04 9.0000000e+00
2.5635000e+04 9.0000000e+00
2.5640000e+04 9.0000000e+00
2.5645000e+04 9.0000000e+00
2.5650000e+04 1.0000000e+01
2.5655000e+04 1.0000000e+01
2.5660000e+04 9.0000000e+00
2.5665000e+04 1.0000000e+01
2.5670000e+04 1.0000000e+01
2.5675000e+04 1.0000000e+01
2.5680000e+04 9.0000000e+00
2.5685000e+04 9.0000000e+00
2.5690000e+04 1.0000000e+01
2.5695000e+04 9.0000000e+00
2.5700000e+04 9.0000000e+00
2.5705000e+04 9.0000000e+00
2.5710000e+04 1.0000000e+01
2.5715000e+04 9.0000000e+00
2.5720000e+04 9.0000000e+00
2.5725000e+04 9.0000000e+00
2.5730000e+04 1.0000000e+01
2.5735000e+04 1.0000000e+01
2.5740000e+04 1.0000000e+01
2.5745000e+04 1.0000000e+01
2.5750000e+04 1.0000000e+01
2.5755000e+04 1.0000000e+01
2.5760000e+04 1.0000000e+01
2.5765000e+04 9.0000000e+00
2.5770000e+04 1.0000000e+01
2.5775000e+04 1.0000000e+01
2.5780000e+04 1.0000000e+01
2.5785000e+04 1.0000000e+01
2.5790000e+04 1.0000000e+01
2.5795000e+04 1.0000000e+01
2.5800000e+04 1.0000000e+01
2.5805000e+04 1.0000000e+01
2.5810000e+04 1.0000000e+01
2.5815000e+04 1.0000000e+01
2.5820000e+04 1.0000000e+01
2.5825000e+04 1.0000000e+01
2.5830000e+04 1.0000000e+01
2.5835000e+04 1.0000000e+01
2.5840000e+04 1.0000000e+01
2.5845000e+04 1.0000000e+01
2.5850000e+04 1.0000000e+01
2.5855000e+04 1.0000000e+01
2.5860000e+04 1.0000000e+01
2.5865000e+04 1.0000000e+01
2.5870000e+04 1.0000000e+01
2.5875000e+04 1.0000000e+01
2.5880000e+04 1.0000000e+01
2.5885000e+04 1.0000000e+01
2.5890000e+04 1.0000000e+01
2.5895000e+04 1.0000000e+01
2.5900000e+04 1.0000000e+01
2.5905000e+04 1.0000000e+01
2.5910000e+04 1.0000000e+01
2.5915000e+04 1.0000000e+01
2.5920000e+04 1.0000000e+01
2.5925000e+04 1.0000000e+01
2.5930000e+04 1.0000000e+01
2.5935000e+04 1.0000000e+01
2.5940000e+04 1.0000000e+01
2.5945000e+04 8.0000000e+00
2.5950000e+04 8.0000000e+00
2.5955000e+04 8.0000000e+00
2.5960000e+04 8.0000000e+00
2.5965000e+04 8.0000000e+00
2.5970000e+04 8.0000000e+00
2.5975000e+04 8.0000000e+00
2.5980000e+04 8.0000000e+00
2.5985000e+04 8.0000000e+00
2.5990000e+04 8.0000000e+00
2.5995000e+04 8.0000000e+00
2.6000000e+04 8.0000000e+00
2.6005000e+04 8.0000000e+00
2.6010000e+04 8.0000000e+00
2.6015000e+04 8.0000000e+00
2.6020000e+04 8.0000000e+00
2.6025000e+04 8.0000000e+00
2.6030000e+04 8.0000000e+00
2.6035000e+04 8.0000000e+00
2.6040000e+04 8.0000000e+00
2.6045000e+04 1.0000000e+01
2.6050000e+04 1.0000000e+01
2.6055000e+04 9.0000000e+00
2.6060000e+04 1.0000000e+01
2.6065000e+04 8.0000000e+00
2.6070000e+04 8.0000000e+00
2.6075000e+04 8.0000000e+00
2.6080000e+04 8.0000000e+00
2.6085000e+04 8.0000000e+00
2.6090000e+04 8.0000000e+00
2.6095000e+04 8.0000000e+00
2.6100000e+04 8.0000000e+00
2.6105000e+04 8.0000000e+00
2.6110000e+04 8.0000000e+00
2.6115000e+04 8.0000000e+00
2.6120000e+04 8.0000000e+00
2.6125000e+04 8.0000000e+00
2.6130000e+04 8.0000000e+00
2.6135000e+04 8.0000000e+00
2.6140000e+04 8.0000000e+00
2.6145000e+04 8.0000000e+00
2.6150000e+04 8.0000000e+00
2.6155000e+04 8.0000000e+00
2.6160000e+04 8.0000000e+00
2.6165000e+04 8.0000000e+00
2.6170000e+04 8.0000000e+00
2.6175000e+04 8.0000000e+00
2.6180000e+04 8.0000000e+00
2.6185000e+04 8.0000000e+00
2.6190000e+04 8.0000000e+00
2.6195000e+04 8.0000000e+00
2.6200000e+04 8.0000000e+00
2.6205000e+04 8.0000000e+00
2.6210000e+04 8.0000000e+00
2.6215000e+04 8.0000000e+00
2.6220000e+04 8.0000000e+00
2.6225000e+04 8.0000000e+00
2.6230000e+04 8.0000000e+00
2.6235000e+04 8.0000000e+00
2.6240000e+04 8.0000000e+00
2.6245000e+04 8.0000000e+00
2.6250000e+04 8.0000000e+00
2.6255000e+04 8.0000000e+00
2.6260000e+04 8.0000000e+00
2.6265000e+04 7.0000000e+00
2.6270000e+04 7.0000000e+00
2.6275000e+04 7.0000000e+00
2.6280000e+04 7.0000000e+00
2.6285000e+04 7.0000000e+00
2.6290000e+04 8.0000000e+00
2.6295000e+04 8.0000000e+00
2.6300000e+04 8.0000000e+00
2.6305000e+04 7.0000000e+00
2.6310000e+04 7.0000000e+00
2.6315000e+04 7.0000000e+00
2.6320000e+04 7.0000000e+00
2.6325000e+04 7.0000000e+00
2.6330000e+04 7.0000000e+00
2.6335000e+04 7.0000000e+00
2.6340000e+04 7.0000000e+00
2.6345000e+04 8.0000000e+00
2.6350000e+04 8.0000000e+00
2.6355000e+04 8.0000000e+00
2.6360000e+04 8.0000000e+00
2.6365000e+04 8.0000000e+00
2.6370000e+04 8.0000000e+00
2.6375000e+04 7.0000000e+00
2.6380000e+04 7.0000000e+00
2.6385000e+04 7.0000000e+00
2.6390000e+04 7.0000000e+00
2.6395000e+04 7.0000000e+00
2.6400000e+04 7.0000000e+00
2.6405000e+04 7.0000000e+00
2.6410000e+04 8.0000000e+00
2.6415000e+04 7.0000000e+00
2.6420000e+04 7.0000000e+00
2.6425000e+04 8.0000000e+00
2.6430000e+04 7.0000000e+00
2.6435000e+04 7.0000000e+00
2.6440000e+04 7.0000000e+00
2.6445000e+04 7.0000000e+00
2.6450000e+04 8.0000000e+00
2.6455000e+04 8.0000000e+00
2.6460000e+04 7.0000000e+00
2.6465000e+04 7.0000000e+00
2.6470000e+04 7.0000000e+00
2.6475000e+04 7.0000000e+00
2.6480000e+04 8.0000000e+00
2.6485000e+04 8.0000000e+00
2.6490000e+04 7.0000000e+00
2.6495000e+04 8.0000000e+00
2.6500000e+04 8.0000000e+00
2.6505000e+04 8.0000000e+00
2.6510000e+04 8.0000000e+00
2.6515000e+04 8.0000000e+00
2.6520000e+04 8.0000000e+00
2.6525000e+04 8.0000000e+00
2.6530000e+04 7.0000000e+00
2.6535000e+04 7.0000000e+00
2.6540000e+04 7.0000000e+00
2.6545000e+04 7.0000000e+00
2.6550000e+04 7.0000000e+00
2.6555000e+04 7.0000000e+00
2.6560000e+04 7.0000000e+00
2.6565000e+04 7.0000000e+00
2.6570000e+04 7.0000000e+00
2.6575000e+04 8.0000000e+00
2.6580000e+04 7.0000000e+00
2.6585000e+04 7.0000000e+00
2.6590000e+04 7.0000000e+00
2.6595000e+04 7.0000000e+00
2.6600000e+04 7.0000000e+00
2.6605000e+04 7.0000000e+00
2.6610000e+04 7.0000000e+00
2.6615000e+04 7.0000000e+00
2.6620000e+04 7.0000000e+00
2.6625000e+04 7.0000000e+00
2.6630000e+04 7.0000000e+00
2.6635000e+04 7.0000000e+00
2.6640000e+04 7.0000000e+00
2.6645000e+04 7.0000000e+00
2.6650000e+04 7.0000000e+00
2.6655000e+04 7.0000000e+00
2.6660000e+04 7.0000000e+00
2.6665000e+04 7.0000000e+00
2.6670000e+04 7.0000000e+00
2.6675000e+04 7.0000000e+00
2.6680000e+04 7.0000000e+00
2.6685000e+04 7.0000000e+00
2.6690000e+04 7.0000000e+00
2.6695000e+04 7.0000000e+00
2.6700000e+04 7.0000000e+00
2.6705000e+04 7.0000000e+00
2.6710000e+04 7.0000000e+00
2.6715000e+04 7.0000000e+00
2.6720000e+04 7.0000000e+00
2.6725000e+04 7.0000000e+00
2.6730000e+04 7.0000000e+00
2.6735000e+04 7.0000000e+00
2.6740000e+04 8.0000000e+00
2.6745000e+04 7.0000000e+00
2.6750000e+04 7.0000000e+00
2.6755000e+04 7.0000000e+00
2.6760000e+04 7.0000000e+00
2.6765000e+04 7.0000000e+00
2.6770000e+04 7.0000000e+00
2.6775000e+04 7.0000000e+00
2.6780000e+04 7.0000000e+00
2.6785000e+04 7.0000000e+00
2.6790000e+04 7.0000000e+00
2.6795000e+04 7.0000000e+00
2.6800000e+04 7.0000000e+00
2.6805000e+04 7.0000000e+00
2.6810000e+04 7.0000000e+00
2.6815000e+04 7.0000000e+00
2.6820000e+04 7.0000000e+00
2.6825000e+04 7.0000000e+00
2.6830000e+04 7.0000000e+00
2.6835000e+04 7.0000000e+00
2.6840000e+04 8.0000000e+00
2.6845000e+04 8.0000000e+00
2.6850000e+04 8.0000000e+00
2.6855000e+04 8.0000000e+00
2.6860000e+04 8.0000000e+00
2.6865000e+04 8.0000000e+00
2.6870000e+04 8.0000000e+00
2.6875000e+04 8.0000000e+00
2.6880000e+04 8.0000000e+00
2.6885000e+04 8.0000000e+00
2.6890000e+04 8.0000000e+00
2.6895000e+04 8.0000000e+00
2.6900000e+04 8.0000000e+00
2.6905000e+04 8.0000000e+00
2.6910000e+04 8.0000000e+00
2.6915000e+04 9.0000000e+00
2.6920000e+04 8.0000000e+00
2.6925000e+04 8.0000000e+00
2.6930000e+04 1.0000000e+01
2.6935000e+04 1.0000000e+01
2.6940000e+04 9.0000000e+00
2.6945000e+04 8.0000000e+00
2.6950000e+04 8.0000000e+00
2.6955000e+04 8.0000000e+00
2.6960000e+04 8.0000000e+00
2.6965000e+04 8.0000000e+00
2.6970000e+04 8.0000000e+00
2.6975000e+04 8.0000000e+00
2.6980000e+04 8.0000000e+00
2.6985000e+04 7.0000000e+00
2.6990000e+04 8.0000000e+00
2.6995000e+04 8.0000000e+00
2.7000000e+04 1.1000000e+01
2.7005000e+04 1.1000000e+01
2.7010000e+04 8.0000000e+00
2.7015000e+04 8.0000000e+00
2.7020000e+04 8.0000000e+00
2.7025000e+04 8.0000000e+00
2.7030000e+04 8.0000000e+00
2.7035000e+04 8.0000000e+00
2.7040000e+04 8.0000000e+00
2.7045000e+04 8.0000000e+00
2.7050000e+04 8.0000000e+00
2.7055000e+04 8.0000000e+00
2.7060000e+04 8.0000000e+00
2.7065000e+04 8.0000000e+00
2.7070000e+04 8.0000000e+00
2.7075000e+04 8.0000000e+00
2.7080000e+04 8.0000000e+00
2.7085000e+04 8.0000000e+00
2.7090000e+04 8.0000000e+00
2.7095000e+04 8.0000000e+00
2.7100000e+04 8.0000000e+00
2.7105000e+04 8.0000000e+00
2.7110000e+04 8.0000000e+00
2.7115000e+04 8.0000000e+00
2.7120000e+04 8.0000000e+00
2.7125000e+04 8.0000000e+00
2.7130000e+04 8.0000000e+00
2.7135000e+04 8.0000000e+00
2.7140000e+04 8.0000000e+00
2.7145000e+04 8.0000000e+00
2.7150000e+04 8.0000000e+00
2.7155000e+04 8.0000000e+00
2.7160000e+04 8.0000000e+00
2.7165000e+04 8.0000000e+00
2.7170000e+04 8.0000000e+00
2.7175000e+04 8.0000000e+00
2.7180000e+04 8.0000000e+00
2.7185000e+04 8.0000000e+00
2.7190000e+04 8.0000000e+00
2.7195000e+04 8.0000000e+00
2.7200000e+04 8.0000000e+00
2.7205000e+04 8.0000000e+00
2.7210000e+04 8.0000000e+00
2.7215000e+04 8.0000000e+00
2.7220000e+04 8.0000000e+00
2.7225000e+04 8.0000000e+00
2.7230000e+04 8.0000000e+00
2.7235000e+04 8.0000000e+00
2.7240000e+04 8.0000000e+00
2.7245000e+04 8.0000000e+00
2.7250000e+04 8.0000000e+00
2.7255000e+04 8.0000000e+00
2.7260000e+04 8.0000000e+00
2.7265000e+04 8.0000000e+00
2.7270000e+04 8.0000000e+00
2.7275000e+04 8.0000000e+00
2.7280000e+04 8.0000000e+00
2.7285000e+04 8.0000000e+00
2.7290000e+04 8.0000000e+00
2.7295000e+04 8.0000000e+00
2.7300000e+04 8.0000000e+00
2.7305000e+04 8.0000000e+00
2.7310000e+04 8.0000000e+00
2.7315000e+04 8.0000000e+00
2.7320000e+04 8.0000000e+00
2.7325000e+04 8.0000000e+00
2.7330000e+04 8.0000000e+00
2.7335000e+04 8.0000000e+00
2.7340000e+04 8.0000000e+00
2.7345000e+04 8.0000000e+00
2.7350000e+04 8.0000000e+00
2.7355000e+04 8.0000000e+00
2.7360000e+04 8.0000000e+00
2.7365000e+04 8.0000000e+00
2.7370000e+04 8.0000000e+00
2.7375000e+04 8.0000000e+00
2.7380000e+04 8.0000000e+00
2.7385000e+04 8.0000000e+00
2.7390000e+04 8.0000000e+00
2.7395000e+04 8.0000000e+00
2.7400000e+04 8.0000000e+00
2.7405000e+04 8.0000000e+00
2.7410000e+04 8.0000000e+00
2.7415000e+04 7.0000000e+00
2.7420000e+04 7.0000000e+00
2.7425000e+04 7.0000000e+00
2.7430000e+04 7.0000000e+00
2.7435000e+04 7.0000000e+00
2.7440000e+04 7.0000000e+00
2.7445000e+04 7.0000000e+00
2.7450000e+04 7.0000000e+00
2.7455000e+04 7.0000000e+00
2.7460000e+04 7.0000000e+00
2.7465000e+04 7.0000000e+00
2.7470000e+04 7.0000000e+00
2.7475000e+04 7.0000000e+00
2.7480000e+04 7.0000000e+00
2.7485000e+04 7.0000000e+00
2.7490000e+04 7.0000000e+00
2.7495000e+04 7.0000000e+00
2.7500000e+04 7.0000000e+00
2.7505000e+04 7.0000000e+00
2.7510000e+04 7.0000000e+00
2.7515000e+04 7.0000000e+00
2.7520000e+04 7.0000000e+00
2.7525000e+04 7.0000000e+00
2.7530000e+04 7.0000000e+00
2.7535000e+04 7.0000000e+00
2.7540000e+04 7.0000000e+00
2.7545000e+04 7.0000000e+00
2.7550000e+04 7.0000000e+00
2.7555000e+04 7.0000000e+00
2.7560000e+04 7.0000000e+00
2.7565000e+04 7.0000000e+00
2.7570000e+04 7.0000000e+00
2.7575000e+04 7.0000000e+00
2.7580000e+04 7.0000000e+00
2.7585000e+04 7.0000000e+00
2.7590000e+04 7.0000000e+00
2.7595000e+04 7.0000000e+00
2.7600000e+04 7.0000000e+00
2.7605000e+04 7.0000000e+00
2.7610000e+04 7.0000000e+00
2.7615000e+04 7.0000000e+00
2.7620000e+04 7.0000000e+00
2.7625000e+04 7.0000000e+00
2.7630000e+04 8.0000000e+00
2.7635000e+04 8.0000000e+00
2.7640000e+04 7.0000000e+00
2.7645000e+04 7.0000000e+00
2.7650000e+04 7.0000000e+00
2.7655000e+04 7.0000000e+00
2.7660000e+04 7.0000000e+00
2.7665000e+04 7.0000000e+00
2.7670000e+04 7.0000000e+00
2.7675000e+04 7.0000000e+00
2.7680000e+04 7.0000000e+00
2.7685000e+04 8.0000000e+00
2.7690000e+04 8.0000000e+00
2.7695000e+04 8.0000000e+00
2.7700000e+04 8.0000000e+00
2.7705000e+04 8.0000000e+00
2.7710000e+04 9.0000000e+00
2.7715000e+04 8.0000000e+00
2.7720000e+04 8.0000000e+00
2.7725000e+04 8.0000000e+00
2.7730000e+04 7.0000000e+00
2.7735000e+04 7.0000000e+00
2.7740000e+04 8.0000000e+00
2.7745000e+04 7.0000000e+00
2.7750000e+04 8.0000000e+00
2.7755000e+04 8.0000000e+00
2.7760000e+04 8.0000000e+00
2.7765000e+04 8.0000000e+00
2.7770000e+04 8.0000000e+00
2.7775000e+04 8.0000000e+00
2.7780000e+04 8.0000000e+00
2.7785000e+04 8.0000000e+00
2.7790000e+04 8.0000000e+00
2.7795000e+04 8.0000000e+00
2.7800000e+04 8.0000000e+00
2.7805000e+04 7.0000000e+00
2.7810000e+04 7.0000000e+00
2.7815000e+04 1.4000000e+01
2.7820000e+04 1.4000000e+01
2.7825000e+04 7.0000000e+00
2.7830000e+04 1.4000000e+01
2.7835000e+04 1.4000000e+01
2.7840000e+04 7.0000000e+00
2.7845000e+04 8.0000000e+00
2.7850000e+04 8.0000000e+00
2.7855000e+04 8.0000000e+00
2.7860000e+04 8.0000000e+00
2.7865000e+04 8.0000000e+00
2.7870000e+04 8.0000000e+00
2.7875000e+04 9.0000000e+00
2.7880000e+04 9.0000000e+00
2.7885000e+04 8.0000000e+00
2.7890000e+04 8.0000000e+00
2.7895000e+04 8.0000000e+00
2.7900000e+04 8.0000000e+00
2.7905000e+04 9.0000000e+00
2.7910000e+04 9.0000000e+00
2.7915000e+04 9.0000000e+00
2.7920000e+04 9.0000000e+00
2.7925000e+04 9.0000000e+00
2.7930000e+04 9.0000000e+00
2.7935000e+04 8.0000000e+00
2.7940000e+04 9.0000000e+00
2.7945000e+04 9.0000000e+00
2.7950000e+04 9.0000000e+00
2.7955000e+04 9.0000000e+00
2.7960000e+04 9.0000000e+00
2.7965000e+04 9.0000000e+00
2.7970000e+04 9.0000000e+00
2.7975000e+04 9.0000000e+00
2.7980000e+04 1.0000000e+01
2.7985000e+04 1.0000000e+01
2.7990000e+04 1.0000000e+01
2.7995000e+04 1.0000000e+01
2.8000000e+04 9.0000000e+00
2.8005000e+04 1.0000000e+01
2.8010000e+04 1.0000000e+01
2.8015000e+04 9.0000000e+00
2.8020000e+04 9.0000000e+00
2.8025000e+04 9.0000000e+00
2.8030000e+04 9.0000000e+00
2.8035000e+04 1.0000000e+01
2.8040000e+04 9.0000000e+00
2.8045000e+04 9.0000000e+00
2.8050000e+04 9.0000000e+00
2.8055000e+04 1.0000000e+01
2.8060000e+04 1.0000000e+01
2.8065000e+04 1.0000000e+01
2.8070000e+04 1.0000000e+01
2.8075000e+04 1.0000000e+01
2.8080000e+04 1.0000000e+01
2.8085000e+04 1.0000000e+01
2.8090000e+04 1.0000000e+01
2.8095000e+04 1.0000000e+01
2.8100000e+04 1.0000000e+01
2.8105000e+04 1.0000000e+01
2.8110000e+04 1.0000000e+01
2.8115000e+04 1.0000000e+01
2.8120000e+04 1.0000000e+01
2.8125000e+04 1.0000000e+01
2.8130000e+04 1.0000000e+01
2.8135000e+04 1.0000000e+01
2.8140000e+04 1.0000000e+01
2.8145000e+04 1.0000000e+01
2.8150000e+04 1.0000000e+01
2.8155000e+04 1.0000000e+01
2.8160000e+04 1.0000000e+01
2.8165000e+04 1.0000000e+01
2.8170000e+04 1.0000000e+01
2.8175000e+04 1.2000000e+01
2.8180000e+04 1.0000000e+01
2.8185000e+04 1.0000000e+01
2.8190000e+04 1.0000000e+01
2.8195000e+04 1.0000000e+01
2.8200000e+04 1.0000000e+01
2.8205000e+04 1.0000000e+01
2.8210000e+04 1.0000000e+01
2.8215000e+04 1.0000000e+01
2.8220000e+04 1.0000000e+01
2.8225000e+04 1.0000000e+01
2.8230000e+04 1.0000000e+01
2.8235000e+04 1.0000000e+01
2.8240000e+04 1.0000000e+01
2.8245000e+04 1.0000000e+01
2.8250000e+04 1.0000000e+01
2.8255000e+04 1.0000000e+01
2.8260000e+04 1.0000000e+01
2.8265000e+04 1.6000000e+01
2.8270000e+04 1.6000000e+01
2.8275000e+04 1.6000000e+01
2.8280000e+04 1.6000000e+01
2.8285000e+04 1.6000000e+01
2.8290000e+04 1.6000000e+01
2.8295000e+04 1.6000000e+01
2.8300000e+04 1.0000000e+01
2.8305000e+04 1.6000000e+01
2.8310000e+04 1.6000000e+01
2.8315000e+04 1.6000000e+01
2.8320000e+04 1.0000000e+01
2.8325000e+04 1.0000000e+01
2.8330000e+04 1.0000000e+01
2.8335000e+04 1.0000000e+01
2.8340000e+04 1.0000000e+01
2.8345000e+04 1.0000000e+01
2.8350000e+04 1.0000000e+01
2.8355000e+04 1.0000000e+01
2.8360000e+04 1.0000000e+01
2.8365000e+04 1.0000000e+01
2.8370000e+04 1.0000000e+01
2.8375000e+04 1.0000000e+01
2.8380000e+04 1.0000000e+01
2.8385000e+04 1.0000000e+01
2.8390000e+04 1.0000000e+01
2.8395000e+04 1.0000000e+01
2.8400000e+04 1.0000000e+01
2.8405000e+04 1.0000000e+01
2.8410000e+04 1.0000000e+01
2.8415000e+04 1.0000000e+01
2.8420000e+04 1.0000000e+01
2.8425000e+04 1.0000000e+01
2.8430000e+04 1.0000000e+01
2.8435000e+04 1.0000000e+01
2.8440000e+04 1.0000000e+01
2.8445000e+04 1.0000000e+01
2.8450000e+04 1.0000000e+01
2.8455000e+04 1.0000000e+01
2.8460000e+04 1.0000000e+01
2.8465000e+04 1.0000000e+01
2.8470000e+04 1.1000000e+01
2.8475000e+04 1.1000000e+01
2.8480000e+04 1.0000000e+01
2.8485000e+04 1.0000000e+01
2.8490000e+04 1.0000000e+01
2.8495000e+04 1.1000000e+01
2.8500000e+04 1.0000000e+01
2.8505000e+04 1.0000000e+01
2.8510000e+04 1.1000000e+01
2.8515000e+04 1.0000000e+01
2.8520000e+04 1.1000000e+01
2.8525000e+04 1.0000000e+01
2.8530000e+04 1.0000000e+01
2.8535000e+04 1.0000000e+01
2.8540000e+04 1.0000000e+01
2.8545000e+04 1.0000000e+01
2.8550000e+04 1.0000000e+01
2.8555000e+04 1.0000000e+01
2.8560000e+04 1.0000000e+01
2.8565000e+04 1.0000000e+01
2.8570000e+04 1.0000000e+01
2.8575000e+04 1.0000000e+01
2.8580000e+04 1.1000000e+01
2.8585000e+04 1.0000000e+01
2.8590000e+04 1.0000000e+01
2.8595000e+04 1.0000000e+01
2.8600000e+04 1.1000000e+01
2.8605000e+04 1.0000000e+01
2.8610000e+04 1.0000000e+01
2.8615000e+04 1.0000000e+01
2.8620000e+04 1.0000000e+01
2.8625000e+04 1.1000000e+01
2.8630000e+04 1.1000000e+01
2.8635000e+04 1.0000000e+01
2.8640000e+04 1.0000000e+01
2.8645000e+04 1.0000000e+01
2.8650000e+04 1.0000000e+01
2.8655000e+04 1.0000000e+01
2.8660000e+04 1.0000000e+01
2.8665000e+04 1.0000000e+01
2.8670000e+04 1.0000000e+01
2.8675000e+04 1.0000000e+01
2.8680000e+04 1.0000000e+01
2.8685000e+04 1.0000000e+01
2.8690000e+04 1.0000000e+01
2.8695000e+04 1.0000000e+01
2.8700000e+04 1.0000000e+01
2.8705000e+04 1.0000000e+01
2.8710000e+04 1.0000000e+01
2.8715000e+04 1.0000000e+01
2.8720000e+04 1.0000000e+01
2.8725000e+04 1.0000000e+01
2.8730000e+04 1.0000000e+01
2.8735000e+04 1.0000000e+01
2.8740000e+04 1.0000000e+01
2.8745000e+04 1.0000000e+01
2.8750000e+04 1.0000000e+01
2.8755000e+04 1.0000000e+01
2.8760000e+04 1.0000000e+01
2.8765000e+04 1.1000000e+01
2.8770000e+04 1.1000000e+01
2.8775000e+04 1.1000000e+01
2.8780000e+04 1.1000000e+01
2.8785000e+04 1.0000000e+01
2.8790000e+04 1.0000000e+01
2.8795000e+04 1.1000000e+01
2.8800000e+04 1.0000000e+01
2.8805000e+04 1.0000000e+01
2.8810000e+04 1.0000000e+01
2.8815000e+04 1.0000000e+01
2.8820000e+04 1.0000000e+01
2.8825000e+04 1.0000000e+01
2.8830000e+04 1.0000000e+01
2.8835000e+04 1.0000000e+01
2.8840000e+04 1.0000000e+01
2.8845000e+04 1.0000000e+01
2.8850000e+04 1.0000000e+01
2.8855000e+04 1.0000000e+01
2.8860000e+04 1.0000000e+01
2.8865000e+04 1.0000000e+01
2.8870000e+04 1.0000000e+01
2.8875000e+04 1.0000000e+01
2.8880000e+04 1.0000000e+01
2.8885000e+04 1.0000000e+01
2.8890000e+04 1.0000000e+01
2.8895000e+04 1.0000000e+01
2.8900000e+04 1.0000000e+01
2.8905000e+04 1.0000000e+01
2.8910000e+04 1.0000000e+01
2.8915000e+04 1.0000000e+01
2.8920000e+04 1.0000000e+01
2.8925000e+04 1.1000000e+01
2.8930000e+04 1.1000000e+01
2.8935000e+04 1.1000000e+01
2.8940000e+04 1.1000000e+01
2.8945000e+04 1.1000000e+01
2.8950000e+04 1.1000000e+01
2.8955000e+04 1.1000000e+01
2.8960000e+04 1.1000000e+01
2.8965000e+04 1.1000000e+01
2.8970000e+04 1.1000000e+01
2.8975000e+04 1.1000000e+01
2.8980000e+04 1.1000000e+01
2.8985000e+04 1.1000000e+01
2.8990000e+04 1.0000000e+01
2.8995000e+04 1.1000000e+01
2.9000000e+04 1.1000000e+01
2.9005000e+04 1.1000000e+01
2.9010000e+04 1.1000000e+01
2.9015000e+04 1.1000000e+01
2.9020000e+04 1.1000000e+01
2.9025000e+04 1.1000000e+01
2.9030000e+04 1.1000000e+01
2.9035000e+04 1.1000000e+01
2.9040000e+04 1.1000000e+01
2.9045000e+04 1.1000000e+01
2.9050000e+04 1.1000000e+01
2.9055000e+04 1.0000000e+01
2.9060000e+04 1.0000000e+01
2.9065000e+04 1.0000000e+01
2.9070000e+04 1.0000000e+01
2.9075000e+04 1.0000000e+01
2.9080000e+04 1.1000000e+01
2.9085000e+04 1.0000000e+01
2.9090000e+04 1.0000000e+01
2.9095000e+04 1.0000000e+01
2.9100000e+04 1.0000000e+01
2.9105000e+04 1.1000000e+01
2.9110000e+04 1.0000000e+01
2.9115000e+04 1.0000000e+01
2.9120000e+04 1.0000000e+01
2.9125000e+04 1.0000000e+01
2.9130000e+04 1.0000000e+01
2.9135000e+04 1.0000000e+01
2.9140000e+04 1.0000000e+01
2.9145000e+04 1.0000000e+01
2.9150000e+04 1.0000000e+01
2.9155000e+04 1.0000000e+01
2.9160000e+04 1.0000000e+01
2.9165000e+04 1.0000000e+01
2.9170000e+04 1.0000000e+01
2.9175000e+04 1.0000000e+01
2.9180000e+04 1.0000000e+01
2.9185000e+04 1.0000000e+01
2.9190000e+04 1.0000000e+01
2.9195000e+04 1.0000000e+01
2.9200000e+04 1.0000000e+01
2.9205000e+04 1.7000000e+01
2.9210000e+04 1.1000000e+01
2.9215000e+04 1.1000000e+01
2.9220000e+04 1.1000000e+01
2.9225000e+04 1.1000000e+01
2.9230000e+04 1.1000000e+01
2.9235000e+04 1.1000000e+01
2.9240000e+04 1.7000000e+01
2.9245000e+04 1.7000000e+01
2.9250000e+04 1.1000000e+01
2.9255000e+04 1.1000000e+01
2.9260000e+04 1.1000000e+01
2.9265000e+04 1.1000000e+01
2.9270000e+04 1.0000000e+01
2.9275000e+04 1.1000000e+01
2.9280000e+04 1.0000000e+01
2.9285000e+04 1.0000000e+01
2.9290000e+04 1.0000000e+01
2.9295000e+04 1.0000000e+01
2.9300000e+04 1.0000000e+01
2.9305000e+04 1.0000000e+01
2.9310000e+04 1.0000000e+01
2.9315000e+04 1.0000000e+01
2.9320000e+04 1.0000000e+01
2.9325000e+04 1.0000000e+01
2.9330000e+04 1.0000000e+01
2.9335000e+04 1.0000000e+01
2.9340000e+04 1.0000000e+01
2.9345000e+04 1.0000000e+01
2.9350000e+04 1.0000000e+01
2.9355000e+04 1.0000000e+01
2.9360000e+04 1.0000000e+01
2.9365000e+04 1.0000000e+01
2.9370000e+04 1.0000000e+01
2.9375000e+04 1.0000000e+01
2.9380000e+04 1.0000000e+01
2.9385000e+04 1.0000000e+01
2.9390000e+04 1.0000000e+01
2.9395000e+04 1.0000000e+01
2.9400000e+04 1.0000000e+01
2.9405000e+04 1.0000000e+01
2.9410000e+04 1.0000000e+01
2.9415000e+04 1.0000000e+01
2.9420000e+04 1.0000000e+01
2.9425000e+04 1.0000000e+01
2.9430000e+04 1.0000000e+01
2.9435000e+04 1.0000000e+01
2.9440000e+04 1.0000000e+01
2.9445000e+04 1.0000000e+01
2.9450000e+04 1.0000000e+01
2.9455000e+04 1.0000000e+01
2.9460000e+04 1.0000000e+01
2.9465000e+04 1.0000000e+01
2.9470000e+04 1.0000000e+01
2.9475000e+04 1.0000000e+01
2.9480000e+04 1.0000000e+01
2.9485000e+04 1.0000000e+01
2.9490000e+04 1.0000000e+01
2.9495000e+04 1.0000000e+01
2.9500000e+04 1.0000000e+01
2.9505000e+04 1.0000000e+01
2.9510000e+04 1.0000000e+01
2.9515000e+04 1.0000000e+01
2.9520000e+04 1.0000000e+01
2.9525000e+04 1.0000000e+01
2.9530000e+04 1.0000000e+01
2.9535000e+04 1.0000000e+01
2.9540000e+04 1.0000000e+01
2.9545000e+04 1.0000000e+01
2.9550000e+04 1.0000000e+01
2.9555000e+04 1.0000000e+01
2.9560000e+04 1.0000000e+01
2.9565000e+04 1.0000000e+01
2.9570000e+04 1.0000000e+01
2.9575000e+04 1.0000000e+01
2.9580000e+04 1.0000000e+01
2.9585000e+04 1.0000000e+01
2.9590000e+04 7.0000000e+00
2.9595000e+04 1.0000000e+01
2.9600000e+04 1.0000000e+01
2.9605000e+04 1.0000000e+01
2.9610000e+04 1.0000000e+01
2.9615000e+04 1.0000000e+01
2.9620000e+04 1.0000000e+01
2.9625000e+04 1.0000000e+01
2.9630000e+04 1.0000000e+01
2.9635000e+04 1.0000000e+01
2.9640000e+04 1.0000000e+01
2.9645000e+04 1.0000000e+01
2.9650000e+04 1.0000000e+01
2.9655000e+04 8.0000000e+00
2.9660000e+04 8.0000000e+00
2.9665000e+04 8.0000000e+00
2.9670000e+04 1.0000000e+01
2.9675000e+04 8.0000000e+00
2.9680000e+04 9.0000000e+00
2.9685000e+04 1.0000000e+01
2.9690000e+04 1.0000000e+01
2.9695000e+04 8.0000000e+00
2.9700000e+04 7.0000000e+00
2.9705000e+04 8.0000000e+00
2.9710000e+04 1.0000000e+01
2.9715000e+04 1.0000000e+01
2.9720000e+04 1.0000000e+01
2.9725000e+04 1.0000000e+01
2.9730000e+04 1.0000000e+01
2.9735000e+04 1.0000000e+01
2.9740000e+04 8.0000000e+00
2.9745000e+04 1.0000000e+01
2.9750000e+04 1.0000000e+01
2.9755000e+04 8.0000000e+00
2.9760000e+04 8.0000000e+00
2.9765000e+04 1.0000000e+01
2.9770000e+04 1.0000000e+01
2.9775000e+04 1.0000000e+01
2.9780000e+04 1.0000000e+01
2.9785000e+04 8.0000000e+00
2.9790000e+04 8.0000000e+00
2.9795000e+04 8.0000000e+00
2.9800000e+04 8.0000000e+00
2.9805000e+04 8.0000000e+00
2.9810000e+04 8.0000000e+00
2.9815000e+04 8.0000000e+00
2.9820000e+04 8.0000000e+00
2.9825000e+04 8.0000000e+00
2.9830000e+04 8.0000000e+00
2.9835000e+04 8.0000000e+00
2.9840000e+04 6.0000000e+00
2.9845000e+04 6.0000000e+00
2.9850000e+04 6.0000000e+00
2.9855000e+04 6.0000000e+00
2.9860000e+04 6.0000000e+00
2.9865000e+04 6.0000000e+00
2.9870000e+04 6.0000000e+00
2.9875000e+04 6.0000000e+00
2.9880000e+04 6.0000000e+00
2.9885000e+04 6.0000000e+00
2.9890000e+04 6.0000000e+00
2.9895000e+04 6.0000000e+00
2.9900000e+04 6.0000000e+00
2.9905000e+04 8.0000000e+00
2.9910000e+04 6.0000000e+00
2.9915000e+04 8.0000000e+00
2.9920000e+04 8.0000000e+00
2.9925000e+04 8.0000000e+00
2.9930000e+04 8.0000000e+00
2.9935000e+04 8.0000000e+00
2.9940000e+04 8.0000000e+00
2.9945000e+04 8.0000000e+00
2.9950000e+04 8.0000000e+00
2.9955000e+04 8.0000000e+00
2.9960000e+04 8.0000000e+00
2.9965000e+04 8.0000000e+00
2.9970000e+04 8.0000000e+00
2.9975000e+04 8.0000000e+00
2.9980000e+04 8.0000000e+00
2.9985000e+04 8.0000000e+00
2.9990000e+04 8.0000000e+00
2.9995000e+04 8.0000000e+00
3.0000000e+04 8.0000000e+00
3.0005000e+04 8.0000000e+00
3.0010000e+04 8.0000000e+00
3.0015000e+04 8.0000000e+00
3.0020000e+04 8.0000000e+00
3.0025000e+04 8.0000000e+00
3.0030000e+04 8.0000000e+00
3.0035000e+04 1.0000000e+01
3.0040000e+04 8.0000000e+00
3.0045000e+04 7.0000000e+00
3.0050000e+04 7.0000000e+00
3.0055000e+04 9.0000000e+00
3.0060000e+04 9.0000000e+00
3.0065000e+04 9.0000000e+00
3.0070000e+04 9.0000000e+00
3.0075000e+04 9.0000000e+00
3.0080000e+04 9.0000000e+00
3.0085000e+04 9.0000000e+00
3.0090000e+04 9.0000000e+00
3.0095000e+04 9.0000000e+00
3.0100000e+04 9.0000000e+00
3.0105000e+04 9.0000000e+00
3.0110000e+04 9.0000000e+00
3.0115000e+04 9.0000000e+00
3.0120000e+04 9.0000000e+00
3.0125000e+04 9.0000000e+00
3.0130000e+04 9.0000000e+00
3.0135000e+04 9.0000000e+00
3.0140000e+04 9.0000000e+00
3.0145000e+04 9.0000000e+00
3.0150000e+04 1.0000000e+01
3.0155000e+04 1.0000000e+01
3.0160000e+04 9.0000000e+00
3.0165000e+04 1.0000000e+01
3.0170000e+04 9.0000000e+00
3.0175000e+04 1.0000000e+01
3.0180000e+04 1.0000000e+01
3.0185000e+04 7.0000000e+00
3.0190000e+04 1.0000000e+01
3.0195000e+04 7.0000000e+00
3.0200000e+04 1.0000000e+01
3.0205000e+04 1.0000000e+01
3.0210000e+04 9.0000000e+00
3.0215000e+04 1.0000000e+01
3.0220000e+04 1.0000000e+01
3.0225000e+04 1.0000000e+01
3.0230000e+04 1.0000000e+01
3.0235000e+04 9.0000000e+00
3.0240000e+04 1.0000000e+01
3.0245000e+04 1.0000000e+01
3.0250000e+04 1.0000000e+01
3.0255000e+04 9.0000000e+00
3.0260000e+04 1.0000000e+01
3.0265000e+04 1.0000000e+01
3.0270000e+04 1.0000000e+01
3.0275000e+04 9.0000000e+00
3.0280000e+04 1.0000000e+01
3.0285000e+04 1.0000000e+01
3.0290000e+04 1.0000000e+01
3.0295000e+04 1.0000000e+01
3.0300000e+04 1.0000000e+01
3.0305000e+04 1.0000000e+01
3.0310000e+04 1.0000000e+01
3.0315000e+04 1.0000000e+01
3.0320000e+04 1.0000000e+01
3.0325000e+04 1.0000000e+01
3.0330000e+04 1.0000000e+01
3.0335000e+04 1.0000000e+01
3.0340000e+04 1.0000000e+01
3.0345000e+04 8.0000000e+00
3.0350000e+04 1.0000000e+01
3.0355000e+04 1.0000000e+01
3.0360000e+04 1.0000000e+01
3.0365000e+04 1.0000000e+01
3.0370000e+04 1.0000000e+01
3.0375000e+04 1.0000000e+01
3.0380000e+04 1.0000000e+01
3.0385000e+04 1.0000000e+01
3.0390000e+04 1.0000000e+01
3.0395000e+04 1.0000000e+01
3.0400000e+04 1.0000000e+01
3.0405000e+04 1.0000000e+01
3.0410000e+04 1.0000000e+01
3.0415000e+04 1.0000000e+01
3.0420000e+04 1.0000000e+01
3.0425000e+04 1.0000000e+01
3.0430000e+04 1.0000000e+01
3.0435000e+04 1.0000000e+01
3.0440000e+04 1.0000000e+01
3.0445000e+04 1.0000000e+01
3.0450000e+04 1.0000000e+01
3.0455000e+04 1.0000000e+01
3.0460000e+04 1.0000000e+01
3.0465000e+04 1.0000000e+01
3.0470000e+04 1.0000000e+01
3.0475000e+04 1.0000000e+01
3.0480000e+04 1.0000000e+01
3.0485000e+04 1.0000000e+01
3.0490000e+04 8.0000000e+00
3.0495000e+04 1.0000000e+01
3.0500000e+04 1.0000000e+01
3.0505000e+04 1.0000000e+01
3.0510000e+04 1.0000000e+01
3.0515000e+04 1.0000000e+01
3.0520000e+04 1.0000000e+01
3.0525000e+04 1.0000000e+01
3.0530000e+04 1.0000000e+01
3.0535000e+04 1.0000000e+01
3.0540000e+04 1.0000000e+01
3.0545000e+04 1.0000000e+01
3.0550000e+04 1.0000000e+01
3.0555000e+04 1.0000000e+01
3.0560000e+04 7.0000000e+00
3.0565000e+04 1.0000000e+01
3.0570000e+04 1.0000000e+01
3.0575000e+04 7.0000000e+00
3.0580000e+04 1.0000000e+01
3.0585000e+04 1.0000000e+01
3.0590000e+04 1.0000000e+01
3.0595000e+04 8.0000000e+00
3.0600000e+04 8.0000000e+00
3.0605000e+04 8.0000000e+00
3.0610000e+04 8.0000000e+00
3.0615000e+04 8.0000000e+00
3.0620000e+04 8.0000000e+00
3.0625000e+04 8.0000000e+00
3.0630000e+04 8.0000000e+00
3.0635000e+04 8.0000000e+00
3.0640000e+04 8.0000000e+00
3.0645000e+04 8.0000000e+00
3.0650000e+04 8.0000000e+00
3.0655000e+04 8.0000000e+00
3.0660000e+04 8.0000000e+00
3.0665000e+04 7.0000000e+00
3.0670000e+04 8.0000000e+00
3.0675000e+04 8.0000000e+00
3.0680000e+04 8.0000000e+00
3.0685000e+04 8.0000000e+00
3.0690000e+04 8.0000000e+00
3.0695000e+04 8.0000000e+00
3.0700000e+04 8.0000000e+00
3.0705000e+04 8.0000000e+00
3.0710000e+04 8.0000000e+00
3.0715000e+04 8.0000000e+00
3.0720000e+04 8.0000000e+00
3.0725000e+04 8.0000000e+00
3.0730000e+04 8.0000000e+00
3.0735000e+04 8.0000000e+00
3.0740000e+04 8.0000000e+00
3.0745000e+04 6.0000000e+00
3.0750000e+04 8.0000000e+00
3.0755000e+04 8.0000000e+00
3.0760000e+04 8.0000000e+00
3.0765000e+04 8.0000000e+00
3.0770000e+04 8.0000000e+00
3.0775000e+04 8.0000000e+00
3.0780000e+04 8.0000000e+00
3.0785000e+04 7.0000000e+00
3.0790000e+04 8.0000000e+00
3.0795000e+04 8.0000000e+00
3.0800000e+04 8.0000000e+00
3.0805000e+04 8.0000000e+00
3.0810000e+04 8.0000000e+00
3.0815000e+04 6.0000000e+00
3.0820000e+04 8.0000000e+00
3.0825000e+04 8.0000000e+00
3.0830000e+04 8.0000000e+00
3.0835000e+04 7.0000000e+00
3.0840000e+04 8.0000000e+00
3.0845000e+04 8.0000000e+00
3.0850000e+04 8.0000000e+00
3.0855000e+04 8.0000000e+00
3.0860000e+04 8.0000000e+00
3.0865000e+04 7.0000000e+00
3.0870000e+04 7.0000000e+00
3.0875000e+04 7.0000000e+00
3.0880000e+04 7.0000000e+00
3.0885000e+04 7.0000000e+00
3.0890000e+04 7.0000000e+00
3.0895000e+04 7.0000000e+00
3.0900000e+04 7.0000000e+00
3.0905000e+04 7.0000000e+00
3.0910000e+04 7.0000000e+00
3.0915000e+04 7.0000000e+00
3.0920000e+04 7.0000000e+00
3.0925000e+04 7.0000000e+00
3.0930000e+04 7.0000000e+00
3.0935000e+04 7.0000000e+00
3.0940000e+04 7.0000000e+00
3.0945000e+04 7.0000000e+00
3.0950000e+04 7.0000000e+00
3.0955000e+04 7.0000000e+00
3.0960000e+04 7.0000000e+00
3.0965000e+04 7.0000000e+00
3.0970000e+04 7.0000000e+00
3.0975000e+04 7.0000000e+00
3.0980000e+04 6.0000000e+00
3.0985000e+04 7.0000000e+00
3.0990000e+04 7.0000000e+00
3.0995000e+04 7.0000000e+00
3.1000000e+04 7.0000000e+00
3.1005000e+04 7.0000000e+00
3.1010000e+04 7.0000000e+00
3.1015000e+04 7.0000000e+00
3.1020000e+04 7.0000000e+00
3.1025000e+04 7.0000000e+00
3.1030000e+04 7.0000000e+00
3.1035000e+04 7.0000000e+00
3.1040000e+04 7.0000000e+00
3.1045000e+04 7.0000000e+00
3.1050000e+04 7.0000000e+00
3.1055000e+04 7.0000000e+00
3.1060000e+04 7.0000000e+00
3.1065000e+04 7.0000000e+00
3.1070000e+04 7.0000000e+00
3.1075000e+04 7.0000000e+00
3.1080000e+04 6.0000000e+00
3.1085000e+04 7.0000000e+00
3.1090000e+04 7.0000000e+00
3.1095000e+04 7.0000000e+00
3.1100000e+04 7.0000000e+00
3.1105000e+04 7.0000000e+00
3.1110000e+04 7.0000000e+00
3.1115000e+04 7.0000000e+00
3.1120000e+04 7.0000000e+00
3.1125000e+04 7.0000000e+00
3.1130000e+04 7.0000000e+00
3.1135000e+04 8.0000000e+00
3.1140000e+04 7.0000000e+00
3.1145000e+04 8.0000000e+00
3.1150000e+04 7.0000000e+00
3.1155000e+04 8.0000000e+00
3.1160000e+04 8.0000000e+00
3.1165000e+04 7.0000000e+00
3.1170000e+04 8.0000000e+00
3.1175000e+04 8.0000000e+00
3.1180000e+04 8.0000000e+00
3.1185000e+04 8.0000000e+00
3.1190000e+04 8.0000000e+00
3.1195000e+04 8.0000000e+00
3.1200000e+04 8.0000000e+00
3.1205000e+04 7.0000000e+00
3.1210000e+04 8.0000000e+00
3.1215000e+04 8.0000000e+00
3.1220000e+04 7.0000000e+00
3.1225000e+04 8.0000000e+00
3.1230000e+04 8.0000000e+00
3.1235000e+04 1.4000000e+01
3.1240000e+04 8.0000000e+00
3.1245000e+04 8.0000000e+00
3.1250000e+04 8.0000000e+00
3.1255000e+04 8.0000000e+00
3.1260000e+04 7.0000000e+00
3.1265000e+04 8.0000000e+00
3.1270000e+04 8.0000000e+00
3.1275000e+04 7.0000000e+00
3.1280000e+04 7.0000000e+00
3.1285000e+04 7.0000000e+00
3.1290000e+04 7.0000000e+00
3.1295000e+04 7.0000000e+00
3.1300000e+04 7.0000000e+00
3.1305000e+04 7.0000000e+00
3.1310000e+04 7.0000000e+00
3.1315000e+04 7.0000000e+00
3.1320000e+04 6.0000000e+00
3.1325000e+04 6.0000000e+00
3.1330000e+04 6.0000000e+00
3.1335000e+04 7.0000000e+00
3.1340000e+04 7.0000000e+00
3.1345000e+04 7.0000000e+00
3.1350000e+04 7.0000000e+00
3.1355000e+04 7.0000000e+00
3.1360000e+04 8.0000000e+00
3.1365000e+04 7.0000000e+00
3.1370000e+04 8.0000000e+00
3.1375000e+04 7.0000000e+00
3.1380000e+04 8.0000000e+00
3.1385000e+04 8.0000000e+00
3.1390000e+04 8.0000000e+00
3.1395000e+04 8.0000000e+00
3.1400000e+04 7.0000000e+00
3.1405000e+04 7.0000000e+00
3.1410000e+04 7.0000000e+00
3.1415000e+04 7.0000000e+00
3.1420000e+04 7.0000000e+00
3.1425000e+04 7.0000000e+00
3.1430000e+04 7.0000000e+00
3.1435000e+04 8.0000000e+00
3.1440000e+04 8.0000000e+00
3.1445000e+04 7.0000000e+00
3.1450000e+04 7.0000000e+00
3.1455000e+04 7.0000000e+00
3.1460000e+04 7.0000000e+00
3.1465000e+04 7.0000000e+00
3.1470000e+04 7.0000000e+00
3.1475000e+04 7.0000000e+00
3.1480000e+04 7.0000000e+00
3.1485000e+04 7.0000000e+00
3.1490000e+04 7.0000000e+00
3.1495000e+04 7.0000000e+00
3.1500000e+04 7.0000000e+00
3.1505000e+04 7.0000000e+00
3.1510000e+04 7.0000000e+00
3.1515000e+04 7.0000000e+00
3.1520000e+04 7.0000000e+00
3.1525000e+04 7.0000000e+00
3.1530000e+04 7.0000000e+00
3.1535000e+04 7.0000000e+00
3.1540000e+04 7.0000000e+00
3.1545000e+04 7.0000000e+00
3.1550000e+04 7.0000000e+00
3.1555000e+04 7.0000000e+00
3.1560000e+04 7.0000000e+00
3.1565000e+04 7.0000000e+00
3.1570000e+04 7.0000000e+00
3.1575000e+04 7.0000000e+00
3.1580000e+04 7.0000000e+00
3.1585000e+04 8.0000000e+00
3.1590000e+04 8.0000000e+00
3.1595000e+04 8.0000000e+00
3.1600000e+04 8.0000000e+00
3.1605000e+04 8.0000000e+00
3.1610000e+04 7.0000000e+00
3.1615000e+04 7.0000000e+00
3.1620000e+04 8.0000000e+00
3.1625000e+04 8.0000000e+00
3.1630000e+04 8.0000000e+00
3.1635000e+04 8.0000000e+00
3.1640000e+04 7.0000000e+00
3.1645000e+04 7.0000000e+00
3.1650000e+04 8.0000000e+00
3.1655000e+04 8.0000000e+00
3.1660000e+04 8.0000000e+00
3.1665000e+04 8.0000000e+00
3.1670000e+04 8.0000000e+00
3.1675000e+04 8.0000000e+00
3.1680000e+04 8.0000000e+00
3.1685000e+04 8.0000000e+00
3.1690000e+04 8.0000000e+00
3.1695000e+04 8.0000000e+00
3.1700000e+04 8.0000000e+00
3.1705000e+04 8.0000000e+00
3.1710000e+04 8.0000000e+00
3.1715000e+04 8.0000000e+00
3.1720000e+04 8.0000000e+00
3.1725000e+04 8.0000000e+00
3.1730000e+04 8.0000000e+00
3.1735000e+04 8.0000000e+00
3.1740000e+04 8.0000000e+00
3.1745000e+04 8.0000000e+00
3.1750000e+04 8.0000000e+00
3.1755000e+04 8.0000000e+00
3.1760000e+04 8.0000000e+00
3.1765000e+04 8.0000000e+00
3.1770000e+04 8.0000000e+00
3.1775000e+04 8.0000000e+00
3.1780000e+04 8.0000000e+00
3.1785000e+04 6.0000000e+00
3.1790000e+04 6.0000000e+00
3.1795000e+04 6.0000000e+00
3.1800000e+04 6.0000000e+00
3.1805000e+04 6.0000000e+00
3.1810000e+04 6.0000000e+00
3.1815000e+04 6.0000000e+00
3.1820000e+04 6.0000000e+00
3.1825000e+04 6.0000000e+00
3.1830000e+04 6.0000000e+00
3.1835000e+04 6.0000000e+00
3.1840000e+04 8.0000000e+00
3.1845000e+04 6.0000000e+00
3.1850000e+04 6.0000000e+00
3.1855000e+04 6.0000000e+00
3.1860000e+04 8.0000000e+00
3.1865000e+04 6.0000000e+00
3.1870000e+04 6.0000000e+00
3.1875000e+04 6.0000000e+00
3.1880000e+04 6.0000000e+00
3.1885000e+04 6.0000000e+00
3.1890000e+04 6.0000000e+00
3.1895000e+04 6.0000000e+00
3.1900000e+04 6.0000000e+00
3.1905000e+04 6.0000000e+00
3.1910000e+04 6.0000000e+00
3.1915000e+04 6.0000000e+00
3.1920000e+04 6.0000000e+00
3.1925000e+04 6.0000000e+00
3.1930000e+04 6.0000000e+00
3.1935000e+04 6.0000000e+00
3.1940000e+04 6.0000000e+00
3.1945000e+04 6.0000000e+00
3.1950000e+04 6.0000000e+00
3.1955000e+04 6.0000000e+00
3.1960000e+04 6.0000000e+00
3.1965000e+04 6.0000000e+00
3.1970000e+04 6.0000000e+00
3.1975000e+04 6.0000000e+00
3.1980000e+04 6.0000000e+00
3.1985000e+04 6.0000000e+00
3.1990000e+04 6.0000000e+00
3.1995000e+04 6.0000000e+00
3.2000000e+04 6.0000000e+00
3.2005000e+04 6.0000000e+00
3.2010000e+04 6.0000000e+00
3.2015000e+04 6.0000000e+00
3.2020000e+04 6.0000000e+00
3.2025000e+04 6.0000000e+00
3.2030000e+04 6.0000000e+00
3.2035000e+04 6.0000000e+00
3.2040000e+04 6.0000000e+00
3.2045000e+04 6.0000000e+00
3.2050000e+04 6.0000000e+00
3.2055000e+04 6.0000000e+00
3.2060000e+04 6.0000000e+00
3.2065000e+04 8.0000000e+00
3.2070000e+04 8.0000000e+00
3.2075000e+04 7.0000000e+00
3.2080000e+04 7.0000000e+00
3.2085000e+04 7.0000000e+00
3.2090000e+04 6.0000000e+00
3.2095000e+04 6.0000000e+00
3.2100000e+04 6.0000000e+00
3.2105000e+04 6.0000000e+00
3.2110000e+04 6.0000000e+00
3.2115000e+04 6.0000000e+00
3.2120000e+04 6.0000000e+00
3.2125000e+04 6.0000000e+00
3.2130000e+04 7.0000000e+00
3.2135000e+04 6.0000000e+00
3.2140000e+04 7.0000000e+00
3.2145000e+04 7.0000000e+00
3.2150000e+04 7.0000000e+00
3.2155000e+04 7.0000000e+00
3.2160000e+04 7.0000000e+00
3.2165000e+04 7.0000000e+00
3.2170000e+04 7.0000000e+00
3.2175000e+04 7.0000000e+00
3.2180000e+04 7.0000000e+00
3.2185000e+04 7.0000000e+00
3.2190000e+04 7.0000000e+00
3.2195000e+04 7.0000000e+00
3.2200000e+04 7.0000000e+00
3.2205000e+04 7.0000000e+00
3.2210000e+04 7.0000000e+00
3.2215000e+04 7.0000000e+00
3.2220000e+04 7.0000000e+00
3.2225000e+04 6.0000000e+00
3.2230000e+04 6.0000000e+00
3.2235000e+04 6.0000000e+00
3.2240000e+04 7.0000000e+00
3.2245000e+04 6.0000000e+00
3.2250000e+04 6.0000000e+00
3.2255000e+04 7.0000000e+00
3.2260000e+04 7.0000000e+00
3.2265000e+04 7.0000000e+00
3.2270000e+04 7.0000000e+00
3.2275000e+04 7.0000000e+00
3.2280000e+04 7.0000000e+00
3.2285000e+04 7.0000000e+00
3.2290000e+04 7.0000000e+00
3.2295000e+04 7.0000000e+00
3.2300000e+04 7.0000000e+00
3.2305000e+04 7.0000000e+00
3.2310000e+04 7.0000000e+00
3.2315000e+04 7.0000000e+00
3.2320000e+04 7.0000000e+00
3.2325000e+04 7.0000000e+00
3.2330000e+04 7.0000000e+00
3.2335000e+04 7.0000000e+00
3.2340000e+04 7.0000000e+00
3.2345000e+04 7.0000000e+00
3.2350000e+04 7.0000000e+00
3.2355000e+04 7.0000000e+00
3.2360000e+04 7.0000000e+00
3.2365000e+04 7.0000000e+00
3.2370000e+04 7.0000000e+00
3.2375000e+04 7.0000000e+00
3.2380000e+04 7.0000000e+00
3.2385000e+04 7.0000000e+00
3.2390000e+04 7.0000000e+00
3.2395000e+04 7.0000000e+00
3.2400000e+04 7.0000000e+00
3.2405000e+04 7.0000000e+00
3.2410000e+04 7.0000000e+00
3.2415000e+04 7.0000000e+00
3.2420000e+04 7.0000000e+00
3.2425000e+04 7.0000000e+00
3.2430000e+04 7.0000000e+00
3.2435000e+04 7.0000000e+00
3.2440000e+04 7.0000000e+00
3.2445000e+04 7.0000000e+00
3.2450000e+04 7.0000000e+00
3.2455000e+04 7.0000000e+00
3.2460000e+04 7.0000000e+00
3.2465000e+04 7.0000000e+00
3.2470000e+04 7.0000000e+00
3.2475000e+04 7.0000000e+00
3.2480000e+04 7.0000000e+00
3.2485000e+04 7.0000000e+00
3.2490000e+04 7.0000000e+00
3.2495000e+04 7.0000000e+00
3.2500000e+04 7.0000000e+00
3.2505000e+04 7.0000000e+00
3.2510000e+04 7.0000000e+00
3.2515000e+04 7.0000000e+00
3.2520000e+04 7.0000000e+00
3.2525000e+04 7.0000000e+00
3.2530000e+04 7.0000000e+00
3.2535000e+04 7.0000000e+00
3.2540000e+04 7.0000000e+00
3.2545000e+04 7.0000000e+00
3.2550000e+04 7.0000000e+00
3.2555000e+04 7.0000000e+00
3.2560000e+04 7.0000000e+00
3.2565000e+04 7.0000000e+00
3.2570000e+04 7.0000000e+00
3.2575000e+04 7.0000000e+00
3.2580000e+04 7.0000000e+00
3.2585000e+04 7.0000000e+00
3.2590000e+04 7.0000000e+00
3.2595000e+04 7.0000000e+00
3.2600000e+04 7.0000000e+00
3.2605000e+04 7.0000000e+00
3.2610000e+04 7.0000000e+00
3.2615000e+04 7.0000000e+00
3.2620000e+04 7.0000000e+00
3.2625000e+04 7.0000000e+00
3.2630000e+04 7.0000000e+00
3.2635000e+04 7.0000000e+00
3.2640000e+04 7.0000000e+00
3.2645000e+04 7.0000000e+00
3.2650000e+04 7.0000000e+00
3.2655000e+04 7.0000000e+00
3.2660000e+04 7.0000000e+00
3.2665000e+04 7.0000000e+00
3.2670000e+04 7.0000000e+00
3.2675000e+04 7.0000000e+00
3.2680000e+04 7.0000000e+00
3.2685000e+04 7.0000000e+00
3.2690000e+04 7.0000000e+00
3.2695000e+04 7.0000000e+00
3.2700000e+04 7.0000000e+00
3.2705000e+04 7.0000000e+00
3.2710000e+04 7.0000000e+00
3.2715000e+04 7.0000000e+00
3.2720000e+04 7.0000000e+00
3.2725000e+04 7.0000000e+00
3.2730000e+04 7.0000000e+00
3.2735000e+04 7.0000000e+00
3.2740000e+04 7.0000000e+00
3.2745000e+04 7.0000000e+00
3.2750000e+04 7.0000000e+00
3.2755000e+04 7.0000000e+00
3.2760000e+04 7.0000000e+00
3.2765000e+04 7.0000000e+00
3.2770000e+04 7.0000000e+00
3.2775000e+04 7.0000000e+00
3.2780000e+04 7.0000000e+00
3.2785000e+04 7.0000000e+00
3.2790000e+04 7.0000000e+00
3.2795000e+04 7.0000000e+00
3.2800000e+04 7.0000000e+00
3.2805000e+04 7.0000000e+00
3.2810000e+04 7.0000000e+00
3.2815000e+04 7.0000000e+00
3.2820000e+04 7.0000000e+00
3.2825000e+04 7.0000000e+00
3.2830000e+04 7.0000000e+00
3.2835000e+04 7.0000000e+00
3.2840000e+04 7.0000000e+00
3.2845000e+04 7.0000000e+00
3.2850000e+04 7.0000000e+00
3.2855000e+04 7.0000000e+00
3.2860000e+04 7.0000000e+00
3.2865000e+04 8.0000000e+00
3.2870000e+04 7.0000000e+00
3.2875000e+04 7.0000000e+00
3.2880000e+04 7.0000000e+00
3.2885000e+04 7.0000000e+00
3.2890000e+04 7.0000000e+00
3.2895000e+04 7.0000000e+00
3.2900000e+04 8.0000000e+00
3.2905000e+04 7.0000000e+00
3.2910000e+04 8.0000000e+00
3.2915000e+04 7.0000000e+00
3.2920000e+04 8.0000000e+00
3.2925000e+04 8.0000000e+00
3.2930000e+04 7.0000000e+00
3.2935000e+04 8.0000000e+00
3.2940000e+04 8.0000000e+00
3.2945000e+04 8.0000000e+00
3.2950000e+04 8.0000000e+00
3.2955000e+04 8.0000000e+00
3.2960000e+04 8.0000000e+00
3.2965000e+04 8.0000000e+00
3.2970000e+04 8.0000000e+00
3.2975000e+04 8.0000000e+00
3.2980000e+04 7.0000000e+00
3.2985000e+04 7.0000000e+00
3.2990000e+04 7.0000000e+00
3.2995000e+04 7.0000000e+00
3.3000000e+04 8.0000000e+00
3.3005000e+04 7.0000000e+00
3.3010000e+04 7.0000000e+00
3.3015000e+04 7.0000000e+00
3.3020000e+04 7.0000000e+00
3.3025000e+04 7.0000000e+00
3.3030000e+04 1.0000000e+01
3.3035000e+04 7.0000000e+00
3.3040000e+04 7.0000000e+00
3.3045000e+04 7.0000000e+00
3.3050000e+04 7.0000000e+00
3.3055000e+04 7.0000000e+00
3.3060000e+04 7.0000000e+00
3.3065000e+04 7.0000000e+00
3.3070000e+04 7.0000000e+00
3.3075000e+04 7.0000000e+00
3.3080000e+04 7.0000000e+00
3.3085000e+04 8.0000000e+00
3.3090000e+04 8.0000000e+00
3.3095000e+04 8.0000000e+00
3.3100000e+04 8.0000000e+00
3.3105000e+04 8.0000000e+00
3.3110000e+04 8.0000000e+00
3.3115000e+04 8.0000000e+00
3.3120000e+04 7.0000000e+00
3.3125000e+04 7.0000000e+00
3.3130000e+04 7.0000000e+00
3.3135000e+04 8.0000000e+00
3.3140000e+04 8.0000000e+00
3.3145000e+04 8.0000000e+00
3.3150000e+04 8.0000000e+00
3.3155000e+04 8.0000000e+00
3.3160000e+04 8.0000000e+00
3.3165000e+04 8.0000000e+00
3.3170000e+04 8.0000000e+00
3.3175000e+04 8.0000000e+00
3.3180000e+04 8.0000000e+00
3.3185000e+04 8.0000000e+00
3.3190000e+04 8.0000000e+00
3.3195000e+04 9.0000000e+00
3.3200000e+04 8.0000000e+00
3.3205000e+04 8.0000000e+00
3.3210000e+04 8.0000000e+00
3.3215000e+04 8.0000000e+00
3.3220000e+04 8.0000000e+00
3.3225000e+04 8.0000000e+00
3.3230000e+04 8.0000000e+00
3.3235000e+04 8.0000000e+00
3.3240000e+04 8.0000000e+00
3.3245000e+04 8.0000000e+00
3.3250000e+04 8.0000000e+00
3.3255000e+04 8.0000000e+00
3.3260000e+04 8.0000000e+00
3.3265000e+04 8.0000000e+00
3.3270000e+04 8.0000000e+00
3.3275000e+04 8.0000000e+00
3.3280000e+04 8.0000000e+00
3.3285000e+04 8.0000000e+00
3.3290000e+04 8.0000000e+00
3.3295000e+04 8.0000000e+00
3.3300000e+04 8.0000000e+00
3.3305000e+04 8.0000000e+00
3.3310000e+04 8.0000000e+00
3.3315000e+04 8.0000000e+00
3.3320000e+04 9.0000000e+00
3.3325000e+04 8.0000000e+00
3.3330000e+04 8.0000000e+00
3.3335000e+04 8.0000000e+00
3.3340000e+04 1.5000000e+01
3.3345000e+04 8.0000000e+00
3.3350000e+04 1.5000000e+01
3.3355000e+04 1.5000000e+01
3.3360000e+04 1.5000000e+01
3.3365000e+04 8.0000000e+00
3.3370000e+04 1.5000000e+01
3.3375000e+04 1.5000000e+01
3.3380000e+04 1.5000000e+01
3.3385000e+04 1.5000000e+01
3.3390000e+04 1.7000000e+01
3.3395000e+04 1.7000000e+01
3.3400000e+04 1.5000000e+01
3.3405000e+04 1.5000000e+01
3.3410000e+04 1.5000000e+01
3.3415000e+04 1.5000000e+01
3.3420000e+04 1.5000000e+01
3.3425000e+04 1.5000000e+01
3.3430000e+04 1.5000000e+01
3.3435000e+04 1.5000000e+01
3.3440000e+04 1.5000000e+01
3.3445000e+04 1.6000000e+01
3.3450000e+04 1.5000000e+01
3.3455000e+04 1.5000000e+01
3.3460000e+04 1.6000000e+01
3.3465000e+04 1.4000000e+01
3.3470000e+04 1.5000000e+01
3.3475000e+04 1.5000000e+01
3.3480000e+04 9.0000000e+00
3.3485000e+04 1.5000000e+01
3.3490000e+04 1.5000000e+01
3.3495000e+04 1.5000000e+01
3.3500000e+04 1.5000000e+01
3.3505000e+04 1.5000000e+01
3.3510000e+04 1.5000000e+01
3.3515000e+04 1.5000000e+01
3.3520000e+04 1.5000000e+01
3.3525000e+04 1.5000000e+01
3.3530000e+04 9.0000000e+00
3.3535000e+04 9.0000000e+00
3.3540000e+04 1.5000000e+01
3.3545000e+04 1.5000000e+01
3.3550000e+04 1.5000000e+01
3.3555000e+04 1.5000000e+01
3.3560000e+04 1.5000000e+01
3.3565000e+04 1.5000000e+01
3.3570000e+04 1.5000000e+01
3.3575000e+04 1.5000000e+01
3.3580000e+04 1.5000000e+01
3.3585000e+04 1.5000000e+01
3.3590000e+04 1.5000000e+01
3.3595000e+04 1.5000000e+01
3.3600000e+04 1.6000000e+01
3.3605000e+04 1.5000000e+01
3.3610000e+04 1.5000000e+01
3.3615000e+04 1.5000000e+01
3.3620000e+04 1.5000000e+01
3.3625000e+04 9.0000000e+00
3.3630000e+04 9.0000000e+00
3.3635000e+04 1.5000000e+01
3.3640000e+04 9.0000000e+00
3.3645000e+04 9.0000000e+00
3.3650000e+04 9.0000000e+00
3.3655000e+04 9.0000000e+00
3.3660000e+04 9.0000000e+00
3.3665000e+04 9.0000000e+00
3.3670000e+04 9.0000000e+00
3.3675000e+04 9.0000000e+00
3.3680000e+04 9.0000000e+00
3.3685000e+04 8.0000000e+00
3.3690000e+04 9.0000000e+00
3.3695000e+04 8.0000000e+00
3.3700000e+04 8.0000000e+00
3.3705000e+04 9.0000000e+00
3.3710000e+04 9.0000000e+00
3.3715000e+04 9.0000000e+00
3.3720000e+04 9.0000000e+00
3.3725000e+04 9.0000000e+00
3.3730000e+04 9.0000000e+00
3.3735000e+04 1.5000000e+01
3.3740000e+04 9.0000000e+00
3.3745000e+04 9.0000000e+00
3.3750000e+04 9.0000000e+00
3.3755000e+04 9.0000000e+00
3.3760000e+04 9.0000000e+00
3.3765000e+04 9.0000000e+00
3.3770000e+04 9.0000000e+00
3.3775000e+04 9.0000000e+00
3.3780000e+04 9.0000000e+00
3.3785000e+04 9.0000000e+00
3.3790000e+04 9.0000000e+00
3.3795000e+04 9.0000000e+00
3.3800000e+04 9.0000000e+00
3.3805000e+04 9.0000000e+00
3.3810000e+04 9.0000000e+00
3.3815000e+04 9.0000000e+00
3.3820000e+04 9.0000000e+00
3.3825000e+04 9.0000000e+00
3.3830000e+04 9.0000000e+00
3.3835000e+04 9.0000000e+00
3.3840000e+04 9.0000000e+00
3.3845000e+04 9.0000000e+00
3.3850000e+04 9.0000000e+00
3.3855000e+04 9.0000000e+00
3.3860000e+04 9.0000000e+00
3.3865000e+04 9.0000000e+00
3.3870000e+04 9.0000000e+00
3.3875000e+04 9.0000000e+00
3.3880000e+04 9.0000000e+00
3.3885000e+04 9.0000000e+00
3.3890000e+04 9.0000000e+00
3.3895000e+04 8.0000000e+00
3.3900000e+04 8.0000000e+00
3.3905000e+04 8.0000000e+00
3.3910000e+04 8.0000000e+00
3.3915000e+04 8.0000000e+00
3.3920000e+04 8.0000000e+00
3.3925000e+04 8.0000000e+00
3.3930000e+04 8.0000000e+00
3.3935000e+04 8.0000000e+00
3.3940000e+04 8.0000000e+00
3.3945000e+04 8.0000000e+00
3.3950000e+04 6.0000000e+00
3.3955000e+04 6.0000000e+00
3.3960000e+04 6.0000000e+00
3.3965000e+04 6.0000000e+00
3.3970000e+04 6.0000000e+00
3.3975000e+04 6.0000000e+00
3.3980000e+04 8.0000000e+00
3.3985000e+04 8.0000000e+00
3.3990000e+04 6.0000000e+00
3.3995000e+04 8.0000000e+00
3.4000000e+04 8.0000000e+00
3.4005000e+04 8.0000000e+00
3.4010000e+04 8.0000000e+00
3.4015000e+04 8.0000000e+00
3.4020000e+04 8.0000000e+00
3.4025000e+04 8.0000000e+00
3.4030000e+04 8.0000000e+00
3.4035000e+04 8.0000000e+00
3.4040000e+04 8.0000000e+00
3.4045000e+04 8.0000000e+00
3.4050000e+04 8.0000000e+00
3.4055000e+04 8.0000000e+00
3.4060000e+04 8.0000000e+00
3.4065000e+04 8.0000000e+00
3.4070000e+04 8.0000000e+00
3.4075000e+04 8.0000000e+00
3.4080000e+04 8.0000000e+00
3.4085000e+04 8.0000000e+00
3.4090000e+04 8.0000000e+00
3.4095000e+04 8.0000000e+00
3.4100000e+04 8.0000000e+00
3.4105000e+04 8.0000000e+00
3.4110000e+04 7.0000000e+00
3.4115000e+04 7.0000000e+00
3.4120000e+04 8.0000000e+00
3.4125000e+04 8.0000000e+00
3.4130000e+04 7.0000000e+00
3.4135000e+04 7.0000000e+00
3.4140000e+04 6.0000000e+00
3.4145000e+04 6.0000000e+00
3.4150000e+04 6.0000000e+00
3.4155000e+04 6.0000000e+00
3.4160000e+04 6.0000000e+00
3.4165000e+04 6.0000000e+00
3.4170000e+04 6.0000000e+00
3.4175000e+04 8.0000000e+00
3.4180000e+04 6.0000000e+00
3.4185000e+04 6.0000000e+00
3.4190000e+04 6.0000000e+00
3.4195000e+04 6.0000000e+00
3.4200000e+04 6.0000000e+00
3.4205000e+04 6.0000000e+00
3.4210000e+04 6.0000000e+00
3.4215000e+04 6.0000000e+00
3.4220000e+04 6.0000000e+00
3.4225000e+04 6.0000000e+00
3.4230000e+04 6.0000000e+00
3.4235000e+04 6.0000000e+00
3.4240000e+04 6.0000000e+00
3.4245000e+04 6.0000000e+00
3.4250000e+04 6.0000000e+00
3.4255000e+04 6.0000000e+00
3.4260000e+04 6.0000000e+00
3.4265000e+04 6.0000000e+00
3.4270000e+04 6.0000000e+00
3.4275000e+04 6.0000000e+00
3.4280000e+04 6.0000000e+00
3.4285000e+04 6.0000000e+00
3.4290000e+04 6.0000000e+00
3.4295000e+04 6.0000000e+00
3.4300000e+04 6.0000000e+00
3.4305000e+04 6.0000000e+00
3.4310000e+04 6.0000000e+00
3.4315000e+04 6.0000000e+00
3.4320000e+04 6.0000000e+00
3.4325000e+04 6.0000000e+00
3.4330000e+04 6.0000000e+00
3.4335000e+04 6.0000000e+00
3.4340000e+04 6.0000000e+00
3.4345000e+04 6.0000000e+00
3.4350000e+04 6.0000000e+00
3.4355000e+04 6.0000000e+00
3.4360000e+04 6.0000000e+00
3.4365000e+04 6.0000000e+00
3.4370000e+04 6.0000000e+00
3.4375000e+04 6.0000000e+00
3.4380000e+04 6.0000000e+00
3.4385000e+04 6.0000000e+00
3.4390000e+04 6.0000000e+00
3.4395000e+04 6.0000000e+00
3.4400000e+04 6.0000000e+00
3.4405000e+04 6.0000000e+00
3.4410000e+04 6.0000000e+00
3.4415000e+04 6.0000000e+00
3.4420000e+04 6.0000000e+00
3.4425000e+04 6.0000000e+00
3.4430000e+04 8.0000000e+00
3.4435000e+04 8.0000000e+00
3.4440000e+04 8.0000000e+00
3.4445000e+04 8.0000000e+00
3.4450000e+04 8.0000000e+00
3.4455000e+04 6.0000000e+00
3.4460000e+04 6.0000000e+00
3.4465000e+04 6.0000000e+00
3.4470000e+04 6.0000000e+00
3.4475000e+04 6.0000000e+00
3.4480000e+04 6.0000000e+00
3.4485000e+04 6.0000000e+00
3.4490000e+04 6.0000000e+00
3.4495000e+04 6.0000000e+00
3.4500000e+04 6.0000000e+00
3.4505000e+04 6.0000000e+00
3.4510000e+04 6.0000000e+00
3.4515000e+04 6.0000000e+00
3.4520000e+04 6.0000000e+00
3.4525000e+04 6.0000000e+00
3.4530000e+04 6.0000000e+00
3.4535000e+04 6.0000000e+00
3.4540000e+04 6.0000000e+00
3.4545000e+04 6.0000000e+00
3.4550000e+04 6.0000000e+00
3.4555000e+04 6.0000000e+00
3.4560000e+04 6.0000000e+00
3.4565000e+04 6.0000000e+00
3.4570000e+04 6.0000000e+00
3.4575000e+04 6.0000000e+00
3.4580000e+04 6.0000000e+00
3.4585000e+04 6.0000000e+00
3.4590000e+04 6.0000000e+00
3.4595000e+04 6.0000000e+00
3.4600000e+04 6.0000000e+00
3.4605000e+04 6.0000000e+00
3.4610000e+04 6.0000000e+00
3.4615000e+04 7.0000000e+00
3.4620000e+04 7.0000000e+00
3.4625000e+04 6.0000000e+00
3.4630000e+04 7.0000000e+00
3.4635000e+04 7.0000000e+00
3.4640000e+04 7.0000000e+00
3.4645000e+04 7.0000000e+00
3.4650000e+04 7.0000000e+00
3.4655000e+04 7.0000000e+00
3.4660000e+04 7.0000000e+00
3.4665000e+04 7.0000000e+00
3.4670000e+04 7.0000000e+00
3.4675000e+04 7.0000000e+00
3.4680000e+04 7.0000000e+00
3.4685000e+04 7.0000000e+00
3.4690000e+04 7.0000000e+00
3.4695000e+04 7.0000000e+00
3.4700000e+04 7.0000000e+00
3.4705000e+04 7.0000000e+00
3.4710000e+04 7.0000000e+00
3.4715000e+04 6.0000000e+00
3.4720000e+04 6.0000000e+00
3.4725000e+04 6.0000000e+00
3.4730000e+04 6.0000000e+00
3.4735000e+04 6.0000000e+00
3.4740000e+04 6.0000000e+00
3.4745000e+04 6.0000000e+00
3.4750000e+04 7.0000000e+00
3.4755000e+04 7.0000000e+00
3.4760000e+04 6.0000000e+00
3.4765000e+04 6.0000000e+00
3.4770000e+04 7.0000000e+00
3.4775000e+04 6.0000000e+00
3.4780000e+04 6.0000000e+00
3.4785000e+04 8.0000000e+00
3.4790000e+04 8.0000000e+00
3.4795000e+04 8.0000000e+00
3.4800000e+04 8.0000000e+00
3.4805000e+04 8.0000000e+00
3.4810000e+04 6.0000000e+00
3.4815000e+04 6.0000000e+00
3.4820000e+04 6.0000000e+00
3.4825000e+04 6.0000000e+00
3.4830000e+04 6.0000000e+00
3.4835000e+04 6.0000000e+00
3.4840000e+04 6.0000000e+00
3.4845000e+04 6.0000000e+00
3.4850000e+04 6.0000000e+00
3.4855000e+04 6.0000000e+00
3.4860000e+04 6.0000000e+00
3.4865000e+04 6.0000000e+00
3.4870000e+04 6.0000000e+00
3.4875000e+04 6.0000000e+00
3.4880000e+04 6.0000000e+00
3.4885000e+04 6.0000000e+00
3.4890000e+04 6.0000000e+00
3.4895000e+04 6.0000000e+00
3.4900000e+04 6.0000000e+00
3.4905000e+04 6.0000000e+00
3.4910000e+04 6.0000000e+00
3.4915000e+04 6.0000000e+00
3.4920000e+04 6.0000000e+00
3.4925000e+04 6.0000000e+00
3.4930000e+04 6.0000000e+00
3.4935000e+04 6.0000000e+00
3.4940000e+04 6.0000000e+00
3.4945000e+04 6.0000000e+00
3.4950000e+04 6.0000000e+00
3.4955000e+04 6.0000000e+00
3.4960000e+04 6.0000000e+00
3.4965000e+04 6.0000000e+00
3.4970000e+04 6.0000000e+00
3.4975000e+04 6.0000000e+00
3.4980000e+04 6.0000000e+00
3.4985000e+04 6.0000000e+00
3.4990000e+04 6.0000000e+00
3.4995000e+04 6.0000000e+00
3.5000000e+04 6.0000000e+00
3.5005000e+04 6.0000000e+00
3.5010000e+04 6.0000000e+00
3.5015000e+04 6.0000000e+00
3.5020000e+04 8.0000000e+00
3.5025000e+04 6.0000000e+00
3.5030000e+04 6.0000000e+00
3.5035000e+04 6.0000000e+00
3.5040000e+04 6.0000000e+00
3.5045000e+04 6.0000000e+00
3.5050000e+04 6.0000000e+00
3.5055000e+04 6.0000000e+00
3.5060000e+04 6.0000000e+00
3.5065000e+04 6.0000000e+00
3.5070000e+04 6.0000000e+00
3.5075000e+04 6.0000000e+00
3.5080000e+04 6.0000000e+00
3.5085000e+04 6.0000000e+00
3.5090000e+04 6.0000000e+00
3.5095000e+04 6.0000000e+00
3.5100000e+04 6.0000000e+00
3.5105000e+04 6.0000000e+00
3.5110000e+04 6.0000000e+00
3.5115000e+04 6.0000000e+00
3.5120000e+04 6.0000000e+00
3.5125000e+04 6.0000000e+00
3.5130000e+04 6.0000000e+00
3.5135000e+04 6.0000000e+00
3.5140000e+04 6.0000000e+00
3.5145000e+04 7.0000000e+00
3.5150000e+04 6.0000000e+00
3.5155000e+04 6.0000000e+00
3.5160000e+04 6.0000000e+00
3.5165000e+04 6.0000000e+00
3.5170000e+04 6.0000000e+00
3.5175000e+04 6.0000000e+00
3.5180000e+04 6.0000000e+00
3.5185000e+04 6.0000000e+00
3.5190000e+04 6.0000000e+00
3.5195000e+04 6.0000000e+00
3.5200000e+04 6.0000000e+00
3.5205000e+04 6.0000000e+00
3.5210000e+04 6.0000000e+00
3.5215000e+04 6.0000000e+00
3.5220000e+04 6.0000000e+00
3.5225000e+04 6.0000000e+00
3.5230000e+04 6.0000000e+00
3.5235000e+04 6.0000000e+00
3.5240000e+04 6.0000000e+00
3.5245000e+04 6.0000000e+00
3.5250000e+04 6.0000000e+00
3.5255000e+04 6.0000000e+00
3.5260000e+04 6.0000000e+00
3.5265000e+04 6.0000000e+00
3.5270000e+04 6.0000000e+00
3.5275000e+04 6.0000000e+00
3.5280000e+04 7.0000000e+00
3.5285000e+04 6.0000000e+00
3.5290000e+04 6.0000000e+00
3.5295000e+04 7.0000000e+00
3.5300000e+04 7.0000000e+00
3.5305000e+04 7.0000000e+00
3.5310000e+04 7.0000000e+00
3.5315000e+04 6.0000000e+00
3.5320000e+04 6.0000000e+00
3.5325000e+04 7.0000000e+00
3.5330000e+04 6.0000000e+00
3.5335000e+04 6.0000000e+00
3.5340000e+04 6.0000000e+00
3.5345000e+04 6.0000000e+00
3.5350000e+04 6.0000000e+00
3.5355000e+04 6.0000000e+00
3.5360000e+04 7.0000000e+00
3.5365000e+04 7.0000000e+00
3.5370000e+04 7.0000000e+00
3.5375000e+04 7.0000000e+00
3.5380000e+04 7.0000000e+00
3.5385000e+04 7.0000000e+00
3.5390000e+04 7.0000000e+00
3.5395000e+04 7.0000000e+00
3.5400000e+04 7.0000000e+00
3.5405000e+04 7.0000000e+00
3.5410000e+04 7.0000000e+00
3.5415000e+04 7.0000000e+00
3.5420000e+04 7.0000000e+00
3.5425000e+04 7.0000000e+00
3.5430000e+04 7.0000000e+00
3.5435000e+04 7.0000000e+00
3.5440000e+04 6.0000000e+00
3.5445000e+04 6.0000000e+00
3.5450000e+04 7.0000000e+00
3.5455000e+04 7.0000000e+00
3.5460000e+04 7.0000000e+00
3.5465000e+04 7.0000000e+00
3.5470000e+04 7.0000000e+00
3.5475000e+04 7.0000000e+00
3.5480000e+04 7.0000000e+00
3.5485000e+04 7.0000000e+00
3.5490000e+04 7.0000000e+00
3.5495000e+04 7.0000000e+00
3.5500000e+04 7.0000000e+00
3.5505000e+04 6.0000000e+00
3.5510000e+04 7.0000000e+00
3.5515000e+04 7.0000000e+00
3.5520000e+04 7.0000000e+00
3.5525000e+04 6.0000000e+00
3.5530000e+04 6.0000000e+00
3.5535000e+04 6.0000000e+00
3.5540000e+04 6.0000000e+00
3.5545000e+04 6.0000000e+00
3.5550000e+04 6.0000000e+00
3.5555000e+04 6.0000000e+00
3.5560000e+04 6.0000000e+00
3.5565000e+04 6.0000000e+00
3.5570000e+04 6.0000000e+00
3.5575000e+04 6.0000000e+00
3.5580000e+04 6.0000000e+00
3.5585000e+04 6.0000000e+00
3.5590000e+04 6.0000000e+00
3.5595000e+04 6.0000000e+00
3.5600000e+04 7.0000000e+00
3.5605000e+04 6.0000000e+00
3.5610000e+04 6.0000000e+00
3.5615000e+04 6.0000000e+00
3.5620000e+04 6.0000000e+00
3.5625000e+04 6.0000000e+00
3.5630000e+04 6.0000000e+00
3.5635000e+04 6.0000000e+00
3.5640000e+04 6.0000000e+00
3.5645000e+04 6.0000000e+00
3.5650000e+04 6.0000000e+00
3.5655000e+04 6.0000000e+00
3.5660000e+04 6.0000000e+00
3.5665000e+04 6.0000000e+00
3.5670000e+04 6.0000000e+00
3.5675000e+04 6.0000000e+00
3.5680000e+04 6.0000000e+00
3.5685000e+04 6.0000000e+00
3.5690000e+04 6.0000000e+00
3.5695000e+04 6.0000000e+00
3.5700000e+04 6.0000000e+00
3.5705000e+04 6.0000000e+00
3.5710000e+04 6.0000000e+00
3.5715000e+04 6.0000000e+00
3.5720000e+04 6.0000000e+00
3.5725000e+04 6.0000000e+00
3.5730000e+04 6.0000000e+00
3.5735000e+04 6.0000000e+00
3.5740000e+04 6.0000000e+00
3.5745000e+04 7.0000000e+00
3.5750000e+04 7.0000000e+00
3.5755000e+04 7.0000000e+00
3.5760000e+04 6.0000000e+00
3.5765000e+04 7.0000000e+00
3.5770000e+04 7.0000000e+00
3.5775000e+04 7.0000000e+00
3.5780000e+04 7.0000000e+00
3.5785000e+04 7.0000000e+00
3.5790000e+04 7.0000000e+00
3.5795000e+04 6.0000000e+00
3.5800000e+04 7.0000000e+00
3.5805000e+04 6.0000000e+00
3.5810000e+04 6.0000000e+00
3.5815000e+04 6.0000000e+00
3.5820000e+04 6.0000000e+00
3.5825000e+04 6.0000000e+00
3.5830000e+04 6.0000000e+00
3.5835000e+04 6.0000000e+00
3.5840000e+04 7.0000000e+00
3.5845000e+04 7.0000000e+00
3.5850000e+04 7.0000000e+00
3.5855000e+04 6.0000000e+00
3.5860000e+04 6.0000000e+00
3.5865000e+04 6.0000000e+00
3.5870000e+04 6.0000000e+00
3.5875000e+04 6.0000000e+00
3.5880000e+04 6.0000000e+00
3.5885000e+04 6.0000000e+00
3.5890000e+04 6.0000000e+00
3.5895000e+04 6.0000000e+00
3.5900000e+04 6.0000000e+00
3.5905000e+04 7.0000000e+00
3.5910000e+04 6.0000000e+00
3.5915000e+04 7.0000000e+00
3.5920000e+04 7.0000000e+00
3.5925000e+04 6.0000000e+00
3.5930000e+04 8.0000000e+00
3.5935000e+04 6.0000000e+00
3.5940000e+04 6.0000000e+00
3.5945000e+04 6.0000000e+00
3.5950000e+04 6.0000000e+00
3.5955000e+04 6.0000000e+00
3.5960000e+04 6.0000000e+00
3.5965000e+04 6.0000000e+00
3.5970000e+04 6.0000000e+00
3.5975000e+04 6.0000000e+00
3.5980000e+04 7.0000000e+00
3.5985000e+04 6.0000000e+00
3.5990000e+04 6.0000000e+00
3.5995000e+04 7.0000000e+00
3.6000000e+04 6.0000000e+00
3.6005000e+04 6.0000000e+00
3.6010000e+04 6.0000000e+00
3.6015000e+04 7.0000000e+00
3.6020000e+04 6.0000000e+00
3.6025000e+04 6.0000000e+00
3.6030000e+04 6.0000000e+00
3.6035000e+04 6.0000000e+00
3.6040000e+04 6.0000000e+00
3.6045000e+04 6.0000000e+00
3.6050000e+04 6.0000000e+00
3.6055000e+04 7.0000000e+00
3.6060000e+04 7.0000000e+00
3.6065000e+04 6.0000000e+00
3.6070000e+04 6.0000000e+00
3.6075000e+04 6.0000000e+00
3.6080000e+04 6.0000000e+00
3.6085000e+04 7.0000000e+00
3.6090000e+04 6.0000000e+00
3.6095000e+04 6.0000000e+00
3.6100000e+04 6.0000000e+00
3.6105000e+04 6.0000000e+00
3.6110000e+04 7.0000000e+00
3.6115000e+04 7.0000000e+00
3.6120000e+04 7.0000000e+00
3.6125000e+04 7.0000000e+00
3.6130000e+04 7.0000000e+00
3.6135000e+04 7.0000000e+00
3.6140000e+04 7.0000000e+00
3.6145000e+04 7.0000000e+00
3.6150000e+04 7.0000000e+00
3.6155000e+04 7.0000000e+00
3.6160000e+04 6.0000000e+00
3.6165000e+04 6.0000000e+00
3.6170000e+04 6.0000000e+00
3.6175000e+04 6.0000000e+00
3.6180000e+04 6.0000000e+00
3.6185000e+04 6.0000000e+00
3.6190000e+04 6.0000000e+00
3.6195000e+04 6.0000000e+00
3.6200000e+04 6.0000000e+00
3.6205000e+04 6.0000000e+00
3.6210000e+04 6.0000000e+00
3.6215000e+04 6.0000000e+00
3.6220000e+04 7.0000000e+00
3.6225000e+04 7.0000000e+00
3.6230000e+04 7.0000000e+00
3.6235000e+04 7.0000000e+00
3.6240000e+04 7.0000000e+00
3.6245000e+04 7.0000000e+00
3.6250000e+04 7.0000000e+00
3.6255000e+04 7.0000000e+00
3.6260000e+04 7.0000000e+00
3.6265000e+04 7.0000000e+00
3.6270000e+04 7.0000000e+00
3.6275000e+04 7.0000000e+00
3.6280000e+04 7.0000000e+00
3.6285000e+04 7.0000000e+00
3.6290000e+04 7.0000000e+00
3.6295000e+04 7.0000000e+00
3.6300000e+04 7.0000000e+00
3.6305000e+04 7.0000000e+00
3.6310000e+04 7.0000000e+00
3.6315000e+04 7.0000000e+00
3.6320000e+04 6.0000000e+00
3.6325000e+04 6.0000000e+00
3.6330000e+04 7.0000000e+00
3.6335000e+04 7.0000000e+00
3.6340000e+04 7.0000000e+00
3.6345000e+04 7.0000000e+00
3.6350000e+04 7.0000000e+00
3.6355000e+04 7.0000000e+00
3.6360000e+04 7.0000000e+00
3.6365000e+04 7.0000000e+00
3.6370000e+04 7.0000000e+00
3.6375000e+04 6.0000000e+00
3.6380000e+04 6.0000000e+00
3.6385000e+04 7.0000000e+00
3.6390000e+04 6.0000000e+00
3.6395000e+04 7.0000000e+00
3.6400000e+04 7.0000000e+00
3.6405000e+04 7.0000000e+00
3.6410000e+04 7.0000000e+00
3.6415000e+04 7.0000000e+00
3.6420000e+04 7.0000000e+00
3.6425000e+04 6.0000000e+00
3.6430000e+04 7.0000000e+00
3.6435000e+04 7.0000000e+00
3.6440000e+04 7.0000000e+00
3.6445000e+04 7.0000000e+00
3.6450000e+04 7.0000000e+00
3.6455000e+04 6.0000000e+00
3.6460000e+04 7.0000000e+00
3.6465000e+04 6.0000000e+00
3.6470000e+04 6.0000000e+00
3.6475000e+04 6.0000000e+00
3.6480000e+04 6.0000000e+00
3.6485000e+04 6.0000000e+00
3.6490000e+04 6.0000000e+00
3.6495000e+04 6.0000000e+00
3.6500000e+04 6.0000000e+00
3.6505000e+04 6.0000000e+00
3.6510000e+04 6.0000000e+00
3.6515000e+04 6.0000000e+00
3.6520000e+04 6.0000000e+00
3.6525000e+04 6.0000000e+00
3.6530000e+04 6.0000000e+00
3.6535000e+04 6.0000000e+00
3.6540000e+04 6.0000000e+00
3.6545000e+04 6.0000000e+00
3.6550000e+04 6.0000000e+00
3.6555000e+04 6.0000000e+00
3.6560000e+04 6.0000000e+00
3.6565000e+04 6.0000000e+00
3.6570000e+04 6.0000000e+00
3.6575000e+04 6.0000000e+00
3.6580000e+04 6.0000000e+00
3.6585000e+04 7.0000000e+00
3.6590000e+04 7.0000000e+00
3.6595000e+04 7.0000000e+00
3.6600000e+04 7.0000000e+00
3.6605000e+04 7.0000000e+00
3.6610000e+04 7.0000000e+00
3.6615000e+04 7.0000000e+00
3.6620000e+04 7.0000000e+00
3.6625000e+04 7.0000000e+00
3.6630000e+04 7.0000000e+00
3.6635000e+04 6.0000000e+00
3.6640000e+04 6.0000000e+00
3.6645000e+04 6.0000000e+00
3.6650000e+04 6.0000000e+00
3.6655000e+04 6.0000000e+00
3.6660000e+04 7.0000000e+00
3.6665000e+04 7.0000000e+00
3.6670000e+04 6.0000000e+00
3.6675000e+04 7.0000000e+00
3.6680000e+04 6.0000000e+00
3.6685000e+04 7.0000000e+00
3.6690000e+04 7.0000000e+00
3.6695000e+04 7.0000000e+00
3.6700000e+04 8.0000000e+00
3.6705000e+04 8.0000000e+00
3.6710000e+04 7.0000000e+00
3.6715000e+04 7.0000000e+00
3.6720000e+04 7.0000000e+00
3.6725000e+04 7.0000000e+00
3.6730000e+04 7.0000000e+00
3.6735000e+04 7.0000000e+00
3.6740000e+04 7.0000000e+00
3.6745000e+04 7.0000000e+00
3.6750000e+04 7.0000000e+00
3.6755000e+04 7.0000000e+00
3.6760000e+04 7.0000000e+00
3.6765000e+04 7.0000000e+00
3.6770000e+04 8.0000000e+00
3.6775000e+04 7.0000000e+00
3.6780000e+04 8.0000000e+00
3.6785000e+04 8.0000000e+00
3.6790000e+04 8.0000000e+00
3.6795000e+04 8.0000000e+00
3.6800000e+04 8.0000000e+00
3.6805000e+04 8.0000000e+00
3.6810000e+04 8.0000000e+00
3.6815000e+04 9.0000000e+00
3.6820000e+04 9.0000000e+00
3.6825000e+04 8.0000000e+00
3.6830000e+04 8.0000000e+00
3.6835000e+04 8.0000000e+00
3.6840000e+04 8.0000000e+00
3.6845000e+04 8.0000000e+00
3.6850000e+04 8.0000000e+00
3.6855000e+04 8.0000000e+00
3.6860000e+04 7.0000000e+00
3.6865000e+04 8.0000000e+00
3.6870000e+04 7.0000000e+00
3.6875000e+04 7.0000000e+00
3.6880000e+04 7.0000000e+00
3.6885000e+04 7.0000000e+00
3.6890000e+04 7.0000000e+00
3.6895000e+04 7.0000000e+00
3.6900000e+04 7.0000000e+00
3.6905000e+04 7.0000000e+00
3.6910000e+04 7.0000000e+00
3.6915000e+04 7.0000000e+00
3.6920000e+04 7.0000000e+00
3.6925000e+04 7.0000000e+00
3.6930000e+04 7.0000000e+00
3.6935000e+04 7.0000000e+00
3.6940000e+04 7.0000000e+00
3.6945000e+04 7.0000000e+00
3.6950000e+04 7.0000000e+00
3.6955000e+04 7.0000000e+00
3.6960000e+04 7.0000000e+00
3.6965000e+04 7.0000000e+00
3.6970000e+04 7.0000000e+00
3.6975000e+04 7.0000000e+00
3.6980000e+04 7.0000000e+00
3.6985000e+04 1.4000000e+01
3.6990000e+04 1.4000000e+01
3.6995000e+04 1.4000000e+01
3.7000000e+04 1.4000000e+01
3.7005000e+04 7.0000000e+00
3.7010000e+04 7.0000000e+00
3.7015000e+04 7.0000000e+00
3.7020000e+04 7.0000000e+00
3.7025000e+04 7.0000000e+00
3.7030000e+04 7.0000000e+00
3.7035000e+04 1.4000000e+01
3.7040000e+04 1.4000000e+01
3.7045000e+04 1.4000000e+01
3.7050000e+04 1.4000000e+01
3.7055000e+04 1.4000000e+01
3.7060000e+04 1.3000000e+01
3.7065000e+04 1.3000000e+01
3.7070000e+04 1.3000000e+01
3.7075000e+04 8.0000000e+00
3.7080000e+04 8.0000000e+00
3.7085000e+04 8.0000000e+00
3.7090000e+04 8.0000000e+00
3.7095000e+04 8.0000000e+00
3.7100000e+04 8.0000000e+00
3.7105000e+04 8.0000000e+00
3.7110000e+04 1.3000000e+01
3.7115000e+04 1.3000000e+01
3.7120000e+04 1.3000000e+01
3.7125000e+04 1.3000000e+01
3.7130000e+04 8.0000000e+00
3.7135000e+04 8.0000000e+00
3.7140000e+04 8.0000000e+00
3.7145000e+04 8.0000000e+00
3.7150000e+04 8.0000000e+00
3.7155000e+04 8.0000000e+00
3.7160000e+04 8.0000000e+00
3.7165000e+04 8.0000000e+00
3.7170000e+04 7.0000000e+00
3.7175000e+04 8.0000000e+00
3.7180000e+04 7.0000000e+00
3.7185000e+04 7.0000000e+00
3.7190000e+04 8.0000000e+00
3.7195000e+04 1.4000000e+01
3.7200000e+04 8.0000000e+00
3.7205000e+04 1.3000000e+01
3.7210000e+04 8.0000000e+00
3.7215000e+04 1.2000000e+01
3.7220000e+04 8.0000000e+00
3.7225000e+04 8.0000000e+00
3.7230000e+04 8.0000000e+00
3.7235000e+04 8.0000000e+00
3.7240000e+04 8.0000000e+00
3.7245000e+04 8.0000000e+00
3.7250000e+04 8.0000000e+00
3.7255000e+04 8.0000000e+00
3.7260000e+04 8.0000000e+00
3.7265000e+04 8.0000000e+00
3.7270000e+04 8.0000000e+00
3.7275000e+04 8.0000000e+00
3.7280000e+04 8.0000000e+00
3.7285000e+04 8.0000000e+00
3.7290000e+04 7.0000000e+00
3.7295000e+04 7.0000000e+00
3.7300000e+04 7.0000000e+00
3.7305000e+04 7.0000000e+00
3.7310000e+04 7.0000000e+00
3.7315000e+04 7.0000000e+00
3.7320000e+04 7.0000000e+00
3.7325000e+04 7.0000000e+00
3.7330000e+04 7.0000000e+00
3.7335000e+04 7.0000000e+00
3.7340000e+04 7.0000000e+00
3.7345000e+04 7.0000000e+00
3.7350000e+04 7.0000000e+00
3.7355000e+04 7.0000000e+00
3.7360000e+04 7.0000000e+00
3.7365000e+04 7.0000000e+00
3.7370000e+04 7.0000000e+00
3.7375000e+04 7.0000000e+00
3.7380000e+04 7.0000000e+00
3.7385000e+04 7.0000000e+00
3.7390000e+04 7.0000000e+00
3.7395000e+04 7.0000000e+00
3.7400000e+04 7.0000000e+00
3.7405000e+04 7.0000000e+00
3.7410000e+04 7.0000000e+00
3.7415000e+04 7.0000000e+00
3.7420000e+04 7.0000000e+00
3.7425000e+04 7.0000000e+00
3.7430000e+04 7.0000000e+00
3.7435000e+04 7.0000000e+00
3.7440000e+04 7.0000000e+00
3.7445000e+04 7.0000000e+00
3.7450000e+04 7.0000000e+00
3.7455000e+04 7.0000000e+00
3.7460000e+04 7.0000000e+00
3.7465000e+04 7.0000000e+00
3.7470000e+04 7.0000000e+00
3.7475000e+04 7.0000000e+00
3.7480000e+04 7.0000000e+00
3.7485000e+04 7.0000000e+00
3.7490000e+04 7.0000000e+00
3.7495000e+04 7.0000000e+00
3.7500000e+04 7.0000000e+00
3.7505000e+04 7.0000000e+00
3.7510000e+04 7.0000000e+00
3.7515000e+04 7.0000000e+00
3.7520000e+04 7.0000000e+00
3.7525000e+04 7.0000000e+00
3.7530000e+04 7.0000000e+00
3.7535000e+04 7.0000000e+00
3.7540000e+04 7.0000000e+00
3.7545000e+04 7.0000000e+00
3.7550000e+04 7.0000000e+00
3.7555000e+04 7.0000000e+00
3.7560000e+04 7.0000000e+00
3.7565000e+04 7.0000000e+00
3.7570000e+04 7.0000000e+00
3.7575000e+04 7.0000000e+00
3.7580000e+04 7.0000000e+00
3.7585000e+04 7.0000000e+00
3.7590000e+04 7.0000000e+00
3.7595000e+04 7.0000000e+00
3.7600000e+04 7.0000000e+00
3.7605000e+04 7.0000000e+00
3.7610000e+04 1.3000000e+01
3.7615000e+04 7.0000000e+00
3.7620000e+04 7.0000000e+00
3.7625000e+04 7.0000000e+00
3.7630000e+04 1.3000000e+01
3.7635000e+04 7.0000000e+00
3.7640000e+04 7.0000000e+00
3.7645000e+04 7.0000000e+00
3.7650000e+04 7.0000000e+00
3.7655000e+04 7.0000000e+00
3.7660000e+04 7.0000000e+00
3.7665000e+04 7.0000000e+00
3.7670000e+04 7.0000000e+00
3.7675000e+04 7.0000000e+00
3.7680000e+04 1.2000000e+01
3.7685000e+04 7.0000000e+00
3.7690000e+04 8.0000000e+00
3.7695000e+04 1.3000000e+01
3.7700000e+04 7.0000000e+00
3.7705000e+04 7.0000000e+00
3.7710000e+04 7.0000000e+00
3.7715000e+04 7.0000000e+00
3.7720000e+04 7.0000000e+00
3.7725000e+04 1.3000000e+01
3.7730000e+04 1.3000000e+01
3.7735000e+04 1.3000000e+01
3.7740000e+04 1.3000000e+01
3.7745000e+04 1.3000000e+01
3.7750000e+04 1.3000000e+01
3.7755000e+04 1.3000000e+01
3.7760000e+04 1.3000000e+01
3.7765000e+04 1.3000000e+01
3.7770000e+04 1.3000000e+01
3.7775000e+04 1.3000000e+01
3.7780000e+04 1.3000000e+01
3.7785000e+04 1.3000000e+01
3.7790000e+04 1.3000000e+01
3.7795000e+04 1.3000000e+01
3.7800000e+04 1.3000000e+01
3.7805000e+04 1.3000000e+01
3.7810000e+04 1.3000000e+01
3.7815000e+04 1.3000000e+01
3.7820000e+04 1.3000000e+01
3.7825000e+04 1.3000000e+01
3.7830000e+04 1.3000000e+01
3.7835000e+04 1.3000000e+01
3.7840000e+04 1.3000000e+01
3.7845000e+04 1.3000000e+01
3.7850000e+04 1.3000000e+01
3.7855000e+04 1.3000000e+01
3.7860000e+04 1.3000000e+01
3.7865000e+04 1.3000000e+01
3.7870000e+04 1.3000000e+01
3.7875000e+04 7.0000000e+00
3.7880000e+04 1.3000000e+01
3.7885000e+04 1.3000000e+01
3.7890000e+04 1.3000000e+01
3.7895000e+04 1.3000000e+01
3.7900000e+04 7.0000000e+00
3.7905000e+04 1.3000000e+01
3.7910000e+04 1.3000000e+01
3.7915000e+04 1.3000000e+01
3.7920000e+04 1.3000000e+01
3.7925000e+04 1.3000000e+01
3.7930000e+04 1.3000000e+01
3.7935000e+04 1.3000000e+01
3.7940000e+04 1.3000000e+01
3.7945000e+04 1.3000000e+01
3.7950000e+04 1.3000000e+01
3.7955000e+04 1.3000000e+01
3.7960000e+04 1.3000000e+01
3.7965000e+04 1.3000000e+01
3.7970000e+04 7.0000000e+00
3.7975000e+04 7.0000000e+00
3.7980000e+04 7.0000000e+00
3.7985000e+04 7.0000000e+00
3.7990000e+04 7.0000000e+00
3.7995000e+04 7.0000000e+00
3.8000000e+04 7.0000000e+00
3.8005000e+04 6.0000000e+00
3.8010000e+04 6.0000000e+00
3.8015000e+04 7.0000000e+00
3.8020000e+04 7.0000000e+00
3.8025000e+04 6.0000000e+00
3.8030000e+04 7.0000000e+00
3.8035000e+04 6.0000000e+00
3.8040000e+04 7.0000000e+00
3.8045000e+04 7.0000000e+00
3.8050000e+04 7.0000000e+00
3.8055000e+04 7.0000000e+00
3.8060000e+04 6.0000000e+00
3.8065000e+04 7.0000000e+00
3.8070000e+04 6.0000000e+00
3.8075000e+04 6.0000000e+00
3.8080000e+04 6.0000000e+00
3.8085000e+04 6.0000000e+00
3.8090000e+04 6.0000000e+00
3.8095000e+04 7.0000000e+00
3.8100000e+04 6.0000000e+00
3.8105000e+04 7.0000000e+00
3.8110000e+04 7.0000000e+00
3.8115000e+04 6.0000000e+00
3.8120000e+04 6.0000000e+00
3.8125000e+04 6.0000000e+00
3.8130000e+04 6.0000000e+00
3.8135000e+04 6.0000000e+00
3.8140000e+04 6.0000000e+00
3.8145000e+04 6.0000000e+00
3.8150000e+04 6.0000000e+00
3.8155000e+04 6.0000000e+00
3.8160000e+04 6.0000000e+00
3.8165000e+04 6.0000000e+00
3.8170000e+04 6.0000000e+00
3.8175000e+04 6.0000000e+00
3.8180000e+04 6.0000000e+00
3.8185000e+04 7.0000000e+00
3.8190000e+04 6.0000000e+00
3.8195000e+04 6.0000000e+00
3.8200000e+04 6.0000000e+00
3.8205000e+04 7.0000000e+00
3.8210000e+04 6.0000000e+00
3.8215000e+04 6.0000000e+00
3.8220000e+04 6.0000000e+00
3.8225000e+04 6.0000000e+00
3.8230000e+04 6.0000000e+00
3.8235000e+04 6.0000000e+00
3.8240000e+04 6.0000000e+00
3.8245000e+04 7.0000000e+00
3.8250000e+04 6.0000000e+00
3.8255000e+04 7.0000000e+00
3.8260000e+04 7.0000000e+00
3.8265000e+04 7.0000000e+00
3.8270000e+04 7.0000000e+00
3.8275000e+04 7.0000000e+00
3.8280000e+04 7.0000000e+00
3.8285000e+04 6.0000000e+00
3.8290000e+04 7.0000000e+00
3.8295000e+04 7.0000000e+00
3.8300000e+04 7.0000000e+00
3.8305000e+04 7.0000000e+00
3.8310000e+04 7.0000000e+00
3.8315000e+04 7.0000000e+00
3.8320000e+04 7.0000000e+00
3.8325000e+04 7.0000000e+00
3.8330000e+04 7.0000000e+00
3.8335000e+04 7.0000000e+00
3.8340000e+04 7.0000000e+00
3.8345000e+04 7.0000000e+00
3.8350000e+04 7.0000000e+00
3.8355000e+04 7.0000000e+00
3.8360000e+04 7.0000000e+00
3.8365000e+04 7.0000000e+00
3.8370000e+04 7.0000000e+00
3.8375000e+04 7.0000000e+00
3.8380000e+04 7.0000000e+00
3.8385000e+04 7.0000000e+00
3.8390000e+04 7.0000000e+00
3.8395000e+04 7.0000000e+00
3.8400000e+04 7.0000000e+00
3.8405000e+04 7.0000000e+00
3.8410000e+04 7.0000000e+00
3.8415000e+04 7.0000000e+00
3.8420000e+04 7.0000000e+00
3.8425000e+04 7.0000000e+00
3.8430000e+04 7.0000000e+00
3.8435000e+04 7.0000000e+00
3.8440000e+04 7.0000000e+00
3.8445000e+04 7.0000000e+00
3.8450000e+04 7.0000000e+00
3.8455000e+04 7.0000000e+00
3.8460000e+04 7.0000000e+00
3.8465000e+04 7.0000000e+00
3.8470000e+04 7.0000000e+00
3.8475000e+04 7.0000000e+00
3.8480000e+04 7.0000000e+00
3.8485000e+04 7.0000000e+00
3.8490000e+04 7.0000000e+00
3.8495000e+04 7.0000000e+00
3.8500000e+04 7.0000000e+00
3.8505000e+04 7.0000000e+00
3.8510000e+04 7.0000000e+00
3.8515000e+04 7.0000000e+00
3.8520000e+04 7.0000000e+00
3.8525000e+04 7.0000000e+00
3.8530000e+04 7.0000000e+00
3.8535000e+04 7.0000000e+00
3.8540000e+04 7.0000000e+00
3.8545000e+04 7.0000000e+00
3.8550000e+04 7.0000000e+00
3.8555000e+04 7.0000000e+00
3.8560000e+04 7.0000000e+00
3.8565000e+04 7.0000000e+00
3.8570000e+04 7.0000000e+00
3.8575000e+04 7.0000000e+00
3.8580000e+04 7.0000000e+00
3.8585000e+04 7.0000000e+00
3.8590000e+04 7.0000000e+00
3.8595000e+04 7.0000000e+00
3.8600000e+04 7.0000000e+00
3.8605000e+04 7.0000000e+00
3.8610000e+04 7.0000000e+00
3.8615000e+04 7.0000000e+00
3.8620000e+04 7.0000000e+00
3.8625000e+04 7.0000000e+00
3.8630000e+04 7.0000000e+00
3.8635000e+04 7.0000000e+00
3.8640000e+04 7.0000000e+00
3.8645000e+04 7.0000000e+00
3.8650000e+04 7.0000000e+00
3.8655000e+04 7.0000000e+00
3.8660000e+04 7.0000000e+00
3.8665000e+04 7.0000000e+00
3.8670000e+04 7.0000000e+00
3.8675000e+04 7.0000000e+00
3.8680000e+04 7.0000000e+00
3.8685000e+04 7.0000000e+00
3.8690000e+04 7.0000000e+00
3.8695000e+04 7.0000000e+00
3.8700000e+04 7.0000000e+00
3.8705000e+04 7.0000000e+00
3.8710000e+04 7.0000000e+00
3.8715000e+04 7.0000000e+00
3.8720000e+04 7.0000000e+00
3.8725000e+04 7.0000000e+00
3.8730000e+04 7.0000000e+00
3.8735000e+04 7.0000000e+00
3.8740000e+04 7.0000000e+00
3.8745000e+04 7.0000000e+00
3.8750000e+04 7.0000000e+00
3.8755000e+04 7.0000000e+00
3.8760000e+04 7.0000000e+00
3.8765000e+04 7.0000000e+00
3.8770000e+04 7.0000000e+00
3.8775000e+04 7.0000000e+00
3.8780000e+04 7.0000000e+00
3.8785000e+04 7.0000000e+00
3.8790000e+04 7.0000000e+00
3.8795000e+04 7.0000000e+00
3.8800000e+04 7.0000000e+00
3.8805000e+04 7.0000000e+00
3.8810000e+04 7.0000000e+00
3.8815000e+04 7.0000000e+00
3.8820000e+04 7.0000000e+00
3.8825000e+04 7.0000000e+00
3.8830000e+04 7.0000000e+00
3.8835000e+04 7.0000000e+00
3.8840000e+04 6.0000000e+00
3.8845000e+04 7.0000000e+00
3.8850000e+04 7.0000000e+00
3.8855000e+04 7.0000000e+00
3.8860000e+04 7.0000000e+00
3.8865000e+04 7.0000000e+00
3.8870000e+04 7.0000000e+00
3.8875000e+04 7.0000000e+00
3.8880000e+04 7.0000000e+00
3.8885000e+04 7.0000000e+00
3.8890000e+04 7.0000000e+00
3.8895000e+04 1.3000000e+01
3.8900000e+04 1.3000000e+01
3.8905000e+04 1.3000000e+01
3.8910000e+04 1.3000000e+01
3.8915000e+04 1.3000000e+01
3.8920000e+04 7.0000000e+00
3.8925000e+04 7.0000000e+00
3.8930000e+04 1.3000000e+01
3.8935000e+04 1.3000000e+01
3.8940000e+04 7.0000000e+00
3.8945000e+04 1.3000000e+01
3.8950000e+04 7.0000000e+00
3.8955000e+04 7.0000000e+00
3.8960000e+04 1.3000000e+01
3.8965000e+04 7.0000000e+00
3.8970000e+04 7.0000000e+00
3.8975000e+04 7.0000000e+00
3.8980000e+04 7.0000000e+00
3.8985000e+04 7.0000000e+00
3.8990000e+04 7.0000000e+00
3.8995000e+04 1.3000000e+01
3.9000000e+04 1.3000000e+01
3.9005000e+04 1.3000000e+01
3.9010000e+04 1.3000000e+01
3.9015000e+04 1.3000000e+01
3.9020000e+04 1.3000000e+01
3.9025000e+04 1.3000000e+01
3.9030000e+04 1.3000000e+01
3.9035000e+04 1.3000000e+01
3.9040000e+04 1.3000000e+01
3.9045000e+04 1.3000000e+01
3.9050000e+04 7.0000000e+00
3.9055000e+04 1.3000000e+01
3.9060000e+04 1.3000000e+01
3.9065000e+04 1.3000000e+01
3.9070000e+04 1.3000000e+01
3.9075000e+04 1.3000000e+01
3.9080000e+04 1.3000000e+01
3.9085000e+04 1.3000000e+01
3.9090000e+04 1.3000000e+01
3.9095000e+04 1.3000000e+01
3.9100000e+04 1.3000000e+01
3.9105000e+04 1.3000000e+01
3.9110000e+04 7.0000000e+00
3.9115000e+04 1.3000000e+01
3.9120000e+04 1.3000000e+01
3.9125000e+04 7.0000000e+00
3.9130000e+04 1.3000000e+01
3.9135000e+04 1.3000000e+01
3.9140000e+04 1.3000000e+01
3.9145000e+04 1.3000000e+01
3.9150000e+04 1.3000000e+01
3.9155000e+04 1.3000000e+01
3.9160000e+04 1.3000000e+01
3.9165000e+04 1.3000000e+01
3.9170000e+04 1.3000000e+01
3.9175000e+04 1.3000000e+01
3.9180000e+04 1.3000000e+01
3.9185000e+04 1.3000000e+01
3.9190000e+04 1.3000000e+01
3.9195000e+04 1.3000000e+01
3.9200000e+04 1.3000000e+01
3.9205000e+04 1.3000000e+01
3.9210000e+04 1.3000000e+01
3.9215000e+04 1.5000000e+01
3.9220000e+04 1.3000000e+01
3.9225000e+04 1.3000000e+01
3.9230000e+04 1.3000000e+01
3.9235000e+04 1.5000000e+01
3.9240000e+04 8.0000000e+00
3.9245000e+04 8.0000000e+00
3.9250000e+04 1.5000000e+01
3.9255000e+04 7.0000000e+00
3.9260000e+04 7.0000000e+00
3.9265000e+04 7.0000000e+00
3.9270000e+04 7.0000000e+00
3.9275000e+04 7.0000000e+00
3.9280000e+04 7.0000000e+00
3.9285000e+04 7.0000000e+00
3.9290000e+04 7.0000000e+00
3.9295000e+04 7.0000000e+00
3.9300000e+04 7.0000000e+00
3.9305000e+04 7.0000000e+00
3.9310000e+04 7.0000000e+00
3.9315000e+04 7.0000000e+00
3.9320000e+04 7.0000000e+00
3.9325000e+04 7.0000000e+00
3.9330000e+04 1.3000000e+01
3.9335000e+04 1.3000000e+01
3.9340000e+04 1.3000000e+01
3.9345000e+04 1.3000000e+01
3.9350000e+04 1.3000000e+01
3.9355000e+04 1.3000000e+01
3.9360000e+04 1.3000000e+01
3.9365000e+04 1.3000000e+01
3.9370000e+04 1.4000000e+01
3.9375000e+04 1.3000000e+01
3.9380000e+04 1.3000000e+01
3.9385000e+04 1.3000000e+01
3.9390000e+04 1.3000000e+01
3.9395000e+04 1.3000000e+01
3.9400000e+04 1.3000000e+01
3.9405000e+04 1.3000000e+01
3.9410000e+04 1.3000000e+01
3.9415000e+04 1.3000000e+01
3.9420000e+04 1.3000000e+01
3.9425000e+04 1.3000000e+01
3.9430000e+04 1.3000000e+01
3.9435000e+04 1.3000000e+01
3.9440000e+04 1.3000000e+01
3.9445000e+04 1.3000000e+01
3.9450000e+04 1.3000000e+01
3.9455000e+04 1.3000000e+01
3.9460000e+04 1.3000000e+01
3.9465000e+04 1.3000000e+01
3.9470000e+04 1.3000000e+01
3.9475000e+04 1.3000000e+01
3.9480000e+04 1.3000000e+01
3.9485000e+04 1.3000000e+01
3.9490000e+04 1.3000000e+01
3.9495000e+04 1.3000000e+01
3.9500000e+04 1.3000000e+01
3.9505000e+04 1.3000000e+01
3.9510000e+04 7.0000000e+00
3.9515000e+04 1.3000000e+01
3.9520000e+04 1.3000000e+01
3.9525000e+04 1.3000000e+01
3.9530000e+04 1.3000000e+01
3.9535000e+04 1.3000000e+01
3.9540000e+04 1.3000000e+01
3.9545000e+04 1.3000000e+01
3.9550000e+04 1.3000000e+01
3.9555000e+04 1.3000000e+01
3.9560000e+04 1.3000000e+01
3.9565000e+04 1.4000000e+01
3.9570000e+04 1.4000000e+01
3.9575000e+04 1.4000000e+01
3.9580000e+04 1.4000000e+01
3.9585000e+04 1.4000000e+01
3.9590000e+04 1.3000000e+01
3.9595000e+04 1.3000000e+01
3.9600000e+04 1.3000000e+01
3.9605000e+04 1.3000000e+01
3.9610000e+04 1.3000000e+01
3.9615000e+04 1.3000000e+01
3.9620000e+04 1.3000000e+01
3.9625000e+04 1.3000000e+01
3.9630000e+04 1.3000000e+01
3.9635000e+04 1.3000000e+01
3.9640000e+04 1.3000000e+01
3.9645000e+04 1.3000000e+01
3.9650000e+04 1.3000000e+01
3.9655000e+04 1.3000000e+01
3.9660000e+04 1.3000000e+01
3.9665000e+04 1.3000000e+01
3.9670000e+04 1.3000000e+01
3.9675000e+04 1.3000000e+01
3.9680000e+04 1.3000000e+01
3.9685000e+04 1.3000000e+01
3.9690000e+04 1.3000000e+01
3.9695000e+04 1.3000000e+01
3.9700000e+04 1.3000000e+01
3.9705000e+04 1.3000000e+01
3.9710000e+04 1.3000000e+01
3.9715000e+04 1.4000000e+01
3.9720000e+04 1.4000000e+01
3.9725000e+04 1.4000000e+01
3.9730000e+04 1.4000000e+01
3.9735000e+04 1.4000000e+01
3.9740000e+04 1.4000000e+01
3.9745000e+04 1.4000000e+01
3.9750000e+04 1.4000000e+01
3.9755000e+04 8.0000000e+00
3.9760000e+04 1.4000000e+01
3.9765000e+04 8.0000000e+00
3.9770000e+04 1.4000000e+01
3.9775000e+04 1.4000000e+01
3.9780000e+04 1.4000000e+01
3.9785000e+04 8.0000000e+00
3.9790000e+04 1.4000000e+01
3.9795000e+04 1.4000000e+01
3.9800000e+04 8.0000000e+00
3.9805000e+04 8.0000000e+00
3.9810000e+04 8.0000000e+00
3.9815000e+04 8.0000000e+00
3.9820000e+04 8.0000000e+00
3.9825000e+04 8.0000000e+00
3.9830000e+04 8.0000000e+00
3.9835000e+04 8.0000000e+00
3.9840000e+04 8.0000000e+00
3.9845000e+04 8.0000000e+00
3.9850000e+04 8.0000000e+00
3.9855000e+04 8.0000000e+00
3.9860000e+04 7.0000000e+00
3.9865000e+04 7.0000000e+00
3.9870000e+04 8.0000000e+00
3.9875000e+04 1.3000000e+01
3.9880000e+04 1.3000000e+01
3.9885000e+04 1.4000000e+01
3.9890000e+04 8.0000000e+00
3.9895000e+04 1.4000000e+01
3.9900000e+04 8.0000000e+00
3.9905000e+04 8.0000000e+00
3.9910000e+04 1.5000000e+01
3.9915000e+04 1.5000000e+01
3.9920000e+04 1.4000000e+01
3.9925000e+04 1.5000000e+01
3.9930000e+04 1.5000000e+01
3.9935000e+04 1.5000000e+01
3.9940000e+04 1.5000000e+01
3.9945000e+04 1.5000000e+01
3.9950000e+04 9.0000000e+00
3.9955000e+04 1.4000000e+01
3.9960000e+04 1.5000000e+01
3.9965000e+04 1.0000000e+01
3.9970000e+04 9.0000000e+00
3.9975000e+04 9.0000000e+00
3.9980000e+04 1.4000000e+01
3.9985000e+04 8.0000000e+00
3.9990000e+04 8.0000000e+00
3.9995000e+04 1.4000000e+01
4.0000000e+04 8.0000000e+00
4.0005000e+04 1.4000000e+01
4.0010000e+04 9.0000000e+00
4.0015000e+04 9.0000000e+00
4.0020000e+04 9.0000000e+00
4.0025000e+04 9.0000000e+00
4.0030000e+04 1.4000000e+01
4.0035000e+04 1.4000000e+01
4.0040000e+04 1.4000000e+01
4.0045000e+04 9.0000000e+00
4.0050000e+04 8.0000000e+00
4.0055000e+04 8.0000000e+00
4.0060000e+04 1.2000000e+01
4.0065000e+04 1.2000000e+01
4.0070000e+04 1.2000000e+01
4.0075000e+04 8.0000000e+00
4.0080000e+04 8.0000000e+00
4.0085000e+04 8.0000000e+00
4.0090000e+04 8.0000000e+00
4.0095000e+04 8.0000000e+00
4.0100000e+04 8.0000000e+00
4.0105000e+04 8.0000000e+00
4.0110000e+04 8.0000000e+00
4.0115000e+04 8.0000000e+00
4.0120000e+04 8.0000000e+00
4.0125000e+04 8.0000000e+00
4.0130000e+04 8.0000000e+00
4.0135000e+04 1.2000000e+01
4.0140000e+04 1.2000000e+01
4.0145000e+04 1.2000000e+01
4.0150000e+04 1.2000000e+01
4.0155000e+04 1.5000000e+01
4.0160000e+04 8.0000000e+00
4.0165000e+04 8.0000000e+00
4.0170000e+04 1.2000000e+01
4.0175000e+04 1.2000000e+01
4.0180000e+04 8.0000000e+00
4.0185000e+04 8.0000000e+00
4.0190000e+04 1.2000000e+01
4.0195000e+04 1.2000000e+01
4.0200000e+04 8.0000000e+00
4.0205000e+04 1.2000000e+01
4.0210000e+04 1.2000000e+01
4.0215000e+04 8.0000000e+00
4.0220000e+04 8.0000000e+00
4.0225000e+04 8.0000000e+00
4.0230000e+04 8.0000000e+00
4.0235000e+04 8.0000000e+00
4.0240000e+04 8.0000000e+00
4.0245000e+04 8.0000000e+00
4.0250000e+04 8.0000000e+00
4.0255000e+04 8.0000000e+00
4.0260000e+04 8.0000000e+00
4.0265000e+04 8.0000000e+00
4.0270000e+04 8.0000000e+00
4.0275000e+04 8.0000000e+00
4.0280000e+04 8.0000000e+00
4.0285000e+04 8.0000000e+00
4.0290000e+04 8.0000000e+00
4.0295000e+04 8.0000000e+00
4.0300000e+04 8.0000000e+00
4.0305000e+04 8.0000000e+00
4.0310000e+04 8.0000000e+00
4.0315000e+04 8.0000000e+00
4.0320000e+04 8.0000000e+00
4.0325000e+04 8.0000000e+00
4.0330000e+04 8.0000000e+00
4.0335000e+04 8.0000000e+00
4.0340000e+04 8.0000000e+00
4.0345000e+04 8.0000000e+00
4.0350000e+04 8.0000000e+00
4.0355000e+04 8.0000000e+00
4.0360000e+04 8.0000000e+00
4.0365000e+04 8.0000000e+00
4.0370000e+04 8.0000000e+00
4.0375000e+04 9.0000000e+00
4.0380000e+04 8.0000000e+00
4.0385000e+04 8.0000000e+00
4.0390000e+04 8.0000000e+00
4.0395000e+04 8.0000000e+00
4.0400000e+04 8.0000000e+00
4.0405000e+04 8.0000000e+00
4.0410000e+04 8.0000000e+00
4.0415000e+04 8.0000000e+00
4.0420000e+04 8.0000000e+00
4.0425000e+04 8.0000000e+00
4.0430000e+04 8.0000000e+00
4.0435000e+04 8.0000000e+00
4.0440000e+04 8.0000000e+00
4.0445000e+04 1.3000000e+01
4.0450000e+04 8.0000000e+00
4.0455000e+04 8.0000000e+00
4.0460000e+04 9.0000000e+00
4.0465000e+04 9.0000000e+00
4.0470000e+04 9.0000000e+00
4.0475000e+04 9.0000000e+00
4.0480000e+04 9.0000000e+00
4.0485000e+04 1.4000000e+01
4.0490000e+04 1.4000000e+01
4.0495000e+04 1.4000000e+01
4.0500000e+04 1.4000000e+01
4.0505000e+04 1.4000000e+01
4.0510000e+04 1.4000000e+01
4.0515000e+04 1.4000000e+01
4.0520000e+04 1.4000000e+01
4.0525000e+04 9.0000000e+00
4.0530000e+04 9.0000000e+00
4.0535000e+04 9.0000000e+00
4.0540000e+04 8.0000000e+00
4.0545000e+04 9.0000000e+00
4.0550000e+04 8.0000000e+00
4.0555000e+04 9.0000000e+00
4.0560000e+04 9.0000000e+00
4.0565000e+04 8.0000000e+00
4.0570000e+04 8.0000000e+00
4.0575000e+04 8.0000000e+00
4.0580000e+04 8.0000000e+00
4.0585000e+04 8.0000000e+00
4.0590000e+04 8.0000000e+00
4.0595000e+04 8.0000000e+00
4.0600000e+04 8.0000000e+00
4.0605000e+04 8.0000000e+00
4.0610000e+04 8.0000000e+00
4.0615000e+04 8.0000000e+00
4.0620000e+04 8.0000000e+00
4.0625000e+04 8.0000000e+00
4.0630000e+04 8.0000000e+00
4.0635000e+04 8.0000000e+00
4.0640000e+04 8.0000000e+00
4.0645000e+04 8.0000000e+00
4.0650000e+04 9.0000000e+00
4.0655000e+04 9.0000000e+00
4.0660000e+04 8.0000000e+00
4.0665000e+04 8.0000000e+00
4.0670000e+04 8.0000000e+00
4.0675000e+04 9.0000000e+00
4.0680000e+04 9.0000000e+00
4.0685000e+04 9.0000000e+00
4.0690000e+04 9.0000000e+00
4.0695000e+04 9.0000000e+00
4.0700000e+04 9.0000000e+00
4.0705000e+04 9.0000000e+00
4.0710000e+04 9.0000000e+00
4.0715000e+04 9.0000000e+00
4.0720000e+04 9.0000000e+00
4.0725000e+04 9.0000000e+00
4.0730000e+04 9.0000000e+00
4.0735000e+04 9.0000000e+00
4.0740000e+04 9.0000000e+00
4.0745000e+04 9.0000000e+00
4.0750000e+04 9.0000000e+00
4.0755000e+04 9.0000000e+00
4.0760000e+04 9.0000000e+00
4.0765000e+04 9.0000000e+00
4.0770000e+04 9.0000000e+00
4.0775000e+04 9.0000000e+00
4.0780000e+04 9.0000000e+00
4.0785000e+04 9.0000000e+00
4.0790000e+04 9.0000000e+00
4.0795000e+04 9.0000000e+00
4.0800000e+04 9.0000000e+00
4.0805000e+04 9.0000000e+00
4.0810000e+04 9.0000000e+00
4.0815000e+04 9.0000000e+00
4.0820000e+04 9.0000000e+00
4.0825000e+04 9.0000000e+00
4.0830000e+04 9.0000000e+00
4.0835000e+04 9.0000000e+00
4.0840000e+04 9.0000000e+00
4.0845000e+04 9.0000000e+00
4.0850000e+04 9.0000000e+00
4.0855000e+04 9.0000000e+00
4.0860000e+04 9.0000000e+00
4.0865000e+04 9.0000000e+00
4.0870000e+04 9.0000000e+00
4.0875000e+04 9.0000000e+00
4.0880000e+04 9.0000000e+00
4.0885000e+04 9.0000000e+00
4.0890000e+04 9.0000000e+00
4.0895000e+04 9.0000000e+00
4.0900000e+04 9.0000000e+00
4.0905000e+04 9.0000000e+00
4.0910000e+04 9.0000000e+00
4.0915000e+04 9.0000000e+00
4.0920000e+04 9.0000000e+00
4.0925000e+04 9.0000000e+00
4.0930000e+04 9.0000000e+00
4.0935000e+04 9.0000000e+00
4.0940000e+04 9.0000000e+00
4.0945000e+04 8.0000000e+00
4.0950000e+04 9.0000000e+00
4.0955000e+04 9.0000000e+00
4.0960000e+04 9.0000000e+00
4.0965000e+04 9.0000000e+00
4.0970000e+04 9.0000000e+00
4.0975000e+04 9.0000000e+00
4.0980000e+04 9.0000000e+00
4.0985000e+04 9.0000000e+00
4.0990000e+04 9.0000000e+00
4.0995000e+04 9.0000000e+00
4.1000000e+04 9.0000000e+00
4.1005000e+04 9.0000000e+00
4.1010000e+04 9.0000000e+00
4.1015000e+04 9.0000000e+00
4.1020000e+04 9.0000000e+00
4.1025000e+04 9.0000000e+00
4.1030000e+04 9.0000000e+00
4.1035000e+04 9.0000000e+00
4.1040000e+04 9.0000000e+00
4.1045000e+04 9.0000000e+00
4.1050000e+04 9.0000000e+00
4.1055000e+04 7.0000000e+00
4.1060000e+04 9.0000000e+00
4.1065000e+04 9.0000000e+00
4.1070000e+04 8.0000000e+00
4.1075000e+04 9.0000000e+00
4.1080000e+04 8.0000000e+00
4.1085000e+04 8.0000000e+00
4.1090000e+04 9.0000000e+00
4.1095000e+04 9.0000000e+00
4.1100000e+04 9.0000000e+00
4.1105000e+04 9.0000000e+00
4.1110000e+04 9.0000000e+00
4.1115000e+04 9.0000000e+00
4.1120000e+04 9.0000000e+00
4.1125000e+04 9.0000000e+00
4.1130000e+04 9.0000000e+00
4.1135000e+04 9.0000000e+00
4.1140000e+04 8.0000000e+00
4.1145000e+04 9.0000000e+00
4.1150000e+04 8.0000000e+00
4.1155000e+04 9.0000000e+00
4.1160000e+04 9.0000000e+00
4.1165000e+04 9.0000000e+00
4.1170000e+04 9.0000000e+00
4.1175000e+04 9.0000000e+00
4.1180000e+04 9.0000000e+00
4.1185000e+04 9.0000000e+00
4.1190000e+04 9.0000000e+00
4.1195000e+04 9.0000000e+00
4.1200000e+04 9.0000000e+00
4.1205000e+04 9.0000000e+00
4.1210000e+04 9.0000000e+00
4.1215000e+04 9.0000000e+00
4.1220000e+04 9.0000000e+00
4.1225000e+04 9.0000000e+00
4.1230000e+04 9.0000000e+00
4.1235000e+04 9.0000000e+00
4.1240000e+04 8.0000000e+00
4.1245000e+04 9.0000000e+00
4.1250000e+04 8.0000000e+00
4.1255000e+04 8.0000000e+00
4.1260000e+04 8.0000000e+00
4.1265000e+04 8.0000000e+00
4.1270000e+04 8.0000000e+00
4.1275000e+04 8.0000000e+00
4.1280000e+04 9.0000000e+00
4.1285000e+04 9.0000000e+00
4.1290000e+04 9.0000000e+00
4.1295000e+04 9.0000000e+00
4.1300000e+04 9.0000000e+00
4.1305000e+04 9.0000000e+00
4.1310000e+04 9.0000000e+00
4.1315000e+04 9.0000000e+00
4.1320000e+04 9.0000000e+00
4.1325000e+04 9.0000000e+00
4.1330000e+04 9.0000000e+00
4.1335000e+04 9.0000000e+00
4.1340000e+04 9.0000000e+00
4.1345000e+04 8.0000000e+00
4.1350000e+04 8.0000000e+00
4.1355000e+04 9.0000000e+00
4.1360000e+04 8.0000000e+00
4.1365000e+04 8.0000000e+00
4.1370000e+04 8.0000000e+00
4.1375000e+04 8.0000000e+00
4.1380000e+04 8.0000000e+00
4.1385000e+04 9.0000000e+00
4.1390000e+04 8.0000000e+00
4.1395000e+04 8.0000000e+00
4.1400000e+04 8.0000000e+00
4.1405000e+04 8.0000000e+00
4.1410000e+04 9.0000000e+00
4.1415000e+04 8.0000000e+00
4.1420000e+04 8.0000000e+00
4.1425000e+04 8.0000000e+00
4.1430000e+04 8.0000000e+00
4.1435000e+04 8.0000000e+00
4.1440000e+04 8.0000000e+00
4.1445000e+04 8.0000000e+00
4.1450000e+04 8.0000000e+00
4.1455000e+04 8.0000000e+00
4.1460000e+04 8.0000000e+00
4.1465000e+04 8.0000000e+00
4.1470000e+04 8.0000000e+00
4.1475000e+04 8.0000000e+00
4.1480000e+04 8.0000000e+00
4.1485000e+04 8.0000000e+00
4.1490000e+04 8.0000000e+00
4.1495000e+04 8.0000000e+00
4.1500000e+04 8.0000000e+00
4.1505000e+04 8.0000000e+00
4.1510000e+04 8.0000000e+00
4.1515000e+04 8.0000000e+00
4.1520000e+04 8.0000000e+00
4.1525000e+04 8.0000000e+00
4.1530000e+04 8.0000000e+00
4.1535000e+04 8.0000000e+00
4.1540000e+04 8.0000000e+00
4.1545000e+04 8.0000000e+00
4.1550000e+04 8.0000000e+00
4.1555000e+04 8.0000000e+00
4.1560000e+04 8.0000000e+00
4.1565000e+04 8.0000000e+00
4.1570000e+04 8.0000000e+00
4.1575000e+04 8.0000000e+00
4.1580000e+04 8.0000000e+00
4.1585000e+04 8.0000000e+00
4.1590000e+04 9.0000000e+00
4.1595000e+04 8.0000000e+00
4.1600000e+04 9.0000000e+00
4.1605000e+04 8.0000000e+00
4.1610000e+04 9.0000000e+00
4.1615000e+04 9.0000000e+00
4.1620000e+04 9.0000000e+00
4.1625000e+04 9.0000000e+00
4.1630000e+04 9.0000000e+00
4.1635000e+04 9.0000000e+00
4.1640000e+04 9.0000000e+00
4.1645000e+04 9.0000000e+00
4.1650000e+04 9.0000000e+00
4.1655000e+04 9.0000000e+00
4.1660000e+04 8.0000000e+00
4.1665000e+04 8.0000000e+00
4.1670000e+04 8.0000000e+00
4.1675000e+04 9.0000000e+00
4.1680000e+04 8.0000000e+00
4.1685000e+04 8.0000000e+00
4.1690000e+04 8.0000000e+00
4.1695000e+04 9.0000000e+00
4.1700000e+04 9.0000000e+00
4.1705000e+04 8.0000000e+00
4.1710000e+04 8.0000000e+00
4.1715000e+04 8.0000000e+00
4.1720000e+04 8.0000000e+00
4.1725000e+04 8.0000000e+00
4.1730000e+04 8.0000000e+00
4.1735000e+04 8.0000000e+00
4.1740000e+04 8.0000000e+00
4.1745000e+04 8.0000000e+00
4.1750000e+04 8.0000000e+00
4.1755000e+04 8.0000000e+00
4.1760000e+04 8.0000000e+00
4.1765000e+04 8.0000000e+00
4.1770000e+04 8.0000000e+00
4.1775000e+04 8.0000000e+00
4.1780000e+04 8.0000000e+00
4.1785000e+04 8.0000000e+00
4.1790000e+04 8.0000000e+00
4.1795000e+04 8.0000000e+00
4.1800000e+04 9.0000000e+00
4.1805000e+04 8.0000000e+00
4.1810000e+04 8.0000000e+00
4.1815000e+04 8.0000000e+00
4.1820000e+04 8.0000000e+00
4.1825000e+04 8.0000000e+00
4.1830000e+04 8.0000000e+00
4.1835000e+04 8.0000000e+00
4.1840000e+04 8.0000000e+00
4.1845000e+04 8.0000000e+00
4.1850000e+04 8.0000000e+00
4.1855000e+04 8.0000000e+00
4.1860000e+04 8.0000000e+00
4.1865000e+04 8.0000000e+00
4.1870000e+04 8.0000000e+00
4.1875000e+04 9.0000000e+00
4.1880000e+04 8.0000000e+00
4.1885000e+04 8.0000000e+00
4.1890000e+04 8.0000000e+00
4.1895000e+04 8.0000000e+00
4.1900000e+04 8.0000000e+00
4.1905000e+04 9.0000000e+00
4.1910000e+04 8.0000000e+00
4.1915000e+04 8.0000000e+00
4.1920000e+04 8.0000000e+00
4.1925000e+04 8.0000000e+00
4.1930000e+04 8.0000000e+00
4.1935000e+04 8.0000000e+00
4.1940000e+04 9.0000000e+00
4.1945000e+04 9.0000000e+00
4.1950000e+04 9.0000000e+00
4.1955000e+04 9.0000000e+00
4.1960000e+04 9.0000000e+00
4.1965000e+04 9.0000000e+00
4.1970000e+04 9.0000000e+00
4.1975000e+04 9.0000000e+00
4.1980000e+04 9.0000000e+00
4.1985000e+04 9.0000000e+00
4.1990000e+04 8.0000000e+00
4.1995000e+04 9.0000000e+00
4.2000000e+04 1.0000000e+01
4.2005000e+04 1.0000000e+01
4.2010000e+04 1.0000000e+01
4.2015000e+04 9.0000000e+00
4.2020000e+04 8.0000000e+00
4.2025000e+04 8.0000000e+00
4.2030000e+04 9.0000000e+00
4.2035000e+04 9.0000000e+00
4.2040000e+04 9.0000000e+00
4.2045000e+04 9.0000000e+00
4.2050000e+04 9.0000000e+00
4.2055000e+04 9.0000000e+00
4.2060000e+04 9.0000000e+00
4.2065000e+04 9.0000000e+00
4.2070000e+04 8.0000000e+00
4.2075000e+04 8.0000000e+00
4.2080000e+04 8.0000000e+00
4.2085000e+04 8.0000000e+00
4.2090000e+04 8.0000000e+00
4.2095000e+04 8.0000000e+00
4.2100000e+04 8.0000000e+00
4.2105000e+04 8.0000000e+00
4.2110000e+04 8.0000000e+00
4.2115000e+04 8.0000000e+00
4.2120000e+04 8.0000000e+00
4.2125000e+04 8.0000000e+00
4.2130000e+04 9.0000000e+00
4.2135000e+04 8.0000000e+00
4.2140000e+04 8.0000000e+00
4.2145000e+04 8.0000000e+00
4.2150000e+04 8.0000000e+00
4.2155000e+04 9.0000000e+00
4.2160000e+04 8.0000000e+00
4.2165000e+04 9.0000000e+00
4.2170000e+04 8.0000000e+00
4.2175000e+04 8.0000000e+00
4.2180000e+04 8.0000000e+00
4.2185000e+04 8.0000000e+00
4.2190000e+04 8.0000000e+00
4.2195000e+04 8.0000000e+00
4.2200000e+04 8.0000000e+00
4.2205000e+04 8.0000000e+00
4.2210000e+04 8.0000000e+00
4.2215000e+04 9.0000000e+00
4.2220000e+04 9.0000000e+00
4.2225000e+04 8.0000000e+00
4.2230000e+04 8.0000000e+00
4.2235000e+04 8.0000000e+00
4.2240000e+04 8.0000000e+00
4.2245000e+04 8.0000000e+00
4.2250000e+04 8.0000000e+00
4.2255000e+04 8.0000000e+00
4.2260000e+04 8.0000000e+00
4.2265000e+04 8.0000000e+00
4.2270000e+04 8.0000000e+00
4.2275000e+04 8.0000000e+00
4.2280000e+04 8.0000000e+00
4.2285000e+04 8.0000000e+00
4.2290000e+04 8.0000000e+00
4.2295000e+04 8.0000000e+00
4.2300000e+04 8.0000000e+00
4.2305000e+04 8.0000000e+00
4.2310000e+04 8.0000000e+00
4.2315000e+04 8.0000000e+00
4.2320000e+04 9.0000000e+00
4.2325000e+04 8.0000000e+00
4.2330000e+04 8.0000000e+00
4.2335000e+04 8.0000000e+00
4.2340000e+04 9.0000000e+00
4.2345000e+04 9.0000000e+00
4.2350000e+04 8.0000000e+00
4.2355000e+04 9.0000000e+00
4.2360000e+04 8.0000000e+00
4.2365000e+04 9.0000000e+00
4.2370000e+04 9.0000000e+00
4.2375000e+04 8.0000000e+00
4.2380000e+04 8.0000000e+00
4.2385000e+04 8.0000000e+00
4.2390000e+04 8.0000000e+00
4.2395000e+04 8.0000000e+00
4.2400000e+04 8.0000000e+00
4.2405000e+04 8.0000000e+00
4.2410000e+04 8.0000000e+00
4.2415000e+04 8.0000000e+00
4.2420000e+04 8.0000000e+00
4.2425000e+04 8.0000000e+00
4.2430000e+04 8.0000000e+00
4.2435000e+04 8.0000000e+00
4.2440000e+04 8.0000000e+00
4.2445000e+04 8.0000000e+00
4.2450000e+04 8.0000000e+00
4.2455000e+04 8.0000000e+00
4.2460000e+04 8.0000000e+00
4.2465000e+04 8.0000000e+00
4.2470000e+04 8.0000000e+00
4.2475000e+04 8.0000000e+00
4.2480000e+04 8.0000000e+00
4.2485000e+04 8.0000000e+00
4.2490000e+04 8.0000000e+00
4.2495000e+04 8.0000000e+00
4.2500000e+04 8.0000000e+00
4.2505000e+04 8.0000000e+00
4.2510000e+04 8.0000000e+00
4.2515000e+04 8.0000000e+00
4.2520000e+04 8.0000000e+00
4.2525000e+04 8.0000000e+00
4.2530000e+04 8.0000000e+00
4.2535000e+04 8.0000000e+00
4.2540000e+04 8.0000000e+00
4.2545000e+04 8.0000000e+00
4.2550000e+04 8.0000000e+00
4.2555000e+04 8.0000000e+00
4.2560000e+04 8.0000000e+00
4.2565000e+04 8.0000000e+00
4.2570000e+04 8.0000000e+00
4.2575000e+04 8.0000000e+00
4.2580000e+04 8.0000000e+00
4.2585000e+04 8.0000000e+00
4.2590000e+04 8.0000000e+00
4.2595000e+04 8.0000000e+00
4.2600000e+04 8.0000000e+00
4.2605000e+04 8.0000000e+00
4.2610000e+04 8.0000000e+00
4.2615000e+04 8.0000000e+00
4.2620000e+04 8.0000000e+00
4.2625000e+04 8.0000000e+00
4.2630000e+04 8.0000000e+00
4.2635000e+04 8.0000000e+00
4.2640000e+04 8.0000000e+00
4.2645000e+04 8.0000000e+00
4.2650000e+04 8.0000000e+00
4.2655000e+04 8.0000000e+00
4.2660000e+04 8.0000000e+00
4.2665000e+04 8.0000000e+00
4.2670000e+04 8.0000000e+00
4.2675000e+04 8.0000000e+00
4.2680000e+04 8.0000000e+00
4.2685000e+04 8.0000000e+00
4.2690000e+04 8.0000000e+00
4.2695000e+04 8.0000000e+00
4.2700000e+04 8.0000000e+00
4.2705000e+04 8.0000000e+00
4.2710000e+04 8.0000000e+00
4.2715000e+04 9.0000000e+00
4.2720000e+04 8.0000000e+00
4.2725000e+04 8.0000000e+00
4.2730000e+04 9.0000000e+00
4.2735000e+04 9.0000000e+00
4.2740000e+04 9.0000000e+00
4.2745000e+04 9.0000000e+00
4.2750000e+04 9.0000000e+00
4.2755000e+04 9.0000000e+00
4.2760000e+04 9.0000000e+00
4.2765000e+04 9.0000000e+00
4.2770000e+04 9.0000000e+00
4.2775000e+04 9.0000000e+00
4.2780000e+04 9.0000000e+00
4.2785000e+04 9.0000000e+00
4.2790000e+04 9.0000000e+00
4.2795000e+04 9.0000000e+00
4.2800000e+04 9.0000000e+00
4.2805000e+04 9.0000000e+00
4.2810000e+04 9.0000000e+00
4.2815000e+04 9.0000000e+00
4.2820000e+04 9.0000000e+00
4.2825000e+04 9.0000000e+00
4.2830000e+04 9.0000000e+00
4.2835000e+04 9.0000000e+00
4.2840000e+04 9.0000000e+00
4.2845000e+04 1.0000000e+01
4.2850000e+04 1.0000000e+01
4.2855000e+04 1.0000000e+01
4.2860000e+04 1.0000000e+01
4.2865000e+04 9.0000000e+00
4.2870000e+04 1.0000000e+01
4.2875000e+04 1.0000000e+01
4.2880000e+04 1.0000000e+01
4.2885000e+04 1.0000000e+01
4.2890000e+04 1.0000000e+01
4.2895000e+04 1.0000000e+01
4.2900000e+04 1.0000000e+01
4.2905000e+04 1.0000000e+01
4.2910000e+04 1.0000000e+01
4.2915000e+04 1.0000000e+01
4.2920000e+04 1.0000000e+01
4.2925000e+04 1.0000000e+01
4.2930000e+04 1.0000000e+01
4.2935000e+04 1.0000000e+01
4.2940000e+04 1.0000000e+01
4.2945000e+04 9.0000000e+00
4.2950000e+04 9.0000000e+00
4.2955000e+04 9.0000000e+00
4.2960000e+04 9.0000000e+00
4.2965000e+04 9.0000000e+00
4.2970000e+04 9.0000000e+00
4.2975000e+04 9.0000000e+00
4.2980000e+04 9.0000000e+00
4.2985000e+04 9.0000000e+00
4.2990000e+04 8.0000000e+00
4.2995000e+04 8.0000000e+00
4.3000000e+04 8.0000000e+00
4.3005000e+04 8.0000000e+00
4.3010000e+04 8.0000000e+00
4.3015000e+04 8.0000000e+00
4.3020000e+04 8.0000000e+00
4.3025000e+04 8.0000000e+00
4.3030000e+04 8.0000000e+00
4.3035000e+04 8.0000000e+00
4.3040000e+04 8.0000000e+00
4.3045000e+04 8.0000000e+00
4.3050000e+04 8.0000000e+00
4.3055000e+04 8.0000000e+00
4.3060000e+04 8.0000000e+00
4.3065000e+04 8.0000000e+00
4.3070000e+04 8.0000000e+00
4.3075000e+04 8.0000000e+00
4.3080000e+04 8.0000000e+00
4.3085000e+04 8.0000000e+00
4.3090000e+04 8.0000000e+00
4.3095000e+04 8.0000000e+00
4.3100000e+04 8.0000000e+00
4.3105000e+04 8.0000000e+00
4.3110000e+04 8.0000000e+00
4.3115000e+04 8.0000000e+00
4.3120000e+04 8.0000000e+00
4.3125000e+04 9.0000000e+00
4.3130000e+04 8.0000000e+00
4.3135000e+04 8.0000000e+00
4.3140000e+04 9.0000000e+00
4.3145000e+04 8.0000000e+00
4.3150000e+04 9.0000000e+00
4.3155000e+04 9.0000000e+00
4.3160000e+04 8.0000000e+00
4.3165000e+04 8.0000000e+00
4.3170000e+04 8.0000000e+00
4.3175000e+04 8.0000000e+00
4.3180000e+04 8.0000000e+00
4.3185000e+04 9.0000000e+00
4.3190000e+04 9.0000000e+00
4.3195000e+04 9.0000000e+00
4.3200000e+04 9.0000000e+00
4.3205000e+04 9.0000000e+00
4.3210000e+04 8.0000000e+00
4.3215000e+04 9.0000000e+00
4.3220000e+04 9.0000000e+00
4.3225000e+04 9.0000000e+00
4.3230000e+04 9.0000000e+00
4.3235000e+04 9.0000000e+00
4.3240000e+04 9.0000000e+00
4.3245000e+04 9.0000000e+00
4.3250000e+04 9.0000000e+00
4.3255000e+04 9.0000000e+00
4.3260000e+04 9.0000000e+00
4.3265000e+04 9.0000000e+00
4.3270000e+04 9.0000000e+00
4.3275000e+04 1.1000000e+01
4.3280000e+04 9.0000000e+00
4.3285000e+04 9.0000000e+00
4.3290000e+04 9.0000000e+00
4.3295000e+04 9.0000000e+00
4.3300000e+04 9.0000000e+00
4.3305000e+04 9.0000000e+00
4.3310000e+04 9.0000000e+00
4.3315000e+04 9.0000000e+00
4.3320000e+04 9.0000000e+00
4.3325000e+04 9.0000000e+00
4.3330000e+04 9.0000000e+00
4.3335000e+04 9.0000000e+00
4.3340000e+04 9.0000000e+00
4.3345000e+04 9.0000000e+00
4.3350000e+04 9.0000000e+00
4.3355000e+04 9.0000000e+00
4.3360000e+04 9.0000000e+00
4.3365000e+04 9.0000000e+00
4.3370000e+04 9.0000000e+00
4.3375000e+04 9.0000000e+00
4.3380000e+04 9.0000000e+00
4.3385000e+04 9.0000000e+00
4.3390000e+04 9.0000000e+00
4.3395000e+04 9.0000000e+00
4.3400000e+04 9.0000000e+00
4.3405000e+04 9.0000000e+00
4.3410000e+04 9.0000000e+00
4.3415000e+04 9.0000000e+00
4.3420000e+04 9.0000000e+00
4.3425000e+04 9.0000000e+00
4.3430000e+04 9.0000000e+00
4.3435000e+04 9.0000000e+00
4.3440000e+04 9.0000000e+00
4.3445000e+04 9.0000000e+00
4.3450000e+04 9.0000000e+00
4.3455000e+04 9.0000000e+00
4.3460000e+04 9.0000000e+00
4.3465000e+04 9.0000000e+00
4.3470000e+04 9.0000000e+00
4.3475000e+04 9.0000000e+00
4.3480000e+04 9.0000000e+00
4.3485000e+04 9.0000000e+00
4.3490000e+04 9.0000000e+00
4.3495000e+04 9.0000000e+00
4.3500000e+04 9.0000000e+00
4.3505000e+04 9.0000000e+00
4.3510000e+04 9.0000000e+00
4.3515000e+04 9.0000000e+00
4.3520000e+04 9.0000000e+00
4.3525000e+04 9.0000000e+00
4.3530000e+04 9.0000000e+00
4.3535000e+04 9.0000000e+00
4.3540000e+04 9.0000000e+00
4.3545000e+04 9.0000000e+00
4.3550000e+04 9.0000000e+00
4.3555000e+04 9.0000000e+00
4.3560000e+04 9.0000000e+00
4.3565000e+04 9.0000000e+00
4.3570000e+04 9.0000000e+00
4.3575000e+04 9.0000000e+00
4.3580000e+04 9.0000000e+00
4.3585000e+04 9.0000000e+00
4.3590000e+04 9.0000000e+00
4.3595000e+04 9.0000000e+00
4.3600000e+04 9.0000000e+00
4.3605000e+04 9.0000000e+00
4.3610000e+04 9.0000000e+00
4.3615000e+04 9.0000000e+00
4.3620000e+04 9.0000000e+00
4.3625000e+04 9.0000000e+00
4.3630000e+04 9.0000000e+00
4.3635000e+04 9.0000000e+00
4.3640000e+04 9.0000000e+00
4.3645000e+04 9.0000000e+00
4.3650000e+04 9.0000000e+00
4.3655000e+04 9.0000000e+00
4.3660000e+04 9.0000000e+00
4.3665000e+04 9.0000000e+00
4.3670000e+04 9.0000000e+00
4.3675000e+04 9.0000000e+00
4.3680000e+04 9.0000000e+00
4.3685000e+04 9.0000000e+00
4.3690000e+04 9.0000000e+00
4.3695000e+04 9.0000000e+00
4.3700000e+04 9.0000000e+00
4.3705000e+04 9.0000000e+00
4.3710000e+04 1.0000000e+01
4.3715000e+04 1.0000000e+01
4.3720000e+04 1.0000000e+01
4.3725000e+04 9.0000000e+00
4.3730000e+04 1.0000000e+01
4.3735000e+04 1.0000000e+01
4.3740000e+04 1.0000000e+01
4.3745000e+04 9.0000000e+00
4.3750000e+04 9.0000000e+00
4.3755000e+04 9.0000000e+00
4.3760000e+04 1.0000000e+01
4.3765000e+04 1.0000000e+01
4.3770000e+04 1.0000000e+01
4.3775000e+04 1.0000000e+01
4.3780000e+04 1.0000000e+01
4.3785000e+04 1.0000000e+01
4.3790000e+04 1.0000000e+01
4.3795000e+04 1.0000000e+01
4.3800000e+04 1.0000000e+01
4.3805000e+04 1.0000000e+01
4.3810000e+04 1.0000000e+01
4.3815000e+04 1.0000000e+01
4.3820000e+04 1.0000000e+01
4.3825000e+04 1.0000000e+01
4.3830000e+04 1.0000000e+01
4.3835000e+04 1.0000000e+01
4.3840000e+04 1.0000000e+01
4.3845000e+04 1.0000000e+01
4.3850000e+04 1.0000000e+01
4.3855000e+04 1.0000000e+01
4.3860000e+04 1.0000000e+01
4.3865000e+04 1.0000000e+01
4.3870000e+04 1.0000000e+01
4.3875000e+04 1.0000000e+01
4.3880000e+04 1.0000000e+01
4.3885000e+04 1.0000000e+01
4.3890000e+04 9.0000000e+00
4.3895000e+04 1.0000000e+01
4.3900000e+04 1.0000000e+01
4.3905000e+04 1.0000000e+01
4.3910000e+04 1.0000000e+01
4.3915000e+04 1.0000000e+01
4.3920000e+04 1.0000000e+01
4.3925000e+04 1.0000000e+01
4.3930000e+04 1.0000000e+01
4.3935000e+04 1.0000000e+01
4.3940000e+04 1.0000000e+01
4.3945000e+04 1.0000000e+01
4.3950000e+04 9.0000000e+00
4.3955000e+04 9.0000000e+00
4.3960000e+04 9.0000000e+00
4.3965000e+04 9.0000000e+00
4.3970000e+04 9.0000000e+00
4.3975000e+04 9.0000000e+00
4.3980000e+04 9.0000000e+00
4.3985000e+04 9.0000000e+00
4.3990000e+04 9.0000000e+00
4.3995000e+04 9.0000000e+00
4.4000000e+04 9.0000000e+00
4.4005000e+04 9.0000000e+00
4.4010000e+04 9.0000000e+00
4.4015000e+04 9.0000000e+00
4.4020000e+04 9.0000000e+00
4.4025000e+04 9.0000000e+00
4.4030000e+04 1.0000000e+01
4.4035000e+04 1.0000000e+01
4.4040000e+04 1.0000000e+01
4.4045000e+04 1.0000000e+01
4.4050000e+04 1.0000000e+01
4.4055000e+04 1.0000000e+01
4.4060000e+04 1.0000000e+01
4.4065000e+04 9.0000000e+00
4.4070000e+04 9.0000000e+00
4.4075000e+04 9.0000000e+00
4.4080000e+04 9.0000000e+00
4.4085000e+04 9.0000000e+00
4.4090000e+04 9.0000000e+00
4.4095000e+04 9.0000000e+00
4.4100000e+04 9.0000000e+00
4.4105000e+04 9.0000000e+00
4.4110000e+04 9.0000000e+00
4.4115000e+04 9.0000000e+00
4.4120000e+04 9.0000000e+00
4.4125000e+04 9.0000000e+00
4.4130000e+04 9.0000000e+00
4.4135000e+04 9.0000000e+00
4.4140000e+04 9.0000000e+00
4.4145000e+04 1.0000000e+01
4.4150000e+04 9.0000000e+00
4.4155000e+04 9.0000000e+00
4.4160000e+04 9.0000000e+00
4.4165000e+04 9.0000000e+00
4.4170000e+04 9.0000000e+00
4.4175000e+04 1.0000000e+01
4.4180000e+04 9.0000000e+00
4.4185000e+04 9.0000000e+00
4.4190000e+04 9.0000000e+00
4.4195000e+04 9.0000000e+00
4.4200000e+04 9.0000000e+00
4.4205000e+04 9.0000000e+00
4.4210000e+04 9.0000000e+00
4.4215000e+04 9.0000000e+00
4.4220000e+04 9.0000000e+00
4.4225000e+04 9.0000000e+00
4.4230000e+04 9.0000000e+00
4.4235000e+04 9.0000000e+00
4.4240000e+04 9.0000000e+00
4.4245000e+04 9.0000000e+00
4.4250000e+04 9.0000000e+00
4.4255000e+04 9.0000000e+00
4.4260000e+04 9.0000000e+00
4.4265000e+04 9.0000000e+00
4.4270000e+04 9.0000000e+00
4.4275000e+04 9.0000000e+00
4.4280000e+04 9.0000000e+00
4.4285000e+04 9.0000000e+00
4.4290000e+04 9.0000000e+00
4.4295000e+04 9.0000000e+00
4.4300000e+04 9.0000000e+00
4.4305000e+04 9.0000000e+00
4.4310000e+04 9.0000000e+00
4.4315000e+04 9.0000000e+00
4.4320000e+04 9.0000000e+00
4.4325000e+04 9.0000000e+00
4.4330000e+04 9.0000000e+00
4.4335000e+04 9.0000000e+00
4.4340000e+04 9.0000000e+00
4.4345000e+04 9.0000000e+00
4.4350000e+04 9.0000000e+00
4.4355000e+04 9.0000000e+00
4.4360000e+04 9.0000000e+00
4.4365000e+04 9.0000000e+00
4.4370000e+04 9.0000000e+00
4.4375000e+04 9.0000000e+00
4.4380000e+04 9.0000000e+00
4.4385000e+04 9.0000000e+00
4.4390000e+04 9.0000000e+00
4.4395000e+04 9.0000000e+00
4.4400000e+04 9.0000000e+00
4.4405000e+04 9.0000000e+00
4.4410000e+04 9.0000000e+00
4.4415000e+04 9.0000000e+00
4.4420000e+04 9.0000000e+00
4.4425000e+04 8.0000000e+00
4.4430000e+04 9.0000000e+00
4.4435000e+04 9.0000000e+00
4.4440000e+04 9.0000000e+00
4.4445000e+04 9.0000000e+00
4.4450000e+04 9.0000000e+00
4.4455000e+04 9.0000000e+00
4.4460000e+04 9.0000000e+00
4.4465000e+04 9.0000000e+00
4.4470000e+04 9.0000000e+00
4.4475000e+04 9.0000000e+00
4.4480000e+04 9.0000000e+00
4.4485000e+04 8.0000000e+00
4.4490000e+04 9.0000000e+00
4.4495000e+04 9.0000000e+00
4.4500000e+04 9.0000000e+00
4.4505000e+04 9.0000000e+00
4.4510000e+04 9.0000000e+00
4.4515000e+04 8.0000000e+00
4.4520000e+04 9.0000000e+00
4.4525000e+04 9.0000000e+00
4.4530000e+04 9.0000000e+00
4.4535000e+04 9.0000000e+00
4.4540000e+04 9.0000000e+00
4.4545000e+04 9.0000000e+00
4.4550000e+04 9.0000000e+00
4.4555000e+04 9.0000000e+00
4.4560000e+04 1.1000000e+01
4.4565000e+04 1.1000000e+01
4.4570000e+04 1.1000000e+01
4.4575000e+04 1.1000000e+01
4.4580000e+04 1.1000000e+01
4.4585000e+04 1.1000000e+01
4.4590000e+04 1.1000000e+01
4.4595000e+04 1.1000000e+01
4.4600000e+04 1.1000000e+01
4.4605000e+04 1.0000000e+01
4.4610000e+04 1.1000000e+01
4.4615000e+04 1.1000000e+01
4.4620000e+04 1.0000000e+01
4.4625000e+04 1.1000000e+01
4.4630000e+04 1.1000000e+01
4.4635000e+04 1.0000000e+01
4.4640000e+04 1.0000000e+01
4.4645000e+04 1.0000000e+01
4.4650000e+04 1.0000000e+01
4.4655000e+04 1.0000000e+01
4.4660000e+04 1.0000000e+01
4.4665000e+04 1.0000000e+01
4.4670000e+04 1.0000000e+01
4.4675000e+04 1.1000000e+01
4.4680000e+04 1.0000000e+01
4.4685000e+04 1.0000000e+01
4.4690000e+04 1.0000000e+01
4.4695000e+04 1.0000000e+01
4.4700000e+04 1.1000000e+01
4.4705000e+04 1.1000000e+01
4.4710000e+04 1.0000000e+01
4.4715000e+04 1.1000000e+01
4.4720000e+04 1.0000000e+01
4.4725000e+04 1.0000000e+01
4.4730000e+04 1.1000000e+01
4.4735000e+04 1.1000000e+01
4.4740000e+04 1.0000000e+01
4.4745000e+04 1.0000000e+01
4.4750000e+04 1.0000000e+01
4.4755000e+04 1.0000000e+01
4.4760000e+04 1.0000000e+01
4.4765000e+04 1.0000000e+01
4.4770000e+04 1.0000000e+01
4.4775000e+04 1.0000000e+01
4.4780000e+04 1.0000000e+01
4.4785000e+04 1.0000000e+01
4.4790000e+04 1.0000000e+01
4.4795000e+04 1.0000000e+01
4.4800000e+04 1.0000000e+01
4.4805000e+04 1.0000000e+01
4.4810000e+04 1.0000000e+01
4.4815000e+04 1.0000000e+01
4.4820000e+04 1.0000000e+01
4.4825000e+04 1.0000000e+01
4.4830000e+04 1.0000000e+01
4.4835000e+04 1.0000000e+01
4.4840000e+04 1.0000000e+01
4.4845000e+04 1.0000000e+01
4.4850000e+04 1.0000000e+01
4.4855000e+04 1.0000000e+01
4.4860000e+04 1.0000000e+01
4.4865000e+04 1.0000000e+01
4.4870000e+04 1.0000000e+01
4.4875000e+04 1.0000000e+01
4.4880000e+04 1.0000000e+01
4.4885000e+04 1.0000000e+01
4.4890000e+04 1.0000000e+01
4.4895000e+04 1.0000000e+01
4.4900000e+04 1.0000000e+01
4.4905000e+04 1.0000000e+01
4.4910000e+04 1.0000000e+01
4.4915000e+04 1.0000000e+01
4.4920000e+04 8.0000000e+00
4.4925000e+04 1.1000000e+01
4.4930000e+04 1.1000000e+01
4.4935000e+04 1.1000000e+01
4.4940000e+04 1.1000000e+01
4.4945000e+04 1.0000000e+01
4.4950000e+04 9.0000000e+00
4.4955000e+04 1.0000000e+01
4.4960000e+04 1.0000000e+01
4.4965000e+04 8.0000000e+00
4.4970000e+04 8.0000000e+00
4.4975000e+04 8.0000000e+00
4.4980000e+04 9.0000000e+00
4.4985000e+04 8.0000000e+00
4.4990000e+04 8.0000000e+00
4.4995000e+04 9.0000000e+00
4.5000000e+04 9.0000000e+00
4.5005000e+04 8.0000000e+00
4.5010000e+04 9.0000000e+00
4.5015000e+04 8.0000000e+00
4.5020000e+04 8.0000000e+00
4.5025000e+04 8.0000000e+00
4.5030000e+04 8.0000000e+00
4.5035000e+04 8.0000000e+00
4.5040000e+04 1.0000000e+01
4.5045000e+04 1.0000000e+01
4.5050000e+04 1.0000000e+01
4.5055000e+04 1.0000000e+01
4.5060000e+04 1.0000000e+01
4.5065000e+04 1.0000000e+01
4.5070000e+04 1.0000000e+01
4.5075000e+04 1.0000000e+01
4.5080000e+04 1.0000000e+01
4.5085000e+04 1.0000000e+01
4.5090000e+04 1.0000000e+01
4.5095000e+04 1.0000000e+01
4.5100000e+04 1.0000000e+01
4.5105000e+04 1.0000000e+01
4.5110000e+04 1.0000000e+01
4.5115000e+04 1.0000000e+01
4.5120000e+04 1.0000000e+01
4.5125000e+04 1.0000000e+01
4.5130000e+04 1.0000000e+01
4.5135000e+04 1.0000000e+01
4.5140000e+04 1.0000000e+01
4.5145000e+04 1.0000000e+01
4.5150000e+04 7.0000000e+00
4.5155000e+04 9.0000000e+00
4.5160000e+04 7.0000000e+00
4.5165000e+04 9.0000000e+00
4.5170000e+04 7.0000000e+00
4.5175000e+04 9.0000000e+00
4.5180000e+04 7.0000000e+00
4.5185000e+04 7.0000000e+00
4.5190000e+04 7.0000000e+00
4.5195000e+04 7.0000000e+00
4.5200000e+04 9.0000000e+00
4.5205000e+04 9.0000000e+00
4.5210000e+04 7.0000000e+00
4.5215000e+04 7.0000000e+00
4.5220000e+04 7.0000000e+00
4.5225000e+04 9.0000000e+00
4.5230000e+04 9.0000000e+00
4.5235000e+04 7.0000000e+00
4.5240000e+04 7.0000000e+00
4.5245000e+04 7.0000000e+00
4.5250000e+04 9.0000000e+00
4.5255000e+04 8.0000000e+00
4.5260000e+04 8.0000000e+00
4.5265000e+04 8.0000000e+00
4.5270000e+04 7.0000000e+00
4.5275000e+04 7.0000000e+00
4.5280000e+04 6.0000000e+00
4.5285000e+04 7.0000000e+00
4.5290000e+04 8.0000000e+00
4.5295000e+04 8.0000000e+00
4.5300000e+04 1.0000000e+01
4.5305000e+04 8.0000000e+00
4.5310000e+04 8.0000000e+00
4.5315000e+04 8.0000000e+00
4.5320000e+04 8.0000000e+00
4.5325000e+04 8.0000000e+00
4.5330000e+04 1.0000000e+01
4.5335000e+04 1.0000000e+01
4.5340000e+04 1.0000000e+01
4.5345000e+04 1.0000000e+01
4.5350000e+04 1.0000000e+01
4.5355000e+04 1.0000000e+01
4.5360000e+04 1.0000000e+01
4.5365000e+04 1.0000000e+01
4.5370000e+04 1.0000000e+01
4.5375000e+04 1.0000000e+01
4.5380000e+04 1.1000000e+01
4.5385000e+04 1.1000000e+01
4.5390000e+04 1.1000000e+01
4.5395000e+04 1.0000000e+01
4.5400000e+04 1.0000000e+01
4.5405000e+04 1.0000000e+01
4.5410000e+04 1.0000000e+01
4.5415000e+04 1.0000000e+01
4.5420000e+04 1.0000000e+01
4.5425000e+04 1.0000000e+01
4.5430000e+04 1.0000000e+01
4.5435000e+04 1.0000000e+01
4.5440000e+04 1.0000000e+01
4.5445000e+04 1.0000000e+01
4.5450000e+04 1.0000000e+01
4.5455000e+04 1.0000000e+01
4.5460000e+04 1.0000000e+01
4.5465000e+04 1.0000000e+01
4.5470000e+04 1.0000000e+01
4.5475000e+04 1.0000000e+01
4.5480000e+04 1.0000000e+01
4.5485000e+04 1.0000000e+01
4.5490000e+04 1.0000000e+01
4.5495000e+04 1.0000000e+01
4.5500000e+04 1.0000000e+01
4.5505000e+04 1.0000000e+01
4.5510000e+04 1.0000000e+01
4.5515000e+04 1.0000000e+01
4.5520000e+04 8.0000000e+00
4.5525000e+04 8.0000000e+00
4.5530000e+04 8.0000000e+00
4.5535000e+04 8.0000000e+00
4.5540000e+04 8.0000000e+00
4.5545000e+04 1.0000000e+01
4.5550000e+04 1.0000000e+01
4.5555000e+04 8.0000000e+00
4.5560000e+04 1.0000000e+01
4.5565000e+04 1.0000000e+01
4.5570000e+04 1.0000000e+01
4.5575000e+04 1.0000000e+01
4.5580000e+04 1.0000000e+01
4.5585000e+04 1.0000000e+01
4.5590000e+04 1.0000000e+01
4.5595000e+04 1.0000000e+01
4.5600000e+04 1.0000000e+01
4.5605000e+04 1.0000000e+01
4.5610000e+04 1.0000000e+01
4.5615000e+04 1.0000000e+01
4.5620000e+04 1.0000000e+01
4.5625000e+04 8.0000000e+00
4.5630000e+04 1.0000000e+01
4.5635000e+04 1.0000000e+01
4.5640000e+04 1.0000000e+01
4.5645000e+04 1.0000000e+01
4.5650000e+04 1.0000000e+01
4.5655000e+04 1.0000000e+01
4.5660000e+04 1.0000000e+01
4.5665000e+04 1.0000000e+01
4.5670000e+04 1.0000000e+01
4.5675000e+04 1.0000000e+01
4.5680000e+04 1.0000000e+01
4.5685000e+04 1.0000000e+01
4.5690000e+04 1.0000000e+01
4.5695000e+04 1.0000000e+01
4.5700000e+04 9.0000000e+00
4.5705000e+04 1.0000000e+01
4.5710000e+04 8.0000000e+00
4.5715000e+04 1.1000000e+01
4.5720000e+04 9.0000000e+00
4.5725000e+04 8.0000000e+00
4.5730000e+04 1.0000000e+01
4.5735000e+04 1.0000000e+01
4.5740000e+04 1.0000000e+01
4.5745000e+04 1.0000000e+01
4.5750000e+04 8.0000000e+00
4.5755000e+04 8.0000000e+00
4.5760000e+04 8.0000000e+00
4.5765000e+04 9.0000000e+00
4.5770000e+04 9.0000000e+00
4.5775000e+04 1.1000000e+01
4.5780000e+04 1.1000000e+01
4.5785000e+04 1.1000000e+01
4.5790000e+04 1.1000000e+01
4.5795000e+04 1.1000000e+01
4.5800000e+04 1.0000000e+01
4.5805000e+04 8.0000000e+00
4.5810000e+04 1.0000000e+01
4.5815000e+04 1.0000000e+01
4.5820000e+04 1.0000000e+01
4.5825000e+04 1.0000000e+01
4.5830000e+04 1.0000000e+01
4.5835000e+04 1.0000000e+01
4.5840000e+04 1.0000000e+01
4.5845000e+04 1.0000000e+01
4.5850000e+04 9.0000000e+00
4.5855000e+04 9.0000000e+00
4.5860000e+04 9.0000000e+00
4.5865000e+04 9.0000000e+00
4.5870000e+04 9.0000000e+00
4.5875000e+04 9.0000000e+00
4.5880000e+04 1.0000000e+01
4.5885000e+04 1.0000000e+01
4.5890000e+04 1.0000000e+01
4.5895000e+04 1.0000000e+01
4.5900000e+04 1.0000000e+01
4.5905000e+04 9.0000000e+00
4.5910000e+04 1.0000000e+01
4.5915000e+04 1.0000000e+01
4.5920000e+04 1.0000000e+01
4.5925000e+04 1.0000000e+01
4.5930000e+04 9.0000000e+00
4.5935000e+04 1.0000000e+01
4.5940000e+04 1.0000000e+01
4.5945000e+04 9.0000000e+00
4.5950000e+04 9.0000000e+00
4.5955000e+04 9.0000000e+00
4.5960000e+04 9.0000000e+00
4.5965000e+04 9.0000000e+00
4.5970000e+04 9.0000000e+00
4.5975000e+04 9.0000000e+00
4.5980000e+04 9.0000000e+00
4.5985000e+04 9.0000000e+00
4.5990000e+04 9.0000000e+00
4.5995000e+04 9.0000000e+00
4.6000000e+04 9.0000000e+00
4.6005000e+04 9.0000000e+00
4.6010000e+04 9.0000000e+00
4.6015000e+04 9.0000000e+00
4.6020000e+04 9.0000000e+00
4.6025000e+04 9.0000000e+00
4.6030000e+04 9.0000000e+00
4.6035000e+04 9.0000000e+00
4.6040000e+04 9.0000000e+00
4.6045000e+04 9.0000000e+00
4.6050000e+04 9.0000000e+00
4.6055000e+04 9.0000000e+00
4.6060000e+04 9.0000000e+00
4.6065000e+04 9.0000000e+00
4.6070000e+04 9.0000000e+00
4.6075000e+04 7.0000000e+00
4.6080000e+04 9.0000000e+00
4.6085000e+04 7.0000000e+00
4.6090000e+04 7.0000000e+00
4.6095000e+04 7.0000000e+00
4.6100000e+04 7.0000000e+00
4.6105000e+04 7.0000000e+00
4.6110000e+04 7.0000000e+00
4.6115000e+04 7.0000000e+00
4.6120000e+04 7.0000000e+00
4.6125000e+04 8.0000000e+00
4.6130000e+04 8.0000000e+00
4.6135000e+04 8.0000000e+00
4.6140000e+04 8.0000000e+00
4.6145000e+04 8.0000000e+00
4.6150000e+04 8.0000000e+00
4.6155000e+04 7.0000000e+00
4.6160000e+04 8.0000000e+00
4.6165000e+04 7.0000000e+00
4.6170000e+04 7.0000000e+00
4.6175000e+04 7.0000000e+00
4.6180000e+04 7.0000000e+00
4.6185000e+04 7.0000000e+00
4.6190000e+04 7.0000000e+00
4.6195000e+04 7.0000000e+00
4.6200000e+04 7.0000000e+00
4.6205000e+04 7.0000000e+00
4.6210000e+04 7.0000000e+00
4.6215000e+04 7.0000000e+00
4.6220000e+04 7.0000000e+00
4.6225000e+04 9.0000000e+00
4.6230000e+04 9.0000000e+00
4.6235000e+04 1.0000000e+01
4.6240000e+04 1.0000000e+01
4.6245000e+04 1.0000000e+01
4.6250000e+04 1.0000000e+01
4.6255000e+04 1.0000000e+01
4.6260000e+04 1.0000000e+01
4.6265000e+04 9.0000000e+00
4.6270000e+04 9.0000000e+00
4.6275000e+04 1.0000000e+01
4.6280000e+04 1.0000000e+01
4.6285000e+04 1.0000000e+01
4.6290000e+04 1.0000000e+01
4.6295000e+04 1.0000000e+01
4.6300000e+04 1.0000000e+01
4.6305000e+04 9.0000000e+00
4.6310000e+04 1.0000000e+01
4.6315000e+04 9.0000000e+00
4.6320000e+04 1.0000000e+01
4.6325000e+04 1.0000000e+01
4.6330000e+04 1.0000000e+01
4.6335000e+04 9.0000000e+00
4.6340000e+04 9.0000000e+00
4.6345000e+04 9.0000000e+00
4.6350000e+04 1.0000000e+01
4.6355000e+04 1.0000000e+01
4.6360000e+04 1.1000000e+01
4.6365000e+04 1.0000000e+01
4.6370000e+04 1.1000000e+01
4.6375000e+04 1.0000000e+01
4.6380000e+04 1.0000000e+01
4.6385000e+04 1.0000000e+01
4.6390000e+04 9.0000000e+00
4.6395000e+04 1.0000000e+01
4.6400000e+04 9.0000000e+00
4.6405000e+04 9.0000000e+00
4.6410000e+04 9.0000000e+00
4.6415000e+04 9.0000000e+00
4.6420000e+04 9.0000000e+00
4.6425000e+04 9.0000000e+00
4.6430000e+04 9.0000000e+00
4.6435000e+04 9.0000000e+00
4.6440000e+04 9.0000000e+00
4.6445000e+04 9.0000000e+00
4.6450000e+04 9.0000000e+00
4.6455000e+04 9.0000000e+00
4.6460000e+04 9.0000000e+00
4.6465000e+04 9.0000000e+00
4.6470000e+04 9.0000000e+00
4.6475000e+04 9.0000000e+00
4.6480000e+04 8.0000000e+00
4.6485000e+04 9.0000000e+00
4.6490000e+04 9.0000000e+00
4.6495000e+04 9.0000000e+00
4.6500000e+04 9.0000000e+00
4.6505000e+04 8.0000000e+00
4.6510000e+04 8.0000000e+00
4.6515000e+04 8.0000000e+00
4.6520000e+04 8.0000000e+00
4.6525000e+04 9.0000000e+00
4.6530000e+04 8.0000000e+00
4.6535000e+04 9.0000000e+00
4.6540000e+04 8.0000000e+00
4.6545000e+04 9.0000000e+00
4.6550000e+04 9.0000000e+00
4.6555000e+04 9.0000000e+00
4.6560000e+04 9.0000000e+00
4.6565000e+04 9.0000000e+00
4.6570000e+04 9.0000000e+00
4.6575000e+04 9.0000000e+00
4.6580000e+04 9.0000000e+00
4.6585000e+04 1.0000000e+01
4.6590000e+04 8.0000000e+00
4.6595000e+04 8.0000000e+00
4.6600000e+04 9.0000000e+00
4.6605000e+04 8.0000000e+00
4.6610000e+04 9.0000000e+00
4.6615000e+04 8.0000000e+00
4.6620000e+04 8.0000000e+00
4.6625000e+04 8.0000000e+00
4.6630000e+04 9.0000000e+00
4.6635000e+04 7.0000000e+00
4.6640000e+04 7.0000000e+00
4.6645000e+04 8.0000000e+00
4.6650000e+04 8.0000000e+00
4.6655000e+04 8.0000000e+00
4.6660000e+04 7.0000000e+00
4.6665000e+04 8.0000000e+00
4.6670000e+04 9.0000000e+00
4.6675000e+04 9.0000000e+00
4.6680000e+04 7.0000000e+00
4.6685000e+04 9.0000000e+00
4.6690000e+04 9.0000000e+00
4.6695000e+04 9.0000000e+00
4.6700000e+04 9.0000000e+00
4.6705000e+04 7.0000000e+00
4.6710000e+04 7.0000000e+00
4.6715000e+04 7.0000000e+00
4.6720000e+04 7.0000000e+00
4.6725000e+04 7.0000000e+00
4.6730000e+04 7.0000000e+00
4.6735000e+04 7.0000000e+00
4.6740000e+04 7.0000000e+00
4.6745000e+04 7.0000000e+00
4.6750000e+04 9.0000000e+00
4.6755000e+04 9.0000000e+00
4.6760000e+04 9.0000000e+00
4.6765000e+04 8.0000000e+00
4.6770000e+04 7.0000000e+00
4.6775000e+04 7.0000000e+00
4.6780000e+04 7.0000000e+00
4.6785000e+04 7.0000000e+00
4.6790000e+04 7.0000000e+00
4.6795000e+04 7.0000000e+00
4.6800000e+04 7.0000000e+00
4.6805000e+04 7.0000000e+00
4.6810000e+04 7.0000000e+00
4.6815000e+04 7.0000000e+00
4.6820000e+04 7.0000000e+00
4.6825000e+04 7.0000000e+00
4.6830000e+04 7.0000000e+00
4.6835000e+04 7.0000000e+00
4.6840000e+04 7.0000000e+00
4.6845000e+04 7.0000000e+00
4.6850000e+04 7.0000000e+00
4.6855000e+04 7.0000000e+00
4.6860000e+04 7.0000000e+00
4.6865000e+04 7.0000000e+00
4.6870000e+04 7.0000000e+00
4.6875000e+04 7.0000000e+00
4.6880000e+04 7.0000000e+00
4.6885000e+04 7.0000000e+00
4.6890000e+04 7.0000000e+00
4.6895000e+04 7.0000000e+00
4.6900000e+04 7.0000000e+00
4.6905000e+04 7.0000000e+00
4.6910000e+04 7.0000000e+00
4.6915000e+04 7.0000000e+00
4.6920000e+04 7.0000000e+00
4.6925000e+04 6.0000000e+00
4.6930000e+04 7.0000000e+00
4.6935000e+04 7.0000000e+00
4.6940000e+04 7.0000000e+00
4.6945000e+04 8.0000000e+00
4.6950000e+04 8.0000000e+00
4.6955000e+04 5.0000000e+00
4.6960000e+04 8.0000000e+00
4.6965000e+04 8.0000000e+00
4.6970000e+04 8.0000000e+00
4.6975000e+04 6.0000000e+00
4.6980000e+04 7.0000000e+00
4.6985000e+04 5.0000000e+00
4.6990000e+04 5.0000000e+00
4.6995000e+04 6.0000000e+00
4.7000000e+04 5.0000000e+00
4.7005000e+04 5.0000000e+00
4.7010000e+04 5.0000000e+00
4.7015000e+04 5.0000000e+00
4.7020000e+04 6.0000000e+00
4.7025000e+04 6.0000000e+00
4.7030000e+04 6.0000000e+00
4.7035000e+04 6.0000000e+00
4.7040000e+04 6.0000000e+00
4.7045000e+04 6.0000000e+00
4.7050000e+04 6.0000000e+00
4.7055000e+04 6.0000000e+00
4.7060000e+04 6.0000000e+00
4.7065000e+04 6.0000000e+00
4.7070000e+04 6.0000000e+00
4.7075000e+04 6.0000000e+00
4.7080000e+04 6.0000000e+00
4.7085000e+04 6.0000000e+00
4.7090000e+04 6.0000000e+00
4.7095000e+04 6.0000000e+00
4.7100000e+04 6.0000000e+00
4.7105000e+04 6.0000000e+00
4.7110000e+04 6.0000000e+00
4.7115000e+04 5.0000000e+00
4.7120000e+04 5.0000000e+00
4.7125000e+04 5.0000000e+00
4.7130000e+04 6.0000000e+00
4.7135000e+04 5.0000000e+00
4.7140000e+04 6.0000000e+00
4.7145000e+04 6.0000000e+00
4.7150000e+04 6.0000000e+00
4.7155000e+04 6.0000000e+00
4.7160000e+04 5.0000000e+00
4.7165000e+04 5.0000000e+00
4.7170000e+04 5.0000000e+00
4.7175000e+04 6.0000000e+00
4.7180000e+04 6.0000000e+00
4.7185000e+04 5.0000000e+00
4.7190000e+04 6.0000000e+00
4.7195000e+04 5.0000000e+00
4.7200000e+04 5.0000000e+00
4.7205000e+04 6.0000000e+00
4.7210000e+04 6.0000000e+00
4.7215000e+04 6.0000000e+00
4.7220000e+04 6.0000000e+00
4.7225000e+04 6.0000000e+00
4.7230000e+04 6.0000000e+00
4.7235000e+04 6.0000000e+00
4.7240000e+04 5.0000000e+00
4.7245000e+04 6.0000000e+00
4.7250000e+04 6.0000000e+00
4.7255000e+04 6.0000000e+00
4.7260000e+04 6.0000000e+00
4.7265000e+04 6.0000000e+00
4.7270000e+04 6.0000000e+00
4.7275000e+04 5.0000000e+00
4.7280000e+04 5.0000000e+00
4.7285000e+04 5.0000000e+00
4.7290000e+04 5.0000000e+00
4.7295000e+04 5.0000000e+00
4.7300000e+04 5.0000000e+00
4.7305000e+04 5.0000000e+00
4.7310000e+04 5.0000000e+00
4.7315000e+04 5.0000000e+00
4.7320000e+04 5.0000000e+00
4.7325000e+04 5.0000000e+00
4.7330000e+04 5.0000000e+00
4.7335000e+04 5.0000000e+00
4.7340000e+04 5.0000000e+00
4.7345000e+04 5.0000000e+00
4.7350000e+04 5.0000000e+00
4.7355000e+04 5.0000000e+00
4.7360000e+04 5.0000000e+00
4.7365000e+04 5.0000000e+00
4.7370000e+04 5.0000000e+00
4.7375000e+04 6.0000000e+00
4.7380000e+04 5.0000000e+00
4.7385000e+04 5.0000000e+00
4.7390000e+04 5.0000000e+00
4.7395000e+04 5.0000000e+00
4.7400000e+04 5.0000000e+00
4.7405000e+04 5.0000000e+00
4.7410000e+04 5.0000000e+00
4.7415000e+04 5.0000000e+00
4.7420000e+04 5.0000000e+00
4.7425000e+04 5.0000000e+00
4.7430000e+04 5.0000000e+00
4.7435000e+04 5.0000000e+00
4.7440000e+04 5.0000000e+00
4.7445000e+04 5.0000000e+00
4.7450000e+04 5.0000000e+00
4.7455000e+04 5.0000000e+00
4.7460000e+04 6.0000000e+00
4.7465000e+04 6.0000000e+00
4.7470000e+04 6.0000000e+00
4.7475000e+04 6.0000000e+00
4.7480000e+04 6.0000000e+00
4.7485000e+04 6.0000000e+00
4.7490000e+04 6.0000000e+00
4.7495000e+04 6.0000000e+00
4.7500000e+04 6.0000000e+00
4.7505000e+04 6.0000000e+00
4.7510000e+04 6.0000000e+00
4.7515000e+04 5.0000000e+00
4.7520000e+04 6.0000000e+00
4.7525000e+04 6.0000000e+00
4.7530000e+04 6.0000000e+00
4.7535000e+04 6.0000000e+00
4.7540000e+04 6.0000000e+00
4.7545000e+04 6.0000000e+00
4.7550000e+04 6.0000000e+00
4.7555000e+04 6.0000000e+00
4.7560000e+04 6.0000000e+00
4.7565000e+04 6.0000000e+00
4.7570000e+04 6.0000000e+00
4.7575000e+04 5.0000000e+00
4.7580000e+04 6.0000000e+00
4.7585000e+04 6.0000000e+00
4.7590000e+04 5.0000000e+00
4.7595000e+04 5.0000000e+00
4.7600000e+04 6.0000000e+00
4.7605000e+04 5.0000000e+00
4.7610000e+04 5.0000000e+00
4.7615000e+04 5.0000000e+00
4.7620000e+04 6.0000000e+00
4.7625000e+04 5.0000000e+00
4.7630000e+04 5.0000000e+00
4.7635000e+04 5.0000000e+00
4.7640000e+04 5.0000000e+00
4.7645000e+04 5.0000000e+00
4.7650000e+04 6.0000000e+00
4.7655000e+04 5.0000000e+00
4.7660000e+04 5.0000000e+00
4.7665000e+04 5.0000000e+00
4.7670000e+04 5.0000000e+00
4.7675000e+04 5.0000000e+00
4.7680000e+04 5.0000000e+00
4.7685000e+04 5.0000000e+00
4.7690000e+04 5.0000000e+00
4.7695000e+04 5.0000000e+00
4.7700000e+04 5.0000000e+00
4.7705000e+04 5.0000000e+00
4.7710000e+04 5.0000000e+00
4.7715000e+04 5.0000000e+00
4.7720000e+04 5.0000000e+00
4.7725000e+04 5.0000000e+00
4.7730000e+04 5.0000000e+00
4.7735000e+04 5.0000000e+00
4.7740000e+04 6.0000000e+00
4.7745000e+04 6.0000000e+00
4.7750000e+04 6.0000000e+00
4.7755000e+04 5.0000000e+00
4.7760000e+04 6.0000000e+00
4.7765000e+04 6.0000000e+00
4.7770000e+04 6.0000000e+00
4.7775000e+04 6.0000000e+00
4.7780000e+04 6.0000000e+00
4.7785000e+04 6.0000000e+00
4.7790000e+04 6.0000000e+00
4.7795000e+04 6.0000000e+00
4.7800000e+04 6.0000000e+00
4.7805000e+04 6.0000000e+00
4.7810000e+04 6.0000000e+00
4.7815000e+04 6.0000000e+00
4.7820000e+04 6.0000000e+00
4.7825000e+04 6.0000000e+00
4.7830000e+04 6.0000000e+00
4.7835000e+04 6.0000000e+00
4.7840000e+04 6.0000000e+00
4.7845000e+04 6.0000000e+00
4.7850000e+04 6.0000000e+00
4.7855000e+04 6.0000000e+00
4.7860000e+04 6.0000000e+00
4.7865000e+04 6.0000000e+00
4.7870000e+04 6.0000000e+00
4.7875000e+04 6.0000000e+00
4.7880000e+04 6.0000000e+00
4.7885000e+04 6.0000000e+00
4.7890000e+04 6.0000000e+00
4.7895000e+04 6.0000000e+00
4.7900000e+04 6.0000000e+00
4.7905000e+04 6.0000000e+00
4.7910000e+04 6.0000000e+00
4.7915000e+04 5.0000000e+00
4.7920000e+04 5.0000000e+00
4.7925000e+04 5.0000000e+00
4.7930000e+04 5.0000000e+00
4.7935000e+04 5.0000000e+00
4.7940000e+04 5.0000000e+00
4.7945000e+04 5.0000000e+00
4.7950000e+04 5.0000000e+00
4.7955000e+04 5.0000000e+00
4.7960000e+04 5.0000000e+00
4.7965000e+04 5.0000000e+00
4.7970000e+04 5.0000000e+00
4.7975000e+04 5.0000000e+00
4.7980000e+04 5.0000000e+00
4.7985000e+04 5.0000000e+00
4.7990000e+04 5.0000000e+00
4.7995000e+04 5.0000000e+00
4.8000000e+04 5.0000000e+00
4.8005000e+04 6.0000000e+00
4.8010000e+04 6.0000000e+00
4.8015000e+04 5.0000000e+00
4.8020000e+04 6.0000000e+00
4.8025000e+04 5.0000000e+00
4.8030000e+04 6.0000000e+00
4.8035000e+04 5.0000000e+00
4.8040000e+04 5.0000000e+00
4.8045000e+04 5.0000000e+00
4.8050000e+04 5.0000000e+00
4.8055000e+04 5.0000000e+00
4.8060000e+04 5.0000000e+00
4.8065000e+04 5.0000000e+00
4.8070000e+04 5.0000000e+00
4.8075000e+04 6.0000000e+00
4.8080000e+04 5.0000000e+00
4.8085000e+04 5.0000000e+00
4.8090000e+04 5.0000000e+00
4.8095000e+04 5.0000000e+00
4.8100000e+04 5.0000000e+00
4.8105000e+04 5.0000000e+00
4.8110000e+04 5.0000000e+00
4.8115000e+04 5.0000000e+00
4.8120000e+04 6.0000000e+00
4.8125000e+04 5.0000000e+00
4.8130000e+04 5.0000000e+00
4.8135000e+04 5.0000000e+00
4.8140000e+04 5.0000000e+00
4.8145000e+04 6.0000000e+00
4.8150000e+04 6.0000000e+00
4.8155000e+04 6.0000000e+00
4.8160000e+04 6.0000000e+00
4.8165000e+04 6.0000000e+00
4.8170000e+04 5.0000000e+00
4.8175000e+04 6.0000000e+00
4.8180000e+04 6.0000000e+00
4.8185000e+04 6.0000000e+00
4.8190000e+04 5.0000000e+00
4.8195000e+04 5.0000000e+00
4.8200000e+04 6.0000000e+00
4.8205000e+04 5.0000000e+00
4.8210000e+04 6.0000000e+00
4.8215000e+04 6.0000000e+00
4.8220000e+04 6.0000000e+00
4.8225000e+04 6.0000000e+00
4.8230000e+04 6.0000000e+00
4.8235000e+04 6.0000000e+00
4.8240000e+04 6.0000000e+00
4.8245000e+04 6.0000000e+00
4.8250000e+04 6.0000000e+00
4.8255000e+04 6.0000000e+00
4.8260000e+04 6.0000000e+00
4.8265000e+04 6.0000000e+00
4.8270000e+04 6.0000000e+00
4.8275000e+04 6.0000000e+00
4.8280000e+04 6.0000000e+00
4.8285000e+04 6.0000000e+00
4.8290000e+04 6.0000000e+00
4.8295000e+04 6.0000000e+00
4.8300000e+04 6.0000000e+00
4.8305000e+04 6.0000000e+00
4.8310000e+04 6.0000000e+00
4.8315000e+04 6.0000000e+00
4.8320000e+04 6.0000000e+00
4.8325000e+04 6.0000000e+00
4.8330000e+04 6.0000000e+00
4.8335000e+04 6.0000000e+00
4.8340000e+04 6.0000000e+00
4.8345000e+04 6.0000000e+00
4.8350000e+04 6.0000000e+00
4.8355000e+04 6.0000000e+00
4.8360000e+04 6.0000000e+00
4.8365000e+04 6.0000000e+00
4.8370000e+04 6.0000000e+00
4.8375000e+04 6.0000000e+00
4.8380000e+04 6.0000000e+00
4.8385000e+04 6.0000000e+00
4.8390000e+04 6.0000000e+00
4.8395000e+04 6.0000000e+00
4.8400000e+04 5.0000000e+00
4.8405000e+04 6.0000000e+00
4.8410000e+04 5.0000000e+00
4.8415000e+04 5.0000000e+00
4.8420000e+04 6.0000000e+00
4.8425000e+04 6.0000000e+00
4.8430000e+04 6.0000000e+00
4.8435000e+04 5.0000000e+00
4.8440000e+04 6.0000000e+00
4.8445000e+04 5.0000000e+00
4.8450000e+04 6.0000000e+00
4.8455000e+04 6.0000000e+00
4.8460000e+04 6.0000000e+00
4.8465000e+04 6.0000000e+00
4.8470000e+04 6.0000000e+00
4.8475000e+04 6.0000000e+00
4.8480000e+04 6.0000000e+00
4.8485000e+04 6.0000000e+00
4.8490000e+04 6.0000000e+00
4.8495000e+04 6.0000000e+00
4.8500000e+04 6.0000000e+00
4.8505000e+04 6.0000000e+00
4.8510000e+04 6.0000000e+00
4.8515000e+04 6.0000000e+00
4.8520000e+04 6.0000000e+00
4.8525000e+04 6.0000000e+00
4.8530000e+04 6.0000000e+00
4.8535000e+04 6.0000000e+00
4.8540000e+04 6.0000000e+00
4.8545000e+04 6.0000000e+00
4.8550000e+04 6.0000000e+00
4.8555000e+04 6.0000000e+00
4.8560000e+04 6.0000000e+00
4.8565000e+04 6.0000000e+00
4.8570000e+04 6.0000000e+00
4.8575000e+04 6.0000000e+00
4.8580000e+04 6.0000000e+00
4.8585000e+04 6.0000000e+00
4.8590000e+04 6.0000000e+00
4.8595000e+04 6.0000000e+00
4.8600000e+04 6.0000000e+00
4.8605000e+04 6.0000000e+00
4.8610000e+04 6.0000000e+00
4.8615000e+04 6.0000000e+00
4.8620000e+04 6.0000000e+00
4.8625000e+04 6.0000000e+00
4.8630000e+04 6.0000000e+00
4.8635000e+04 6.0000000e+00
4.8640000e+04 6.0000000e+00
4.8645000e+04 6.0000000e+00
4.8650000e+04 6.0000000e+00
4.8655000e+04 6.0000000e+00
4.8660000e+04 6.0000000e+00
4.8665000e+04 6.0000000e+00
4.8670000e+04 6.0000000e+00
4.8675000e+04 6.0000000e+00
4.8680000e+04 6.0000000e+00
4.8685000e+04 6.0000000e+00
4.8690000e+04 6.0000000e+00
4.8695000e+04 6.0000000e+00
4.8700000e+04 6.0000000e+00
4.8705000e+04 6.0000000e+00
4.8710000e+04 6.0000000e+00
4.8715000e+04 6.0000000e+00
4.8720000e+04 6.0000000e+00
4.8725000e+04 6.0000000e+00
4.8730000e+04 6.0000000e+00
4.8735000e+04 6.0000000e+00
4.8740000e+04 6.0000000e+00
4.8745000e+04 6.0000000e+00
4.8750000e+04 6.0000000e+00
4.8755000e+04 6.0000000e+00
4.8760000e+04 6.0000000e+00
4.8765000e+04 6.0000000e+00
4.8770000e+04 6.0000000e+00
4.8775000e+04 6.0000000e+00
4.8780000e+04 6.0000000e+00
4.8785000e+04 6.0000000e+00
4.8790000e+04 6.0000000e+00
4.8795000e+04 6.0000000e+00
4.8800000e+04 6.0000000e+00
4.8805000e+04 6.0000000e+00
4.8810000e+04 6.0000000e+00
4.8815000e+04 6.0000000e+00
4.8820000e+04 6.0000000e+00
4.8825000e+04 6.0000000e+00
4.8830000e+04 6.0000000e+00
4.8835000e+04 6.0000000e+00
4.8840000e+04 6.0000000e+00
4.8845000e+04 6.0000000e+00
4.8850000e+04 6.0000000e+00
4.8855000e+04 6.0000000e+00
4.8860000e+04 6.0000000e+00
4.8865000e+04 6.0000000e+00
4.8870000e+04 6.0000000e+00
4.8875000e+04 6.0000000e+00
4.8880000e+04 6.0000000e+00
4.8885000e+04 6.0000000e+00
4.8890000e+04 6.0000000e+00
4.8895000e+04 6.0000000e+00
4.8900000e+04 6.0000000e+00
4.8905000e+04 6.0000000e+00
4.8910000e+04 6.0000000e+00
4.8915000e+04 7.0000000e+00
4.8920000e+04 6.0000000e+00
4.8925000e+04 6.0000000e+00
4.8930000e+04 6.0000000e+00
4.8935000e+04 6.0000000e+00
4.8940000e+04 6.0000000e+00
4.8945000e+04 6.0000000e+00
4.8950000e+04 6.0000000e+00
4.8955000e+04 6.0000000e+00
4.8960000e+04 6.0000000e+00
4.8965000e+04 6.0000000e+00
4.8970000e+04 6.0000000e+00
4.8975000e+04 6.0000000e+00
4.8980000e+04 6.0000000e+00
4.8985000e+04 6.0000000e+00
4.8990000e+04 6.0000000e+00
4.8995000e+04 6.0000000e+00
4.9000000e+04 6.0000000e+00
4.9005000e+04 6.0000000e+00
4.9010000e+04 6.0000000e+00
4.9015000e+04 6.0000000e+00
4.9020000e+04 6.0000000e+00
4.9025000e+04 6.0000000e+00
4.9030000e+04 6.0000000e+00
4.9035000e+04 6.0000000e+00
4.9040000e+04 6.0000000e+00
4.9045000e+04 6.0000000e+00
4.9050000e+04 6.0000000e+00
4.9055000e+04 6.0000000e+00
4.9060000e+04 6.0000000e+00
4.9065000e+04 6.0000000e+00
4.9070000e+04 6.0000000e+00
4.9075000e+04 6.0000000e+00
4.9080000e+04 6.0000000e+00
4.9085000e+04 6.0000000e+00
4.9090000e+04 6.0000000e+00
4.9095000e+04 6.0000000e+00
4.9100000e+04 6.0000000e+00
4.9105000e+04 6.0000000e+00
4.9110000e+04 6.0000000e+00
4.9115000e+04 6.0000000e+00
4.9120000e+04 6.0000000e+00
4.9125000e+04 6.0000000e+00
4.9130000e+04 6.0000000e+00
4.9135000e+04 6.0000000e+00
4.9140000e+04 6.0000000e+00
4.9145000e+04 6.0000000e+00
4.9150000e+04 6.0000000e+00
4.9155000e+04 6.0000000e+00
4.9160000e+04 6.0000000e+00
4.9165000e+04 6.0000000e+00
4.9170000e+04 6.0000000e+00
4.9175000e+04 6.0000000e+00
4.9180000e+04 6.0000000e+00
4.9185000e+04 6.0000000e+00
4.9190000e+04 6.0000000e+00
4.9195000e+04 6.0000000e+00
4.9200000e+04 6.0000000e+00
4.9205000e+04 6.0000000e+00
4.9210000e+04 6.0000000e+00
4.9215000e+04 6.0000000e+00
4.9220000e+04 6.0000000e+00
4.9225000e+04 6.0000000e+00
4.9230000e+04 6.0000000e+00
4.9235000e+04 6.0000000e+00
4.9240000e+04 6.0000000e+00
4.9245000e+04 6.0000000e+00
4.9250000e+04 6.0000000e+00
4.9255000e+04 6.0000000e+00
4.9260000e+04 6.0000000e+00
4.9265000e+04 6.0000000e+00
4.9270000e+04 6.0000000e+00
4.9275000e+04 6.0000000e+00
4.9280000e+04 6.0000000e+00
4.9285000e+04 6.0000000e+00
4.9290000e+04 6.0000000e+00
4.9295000e+04 6.0000000e+00
4.9300000e+04 6.0000000e+00
4.9305000e+04 6.0000000e+00
4.9310000e+04 6.0000000e+00
4.9315000e+04 6.0000000e+00
4.9320000e+04 6.0000000e+00
4.9325000e+04 6.0000000e+00
4.9330000e+04 6.0000000e+00
4.9335000e+04 6.0000000e+00
4.9340000e+04 6.0000000e+00
4.9345000e+04 6.0000000e+00
4.9350000e+04 6.0000000e+00
4.9355000e+04 6.0000000e+00
4.9360000e+04 6.0000000e+00
4.9365000e+04 6.0000000e+00
4.9370000e+04 6.0000000e+00
4.9375000e+04 6.0000000e+00
4.9380000e+04 6.0000000e+00
4.9385000e+04 6.0000000e+00
4.9390000e+04 6.0000000e+00
4.9395000e+04 6.0000000e+00
4.9400000e+04 6.0000000e+00
4.9405000e+04 6.0000000e+00
4.9410000e+04 6.0000000e+00
4.9415000e+04 6.0000000e+00
4.9420000e+04 6.0000000e+00
4.9425000e+04 6.0000000e+00
4.9430000e+04 6.0000000e+00
4.9435000e+04 6.0000000e+00
4.9440000e+04 6.0000000e+00
4.9445000e+04 6.0000000e+00
4.9450000e+04 6.0000000e+00
4.9455000e+04 6.0000000e+00
4.9460000e+04 6.0000000e+00
4.9465000e+04 6.0000000e+00
4.9470000e+04 6.0000000e+00
4.9475000e+04 6.0000000e+00
4.9480000e+04 6.0000000e+00
4.9485000e+04 6.0000000e+00
4.9490000e+04 6.0000000e+00
4.9495000e+04 6.0000000e+00
4.9500000e+04 6.0000000e+00
4.9505000e+04 6.0000000e+00
4.9510000e+04 6.0000000e+00
4.9515000e+04 6.0000000e+00
4.9520000e+04 6.0000000e+00
4.9525000e+04 6.0000000e+00
4.9530000e+04 6.0000000e+00
4.9535000e+04 6.0000000e+00
4.9540000e+04 6.0000000e+00
4.9545000e+04 6.0000000e+00
4.9550000e+04 6.0000000e+00
4.9555000e+04 6.0000000e+00
4.9560000e+04 6.0000000e+00
4.9565000e+04 6.0000000e+00
4.9570000e+04 6.0000000e+00
4.9575000e+04 6.0000000e+00
4.9580000e+04 6.0000000e+00
4.9585000e+04 6.0000000e+00
4.9590000e+04 6.0000000e+00
4.9595000e+04 6.0000000e+00
4.9600000e+04 6.0000000e+00
4.9605000e+04 6.0000000e+00
4.9610000e+04 6.0000000e+00
4.9615000e+04 6.0000000e+00
4.9620000e+04 6.0000000e+00
4.9625000e+04 6.0000000e+00
4.9630000e+04 6.0000000e+00
4.9635000e+04 6.0000000e+00
4.9640000e+04 6.0000000e+00
4.9645000e+04 6.0000000e+00
4.9650000e+04 6.0000000e+00
4.9655000e+04 6.0000000e+00
4.9660000e+04 6.0000000e+00
4.9665000e+04 6.0000000e+00
4.9670000e+04 6.0000000e+00
4.9675000e+04 6.0000000e+00
4.9680000e+04 6.0000000e+00
4.9685000e+04 6.0000000e+00
4.9690000e+04 6.0000000e+00
4.9695000e+04 6.0000000e+00
4.9700000e+04 6.0000000e+00
4.9705000e+04 6.0000000e+00
4.9710000e+04 6.0000000e+00
4.9715000e+04 6.0000000e+00
4.9720000e+04 6.0000000e+00
4.9725000e+04 6.0000000e+00
4.9730000e+04 6.0000000e+00
4.9735000e+04 6.0000000e+00
4.9740000e+04 6.0000000e+00
4.9745000e+04 6.0000000e+00
4.9750000e+04 6.0000000e+00
4.9755000e+04 6.0000000e+00
4.9760000e+04 6.0000000e+00
4.9765000e+04 6.0000000e+00
4.9770000e+04 6.0000000e+00
4.9775000e+04 6.0000000e+00
4.9780000e+04 6.0000000e+00
4.9785000e+04 6.0000000e+00
4.9790000e+04 6.0000000e+00
4.9795000e+04 6.0000000e+00
4.9800000e+04 6.0000000e+00
4.9805000e+04 6.0000000e+00
4.9810000e+04 6.0000000e+00
4.9815000e+04 6.0000000e+00
4.9820000e+04 6.0000000e+00
4.9825000e+04 6.0000000e+00
4.9830000e+04 6.0000000e+00
4.9835000e+04 6.0000000e+00
4.9840000e+04 6.0000000e+00
4.9845000e+04 6.0000000e+00
4.9850000e+04 6.0000000e+00
4.9855000e+04 6.0000000e+00
4.9860000e+04 6.0000000e+00
4.9865000e+04 6.0000000e+00
4.9870000e+04 6.0000000e+00
4.9875000e+04 6.0000000e+00
4.9880000e+04 6.0000000e+00
4.9885000e+04 6.0000000e+00
4.9890000e+04 6.0000000e+00
4.9895000e+04 6.0000000e+00
4.9900000e+04 6.0000000e+00
4.9905000e+04 6.0000000e+00
4.9910000e+04 6.0000000e+00
4.9915000e+04 6.0000000e+00
4.9920000e+04 6.0000000e+00
4.9925000e+04 6.0000000e+00
4.9930000e+04 6.0000000e+00
4.9935000e+04 6.0000000e+00
4.9940000e+04 6.0000000e+00
4.9945000e+04 6.0000000e+00
4.9950000e+04 6.0000000e+00
4.9955000e+04 6.0000000e+00
4.9960000e+04 6.0000000e+00
4.9965000e+04 6.0000000e+00
4.9970000e+04 6.0000000e+00
4.9975000e+04 6.0000000e+00
4.9980000e+04 6.0000000e+00
4.9985000e+04 6.0000000e+00
4.9990000e+04 6.0000000e+00
4.9995000e+04 6.0000000e+00
5.0000000e+04 6.0000000e+00
5.0005000e+04 6.0000000e+00
5.0010000e+04 6.0000000e+00
5.0015000e+04 6.0000000e+00
5.0020000e+04 6.0000000e+00
5.0025000e+04 6.0000000e+00
5.0030000e+04 6.0000000e+00
5.0035000e+04 6.0000000e+00
5.0040000e+04 6.0000000e+00
5.0045000e+04 6.0000000e+00
5.0050000e+04 6.0000000e+00
5.0055000e+04 6.0000000e+00
5.0060000e+04 6.0000000e+00
5.0065000e+04 6.0000000e+00
5.0070000e+04 6.0000000e+00
5.0075000e+04 6.0000000e+00
5.0080000e+04 6.0000000e+00
5.0085000e+04 6.0000000e+00
5.0090000e+04 6.0000000e+00
5.0095000e+04 6.0000000e+00
5.0100000e+04 6.0000000e+00
5.0105000e+04 6.0000000e+00
5.0110000e+04 6.0000000e+00
5.0115000e+04 6.0000000e+00
5.0120000e+04 6.0000000e+00
5.0125000e+04 6.0000000e+00
5.0130000e+04 6.0000000e+00
5.0135000e+04 6.0000000e+00
5.0140000e+04 6.0000000e+00
5.0145000e+04 6.0000000e+00
5.0150000e+04 6.0000000e+00
5.0155000e+04 6.0000000e+00
5.0160000e+04 6.0000000e+00
5.0165000e+04 6.0000000e+00
5.0170000e+04 6.0000000e+00
5.0175000e+04 6.0000000e+00
5.0180000e+04 6.0000000e+00
5.0185000e+04 6.0000000e+00
5.0190000e+04 6.0000000e+00
5.0195000e+04 6.0000000e+00
5.0200000e+04 6.0000000e+00
5.0205000e+04 6.0000000e+00
5.0210000e+04 6.0000000e+00
5.0215000e+04 6.0000000e+00
5.0220000e+04 6.0000000e+00
5.0225000e+04 6.0000000e+00
5.0230000e+04 6.0000000e+00
5.0235000e+04 6.0000000e+00
5.0240000e+04 6.0000000e+00
5.0245000e+04 6.0000000e+00
5.0250000e+04 6.0000000e+00
5.0255000e+04 6.0000000e+00
5.0260000e+04 6.0000000e+00
5.0265000e+04 6.0000000e+00
5.0270000e+04 6.0000000e+00
5.0275000e+04 6.0000000e+00
5.0280000e+04 6.0000000e+00
5.0285000e+04 6.0000000e+00
5.0290000e+04 6.0000000e+00
5.0295000e+04 6.0000000e+00
5.0300000e+04 6.0000000e+00
5.0305000e+04 6.0000000e+00
5.0310000e+04 6.0000000e+00
5.0315000e+04 6.0000000e+00
5.0320000e+04 6.0000000e+00
5.0325000e+04 6.0000000e+00
5.0330000e+04 6.0000000e+00
5.0335000e+04 6.0000000e+00
5.0340000e+04 6.0000000e+00
5.0345000e+04 6.0000000e+00
5.0350000e+04 6.0000000e+00
5.0355000e+04 6.0000000e+00
5.0360000e+04 6.0000000e+00
5.0365000e+04 6.0000000e+00
5.0370000e+04 6.0000000e+00
5.0375000e+04 6.0000000e+00
5.0380000e+04 6.0000000e+00
5.0385000e+04 6.0000000e+00
5.0390000e+04 6.0000000e+00
5.0395000e+04 6.0000000e+00
5.0400000e+04 6.0000000e+00
5.0405000e+04 6.0000000e+00
5.0410000e+04 6.0000000e+00
5.0415000e+04 6.0000000e+00
5.0420000e+04 6.0000000e+00
5.0425000e+04 6.0000000e+00
5.0430000e+04 6.0000000e+00
5.0435000e+04 6.0000000e+00
5.0440000e+04 6.0000000e+00
5.0445000e+04 6.0000000e+00
5.0450000e+04 6.0000000e+00
5.0455000e+04 6.0000000e+00
5.0460000e+04 6.0000000e+00
5.0465000e+04 6.0000000e+00
5.0470000e+04 6.0000000e+00
5.0475000e+04 6.0000000e+00
5.0480000e+04 6.0000000e+00
5.0485000e+04 6.0000000e+00
5.0490000e+04 6.0000000e+00
5.0495000e+04 6.0000000e+00
5.0500000e+04 6.0000000e+00
5.0505000e+04 6.0000000e+00
5.0510000e+04 6.0000000e+00
5.0515000e+04 6.0000000e+00
5.0520000e+04 6.0000000e+00
5.0525000e+04 6.0000000e+00
5.0530000e+04 6.0000000e+00
5.0535000e+04 6.0000000e+00
5.0540000e+04 6.0000000e+00
5.0545000e+04 6.0000000e+00
5.0550000e+04 6.0000000e+00
5.0555000e+04 6.0000000e+00
5.0560000e+04 6.0000000e+00
5.0565000e+04 6.0000000e+00
5.0570000e+04 6.0000000e+00
5.0575000e+04 6.0000000e+00
5.0580000e+04 6.0000000e+00
5.0585000e+04 6.0000000e+00
5.0590000e+04 6.0000000e+00
5.0595000e+04 6.0000000e+00
5.0600000e+04 6.0000000e+00
5.0605000e+04 6.0000000e+00
5.0610000e+04 6.0000000e+00
5.0615000e+04 6.0000000e+00
5.0620000e+04 6.0000000e+00
5.0625000e+04 6.0000000e+00
5.0630000e+04 6.0000000e+00
5.0635000e+04 6.0000000e+00
5.0640000e+04 6.0000000e+00
5.0645000e+04 6.0000000e+00
5.0650000e+04 6.0000000e+00
5.0655000e+04 6.0000000e+00
5.0660000e+04 6.0000000e+00
5.0665000e+04 6.0000000e+00
5.0670000e+04 6.0000000e+00
5.0675000e+04 6.0000000e+00
5.0680000e+04 6.0000000e+00
5.0685000e+04 6.0000000e+00
5.0690000e+04 6.0000000e+00
5.0695000e+04 6.0000000e+00
5.0700000e+04 6.0000000e+00
5.0705000e+04 6.0000000e+00
5.0710000e+04 6.0000000e+00
5.0715000e+04 6.0000000e+00
5.0720000e+04 6.0000000e+00
5.0725000e+04 6.0000000e+00
5.0730000e+04 6.0000000e+00
5.0735000e+04 6.0000000e+00
5.0740000e+04 6.0000000e+00
5.0745000e+04 6.0000000e+00
5.0750000e+04 6.0000000e+00
5.0755000e+04 6.0000000e+00
5.0760000e+04 6.0000000e+00
5.0765000e+04 6.0000000e+00
5.0770000e+04 6.0000000e+00
5.0775000e+04 6.0000000e+00
5.0780000e+04 6.0000000e+00
5.0785000e+04 6.0000000e+00
5.0790000e+04 6.0000000e+00
5.0795000e+04 6.0000000e+00
5.0800000e+04 6.0000000e+00
5.0805000e+04 6.0000000e+00
5.0810000e+04 6.0000000e+00
5.0815000e+04 6.0000000e+00
5.0820000e+04 6.0000000e+00
5.0825000e+04 6.0000000e+00
5.0830000e+04 6.0000000e+00
5.0835000e+04 6.0000000e+00
5.0840000e+04 6.0000000e+00
5.0845000e+04 6.0000000e+00
5.0850000e+04 6.0000000e+00
5.0855000e+04 6.0000000e+00
5.0860000e+04 6.0000000e+00
5.0865000e+04 6.0000000e+00
5.0870000e+04 6.0000000e+00
5.0875000e+04 6.0000000e+00
5.0880000e+04 6.0000000e+00
5.0885000e+04 6.0000000e+00
5.0890000e+04 6.0000000e+00
5.0895000e+04 6.0000000e+00
5.0900000e+04 6.0000000e+00
5.0905000e+04 6.0000000e+00
5.0910000e+04 6.0000000e+00
5.0915000e+04 6.0000000e+00
5.0920000e+04 6.0000000e+00
5.0925000e+04 6.0000000e+00
5.0930000e+04 6.0000000e+00
5.0935000e+04 6.0000000e+00
5.0940000e+04 6.0000000e+00
5.0945000e+04 6.0000000e+00
5.0950000e+04 6.0000000e+00
5.0955000e+04 6.0000000e+00
5.0960000e+04 6.0000000e+00
5.0965000e+04 6.0000000e+00
5.0970000e+04 6.0000000e+00
5.0975000e+04 6.0000000e+00
5.0980000e+04 6.0000000e+00
5.0985000e+04 6.0000000e+00
5.0990000e+04 6.0000000e+00
5.0995000e+04 6.0000000e+00
5.1000000e+04 6.0000000e+00
5.1005000e+04 6.0000000e+00
5.1010000e+04 6.0000000e+00
5.1015000e+04 6.0000000e+00
5.1020000e+04 6.0000000e+00
5.1025000e+04 6.0000000e+00
5.1030000e+04 6.0000000e+00
5.1035000e+04 6.0000000e+00
5.1040000e+04 6.0000000e+00
5.1045000e+04 6.0000000e+00
5.1050000e+04 6.0000000e+00
5.1055000e+04 6.0000000e+00
5.1060000e+04 6.0000000e+00
5.1065000e+04 6.0000000e+00
5.1070000e+04 6.0000000e+00
5.1075000e+04 6.0000000e+00
5.1080000e+04 6.0000000e+00
5.1085000e+04 6.0000000e+00
5.1090000e+04 6.0000000e+00
5.1095000e+04 6.0000000e+00
5.1100000e+04 6.0000000e+00
5.1105000e+04 6.0000000e+00
5.1110000e+04 6.0000000e+00
5.1115000e+04 6.0000000e+00
5.1120000e+04 6.0000000e+00
5.1125000e+04 6.0000000e+00
5.1130000e+04 6.0000000e+00
5.1135000e+04 6.0000000e+00
5.1140000e+04 6.0000000e+00
5.1145000e+04 6.0000000e+00
5.1150000e+04 6.0000000e+00
5.1155000e+04 6.0000000e+00
5.1160000e+04 6.0000000e+00
5.1165000e+04 6.0000000e+00
5.1170000e+04 6.0000000e+00
5.1175000e+04 6.0000000e+00
5.1180000e+04 6.0000000e+00
5.1185000e+04 6.0000000e+00
5.1190000e+04 6.0000000e+00
5.1195000e+04 6.0000000e+00
5.1200000e+04 6.0000000e+00
5.1205000e+04 6.0000000e+00
5.1210000e+04 6.0000000e+00
5.1215000e+04 6.0000000e+00
5.1220000e+04 6.0000000e+00
5.1225000e+04 6.0000000e+00
5.1230000e+04 6.0000000e+00
5.1235000e+04 6.0000000e+00
5.1240000e+04 6.0000000e+00
5.1245000e+04 6.0000000e+00
5.1250000e+04 6.0000000e+00
5.1255000e+04 6.0000000e+00
5.1260000e+04 6.0000000e+00
5.1265000e+04 6.0000000e+00
5.1270000e+04 6.0000000e+00
5.1275000e+04 6.0000000e+00
5.1280000e+04 6.0000000e+00
5.1285000e+04 6.0000000e+00
5.1290000e+04 6.0000000e+00
5.1295000e+04 6.0000000e+00
5.1300000e+04 6.0000000e+00
5.1305000e+04 6.0000000e+00
5.1310000e+04 6.0000000e+00
5.1315000e+04 6.0000000e+00
5.1320000e+04 6.0000000e+00
5.1325000e+04 6.0000000e+00
5.1330000e+04 6.0000000e+00
5.1335000e+04 6.0000000e+00
5.1340000e+04 6.0000000e+00
5.1345000e+04 6.0000000e+00
5.1350000e+04 6.0000000e+00
5.1355000e+04 6.0000000e+00
5.1360000e+04 6.0000000e+00
5.1365000e+04 6.0000000e+00
5.1370000e+04 6.0000000e+00
5.1375000e+04 6.0000000e+00
5.1380000e+04 6.0000000e+00
5.1385000e+04 6.0000000e+00
5.1390000e+04 6.0000000e+00
5.1395000e+04 6.0000000e+00
5.1400000e+04 6.0000000e+00
5.1405000e+04 6.0000000e+00
5.1410000e+04 6.0000000e+00
5.1415000e+04 6.0000000e+00
5.1420000e+04 6.0000000e+00
5.1425000e+04 6.0000000e+00
5.1430000e+04 6.0000000e+00
5.1435000e+04 6.0000000e+00
5.1440000e+04 6.0000000e+00
5.1445000e+04 6.0000000e+00
5.1450000e+04 6.0000000e+00
5.1455000e+04 6.0000000e+00
5.1460000e+04 6.0000000e+00
5.1465000e+04 6.0000000e+00
5.1470000e+04 6.0000000e+00
5.1475000e+04 6.0000000e+00
5.1480000e+04 6.0000000e+00
5.1485000e+04 6.0000000e+00
5.1490000e+04 6.0000000e+00
5.1495000e+04 6.0000000e+00
5.1500000e+04 6.0000000e+00
5.1505000e+04 6.0000000e+00
5.1510000e+04 6.0000000e+00
5.1515000e+04 6.0000000e+00
5.1520000e+04 6.0000000e+00
5.1525000e+04 6.0000000e+00
5.1530000e+04 6.0000000e+00
5.1535000e+04 6.0000000e+00
5.1540000e+04 6.0000000e+00
5.1545000e+04 6.0000000e+00
5.1550000e+04 6.0000000e+00
5.1555000e+04 6.0000000e+00
5.1560000e+04 6.0000000e+00
5.1565000e+04 6.0000000e+00
5.1570000e+04 6.0000000e+00
5.1575000e+04 6.0000000e+00
5.1580000e+04 6.0000000e+00
5.1585000e+04 6.0000000e+00
5.1590000e+04 6.0000000e+00
5.1595000e+04 6.0000000e+00
5.1600000e+04 6.0000000e+00
5.1605000e+04 6.0000000e+00
5.1610000e+04 6.0000000e+00
5.1615000e+04 6.0000000e+00
5.1620000e+04 6.0000000e+00
5.1625000e+04 7.0000000e+00
5.1630000e+04 6.0000000e+00
5.1635000e+04 6.0000000e+00
5.1640000e+04 7.0000000e+00
5.1645000e+04 7.0000000e+00
5.1650000e+04 7.0000000e+00
5.1655000e+04 7.0000000e+00
5.1660000e+04 7.0000000e+00
5.1665000e+04 7.0000000e+00
5.1670000e+04 6.0000000e+00
5.1675000e+04 6.0000000e+00
5.1680000e+04 6.0000000e+00
5.1685000e+04 7.0000000e+00
5.1690000e+04 7.0000000e+00
5.1695000e+04 7.0000000e+00
5.1700000e+04 7.0000000e+00
5.1705000e+04 7.0000000e+00
5.1710000e+04 7.0000000e+00
5.1715000e+04 7.0000000e+00
5.1720000e+04 6.0000000e+00
5.1725000e+04 6.0000000e+00
5.1730000e+04 6.0000000e+00
5.1735000e+04 6.0000000e+00
5.1740000e+04 6.0000000e+00
5.1745000e+04 6.0000000e+00
5.1750000e+04 7.0000000e+00
5.1755000e+04 6.0000000e+00
5.1760000e+04 6.0000000e+00
5.1765000e+04 6.0000000e+00
5.1770000e+04 6.0000000e+00
5.1775000e+04 6.0000000e+00
5.1780000e+04 6.0000000e+00
5.1785000e+04 6.0000000e+00
5.1790000e+04 6.0000000e+00
5.1795000e+04 6.0000000e+00
5.1800000e+04 6.0000000e+00
5.1805000e+04 6.0000000e+00
5.1810000e+04 6.0000000e+00
5.1815000e+04 6.0000000e+00
5.1820000e+04 6.0000000e+00
5.1825000e+04 7.0000000e+00
5.1830000e+04 7.0000000e+00
5.1835000e+04 6.0000000e+00
5.1840000e+04 7.0000000e+00
5.1845000e+04 6.0000000e+00
5.1850000e+04 6.0000000e+00
5.1855000e+04 6.0000000e+00
5.1860000e+04 6.0000000e+00
5.1865000e+04 6.0000000e+00
5.1870000e+04 6.0000000e+00
5.1875000e+04 6.0000000e+00
5.1880000e+04 6.0000000e+00
5.1885000e+04 7.0000000e+00
5.1890000e+04 7.0000000e+00
5.1895000e+04 6.0000000e+00
5.1900000e+04 6.0000000e+00
5.1905000e+04 6.0000000e+00
5.1910000e+04 6.0000000e+00
5.1915000e+04 6.0000000e+00
5.1920000e+04 6.0000000e+00
5.1925000e+04 6.0000000e+00
5.1930000e+04 6.0000000e+00
5.1935000e+04 6.0000000e+00
5.1940000e+04 7.0000000e+00
5.1945000e+04 6.0000000e+00
5.1950000e+04 6.0000000e+00
5.1955000e+04 6.0000000e+00
5.1960000e+04 6.0000000e+00
5.1965000e+04 6.0000000e+00
5.1970000e+04 6.0000000e+00
5.1975000e+04 6.0000000e+00
5.1980000e+04 6.0000000e+00
5.1985000e+04 6.0000000e+00
5.1990000e+04 6.0000000e+00
5.1995000e+04 6.0000000e+00
5.2000000e+04 6.0000000e+00
5.2005000e+04 6.0000000e+00
5.2010000e+04 7.0000000e+00
5.2015000e+04 6.0000000e+00
5.2020000e+04 6.0000000e+00
5.2025000e+04 6.0000000e+00
5.2030000e+04 6.0000000e+00
5.2035000e+04 6.0000000e+00
5.2040000e+04 6.0000000e+00
5.2045000e+04 6.0000000e+00
5.2050000e+04 6.0000000e+00
5.2055000e+04 6.0000000e+00
5.2060000e+04 6.0000000e+00
5.2065000e+04 6.0000000e+00
5.2070000e+04 6.0000000e+00
5.2075000e+04 6.0000000e+00
5.2080000e+04 6.0000000e+00
5.2085000e+04 6.0000000e+00
5.2090000e+04 7.0000000e+00
5.2095000e+04 7.0000000e+00
5.2100000e+04 7.0000000e+00
5.2105000e+04 7.0000000e+00
5.2110000e+04 7.0000000e+00
5.2115000e+04 7.0000000e+00
5.2120000e+04 6.0000000e+00
5.2125000e+04 7.0000000e+00
5.2130000e+04 7.0000000e+00
5.2135000e+04 7.0000000e+00
5.2140000e+04 7.0000000e+00
5.2145000e+04 6.0000000e+00
5.2150000e+04 7.0000000e+00
5.2155000e+04 7.0000000e+00
5.2160000e+04 7.0000000e+00
5.2165000e+04 7.0000000e+00
5.2170000e+04 7.0000000e+00
5.2175000e+04 7.0000000e+00
5.2180000e+04 7.0000000e+00
5.2185000e+04 7.0000000e+00
5.2190000e+04 7.0000000e+00
5.2195000e+04 7.0000000e+00
5.2200000e+04 7.0000000e+00
5.2205000e+04 7.0000000e+00
5.2210000e+04 6.0000000e+00
5.2215000e+04 7.0000000e+00
5.2220000e+04 7.0000000e+00
5.2225000e+04 7.0000000e+00
5.2230000e+04 7.0000000e+00
5.2235000e+04 6.0000000e+00
5.2240000e+04 7.0000000e+00
5.2245000e+04 6.0000000e+00
5.2250000e+04 7.0000000e+00
5.2255000e+04 6.0000000e+00
5.2260000e+04 6.0000000e+00
5.2265000e+04 6.0000000e+00
5.2270000e+04 6.0000000e+00
5.2275000e+04 6.0000000e+00
5.2280000e+04 6.0000000e+00
5.2285000e+04 6.0000000e+00
5.2290000e+04 6.0000000e+00
5.2295000e+04 6.0000000e+00
5.2300000e+04 6.0000000e+00
5.2305000e+04 6.0000000e+00
5.2310000e+04 6.0000000e+00
5.2315000e+04 6.0000000e+00
5.2320000e+04 6.0000000e+00
5.2325000e+04 6.0000000e+00
5.2330000e+04 6.0000000e+00
5.2335000e+04 6.0000000e+00
5.2340000e+04 6.0000000e+00
5.2345000e+04 6.0000000e+00
5.2350000e+04 6.0000000e+00
5.2355000e+04 6.0000000e+00
5.2360000e+04 6.0000000e+00
5.2365000e+04 6.0000000e+00
5.2370000e+04 6.0000000e+00
5.2375000e+04 6.0000000e+00
5.2380000e+04 6.0000000e+00
5.2385000e+04 6.0000000e+00
5.2390000e+04 6.0000000e+00
5.2395000e+04 6.0000000e+00
5.2400000e+04 6.0000000e+00
5.2405000e+04 6.0000000e+00
5.2410000e+04 6.0000000e+00
5.2415000e+04 6.0000000e+00
5.2420000e+04 6.0000000e+00
5.2425000e+04 6.0000000e+00
5.2430000e+04 6.0000000e+00
5.2435000e+04 6.0000000e+00
5.2440000e+04 6.0000000e+00
5.2445000e+04 6.0000000e+00
5.2450000e+04 6.0000000e+00
5.2455000e+04 6.0000000e+00
5.2460000e+04 6.0000000e+00
5.2465000e+04 6.0000000e+00
5.2470000e+04 6.0000000e+00
5.2475000e+04 6.0000000e+00
5.2480000e+04 6.0000000e+00
5.2485000e+04 6.0000000e+00
5.2490000e+04 6.0000000e+00
5.2495000e+04 6.0000000e+00
5.2500000e+04 6.0000000e+00
5.2505000e+04 6.0000000e+00
5.2510000e+04 6.0000000e+00
5.2515000e+04 6.0000000e+00
5.2520000e+04 6.0000000e+00
5.2525000e+04 6.0000000e+00
5.2530000e+04 6.0000000e+00
5.2535000e+04 6.0000000e+00
5.2540000e+04 6.0000000e+00
5.2545000e+04 6.0000000e+00
5.2550000e+04 6.0000000e+00
5.2555000e+04 6.0000000e+00
5.2560000e+04 6.0000000e+00
5.2565000e+04 6.0000000e+00
5.2570000e+04 6.0000000e+00
5.2575000e+04 6.0000000e+00
5.2580000e+04 6.0000000e+00
5.2585000e+04 6.0000000e+00
5.2590000e+04 6.0000000e+00
5.2595000e+04 6.0000000e+00
5.2600000e+04 6.0000000e+00
5.2605000e+04 6.0000000e+00
5.2610000e+04 6.0000000e+00
5.2615000e+04 6.0000000e+00
5.2620000e+04 6.0000000e+00
5.2625000e+04 6.0000000e+00
5.2630000e+04 6.0000000e+00
5.2635000e+04 6.0000000e+00
5.2640000e+04 6.0000000e+00
5.2645000e+04 6.0000000e+00
5.2650000e+04 6.0000000e+00
5.2655000e+04 6.0000000e+00
5.2660000e+04 6.0000000e+00
5.2665000e+04 6.0000000e+00
5.2670000e+04 6.0000000e+00
5.2675000e+04 6.0000000e+00
5.2680000e+04 6.0000000e+00
5.2685000e+04 6.0000000e+00
5.2690000e+04 6.0000000e+00
5.2695000e+04 6.0000000e+00
5.2700000e+04 6.0000000e+00
5.2705000e+04 6.0000000e+00
5.2710000e+04 6.0000000e+00
5.2715000e+04 6.0000000e+00
5.2720000e+04 6.0000000e+00
5.2725000e+04 6.0000000e+00
5.2730000e+04 6.0000000e+00
5.2735000e+04 6.0000000e+00
5.2740000e+04 6.0000000e+00
5.2745000e+04 6.0000000e+00
5.2750000e+04 6.0000000e+00
5.2755000e+04 6.0000000e+00
5.2760000e+04 5.0000000e+00
5.2765000e+04 5.0000000e+00
5.2770000e+04 5.0000000e+00
5.2775000e+04 5.0000000e+00
5.2780000e+04 5.0000000e+00
5.2785000e+04 5.0000000e+00
5.2790000e+04 6.0000000e+00
5.2795000e+04 5.0000000e+00
5.2800000e+04 6.0000000e+00
5.2805000e+04 6.0000000e+00
5.2810000e+04 5.0000000e+00
5.2815000e+04 5.0000000e+00
5.2820000e+04 5.0000000e+00
5.2825000e+04 5.0000000e+00
5.2830000e+04 5.0000000e+00
5.2835000e+04 5.0000000e+00
5.2840000e+04 5.0000000e+00
5.2845000e+04 5.0000000e+00
5.2850000e+04 5.0000000e+00
5.2855000e+04 6.0000000e+00
5.2860000e+04 5.0000000e+00
5.2865000e+04 6.0000000e+00
5.2870000e+04 6.0000000e+00
5.2875000e+04 6.0000000e+00
5.2880000e+04 5.0000000e+00
5.2885000e+04 6.0000000e+00
5.2890000e+04 6.0000000e+00
5.2895000e+04 6.0000000e+00
5.2900000e+04 6.0000000e+00
5.2905000e+04 6.0000000e+00
5.2910000e+04 6.0000000e+00
5.2915000e+04 6.0000000e+00
5.2920000e+04 6.0000000e+00
5.2925000e+04 6.0000000e+00
5.2930000e+04 6.0000000e+00
5.2935000e+04 6.0000000e+00
5.2940000e+04 6.0000000e+00
5.2945000e+04 6.0000000e+00
5.2950000e+04 6.0000000e+00
5.2955000e+04 6.0000000e+00
5.2960000e+04 6.0000000e+00
5.2965000e+04 6.0000000e+00
5.2970000e+04 6.0000000e+00
5.2975000e+04 6.0000000e+00
5.2980000e+04 6.0000000e+00
5.2985000e+04 6.0000000e+00
5.2990000e+04 6.0000000e+00
5.2995000e+04 6.0000000e+00
5.3000000e+04 6.0000000e+00
5.3005000e+04 6.0000000e+00
5.3010000e+04 6.0000000e+00
5.3015000e+04 6.0000000e+00
5.3020000e+04 6.0000000e+00
5.3025000e+04 6.0000000e+00
5.3030000e+04 6.0000000e+00
5.3035000e+04 6.0000000e+00
5.3040000e+04 6.0000000e+00
5.3045000e+04 6.0000000e+00
5.3050000e+04 6.0000000e+00
5.3055000e+04 6.0000000e+00
5.3060000e+04 6.0000000e+00
5.3065000e+04 6.0000000e+00
5.3070000e+04 6.0000000e+00
5.3075000e+04 6.0000000e+00
5.3080000e+04 6.0000000e+00
5.3085000e+04 6.0000000e+00
5.3090000e+04 6.0000000e+00
5.3095000e+04 6.0000000e+00
5.3100000e+04 6.0000000e+00
5.3105000e+04 6.0000000e+00
5.3110000e+04 6.0000000e+00
5.3115000e+04 6.0000000e+00
5.3120000e+04 6.0000000e+00
5.3125000e+04 6.0000000e+00
5.3130000e+04 6.0000000e+00
5.3135000e+04 6.0000000e+00
5.3140000e+04 6.0000000e+00
5.3145000e+04 6.0000000e+00
5.3150000e+04 6.0000000e+00
5.3155000e+04 6.0000000e+00
5.3160000e+04 6.0000000e+00
5.3165000e+04 6.0000000e+00
5.3170000e+04 6.0000000e+00
5.3175000e+04 6.0000000e+00
5.3180000e+04 6.0000000e+00
5.3185000e+04 6.0000000e+00
5.3190000e+04 6.0000000e+00
5.3195000e+04 6.0000000e+00
5.3200000e+04 6.0000000e+00
5.3205000e+04 6.0000000e+00
5.3210000e+04 6.0000000e+00
5.3215000e+04 6.0000000e+00
5.3220000e+04 6.0000000e+00
5.3225000e+04 6.0000000e+00
5.3230000e+04 6.0000000e+00
5.3235000e+04 6.0000000e+00
5.3240000e+04 6.0000000e+00
5.3245000e+04 6.0000000e+00
5.3250000e+04 6.0000000e+00
5.3255000e+04 6.0000000e+00
5.3260000e+04 6.0000000e+00
5.3265000e+04 6.0000000e+00
5.3270000e+04 6.0000000e+00
5.3275000e+04 6.0000000e+00
5.3280000e+04 6.0000000e+00
5.3285000e+04 6.0000000e+00
5.3290000e+04 6.0000000e+00
5.3295000e+04 6.0000000e+00
5.3300000e+04 6.0000000e+00
5.3305000e+04 6.0000000e+00
5.3310000e+04 6.0000000e+00
5.3315000e+04 6.0000000e+00
5.3320000e+04 6.0000000e+00
5.3325000e+04 6.0000000e+00
5.3330000e+04 6.0000000e+00
5.3335000e+04 6.0000000e+00
5.3340000e+04 6.0000000e+00
5.3345000e+04 6.0000000e+00
5.3350000e+04 6.0000000e+00
5.3355000e+04 6.0000000e+00
5.3360000e+04 6.0000000e+00
5.3365000e+04 6.0000000e+00
5.3370000e+04 6.0000000e+00
5.3375000e+04 6.0000000e+00
5.3380000e+04 6.0000000e+00
5.3385000e+04 6.0000000e+00
5.3390000e+04 6.0000000e+00
5.3395000e+04 6.0000000e+00
5.3400000e+04 7.0000000e+00
5.3405000e+04 6.0000000e+00
5.3410000e+04 6.0000000e+00
5.3415000e+04 6.0000000e+00
5.3420000e+04 7.0000000e+00
5.3425000e+04 7.0000000e+00
5.3430000e+04 7.0000000e+00
5.3435000e+04 6.0000000e+00
5.3440000e+04 7.0000000e+00
5.3445000e+04 7.0000000e+00
5.3450000e+04 7.0000000e+00
5.3455000e+04 7.0000000e+00
5.3460000e+04 7.0000000e+00
5.3465000e+04 6.0000000e+00
5.3470000e+04 6.0000000e+00
5.3475000e+04 7.0000000e+00
5.3480000e+04 6.0000000e+00
5.3485000e+04 7.0000000e+00
5.3490000e+04 7.0000000e+00
5.3495000e+04 6.0000000e+00
5.3500000e+04 7.0000000e+00
5.3505000e+04 7.0000000e+00
5.3510000e+04 7.0000000e+00
5.3515000e+04 7.0000000e+00
5.3520000e+04 9.0000000e+00
5.3525000e+04 7.0000000e+00
5.3530000e+04 7.0000000e+00
5.3535000e+04 9.0000000e+00
5.3540000e+04 6.0000000e+00
5.3545000e+04 7.0000000e+00
5.3550000e+04 7.0000000e+00
5.3555000e+04 9.0000000e+00
5.3560000e+04 9.0000000e+00
5.3565000e+04 9.0000000e+00
5.3570000e+04 9.0000000e+00
5.3575000e+04 1.3000000e+01
5.3580000e+04 1.3000000e+01
5.3585000e+04 1.3000000e+01
5.3590000e+04 8.0000000e+00
5.3595000e+04 9.0000000e+00
5.3600000e+04 8.0000000e+00
5.3605000e+04 7.0000000e+00
5.3610000e+04 9.0000000e+00
5.3615000e+04 9.0000000e+00
5.3620000e+04 9.0000000e+00
5.3625000e+04 9.0000000e+00
5.3630000e+04 8.0000000e+00
5.3635000e+04 8.0000000e+00
5.3640000e+04 8.0000000e+00
5.3645000e+04 9.0000000e+00
5.3650000e+04 8.0000000e+00
5.3655000e+04 8.0000000e+00
5.3660000e+04 8.0000000e+00
5.3665000e+04 8.0000000e+00
5.3670000e+04 8.0000000e+00
5.3675000e+04 8.0000000e+00
5.3680000e+04 8.0000000e+00
5.3685000e+04 8.0000000e+00
5.3690000e+04 8.0000000e+00
5.3695000e+04 8.0000000e+00
5.3700000e+04 8.0000000e+00
5.3705000e+04 8.0000000e+00
5.3710000e+04 8.0000000e+00
5.3715000e+04 8.0000000e+00
5.3720000e+04 8.0000000e+00
5.3725000e+04 8.0000000e+00
5.3730000e+04 8.0000000e+00
5.3735000e+04 8.0000000e+00
5.3740000e+04 8.0000000e+00
5.3745000e+04 9.0000000e+00
5.3750000e+04 9.0000000e+00
5.3755000e+04 9.0000000e+00
5.3760000e+04 9.0000000e+00
5.3765000e+04 8.0000000e+00
5.3770000e+04 8.0000000e+00
5.3775000e+04 8.0000000e+00
5.3780000e+04 8.0000000e+00
5.3785000e+04 8.0000000e+00
5.3790000e+04 8.0000000e+00
5.3795000e+04 8.0000000e+00
5.3800000e+04 8.0000000e+00
5.3805000e+04 8.0000000e+00
5.3810000e+04 8.0000000e+00
5.3815000e+04 8.0000000e+00
5.3820000e+04 8.0000000e+00
5.3825000e+04 8.0000000e+00
5.3830000e+04 8.0000000e+00
5.3835000e+04 8.0000000e+00
5.3840000e+04 8.0000000e+00
5.3845000e+04 8.0000000e+00
5.3850000e+04 8.0000000e+00
5.3855000e+04 8.0000000e+00
5.3860000e+04 8.0000000e+00
5.3865000e+04 8.0000000e+00
5.3870000e+04 8.0000000e+00
5.3875000e+04 9.0000000e+00
5.3880000e+04 9.0000000e+00
5.3885000e+04 9.0000000e+00
5.3890000e+04 8.0000000e+00
5.3895000e+04 9.0000000e+00
5.3900000e+04 8.0000000e+00
5.3905000e+04 8.0000000e+00
5.3910000e+04 8.0000000e+00
5.3915000e+04 8.0000000e+00
5.3920000e+04 8.0000000e+00
5.3925000e+04 8.0000000e+00
5.3930000e+04 8.0000000e+00
5.3935000e+04 8.0000000e+00
5.3940000e+04 8.0000000e+00
5.3945000e+04 8.0000000e+00
5.3950000e+04 9.0000000e+00
5.3955000e+04 9.0000000e+00
5.3960000e+04 9.0000000e+00
5.3965000e+04 8.0000000e+00
5.3970000e+04 9.0000000e+00
5.3975000e+04 9.0000000e+00
5.3980000e+04 8.0000000e+00
5.3985000e+04 8.0000000e+00
5.3990000e+04 8.0000000e+00
5.3995000e+04 8.0000000e+00
5.4000000e+04 8.0000000e+00
5.4005000e+04 8.0000000e+00
5.4010000e+04 9.0000000e+00
5.4015000e+04 8.0000000e+00
5.4020000e+04 9.0000000e+00
5.4025000e+04 9.0000000e+00
5.4030000e+04 8.0000000e+00
5.4035000e+04 8.0000000e+00
5.4040000e+04 8.0000000e+00
5.4045000e+04 8.0000000e+00
5.4050000e+04 8.0000000e+00
5.4055000e+04 8.0000000e+00
5.4060000e+04 8.0000000e+00
5.4065000e+04 8.0000000e+00
5.4070000e+04 8.0000000e+00
5.4075000e+04 8.0000000e+00
5.4080000e+04 8.0000000e+00
5.4085000e+04 8.0000000e+00
5.4090000e+04 1.4000000e+01
5.4095000e+04 1.4000000e+01
5.4100000e+04 8.0000000e+00
5.4105000e+04 1.4000000e+01
5.4110000e+04 8.0000000e+00
5.4115000e+04 1.4000000e+01
5.4120000e+04 1.4000000e+01
5.4125000e+04 1.4000000e+01
5.4130000e+04 1.4000000e+01
5.4135000e+04 1.4000000e+01
5.4140000e+04 1.5000000e+01
5.4145000e+04 1.4000000e+01
5.4150000e+04 1.4000000e+01
5.4155000e+04 1.4000000e+01
5.4160000e+04 1.4000000e+01
5.4165000e+04 1.4000000e+01
5.4170000e+04 1.4000000e+01
5.4175000e+04 1.4000000e+01
5.4180000e+04 1.4000000e+01
5.4185000e+04 1.4000000e+01
5.4190000e+04 1.4000000e+01
5.4195000e+04 1.4000000e+01
5.4200000e+04 1.4000000e+01
5.4205000e+04 8.0000000e+00
5.4210000e+04 1.8000000e+01
5.4215000e+04 8.0000000e+00
5.4220000e+04 8.0000000e+00
5.4225000e+04 8.0000000e+00
5.4230000e+04 8.0000000e+00
5.4235000e+04 1.2000000e+01
5.4240000e+04 8.0000000e+00
5.4245000e+04 1.2000000e+01
5.4250000e+04 8.0000000e+00
5.4255000e+04 8.0000000e+00
5.4260000e+04 8.0000000e+00
5.4265000e+04 8.0000000e+00
5.4270000e+04 8.0000000e+00
5.4275000e+04 1.2000000e+01
5.4280000e+04 1.8000000e+01
5.4285000e+04 1.8000000e+01
5.4290000e+04 8.0000000e+00
5.4295000e+04 8.0000000e+00
5.4300000e+04 1.4000000e+01
5.4305000e+04 1.2000000e+01
5.4310000e+04 1.4000000e+01
5.4315000e+04 1.4000000e+01
5.4320000e+04 1.4000000e+01
5.4325000e+04 1.4000000e+01
5.4330000e+04 1.4000000e+01
5.4335000e+04 1.4000000e+01
5.4340000e+04 1.4000000e+01
5.4345000e+04 1.4000000e+01
5.4350000e+04 1.5000000e+01
5.4355000e+04 1.5000000e+01
5.4360000e+04 1.4000000e+01
5.4365000e+04 1.4000000e+01
5.4370000e+04 1.5000000e+01
5.4375000e+04 1.8000000e+01
5.4380000e+04 1.4000000e+01
5.4385000e+04 1.4000000e+01
5.4390000e+04 1.5000000e+01
5.4395000e+04 1.5000000e+01
5.4400000e+04 1.5000000e+01
5.4405000e+04 1.5000000e+01
5.4410000e+04 1.5000000e+01
5.4415000e+04 1.5000000e+01
5.4420000e+04 1.5000000e+01
5.4425000e+04 1.5000000e+01
5.4430000e+04 9.0000000e+00
5.4435000e+04 1.5000000e+01
5.4440000e+04 9.0000000e+00
5.4445000e+04 1.5000000e+01
5.4450000e+04 1.5000000e+01
5.4455000e+04 1.5000000e+01
5.4460000e+04 1.5000000e+01
5.4465000e+04 1.5000000e+01
5.4470000e+04 9.0000000e+00
5.4475000e+04 9.0000000e+00
5.4480000e+04 9.0000000e+00
5.4485000e+04 9.0000000e+00
5.4490000e+04 9.0000000e+00
5.4495000e+04 9.0000000e+00
5.4500000e+04 8.0000000e+00
5.4505000e+04 9.0000000e+00
5.4510000e+04 9.0000000e+00
5.4515000e+04 9.0000000e+00
5.4520000e+04 9.0000000e+00
5.4525000e+04 9.0000000e+00
5.4530000e+04 9.0000000e+00
5.4535000e+04 9.0000000e+00
5.4540000e+04 9.0000000e+00
5.4545000e+04 9.0000000e+00
5.4550000e+04 9.0000000e+00
5.4555000e+04 9.0000000e+00
5.4560000e+04 9.0000000e+00
5.4565000e+04 9.0000000e+00
5.4570000e+04 9.0000000e+00
5.4575000e+04 9.0000000e+00
5.4580000e+04 9.0000000e+00
5.4585000e+04 9.0000000e+00
5.4590000e+04 9.0000000e+00
5.4595000e+04 9.0000000e+00
5.4600000e+04 9.0000000e+00
5.4605000e+04 9.0000000e+00
5.4610000e+04 9.0000000e+00
5.4615000e+04 9.0000000e+00
5.4620000e+04 9.0000000e+00
5.4625000e+04 9.0000000e+00
5.4630000e+04 9.0000000e+00
5.4635000e+04 9.0000000e+00
5.4640000e+04 9.0000000e+00
5.4645000e+04 9.0000000e+00
5.4650000e+04 9.0000000e+00
5.4655000e+04 9.0000000e+00
5.4660000e+04 9.0000000e+00
5.4665000e+04 9.0000000e+00
5.4670000e+04 9.0000000e+00
5.4675000e+04 9.0000000e+00
5.4680000e+04 9.0000000e+00
5.4685000e+04 9.0000000e+00
5.4690000e+04 9.0000000e+00
5.4695000e+04 9.0000000e+00
5.4700000e+04 9.0000000e+00
5.4705000e+04 9.0000000e+00
5.4710000e+04 9.0000000e+00
5.4715000e+04 9.0000000e+00
5.4720000e+04 9.0000000e+00
5.4725000e+04 9.0000000e+00
5.4730000e+04 9.0000000e+00
5.4735000e+04 9.0000000e+00
5.4740000e+04 9.0000000e+00
5.4745000e+04 9.0000000e+00
5.4750000e+04 9.0000000e+00
5.4755000e+04 9.0000000e+00
5.4760000e+04 9.0000000e+00
5.4765000e+04 9.0000000e+00
5.4770000e+04 9.0000000e+00
5.4775000e+04 9.0000000e+00
5.4780000e+04 9.0000000e+00
5.4785000e+04 9.0000000e+00
5.4790000e+04 9.0000000e+00
5.4795000e+04 9.0000000e+00
5.4800000e+04 9.0000000e+00
5.4805000e+04 9.0000000e+00
5.4810000e+04 9.0000000e+00
5.4815000e+04 9.0000000e+00
5.4820000e+04 9.0000000e+00
5.4825000e+04 9.0000000e+00
5.4830000e+04 9.0000000e+00
5.4835000e+04 9.0000000e+00
5.4840000e+04 9.0000000e+00
5.4845000e+04 9.0000000e+00
5.4850000e+04 9.0000000e+00
5.4855000e+04 9.0000000e+00
5.4860000e+04 9.0000000e+00
5.4865000e+04 9.0000000e+00
5.4870000e+04 9.0000000e+00
5.4875000e+04 9.0000000e+00
5.4880000e+04 9.0000000e+00
5.4885000e+04 9.0000000e+00
5.4890000e+04 9.0000000e+00
5.4895000e+04 9.0000000e+00
5.4900000e+04 9.0000000e+00
5.4905000e+04 9.0000000e+00
5.4910000e+04 9.0000000e+00
5.4915000e+04 9.0000000e+00
5.4920000e+04 9.0000000e+00
5.4925000e+04 9.0000000e+00
5.4930000e+04 9.0000000e+00
5.4935000e+04 9.0000000e+00
5.4940000e+04 9.0000000e+00
5.4945000e+04 9.0000000e+00
5.4950000e+04 9.0000000e+00
5.4955000e+04 9.0000000e+00
5.4960000e+04 9.0000000e+00
5.4965000e+04 9.0000000e+00
5.4970000e+04 9.0000000e+00
5.4975000e+04 9.0000000e+00
5.4980000e+04 7.0000000e+00
5.4985000e+04 7.0000000e+00
5.4990000e+04 9.0000000e+00
5.4995000e+04 9.0000000e+00
5.5000000e+04 7.0000000e+00
5.5005000e+04 7.0000000e+00
5.5010000e+04 7.0000000e+00
5.5015000e+04 9.0000000e+00
5.5020000e+04 9.0000000e+00
5.5025000e+04 9.0000000e+00
5.5030000e+04 9.0000000e+00
5.5035000e+04 9.0000000e+00
5.5040000e+04 9.0000000e+00
5.5045000e+04 7.0000000e+00
5.5050000e+04 1.1000000e+01
5.5055000e+04 7.0000000e+00
5.5060000e+04 9.0000000e+00
5.5065000e+04 1.3000000e+01
5.5070000e+04 7.0000000e+00
5.5075000e+04 7.0000000e+00
5.5080000e+04 1.1000000e+01
5.5085000e+04 1.3000000e+01
5.5090000e+04 1.3000000e+01
5.5095000e+04 9.0000000e+00
5.5100000e+04 9.0000000e+00
5.5105000e+04 9.0000000e+00
5.5110000e+04 9.0000000e+00
5.5115000e+04 1.3000000e+01
5.5120000e+04 1.3000000e+01
5.5125000e+04 9.0000000e+00
5.5130000e+04 9.0000000e+00
5.5135000e+04 9.0000000e+00
5.5140000e+04 9.0000000e+00
5.5145000e+04 9.0000000e+00
5.5150000e+04 8.0000000e+00
5.5155000e+04 9.0000000e+00
5.5160000e+04 8.0000000e+00
5.5165000e+04 9.0000000e+00
5.5170000e+04 8.0000000e+00
5.5175000e+04 8.0000000e+00
5.5180000e+04 8.0000000e+00
5.5185000e+04 8.0000000e+00
5.5190000e+04 8.0000000e+00
5.5195000e+04 9.0000000e+00
5.5200000e+04 9.0000000e+00
5.5205000e+04 9.0000000e+00
5.5210000e+04 8.0000000e+00
5.5215000e+04 9.0000000e+00
5.5220000e+04 8.0000000e+00
5.5225000e+04 9.0000000e+00
5.5230000e+04 9.0000000e+00
5.5235000e+04 8.0000000e+00
5.5240000e+04 9.0000000e+00
5.5245000e+04 9.0000000e+00
5.5250000e+04 9.0000000e+00
5.5255000e+04 9.0000000e+00
5.5260000e+04 9.0000000e+00
5.5265000e+04 9.0000000e+00
5.5270000e+04 9.0000000e+00
5.5275000e+04 9.0000000e+00
5.5280000e+04 9.0000000e+00
5.5285000e+04 9.0000000e+00
5.5290000e+04 9.0000000e+00
5.5295000e+04 9.0000000e+00
5.5300000e+04 9.0000000e+00
5.5305000e+04 9.0000000e+00
5.5310000e+04 8.0000000e+00
5.5315000e+04 9.0000000e+00
5.5320000e+04 8.0000000e+00
5.5325000e+04 8.0000000e+00
5.5330000e+04 8.0000000e+00
5.5335000e+04 8.0000000e+00
5.5340000e+04 8.0000000e+00
5.5345000e+04 8.0000000e+00
5.5350000e+04 8.0000000e+00
5.5355000e+04 8.0000000e+00
5.5360000e+04 8.0000000e+00
5.5365000e+04 8.0000000e+00
5.5370000e+04 8.0000000e+00
5.5375000e+04 7.0000000e+00
5.5380000e+04 7.0000000e+00
5.5385000e+04 8.0000000e+00
5.5390000e+04 8.0000000e+00
5.5395000e+04 8.0000000e+00
5.5400000e+04 8.0000000e+00
5.5405000e+04 8.0000000e+00
5.5410000e+04 8.0000000e+00
5.5415000e+04 8.0000000e+00
5.5420000e+04 8.0000000e+00
5.5425000e+04 9.0000000e+00
5.5430000e+04 8.0000000e+00
5.5435000e+04 8.0000000e+00
5.5440000e+04 8.0000000e+00
5.5445000e+04 8.0000000e+00
5.5450000e+04 8.0000000e+00
5.5455000e+04 8.0000000e+00
5.5460000e+04 8.0000000e+00
5.5465000e+04 8.0000000e+00
5.5470000e+04 8.0000000e+00
5.5475000e+04 8.0000000e+00
5.5480000e+04 8.0000000e+00
5.5485000e+04 8.0000000e+00
5.5490000e+04 8.0000000e+00
5.5495000e+04 8.0000000e+00
5.5500000e+04 8.0000000e+00
5.5505000e+04 8.0000000e+00
5.5510000e+04 8.0000000e+00
5.5515000e+04 8.0000000e+00
5.5520000e+04 8.0000000e+00
5.5525000e+04 8.0000000e+00
5.5530000e+04 8.0000000e+00
5.5535000e+04 8.0000000e+00
5.5540000e+04 8.0000000e+00
5.5545000e+04 9.0000000e+00
5.5550000e+04 8.0000000e+00
5.5555000e+04 8.0000000e+00
5.5560000e+04 8.0000000e+00
5.5565000e+04 8.0000000e+00
5.5570000e+04 8.0000000e+00
5.5575000e+04 8.0000000e+00
5.5580000e+04 8.0000000e+00
5.5585000e+04 8.0000000e+00
5.5590000e+04 8.0000000e+00
5.5595000e+04 8.0000000e+00
5.5600000e+04 8.0000000e+00
5.5605000e+04 8.0000000e+00
5.5610000e+04 8.0000000e+00
5.5615000e+04 8.0000000e+00
5.5620000e+04 8.0000000e+00
5.5625000e+04 9.0000000e+00
5.5630000e+04 8.0000000e+00
5.5635000e+04 8.0000000e+00
5.5640000e+04 8.0000000e+00
5.5645000e+04 8.0000000e+00
5.5650000e+04 8.0000000e+00
5.5655000e+04 8.0000000e+00
5.5660000e+04 8.0000000e+00
5.5665000e+04 8.0000000e+00
5.5670000e+04 8.0000000e+00
5.5675000e+04 8.0000000e+00
5.5680000e+04 9.0000000e+00
5.5685000e+04 9.0000000e+00
5.5690000e+04 8.0000000e+00
5.5695000e+04 8.0000000e+00
5.5700000e+04 7.0000000e+00
5.5705000e+04 7.0000000e+00
5.5710000e+04 7.0000000e+00
5.5715000e+04 7.0000000e+00
5.5720000e+04 7.0000000e+00
5.5725000e+04 7.0000000e+00
5.5730000e+04 7.0000000e+00
5.5735000e+04 7.0000000e+00
5.5740000e+04 7.0000000e+00
5.5745000e+04 7.0000000e+00
5.5750000e+04 7.0000000e+00
5.5755000e+04 7.0000000e+00
5.5760000e+04 8.0000000e+00
5.5765000e+04 7.0000000e+00
5.5770000e+04 7.0000000e+00
5.5775000e+04 7.0000000e+00
5.5780000e+04 8.0000000e+00
5.5785000e+04 7.0000000e+00
5.5790000e+04 7.0000000e+00
5.5795000e+04 7.0000000e+00
5.5800000e+04 8.0000000e+00
5.5805000e+04 8.0000000e+00
5.5810000e+04 8.0000000e+00
5.5815000e+04 8.0000000e+00
5.5820000e+04 8.0000000e+00
5.5825000e+04 8.0000000e+00
5.5830000e+04 8.0000000e+00
5.5835000e+04 8.0000000e+00
5.5840000e+04 8.0000000e+00
5.5845000e+04 8.0000000e+00
5.5850000e+04 8.0000000e+00
5.5855000e+04 8.0000000e+00
5.5860000e+04 8.0000000e+00
5.5865000e+04 8.0000000e+00
5.5870000e+04 9.0000000e+00
5.5875000e+04 9.0000000e+00
5.5880000e+04 9.0000000e+00
5.5885000e+04 9.0000000e+00
5.5890000e+04 7.0000000e+00
5.5895000e+04 9.0000000e+00
5.5900000e+04 9.0000000e+00
5.5905000e+04 9.0000000e+00
5.5910000e+04 9.0000000e+00
5.5915000e+04 8.0000000e+00
5.5920000e+04 8.0000000e+00
5.5925000e+04 8.0000000e+00
5.5930000e+04 8.0000000e+00
5.5935000e+04 8.0000000e+00
5.5940000e+04 8.0000000e+00
5.5945000e+04 8.0000000e+00
5.5950000e+04 8.0000000e+00
5.5955000e+04 8.0000000e+00
5.5960000e+04 8.0000000e+00
5.5965000e+04 8.0000000e+00
5.5970000e+04 8.0000000e+00
5.5975000e+04 8.0000000e+00
5.5980000e+04 8.0000000e+00
5.5985000e+04 8.0000000e+00
5.5990000e+04 8.0000000e+00
5.5995000e+04 8.0000000e+00
5.6000000e+04 8.0000000e+00
5.6005000e+04 8.0000000e+00
5.6010000e+04 8.0000000e+00
5.6015000e+04 8.0000000e+00
5.6020000e+04 8.0000000e+00
5.6025000e+04 8.0000000e+00
5.6030000e+04 8.0000000e+00
5.6035000e+04 8.0000000e+00
5.6040000e+04 8.0000000e+00
5.6045000e+04 8.0000000e+00
5.6050000e+04 8.0000000e+00
5.6055000e+04 8.0000000e+00
5.6060000e+04 8.0000000e+00
5.6065000e+04 8.0000000e+00
5.6070000e+04 8.0000000e+00
5.6075000e+04 8.0000000e+00
5.6080000e+04 8.0000000e+00
5.6085000e+04 8.0000000e+00
5.6090000e+04 8.0000000e+00
5.6095000e+04 8.0000000e+00
5.6100000e+04 8.0000000e+00
5.6105000e+04 8.0000000e+00
5.6110000e+04 8.0000000e+00
5.6115000e+04 8.0000000e+00
5.6120000e+04 8.0000000e+00
5.6125000e+04 8.0000000e+00
5.6130000e+04 1.1000000e+01
5.6135000e+04 1.1000000e+01
5.6140000e+04 1.1000000e+01
5.6145000e+04 1.2000000e+01
5.6150000e+04 1.2000000e+01
5.6155000e+04 8.0000000e+00
5.6160000e+04 8.0000000e+00
5.6165000e+04 8.0000000e+00
5.6170000e+04 8.0000000e+00
5.6175000e+04 8.0000000e+00
5.6180000e+04 8.0000000e+00
5.6185000e+04 8.0000000e+00
5.6190000e+04 8.0000000e+00
5.6195000e+04 8.0000000e+00
5.6200000e+04 8.0000000e+00
5.6205000e+04 8.0000000e+00
5.6210000e+04 8.0000000e+00
5.6215000e+04 8.0000000e+00
5.6220000e+04 1.1000000e+01
5.6225000e+04 8.0000000e+00
5.6230000e+04 8.0000000e+00
5.6235000e+04 8.0000000e+00
5.6240000e+04 8.0000000e+00
5.6245000e+04 8.0000000e+00
5.6250000e+04 8.0000000e+00
5.6255000e+04 8.0000000e+00
5.6260000e+04 8.0000000e+00
5.6265000e+04 8.0000000e+00
5.6270000e+04 8.0000000e+00
5.6275000e+04 8.0000000e+00
5.6280000e+04 8.0000000e+00
5.6285000e+04 8.0000000e+00
5.6290000e+04 8.0000000e+00
5.6295000e+04 8.0000000e+00
5.6300000e+04 8.0000000e+00
5.6305000e+04 8.0000000e+00
5.6310000e+04 8.0000000e+00
5.6315000e+04 8.0000000e+00
5.6320000e+04 8.0000000e+00
5.6325000e+04 8.0000000e+00
5.6330000e+04 8.0000000e+00
5.6335000e+04 8.0000000e+00
5.6340000e+04 8.0000000e+00
5.6345000e+04 8.0000000e+00
5.6350000e+04 1.1000000e+01
5.6355000e+04 1.1000000e+01
5.6360000e+04 8.0000000e+00
5.6365000e+04 1.1000000e+01
5.6370000e+04 1.1000000e+01
5.6375000e+04 1.1000000e+01
5.6380000e+04 8.0000000e+00
5.6385000e+04 8.0000000e+00
5.6390000e+04 8.0000000e+00
5.6395000e+04 8.0000000e+00
5.6400000e+04 8.0000000e+00
5.6405000e+04 1.1000000e+01
5.6410000e+04 8.0000000e+00
5.6415000e+04 8.0000000e+00
5.6420000e+04 9.0000000e+00
5.6425000e+04 8.0000000e+00
5.6430000e+04 1.1000000e+01
5.6435000e+04 1.1000000e+01
5.6440000e+04 1.1000000e+01
5.6445000e+04 1.1000000e+01
5.6450000e+04 1.1000000e+01
5.6455000e+04 1.1000000e+01
5.6460000e+04 1.1000000e+01
5.6465000e+04 1.1000000e+01
5.6470000e+04 1.1000000e+01
5.6475000e+04 1.1000000e+01
5.6480000e+04 1.1000000e+01
5.6485000e+04 1.1000000e+01
5.6490000e+04 1.1000000e+01
5.6495000e+04 1.1000000e+01
5.6500000e+04 1.1000000e+01
5.6505000e+04 1.1000000e+01
5.6510000e+04 1.1000000e+01
5.6515000e+04 1.1000000e+01
5.6520000e+04 1.1000000e+01
5.6525000e+04 1.1000000e+01
5.6530000e+04 1.1000000e+01
5.6535000e+04 1.1000000e+01
5.6540000e+04 1.1000000e+01
5.6545000e+04 1.1000000e+01
5.6550000e+04 1.1000000e+01
5.6555000e+04 1.1000000e+01
5.6560000e+04 1.1000000e+01
5.6565000e+04 1.1000000e+01
5.6570000e+04 1.1000000e+01
5.6575000e+04 1.1000000e+01
5.6580000e+04 1.1000000e+01
5.6585000e+04 1.1000000e+01
5.6590000e+04 1.1000000e+01
5.6595000e+04 1.1000000e+01
5.6600000e+04 1.1000000e+01
5.6605000e+04 1.1000000e+01
5.6610000e+04 1.1000000e+01
5.6615000e+04 1.1000000e+01
5.6620000e+04 1.1000000e+01
5.6625000e+04 1.1000000e+01
5.6630000e+04 1.2000000e+01
5.6635000e+04 1.2000000e+01
5.6640000e+04 1.1000000e+01
5.6645000e+04 1.1000000e+01
5.6650000e+04 1.1000000e+01
5.6655000e+04 1.1000000e+01
5.6660000e+04 1.1000000e+01
5.6665000e+04 1.1000000e+01
5.6670000e+04 1.1000000e+01
5.6675000e+04 1.1000000e+01
5.6680000e+04 1.1000000e+01
5.6685000e+04 1.1000000e+01
5.6690000e+04 1.1000000e+01
5.6695000e+04 1.1000000e+01
5.6700000e+04 1.1000000e+01
5.6705000e+04 1.1000000e+01
5.6710000e+04 1.1000000e+01
5.6715000e+04 1.1000000e+01
5.6720000e+04 1.1000000e+01
5.6725000e+04 1.1000000e+01
5.6730000e+04 1.1000000e+01
5.6735000e+04 1.1000000e+01
5.6740000e+04 1.1000000e+01
5.6745000e+04 1.1000000e+01
5.6750000e+04 1.1000000e+01
5.6755000e+04 1.1000000e+01
5.6760000e+04 1.1000000e+01
5.6765000e+04 1.1000000e+01
5.6770000e+04 1.1000000e+01
5.6775000e+04 1.1000000e+01
5.6780000e+04 1.1000000e+01
5.6785000e+04 1.1000000e+01
5.6790000e+04 1.1000000e+01
5.6795000e+04 1.1000000e+01
5.6800000e+04 1.1000000e+01
5.6805000e+04 1.1000000e+01
5.6810000e+04 1.1000000e+01
5.6815000e+04 1.1000000e+01
5.6820000e+04 1.1000000e+01
5.6825000e+04 1.1000000e+01
5.6830000e+04 1.1000000e+01
5.6835000e+04 1.1000000e+01
5.6840000e+04 1.1000000e+01
5.6845000e+04 1.1000000e+01
5.6850000e+04 1.1000000e+01
5.6855000e+04 1.1000000e+01
5.6860000e+04 1.1000000e+01
5.6865000e+04 1.1000000e+01
5.6870000e+04 1.1000000e+01
5.6875000e+04 1.1000000e+01
5.6880000e+04 1.1000000e+01
5.6885000e+04 1.1000000e+01
5.6890000e+04 1.1000000e+01
5.6895000e+04 1.1000000e+01
5.6900000e+04 1.1000000e+01
5.6905000e+04 1.1000000e+01
5.6910000e+04 1.1000000e+01
5.6915000e+04 1.1000000e+01
5.6920000e+04 1.1000000e+01
5.6925000e+04 1.2000000e+01
5.6930000e+04 1.1000000e+01
5.6935000e+04 1.1000000e+01
5.6940000e+04 1.1000000e+01
5.6945000e+04 1.1000000e+01
5.6950000e+04 1.1000000e+01
5.6955000e+04 1.1000000e+01
5.6960000e+04 1.1000000e+01
5.6965000e+04 1.1000000e+01
5.6970000e+04 1.1000000e+01
5.6975000e+04 1.2000000e+01
5.6980000e+04 1.1000000e+01
5.6985000e+04 1.1000000e+01
5.6990000e+04 1.2000000e+01
5.6995000e+04 1.1000000e+01
5.7000000e+04 1.1000000e+01
5.7005000e+04 1.1000000e+01
5.7010000e+04 1.1000000e+01
5.7015000e+04 1.1000000e+01
5.7020000e+04 1.1000000e+01
5.7025000e+04 1.1000000e+01
5.7030000e+04 1.1000000e+01
5.7035000e+04 1.1000000e+01
5.7040000e+04 1.1000000e+01
5.7045000e+04 1.2000000e+01
5.7050000e+04 1.2000000e+01
5.7055000e+04 1.2000000e+01
5.7060000e+04 1.2000000e+01
5.7065000e+04 1.2000000e+01
5.7070000e+04 1.2000000e+01
5.7075000e+04 1.2000000e+01
5.7080000e+04 1.2000000e+01
5.7085000e+04 1.1000000e+01
5.7090000e+04 1.2000000e+01
5.7095000e+04 1.2000000e+01
5.7100000e+04 1.2000000e+01
5.7105000e+04 1.2000000e+01
5.7110000e+04 1.2000000e+01
5.7115000e+04 1.2000000e+01
5.7120000e+04 1.2000000e+01
5.7125000e+04 1.2000000e+01
5.7130000e+04 1.2000000e+01
5.7135000e+04 1.2000000e+01
5.7140000e+04 1.1000000e+01
5.7145000e+04 1.2000000e+01
5.7150000e+04 1.2000000e+01
5.7155000e+04 1.2000000e+01
5.7160000e+04 1.3000000e+01
5.7165000e+04 1.1000000e+01
5.7170000e+04 1.1000000e+01
5.7175000e+04 1.2000000e+01
5.7180000e+04 1.2000000e+01
5.7185000e+04 1.2000000e+01
5.7190000e+04 1.2000000e+01
5.7195000e+04 1.2000000e+01
5.7200000e+04 1.2000000e+01
5.7205000e+04 1.1000000e+01
5.7210000e+04 1.2000000e+01
5.7215000e+04 1.2000000e+01
5.7220000e+04 1.2000000e+01
5.7225000e+04 1.2000000e+01
5.7230000e+04 1.2000000e+01
5.7235000e+04 1.2000000e+01
5.7240000e+04 1.2000000e+01
5.7245000e+04 1.2000000e+01
5.7250000e+04 1.2000000e+01
5.7255000e+04 1.2000000e+01
5.7260000e+04 1.2000000e+01
5.7265000e+04 1.2000000e+01
5.7270000e+04 1.2000000e+01
5.7275000e+04 1.2000000e+01
5.7280000e+04 1.2000000e+01
5.7285000e+04 1.2000000e+01
5.7290000e+04 1.2000000e+01
5.7295000e+04 1.2000000e+01
5.7300000e+04 1.2000000e+01
5.7305000e+04 1.2000000e+01
5.7310000e+04 1.2000000e+01
5.7315000e+04 1.2000000e+01
5.7320000e+04 1.2000000e+01
5.7325000e+04 1.2000000e+01
5.7330000e+04 1.2000000e+01
5.7335000e+04 1.2000000e+01
5.7340000e+04 1.2000000e+01
5.7345000e+04 1.2000000e+01
5.7350000e+04 1.2000000e+01
5.7355000e+04 1.2000000e+01
5.7360000e+04 1.2000000e+01
5.7365000e+04 1.2000000e+01
5.7370000e+04 1.2000000e+01
5.7375000e+04 1.2000000e+01
5.7380000e+04 1.2000000e+01
5.7385000e+04 1.2000000e+01
5.7390000e+04 1.2000000e+01
5.7395000e+04 1.2000000e+01
5.7400000e+04 1.2000000e+01
5.7405000e+04 1.2000000e+01
5.7410000e+04 1.2000000e+01
5.7415000e+04 1.2000000e+01
5.7420000e+04 1.2000000e+01
5.7425000e+04 1.2000000e+01
5.7430000e+04 1.2000000e+01
5.7435000e+04 1.2000000e+01
5.7440000e+04 1.2000000e+01
5.7445000e+04 1.2000000e+01
5.7450000e+04 1.2000000e+01
5.7455000e+04 1.2000000e+01
5.7460000e+04 1.2000000e+01
5.7465000e+04 1.2000000e+01
5.7470000e+04 1.2000000e+01
5.7475000e+04 1.2000000e+01
5.7480000e+04 1.2000000e+01
5.7485000e+04 1.2000000e+01
5.7490000e+04 1.2000000e+01
5.7495000e+04 1.2000000e+01
5.7500000e+04 1.2000000e+01
5.7505000e+04 1.2000000e+01
5.7510000e+04 1.2000000e+01
5.7515000e+04 1.2000000e+01
5.7520000e+04 1.2000000e+01
5.7525000e+04 1.2000000e+01
5.7530000e+04 1.2000000e+01
5.7535000e+04 1.2000000e+01
5.7540000e+04 1.2000000e+01
5.7545000e+04 1.2000000e+01
5.7550000e+04 1.2000000e+01
5.7555000e+04 1.2000000e+01
5.7560000e+04 1.2000000e+01
5.7565000e+04 1.2000000e+01
5.7570000e+04 1.2000000e+01
5.7575000e+04 1.2000000e+01
5.7580000e+04 1.2000000e+01
5.7585000e+04 1.2000000e+01
5.7590000e+04 1.2000000e+01
5.7595000e+04 1.2000000e+01
5.7600000e+04 1.2000000e+01
5.7605000e+04 1.2000000e+01
5.7610000e+04 1.2000000e+01
5.7615000e+04 1.2000000e+01
5.7620000e+04 1.2000000e+01
5.7625000e+04 1.2000000e+01
5.7630000e+04 1.2000000e+01
5.7635000e+04 1.2000000e+01
5.7640000e+04 1.2000000e+01
5.7645000e+04 1.2000000e+01
5.7650000e+04 1.2000000e+01
5.7655000e+04 1.2000000e+01
5.7660000e+04 1.2000000e+01
5.7665000e+04 1.2000000e+01
5.7670000e+04 1.2000000e+01
5.7675000e+04 1.2000000e+01
5.7680000e+04 1.2000000e+01
5.7685000e+04 1.2000000e+01
5.7690000e+04 1.2000000e+01
5.7695000e+04 1.2000000e+01
5.7700000e+04 1.2000000e+01
5.7705000e+04 1.2000000e+01
5.7710000e+04 1.2000000e+01
5.7715000e+04 1.2000000e+01
5.7720000e+04 1.2000000e+01
5.7725000e+04 1.2000000e+01
5.7730000e+04 1.2000000e+01
5.7735000e+04 1.2000000e+01
5.7740000e+04 1.2000000e+01
5.7745000e+04 1.2000000e+01
5.7750000e+04 1.2000000e+01
5.7755000e+04 1.2000000e+01
5.7760000e+04 1.2000000e+01
5.7765000e+04 1.2000000e+01
5.7770000e+04 1.2000000e+01
5.7775000e+04 1.2000000e+01
5.7780000e+04 1.2000000e+01
5.7785000e+04 1.2000000e+01
5.7790000e+04 1.2000000e+01
5.7795000e+04 1.2000000e+01
5.7800000e+04 1.2000000e+01
5.7805000e+04 1.2000000e+01
5.7810000e+04 1.2000000e+01
5.7815000e+04 1.2000000e+01
5.7820000e+04 1.2000000e+01
5.7825000e+04 1.2000000e+01
5.7830000e+04 1.2000000e+01
5.7835000e+04 1.2000000e+01
5.7840000e+04 1.2000000e+01
5.7845000e+04 1.2000000e+01
5.7850000e+04 1.2000000e+01
5.7855000e+04 1.2000000e+01
5.7860000e+04 1.2000000e+01
5.7865000e+04 1.2000000e+01
5.7870000e+04 1.2000000e+01
5.7875000e+04 1.2000000e+01
5.7880000e+04 1.2000000e+01
5.7885000e+04 1.2000000e+01
5.7890000e+04 1.2000000e+01
5.7895000e+04 1.2000000e+01
5.7900000e+04 1.2000000e+01
5.7905000e+04 1.2000000e+01
5.7910000e+04 1.2000000e+01
5.7915000e+04 1.2000000e+01
5.7920000e+04 1.2000000e+01
5.7925000e+04 1.2000000e+01
5.7930000e+04 1.2000000e+01
5.7935000e+04 1.2000000e+01
5.7940000e+04 1.2000000e+01
5.7945000e+04 1.2000000e+01
5.7950000e+04 1.2000000e+01
5.7955000e+04 1.2000000e+01
5.7960000e+04 1.2000000e+01
5.7965000e+04 1.2000000e+01
5.7970000e+04 1.2000000e+01
5.7975000e+04 1.2000000e+01
5.7980000e+04 1.2000000e+01
5.7985000e+04 1.2000000e+01
5.7990000e+04 1.2000000e+01
5.7995000e+04 1.2000000e+01
5.8000000e+04 1.2000000e+01
5.8005000e+04 1.2000000e+01
5.8010000e+04 1.2000000e+01
5.8015000e+04 1.2000000e+01
5.8020000e+04 1.2000000e+01
5.8025000e+04 1.2000000e+01
5.8030000e+04 1.2000000e+01
5.8035000e+04 1.2000000e+01
5.8040000e+04 1.2000000e+01
5.8045000e+04 1.2000000e+01
5.8050000e+04 1.2000000e+01
5.8055000e+04 1.2000000e+01
5.8060000e+04 1.2000000e+01
5.8065000e+04 1.2000000e+01
5.8070000e+04 1.2000000e+01
5.8075000e+04 1.2000000e+01
5.8080000e+04 1.2000000e+01
5.8085000e+04 1.2000000e+01
5.8090000e+04 1.2000000e+01
5.8095000e+04 1.2000000e+01
5.8100000e+04 1.2000000e+01
5.8105000e+04 1.2000000e+01
5.8110000e+04 1.2000000e+01
5.8115000e+04 1.2000000e+01
5.8120000e+04 1.2000000e+01
5.8125000e+04 1.2000000e+01
5.8130000e+04 1.2000000e+01
5.8135000e+04 1.2000000e+01
5.8140000e+04 1.2000000e+01
5.8145000e+04 1.2000000e+01
5.8150000e+04 1.2000000e+01
5.8155000e+04 1.2000000e+01
5.8160000e+04 1.2000000e+01
5.8165000e+04 1.2000000e+01
5.8170000e+04 1.2000000e+01
5.8175000e+04 1.2000000e+01
5.8180000e+04 1.2000000e+01
5.8185000e+04 1.2000000e+01
5.8190000e+04 1.2000000e+01
5.8195000e+04 1.2000000e+01
5.8200000e+04 1.2000000e+01
5.8205000e+04 1.2000000e+01
5.8210000e+04 1.2000000e+01
5.8215000e+04 1.2000000e+01
5.8220000e+04 1.2000000e+01
5.8225000e+04 1.2000000e+01
5.8230000e+04 1.2000000e+01
5.8235000e+04 1.2000000e+01
5.8240000e+04 1.2000000e+01
5.8245000e+04 1.2000000e+01
5.8250000e+04 1.2000000e+01
5.8255000e+04 1.2000000e+01
5.8260000e+04 1.1000000e+01
5.8265000e+04 1.1000000e+01
5.8270000e+04 1.2000000e+01
5.8275000e+04 1.2000000e+01
5.8280000e+04 1.2000000e+01
5.8285000e+04 1.2000000e+01
5.8290000e+04 1.2000000e+01
5.8295000e+04 1.2000000e+01
5.8300000e+04 1.2000000e+01
5.8305000e+04 1.2000000e+01
5.8310000e+04 1.2000000e+01
5.8315000e+04 1.2000000e+01
5.8320000e+04 1.2000000e+01
5.8325000e+04 1.2000000e+01
5.8330000e+04 1.2000000e+01
5.8335000e+04 1.2000000e+01
5.8340000e+04 1.2000000e+01
5.8345000e+04 1.2000000e+01
5.8350000e+04 1.2000000e+01
5.8355000e+04 1.2000000e+01
5.8360000e+04 1.1000000e+01
5.8365000e+04 1.1000000e+01
5.8370000e+04 1.2000000e+01
5.8375000e+04 1.2000000e+01
5.8380000e+04 1.2000000e+01
5.8385000e+04 1.2000000e+01
5.8390000e+04 1.2000000e+01
5.8395000e+04 1.2000000e+01
5.8400000e+04 1.2000000e+01
5.8405000e+04 1.2000000e+01
5.8410000e+04 1.2000000e+01
5.8415000e+04 1.1000000e+01
5.8420000e+04 1.1000000e+01
5.8425000e+04 1.1000000e+01
5.8430000e+04 1.1000000e+01
5.8435000e+04 1.1000000e+01
5.8440000e+04 1.1000000e+01
5.8445000e+04 1.1000000e+01
5.8450000e+04 1.1000000e+01
5.8455000e+04 1.1000000e+01
5.8460000e+04 1.1000000e+01
5.8465000e+04 1.1000000e+01
5.8470000e+04 1.1000000e+01
5.8475000e+04 1.1000000e+01
5.8480000e+04 1.1000000e+01
5.8485000e+04 1.1000000e+01
5.8490000e+04 1.1000000e+01
5.8495000e+04 1.1000000e+01
5.8500000e+04 1.1000000e+01
5.8505000e+04 1.1000000e+01
5.8510000e+04 1.1000000e+01
5.8515000e+04 1.1000000e+01
5.8520000e+04 1.1000000e+01
5.8525000e+04 1.1000000e+01
5.8530000e+04 1.1000000e+01
5.8535000e+04 1.1000000e+01
5.8540000e+04 1.1000000e+01
5.8545000e+04 1.1000000e+01
5.8550000e+04 1.1000000e+01
5.8555000e+04 1.1000000e+01
5.8560000e+04 1.1000000e+01
5.8565000e+04 1.1000000e+01
5.8570000e+04 1.1000000e+01
5.8575000e+04 1.1000000e+01
5.8580000e+04 1.1000000e+01
5.8585000e+04 1.1000000e+01
5.8590000e+04 1.0000000e+01
5.8595000e+04 1.1000000e+01
5.8600000e+04 1.1000000e+01
5.8605000e+04 1.1000000e+01
5.8610000e+04 1.1000000e+01
5.8615000e+04 1.1000000e+01
5.8620000e+04 1.1000000e+01
5.8625000e+04 1.1000000e+01
5.8630000e+04 1.1000000e+01
5.8635000e+04 1.1000000e+01
5.8640000e+04 1.1000000e+01
5.8645000e+04 1.1000000e+01
5.8650000e+04 1.1000000e+01
5.8655000e+04 1.1000000e+01
5.8660000e+04 1.1000000e+01
5.8665000e+04 1.1000000e+01
5.8670000e+04 1.1000000e+01
5.8675000e+04 1.1000000e+01
5.8680000e+04 1.1000000e+01
5.8685000e+04 1.1000000e+01
5.8690000e+04 1.1000000e+01
5.8695000e+04 1.1000000e+01
5.8700000e+04 1.1000000e+01
5.8705000e+04 1.1000000e+01
5.8710000e+04 1.1000000e+01
5.8715000e+04 1.1000000e+01
5.8720000e+04 1.1000000e+01
5.8725000e+04 1.1000000e+01
5.8730000e+04 1.1000000e+01
5.8735000e+04 1.1000000e+01
5.8740000e+04 1.1000000e+01
5.8745000e+04 1.1000000e+01
5.8750000e+04 1.1000000e+01
5.8755000e+04 1.1000000e+01
5.8760000e+04 1.1000000e+01
5.8765000e+04 1.1000000e+01
5.8770000e+04 1.1000000e+01
5.8775000e+04 1.1000000e+01
5.8780000e+04 1.1000000e+01
5.8785000e+04 1.1000000e+01
5.8790000e+04 1.1000000e+01
5.8795000e+04 1.1000000e+01
5.8800000e+04 1.1000000e+01
5.8805000e+04 1.1000000e+01
5.8810000e+04 1.1000000e+01
5.8815000e+04 1.1000000e+01
5.8820000e+04 1.1000000e+01
5.8825000e+04 1.1000000e+01
5.8830000e+04 1.1000000e+01
5.8835000e+04 1.1000000e+01
5.8840000e+04 1.1000000e+01
5.8845000e+04 1.1000000e+01
5.8850000e+04 1.1000000e+01
5.8855000e+04 1.1000000e+01
5.8860000e+04 1.1000000e+01
5.8865000e+04 1.1000000e+01
5.8870000e+04 1.1000000e+01
5.8875000e+04 1.1000000e+01
5.8880000e+04 1.1000000e+01
5.8885000e+04 1.1000000e+01
5.8890000e+04 1.1000000e+01
5.8895000e+04 1.1000000e+01
5.8900000e+04 1.1000000e+01
5.8905000e+04 1.1000000e+01
5.8910000e+04 1.1000000e+01
5.8915000e+04 1.1000000e+01
5.8920000e+04 1.1000000e+01
5.8925000e+04 1.1000000e+01
5.8930000e+04 1.1000000e+01
5.8935000e+04 1.1000000e+01
5.8940000e+04 1.1000000e+01
5.8945000e+04 1.1000000e+01
5.8950000e+04 1.1000000e+01
5.8955000e+04 1.1000000e+01
5.8960000e+04 1.1000000e+01
5.8965000e+04 1.1000000e+01
5.8970000e+04 1.1000000e+01
5.8975000e+04 1.1000000e+01
5.8980000e+04 1.1000000e+01
5.8985000e+04 1.1000000e+01
5.8990000e+04 1.1000000e+01
5.8995000e+04 1.1000000e+01
5.9000000e+04 1.1000000e+01
5.9005000e+04 1.1000000e+01
5.9010000e+04 1.1000000e+01
5.9015000e+04 1.1000000e+01
5.9020000e+04 1.1000000e+01
5.9025000e+04 1.1000000e+01
5.9030000e+04 1.1000000e+01
5.9035000e+04 1.1000000e+01
5.9040000e+04 1.1000000e+01
5.9045000e+04 1.1000000e+01
5.9050000e+04 1.1000000e+01
5.9055000e+04 1.1000000e+01
5.9060000e+04 1.1000000e+01
5.9065000e+04 1.1000000e+01
5.9070000e+04 1.1000000e+01
5.9075000e+04 1.1000000e+01
5.9080000e+04 1.1000000e+01
5.9085000e+04 1.1000000e+01
5.9090000e+04 1.1000000e+01
5.9095000e+04 1.1000000e+01
5.9100000e+04 1.1000000e+01
5.9105000e+04 1.1000000e+01
5.9110000e+04 1.1000000e+01
5.9115000e+04 1.1000000e+01
5.9120000e+04 1.1000000e+01
5.9125000e+04 1.1000000e+01
5.9130000e+04 1.1000000e+01
5.9135000e+04 1.1000000e+01
5.9140000e+04 1.1000000e+01
5.9145000e+04 1.1000000e+01
5.9150000e+04 1.1000000e+01
5.9155000e+04 1.1000000e+01
5.9160000e+04 1.1000000e+01
5.9165000e+04 1.1000000e+01
5.9170000e+04 1.1000000e+01
5.9175000e+04 1.1000000e+01
5.9180000e+04 1.1000000e+01
5.9185000e+04 1.1000000e+01
5.9190000e+04 1.1000000e+01
5.9195000e+04 1.1000000e+01
5.9200000e+04 1.1000000e+01
5.9205000e+04 1.1000000e+01
5.9210000e+04 1.1000000e+01
5.9215000e+04 1.1000000e+01
5.9220000e+04 1.1000000e+01
5.9225000e+04 1.1000000e+01
5.9230000e+04 1.1000000e+01
5.9235000e+04 1.1000000e+01
5.9240000e+04 1.1000000e+01
5.9245000e+04 1.1000000e+01
5.9250000e+04 1.1000000e+01
5.9255000e+04 1.1000000e+01
5.9260000e+04 1.1000000e+01
5.9265000e+04 1.1000000e+01
5.9270000e+04 1.1000000e+01
5.9275000e+04 1.1000000e+01
5.9280000e+04 1.1000000e+01
5.9285000e+04 1.1000000e+01
5.9290000e+04 1.1000000e+01
5.9295000e+04 1.1000000e+01
5.9300000e+04 1.1000000e+01
5.9305000e+04 1.1000000e+01
5.9310000e+04 1.3000000e+01
5.9315000e+04 1.1000000e+01
5.9320000e+04 1.1000000e+01
5.9325000e+04 1.1000000e+01
5.9330000e+04 1.2000000e+01
5.9335000e+04 1.1000000e+01
5.9340000e+04 1.0000000e+01
5.9345000e+04 1.1000000e+01
5.9350000e+04 1.2000000e+01
5.9355000e+04 1.1000000e+01
5.9360000e+04 1.1000000e+01
5.9365000e+04 1.1000000e+01
5.9370000e+04 1.1000000e+01
5.9375000e+04 1.1000000e+01
5.9380000e+04 1.1000000e+01
5.9385000e+04 1.1000000e+01
5.9390000e+04 1.1000000e+01
5.9395000e+04 1.1000000e+01
5.9400000e+04 1.2000000e+01
5.9405000e+04 1.1000000e+01
5.9410000e+04 1.2000000e+01
5.9415000e+04 1.1000000e+01
5.9420000e+04 1.1000000e+01
5.9425000e+04 1.1000000e+01
5.9430000e+04 1.1000000e+01
5.9435000e+04 1.1000000e+01
5.9440000e+04 1.1000000e+01
5.9445000e+04 1.1000000e+01
5.9450000e+04 1.1000000e+01
5.9455000e+04 1.1000000e+01
5.9460000e+04 1.1000000e+01
5.9465000e+04 1.1000000e+01
5.9470000e+04 1.1000000e+01
5.9475000e+04 1.1000000e+01
5.9480000e+04 1.1000000e+01
5.9485000e+04 1.1000000e+01
5.9490000e+04 1.2000000e+01
5.9495000e+04 1.1000000e+01
5.9500000e+04 1.2000000e+01
5.9505000e+04 1.1000000e+01
5.9510000e+04 1.1000000e+01
5.9515000e+04 1.1000000e+01
5.9520000e+04 1.1000000e+01
5.9525000e+04 1.1000000e+01
5.9530000e+04 1.1000000e+01
5.9535000e+04 1.1000000e+01
5.9540000e+04 1.1000000e+01
5.9545000e+04 1.1000000e+01
5.9550000e+04 1.1000000e+01
5.9555000e+04 1.1000000e+01
5.9560000e+04 1.1000000e+01
5.9565000e+04 1.1000000e+01
5.9570000e+04 1.1000000e+01
5.9575000e+04 1.1000000e+01
5.9580000e+04 1.1000000e+01
5.9585000e+04 1.1000000e+01
5.9590000e+04 1.1000000e+01
5.9595000e+04 1.1000000e+01
5.9600000e+04 1.1000000e+01
5.9605000e+04 1.1000000e+01
5.9610000e+04 1.1000000e+01
5.9615000e+04 1.1000000e+01
5.9620000e+04 1.1000000e+01
5.9625000e+04 1.1000000e+01
5.9630000e+04 1.1000000e+01
5.9635000e+04 1.1000000e+01
5.9640000e+04 1.1000000e+01
5.9645000e+04 1.1000000e+01
5.9650000e+04 1.1000000e+01
5.9655000e+04 1.1000000e+01
5.9660000e+04 1.1000000e+01
5.9665000e+04 1.1000000e+01
5.9670000e+04 1.0000000e+01
5.9675000e+04 1.1000000e+01
5.9680000e+04 1.1000000e+01
5.9685000e+04 1.1000000e+01
5.9690000e+04 1.1000000e+01
5.9695000e+04 1.1000000e+01
5.9700000e+04 1.1000000e+01
5.9705000e+04 1.1000000e+01
5.9710000e+04 1.1000000e+01
5.9715000e+04 1.1000000e+01
5.9720000e+04 1.1000000e+01
5.9725000e+04 1.1000000e+01
5.9730000e+04 1.1000000e+01
5.9735000e+04 1.1000000e+01
5.9740000e+04 1.1000000e+01
5.9745000e+04 1.1000000e+01
5.9750000e+04 1.1000000e+01
5.9755000e+04 1.1000000e+01
5.9760000e+04 1.1000000e+01
5.9765000e+04 1.1000000e+01
5.9770000e+04 1.1000000e+01
5.9775000e+04 1.1000000e+01
5.9780000e+04 1.1000000e+01
5.9785000e+04 1.1000000e+01
5.9790000e+04 1.1000000e+01
5.9795000e+04 1.1000000e+01
5.9800000e+04 1.1000000e+01
5.9805000e+04 1.1000000e+01
5.9810000e+04 1.1000000e+01
5.9815000e+04 1.1000000e+01
5.9820000e+04 1.1000000e+01
5.9825000e+04 1.1000000e+01
5.9830000e+04 1.1000000e+01
5.9835000e+04 1.1000000e+01
5.9840000e+04 1.1000000e+01
5.9845000e+04 1.1000000e+01
5.9850000e+04 1.1000000e+01
5.9855000e+04 1.1000000e+01
5.9860000e+04 1.1000000e+01
5.9865000e+04 1.1000000e+01
5.9870000e+04 1.1000000e+01
5.9875000e+04 1.1000000e+01
5.9880000e+04 1.1000000e+01
5.9885000e+04 1.1000000e+01
5.9890000e+04 1.1000000e+01
5.9895000e+04 1.1000000e+01
5.9900000e+04 1.1000000e+01
5.9905000e+04 1.1000000e+01
5.9910000e+04 1.1000000e+01
5.9915000e+04 1.1000000e+01
5.9920000e+04 1.1000000e+01
5.9925000e+04 1.1000000e+01
5.9930000e+04 1.1000000e+01
5.9935000e+04 1.1000000e+01
5.9940000e+04 1.1000000e+01
5.9945000e+04 1.1000000e+01
5.9950000e+04 1.1000000e+01
5.9955000e+04 1.1000000e+01
5.9960000e+04 1.1000000e+01
5.9965000e+04 1.1000000e+01
5.9970000e+04 1.1000000e+01
5.9975000e+04 1.1000000e+01
5.9980000e+04 1.1000000e+01
5.9985000e+04 1.0000000e+01
5.9990000e+04 1.0000000e+01
5.9995000e+04 1.0000000e+01
6.0000000e+04 1.1000000e+01
6.0005000e+04 1.0000000e+01
6.0010000e+04 1.0000000e+01
6.0015000e+04 1.0000000e+01
6.0020000e+04 1.0000000e+01
6.0025000e+04 1.0000000e+01
6.0030000e+04 1.0000000e+01
6.0035000e+04 1.1000000e+01
6.0040000e+04 1.1000000e+01
6.0045000e+04 1.1000000e+01
6.0050000e+04 1.1000000e+01
6.0055000e+04 1.1000000e+01
6.0060000e+04 1.1000000e+01
6.0065000e+04 1.0000000e+01
6.0070000e+04 1.0000000e+01
6.0075000e+04 1.0000000e+01
6.0080000e+04 1.0000000e+01
6.0085000e+04 1.0000000e+01
6.0090000e+04 1.0000000e+01
6.0095000e+04 1.0000000e+01
6.0100000e+04 1.0000000e+01
6.0105000e+04 1.0000000e+01
6.0110000e+04 1.0000000e+01
6.0115000e+04 1.0000000e+01
6.0120000e+04 1.0000000e+01
6.0125000e+04 1.0000000e+01
6.0130000e+04 1.0000000e+01
6.0135000e+04 1.0000000e+01
6.0140000e+04 1.0000000e+01
6.0145000e+04 1.0000000e+01
6.0150000e+04 1.0000000e+01
6.0155000e+04 1.0000000e+01
6.0160000e+04 1.1000000e+01
6.0165000e+04 1.0000000e+01
6.0170000e+04 1.0000000e+01
6.0175000e+04 1.1000000e+01
6.0180000e+04 1.0000000e+01
6.0185000e+04 1.0000000e+01
6.0190000e+04 1.1000000e+01
6.0195000e+04 1.1000000e+01
6.0200000e+04 1.0000000e+01
6.0205000e+04 1.0000000e+01
6.0210000e+04 1.0000000e+01
6.0215000e+04 1.0000000e+01
6.0220000e+04 1.0000000e+01
6.0225000e+04 1.0000000e+01
6.0230000e+04 1.1000000e+01
6.0235000e+04 1.1000000e+01
6.0240000e+04 1.1000000e+01
6.0245000e+04 1.1000000e+01
6.0250000e+04 1.1000000e+01
6.0255000e+04 1.1000000e+01
6.0260000e+04 1.1000000e+01
6.0265000e+04 1.0000000e+01
6.0270000e+04 1.0000000e+01
6.0275000e+04 1.0000000e+01
6.0280000e+04 1.0000000e+01
6.0285000e+04 1.0000000e+01
6.0290000e+04 1.0000000e+01
6.0295000e+04 1.0000000e+01
6.0300000e+04 1.0000000e+01
6.0305000e+04 1.0000000e+01
6.0310000e+04 1.0000000e+01
6.0315000e+04 1.0000000e+01
6.0320000e+04 8.0000000e+00
6.0325000e+04 1.0000000e+01
6.0330000e+04 1.0000000e+01
6.0335000e+04 1.0000000e+01
6.0340000e+04 1.0000000e+01
6.0345000e+04 1.0000000e+01
6.0350000e+04 8.0000000e+00
6.0355000e+04 8.0000000e+00
6.0360000e+04 8.0000000e+00
6.0365000e+04 8.0000000e+00
6.0370000e+04 8.0000000e+00
6.0375000e+04 8.0000000e+00
6.0380000e+04 8.0000000e+00
6.0385000e+04 8.0000000e+00
6.0390000e+04 8.0000000e+00
6.0395000e+04 9.0000000e+00
6.0400000e+04 1.0000000e+01
6.0405000e+04 8.0000000e+00
6.0410000e+04 8.0000000e+00
6.0415000e+04 8.0000000e+00
6.0420000e+04 8.0000000e+00
6.0425000e+04 8.0000000e+00
6.0430000e+04 8.0000000e+00
6.0435000e+04 8.0000000e+00
6.0440000e+04 8.0000000e+00
6.0445000e+04 8.0000000e+00
6.0450000e+04 1.0000000e+01
6.0455000e+04 8.0000000e+00
6.0460000e+04 1.1000000e+01
6.0465000e+04 1.1000000e+01
6.0470000e+04 1.0000000e+01
6.0475000e+04 1.0000000e+01
6.0480000e+04 1.1000000e+01
6.0485000e+04 1.1000000e+01
6.0490000e+04 1.1000000e+01
6.0495000e+04 1.1000000e+01
6.0500000e+04 1.1000000e+01
6.0505000e+04 1.1000000e+01
6.0510000e+04 1.1000000e+01
6.0515000e+04 1.1000000e+01
6.0520000e+04 1.1000000e+01
6.0525000e+04 1.1000000e+01
6.0530000e+04 1.1000000e+01
6.0535000e+04 1.1000000e+01
6.0540000e+04 1.1000000e+01
6.0545000e+04 1.1000000e+01
6.0550000e+04 1.1000000e+01
6.0555000e+04 1.1000000e+01
6.0560000e+04 1.1000000e+01
6.0565000e+04 1.0000000e+01
6.0570000e+04 1.1000000e+01
6.0575000e+04 1.1000000e+01
6.0580000e+04 1.1000000e+01
6.0585000e+04 1.1000000e+01
6.0590000e+04 1.1000000e+01
6.0595000e+04 1.1000000e+01
6.0600000e+04 1.1000000e+01
6.0605000e+04 1.1000000e+01
6.0610000e+04 1.1000000e+01
6.0615000e+04 1.1000000e+01
6.0620000e+04 1.1000000e+01
6.0625000e+04 1.1000000e+01
6.0630000e+04 1.0000000e+01
6.0635000e+04 1.1000000e+01
6.0640000e+04 1.1000000e+01
6.0645000e+04 1.1000000e+01
6.0650000e+04 1.1000000e+01
6.0655000e+04 1.1000000e+01
6.0660000e+04 1.1000000e+01
6.0665000e+04 1.0000000e+01
6.0670000e+04 1.1000000e+01
6.0675000e+04 1.1000000e+01
6.0680000e+04 1.1000000e+01
6.0685000e+04 1.1000000e+01
6.0690000e+04 1.1000000e+01
6.0695000e+04 1.1000000e+01
6.0700000e+04 1.1000000e+01
6.0705000e+04 1.1000000e+01
6.0710000e+04 1.1000000e+01
6.0715000e+04 1.1000000e+01
6.0720000e+04 1.1000000e+01
6.0725000e+04 1.1000000e+01
6.0730000e+04 1.1000000e+01
6.0735000e+04 1.1000000e+01
6.0740000e+04 1.1000000e+01
6.0745000e+04 1.1000000e+01
6.0750000e+04 1.1000000e+01
6.0755000e+04 1.1000000e+01
6.0760000e+04 1.1000000e+01
6.0765000e+04 1.1000000e+01
6.0770000e+04 1.1000000e+01
6.0775000e+04 1.1000000e+01
6.0780000e+04 1.1000000e+01
6.0785000e+04 1.0000000e+01
6.0790000e+04 1.0000000e+01
6.0795000e+04 1.0000000e+01
6.0800000e+04 1.1000000e+01
6.0805000e+04 1.1000000e+01
6.0810000e+04 1.1000000e+01
6.0815000e+04 1.1000000e+01
6.0820000e+04 1.1000000e+01
6.0825000e+04 1.1000000e+01
6.0830000e+04 1.1000000e+01
6.0835000e+04 1.1000000e+01
6.0840000e+04 1.1000000e+01
6.0845000e+04 1.1000000e+01
6.0850000e+04 1.1000000e+01
6.0855000e+04 1.1000000e+01
6.0860000e+04 1.0000000e+01
6.0865000e+04 1.1000000e+01
6.0870000e+04 1.1000000e+01
6.0875000e+04 1.0000000e+01
6.0880000e+04 1.1000000e+01
6.0885000e+04 1.1000000e+01
6.0890000e+04 1.1000000e+01
6.0895000e+04 1.1000000e+01
6.0900000e+04 1.0000000e+01
6.0905000e+04 1.1000000e+01
6.0910000e+04 1.1000000e+01
6.0915000e+04 1.1000000e+01
6.0920000e+04 1.0000000e+01
6.0925000e+04 1.1000000e+01
6.0930000e+04 1.1000000e+01
6.0935000e+04 1.1000000e+01
6.0940000e+04 1.1000000e+01
6.0945000e+04 1.0000000e+01
6.0950000e+04 1.0000000e+01
6.0955000e+04 1.1000000e+01
6.0960000e+04 1.1000000e+01
6.0965000e+04 1.2000000e+01
6.0970000e+04 1.2000000e+01
6.0975000e+04 1.2000000e+01
6.0980000e+04 1.2000000e+01
6.0985000e+04 1.2000000e+01
6.0990000e+04 1.2000000e+01
6.0995000e+04 1.1000000e+01
6.1000000e+04 1.2000000e+01
6.1005000e+04 1.2000000e+01
6.1010000e+04 1.2000000e+01
6.1015000e+04 1.2000000e+01
6.1020000e+04 1.2000000e+01
6.1025000e+04 1.2000000e+01
6.1030000e+04 1.1000000e+01
6.1035000e+04 1.1000000e+01
6.1040000e+04 1.1000000e+01
6.1045000e+04 1.0000000e+01
6.1050000e+04 1.0000000e+01
6.1055000e+04 1.1000000e+01
6.1060000e+04 1.1000000e+01
6.1065000e+04 1.2000000e+01
6.1070000e+04 1.1000000e+01
6.1075000e+04 1.1000000e+01
6.1080000e+04 1.1000000e+01
6.1085000e+04 1.1000000e+01
6.1090000e+04 1.1000000e+01
6.1095000e+04 1.2000000e+01
6.1100000e+04 1.2000000e+01
6.1105000e+04 1.1000000e+01
6.1110000e+04 1.1000000e+01
6.1115000e+04 1.1000000e+01
6.1120000e+04 1.1000000e+01
6.1125000e+04 1.1000000e+01
6.1130000e+04 1.1000000e+01
6.1135000e+04 1.1000000e+01
6.1140000e+04 1.1000000e+01
6.1145000e+04 1.1000000e+01
6.1150000e+04 1.1000000e+01
6.1155000e+04 1.1000000e+01
6.1160000e+04 1.1000000e+01
6.1165000e+04 1.1000000e+01
6.1170000e+04 1.1000000e+01
6.1175000e+04 1.1000000e+01
6.1180000e+04 1.1000000e+01
6.1185000e+04 1.1000000e+01
6.1190000e+04 1.1000000e+01
6.1195000e+04 1.1000000e+01
6.1200000e+04 1.1000000e+01
6.1205000e+04 1.1000000e+01
6.1210000e+04 1.1000000e+01
6.1215000e+04 1.1000000e+01
6.1220000e+04 1.1000000e+01
6.1225000e+04 1.1000000e+01
6.1230000e+04 1.1000000e+01
6.1235000e+04 1.1000000e+01
6.1240000e+04 1.1000000e+01
6.1245000e+04 1.1000000e+01
6.1250000e+04 1.1000000e+01
6.1255000e+04 1.1000000e+01
6.1260000e+04 1.1000000e+01
6.1265000e+04 1.1000000e+01
6.1270000e+04 1.1000000e+01
6.1275000e+04 1.1000000e+01
6.1280000e+04 1.1000000e+01
6.1285000e+04 1.1000000e+01
6.1290000e+04 1.1000000e+01
6.1295000e+04 1.1000000e+01
6.1300000e+04 1.1000000e+01
6.1305000e+04 1.1000000e+01
6.1310000e+04 1.1000000e+01
6.1315000e+04 1.1000000e+01
6.1320000e+04 1.1000000e+01
6.1325000e+04 1.1000000e+01
6.1330000e+04 1.1000000e+01
6.1335000e+04 1.1000000e+01
6.1340000e+04 1.1000000e+01
6.1345000e+04 1.1000000e+01
6.1350000e+04 1.1000000e+01
6.1355000e+04 1.1000000e+01
6.1360000e+04 1.1000000e+01
6.1365000e+04 1.1000000e+01
6.1370000e+04 1.1000000e+01
6.1375000e+04 1.1000000e+01
6.1380000e+04 1.1000000e+01
6.1385000e+04 1.1000000e+01
6.1390000e+04 1.1000000e+01
6.1395000e+04 1.1000000e+01
6.1400000e+04 1.1000000e+01
6.1405000e+04 1.1000000e+01
6.1410000e+04 1.1000000e+01
6.1415000e+04 1.1000000e+01
6.1420000e+04 1.1000000e+01
6.1425000e+04 1.1000000e+01
6.1430000e+04 1.1000000e+01
6.1435000e+04 1.1000000e+01
6.1440000e+04 1.1000000e+01
6.1445000e+04 1.1000000e+01
6.1450000e+04 1.1000000e+01
6.1455000e+04 1.1000000e+01
6.1460000e+04 1.1000000e+01
6.1465000e+04 1.1000000e+01
6.1470000e+04 1.1000000e+01
6.1475000e+04 1.1000000e+01
6.1480000e+04 1.1000000e+01
6.1485000e+04 1.1000000e+01
6.1490000e+04 1.1000000e+01
6.1495000e+04 1.1000000e+01
6.1500000e+04 1.1000000e+01
6.1505000e+04 1.1000000e+01
6.1510000e+04 1.1000000e+01
6.1515000e+04 1.1000000e+01
6.1520000e+04 1.1000000e+01
6.1525000e+04 1.1000000e+01
6.1530000e+04 1.1000000e+01
6.1535000e+04 1.1000000e+01
6.1540000e+04 1.1000000e+01
6.1545000e+04 1.1000000e+01
6.1550000e+04 1.1000000e+01
6.1555000e+04 1.1000000e+01
6.1560000e+04 1.1000000e+01
6.1565000e+04 1.1000000e+01
6.1570000e+04 1.1000000e+01
6.1575000e+04 1.1000000e+01
6.1580000e+04 1.1000000e+01
6.1585000e+04 1.1000000e+01
6.1590000e+04 1.1000000e+01
6.1595000e+04 1.1000000e+01
6.1600000e+04 1.1000000e+01
6.1605000e+04 1.1000000e+01
6.1610000e+04 1.1000000e+01
6.1615000e+04 1.1000000e+01
6.1620000e+04 1.1000000e+01
6.1625000e+04 1.1000000e+01
6.1630000e+04 1.1000000e+01
6.1635000e+04 1.1000000e+01
6.1640000e+04 1.1000000e+01
6.1645000e+04 1.1000000e+01
6.1650000e+04 1.1000000e+01
6.1655000e+04 1.1000000e+01
6.1660000e+04 1.1000000e+01
6.1665000e+04 1.1000000e+01
6.1670000e+04 1.1000000e+01
6.1675000e+04 1.1000000e+01
6.1680000e+04 1.1000000e+01
6.1685000e+04 1.1000000e+01
6.1690000e+04 1.1000000e+01
6.1695000e+04 1.1000000e+01
6.1700000e+04 1.1000000e+01
6.1705000e+04 1.1000000e+01
6.1710000e+04 1.1000000e+01
6.1715000e+04 1.1000000e+01
6.1720000e+04 1.1000000e+01
6.1725000e+04 1.1000000e+01
6.1730000e+04 1.1000000e+01
6.1735000e+04 1.1000000e+01
6.1740000e+04 1.1000000e+01
6.1745000e+04 1.1000000e+01
6.1750000e+04 1.1000000e+01
6.1755000e+04 1.1000000e+01
6.1760000e+04 1.1000000e+01
6.1765000e+04 1.1000000e+01
6.1770000e+04 1.1000000e+01
6.1775000e+04 1.1000000e+01
6.1780000e+04 1.1000000e+01
6.1785000e+04 1.1000000e+01
6.1790000e+04 1.1000000e+01
6.1795000e+04 1.1000000e+01
6.1800000e+04 1.1000000e+01
6.1805000e+04 1.1000000e+01
6.1810000e+04 1.1000000e+01
6.1815000e+04 1.1000000e+01
6.1820000e+04 1.1000000e+01
6.1825000e+04 1.1000000e+01
6.1830000e+04 1.1000000e+01
6.1835000e+04 1.1000000e+01
6.1840000e+04 1.1000000e+01
6.1845000e+04 1.1000000e+01
6.1850000e+04 1.1000000e+01
6.1855000e+04 1.1000000e+01
6.1860000e+04 1.1000000e+01
6.1865000e+04 1.1000000e+01
6.1870000e+04 1.1000000e+01
6.1875000e+04 1.1000000e+01
6.1880000e+04 1.1000000e+01
6.1885000e+04 1.1000000e+01
6.1890000e+04 1.1000000e+01
6.1895000e+04 1.1000000e+01
6.1900000e+04 1.0000000e+01
6.1905000e+04 1.0000000e+01
6.1910000e+04 1.0000000e+01
6.1915000e+04 1.1000000e+01
6.1920000e+04 1.0000000e+01
6.1925000e+04 1.1000000e+01
6.1930000e+04 1.1000000e+01
6.1935000e+04 1.1000000e+01
6.1940000e+04 1.1000000e+01
6.1945000e+04 1.2000000e+01
6.1950000e+04 1.1000000e+01
6.1955000e+04 1.1000000e+01
6.1960000e+04 1.1000000e+01
6.1965000e+04 1.1000000e+01
6.1970000e+04 1.1000000e+01
6.1975000e+04 1.1000000e+01
6.1980000e+04 1.1000000e+01
6.1985000e+04 1.1000000e+01
6.1990000e+04 1.1000000e+01
6.1995000e+04 1.1000000e+01
6.2000000e+04 1.1000000e+01
6.2005000e+04 1.1000000e+01
6.2010000e+04 1.1000000e+01
6.2015000e+04 1.1000000e+01
6.2020000e+04 1.1000000e+01
6.2025000e+04 1.1000000e+01
6.2030000e+04 1.1000000e+01
6.2035000e+04 1.1000000e+01
6.2040000e+04 1.1000000e+01
6.2045000e+04 1.1000000e+01
6.2050000e+04 1.1000000e+01
6.2055000e+04 1.1000000e+01
6.2060000e+04 1.1000000e+01
6.2065000e+04 1.1000000e+01
6.2070000e+04 1.1000000e+01
6.2075000e+04 1.1000000e+01
6.2080000e+04 1.1000000e+01
6.2085000e+04 1.1000000e+01
6.2090000e+04 1.1000000e+01
6.2095000e+04 1.1000000e+01
6.2100000e+04 1.1000000e+01
6.2105000e+04 1.1000000e+01
6.2110000e+04 1.1000000e+01
6.2115000e+04 1.1000000e+01
6.2120000e+04 1.1000000e+01
6.2125000e+04 1.1000000e+01
6.2130000e+04 1.1000000e+01
6.2135000e+04 1.1000000e+01
6.2140000e+04 1.1000000e+01
6.2145000e+04 1.1000000e+01
6.2150000e+04 1.1000000e+01
6.2155000e+04 1.1000000e+01
6.2160000e+04 1.1000000e+01
6.2165000e+04 1.1000000e+01
6.2170000e+04 1.1000000e+01
6.2175000e+04 1.1000000e+01
6.2180000e+04 1.1000000e+01
6.2185000e+04 1.1000000e+01
6.2190000e+04 1.1000000e+01
6.2195000e+04 1.1000000e+01
6.2200000e+04 1.1000000e+01
6.2205000e+04 1.1000000e+01
6.2210000e+04 1.1000000e+01
6.2215000e+04 1.1000000e+01
6.2220000e+04 1.1000000e+01
6.2225000e+04 1.1000000e+01
6.2230000e+04 1.1000000e+01
6.2235000e+04 1.1000000e+01
6.2240000e+04 1.1000000e+01
6.2245000e+04 1.1000000e+01
6.2250000e+04 1.1000000e+01
6.2255000e+04 1.1000000e+01
6.2260000e+04 1.1000000e+01
6.2265000e+04 1.1000000e+01
6.2270000e+04 9.0000000e+00
6.2275000e+04 1.1000000e+01
6.2280000e+04 1.1000000e+01
6.2285000e+04 1.1000000e+01
6.2290000e+04 9.0000000e+00
6.2295000e+04 9.0000000e+00
6.2300000e+04 9.0000000e+00
6.2305000e+04 9.0000000e+00
6.2310000e+04 9.0000000e+00
6.2315000e+04 9.0000000e+00
6.2320000e+04 1.1000000e+01
6.2325000e+04 1.1000000e+01
6.2330000e+04 1.1000000e+01
6.2335000e+04 1.1000000e+01
6.2340000e+04 1.1000000e+01
6.2345000e+04 1.1000000e+01
6.2350000e+04 1.1000000e+01
6.2355000e+04 1.1000000e+01
6.2360000e+04 1.1000000e+01
6.2365000e+04 1.1000000e+01
6.2370000e+04 1.1000000e+01
6.2375000e+04 1.1000000e+01
6.2380000e+04 1.1000000e+01
6.2385000e+04 1.1000000e+01
6.2390000e+04 1.1000000e+01
6.2395000e+04 1.1000000e+01
6.2400000e+04 1.1000000e+01
6.2405000e+04 1.1000000e+01
6.2410000e+04 1.1000000e+01
6.2415000e+04 1.1000000e+01
6.2420000e+04 1.1000000e+01
6.2425000e+04 1.1000000e+01
6.2430000e+04 1.1000000e+01
6.2435000e+04 1.1000000e+01
6.2440000e+04 1.1000000e+01
6.2445000e+04 1.1000000e+01
6.2450000e+04 1.1000000e+01
6.2455000e+04 1.1000000e+01
6.2460000e+04 1.1000000e+01
6.2465000e+04 1.1000000e+01
6.2470000e+04 1.1000000e+01
6.2475000e+04 1.1000000e+01
6.2480000e+04 1.1000000e+01
6.2485000e+04 1.1000000e+01
6.2490000e+04 1.1000000e+01
6.2495000e+04 1.1000000e+01
6.2500000e+04 1.1000000e+01
6.2505000e+04 1.1000000e+01
6.2510000e+04 1.1000000e+01
6.2515000e+04 1.1000000e+01
6.2520000e+04 1.1000000e+01
6.2525000e+04 1.1000000e+01
6.2530000e+04 1.1000000e+01
6.2535000e+04 1.1000000e+01
6.2540000e+04 1.1000000e+01
6.2545000e+04 1.1000000e+01
6.2550000e+04 1.1000000e+01
6.2555000e+04 1.1000000e+01
6.2560000e+04 1.1000000e+01
6.2565000e+04 1.1000000e+01
6.2570000e+04 1.1000000e+01
6.2575000e+04 1.1000000e+01
6.2580000e+04 1.1000000e+01
6.2585000e+04 1.1000000e+01
6.2590000e+04 1.1000000e+01
6.2595000e+04 1.1000000e+01
6.2600000e+04 1.1000000e+01
6.2605000e+04 1.1000000e+01
6.2610000e+04 1.1000000e+01
6.2615000e+04 1.1000000e+01
6.2620000e+04 1.1000000e+01
6.2625000e+04 1.1000000e+01
6.2630000e+04 1.1000000e+01
6.2635000e+04 1.1000000e+01
6.2640000e+04 1.1000000e+01
6.2645000e+04 1.1000000e+01
6.2650000e+04 1.1000000e+01
6.2655000e+04 1.1000000e+01
6.2660000e+04 1.1000000e+01
6.2665000e+04 1.1000000e+01
6.2670000e+04 1.1000000e+01
6.2675000e+04 1.1000000e+01
6.2680000e+04 1.1000000e+01
6.2685000e+04 1.1000000e+01
6.2690000e+04 1.1000000e+01
6.2695000e+04 1.1000000e+01
6.2700000e+04 1.1000000e+01
6.2705000e+04 1.1000000e+01
6.2710000e+04 1.1000000e+01
6.2715000e+04 1.1000000e+01
6.2720000e+04 1.1000000e+01
6.2725000e+04 1.1000000e+01
6.2730000e+04 1.1000000e+01
6.2735000e+04 1.1000000e+01
6.2740000e+04 1.1000000e+01
6.2745000e+04 1.1000000e+01
6.2750000e+04 1.1000000e+01
6.2755000e+04 1.1000000e+01
6.2760000e+04 1.1000000e+01
6.2765000e+04 1.1000000e+01
6.2770000e+04 1.1000000e+01
6.2775000e+04 1.1000000e+01
6.2780000e+04 1.1000000e+01
6.2785000e+04 1.1000000e+01
6.2790000e+04 1.1000000e+01
6.2795000e+04 1.1000000e+01
6.2800000e+04 1.1000000e+01
6.2805000e+04 1.1000000e+01
6.2810000e+04 1.1000000e+01
6.2815000e+04 1.1000000e+01
6.2820000e+04 1.1000000e+01
6.2825000e+04 1.1000000e+01
6.2830000e+04 1.1000000e+01
6.2835000e+04 1.1000000e+01
6.2840000e+04 1.2000000e+01
6.2845000e+04 1.2000000e+01
6.2850000e+04 1.1000000e+01
6.2855000e+04 1.1000000e+01
6.2860000e+04 1.2000000e+01
6.2865000e+04 1.2000000e+01
6.2870000e+04 1.2000000e+01
6.2875000e+04 1.2000000e+01
6.2880000e+04 1.1000000e+01
6.2885000e+04 1.1000000e+01
6.2890000e+04 1.1000000e+01
6.2895000e+04 1.1000000e+01
6.2900000e+04 1.1000000e+01
6.2905000e+04 1.2000000e+01
6.2910000e+04 1.1000000e+01
6.2915000e+04 1.1000000e+01
6.2920000e+04 1.2000000e+01
6.2925000e+04 1.2000000e+01
6.2930000e+04 1.2000000e+01
6.2935000e+04 1.2000000e+01
6.2940000e+04 1.1000000e+01
6.2945000e+04 1.1000000e+01
6.2950000e+04 1.2000000e+01
6.2955000e+04 1.2000000e+01
6.2960000e+04 1.2000000e+01
6.2965000e+04 1.2000000e+01
6.2970000e+04 1.2000000e+01
6.2975000e+04 1.1000000e+01
6.2980000e+04 1.1000000e+01
6.2985000e+04 1.2000000e+01
6.2990000e+04 1.1000000e+01
6.2995000e+04 1.1000000e+01
6.3000000e+04 1.1000000e+01
6.3005000e+04 1.1000000e+01
6.3010000e+04 1.1000000e+01
6.3015000e+04 1.1000000e+01
6.3020000e+04 1.1000000e+01
6.3025000e+04 1.1000000e+01
6.3030000e+04 1.1000000e+01
6.3035000e+04 1.1000000e+01
6.3040000e+04 1.1000000e+01
6.3045000e+04 1.2000000e+01
6.3050000e+04 1.1000000e+01
6.3055000e+04 1.3000000e+01
6.3060000e+04 1.2000000e+01
6.3065000e+04 1.1000000e+01
6.3070000e+04 1.2000000e+01
6.3075000e+04 1.1000000e+01
6.3080000e+04 1.1000000e+01
6.3085000e+04 1.1000000e+01
6.3090000e+04 1.1000000e+01
6.3095000e+04 1.1000000e+01
6.3100000e+04 1.1000000e+01
6.3105000e+04 1.1000000e+01
6.3110000e+04 1.1000000e+01
6.3115000e+04 1.1000000e+01
6.3120000e+04 1.1000000e+01
6.3125000e+04 1.1000000e+01
6.3130000e+04 1.1000000e+01
6.3135000e+04 1.1000000e+01
6.3140000e+04 1.1000000e+01
6.3145000e+04 1.1000000e+01
6.3150000e+04 1.1000000e+01
6.3155000e+04 1.1000000e+01
6.3160000e+04 1.1000000e+01
6.3165000e+04 1.1000000e+01
6.3170000e+04 1.1000000e+01
6.3175000e+04 1.1000000e+01
6.3180000e+04 1.1000000e+01
6.3185000e+04 1.1000000e+01
6.3190000e+04 1.1000000e+01
6.3195000e+04 1.1000000e+01
6.3200000e+04 1.1000000e+01
6.3205000e+04 1.1000000e+01
6.3210000e+04 1.1000000e+01
6.3215000e+04 1.1000000e+01
6.3220000e+04 1.1000000e+01
6.3225000e+04 1.1000000e+01
6.3230000e+04 1.1000000e+01
6.3235000e+04 1.1000000e+01
6.3240000e+04 1.1000000e+01
6.3245000e+04 1.1000000e+01
6.3250000e+04 1.1000000e+01
6.3255000e+04 1.1000000e+01
6.3260000e+04 1.1000000e+01
6.3265000e+04 1.1000000e+01
6.3270000e+04 1.1000000e+01
6.3275000e+04 1.1000000e+01
6.3280000e+04 1.1000000e+01
6.3285000e+04 1.1000000e+01
6.3290000e+04 1.1000000e+01
6.3295000e+04 1.1000000e+01
6.3300000e+04 1.1000000e+01
6.3305000e+04 1.1000000e+01
6.3310000e+04 1.1000000e+01
6.3315000e+04 1.1000000e+01
6.3320000e+04 1.1000000e+01
6.3325000e+04 1.1000000e+01
6.3330000e+04 1.1000000e+01
6.3335000e+04 1.1000000e+01
6.3340000e+04 1.1000000e+01
6.3345000e+04 1.2000000e+01
6.3350000e+04 1.2000000e+01
6.3355000e+04 1.1000000e+01
6.3360000e+04 1.1000000e+01
6.3365000e+04 1.1000000e+01
6.3370000e+04 1.2000000e+01
6.3375000e+04 1.1000000e+01
6.3380000e+04 1.1000000e+01
6.3385000e+04 1.1000000e+01
6.3390000e+04 1.1000000e+01
6.3395000e+04 1.1000000e+01
6.3400000e+04 1.1000000e+01
6.3405000e+04 1.0000000e+01
6.3410000e+04 1.0000000e+01
6.3415000e+04 1.0000000e+01
6.3420000e+04 1.1000000e+01
6.3425000e+04 1.1000000e+01
6.3430000e+04 1.0000000e+01
6.3435000e+04 1.0000000e+01
6.3440000e+04 1.0000000e+01
6.3445000e+04 1.0000000e+01
6.3450000e+04 1.0000000e+01
6.3455000e+04 1.0000000e+01
6.3460000e+04 1.0000000e+01
6.3465000e+04 1.0000000e+01
6.3470000e+04 1.0000000e+01
6.3475000e+04 1.1000000e+01
6.3480000e+04 1.0000000e+01
6.3485000e+04 1.0000000e+01
6.3490000e+04 1.0000000e+01
6.3495000e+04 1.0000000e+01
6.3500000e+04 1.0000000e+01
6.3505000e+04 1.0000000e+01
6.3510000e+04 1.0000000e+01
6.3515000e+04 1.0000000e+01
6.3520000e+04 1.0000000e+01
6.3525000e+04 1.0000000e+01
6.3530000e+04 1.0000000e+01
6.3535000e+04 1.0000000e+01
6.3540000e+04 1.0000000e+01
6.3545000e+04 1.0000000e+01
6.3550000e+04 1.0000000e+01
6.3555000e+04 1.0000000e+01
6.3560000e+04 1.0000000e+01
6.3565000e+04 1.0000000e+01
6.3570000e+04 1.0000000e+01
6.3575000e+04 1.0000000e+01
6.3580000e+04 1.0000000e+01
6.3585000e+04 1.0000000e+01
6.3590000e+04 1.0000000e+01
6.3595000e+04 1.0000000e+01
6.3600000e+04 1.0000000e+01
6.3605000e+04 1.0000000e+01
6.3610000e+04 1.0000000e+01
6.3615000e+04 1.0000000e+01
6.3620000e+04 1.0000000e+01
6.3625000e+04 1.0000000e+01
6.3630000e+04 1.0000000e+01
6.3635000e+04 1.0000000e+01
6.3640000e+04 1.0000000e+01
6.3645000e+04 1.0000000e+01
6.3650000e+04 1.0000000e+01
6.3655000e+04 1.0000000e+01
6.3660000e+04 1.1000000e+01
6.3665000e+04 1.0000000e+01
6.3670000e+04 1.0000000e+01
6.3675000e+04 1.1000000e+01
6.3680000e+04 1.0000000e+01
6.3685000e+04 1.0000000e+01
6.3690000e+04 1.0000000e+01
6.3695000e+04 1.0000000e+01
6.3700000e+04 1.0000000e+01
6.3705000e+04 1.0000000e+01
6.3710000e+04 1.0000000e+01
6.3715000e+04 1.0000000e+01
6.3720000e+04 1.0000000e+01
6.3725000e+04 1.1000000e+01
6.3730000e+04 1.1000000e+01
6.3735000e+04 1.1000000e+01
6.3740000e+04 1.1000000e+01
6.3745000e+04 1.0000000e+01
6.3750000e+04 1.1000000e+01
6.3755000e+04 1.0000000e+01
6.3760000e+04 1.0000000e+01
6.3765000e+04 1.1000000e+01
6.3770000e+04 1.1000000e+01
6.3775000e+04 1.0000000e+01
6.3780000e+04 1.0000000e+01
6.3785000e+04 1.0000000e+01
6.3790000e+04 1.0000000e+01
6.3795000e+04 1.0000000e+01
6.3800000e+04 1.0000000e+01
6.3805000e+04 1.0000000e+01
6.3810000e+04 1.0000000e+01
6.3815000e+04 1.0000000e+01
6.3820000e+04 1.0000000e+01
6.3825000e+04 1.0000000e+01
6.3830000e+04 1.0000000e+01
6.3835000e+04 1.0000000e+01
6.3840000e+04 1.0000000e+01
6.3845000e+04 1.0000000e+01
6.3850000e+04 1.0000000e+01
6.3855000e+04 1.0000000e+01
6.3860000e+04 1.0000000e+01
6.3865000e+04 1.0000000e+01
6.3870000e+04 1.0000000e+01
6.3875000e+04 1.0000000e+01
6.3880000e+04 1.1000000e+01
6.3885000e+04 1.1000000e+01
6.3890000e+04 1.0000000e+01
6.3895000e+04 1.0000000e+01
6.3900000e+04 1.0000000e+01
6.3905000e+04 1.0000000e+01
6.3910000e+04 1.0000000e+01
6.3915000e+04 1.0000000e+01
6.3920000e+04 1.1000000e+01
6.3925000e+04 1.1000000e+01
6.3930000e+04 1.0000000e+01
6.3935000e+04 1.0000000e+01
6.3940000e+04 1.0000000e+01
6.3945000e+04 1.0000000e+01
6.3950000e+04 1.0000000e+01
6.3955000e+04 1.0000000e+01
6.3960000e+04 1.0000000e+01
6.3965000e+04 1.0000000e+01
6.3970000e+04 1.0000000e+01
6.3975000e+04 1.0000000e+01
6.3980000e+04 1.0000000e+01
6.3985000e+04 1.0000000e+01
6.3990000e+04 1.0000000e+01
6.3995000e+04 1.0000000e+01
6.4000000e+04 1.0000000e+01
6.4005000e+04 1.0000000e+01
6.4010000e+04 1.0000000e+01
6.4015000e+04 1.0000000e+01
6.4020000e+04 1.0000000e+01
6.4025000e+04 1.0000000e+01
6.4030000e+04 1.0000000e+01
6.4035000e+04 1.0000000e+01
6.4040000e+04 1.0000000e+01
6.4045000e+04 1.0000000e+01
6.4050000e+04 1.0000000e+01
6.4055000e+04 1.0000000e+01
6.4060000e+04 1.0000000e+01
6.4065000e+04 1.0000000e+01
6.4070000e+04 1.0000000e+01
6.4075000e+04 1.0000000e+01
6.4080000e+04 1.0000000e+01
6.4085000e+04 1.0000000e+01
6.4090000e+04 1.0000000e+01
6.4095000e+04 1.0000000e+01
6.4100000e+04 1.0000000e+01
6.4105000e+04 1.0000000e+01
6.4110000e+04 1.0000000e+01
6.4115000e+04 1.0000000e+01
6.4120000e+04 1.0000000e+01
6.4125000e+04 1.0000000e+01
6.4130000e+04 1.0000000e+01
6.4135000e+04 1.0000000e+01
6.4140000e+04 1.0000000e+01
6.4145000e+04 1.0000000e+01
6.4150000e+04 1.0000000e+01
6.4155000e+04 1.0000000e+01
6.4160000e+04 1.0000000e+01
6.4165000e+04 1.0000000e+01
6.4170000e+04 1.0000000e+01
6.4175000e+04 1.0000000e+01
6.4180000e+04 1.0000000e+01
6.4185000e+04 1.0000000e+01
6.4190000e+04 1.0000000e+01
6.4195000e+04 1.0000000e+01
6.4200000e+04 1.1000000e+01
6.4205000e+04 1.1000000e+01
6.4210000e+04 1.1000000e+01
6.4215000e+04 1.1000000e+01
6.4220000e+04 1.1000000e+01
6.4225000e+04 1.0000000e+01
6.4230000e+04 1.0000000e+01
6.4235000e+04 1.0000000e+01
6.4240000e+04 1.1000000e+01
6.4245000e+04 1.1000000e+01
6.4250000e+04 1.1000000e+01
6.4255000e+04 1.1000000e+01
6.4260000e+04 1.1000000e+01
6.4265000e+04 1.1000000e+01
6.4270000e+04 1.1000000e+01
6.4275000e+04 1.1000000e+01
6.4280000e+04 1.1000000e+01
6.4285000e+04 1.0000000e+01
6.4290000e+04 1.0000000e+01
6.4295000e+04 1.0000000e+01
6.4300000e+04 1.0000000e+01
6.4305000e+04 1.0000000e+01
6.4310000e+04 1.0000000e+01
6.4315000e+04 1.0000000e+01
6.4320000e+04 1.0000000e+01
6.4325000e+04 1.0000000e+01
6.4330000e+04 1.0000000e+01
6.4335000e+04 1.0000000e+01
6.4340000e+04 1.0000000e+01
6.4345000e+04 1.0000000e+01
6.4350000e+04 1.0000000e+01
6.4355000e+04 1.0000000e+01
6.4360000e+04 1.0000000e+01
6.4365000e+04 1.0000000e+01
6.4370000e+04 1.0000000e+01
6.4375000e+04 1.0000000e+01
6.4380000e+04 1.0000000e+01
6.4385000e+04 1.0000000e+01
6.4390000e+04 1.0000000e+01
6.4395000e+04 1.0000000e+01
6.4400000e+04 1.0000000e+01
6.4405000e+04 1.0000000e+01
6.4410000e+04 1.0000000e+01
6.4415000e+04 1.0000000e+01
6.4420000e+04 1.0000000e+01
6.4425000e+04 1.0000000e+01
6.4430000e+04 1.0000000e+01
6.4435000e+04 1.0000000e+01
6.4440000e+04 1.0000000e+01
6.4445000e+04 1.0000000e+01
6.4450000e+04 1.0000000e+01
6.4455000e+04 1.0000000e+01
6.4460000e+04 1.0000000e+01
6.4465000e+04 1.0000000e+01
6.4470000e+04 1.0000000e+01
6.4475000e+04 1.0000000e+01
6.4480000e+04 1.0000000e+01
6.4485000e+04 1.1000000e+01
6.4490000e+04 1.0000000e+01
6.4495000e+04 1.0000000e+01
6.4500000e+04 1.0000000e+01
6.4505000e+04 1.0000000e+01
6.4510000e+04 1.0000000e+01
6.4515000e+04 1.0000000e+01
6.4520000e+04 1.0000000e+01
6.4525000e+04 1.0000000e+01
6.4530000e+04 1.0000000e+01
6.4535000e+04 1.0000000e+01
6.4540000e+04 1.0000000e+01
6.4545000e+04 1.0000000e+01
6.4550000e+04 1.0000000e+01
6.4555000e+04 1.0000000e+01
6.4560000e+04 1.0000000e+01
6.4565000e+04 1.0000000e+01
6.4570000e+04 1.0000000e+01
6.4575000e+04 1.0000000e+01
6.4580000e+04 1.0000000e+01
6.4585000e+04 1.0000000e+01
6.4590000e+04 1.0000000e+01
6.4595000e+04 1.0000000e+01
6.4600000e+04 1.0000000e+01
6.4605000e+04 1.0000000e+01
6.4610000e+04 1.0000000e+01
6.4615000e+04 1.0000000e+01
6.4620000e+04 1.0000000e+01
6.4625000e+04 1.0000000e+01
6.4630000e+04 1.0000000e+01
6.4635000e+04 1.0000000e+01
6.4640000e+04 1.0000000e+01
6.4645000e+04 1.0000000e+01
6.4650000e+04 1.0000000e+01
6.4655000e+04 1.0000000e+01
6.4660000e+04 1.0000000e+01
6.4665000e+04 1.0000000e+01
6.4670000e+04 1.0000000e+01
6.4675000e+04 1.0000000e+01
6.4680000e+04 1.0000000e+01
6.4685000e+04 1.0000000e+01
6.4690000e+04 1.0000000e+01
6.4695000e+04 1.0000000e+01
6.4700000e+04 1.0000000e+01
6.4705000e+04 1.0000000e+01
6.4710000e+04 1.0000000e+01
6.4715000e+04 1.0000000e+01
6.4720000e+04 1.0000000e+01
6.4725000e+04 1.0000000e+01
6.4730000e+04 1.0000000e+01
6.4735000e+04 1.0000000e+01
6.4740000e+04 1.0000000e+01
6.4745000e+04 1.0000000e+01
6.4750000e+04 1.0000000e+01
6.4755000e+04 1.0000000e+01
6.4760000e+04 1.0000000e+01
6.4765000e+04 1.0000000e+01
6.4770000e+04 1.0000000e+01
6.4775000e+04 1.0000000e+01
6.4780000e+04 1.0000000e+01
6.4785000e+04 1.0000000e+01
6.4790000e+04 1.0000000e+01
6.4795000e+04 1.0000000e+01
6.4800000e+04 1.0000000e+01
6.4805000e+04 1.0000000e+01
6.4810000e+04 1.0000000e+01
6.4815000e+04 1.0000000e+01
6.4820000e+04 1.0000000e+01
6.4825000e+04 1.0000000e+01
6.4830000e+04 1.0000000e+01
6.4835000e+04 1.0000000e+01
6.4840000e+04 1.0000000e+01
6.4845000e+04 1.0000000e+01
6.4850000e+04 1.0000000e+01
6.4855000e+04 1.0000000e+01
6.4860000e+04 1.0000000e+01
6.4865000e+04 1.0000000e+01
6.4870000e+04 1.0000000e+01
6.4875000e+04 1.0000000e+01
6.4880000e+04 1.0000000e+01
6.4885000e+04 1.0000000e+01
6.4890000e+04 1.0000000e+01
6.4895000e+04 1.0000000e+01
6.4900000e+04 1.0000000e+01
6.4905000e+04 1.0000000e+01
6.4910000e+04 1.0000000e+01
6.4915000e+04 1.0000000e+01
6.4920000e+04 1.0000000e+01
6.4925000e+04 1.0000000e+01
6.4930000e+04 1.0000000e+01
6.4935000e+04 1.0000000e+01
6.4940000e+04 1.0000000e+01
6.4945000e+04 1.0000000e+01
6.4950000e+04 1.0000000e+01
6.4955000e+04 1.0000000e+01
6.4960000e+04 1.0000000e+01
6.4965000e+04 1.0000000e+01
6.4970000e+04 1.0000000e+01
6.4975000e+04 1.0000000e+01
6.4980000e+04 1.0000000e+01
6.4985000e+04 1.0000000e+01
6.4990000e+04 1.0000000e+01
6.4995000e+04 1.0000000e+01
6.5000000e+04 1.0000000e+01
6.5005000e+04 1.0000000e+01
6.5010000e+04 1.0000000e+01
6.5015000e+04 1.0000000e+01
6.5020000e+04 1.0000000e+01
6.5025000e+04 1.0000000e+01
6.5030000e+04 1.0000000e+01
6.5035000e+04 1.0000000e+01
6.5040000e+04 1.0000000e+01
6.5045000e+04 1.0000000e+01
6.5050000e+04 1.0000000e+01
6.5055000e+04 1.0000000e+01
6.5060000e+04 1.0000000e+01
6.5065000e+04 1.0000000e+01
6.5070000e+04 1.0000000e+01
6.5075000e+04 1.0000000e+01
6.5080000e+04 1.0000000e+01
6.5085000e+04 1.0000000e+01
6.5090000e+04 1.0000000e+01
6.5095000e+04 1.0000000e+01
6.5100000e+04 1.0000000e+01
6.5105000e+04 1.0000000e+01
6.5110000e+04 1.0000000e+01
6.5115000e+04 1.0000000e+01
6.5120000e+04 1.0000000e+01
6.5125000e+04 1.0000000e+01
6.5130000e+04 1.0000000e+01
6.5135000e+04 1.0000000e+01
6.5140000e+04 1.0000000e+01
6.5145000e+04 1.0000000e+01
6.5150000e+04 1.0000000e+01
6.5155000e+04 1.0000000e+01
6.5160000e+04 1.0000000e+01
6.5165000e+04 1.0000000e+01
6.5170000e+04 1.0000000e+01
6.5175000e+04 1.0000000e+01
6.5180000e+04 1.0000000e+01
6.5185000e+04 1.0000000e+01
6.5190000e+04 1.0000000e+01
6.5195000e+04 1.0000000e+01
6.5200000e+04 1.0000000e+01
6.5205000e+04 1.0000000e+01
6.5210000e+04 1.0000000e+01
6.5215000e+04 1.0000000e+01
6.5220000e+04 1.0000000e+01
6.5225000e+04 1.0000000e+01
6.5230000e+04 1.0000000e+01
6.5235000e+04 1.0000000e+01
6.5240000e+04 1.0000000e+01
6.5245000e+04 1.0000000e+01
6.5250000e+04 1.0000000e+01
6.5255000e+04 1.0000000e+01
6.5260000e+04 1.0000000e+01
6.5265000e+04 1.0000000e+01
6.5270000e+04 1.0000000e+01
6.5275000e+04 1.0000000e+01
6.5280000e+04 1.0000000e+01
6.5285000e+04 1.0000000e+01
6.5290000e+04 1.0000000e+01
6.5295000e+04 1.0000000e+01
6.5300000e+04 1.0000000e+01
6.5305000e+04 1.0000000e+01
6.5310000e+04 1.0000000e+01
6.5315000e+04 1.0000000e+01
6.5320000e+04 1.0000000e+01
6.5325000e+04 1.0000000e+01
6.5330000e+04 1.0000000e+01
6.5335000e+04 1.0000000e+01
6.5340000e+04 1.0000000e+01
6.5345000e+04 1.0000000e+01
6.5350000e+04 1.0000000e+01
6.5355000e+04 1.0000000e+01
6.5360000e+04 1.0000000e+01
6.5365000e+04 1.0000000e+01
6.5370000e+04 1.0000000e+01
6.5375000e+04 1.0000000e+01
6.5380000e+04 1.0000000e+01
6.5385000e+04 1.0000000e+01
6.5390000e+04 1.1000000e+01
6.5395000e+04 1.0000000e+01
6.5400000e+04 1.1000000e+01
6.5405000e+04 1.1000000e+01
6.5410000e+04 1.1000000e+01
6.5415000e+04 1.1000000e+01
6.5420000e+04 1.1000000e+01
6.5425000e+04 1.0000000e+01
6.5430000e+04 1.0000000e+01
6.5435000e+04 1.1000000e+01
6.5440000e+04 1.0000000e+01
6.5445000e+04 1.0000000e+01
6.5450000e+04 1.0000000e+01
6.5455000e+04 1.0000000e+01
6.5460000e+04 1.0000000e+01
6.5465000e+04 1.0000000e+01
6.5470000e+04 1.0000000e+01
6.5475000e+04 1.0000000e+01
6.5480000e+04 1.0000000e+01
6.5485000e+04 1.0000000e+01
6.5490000e+04 1.0000000e+01
6.5495000e+04 1.0000000e+01
6.5500000e+04 1.0000000e+01
6.5505000e+04 1.0000000e+01
6.5510000e+04 1.0000000e+01
6.5515000e+04 1.0000000e+01
6.5520000e+04 1.0000000e+01
6.5525000e+04 1.0000000e+01
6.5530000e+04 1.0000000e+01
6.5535000e+04 1.0000000e+01
6.5540000e+04 1.0000000e+01
6.5545000e+04 1.0000000e+01
6.5550000e+04 1.0000000e+01
6.5555000e+04 1.0000000e+01
6.5560000e+04 1.0000000e+01
6.5565000e+04 1.0000000e+01
6.5570000e+04 1.0000000e+01
6.5575000e+04 1.0000000e+01
6.5580000e+04 1.0000000e+01
6.5585000e+04 1.0000000e+01
6.5590000e+04 1.0000000e+01
6.5595000e+04 1.1000000e+01
6.5600000e+04 1.1000000e+01
6.5605000e+04 1.1000000e+01
6.5610000e+04 1.0000000e+01
6.5615000e+04 1.1000000e+01
6.5620000e+04 1.2000000e+01
6.5625000e+04 1.2000000e+01
6.5630000e+04 1.1000000e+01
6.5635000e+04 1.1000000e+01
6.5640000e+04 1.1000000e+01
6.5645000e+04 1.1000000e+01
6.5650000e+04 1.1000000e+01
6.5655000e+04 1.0000000e+01
6.5660000e+04 1.1000000e+01
6.5665000e+04 1.0000000e+01
6.5670000e+04 1.1000000e+01
6.5675000e+04 1.1000000e+01
6.5680000e+04 1.1000000e+01
6.5685000e+04 1.0000000e+01
6.5690000e+04 1.0000000e+01
6.5695000e+04 1.1000000e+01
6.5700000e+04 1.0000000e+01
6.5705000e+04 1.0000000e+01
6.5710000e+04 1.0000000e+01
6.5715000e+04 1.0000000e+01
6.5720000e+04 1.0000000e+01
6.5725000e+04 1.0000000e+01
6.5730000e+04 1.0000000e+01
6.5735000e+04 1.0000000e+01
6.5740000e+04 1.0000000e+01
6.5745000e+04 1.0000000e+01
6.5750000e+04 1.0000000e+01
6.5755000e+04 1.0000000e+01
6.5760000e+04 1.0000000e+01
6.5765000e+04 1.0000000e+01
6.5770000e+04 1.0000000e+01
6.5775000e+04 1.0000000e+01
6.5780000e+04 1.0000000e+01
6.5785000e+04 1.0000000e+01
6.5790000e+04 1.0000000e+01
6.5795000e+04 1.0000000e+01
6.5800000e+04 1.0000000e+01
6.5805000e+04 1.0000000e+01
6.5810000e+04 1.0000000e+01
6.5815000e+04 1.0000000e+01
6.5820000e+04 1.0000000e+01
6.5825000e+04 1.0000000e+01
6.5830000e+04 1.0000000e+01
6.5835000e+04 1.0000000e+01
6.5840000e+04 1.0000000e+01
6.5845000e+04 1.0000000e+01
6.5850000e+04 1.0000000e+01
6.5855000e+04 1.0000000e+01
6.5860000e+04 1.0000000e+01
6.5865000e+04 1.0000000e+01
6.5870000e+04 1.0000000e+01
6.5875000e+04 1.0000000e+01
6.5880000e+04 1.0000000e+01
6.5885000e+04 1.0000000e+01
6.5890000e+04 1.0000000e+01
6.5895000e+04 1.0000000e+01
6.5900000e+04 1.0000000e+01
6.5905000e+04 1.0000000e+01
6.5910000e+04 1.0000000e+01
6.5915000e+04 1.1000000e+01
6.5920000e+04 1.0000000e+01
6.5925000e+04 1.1000000e+01
6.5930000e+04 1.1000000e+01
6.5935000e+04 1.1000000e+01
6.5940000e+04 1.0000000e+01
6.5945000e+04 1.1000000e+01
6.5950000e+04 1.1000000e+01
6.5955000e+04 1.0000000e+01
6.5960000e+04 1.0000000e+01
6.5965000e+04 1.0000000e+01
6.5970000e+04 1.0000000e+01
6.5975000e+04 1.0000000e+01
6.5980000e+04 1.0000000e+01
6.5985000e+04 1.0000000e+01
6.5990000e+04 1.0000000e+01
6.5995000e+04 1.0000000e+01
6.6000000e+04 1.0000000e+01
6.6005000e+04 1.0000000e+01
6.6010000e+04 1.0000000e+01
6.6015000e+04 1.0000000e+01
6.6020000e+04 1.0000000e+01
6.6025000e+04 1.9000000e+01
6.6030000e+04 1.1000000e+01
6.6035000e+04 1.0000000e+01
6.6040000e+04 1.0000000e+01
6.6045000e+04 1.0000000e+01
6.6050000e+04 1.0000000e+01
6.6055000e+04 1.0000000e+01
6.6060000e+04 1.1000000e+01
6.6065000e+04 1.1000000e+01
6.6070000e+04 1.1000000e+01
6.6075000e+04 1.1000000e+01
6.6080000e+04 1.1000000e+01
6.6085000e+04 1.1000000e+01
6.6090000e+04 1.1000000e+01
6.6095000e+04 1.1000000e+01
6.6100000e+04 1.1000000e+01
6.6105000e+04 1.1000000e+01
6.6110000e+04 1.1000000e+01
6.6115000e+04 1.1000000e+01
6.6120000e+04 9.0000000e+00
6.6125000e+04 1.1000000e+01
6.6130000e+04 1.1000000e+01
6.6135000e+04 1.1000000e+01
6.6140000e+04 1.1000000e+01
6.6145000e+04 1.1000000e+01
6.6150000e+04 1.1000000e+01
6.6155000e+04 1.1000000e+01
6.6160000e+04 1.1000000e+01
6.6165000e+04 1.1000000e+01
6.6170000e+04 1.1000000e+01
6.6175000e+04 1.1000000e+01
6.6180000e+04 1.1000000e+01
6.6185000e+04 1.1000000e+01
6.6190000e+04 1.1000000e+01
6.6195000e+04 1.1000000e+01
6.6200000e+04 1.1000000e+01
6.6205000e+04 1.2000000e+01
6.6210000e+04 1.2000000e+01
6.6215000e+04 1.2000000e+01
6.6220000e+04 1.2000000e+01
6.6225000e+04 1.2000000e+01
6.6230000e+04 1.2000000e+01
6.6235000e+04 1.2000000e+01
6.6240000e+04 1.2000000e+01
6.6245000e+04 1.2000000e+01
6.6250000e+04 1.2000000e+01
6.6255000e+04 1.2000000e+01
6.6260000e+04 1.1000000e+01
6.6265000e+04 1.1000000e+01
6.6270000e+04 1.1000000e+01
6.6275000e+04 1.1000000e+01
6.6280000e+04 1.1000000e+01
6.6285000e+04 1.1000000e+01
6.6290000e+04 1.1000000e+01
6.6295000e+04 1.1000000e+01
6.6300000e+04 1.2000000e+01
6.6305000e+04 1.2000000e+01
6.6310000e+04 1.1000000e+01
6.6315000e+04 1.2000000e+01
6.6320000e+04 1.2000000e+01
6.6325000e+04 1.2000000e+01
6.6330000e+04 1.0000000e+01
6.6335000e+04 1.2000000e+01
6.6340000e+04 1.2000000e+01
6.6345000e+04 1.2000000e+01
6.6350000e+04 1.0000000e+01
6.6355000e+04 1.2000000e+01
6.6360000e+04 1.2000000e+01
6.6365000e+04 1.2000000e+01
6.6370000e+04 1.2000000e+01
6.6375000e+04 1.2000000e+01
6.6380000e+04 1.2000000e+01
6.6385000e+04 1.2000000e+01
6.6390000e+04 1.2000000e+01
6.6395000e+04 1.2000000e+01
6.6400000e+04 1.2000000e+01
6.6405000e+04 1.2000000e+01
6.6410000e+04 1.2000000e+01
6.6415000e+04 1.2000000e+01
6.6420000e+04 1.2000000e+01
6.6425000e+04 1.2000000e+01
6.6430000e+04 1.2000000e+01
6.6435000e+04 1.2000000e+01
6.6440000e+04 1.1000000e+01
6.6445000e+04 1.1000000e+01
6.6450000e+04 1.2000000e+01
6.6455000e+04 1.2000000e+01
6.6460000e+04 1.2000000e+01
6.6465000e+04 1.2000000e+01
6.6470000e+04 1.2000000e+01
6.6475000e+04 1.2000000e+01
6.6480000e+04 1.2000000e+01
6.6485000e+04 1.2000000e+01
6.6490000e+04 1.2000000e+01
6.6495000e+04 1.2000000e+01
6.6500000e+04 1.2000000e+01
6.6505000e+04 1.2000000e+01
6.6510000e+04 1.2000000e+01
6.6515000e+04 1.2000000e+01
6.6520000e+04 1.2000000e+01
6.6525000e+04 1.2000000e+01
6.6530000e+04 1.2000000e+01
6.6535000e+04 1.2000000e+01
6.6540000e+04 1.2000000e+01
6.6545000e+04 1.2000000e+01
6.6550000e+04 1.2000000e+01
6.6555000e+04 1.1000000e+01
6.6560000e+04 1.2000000e+01
6.6565000e+04 1.2000000e+01
6.6570000e+04 1.2000000e+01
6.6575000e+04 1.2000000e+01
6.6580000e+04 1.1000000e+01
6.6585000e+04 1.1000000e+01
6.6590000e+04 1.2000000e+01
6.6595000e+04 1.1000000e+01
6.6600000e+04 1.2000000e+01
6.6605000e+04 1.2000000e+01
6.6610000e+04 1.2000000e+01
6.6615000e+04 1.1000000e+01
6.6620000e+04 1.2000000e+01
6.6625000e+04 2.0000000e+01
6.6630000e+04 1.2000000e+01
6.6635000e+04 2.0000000e+01
6.6640000e+04 2.0000000e+01
6.6645000e+04 1.1000000e+01
6.6650000e+04 2.0000000e+01
6.6655000e+04 1.1000000e+01
6.6660000e+04 1.8000000e+01
6.6665000e+04 1.2000000e+01
6.6670000e+04 2.0000000e+01
6.6675000e+04 1.2000000e+01
6.6680000e+04 1.2000000e+01
6.6685000e+04 1.2000000e+01
6.6690000e+04 1.2000000e+01
6.6695000e+04 1.2000000e+01
6.6700000e+04 1.2000000e+01
6.6705000e+04 1.2000000e+01
6.6710000e+04 1.2000000e+01
6.6715000e+04 1.2000000e+01
6.6720000e+04 1.1000000e+01
6.6725000e+04 1.2000000e+01
6.6730000e+04 1.2000000e+01
6.6735000e+04 1.2000000e+01
6.6740000e+04 2.0000000e+01
6.6745000e+04 2.0000000e+01
6.6750000e+04 1.0000000e+01
6.6755000e+04 1.0000000e+01
6.6760000e+04 1.0000000e+01
6.6765000e+04 1.0000000e+01
6.6770000e+04 1.1000000e+01
6.6775000e+04 1.1000000e+01
6.6780000e+04 1.1000000e+01
6.6785000e+04 1.1000000e+01
6.6790000e+04 1.1000000e+01
6.6795000e+04 1.1000000e+01
6.6800000e+04 1.1000000e+01
6.6805000e+04 1.0000000e+01
6.6810000e+04 1.1000000e+01
6.6815000e+04 1.1000000e+01
6.6820000e+04 1.1000000e+01
6.6825000e+04 2.0000000e+01
6.6830000e+04 1.1000000e+01
6.6835000e+04 1.0000000e+01
6.6840000e+04 2.0000000e+01
6.6845000e+04 2.0000000e+01
6.6850000e+04 2.0000000e+01
6.6855000e+04 1.9000000e+01
6.6860000e+04 1.8000000e+01
6.6865000e+04 1.9000000e+01
6.6870000e+04 1.9000000e+01
6.6875000e+04 1.8000000e+01
6.6880000e+04 1.9000000e+01
6.6885000e+04 2.0000000e+01
6.6890000e+04 1.9000000e+01
6.6895000e+04 1.9000000e+01
6.6900000e+04 1.8000000e+01
6.6905000e+04 1.9000000e+01
6.6910000e+04 1.9000000e+01
6.6915000e+04 1.9000000e+01
6.6920000e+04 1.8000000e+01
6.6925000e+04 1.8000000e+01
6.6930000e+04 1.8000000e+01
6.6935000e+04 1.8000000e+01
6.6940000e+04 1.8000000e+01
6.6945000e+04 1.8000000e+01
6.6950000e+04 1.8000000e+01
6.6955000e+04 1.8000000e+01
6.6960000e+04 1.8000000e+01
6.6965000e+04 1.8000000e+01
6.6970000e+04 1.8000000e+01
6.6975000e+04 1.8000000e+01
6.6980000e+04 9.0000000e+00
6.6985000e+04 1.8000000e+01
6.6990000e+04 1.8000000e+01
6.6995000e+04 1.6000000e+01
6.7000000e+04 1.8000000e+01
6.7005000e+04 1.8000000e+01
6.7010000e+04 1.8000000e+01
6.7015000e+04 9.0000000e+00
6.7020000e+04 9.0000000e+00
6.7025000e+04 9.0000000e+00
6.7030000e+04 9.0000000e+00
6.7035000e+04 9.0000000e+00
6.7040000e+04 1.0000000e+01
6.7045000e+04 9.0000000e+00
6.7050000e+04 1.0000000e+01
6.7055000e+04 1.0000000e+01
6.7060000e+04 1.0000000e+01
6.7065000e+04 1.0000000e+01
6.7070000e+04 1.0000000e+01
6.7075000e+04 1.0000000e+01
6.7080000e+04 1.0000000e+01
6.7085000e+04 9.0000000e+00
6.7090000e+04 9.0000000e+00
6.7095000e+04 9.0000000e+00
6.7100000e+04 9.0000000e+00
6.7105000e+04 9.0000000e+00
6.7110000e+04 9.0000000e+00
6.7115000e+04 9.0000000e+00
6.7120000e+04 9.0000000e+00
6.7125000e+04 9.0000000e+00
6.7130000e+04 9.0000000e+00
6.7135000e+04 9.0000000e+00
6.7140000e+04 9.0000000e+00
6.7145000e+04 9.0000000e+00
6.7150000e+04 9.0000000e+00
6.7155000e+04 9.0000000e+00
6.7160000e+04 9.0000000e+00
6.7165000e+04 9.0000000e+00
6.7170000e+04 9.0000000e+00
6.7175000e+04 9.0000000e+00
6.7180000e+04 9.0000000e+00
6.7185000e+04 9.0000000e+00
6.7190000e+04 9.0000000e+00
6.7195000e+04 9.0000000e+00
6.7200000e+04 9.0000000e+00
6.7205000e+04 9.0000000e+00
6.7210000e+04 9.0000000e+00
6.7215000e+04 9.0000000e+00
6.7220000e+04 9.0000000e+00
6.7225000e+04 9.0000000e+00
6.7230000e+04 9.0000000e+00
6.7235000e+04 9.0000000e+00
6.7240000e+04 9.0000000e+00
6.7245000e+04 9.0000000e+00
6.7250000e+04 9.0000000e+00
6.7255000e+04 9.0000000e+00
6.7260000e+04 9.0000000e+00
6.7265000e+04 9.0000000e+00
6.7270000e+04 9.0000000e+00
6.7275000e+04 9.0000000e+00
6.7280000e+04 9.0000000e+00
6.7285000e+04 9.0000000e+00
6.7290000e+04 9.0000000e+00
6.7295000e+04 9.0000000e+00
6.7300000e+04 9.0000000e+00
6.7305000e+04 9.0000000e+00
6.7310000e+04 9.0000000e+00
6.7315000e+04 9.0000000e+00
6.7320000e+04 9.0000000e+00
6.7325000e+04 9.0000000e+00
6.7330000e+04 9.0000000e+00
6.7335000e+04 9.0000000e+00
6.7340000e+04 9.0000000e+00
6.7345000e+04 9.0000000e+00
6.7350000e+04 9.0000000e+00
6.7355000e+04 9.0000000e+00
6.7360000e+04 9.0000000e+00
6.7365000e+04 9.0000000e+00
6.7370000e+04 9.0000000e+00
6.7375000e+04 9.0000000e+00
6.7380000e+04 9.0000000e+00
6.7385000e+04 9.0000000e+00
6.7390000e+04 8.0000000e+00
6.7395000e+04 9.0000000e+00
6.7400000e+04 9.0000000e+00
6.7405000e+04 9.0000000e+00
6.7410000e+04 9.0000000e+00
6.7415000e+04 9.0000000e+00
6.7420000e+04 9.0000000e+00
6.7425000e+04 9.0000000e+00
6.7430000e+04 9.0000000e+00
6.7435000e+04 9.0000000e+00
6.7440000e+04 9.0000000e+00
6.7445000e+04 9.0000000e+00
6.7450000e+04 9.0000000e+00
6.7455000e+04 9.0000000e+00
6.7460000e+04 9.0000000e+00
6.7465000e+04 9.0000000e+00
6.7470000e+04 9.0000000e+00
6.7475000e+04 9.0000000e+00
6.7480000e+04 9.0000000e+00
6.7485000e+04 9.0000000e+00
6.7490000e+04 9.0000000e+00
6.7495000e+04 9.0000000e+00
6.7500000e+04 9.0000000e+00
6.7505000e+04 9.0000000e+00
6.7510000e+04 9.0000000e+00
6.7515000e+04 9.0000000e+00
6.7520000e+04 9.0000000e+00
6.7525000e+04 9.0000000e+00
6.7530000e+04 9.0000000e+00
6.7535000e+04 9.0000000e+00
6.7540000e+04 9.0000000e+00
6.7545000e+04 9.0000000e+00
6.7550000e+04 9.0000000e+00
6.7555000e+04 9.0000000e+00
6.7560000e+04 9.0000000e+00
6.7565000e+04 9.0000000e+00
6.7570000e+04 9.0000000e+00
6.7575000e+04 8.0000000e+00
6.7580000e+04 9.0000000e+00
6.7585000e+04 8.0000000e+00
6.7590000e+04 9.0000000e+00
6.7595000e+04 9.0000000e+00
6.7600000e+04 9.0000000e+00
6.7605000e+04 9.0000000e+00
6.7610000e+04 9.0000000e+00
6.7615000e+04 9.0000000e+00
6.7620000e+04 9.0000000e+00
6.7625000e+04 9.0000000e+00
6.7630000e+04 9.0000000e+00
6.7635000e+04 9.0000000e+00
6.7640000e+04 9.0000000e+00
6.7645000e+04 9.0000000e+00
6.7650000e+04 9.0000000e+00
6.7655000e+04 9.0000000e+00
6.7660000e+04 9.0000000e+00
6.7665000e+04 9.0000000e+00
6.7670000e+04 9.0000000e+00
6.7675000e+04 9.0000000e+00
6.7680000e+04 9.0000000e+00
6.7685000e+04 9.0000000e+00
6.7690000e+04 9.0000000e+00
6.7695000e+04 9.0000000e+00
6.7700000e+04 9.0000000e+00
6.7705000e+04 9.0000000e+00
6.7710000e+04 9.0000000e+00
6.7715000e+04 1.0000000e+01
6.7720000e+04 1.0000000e+01
6.7725000e+04 1.0000000e+01
6.7730000e+04 1.0000000e+01
6.7735000e+04 9.0000000e+00
6.7740000e+04 1.0000000e+01
6.7745000e+04 8.0000000e+00
6.7750000e+04 9.0000000e+00
6.7755000e+04 9.0000000e+00
6.7760000e+04 1.0000000e+01
6.7765000e+04 1.0000000e+01
6.7770000e+04 8.0000000e+00
6.7775000e+04 1.0000000e+01
6.7780000e+04 1.0000000e+01
6.7785000e+04 1.1000000e+01
6.7790000e+04 1.2000000e+01
6.7795000e+04 1.2000000e+01
6.7800000e+04 1.0000000e+01
6.7805000e+04 1.0000000e+01
6.7810000e+04 1.2000000e+01
6.7815000e+04 1.0000000e+01
6.7820000e+04 1.2000000e+01
6.7825000e+04 1.2000000e+01
6.7830000e+04 1.0000000e+01
6.7835000e+04 1.0000000e+01
6.7840000e+04 1.0000000e+01
6.7845000e+04 1.0000000e+01
6.7850000e+04 1.0000000e+01
6.7855000e+04 1.0000000e+01
6.7860000e+04 9.0000000e+00
6.7865000e+04 1.0000000e+01
6.7870000e+04 1.0000000e+01
6.7875000e+04 1.0000000e+01
6.7880000e+04 1.0000000e+01
6.7885000e+04 1.0000000e+01
6.7890000e+04 9.0000000e+00
6.7895000e+04 9.0000000e+00
6.7900000e+04 9.0000000e+00
6.7905000e+04 9.0000000e+00
6.7910000e+04 1.1000000e+01
6.7915000e+04 1.0000000e+01
6.7920000e+04 1.1000000e+01
6.7925000e+04 9.0000000e+00
6.7930000e+04 9.0000000e+00
6.7935000e+04 9.0000000e+00
6.7940000e+04 9.0000000e+00
6.7945000e+04 9.0000000e+00
6.7950000e+04 1.0000000e+01
6.7955000e+04 1.0000000e+01
6.7960000e+04 1.0000000e+01
6.7965000e+04 1.0000000e+01
6.7970000e+04 9.0000000e+00
6.7975000e+04 1.0000000e+01
6.7980000e+04 9.0000000e+00
6.7985000e+04 9.0000000e+00
6.7990000e+04 9.0000000e+00
6.7995000e+04 9.0000000e+00
6.8000000e+04 1.0000000e+01
6.8005000e+04 1.0000000e+01
6.8010000e+04 1.0000000e+01
6.8015000e+04 1.0000000e+01
6.8020000e+04 1.0000000e+01
6.8025000e+04 9.0000000e+00
6.8030000e+04 1.1000000e+01
6.8035000e+04 1.0000000e+01
6.8040000e+04 1.2000000e+01
6.8045000e+04 1.1000000e+01
6.8050000e+04 9.0000000e+00
6.8055000e+04 9.0000000e+00
6.8060000e+04 9.0000000e+00
6.8065000e+04 9.0000000e+00
6.8070000e+04 9.0000000e+00
6.8075000e+04 9.0000000e+00
6.8080000e+04 9.0000000e+00
6.8085000e+04 9.0000000e+00
6.8090000e+04 9.0000000e+00
6.8095000e+04 1.1000000e+01
6.8100000e+04 1.1000000e+01
6.8105000e+04 1.2000000e+01
6.8110000e+04 1.2000000e+01
6.8115000e+04 1.2000000e+01
6.8120000e+04 1.2000000e+01
6.8125000e+04 1.2000000e+01
6.8130000e+04 1.2000000e+01
6.8135000e+04 1.2000000e+01
6.8140000e+04 1.2000000e+01
6.8145000e+04 1.2000000e+01
6.8150000e+04 1.2000000e+01
6.8155000e+04 1.2000000e+01
6.8160000e+04 1.2000000e+01
6.8165000e+04 1.2000000e+01
6.8170000e+04 1.2000000e+01
6.8175000e+04 1.2000000e+01
6.8180000e+04 1.1000000e+01
6.8185000e+04 1.9000000e+01
6.8190000e+04 1.2000000e+01
6.8195000e+04 1.2000000e+01
6.8200000e+04 1.2000000e+01
6.8205000e+04 1.2000000e+01
6.8210000e+04 1.1000000e+01
6.8215000e+04 1.2000000e+01
6.8220000e+04 1.2000000e+01
6.8225000e+04 1.2000000e+01
6.8230000e+04 1.2000000e+01
6.8235000e+04 1.2000000e+01
6.8240000e+04 1.2000000e+01
6.8245000e+04 1.9000000e+01
6.8250000e+04 1.2000000e+01
6.8255000e+04 1.9000000e+01
6.8260000e+04 1.9000000e+01
6.8265000e+04 1.9000000e+01
6.8270000e+04 1.9000000e+01
6.8275000e+04 1.9000000e+01
6.8280000e+04 1.9000000e+01
6.8285000e+04 1.2000000e+01
6.8290000e+04 1.9000000e+01
6.8295000e+04 1.2000000e+01
6.8300000e+04 1.2000000e+01
6.8305000e+04 1.2000000e+01
6.8310000e+04 1.2000000e+01
6.8315000e+04 1.2000000e+01
6.8320000e+04 1.9000000e+01
6.8325000e+04 1.2000000e+01
6.8330000e+04 1.9000000e+01
6.8335000e+04 1.9000000e+01
6.8340000e+04 1.9000000e+01
6.8345000e+04 1.9000000e+01
6.8350000e+04 1.9000000e+01
6.8355000e+04 1.9000000e+01
6.8360000e+04 1.9000000e+01
6.8365000e+04 1.1000000e+01
6.8370000e+04 1.2000000e+01
6.8375000e+04 1.2000000e+01
6.8380000e+04 1.9000000e+01
6.8385000e+04 1.0000000e+01
6.8390000e+04 1.0000000e+01
6.8395000e+04 1.0000000e+01
6.8400000e+04 1.0000000e+01
6.8405000e+04 1.0000000e+01
6.8410000e+04 9.0000000e+00
6.8415000e+04 1.0000000e+01
6.8420000e+04 1.0000000e+01
6.8425000e+04 1.0000000e+01
6.8430000e+04 1.0000000e+01
6.8435000e+04 1.0000000e+01
6.8440000e+04 1.0000000e+01
6.8445000e+04 1.0000000e+01
6.8450000e+04 1.0000000e+01
6.8455000e+04 1.0000000e+01
6.8460000e+04 1.0000000e+01
6.8465000e+04 1.0000000e+01
6.8470000e+04 9.0000000e+00
6.8475000e+04 1.0000000e+01
6.8480000e+04 9.0000000e+00
6.8485000e+04 9.0000000e+00
6.8490000e+04 9.0000000e+00
6.8495000e+04 9.0000000e+00
6.8500000e+04 9.0000000e+00
6.8505000e+04 9.0000000e+00
6.8510000e+04 9.0000000e+00
6.8515000e+04 9.0000000e+00
6.8520000e+04 9.0000000e+00
6.8525000e+04 9.0000000e+00
6.8530000e+04 9.0000000e+00
6.8535000e+04 9.0000000e+00
6.8540000e+04 9.0000000e+00
6.8545000e+04 9.0000000e+00
6.8550000e+04 9.0000000e+00
6.8555000e+04 9.0000000e+00
6.8560000e+04 9.0000000e+00
6.8565000e+04 9.0000000e+00
6.8570000e+04 9.0000000e+00
6.8575000e+04 9.0000000e+00
6.8580000e+04 9.0000000e+00
6.8585000e+04 9.0000000e+00
6.8590000e+04 9.0000000e+00
6.8595000e+04 9.0000000e+00
6.8600000e+04 9.0000000e+00
6.8605000e+04 9.0000000e+00
6.8610000e+04 9.0000000e+00
6.8615000e+04 9.0000000e+00
6.8620000e+04 9.0000000e+00
6.8625000e+04 9.0000000e+00
6.8630000e+04 9.0000000e+00
6.8635000e+04 9.0000000e+00
6.8640000e+04 9.0000000e+00
6.8645000e+04 9.0000000e+00
6.8650000e+04 9.0000000e+00
6.8655000e+04 9.0000000e+00
6.8660000e+04 9.0000000e+00
6.8665000e+04 9.0000000e+00
6.8670000e+04 9.0000000e+00
6.8675000e+04 9.0000000e+00
6.8680000e+04 9.0000000e+00
6.8685000e+04 9.0000000e+00
6.8690000e+04 9.0000000e+00
6.8695000e+04 9.0000000e+00
6.8700000e+04 9.0000000e+00
6.8705000e+04 9.0000000e+00
6.8710000e+04 9.0000000e+00
6.8715000e+04 9.0000000e+00
6.8720000e+04 9.0000000e+00
6.8725000e+04 9.0000000e+00
6.8730000e+04 9.0000000e+00
6.8735000e+04 9.0000000e+00
6.8740000e+04 1.8000000e+01
6.8745000e+04 9.0000000e+00
6.8750000e+04 9.0000000e+00
6.8755000e+04 9.0000000e+00
6.8760000e+04 9.0000000e+00
6.8765000e+04 9.0000000e+00
6.8770000e+04 9.0000000e+00
6.8775000e+04 9.0000000e+00
6.8780000e+04 9.0000000e+00
6.8785000e+04 9.0000000e+00
6.8790000e+04 9.0000000e+00
6.8795000e+04 9.0000000e+00
6.8800000e+04 9.0000000e+00
6.8805000e+04 9.0000000e+00
6.8810000e+04 9.0000000e+00
6.8815000e+04 9.0000000e+00
6.8820000e+04 9.0000000e+00
6.8825000e+04 9.0000000e+00
6.8830000e+04 9.0000000e+00
6.8835000e+04 9.0000000e+00
6.8840000e+04 9.0000000e+00
6.8845000e+04 1.0000000e+01
6.8850000e+04 1.0000000e+01
6.8855000e+04 1.0000000e+01
6.8860000e+04 1.0000000e+01
6.8865000e+04 1.0000000e+01
6.8870000e+04 1.0000000e+01
6.8875000e+04 1.0000000e+01
6.8880000e+04 1.0000000e+01
6.8885000e+04 1.0000000e+01
6.8890000e+04 1.0000000e+01
6.8895000e+04 1.0000000e+01
6.8900000e+04 1.0000000e+01
6.8905000e+04 1.0000000e+01
6.8910000e+04 1.0000000e+01
6.8915000e+04 1.0000000e+01
6.8920000e+04 1.0000000e+01
6.8925000e+04 1.0000000e+01
6.8930000e+04 1.0000000e+01
6.8935000e+04 1.0000000e+01
6.8940000e+04 1.0000000e+01
6.8945000e+04 1.0000000e+01
6.8950000e+04 1.0000000e+01
6.8955000e+04 1.0000000e+01
6.8960000e+04 1.0000000e+01
6.8965000e+04 1.0000000e+01
6.8970000e+04 1.0000000e+01
6.8975000e+04 1.0000000e+01
6.8980000e+04 1.0000000e+01
6.8985000e+04 1.0000000e+01
6.8990000e+04 1.0000000e+01
6.8995000e+04 1.0000000e+01
6.9000000e+04 1.0000000e+01
6.9005000e+04 1.0000000e+01
6.9010000e+04 1.0000000e+01
6.9015000e+04 1.0000000e+01
6.9020000e+04 9.0000000e+00
6.9025000e+04 9.0000000e+00
6.9030000e+04 9.0000000e+00
6.9035000e+04 9.0000000e+00
6.9040000e+04 9.0000000e+00
6.9045000e+04 9.0000000e+00
6.9050000e+04 9.0000000e+00
6.9055000e+04 9.0000000e+00
6.9060000e+04 9.0000000e+00
6.9065000e+04 9.0000000e+00
6.9070000e+04 9.0000000e+00
6.9075000e+04 9.0000000e+00
6.9080000e+04 9.0000000e+00
6.9085000e+04 9.0000000e+00
6.9090000e+04 9.0000000e+00
6.9095000e+04 9.0000000e+00
6.9100000e+04 9.0000000e+00
6.9105000e+04 9.0000000e+00
6.9110000e+04 9.0000000e+00
6.9115000e+04 9.0000000e+00
6.9120000e+04 9.0000000e+00
6.9125000e+04 9.0000000e+00
6.9130000e+04 9.0000000e+00
6.9135000e+04 9.0000000e+00
6.9140000e+04 9.0000000e+00
6.9145000e+04 9.0000000e+00
6.9150000e+04 9.0000000e+00
6.9155000e+04 9.0000000e+00
6.9160000e+04 9.0000000e+00
6.9165000e+04 9.0000000e+00
6.9170000e+04 9.0000000e+00
6.9175000e+04 9.0000000e+00
6.9180000e+04 9.0000000e+00
6.9185000e+04 9.0000000e+00
6.9190000e+04 9.0000000e+00
6.9195000e+04 9.0000000e+00
6.9200000e+04 9.0000000e+00
6.9205000e+04 9.0000000e+00
6.9210000e+04 9.0000000e+00
6.9215000e+04 9.0000000e+00
6.9220000e+04 9.0000000e+00
6.9225000e+04 9.0000000e+00
6.9230000e+04 9.0000000e+00
6.9235000e+04 9.0000000e+00
6.9240000e+04 9.0000000e+00
6.9245000e+04 9.0000000e+00
6.9250000e+04 9.0000000e+00
6.9255000e+04 9.0000000e+00
6.9260000e+04 9.0000000e+00
6.9265000e+04 9.0000000e+00
6.9270000e+04 9.0000000e+00
6.9275000e+04 9.0000000e+00
6.9280000e+04 9.0000000e+00
6.9285000e+04 9.0000000e+00
6.9290000e+04 9.0000000e+00
6.9295000e+04 9.0000000e+00
6.9300000e+04 9.0000000e+00
6.9305000e+04 9.0000000e+00
6.9310000e+04 9.0000000e+00
6.9315000e+04 9.0000000e+00
6.9320000e+04 9.0000000e+00
6.9325000e+04 9.0000000e+00
6.9330000e+04 9.0000000e+00
6.9335000e+04 9.0000000e+00
6.9340000e+04 9.0000000e+00
6.9345000e+04 9.0000000e+00
6.9350000e+04 9.0000000e+00
6.9355000e+04 9.0000000e+00
6.9360000e+04 9.0000000e+00
6.9365000e+04 9.0000000e+00
6.9370000e+04 9.0000000e+00
6.9375000e+04 9.0000000e+00
6.9380000e+04 9.0000000e+00
6.9385000e+04 9.0000000e+00
6.9390000e+04 9.0000000e+00
6.9395000e+04 9.0000000e+00
6.9400000e+04 9.0000000e+00
6.9405000e+04 9.0000000e+00
6.9410000e+04 9.0000000e+00
6.9415000e+04 9.0000000e+00
6.9420000e+04 9.0000000e+00
6.9425000e+04 9.0000000e+00
6.9430000e+04 9.0000000e+00
6.9435000e+04 9.0000000e+00
6.9440000e+04 9.0000000e+00
6.9445000e+04 9.0000000e+00
6.9450000e+04 9.0000000e+00
6.9455000e+04 9.0000000e+00
6.9460000e+04 9.0000000e+00
6.9465000e+04 9.0000000e+00
6.9470000e+04 9.0000000e+00
6.9475000e+04 9.0000000e+00
6.9480000e+04 9.0000000e+00
6.9485000e+04 9.0000000e+00
6.9490000e+04 9.0000000e+00
6.9495000e+04 9.0000000e+00
6.9500000e+04 9.0000000e+00
6.9505000e+04 9.0000000e+00
6.9510000e+04 9.0000000e+00
6.9515000e+04 9.0000000e+00
6.9520000e+04 9.0000000e+00
6.9525000e+04 9.0000000e+00
6.9530000e+04 9.0000000e+00
6.9535000e+04 9.0000000e+00
6.9540000e+04 9.0000000e+00
6.9545000e+04 1.0000000e+01
6.9550000e+04 1.0000000e+01
6.9555000e+04 1.0000000e+01
6.9560000e+04 9.0000000e+00
6.9565000e+04 9.0000000e+00
6.9570000e+04 9.0000000e+00
6.9575000e+04 9.0000000e+00
6.9580000e+04 9.0000000e+00
6.9585000e+04 1.0000000e+01
6.9590000e+04 1.0000000e+01
6.9595000e+04 1.0000000e+01
6.9600000e+04 1.0000000e+01
6.9605000e+04 1.0000000e+01
6.9610000e+04 1.0000000e+01
6.9615000e+04 1.0000000e+01
6.9620000e+04 1.0000000e+01
6.9625000e+04 1.0000000e+01
6.9630000e+04 1.0000000e+01
6.9635000e+04 1.0000000e+01
6.9640000e+04 9.0000000e+00
6.9645000e+04 1.0000000e+01
6.9650000e+04 1.0000000e+01
6.9655000e+04 1.0000000e+01
6.9660000e+04 1.0000000e+01
6.9665000e+04 1.0000000e+01
6.9670000e+04 1.0000000e+01
6.9675000e+04 1.0000000e+01
6.9680000e+04 1.0000000e+01
6.9685000e+04 1.0000000e+01
6.9690000e+04 1.0000000e+01
6.9695000e+04 1.0000000e+01
6.9700000e+04 1.0000000e+01
6.9705000e+04 1.0000000e+01
6.9710000e+04 1.0000000e+01
6.9715000e+04 1.0000000e+01
6.9720000e+04 1.0000000e+01
6.9725000e+04 1.0000000e+01
6.9730000e+04 1.0000000e+01
6.9735000e+04 1.0000000e+01
6.9740000e+04 1.0000000e+01
6.9745000e+04 1.0000000e+01
6.9750000e+04 1.0000000e+01
6.9755000e+04 1.1000000e+01
6.9760000e+04 1.0000000e+01
6.9765000e+04 1.0000000e+01
6.9770000e+04 1.1000000e+01
6.9775000e+04 1.0000000e+01
6.9780000e+04 1.0000000e+01
6.9785000e+04 1.0000000e+01
6.9790000e+04 1.0000000e+01
6.9795000e+04 1.0000000e+01
6.9800000e+04 1.0000000e+01
6.9805000e+04 1.0000000e+01
6.9810000e+04 1.0000000e+01
6.9815000e+04 1.0000000e+01
6.9820000e+04 1.0000000e+01
6.9825000e+04 9.0000000e+00
6.9830000e+04 1.0000000e+01
6.9835000e+04 1.0000000e+01
6.9840000e+04 9.0000000e+00
6.9845000e+04 9.0000000e+00
6.9850000e+04 1.0000000e+01
6.9855000e+04 1.0000000e+01
6.9860000e+04 1.0000000e+01
6.9865000e+04 1.0000000e+01
6.9870000e+04 9.0000000e+00
6.9875000e+04 9.0000000e+00
6.9880000e+04 9.0000000e+00
6.9885000e+04 9.0000000e+00
6.9890000e+04 9.0000000e+00
6.9895000e+04 9.0000000e+00
6.9900000e+04 9.0000000e+00
6.9905000e+04 9.0000000e+00
6.9910000e+04 9.0000000e+00
6.9915000e+04 9.0000000e+00
6.9920000e+04 9.0000000e+00
6.9925000e+04 9.0000000e+00
6.9930000e+04 9.0000000e+00
6.9935000e+04 9.0000000e+00
6.9940000e+04 9.0000000e+00
6.9945000e+04 9.0000000e+00
6.9950000e+04 9.0000000e+00
6.9955000e+04 9.0000000e+00
6.9960000e+04 9.0000000e+00
6.9965000e+04 9.0000000e+00
6.9970000e+04 9.0000000e+00
6.9975000e+04 9.0000000e+00
6.9980000e+04 9.0000000e+00
6.9985000e+04 9.0000000e+00
6.9990000e+04 9.0000000e+00
6.9995000e+04 9.0000000e+00
7.0000000e+04 9.0000000e+00
7.0005000e+04 9.0000000e+00
7.0010000e+04 9.0000000e+00
7.0015000e+04 9.0000000e+00
7.0020000e+04 9.0000000e+00
7.0025000e+04 9.0000000e+00
7.0030000e+04 9.0000000e+00
7.0035000e+04 9.0000000e+00
7.0040000e+04 9.0000000e+00
7.0045000e+04 9.0000000e+00
7.0050000e+04 9.0000000e+00
7.0055000e+04 9.0000000e+00
7.0060000e+04 9.0000000e+00
7.0065000e+04 9.0000000e+00
7.0070000e+04 9.0000000e+00
7.0075000e+04 9.0000000e+00
7.0080000e+04 9.0000000e+00
7.0085000e+04 9.0000000e+00
7.0090000e+04 9.0000000e+00
7.0095000e+04 9.0000000e+00
7.0100000e+04 9.0000000e+00
7.0105000e+04 9.0000000e+00
7.0110000e+04 9.0000000e+00
7.0115000e+04 9.0000000e+00
7.0120000e+04 9.0000000e+00
7.0125000e+04 9.0000000e+00
7.0130000e+04 9.0000000e+00
7.0135000e+04 9.0000000e+00
7.0140000e+04 9.0000000e+00
7.0145000e+04 9.0000000e+00
7.0150000e+04 9.0000000e+00
7.0155000e+04 9.0000000e+00
7.0160000e+04 9.0000000e+00
7.0165000e+04 9.0000000e+00
7.0170000e+04 9.0000000e+00
7.0175000e+04 9.0000000e+00
7.0180000e+04 9.0000000e+00
7.0185000e+04 9.0000000e+00
7.0190000e+04 9.0000000e+00
7.0195000e+04 9.0000000e+00
7.0200000e+04 9.0000000e+00
7.0205000e+04 1.0000000e+01
7.0210000e+04 1.0000000e+01
7.0215000e+04 9.0000000e+00
7.0220000e+04 9.0000000e+00
7.0225000e+04 1.0000000e+01
7.0230000e+04 9.0000000e+00
7.0235000e+04 9.0000000e+00
7.0240000e+04 1.0000000e+01
7.0245000e+04 1.0000000e+01
7.0250000e+04 1.0000000e+01
7.0255000e+04 1.0000000e+01
7.0260000e+04 1.0000000e+01
7.0265000e+04 1.0000000e+01
7.0270000e+04 1.0000000e+01
7.0275000e+04 1.0000000e+01
7.0280000e+04 1.0000000e+01
7.0285000e+04 1.0000000e+01
7.0290000e+04 1.0000000e+01
7.0295000e+04 1.0000000e+01
7.0300000e+04 1.0000000e+01
7.0305000e+04 1.0000000e+01
7.0310000e+04 1.0000000e+01
7.0315000e+04 1.0000000e+01
7.0320000e+04 1.0000000e+01
7.0325000e+04 1.0000000e+01
7.0330000e+04 1.0000000e+01
7.0335000e+04 1.0000000e+01
7.0340000e+04 1.0000000e+01
7.0345000e+04 1.0000000e+01
7.0350000e+04 1.0000000e+01
7.0355000e+04 1.0000000e+01
7.0360000e+04 1.0000000e+01
7.0365000e+04 1.0000000e+01
7.0370000e+04 1.0000000e+01
7.0375000e+04 1.0000000e+01
7.0380000e+04 1.0000000e+01
7.0385000e+04 1.0000000e+01
7.0390000e+04 1.0000000e+01
7.0395000e+04 1.0000000e+01
7.0400000e+04 1.0000000e+01
7.0405000e+04 1.0000000e+01
7.0410000e+04 1.0000000e+01
7.0415000e+04 1.0000000e+01
7.0420000e+04 1.0000000e+01
7.0425000e+04 1.0000000e+01
7.0430000e+04 1.0000000e+01
7.0435000e+04 1.0000000e+01
7.0440000e+04 1.0000000e+01
7.0445000e+04 1.0000000e+01
7.0450000e+04 1.0000000e+01
7.0455000e+04 1.0000000e+01
7.0460000e+04 1.0000000e+01
7.0465000e+04 1.0000000e+01
7.0470000e+04 1.0000000e+01
7.0475000e+04 1.0000000e+01
7.0480000e+04 1.0000000e+01
7.0485000e+04 1.0000000e+01
7.0490000e+04 1.0000000e+01
7.0495000e+04 1.0000000e+01
7.0500000e+04 1.0000000e+01
7.0505000e+04 1.0000000e+01
7.0510000e+04 1.0000000e+01
7.0515000e+04 1.0000000e+01
7.0520000e+04 1.0000000e+01
7.0525000e+04 1.0000000e+01
7.0530000e+04 1.0000000e+01
7.0535000e+04 1.0000000e+01
7.0540000e+04 1.0000000e+01
7.0545000e+04 1.0000000e+01
7.0550000e+04 1.0000000e+01
7.0555000e+04 1.0000000e+01
7.0560000e+04 1.0000000e+01
7.0565000e+04 1.0000000e+01
7.0570000e+04 1.0000000e+01
7.0575000e+04 1.0000000e+01
7.0580000e+04 1.0000000e+01
7.0585000e+04 1.0000000e+01
7.0590000e+04 1.0000000e+01
7.0595000e+04 1.0000000e+01
7.0600000e+04 1.0000000e+01
7.0605000e+04 1.0000000e+01
7.0610000e+04 1.0000000e+01
7.0615000e+04 1.0000000e+01
7.0620000e+04 1.0000000e+01
7.0625000e+04 1.0000000e+01
7.0630000e+04 1.0000000e+01
7.0635000e+04 1.0000000e+01
7.0640000e+04 1.0000000e+01
7.0645000e+04 1.0000000e+01
7.0650000e+04 1.0000000e+01
7.0655000e+04 1.0000000e+01
7.0660000e+04 1.0000000e+01
7.0665000e+04 1.0000000e+01
7.0670000e+04 1.0000000e+01
7.0675000e+04 1.0000000e+01
7.0680000e+04 1.0000000e+01
7.0685000e+04 1.0000000e+01
7.0690000e+04 1.0000000e+01
7.0695000e+04 1.0000000e+01
7.0700000e+04 1.0000000e+01
7.0705000e+04 1.0000000e+01
7.0710000e+04 1.0000000e+01
7.0715000e+04 1.0000000e+01
7.0720000e+04 1.0000000e+01
7.0725000e+04 1.0000000e+01
7.0730000e+04 1.0000000e+01
7.0735000e+04 1.0000000e+01
7.0740000e+04 1.0000000e+01
7.0745000e+04 1.0000000e+01
7.0750000e+04 1.0000000e+01
7.0755000e+04 1.0000000e+01
7.0760000e+04 1.0000000e+01
7.0765000e+04 1.0000000e+01
7.0770000e+04 1.0000000e+01
7.0775000e+04 1.0000000e+01
7.0780000e+04 1.0000000e+01
7.0785000e+04 1.0000000e+01
7.0790000e+04 1.0000000e+01
7.0795000e+04 1.0000000e+01
7.0800000e+04 1.0000000e+01
7.0805000e+04 1.0000000e+01
7.0810000e+04 1.0000000e+01
7.0815000e+04 1.0000000e+01
7.0820000e+04 1.0000000e+01
7.0825000e+04 1.0000000e+01
7.0830000e+04 1.0000000e+01
7.0835000e+04 1.0000000e+01
7.0840000e+04 1.0000000e+01
7.0845000e+04 1.0000000e+01
7.0850000e+04 1.0000000e+01
7.0855000e+04 1.0000000e+01
7.0860000e+04 1.0000000e+01
7.0865000e+04 1.0000000e+01
7.0870000e+04 1.0000000e+01
7.0875000e+04 1.0000000e+01
7.0880000e+04 1.0000000e+01
7.0885000e+04 1.0000000e+01
7.0890000e+04 1.0000000e+01
7.0895000e+04 1.0000000e+01
7.0900000e+04 1.0000000e+01
7.0905000e+04 1.0000000e+01
7.0910000e+04 1.0000000e+01
7.0915000e+04 1.0000000e+01
7.0920000e+04 1.0000000e+01
7.0925000e+04 1.0000000e+01
7.0930000e+04 1.0000000e+01
7.0935000e+04 1.0000000e+01
7.0940000e+04 1.0000000e+01
7.0945000e+04 1.0000000e+01
7.0950000e+04 1.0000000e+01
7.0955000e+04 1.0000000e+01
7.0960000e+04 1.0000000e+01
7.0965000e+04 1.0000000e+01
7.0970000e+04 1.0000000e+01
7.0975000e+04 1.0000000e+01
7.0980000e+04 1.0000000e+01
7.0985000e+04 1.0000000e+01
7.0990000e+04 1.0000000e+01
7.0995000e+04 1.0000000e+01
7.1000000e+04 1.0000000e+01
7.1005000e+04 1.0000000e+01
7.1010000e+04 1.0000000e+01
7.1015000e+04 1.0000000e+01
7.1020000e+04 1.0000000e+01
7.1025000e+04 1.0000000e+01
7.1030000e+04 1.0000000e+01
7.1035000e+04 1.0000000e+01
7.1040000e+04 1.0000000e+01
7.1045000e+04 1.0000000e+01
7.1050000e+04 1.0000000e+01
7.1055000e+04 1.0000000e+01
7.1060000e+04 1.0000000e+01
7.1065000e+04 1.0000000e+01
7.1070000e+04 1.0000000e+01
7.1075000e+04 1.0000000e+01
7.1080000e+04 1.0000000e+01
7.1085000e+04 1.0000000e+01
7.1090000e+04 1.0000000e+01
7.1095000e+04 1.0000000e+01
7.1100000e+04 1.0000000e+01
7.1105000e+04 1.0000000e+01
7.1110000e+04 1.0000000e+01
7.1115000e+04 1.0000000e+01
7.1120000e+04 1.0000000e+01
7.1125000e+04 1.0000000e+01
7.1130000e+04 1.0000000e+01
7.1135000e+04 1.0000000e+01
7.1140000e+04 1.0000000e+01
7.1145000e+04 1.0000000e+01
7.1150000e+04 1.0000000e+01
7.1155000e+04 1.0000000e+01
7.1160000e+04 1.0000000e+01
7.1165000e+04 1.0000000e+01
7.1170000e+04 1.0000000e+01
7.1175000e+04 1.0000000e+01
7.1180000e+04 1.0000000e+01
7.1185000e+04 1.0000000e+01
7.1190000e+04 1.0000000e+01
7.1195000e+04 1.0000000e+01
7.1200000e+04 1.0000000e+01
7.1205000e+04 1.0000000e+01
7.1210000e+04 1.0000000e+01
7.1215000e+04 1.0000000e+01
7.1220000e+04 1.0000000e+01
7.1225000e+04 1.0000000e+01
7.1230000e+04 1.0000000e+01
7.1235000e+04 1.0000000e+01
7.1240000e+04 1.0000000e+01
7.1245000e+04 1.0000000e+01
7.1250000e+04 1.0000000e+01
7.1255000e+04 1.0000000e+01
7.1260000e+04 1.0000000e+01
7.1265000e+04 1.0000000e+01
7.1270000e+04 1.0000000e+01
7.1275000e+04 1.0000000e+01
7.1280000e+04 1.0000000e+01
7.1285000e+04 1.0000000e+01
7.1290000e+04 1.0000000e+01
7.1295000e+04 1.0000000e+01
7.1300000e+04 1.0000000e+01
7.1305000e+04 1.0000000e+01
7.1310000e+04 1.0000000e+01
7.1315000e+04 1.0000000e+01
7.1320000e+04 1.0000000e+01
7.1325000e+04 1.0000000e+01
7.1330000e+04 1.0000000e+01
7.1335000e+04 1.0000000e+01
7.1340000e+04 1.0000000e+01
7.1345000e+04 1.0000000e+01
7.1350000e+04 1.0000000e+01
7.1355000e+04 1.0000000e+01
7.1360000e+04 1.0000000e+01
7.1365000e+04 1.0000000e+01
7.1370000e+04 1.0000000e+01
7.1375000e+04 1.0000000e+01
7.1380000e+04 1.0000000e+01
7.1385000e+04 1.0000000e+01
7.1390000e+04 1.0000000e+01
7.1395000e+04 1.0000000e+01
7.1400000e+04 1.0000000e+01
7.1405000e+04 1.0000000e+01
7.1410000e+04 1.0000000e+01
7.1415000e+04 1.0000000e+01
7.1420000e+04 1.0000000e+01
7.1425000e+04 1.0000000e+01
[truncated: 5,200,021 more chars]
