# Supplementary material for: Protein compactness and interaction valency define the architecture of a biomolecular condensate across scales
Source: eLife. 2023 Jul 20;12:e80038. doi: 10.7554/eLife.80038 (PMC10406433; doi:10.7554/eLife.80038)
Supplement: Figure 2—source data 2. [file elife-80038-fig2-data2.zip › Figure_2_source_data_2/panels_DE_source_data_files/WT24_1us_md_valency.av.dat]

0.000000 0.083
5.000000 0.083
10.000000 0.083
15.000000 0.083
20.000000 0.000
25.000000 0.083
30.000000 0.083
35.000000 0.083
40.000000 0.083
45.000000 0.083
50.000000 0.083
55.000000 0.083
60.000000 0.083
65.000000 0.083
70.000000 0.083
75.000000 0.083
80.000000 0.083
85.000000 0.083
90.000000 0.083
95.000000 0.083
100.000000 0.083
105.000000 0.083
110.000000 0.083
115.000000 0.083
120.000000 0.083
125.000000 0.083
130.000000 0.083
135.000000 0.083
140.000000 0.083
145.000000 0.083
150.000000 0.083
155.000000 0.083
160.000000 0.083
165.000000 0.083
170.000000 0.083
175.000000 0.083
180.000000 0.083
185.000000 0.083
190.000000 0.083
195.000000 0.083
200.000000 0.083
205.000000 0.083
210.000000 0.083
215.000000 0.083
220.000000 0.083
225.000000 0.083
230.000000 0.083
235.000000 0.083
240.000000 0.083
245.000000 0.083
250.000000 0.083
255.000000 0.083
260.000000 0.083
265.000000 0.083
270.000000 0.083
275.000000 0.083
280.000000 0.083
285.000000 0.083
290.000000 0.083
295.000000 0.083
300.000000 0.083
305.000000 0.083
310.000000 0.083
315.000000 0.083
320.000000 0.083
325.000000 0.083
330.000000 0.083
335.000000 0.083
340.000000 0.083
345.000000 0.083
350.000000 0.083
355.000000 0.083
360.000000 0.083
365.000000 0.083
370.000000 0.083
375.000000 0.083
380.000000 0.083
385.000000 0.083
390.000000 0.083
395.000000 0.083
400.000000 0.083
405.000000 0.083
410.000000 0.083
415.000000 0.083
420.000000 0.083
425.000000 0.083
430.000000 0.083
435.000000 0.083
440.000000 0.083
445.000000 0.083
450.000000 0.083
455.000000 0.083
460.000000 0.083
465.000000 0.083
470.000000 0.083
475.000000 0.083
480.000000 0.083
485.000000 0.083
490.000000 0.083
495.000000 0.083
500.000000 0.083
505.000000 0.083
510.000000 0.083
515.000000 0.083
520.000000 0.083
525.000000 0.083
530.000000 0.083
535.000000 0.083
540.000000 0.083
545.000000 0.083
550.000000 0.083
555.000000 0.000
560.000000 0.083
565.000000 0.000
570.000000 0.083
575.000000 0.083
580.000000 0.083
585.000000 0.083
590.000000 0.083
595.000000 0.083
600.000000 0.083
605.000000 0.083
610.000000 0.083
615.000000 0.083
620.000000 0.083
625.000000 0.083
630.000000 0.083
635.000000 0.083
640.000000 0.083
645.000000 0.083
650.000000 0.083
655.000000 0.083
660.000000 0.083
665.000000 0.083
670.000000 0.083
675.000000 0.167
680.000000 0.083
685.000000 0.083
690.000000 0.083
695.000000 0.083
700.000000 0.083
705.000000 0.083
710.000000 0.083
715.000000 0.083
720.000000 0.083
725.000000 0.083
730.000000 0.083
735.000000 0.083
740.000000 0.083
745.000000 0.083
750.000000 0.083
755.000000 0.083
760.000000 0.083
765.000000 0.083
770.000000 0.083
775.000000 0.083
780.000000 0.083
785.000000 0.083
790.000000 0.083
795.000000 0.083
800.000000 0.083
805.000000 0.083
810.000000 0.083
815.000000 0.167
820.000000 0.083
825.000000 0.083
830.000000 0.083
835.000000 0.083
840.000000 0.083
845.000000 0.083
850.000000 0.083
855.000000 0.083
860.000000 0.083
865.000000 0.083
870.000000 0.000
875.000000 0.000
880.000000 0.083
885.000000 0.083
890.000000 0.083
895.000000 0.083
900.000000 0.083
905.000000 0.083
910.000000 0.083
915.000000 0.083
920.000000 0.083
925.000000 0.083
930.000000 0.083
935.000000 0.083
940.000000 0.083
945.000000 0.083
950.000000 0.083
955.000000 0.083
960.000000 0.083
965.000000 0.083
970.000000 0.083
975.000000 0.083
980.000000 0.083
985.000000 0.083
990.000000 0.083
995.000000 0.083
1000.000000 0.083
1005.000000 0.000
1010.000000 0.083
1015.000000 0.083
1020.000000 0.083
1025.000000 0.083
1030.000000 0.083
1035.000000 0.083
1040.000000 0.083
1045.000000 0.083
1050.000000 0.083
1055.000000 0.083
1060.000000 0.083
1065.000000 0.083
1070.000000 0.083
1075.000000 0.083
1080.000000 0.083
1085.000000 0.167
1090.000000 0.167
1095.000000 0.167
1100.000000 0.167
1105.000000 0.083
1110.000000 0.167
1115.000000 0.167
1120.000000 0.083
1125.000000 0.083
1130.000000 0.083
1135.000000 0.083
1140.000000 0.083
1145.000000 0.083
1150.000000 0.083
1155.000000 0.083
1160.000000 0.083
1165.000000 0.000
1170.000000 0.000
1175.000000 0.000
1180.000000 0.000
1185.000000 0.000
1190.000000 0.083
1195.000000 0.000
1200.000000 0.083
1205.000000 0.000
1210.000000 0.083
1215.000000 0.167
1220.000000 0.000
1225.000000 0.000
1230.000000 0.000
1235.000000 0.000
1240.000000 0.000
1245.000000 0.000
1250.000000 0.000
1255.000000 0.000
1260.000000 0.000
1265.000000 0.000
1270.000000 0.000
1275.000000 0.000
1280.000000 0.000
1285.000000 0.000
1290.000000 0.000
1295.000000 0.000
1300.000000 0.000
1305.000000 0.000
1310.000000 0.000
1315.000000 0.000
1320.000000 0.000
1325.000000 0.000
1330.000000 0.000
1335.000000 0.000
1340.000000 0.000
1345.000000 0.000
1350.000000 0.000
1355.000000 0.083
1360.000000 0.000
1365.000000 0.000
1370.000000 0.000
1375.000000 0.000
1380.000000 0.083
1385.000000 0.000
1390.000000 0.000
1395.000000 0.083
1400.000000 0.083
1405.000000 0.000
1410.000000 0.167
1415.000000 0.083
1420.000000 0.083
1425.000000 0.083
1430.000000 0.167
1435.000000 0.167
1440.000000 0.250
1445.000000 0.167
1450.000000 0.167
1455.000000 0.083
1460.000000 0.167
1465.000000 0.167
1470.000000 0.083
1475.000000 0.167
1480.000000 0.167
1485.000000 0.167
1490.000000 0.167
1495.000000 0.167
1500.000000 0.167
1505.000000 0.167
1510.000000 0.083
1515.000000 0.167
1520.000000 0.167
1525.000000 0.167
1530.000000 0.083
1535.000000 0.083
1540.000000 0.083
1545.000000 0.167
1550.000000 0.167
1555.000000 0.167
1560.000000 0.167
1565.000000 0.250
1570.000000 0.167
1575.000000 0.167
1580.000000 0.250
1585.000000 0.250
1590.000000 0.250
1595.000000 0.167
1600.000000 0.167
1605.000000 0.083
1610.000000 0.083
1615.000000 0.083
1620.000000 0.000
1625.000000 0.083
1630.000000 0.000
1635.000000 0.083
1640.000000 0.000
1645.000000 0.000
1650.000000 0.000
1655.000000 0.000
1660.000000 0.000
1665.000000 0.000
1670.000000 0.000
1675.000000 0.000
1680.000000 0.000
1685.000000 0.000
1690.000000 0.000
1695.000000 0.000
1700.000000 0.000
1705.000000 0.000
1710.000000 0.000
1715.000000 0.000
1720.000000 0.083
1725.000000 0.000
1730.000000 0.083
1735.000000 0.083
1740.000000 0.083
1745.000000 0.000
1750.000000 0.000
1755.000000 0.000
1760.000000 0.083
1765.000000 0.000
1770.000000 0.000
1775.000000 0.000
1780.000000 0.000
1785.000000 0.000
1790.000000 0.000
1795.000000 0.083
1800.000000 0.000
1805.000000 0.083
1810.000000 0.083
1815.000000 0.000
1820.000000 0.083
1825.000000 0.000
1830.000000 0.000
1835.000000 0.000
1840.000000 0.083
1845.000000 0.083
1850.000000 0.083
1855.000000 0.167
1860.000000 0.167
1865.000000 0.083
1870.000000 0.083
1875.000000 0.083
1880.000000 0.083
1885.000000 0.083
1890.000000 0.083
1895.000000 0.083
1900.000000 0.083
1905.000000 0.083
1910.000000 0.083
1915.000000 0.083
1920.000000 0.167
1925.000000 0.167
1930.000000 0.250
1935.000000 0.167
1940.000000 0.167
1945.000000 0.167
1950.000000 0.083
1955.000000 0.250
1960.000000 0.167
1965.000000 0.083
1970.000000 0.000
1975.000000 0.083
1980.000000 0.083
1985.000000 0.167
1990.000000 0.083
1995.000000 0.083
2000.000000 0.000
2005.000000 0.083
2010.000000 0.000
2015.000000 0.083
2020.000000 0.000
2025.000000 0.083
2030.000000 0.000
2035.000000 0.000
2040.000000 0.000
2045.000000 0.000
2050.000000 0.083
2055.000000 0.083
2060.000000 0.083
2065.000000 0.083
2070.000000 0.250
2075.000000 0.167
2080.000000 0.250
2085.000000 0.167
2090.000000 0.083
2095.000000 0.167
2100.000000 0.000
2105.000000 0.083
2110.000000 0.083
2115.000000 0.083
2120.000000 0.083
2125.000000 0.167
2130.000000 0.083
2135.000000 0.083
2140.000000 0.083
2145.000000 0.083
2150.000000 0.000
2155.000000 0.000
2160.000000 0.000
2165.000000 0.000
2170.000000 0.000
2175.000000 0.000
2180.000000 0.083
2185.000000 0.000
2190.000000 0.000
2195.000000 0.000
2200.000000 0.000
2205.000000 0.000
2210.000000 0.000
2215.000000 0.000
2220.000000 0.000
2225.000000 0.000
2230.000000 0.000
2235.000000 0.000
2240.000000 0.000
2245.000000 0.000
2250.000000 0.000
2255.000000 0.000
2260.000000 0.000
2265.000000 0.000
2270.000000 0.000
2275.000000 0.000
2280.000000 0.000
2285.000000 0.000
2290.000000 0.000
2295.000000 0.000
2300.000000 0.000
2305.000000 0.000
2310.000000 0.083
2315.000000 0.083
2320.000000 0.083
2325.000000 0.083
2330.000000 0.083
2335.000000 0.083
2340.000000 0.083
2345.000000 0.083
2350.000000 0.000
2355.000000 0.083
2360.000000 0.083
2365.000000 0.083
2370.000000 0.083
2375.000000 0.167
2380.000000 0.167
2385.000000 0.167
2390.000000 0.083
2395.000000 0.083
2400.000000 0.083
2405.000000 0.083
2410.000000 0.083
2415.000000 0.167
2420.000000 0.167
2425.000000 0.167
2430.000000 0.167
2435.000000 0.167
2440.000000 0.167
2445.000000 0.250
2450.000000 0.250
2455.000000 0.250
2460.000000 0.083
2465.000000 0.167
2470.000000 0.167
2475.000000 0.167
2480.000000 0.167
2485.000000 0.167
2490.000000 0.167
2495.000000 0.167
2500.000000 0.167
2505.000000 0.083
2510.000000 0.083
2515.000000 0.083
2520.000000 0.167
2525.000000 0.167
2530.000000 0.167
2535.000000 0.167
2540.000000 0.167
2545.000000 0.167
2550.000000 0.250
2555.000000 0.167
2560.000000 0.250
2565.000000 0.250
2570.000000 0.250
2575.000000 0.167
2580.000000 0.167
2585.000000 0.167
2590.000000 0.167
2595.000000 0.167
2600.000000 0.167
2605.000000 0.250
2610.000000 0.167
2615.000000 0.333
2620.000000 0.250
2625.000000 0.333
2630.000000 0.250
2635.000000 0.250
2640.000000 0.333
2645.000000 0.333
2650.000000 0.333
2655.000000 0.250
2660.000000 0.333
2665.000000 0.333
2670.000000 0.333
2675.000000 0.333
2680.000000 0.333
2685.000000 0.333
2690.000000 0.333
2695.000000 0.333
2700.000000 0.333
2705.000000 0.250
2710.000000 0.333
2715.000000 0.333
2720.000000 0.333
2725.000000 0.333
2730.000000 0.250
2735.000000 0.250
2740.000000 0.250
2745.000000 0.250
2750.000000 0.250
2755.000000 0.250
2760.000000 0.167
2765.000000 0.167
2770.000000 0.083
2775.000000 0.167
2780.000000 0.083
2785.000000 0.167
2790.000000 0.167
2795.000000 0.167
2800.000000 0.167
2805.000000 0.167
2810.000000 0.167
2815.000000 0.250
2820.000000 0.250
2825.000000 0.250
2830.000000 0.250
2835.000000 0.250
2840.000000 0.250
2845.000000 0.250
2850.000000 0.250
2855.000000 0.167
2860.000000 0.167
2865.000000 0.167
2870.000000 0.250
2875.000000 0.167
2880.000000 0.167
2885.000000 0.167
2890.000000 0.167
2895.000000 0.167
2900.000000 0.167
2905.000000 0.167
2910.000000 0.167
2915.000000 0.167
2920.000000 0.167
2925.000000 0.167
2930.000000 0.167
2935.000000 0.167
2940.000000 0.167
2945.000000 0.250
2950.000000 0.167
2955.000000 0.167
2960.000000 0.167
2965.000000 0.167
2970.000000 0.167
2975.000000 0.167
2980.000000 0.250
2985.000000 0.250
2990.000000 0.167
2995.000000 0.250
3000.000000 0.250
3005.000000 0.167
3010.000000 0.167
3015.000000 0.167
3020.000000 0.167
3025.000000 0.167
3030.000000 0.167
3035.000000 0.167
3040.000000 0.167
3045.000000 0.167
3050.000000 0.167
3055.000000 0.167
3060.000000 0.167
3065.000000 0.167
3070.000000 0.167
3075.000000 0.167
3080.000000 0.167
3085.000000 0.167
3090.000000 0.167
3095.000000 0.167
3100.000000 0.167
3105.000000 0.250
3110.000000 0.167
3115.000000 0.083
3120.000000 0.167
3125.000000 0.083
3130.000000 0.083
3135.000000 0.167
3140.000000 0.083
3145.000000 0.000
3150.000000 0.083
3155.000000 0.083
3160.000000 0.083
3165.000000 0.083
3170.000000 0.083
3175.000000 0.083
3180.000000 0.083
3185.000000 0.167
3190.000000 0.083
3195.000000 0.083
3200.000000 0.167
3205.000000 0.167
3210.000000 0.167
3215.000000 0.167
3220.000000 0.167
3225.000000 0.083
3230.000000 0.083
3235.000000 0.083
3240.000000 0.083
3245.000000 0.083
3250.000000 0.083
3255.000000 0.083
3260.000000 0.083
3265.000000 0.083
3270.000000 0.083
3275.000000 0.083
3280.000000 0.083
3285.000000 0.083
3290.000000 0.083
3295.000000 0.083
3300.000000 0.083
3305.000000 0.083
3310.000000 0.083
3315.000000 0.083
3320.000000 0.083
3325.000000 0.083
3330.000000 0.083
3335.000000 0.083
3340.000000 0.083
3345.000000 0.167
3350.000000 0.167
3355.000000 0.167
3360.000000 0.167
3365.000000 0.083
3370.000000 0.250
3375.000000 0.250
3380.000000 0.167
3385.000000 0.250
3390.000000 0.167
3395.000000 0.167
3400.000000 0.167
3405.000000 0.167
3410.000000 0.250
3415.000000 0.167
3420.000000 0.250
3425.000000 0.167
3430.000000 0.167
3435.000000 0.167
3440.000000 0.167
3445.000000 0.167
3450.000000 0.250
3455.000000 0.250
3460.000000 0.250
3465.000000 0.250
3470.000000 0.167
3475.000000 0.250
3480.000000 0.250
3485.000000 0.167
3490.000000 0.250
3495.000000 0.167
3500.000000 0.167
3505.000000 0.167
3510.000000 0.250
3515.000000 0.167
3520.000000 0.333
3525.000000 0.250
3530.000000 0.333
3535.000000 0.333
3540.000000 0.250
3545.000000 0.250
3550.000000 0.333
3555.000000 0.333
3560.000000 0.250
3565.000000 0.250
3570.000000 0.167
3575.000000 0.167
3580.000000 0.083
3585.000000 0.167
3590.000000 0.333
3595.000000 0.250
3600.000000 0.333
3605.000000 0.500
3610.000000 0.417
3615.000000 0.500
3620.000000 0.250
3625.000000 0.250
3630.000000 0.333
3635.000000 0.333
3640.000000 0.500
3645.000000 0.333
3650.000000 0.500
3655.000000 0.417
3660.000000 0.333
3665.000000 0.500
3670.000000 0.417
3675.000000 0.500
3680.000000 0.417
3685.000000 0.417
3690.000000 0.417
3695.000000 0.417
3700.000000 0.417
3705.000000 0.417
3710.000000 0.417
3715.000000 0.417
3720.000000 0.500
3725.000000 0.417
3730.000000 0.417
3735.000000 0.417
3740.000000 0.250
3745.000000 0.417
3750.000000 0.417
3755.000000 0.500
3760.000000 0.417
3765.000000 0.500
3770.000000 0.333
3775.000000 0.333
3780.000000 0.417
3785.000000 0.583
3790.000000 0.583
3795.000000 0.583
3800.000000 0.417
3805.000000 0.417
3810.000000 0.417
3815.000000 0.417
3820.000000 0.333
3825.000000 0.333
3830.000000 0.333
3835.000000 0.333
3840.000000 0.333
3845.000000 0.333
3850.000000 0.333
3855.000000 0.250
3860.000000 0.250
3865.000000 0.333
3870.000000 0.333
3875.000000 0.333
3880.000000 0.333
3885.000000 0.500
3890.000000 0.333
3895.000000 0.333
3900.000000 0.333
3905.000000 0.250
3910.000000 0.167
3915.000000 0.250
3920.000000 0.250
3925.000000 0.250
3930.000000 0.167
3935.000000 0.167
3940.000000 0.167
3945.000000 0.167
3950.000000 0.167
3955.000000 0.167
3960.000000 0.167
3965.000000 0.250
3970.000000 0.250
3975.000000 0.250
3980.000000 0.250
3985.000000 0.250
3990.000000 0.333
3995.000000 0.333
4000.000000 0.250
4005.000000 0.250
4010.000000 0.250
4015.000000 0.333
4020.000000 0.250
4025.000000 0.250
4030.000000 0.333
4035.000000 0.333
4040.000000 0.333
4045.000000 0.333
4050.000000 0.333
4055.000000 0.333
4060.000000 0.333
4065.000000 0.333
4070.000000 0.333
4075.000000 0.333
4080.000000 0.417
4085.000000 0.250
4090.000000 0.333
4095.000000 0.333
4100.000000 0.333
4105.000000 0.333
4110.000000 0.333
4115.000000 0.333
4120.000000 0.250
4125.000000 0.417
4130.000000 0.417
4135.000000 0.417
4140.000000 0.333
4145.000000 0.333
4150.000000 0.333
4155.000000 0.417
4160.000000 0.333
4165.000000 0.250
4170.000000 0.250
4175.000000 0.250
4180.000000 0.417
4185.000000 0.500
4190.000000 0.417
4195.000000 0.500
4200.000000 0.417
4205.000000 0.417
4210.000000 0.333
4215.000000 0.333
4220.000000 0.167
4225.000000 0.250
4230.000000 0.417
4235.000000 0.333
4240.000000 0.333
4245.000000 0.333
4250.000000 0.250
4255.000000 0.250
4260.000000 0.250
4265.000000 0.417
4270.000000 0.333
4275.000000 0.250
4280.000000 0.167
4285.000000 0.333
4290.000000 0.250
4295.000000 0.333
4300.000000 0.333
4305.000000 0.333
4310.000000 0.167
4315.000000 0.167
4320.000000 0.167
4325.000000 0.250
4330.000000 0.250
4335.000000 0.250
4340.000000 0.167
4345.000000 0.333
4350.000000 0.250
4355.000000 0.250
4360.000000 0.333
4365.000000 0.500
4370.000000 0.250
4375.000000 0.250
4380.000000 0.417
4385.000000 0.333
4390.000000 0.333
4395.000000 0.417
4400.000000 0.167
4405.000000 0.167
4410.000000 0.333
4415.000000 0.250
4420.000000 0.333
4425.000000 0.250
4430.000000 0.250
4435.000000 0.333
4440.000000 0.417
4445.000000 0.333
4450.000000 0.333
4455.000000 0.250
4460.000000 0.250
4465.000000 0.250
4470.000000 0.333
4475.000000 0.167
4480.000000 0.250
4485.000000 0.250
4490.000000 0.167
4495.000000 0.167
4500.000000 0.167
4505.000000 0.167
4510.000000 0.333
4515.000000 0.167
4520.000000 0.250
4525.000000 0.167
4530.000000 0.167
4535.000000 0.167
4540.000000 0.167
4545.000000 0.167
4550.000000 0.167
4555.000000 0.167
4560.000000 0.167
4565.000000 0.167
4570.000000 0.250
4575.000000 0.167
4580.000000 0.167
4585.000000 0.250
4590.000000 0.250
4595.000000 0.333
4600.000000 0.167
4605.000000 0.167
4610.000000 0.167
4615.000000 0.167
4620.000000 0.167
4625.000000 0.167
4630.000000 0.250
4635.000000 0.167
4640.000000 0.250
4645.000000 0.167
4650.000000 0.250
4655.000000 0.250
4660.000000 0.167
4665.000000 0.250
4670.000000 0.250
4675.000000 0.333
4680.000000 0.333
4685.000000 0.167
4690.000000 0.167
4695.000000 0.167
4700.000000 0.167
4705.000000 0.167
4710.000000 0.167
4715.000000 0.333
4720.000000 0.167
4725.000000 0.083
4730.000000 0.250
4735.000000 0.167
4740.000000 0.167
4745.000000 0.167
4750.000000 0.167
4755.000000 0.167
4760.000000 0.167
4765.000000 0.167
4770.000000 0.167
4775.000000 0.167
4780.000000 0.167
4785.000000 0.250
4790.000000 0.250
4795.000000 0.250
4800.000000 0.250
4805.000000 0.250
4810.000000 0.167
4815.000000 0.167
4820.000000 0.167
4825.000000 0.167
4830.000000 0.167
4835.000000 0.167
4840.000000 0.167
4845.000000 0.167
4850.000000 0.167
4855.000000 0.167
4860.000000 0.167
4865.000000 0.167
4870.000000 0.167
4875.000000 0.167
4880.000000 0.167
4885.000000 0.167
4890.000000 0.167
4895.000000 0.167
4900.000000 0.167
4905.000000 0.167
4910.000000 0.167
4915.000000 0.167
4920.000000 0.167
4925.000000 0.167
4930.000000 0.250
4935.000000 0.167
4940.000000 0.083
4945.000000 0.167
4950.000000 0.083
4955.000000 0.167
4960.000000 0.167
4965.000000 0.167
4970.000000 0.000
4975.000000 0.083
4980.000000 0.083
4985.000000 0.083
4990.000000 0.083
4995.000000 0.167
5000.000000 0.167
5005.000000 0.167
5010.000000 0.167
5015.000000 0.083
5020.000000 0.083
5025.000000 0.083
5030.000000 0.167
5035.000000 0.083
5040.000000 0.250
5045.000000 0.250
5050.000000 0.083
5055.000000 0.083
5060.000000 0.083
5065.000000 0.167
5070.000000 0.250
5075.000000 0.250
5080.000000 0.250
5085.000000 0.167
5090.000000 0.083
5095.000000 0.250
5100.000000 0.167
5105.000000 0.250
5110.000000 0.250
5115.000000 0.250
5120.000000 0.250
5125.000000 0.333
5130.000000 0.167
5135.000000 0.250
5140.000000 0.250
5145.000000 0.167
5150.000000 0.250
5155.000000 0.250
5160.000000 0.250
5165.000000 0.167
5170.000000 0.083
5175.000000 0.167
5180.000000 0.167
5185.000000 0.250
5190.000000 0.167
5195.000000 0.167
5200.000000 0.250
5205.000000 0.167
5210.000000 0.250
5215.000000 0.250
5220.000000 0.250
5225.000000 0.250
5230.000000 0.250
5235.000000 0.250
5240.000000 0.167
5245.000000 0.250
5250.000000 0.250
5255.000000 0.250
5260.000000 0.250
5265.000000 0.167
5270.000000 0.167
5275.000000 0.250
5280.000000 0.250
5285.000000 0.167
5290.000000 0.250
5295.000000 0.250
5300.000000 0.250
5305.000000 0.167
5310.000000 0.167
5315.000000 0.167
5320.000000 0.167
5325.000000 0.167
5330.000000 0.167
5335.000000 0.083
5340.000000 0.083
5345.000000 0.083
5350.000000 0.083
5355.000000 0.083
5360.000000 0.167
5365.000000 0.083
5370.000000 0.083
5375.000000 0.083
5380.000000 0.167
5385.000000 0.083
5390.000000 0.167
5395.000000 0.083
5400.000000 0.083
5405.000000 0.083
5410.000000 0.083
5415.000000 0.083
5420.000000 0.083
5425.000000 0.167
5430.000000 0.083
5435.000000 0.083
5440.000000 0.083
5445.000000 0.083
5450.000000 0.083
5455.000000 0.083
5460.000000 0.083
5465.000000 0.083
5470.000000 0.083
5475.000000 0.083
5480.000000 0.083
5485.000000 0.083
5490.000000 0.083
5495.000000 0.083
5500.000000 0.083
5505.000000 0.167
5510.000000 0.083
5515.000000 0.083
5520.000000 0.167
5525.000000 0.167
5530.000000 0.083
5535.000000 0.167
5540.000000 0.083
5545.000000 0.167
5550.000000 0.167
5555.000000 0.167
5560.000000 0.167
5565.000000 0.167
5570.000000 0.167
5575.000000 0.167
5580.000000 0.167
5585.000000 0.167
5590.000000 0.167
5595.000000 0.167
5600.000000 0.167
5605.000000 0.167
5610.000000 0.250
5615.000000 0.250
5620.000000 0.167
5625.000000 0.167
5630.000000 0.167
5635.000000 0.167
5640.000000 0.167
5645.000000 0.167
5650.000000 0.167
5655.000000 0.167
5660.000000 0.167
5665.000000 0.167
5670.000000 0.250
5675.000000 0.167
5680.000000 0.167
5685.000000 0.167
5690.000000 0.167
5695.000000 0.167
5700.000000 0.167
5705.000000 0.167
5710.000000 0.167
5715.000000 0.167
5720.000000 0.167
5725.000000 0.167
5730.000000 0.250
5735.000000 0.333
5740.000000 0.333
5745.000000 0.250
5750.000000 0.333
5755.000000 0.417
5760.000000 0.333
5765.000000 0.333
5770.000000 0.500
5775.000000 0.417
5780.000000 0.500
5785.000000 0.417
5790.000000 0.417
5795.000000 0.500
5800.000000 0.417
5805.000000 0.417
5810.000000 0.333
5815.000000 0.417
5820.000000 0.333
5825.000000 0.333
5830.000000 0.333
5835.000000 0.333
5840.000000 0.250
5845.000000 0.333
5850.000000 0.333
5855.000000 0.333
5860.000000 0.333
5865.000000 0.333
5870.000000 0.333
5875.000000 0.333
5880.000000 0.333
5885.000000 0.333
5890.000000 0.333
5895.000000 0.333
5900.000000 0.333
5905.000000 0.333
5910.000000 0.250
5915.000000 0.333
5920.000000 0.333
5925.000000 0.333
5930.000000 0.250
5935.000000 0.250
5940.000000 0.333
5945.000000 0.333
5950.000000 0.333
5955.000000 0.333
5960.000000 0.250
5965.000000 0.333
5970.000000 0.333
5975.000000 0.417
5980.000000 0.417
5985.000000 0.417
5990.000000 0.417
5995.000000 0.333
6000.000000 0.333
6005.000000 0.333
6010.000000 0.333
6015.000000 0.333
6020.000000 0.333
6025.000000 0.333
6030.000000 0.333
6035.000000 0.417
6040.000000 0.333
6045.000000 0.333
6050.000000 0.250
6055.000000 0.250
6060.000000 0.250
6065.000000 0.333
6070.000000 0.333
6075.000000 0.333
6080.000000 0.333
6085.000000 0.333
6090.000000 0.417
6095.000000 0.333
6100.000000 0.333
6105.000000 0.333
6110.000000 0.417
6115.000000 0.417
6120.000000 0.417
6125.000000 0.417
6130.000000 0.333
6135.000000 0.333
6140.000000 0.417
6145.000000 0.417
6150.000000 0.417
6155.000000 0.333
6160.000000 0.417
6165.000000 0.417
6170.000000 0.333
6175.000000 0.333
6180.000000 0.333
6185.000000 0.333
6190.000000 0.250
6195.000000 0.250
6200.000000 0.167
6205.000000 0.333
6210.000000 0.333
6215.000000 0.333
6220.000000 0.250
6225.000000 0.333
6230.000000 0.333
6235.000000 0.250
6240.000000 0.167
6245.000000 0.250
6250.000000 0.167
6255.000000 0.250
6260.000000 0.083
6265.000000 0.417
6270.000000 0.167
6275.000000 0.250
6280.000000 0.167
6285.000000 0.083
6290.000000 0.250
6295.000000 0.167
6300.000000 0.333
6305.000000 0.250
6310.000000 0.167
6315.000000 0.250
6320.000000 0.250
6325.000000 0.083
6330.000000 0.250
6335.000000 0.250
6340.000000 0.167
6345.000000 0.333
6350.000000 0.167
6355.000000 0.250
6360.000000 0.333
6365.000000 0.333
6370.000000 0.417
6375.000000 0.417
6380.000000 0.333
6385.000000 0.333
6390.000000 0.250
6395.000000 0.250
6400.000000 0.333
6405.000000 0.333
6410.000000 0.333
6415.000000 0.333
6420.000000 0.333
6425.000000 0.417
6430.000000 0.417
6435.000000 0.250
6440.000000 0.250
6445.000000 0.167
6450.000000 0.167
6455.000000 0.333
6460.000000 0.333
6465.000000 0.333
6470.000000 0.250
6475.000000 0.250
6480.000000 0.250
6485.000000 0.250
6490.000000 0.250
6495.000000 0.333
6500.000000 0.083
6505.000000 0.250
6510.000000 0.250
6515.000000 0.083
6520.000000 0.167
6525.000000 0.000
6530.000000 0.167
6535.000000 0.083
6540.000000 0.167
6545.000000 0.083
6550.000000 0.167
6555.000000 0.083
6560.000000 0.167
6565.000000 0.250
6570.000000 0.167
6575.000000 0.167
6580.000000 0.083
6585.000000 0.083
6590.000000 0.083
6595.000000 0.083
6600.000000 0.167
6605.000000 0.167
6610.000000 0.083
6615.000000 0.083
6620.000000 0.083
6625.000000 0.083
6630.000000 0.083
6635.000000 0.083
6640.000000 0.083
6645.000000 0.083
6650.000000 0.167
6655.000000 0.167
6660.000000 0.167
6665.000000 0.167
6670.000000 0.167
6675.000000 0.250
6680.000000 0.250
6685.000000 0.250
6690.000000 0.250
6695.000000 0.250
6700.000000 0.250
6705.000000 0.250
6710.000000 0.167
6715.000000 0.167
6720.000000 0.250
6725.000000 0.250
6730.000000 0.167
6735.000000 0.167
6740.000000 0.167
6745.000000 0.167
6750.000000 0.167
6755.000000 0.167
6760.000000 0.167
6765.000000 0.167
6770.000000 0.167
6775.000000 0.250
6780.000000 0.167
6785.000000 0.167
6790.000000 0.167
6795.000000 0.250
6800.000000 0.167
6805.000000 0.250
6810.000000 0.250
6815.000000 0.250
6820.000000 0.250
6825.000000 0.250
6830.000000 0.250
6835.000000 0.250
6840.000000 0.250
6845.000000 0.167
6850.000000 0.167
6855.000000 0.167
6860.000000 0.167
6865.000000 0.167
6870.000000 0.167
6875.000000 0.167
6880.000000 0.167
6885.000000 0.167
6890.000000 0.167
6895.000000 0.167
6900.000000 0.167
6905.000000 0.167
6910.000000 0.167
6915.000000 0.167
6920.000000 0.167
6925.000000 0.167
6930.000000 0.167
6935.000000 0.167
6940.000000 0.250
6945.000000 0.250
6950.000000 0.167
6955.000000 0.167
6960.000000 0.167
6965.000000 0.167
6970.000000 0.167
6975.000000 0.167
6980.000000 0.167
6985.000000 0.167
6990.000000 0.167
6995.000000 0.250
7000.000000 0.250
7005.000000 0.167
7010.000000 0.250
7015.000000 0.167
7020.000000 0.167
7025.000000 0.167
7030.000000 0.250
7035.000000 0.250
7040.000000 0.250
7045.000000 0.250
7050.000000 0.250
7055.000000 0.167
7060.000000 0.167
7065.000000 0.167
7070.000000 0.167
7075.000000 0.167
7080.000000 0.167
7085.000000 0.250
7090.000000 0.250
7095.000000 0.250
7100.000000 0.250
7105.000000 0.167
7110.000000 0.250
7115.000000 0.250
7120.000000 0.167
7125.000000 0.167
7130.000000 0.167
7135.000000 0.167
7140.000000 0.167
7145.000000 0.167
7150.000000 0.167
7155.000000 0.167
7160.000000 0.167
7165.000000 0.167
7170.000000 0.167
7175.000000 0.167
7180.000000 0.167
7185.000000 0.250
7190.000000 0.167
7195.000000 0.167
7200.000000 0.167
7205.000000 0.167
7210.000000 0.083
7215.000000 0.250
7220.000000 0.167
7225.000000 0.167
7230.000000 0.167
7235.000000 0.167
7240.000000 0.167
7245.000000 0.167
7250.000000 0.167
7255.000000 0.083
7260.000000 0.250
7265.000000 0.250
7270.000000 0.250
7275.000000 0.250
7280.000000 0.167
7285.000000 0.167
7290.000000 0.250
7295.000000 0.167
7300.000000 0.167
7305.000000 0.167
7310.000000 0.167
7315.000000 0.167
7320.000000 0.167
7325.000000 0.167
7330.000000 0.167
7335.000000 0.167
7340.000000 0.250
7345.000000 0.167
7350.000000 0.167
7355.000000 0.167
7360.000000 0.167
7365.000000 0.167
7370.000000 0.250
7375.000000 0.333
7380.000000 0.167
7385.000000 0.167
7390.000000 0.167
7395.000000 0.250
7400.000000 0.333
7405.000000 0.250
7410.000000 0.250
7415.000000 0.333
7420.000000 0.250
7425.000000 0.250
7430.000000 0.083
7435.000000 0.250
7440.000000 0.333
7445.000000 0.333
7450.000000 0.333
7455.000000 0.333
7460.000000 0.333
7465.000000 0.333
7470.000000 0.333
7475.000000 0.333
7480.000000 0.333
7485.000000 0.333
7490.000000 0.333
7495.000000 0.250
7500.000000 0.333
7505.000000 0.250
7510.000000 0.333
7515.000000 0.333
7520.000000 0.333
7525.000000 0.333
7530.000000 0.333
7535.000000 0.333
7540.000000 0.333
7545.000000 0.333
7550.000000 0.333
7555.000000 0.333
7560.000000 0.333
7565.000000 0.333
7570.000000 0.250
7575.000000 0.333
7580.000000 0.333
7585.000000 0.333
7590.000000 0.333
7595.000000 0.333
7600.000000 0.333
7605.000000 0.333
7610.000000 0.333
7615.000000 0.250
7620.000000 0.333
7625.000000 0.333
7630.000000 0.333
7635.000000 0.333
7640.000000 0.333
7645.000000 0.333
7650.000000 0.333
7655.000000 0.250
7660.000000 0.250
7665.000000 0.333
7670.000000 0.250
7675.000000 0.250
7680.000000 0.250
7685.000000 0.250
7690.000000 0.250
7695.000000 0.250
7700.000000 0.250
7705.000000 0.250
7710.000000 0.250
7715.000000 0.250
7720.000000 0.250
7725.000000 0.250
7730.000000 0.167
7735.000000 0.167
7740.000000 0.250
7745.000000 0.250
7750.000000 0.167
7755.000000 0.167
7760.000000 0.167
7765.000000 0.167
7770.000000 0.167
7775.000000 0.167
7780.000000 0.167
7785.000000 0.167
7790.000000 0.167
7795.000000 0.167
7800.000000 0.167
7805.000000 0.250
7810.000000 0.250
7815.000000 0.250
7820.000000 0.250
7825.000000 0.250
7830.000000 0.250
7835.000000 0.250
7840.000000 0.250
7845.000000 0.333
7850.000000 0.250
7855.000000 0.167
7860.000000 0.167
7865.000000 0.167
7870.000000 0.167
7875.000000 0.167
7880.000000 0.167
7885.000000 0.167
7890.000000 0.167
7895.000000 0.167
7900.000000 0.167
7905.000000 0.167
7910.000000 0.167
7915.000000 0.167
7920.000000 0.167
7925.000000 0.167
7930.000000 0.167
7935.000000 0.167
7940.000000 0.167
7945.000000 0.167
7950.000000 0.167
7955.000000 0.250
7960.000000 0.167
7965.000000 0.167
7970.000000 0.250
7975.000000 0.333
7980.000000 0.333
7985.000000 0.250
7990.000000 0.167
7995.000000 0.250
8000.000000 0.250
8005.000000 0.167
8010.000000 0.250
8015.000000 0.167
8020.000000 0.167
8025.000000 0.250
8030.000000 0.333
8035.000000 0.250
8040.000000 0.250
8045.000000 0.167
8050.000000 0.250
8055.000000 0.250
8060.000000 0.250
8065.000000 0.333
8070.000000 0.333
8075.000000 0.333
8080.000000 0.250
8085.000000 0.250
8090.000000 0.333
8095.000000 0.250
8100.000000 0.250
8105.000000 0.250
8110.000000 0.333
8115.000000 0.417
8120.000000 0.250
8125.000000 0.250
8130.000000 0.333
8135.000000 0.333
8140.000000 0.250
8145.000000 0.250
8150.000000 0.250
8155.000000 0.250
8160.000000 0.333
8165.000000 0.333
8170.000000 0.250
8175.000000 0.250
8180.000000 0.250
8185.000000 0.333
8190.000000 0.250
8195.000000 0.250
8200.000000 0.333
8205.000000 0.333
8210.000000 0.333
8215.000000 0.333
8220.000000 0.333
8225.000000 0.333
8230.000000 0.333
8235.000000 0.333
8240.000000 0.333
8245.000000 0.333
8250.000000 0.250
8255.000000 0.333
8260.000000 0.250
8265.000000 0.333
8270.000000 0.333
8275.000000 0.250
8280.000000 0.250
8285.000000 0.333
8290.000000 0.250
8295.000000 0.333
8300.000000 0.333
8305.000000 0.250
8310.000000 0.333
8315.000000 0.333
8320.000000 0.250
8325.000000 0.250
8330.000000 0.250
8335.000000 0.250
8340.000000 0.250
8345.000000 0.167
8350.000000 0.167
8355.000000 0.167
8360.000000 0.167
8365.000000 0.167
8370.000000 0.167
8375.000000 0.250
8380.000000 0.167
8385.000000 0.167
8390.000000 0.167
8395.000000 0.250
8400.000000 0.083
8405.000000 0.083
8410.000000 0.167
8415.000000 0.167
8420.000000 0.167
8425.000000 0.167
8430.000000 0.167
8435.000000 0.083
8440.000000 0.083
8445.000000 0.083
8450.000000 0.167
8455.000000 0.167
8460.000000 0.167
8465.000000 0.167
8470.000000 0.167
8475.000000 0.083
8480.000000 0.167
8485.000000 0.167
8490.000000 0.167
8495.000000 0.167
8500.000000 0.250
8505.000000 0.083
8510.000000 0.083
8515.000000 0.083
8520.000000 0.083
8525.000000 0.167
8530.000000 0.167
8535.000000 0.167
8540.000000 0.167
8545.000000 0.083
8550.000000 0.167
8555.000000 0.083
8560.000000 0.083
8565.000000 0.167
8570.000000 0.250
8575.000000 0.083
8580.000000 0.083
8585.000000 0.083
8590.000000 0.250
8595.000000 0.167
8600.000000 0.167
8605.000000 0.167
8610.000000 0.167
8615.000000 0.167
8620.000000 0.167
8625.000000 0.167
8630.000000 0.167
8635.000000 0.167
8640.000000 0.083
8645.000000 0.083
8650.000000 0.083
8655.000000 0.083
8660.000000 0.167
8665.000000 0.083
8670.000000 0.083
8675.000000 0.167
8680.000000 0.167
8685.000000 0.083
8690.000000 0.167
8695.000000 0.167
8700.000000 0.167
8705.000000 0.083
8710.000000 0.167
8715.000000 0.167
8720.000000 0.083
8725.000000 0.333
8730.000000 0.250
8735.000000 0.167
8740.000000 0.250
8745.000000 0.167
8750.000000 0.167
8755.000000 0.167
8760.000000 0.167
8765.000000 0.167
8770.000000 0.167
8775.000000 0.083
8780.000000 0.250
8785.000000 0.250
8790.000000 0.167
8795.000000 0.250
8800.000000 0.250
8805.000000 0.250
8810.000000 0.333
8815.000000 0.250
8820.000000 0.250
8825.000000 0.250
8830.000000 0.250
8835.000000 0.333
8840.000000 0.250
8845.000000 0.333
8850.000000 0.250
8855.000000 0.417
8860.000000 0.417
8865.000000 0.417
8870.000000 0.417
8875.000000 0.333
8880.000000 0.417
8885.000000 0.250
8890.000000 0.250
8895.000000 0.333
8900.000000 0.333
8905.000000 0.333
8910.000000 0.250
8915.000000 0.250
8920.000000 0.333
8925.000000 0.333
8930.000000 0.417
8935.000000 0.333
8940.000000 0.333
8945.000000 0.333
8950.000000 0.333
8955.000000 0.333
8960.000000 0.333
8965.000000 0.333
8970.000000 0.333
8975.000000 0.333
8980.000000 0.333
8985.000000 0.333
8990.000000 0.333
8995.000000 0.417
9000.000000 0.417
9005.000000 0.333
9010.000000 0.333
9015.000000 0.333
9020.000000 0.417
9025.000000 0.500
9030.000000 0.500
9035.000000 0.417
9040.000000 0.417
9045.000000 0.333
9050.000000 0.417
9055.000000 0.333
9060.000000 0.417
9065.000000 0.417
9070.000000 0.417
9075.000000 0.417
9080.000000 0.333
9085.000000 0.417
9090.000000 0.417
9095.000000 0.333
9100.000000 0.417
9105.000000 0.417
9110.000000 0.417
9115.000000 0.333
9120.000000 0.333
9125.000000 0.333
9130.000000 0.333
9135.000000 0.333
9140.000000 0.333
9145.000000 0.250
9150.000000 0.333
9155.000000 0.333
9160.000000 0.333
9165.000000 0.333
9170.000000 0.333
9175.000000 0.250
9180.000000 0.250
9185.000000 0.250
9190.000000 0.250
9195.000000 0.250
9200.000000 0.250
9205.000000 0.250
9210.000000 0.333
9215.000000 0.250
9220.000000 0.250
9225.000000 0.250
9230.000000 0.250
9235.000000 0.250
9240.000000 0.333
9245.000000 0.500
9250.000000 0.333
9255.000000 0.250
9260.000000 0.333
9265.000000 0.250
9270.000000 0.250
9275.000000 0.250
9280.000000 0.250
9285.000000 0.250
9290.000000 0.167
9295.000000 0.167
9300.000000 0.167
9305.000000 0.167
9310.000000 0.167
9315.000000 0.167
9320.000000 0.167
9325.000000 0.250
9330.000000 0.250
9335.000000 0.333
9340.000000 0.333
9345.000000 0.250
9350.000000 0.167
9355.000000 0.333
9360.000000 0.333
9365.000000 0.333
9370.000000 0.333
9375.000000 0.333
9380.000000 0.250
9385.000000 0.250
9390.000000 0.333
9395.000000 0.250
9400.000000 0.250
9405.000000 0.250
9410.000000 0.250
9415.000000 0.250
9420.000000 0.250
9425.000000 0.250
9430.000000 0.250
9435.000000 0.333
9440.000000 0.333
9445.000000 0.333
9450.000000 0.250
9455.000000 0.333
9460.000000 0.333
9465.000000 0.333
9470.000000 0.417
9475.000000 0.333
9480.000000 0.333
9485.000000 0.417
9490.000000 0.250
9495.000000 0.250
9500.000000 0.333
9505.000000 0.333
9510.000000 0.333
9515.000000 0.333
9520.000000 0.250
9525.000000 0.417
9530.000000 0.417
9535.000000 0.333
9540.000000 0.250
9545.000000 0.250
9550.000000 0.333
9555.000000 0.333
9560.000000 0.333
9565.000000 0.250
9570.000000 0.250
9575.000000 0.250
9580.000000 0.250
9585.000000 0.250
9590.000000 0.167
9595.000000 0.167
9600.000000 0.167
9605.000000 0.167
9610.000000 0.167
9615.000000 0.167
9620.000000 0.167
9625.000000 0.167
9630.000000 0.167
9635.000000 0.167
9640.000000 0.167
9645.000000 0.167
9650.000000 0.250
9655.000000 0.167
9660.000000 0.250
9665.000000 0.167
9670.000000 0.167
9675.000000 0.167
9680.000000 0.250
9685.000000 0.167
9690.000000 0.250
9695.000000 0.250
9700.000000 0.250
9705.000000 0.333
9710.000000 0.333
9715.000000 0.333
9720.000000 0.333
9725.000000 0.333
9730.000000 0.333
9735.000000 0.333
9740.000000 0.333
9745.000000 0.333
9750.000000 0.417
9755.000000 0.417
9760.000000 0.417
9765.000000 0.417
9770.000000 0.500
9775.000000 0.417
9780.000000 0.417
9785.000000 0.500
9790.000000 0.417
9795.000000 0.417
9800.000000 0.417
9805.000000 0.500
9810.000000 0.500
9815.000000 0.500
9820.000000 0.500
9825.000000 0.417
9830.000000 0.417
9835.000000 0.417
9840.000000 0.500
9845.000000 0.500
9850.000000 0.500
9855.000000 0.500
9860.000000 0.500
9865.000000 0.417
9870.000000 0.417
9875.000000 0.417
9880.000000 0.417
9885.000000 0.417
9890.000000 0.417
9895.000000 0.417
9900.000000 0.417
9905.000000 0.417
9910.000000 0.500
9915.000000 0.500
9920.000000 0.417
9925.000000 0.417
9930.000000 0.417
9935.000000 0.250
9940.000000 0.417
9945.000000 0.417
9950.000000 0.333
9955.000000 0.333
9960.000000 0.333
9965.000000 0.333
9970.000000 0.333
9975.000000 0.333
9980.000000 0.333
9985.000000 0.333
9990.000000 0.333
9995.000000 0.333
10000.000000 0.250
10005.000000 0.250
10010.000000 0.333
10015.000000 0.250
10020.000000 0.333
10025.000000 0.333
10030.000000 0.333
10035.000000 0.250
10040.000000 0.333
10045.000000 0.333
10050.000000 0.333
10055.000000 0.333
10060.000000 0.333
10065.000000 0.417
10070.000000 0.333
10075.000000 0.333
10080.000000 0.333
10085.000000 0.333
10090.000000 0.333
10095.000000 0.333
10100.000000 0.333
10105.000000 0.333
10110.000000 0.333
10115.000000 0.333
10120.000000 0.333
10125.000000 0.333
10130.000000 0.333
10135.000000 0.333
10140.000000 0.333
10145.000000 0.333
10150.000000 0.333
10155.000000 0.333
10160.000000 0.333
10165.000000 0.333
10170.000000 0.333
10175.000000 0.333
10180.000000 0.333
10185.000000 0.333
10190.000000 0.333
10195.000000 0.333
10200.000000 0.333
10205.000000 0.333
10210.000000 0.333
10215.000000 0.333
10220.000000 0.333
10225.000000 0.333
10230.000000 0.333
10235.000000 0.333
10240.000000 0.333
10245.000000 0.333
10250.000000 0.333
10255.000000 0.333
10260.000000 0.333
10265.000000 0.333
10270.000000 0.333
10275.000000 0.333
10280.000000 0.333
10285.000000 0.333
10290.000000 0.417
10295.000000 0.333
10300.000000 0.333
10305.000000 0.333
10310.000000 0.333
10315.000000 0.333
10320.000000 0.333
10325.000000 0.333
10330.000000 0.333
10335.000000 0.333
10340.000000 0.333
10345.000000 0.333
10350.000000 0.333
10355.000000 0.333
10360.000000 0.333
10365.000000 0.333
10370.000000 0.333
10375.000000 0.333
10380.000000 0.333
10385.000000 0.333
10390.000000 0.333
10395.000000 0.333
10400.000000 0.333
10405.000000 0.333
10410.000000 0.333
10415.000000 0.333
10420.000000 0.417
10425.000000 0.417
10430.000000 0.417
10435.000000 0.333
10440.000000 0.417
10445.000000 0.500
10450.000000 0.417
10455.000000 0.417
10460.000000 0.417
10465.000000 0.417
10470.000000 0.417
10475.000000 0.417
10480.000000 0.333
10485.000000 0.417
10490.000000 0.417
10495.000000 0.417
10500.000000 0.417
10505.000000 0.417
10510.000000 0.417
10515.000000 0.417
10520.000000 0.417
10525.000000 0.417
10530.000000 0.417
10535.000000 0.417
10540.000000 0.417
10545.000000 0.417
10550.000000 0.500
10555.000000 0.500
10560.000000 0.417
10565.000000 0.417
10570.000000 0.417
10575.000000 0.500
10580.000000 0.417
10585.000000 0.417
10590.000000 0.417
10595.000000 0.500
10600.000000 0.667
10605.000000 0.583
10610.000000 0.667
10615.000000 0.667
10620.000000 0.667
10625.000000 0.667
10630.000000 0.667
10635.000000 0.667
10640.000000 0.667
10645.000000 0.583
10650.000000 0.583
10655.000000 0.500
10660.000000 0.583
10665.000000 0.417
10670.000000 0.500
10675.000000 0.500
10680.000000 0.500
10685.000000 0.500
10690.000000 0.500
10695.000000 0.500
10700.000000 0.500
10705.000000 0.500
10710.000000 0.500
10715.000000 0.500
10720.000000 0.500
10725.000000 0.500
10730.000000 0.500
10735.000000 0.500
10740.000000 0.500
10745.000000 0.500
10750.000000 0.500
10755.000000 0.500
10760.000000 0.500
10765.000000 0.500
10770.000000 0.500
10775.000000 0.500
10780.000000 0.500
10785.000000 0.500
10790.000000 0.500
10795.000000 0.500
10800.000000 0.500
10805.000000 0.583
10810.000000 0.500
10815.000000 0.583
10820.000000 0.500
10825.000000 0.500
10830.000000 0.500
10835.000000 0.500
10840.000000 0.500
10845.000000 0.500
10850.000000 0.500
10855.000000 0.417
10860.000000 0.500
10865.000000 0.500
10870.000000 0.500
10875.000000 0.500
10880.000000 0.583
10885.000000 0.583
10890.000000 0.500
10895.000000 0.500
10900.000000 0.500
10905.000000 0.500
10910.000000 0.500
10915.000000 0.500
10920.000000 0.500
10925.000000 0.500
10930.000000 0.583
10935.000000 0.583
10940.000000 0.500
10945.000000 0.583
10950.000000 0.583
10955.000000 0.583
10960.000000 0.583
10965.000000 0.583
10970.000000 0.583
10975.000000 0.583
10980.000000 0.583
10985.000000 0.583
10990.000000 0.583
10995.000000 0.583
11000.000000 0.583
11005.000000 0.667
11010.000000 0.667
11015.000000 0.667
11020.000000 0.667
11025.000000 0.667
11030.000000 0.667
11035.000000 0.667
11040.000000 0.667
11045.000000 0.667
11050.000000 0.667
11055.000000 0.750
11060.000000 0.667
11065.000000 0.667
11070.000000 0.667
11075.000000 0.667
11080.000000 0.667
11085.000000 0.667
11090.000000 0.667
11095.000000 0.667
11100.000000 0.667
11105.000000 0.583
11110.000000 0.667
11115.000000 0.667
11120.000000 0.667
11125.000000 0.667
11130.000000 0.667
11135.000000 0.667
11140.000000 0.667
11145.000000 0.667
11150.000000 0.667
11155.000000 0.667
11160.000000 0.667
11165.000000 0.750
11170.000000 0.583
11175.000000 0.667
11180.000000 0.667
11185.000000 0.583
11190.000000 0.667
11195.000000 0.583
11200.000000 0.667
11205.000000 0.667
11210.000000 0.667
11215.000000 0.667
11220.000000 0.667
11225.000000 0.667
11230.000000 0.667
11235.000000 0.667
11240.000000 0.667
11245.000000 0.667
11250.000000 0.667
11255.000000 0.583
11260.000000 0.583
11265.000000 0.583
11270.000000 0.583
11275.000000 0.583
11280.000000 0.583
11285.000000 0.667
11290.000000 0.583
11295.000000 0.583
11300.000000 0.583
11305.000000 0.583
11310.000000 0.583
11315.000000 0.583
11320.000000 0.500
11325.000000 0.583
11330.000000 0.583
11335.000000 0.583
11340.000000 0.667
11345.000000 0.667
11350.000000 0.667
11355.000000 0.583
11360.000000 0.583
11365.000000 0.583
11370.000000 0.500
11375.000000 0.667
11380.000000 0.583
11385.000000 0.500
11390.000000 0.500
11395.000000 0.500
11400.000000 0.500
11405.000000 0.500
11410.000000 0.500
11415.000000 0.500
11420.000000 0.583
11425.000000 0.583
11430.000000 0.500
11435.000000 0.583
11440.000000 0.500
11445.000000 0.500
11450.000000 0.500
11455.000000 0.500
11460.000000 0.500
11465.000000 0.500
11470.000000 0.500
11475.000000 0.500
11480.000000 0.500
11485.000000 0.500
11490.000000 0.417
11495.000000 0.583
11500.000000 0.500
11505.000000 0.500
11510.000000 0.500
11515.000000 0.417
11520.000000 0.500
11525.000000 0.417
11530.000000 0.417
11535.000000 0.500
11540.000000 0.417
11545.000000 0.583
11550.000000 0.500
11555.000000 0.500
11560.000000 0.500
11565.000000 0.500
11570.000000 0.500
11575.000000 0.500
11580.000000 0.500
11585.000000 0.500
11590.000000 0.417
11595.000000 0.500
11600.000000 0.500
11605.000000 0.500
11610.000000 0.500
11615.000000 0.500
11620.000000 0.500
11625.000000 0.500
11630.000000 0.500
11635.000000 0.500
11640.000000 0.500
11645.000000 0.500
11650.000000 0.417
11655.000000 0.500
11660.000000 0.500
11665.000000 0.500
11670.000000 0.417
11675.000000 0.417
11680.000000 0.417
11685.000000 0.417
11690.000000 0.417
11695.000000 0.500
11700.000000 0.500
11705.000000 0.417
11710.000000 0.500
11715.000000 0.417
11720.000000 0.417
11725.000000 0.500
11730.000000 0.500
11735.000000 0.500
11740.000000 0.500
11745.000000 0.417
11750.000000 0.417
11755.000000 0.500
11760.000000 0.417
11765.000000 0.417
11770.000000 0.417
11775.000000 0.417
11780.000000 0.417
11785.000000 0.417
11790.000000 0.417
11795.000000 0.417
11800.000000 0.417
11805.000000 0.417
11810.000000 0.500
11815.000000 0.417
11820.000000 0.417
11825.000000 0.417
11830.000000 0.500
11835.000000 0.417
11840.000000 0.417
11845.000000 0.417
11850.000000 0.417
11855.000000 0.417
11860.000000 0.417
11865.000000 0.417
11870.000000 0.417
11875.000000 0.500
11880.000000 0.500
11885.000000 0.500
11890.000000 0.500
11895.000000 0.417
11900.000000 0.500
11905.000000 0.500
11910.000000 0.500
11915.000000 0.500
11920.000000 0.500
11925.000000 0.500
11930.000000 0.500
11935.000000 0.500
11940.000000 0.500
11945.000000 0.500
11950.000000 0.500
11955.000000 0.583
11960.000000 0.500
11965.000000 0.417
11970.000000 0.500
11975.000000 0.500
11980.000000 0.500
11985.000000 0.500
11990.000000 0.500
11995.000000 0.500
12000.000000 0.500
12005.000000 0.500
12010.000000 0.500
12015.000000 0.500
12020.000000 0.417
12025.000000 0.500
12030.000000 0.500
12035.000000 0.500
12040.000000 0.500
12045.000000 0.500
12050.000000 0.500
12055.000000 0.500
12060.000000 0.500
12065.000000 0.500
12070.000000 0.500
12075.000000 0.500
12080.000000 0.500
12085.000000 0.500
12090.000000 0.500
12095.000000 0.500
12100.000000 0.500
12105.000000 0.500
12110.000000 0.500
12115.000000 0.500
12120.000000 0.417
12125.000000 0.417
12130.000000 0.417
12135.000000 0.417
12140.000000 0.417
12145.000000 0.500
12150.000000 0.500
12155.000000 0.583
12160.000000 0.583
12165.000000 0.583
12170.000000 0.583
12175.000000 0.583
12180.000000 0.583
12185.000000 0.500
12190.000000 0.583
12195.000000 0.583
12200.000000 0.500
12205.000000 0.583
12210.000000 0.500
12215.000000 0.500
12220.000000 0.500
12225.000000 0.500
12230.000000 0.500
12235.000000 0.500
12240.000000 0.500
12245.000000 0.500
12250.000000 0.500
12255.000000 0.500
12260.000000 0.500
12265.000000 0.500
12270.000000 0.500
12275.000000 0.500
12280.000000 0.500
12285.000000 0.500
12290.000000 0.500
12295.000000 0.500
12300.000000 0.500
12305.000000 0.500
12310.000000 0.500
12315.000000 0.500
12320.000000 0.500
12325.000000 0.500
12330.000000 0.500
12335.000000 0.500
12340.000000 0.500
12345.000000 0.583
12350.000000 0.500
12355.000000 0.500
12360.000000 0.500
12365.000000 0.500
12370.000000 0.500
12375.000000 0.500
12380.000000 0.500
12385.000000 0.500
12390.000000 0.500
12395.000000 0.500
12400.000000 0.500
12405.000000 0.500
12410.000000 0.500
12415.000000 0.500
12420.000000 0.500
12425.000000 0.500
12430.000000 0.500
12435.000000 0.500
12440.000000 0.500
12445.000000 0.500
12450.000000 0.417
12455.000000 0.417
12460.000000 0.417
12465.000000 0.500
12470.000000 0.500
12475.000000 0.500
12480.000000 0.500
12485.000000 0.500
12490.000000 0.500
12495.000000 0.500
12500.000000 0.417
12505.000000 0.417
12510.000000 0.417
12515.000000 0.500
12520.000000 0.500
12525.000000 0.500
12530.000000 0.500
12535.000000 0.500
12540.000000 0.500
12545.000000 0.500
12550.000000 0.500
12555.000000 0.500
12560.000000 0.500
12565.000000 0.500
12570.000000 0.583
12575.000000 0.583
12580.000000 0.583
12585.000000 0.583
12590.000000 0.500
12595.000000 0.500
12600.000000 0.500
12605.000000 0.500
12610.000000 0.500
12615.000000 0.500
12620.000000 0.500
12625.000000 0.500
12630.000000 0.500
12635.000000 0.500
12640.000000 0.500
12645.000000 0.500
12650.000000 0.500
12655.000000 0.500
12660.000000 0.500
12665.000000 0.500
12670.000000 0.500
12675.000000 0.500
12680.000000 0.500
12685.000000 0.500
12690.000000 0.500
12695.000000 0.500
12700.000000 0.500
12705.000000 0.500
12710.000000 0.500
12715.000000 0.500
12720.000000 0.500
12725.000000 0.500
12730.000000 0.500
12735.000000 0.583
12740.000000 0.500
12745.000000 0.583
12750.000000 0.583
12755.000000 0.583
12760.000000 0.417
12765.000000 0.583
12770.000000 0.583
12775.000000 0.500
12780.000000 0.500
12785.000000 0.583
12790.000000 0.667
12795.000000 0.583
12800.000000 0.500
12805.000000 0.500
12810.000000 0.500
12815.000000 0.500
12820.000000 0.500
12825.000000 0.500
12830.000000 0.583
12835.000000 0.583
12840.000000 0.583
12845.000000 0.583
12850.000000 0.583
12855.000000 0.583
12860.000000 0.583
12865.000000 0.583
12870.000000 0.583
12875.000000 0.583
12880.000000 0.583
12885.000000 0.583
12890.000000 0.583
12895.000000 0.583
12900.000000 0.500
12905.000000 0.583
12910.000000 0.500
12915.000000 0.500
12920.000000 0.500
12925.000000 0.583
12930.000000 0.583
12935.000000 0.500
12940.000000 0.500
12945.000000 0.500
12950.000000 0.500
12955.000000 0.500
12960.000000 0.500
12965.000000 0.500
12970.000000 0.500
12975.000000 0.500
12980.000000 0.500
12985.000000 0.583
12990.000000 0.583
12995.000000 0.583
13000.000000 0.583
13005.000000 0.583
13010.000000 0.583
13015.000000 0.583
13020.000000 0.583
13025.000000 0.583
13030.000000 0.583
13035.000000 0.583
13040.000000 0.583
13045.000000 0.583
13050.000000 0.583
13055.000000 0.500
13060.000000 0.583
13065.000000 0.583
13070.000000 0.583
13075.000000 0.583
13080.000000 0.583
13085.000000 0.583
13090.000000 0.583
13095.000000 0.583
13100.000000 0.583
13105.000000 0.583
13110.000000 0.583
13115.000000 0.583
13120.000000 0.583
13125.000000 0.583
13130.000000 0.583
13135.000000 0.583
13140.000000 0.583
13145.000000 0.583
13150.000000 0.583
13155.000000 0.583
13160.000000 0.583
13165.000000 0.583
13170.000000 0.583
13175.000000 0.583
13180.000000 0.583
13185.000000 0.583
13190.000000 0.583
13195.000000 0.583
13200.000000 0.583
13205.000000 0.583
13210.000000 0.583
13215.000000 0.583
13220.000000 0.583
13225.000000 0.583
13230.000000 0.583
13235.000000 0.583
13240.000000 0.583
13245.000000 0.667
13250.000000 0.583
13255.000000 0.583
13260.000000 0.583
13265.000000 0.667
13270.000000 0.667
13275.000000 0.583
13280.000000 0.750
13285.000000 0.583
13290.000000 0.667
13295.000000 0.667
13300.000000 0.583
13305.000000 0.500
13310.000000 0.583
13315.000000 0.667
13320.000000 0.583
13325.000000 0.417
13330.000000 0.500
13335.000000 0.417
13340.000000 0.500
13345.000000 0.500
13350.000000 0.583
13355.000000 0.500
13360.000000 0.500
13365.000000 0.500
13370.000000 0.500
13375.000000 0.583
13380.000000 0.583
13385.000000 0.583
13390.000000 0.583
13395.000000 0.583
13400.000000 0.583
13405.000000 0.583
13410.000000 0.583
13415.000000 0.583
13420.000000 0.500
13425.000000 0.500
13430.000000 0.500
13435.000000 0.583
13440.000000 0.500
13445.000000 0.500
13450.000000 0.500
13455.000000 0.583
13460.000000 0.500
13465.000000 0.500
13470.000000 0.583
13475.000000 0.500
13480.000000 0.500
13485.000000 0.500
13490.000000 0.500
13495.000000 0.500
13500.000000 0.500
13505.000000 0.500
13510.000000 0.500
13515.000000 0.500
13520.000000 0.583
13525.000000 0.500
13530.000000 0.583
13535.000000 0.500
13540.000000 0.583
13545.000000 0.583
13550.000000 0.583
13555.000000 0.667
13560.000000 0.583
13565.000000 0.583
13570.000000 0.583
13575.000000 0.583
13580.000000 0.583
13585.000000 0.500
13590.000000 0.500
13595.000000 0.500
13600.000000 0.500
13605.000000 0.500
13610.000000 0.500
13615.000000 0.500
13620.000000 0.500
13625.000000 0.583
13630.000000 0.583
13635.000000 0.583
13640.000000 0.583
13645.000000 0.583
13650.000000 0.583
13655.000000 0.583
13660.000000 0.583
13665.000000 0.583
13670.000000 0.583
13675.000000 0.583
13680.000000 0.583
13685.000000 0.583
13690.000000 0.583
13695.000000 0.583
13700.000000 0.583
13705.000000 0.583
13710.000000 0.583
13715.000000 0.583
13720.000000 0.583
13725.000000 0.583
13730.000000 0.583
13735.000000 0.583
13740.000000 0.583
13745.000000 0.583
13750.000000 0.583
13755.000000 0.583
13760.000000 0.583
13765.000000 0.583
13770.000000 0.583
13775.000000 0.583
13780.000000 0.583
13785.000000 0.583
13790.000000 0.583
13795.000000 0.583
13800.000000 0.583
13805.000000 0.583
13810.000000 0.583
13815.000000 0.583
13820.000000 0.583
13825.000000 0.583
13830.000000 0.583
13835.000000 0.583
13840.000000 0.583
13845.000000 0.583
13850.000000 0.583
13855.000000 0.583
13860.000000 0.667
13865.000000 0.667
13870.000000 0.750
13875.000000 0.667
13880.000000 0.667
13885.000000 0.667
13890.000000 0.583
13895.000000 0.583
13900.000000 0.583
13905.000000 0.583
13910.000000 0.583
13915.000000 0.583
13920.000000 0.583
13925.000000 0.583
13930.000000 0.583
13935.000000 0.583
13940.000000 0.583
13945.000000 0.583
13950.000000 0.583
13955.000000 0.583
13960.000000 0.583
13965.000000 0.583
13970.000000 0.583
13975.000000 0.583
13980.000000 0.583
13985.000000 0.583
13990.000000 0.583
13995.000000 0.583
14000.000000 0.583
14005.000000 0.583
14010.000000 0.583
14015.000000 0.667
14020.000000 0.667
14025.000000 0.667
14030.000000 0.667
14035.000000 0.667
14040.000000 0.667
14045.000000 0.667
14050.000000 0.667
14055.000000 0.667
14060.000000 0.667
14065.000000 0.667
14070.000000 0.667
14075.000000 0.667
14080.000000 0.667
14085.000000 0.667
14090.000000 0.667
14095.000000 0.667
14100.000000 0.667
14105.000000 0.667
14110.000000 0.667
14115.000000 0.667
14120.000000 0.667
14125.000000 0.667
14130.000000 0.667
14135.000000 0.667
14140.000000 0.667
14145.000000 0.667
14150.000000 0.667
14155.000000 0.667
14160.000000 0.667
14165.000000 0.667
14170.000000 0.667
14175.000000 0.667
14180.000000 0.667
14185.000000 0.667
14190.000000 0.667
14195.000000 0.667
14200.000000 0.667
14205.000000 0.583
14210.000000 0.667
14215.000000 0.583
14220.000000 0.667
14225.000000 0.667
14230.000000 0.667
14235.000000 0.667
14240.000000 0.667
14245.000000 0.583
14250.000000 0.667
14255.000000 0.667
14260.000000 0.667
14265.000000 0.667
14270.000000 0.667
14275.000000 0.667
14280.000000 0.667
14285.000000 0.667
14290.000000 0.667
14295.000000 0.667
14300.000000 0.667
14305.000000 0.750
14310.000000 0.750
14315.000000 0.750
14320.000000 0.750
14325.000000 0.750
14330.000000 0.750
14335.000000 0.750
14340.000000 0.667
14345.000000 0.750
14350.000000 0.750
14355.000000 0.750
14360.000000 0.750
14365.000000 0.750
14370.000000 0.750
14375.000000 0.750
14380.000000 0.750
14385.000000 0.750
14390.000000 0.750
14395.000000 0.750
14400.000000 0.750
14405.000000 0.750
14410.000000 0.750
14415.000000 0.750
14420.000000 0.750
14425.000000 0.750
14430.000000 0.750
14435.000000 0.750
14440.000000 0.750
14445.000000 0.750
14450.000000 0.750
14455.000000 0.750
14460.000000 0.750
14465.000000 0.750
14470.000000 0.750
14475.000000 0.750
14480.000000 0.750
14485.000000 0.750
14490.000000 0.750
14495.000000 0.750
14500.000000 0.750
14505.000000 0.750
14510.000000 0.750
14515.000000 0.750
14520.000000 0.750
14525.000000 0.750
14530.000000 0.750
14535.000000 0.750
14540.000000 0.750
14545.000000 0.750
14550.000000 0.750
14555.000000 0.750
14560.000000 0.750
14565.000000 0.750
14570.000000 0.750
14575.000000 0.750
14580.000000 0.750
14585.000000 0.750
14590.000000 0.750
14595.000000 0.750
14600.000000 0.750
14605.000000 0.750
14610.000000 0.750
14615.000000 0.750
14620.000000 0.750
14625.000000 0.750
14630.000000 0.750
14635.000000 0.750
14640.000000 0.750
14645.000000 0.750
14650.000000 0.750
14655.000000 0.833
14660.000000 0.750
14665.000000 0.833
14670.000000 0.750
14675.000000 0.750
14680.000000 0.750
14685.000000 0.750
14690.000000 0.750
14695.000000 0.750
14700.000000 0.750
14705.000000 0.833
14710.000000 0.750
14715.000000 0.833
14720.000000 0.750
14725.000000 0.833
14730.000000 0.833
14735.000000 0.833
14740.000000 0.833
14745.000000 0.833
14750.000000 0.833
14755.000000 0.833
14760.000000 0.833
14765.000000 0.833
14770.000000 0.833
14775.000000 0.833
14780.000000 0.833
14785.000000 0.833
14790.000000 0.833
14795.000000 0.833
14800.000000 0.833
14805.000000 0.833
14810.000000 0.833
14815.000000 0.833
14820.000000 0.833
14825.000000 0.833
14830.000000 0.833
14835.000000 0.917
14840.000000 0.833
14845.000000 0.833
14850.000000 0.833
14855.000000 0.833
14860.000000 0.917
14865.000000 0.833
14870.000000 0.833
14875.000000 0.833
14880.000000 0.917
14885.000000 0.833
14890.000000 0.833
14895.000000 0.917
14900.000000 0.917
14905.000000 0.833
14910.000000 0.833
14915.000000 0.917
14920.000000 0.833
14925.000000 0.917
14930.000000 0.917
14935.000000 0.833
14940.000000 0.833
14945.000000 0.917
14950.000000 0.833
14955.000000 0.917
14960.000000 0.833
14965.000000 0.833
14970.000000 0.833
14975.000000 0.833
14980.000000 0.833
14985.000000 0.833
14990.000000 0.833
14995.000000 0.833
15000.000000 0.917
15005.000000 0.917
15010.000000 0.750
15015.000000 0.833
15020.000000 0.917
15025.000000 0.833
15030.000000 0.750
15035.000000 0.750
15040.000000 0.750
15045.000000 0.833
15050.000000 0.833
15055.000000 0.917
15060.000000 0.917
15065.000000 0.833
15070.000000 0.917
15075.000000 0.917
15080.000000 0.917
15085.000000 0.917
15090.000000 0.917
15095.000000 0.917
15100.000000 0.917
15105.000000 0.917
15110.000000 0.917
15115.000000 0.833
15120.000000 0.833
15125.000000 0.917
15130.000000 0.833
15135.000000 0.833
15140.000000 0.833
15145.000000 0.917
15150.000000 0.833
15155.000000 0.833
15160.000000 0.833
15165.000000 0.833
15170.000000 0.833
15175.000000 0.833
15180.000000 0.833
15185.000000 0.750
15190.000000 0.750
15195.000000 0.750
15200.000000 0.750
15205.000000 0.833
15210.000000 0.750
15215.000000 0.750
15220.000000 0.833
15225.000000 0.833
15230.000000 0.833
15235.000000 0.833
15240.000000 0.833
15245.000000 0.833
15250.000000 0.833
15255.000000 0.833
15260.000000 0.833
15265.000000 0.917
15270.000000 0.917
15275.000000 0.917
15280.000000 0.917
15285.000000 0.917
15290.000000 0.917
15295.000000 0.917
15300.000000 0.917
15305.000000 0.917
15310.000000 0.917
15315.000000 0.917
15320.000000 0.917
15325.000000 0.917
15330.000000 0.917
15335.000000 0.917
15340.000000 0.917
15345.000000 0.917
15350.000000 0.917
15355.000000 0.917
15360.000000 0.833
15365.000000 0.917
15370.000000 0.917
15375.000000 0.917
15380.000000 0.917
15385.000000 0.917
15390.000000 0.917
15395.000000 0.917
15400.000000 0.833
15405.000000 0.917
15410.000000 0.917
15415.000000 0.917
15420.000000 0.917
15425.000000 0.917
15430.000000 0.917
15435.000000 0.917
15440.000000 0.917
15445.000000 0.917
15450.000000 0.917
15455.000000 0.917
15460.000000 0.917
15465.000000 0.917
15470.000000 0.833
15475.000000 0.917
15480.000000 0.917
15485.000000 0.917
15490.000000 0.917
15495.000000 0.917
15500.000000 0.917
15505.000000 0.917
15510.000000 0.917
15515.000000 0.917
15520.000000 0.833
15525.000000 0.917
15530.000000 0.917
15535.000000 0.917
15540.000000 0.833
15545.000000 0.833
15550.000000 0.833
15555.000000 0.833
15560.000000 0.833
15565.000000 0.833
15570.000000 0.833
15575.000000 0.833
15580.000000 0.917
15585.000000 0.917
15590.000000 0.833
15595.000000 0.833
15600.000000 0.917
15605.000000 0.833
15610.000000 0.833
15615.000000 0.750
15620.000000 0.833
15625.000000 0.750
15630.000000 0.833
15635.000000 0.833
15640.000000 0.833
15645.000000 0.833
15650.000000 0.833
15655.000000 0.833
15660.000000 0.833
15665.000000 0.833
15670.000000 0.833
15675.000000 0.750
15680.000000 0.750
15685.000000 0.833
15690.000000 0.833
15695.000000 0.833
15700.000000 0.833
15705.000000 0.750
15710.000000 0.833
15715.000000 0.833
15720.000000 0.833
15725.000000 0.750
15730.000000 0.750
15735.000000 0.750
15740.000000 0.750
15745.000000 0.750
15750.000000 0.750
15755.000000 0.750
15760.000000 0.750
15765.000000 0.750
15770.000000 0.833
15775.000000 0.833
15780.000000 0.750
15785.000000 0.750
15790.000000 0.750
15795.000000 0.750
15800.000000 0.833
15805.000000 0.750
15810.000000 0.750
15815.000000 0.750
15820.000000 0.750
15825.000000 0.750
15830.000000 0.750
15835.000000 0.750
15840.000000 0.750
15845.000000 0.750
15850.000000 0.750
15855.000000 0.750
15860.000000 0.750
15865.000000 0.750
15870.000000 0.750
15875.000000 0.750
15880.000000 0.667
15885.000000 0.667
15890.000000 0.667
15895.000000 0.750
15900.000000 0.750
15905.000000 0.667
15910.000000 0.667
15915.000000 0.667
15920.000000 0.750
15925.000000 0.667
15930.000000 0.667
15935.000000 0.667
15940.000000 0.667
15945.000000 0.667
15950.000000 0.667
15955.000000 0.667
15960.000000 0.667
15965.000000 0.667
15970.000000 0.667
15975.000000 0.667
15980.000000 0.667
15985.000000 0.750
15990.000000 0.750
15995.000000 0.750
16000.000000 0.750
16005.000000 0.750
16010.000000 0.750
16015.000000 0.750
16020.000000 0.750
16025.000000 0.750
16030.000000 0.750
16035.000000 0.750
16040.000000 0.750
16045.000000 0.750
16050.000000 0.750
16055.000000 0.750
16060.000000 0.750
16065.000000 0.833
16070.000000 0.917
16075.000000 0.833
16080.000000 0.833
16085.000000 0.917
16090.000000 0.833
16095.000000 0.833
16100.000000 0.833
16105.000000 0.833
16110.000000 0.917
16115.000000 0.833
16120.000000 0.833
16125.000000 0.833
16130.000000 0.833
16135.000000 0.833
16140.000000 0.833
16145.000000 0.833
16150.000000 0.833
16155.000000 0.833
16160.000000 0.833
16165.000000 0.833
16170.000000 0.833
16175.000000 0.833
16180.000000 0.833
16185.000000 0.833
16190.000000 0.833
16195.000000 0.833
16200.000000 0.833
16205.000000 0.833
16210.000000 0.833
16215.000000 0.833
16220.000000 0.833
16225.000000 0.833
16230.000000 0.833
16235.000000 0.833
16240.000000 0.833
16245.000000 0.833
16250.000000 0.833
16255.000000 0.917
16260.000000 0.833
16265.000000 0.750
16270.000000 0.750
16275.000000 0.750
16280.000000 0.750
16285.000000 0.750
16290.000000 0.750
16295.000000 0.750
16300.000000 0.750
16305.000000 0.750
16310.000000 0.750
16315.000000 0.750
16320.000000 0.750
16325.000000 0.833
16330.000000 0.833
16335.000000 0.750
16340.000000 0.750
16345.000000 0.833
16350.000000 0.833
16355.000000 0.750
16360.000000 0.833
16365.000000 0.833
16370.000000 0.833
16375.000000 0.833
16380.000000 0.833
16385.000000 0.833
16390.000000 0.750
16395.000000 0.750
16400.000000 0.750
16405.000000 0.750
16410.000000 0.750
16415.000000 0.750
16420.000000 0.750
16425.000000 0.750
16430.000000 0.750
16435.000000 0.750
16440.000000 0.833
16445.000000 0.750
16450.000000 0.833
16455.000000 0.750
16460.000000 0.750
16465.000000 0.750
16470.000000 0.750
16475.000000 0.667
16480.000000 0.667
16485.000000 0.750
16490.000000 0.750
16495.000000 0.750
16500.000000 0.750
16505.000000 0.750
16510.000000 0.750
16515.000000 0.750
16520.000000 0.750
16525.000000 0.750
16530.000000 0.750
16535.000000 0.750
16540.000000 0.750
16545.000000 0.750
16550.000000 0.750
16555.000000 0.750
16560.000000 0.750
16565.000000 0.750
16570.000000 0.750
16575.000000 0.750
16580.000000 0.750
16585.000000 0.750
16590.000000 0.750
16595.000000 0.750
16600.000000 0.750
16605.000000 0.750
16610.000000 0.750
16615.000000 0.750
16620.000000 0.750
16625.000000 0.750
16630.000000 0.750
16635.000000 0.833
16640.000000 0.833
16645.000000 0.750
16650.000000 0.833
16655.000000 0.833
16660.000000 0.833
16665.000000 0.750
16670.000000 0.833
16675.000000 0.750
16680.000000 0.833
16685.000000 0.833
16690.000000 0.833
16695.000000 0.833
16700.000000 0.833
16705.000000 0.833
16710.000000 0.917
16715.000000 0.917
16720.000000 0.917
16725.000000 0.917
16730.000000 0.917
16735.000000 0.833
16740.000000 0.750
16745.000000 0.750
16750.000000 0.750
16755.000000 0.917
16760.000000 0.833
16765.000000 0.833
16770.000000 0.750
16775.000000 0.833
16780.000000 0.833
16785.000000 0.750
16790.000000 0.833
16795.000000 0.750
16800.000000 0.833
16805.000000 0.750
16810.000000 0.750
16815.000000 0.750
16820.000000 0.750
16825.000000 0.750
16830.000000 0.833
16835.000000 0.750
16840.000000 0.750
16845.000000 0.750
16850.000000 0.750
16855.000000 0.750
16860.000000 0.750
16865.000000 0.750
16870.000000 0.750
16875.000000 0.750
16880.000000 0.750
16885.000000 0.667
16890.000000 0.750
16895.000000 0.667
16900.000000 0.750
16905.000000 0.750
16910.000000 0.667
16915.000000 0.750
16920.000000 0.750
16925.000000 0.750
16930.000000 0.750
16935.000000 0.750
16940.000000 0.667
16945.000000 0.667
16950.000000 0.667
16955.000000 0.667
16960.000000 0.667
16965.000000 0.667
16970.000000 0.667
16975.000000 0.667
16980.000000 0.667
16985.000000 0.667
16990.000000 0.667
16995.000000 0.667
17000.000000 0.667
17005.000000 0.667
17010.000000 0.667
17015.000000 0.667
17020.000000 0.750
17025.000000 0.667
17030.000000 0.667
17035.000000 0.667
17040.000000 0.667
17045.000000 0.667
17050.000000 0.667
17055.000000 0.667
17060.000000 0.667
17065.000000 0.667
17070.000000 0.667
17075.000000 0.667
17080.000000 0.667
17085.000000 0.667
17090.000000 0.667
17095.000000 0.667
17100.000000 0.667
17105.000000 0.667
17110.000000 0.667
17115.000000 0.667
17120.000000 0.667
17125.000000 0.667
17130.000000 0.667
17135.000000 0.667
17140.000000 0.667
17145.000000 0.667
17150.000000 0.667
17155.000000 0.667
17160.000000 0.667
17165.000000 0.667
17170.000000 0.667
17175.000000 0.667
17180.000000 0.667
17185.000000 0.667
17190.000000 0.667
17195.000000 0.667
17200.000000 0.667
17205.000000 0.667
17210.000000 0.667
17215.000000 0.667
17220.000000 0.667
17225.000000 0.667
17230.000000 0.667
17235.000000 0.667
17240.000000 0.667
17245.000000 0.667
17250.000000 0.667
17255.000000 0.667
17260.000000 0.667
17265.000000 0.667
17270.000000 0.750
17275.000000 0.667
17280.000000 0.667
17285.000000 0.667
17290.000000 0.667
17295.000000 0.667
17300.000000 0.667
17305.000000 0.667
17310.000000 0.667
17315.000000 0.667
17320.000000 0.667
17325.000000 0.667
17330.000000 0.667
17335.000000 0.667
17340.000000 0.667
17345.000000 0.750
17350.000000 0.750
17355.000000 0.750
17360.000000 0.750
17365.000000 0.667
17370.000000 0.750
17375.000000 0.667
17380.000000 0.750
17385.000000 0.750
17390.000000 0.750
17395.000000 0.750
17400.000000 0.750
17405.000000 0.667
17410.000000 0.667
17415.000000 0.667
17420.000000 0.667
17425.000000 0.667
17430.000000 0.667
17435.000000 0.667
17440.000000 0.667
17445.000000 0.667
17450.000000 0.750
17455.000000 0.667
17460.000000 0.667
17465.000000 0.667
17470.000000 0.750
17475.000000 0.667
17480.000000 0.667
17485.000000 0.667
17490.000000 0.667
17495.000000 0.667
17500.000000 0.667
17505.000000 0.667
17510.000000 0.667
17515.000000 0.667
17520.000000 0.667
17525.000000 0.667
17530.000000 0.667
17535.000000 0.667
17540.000000 0.667
17545.000000 0.667
17550.000000 0.667
17555.000000 0.667
17560.000000 0.667
17565.000000 0.667
17570.000000 0.667
17575.000000 0.667
17580.000000 0.667
17585.000000 0.667
17590.000000 0.667
17595.000000 0.667
17600.000000 0.667
17605.000000 0.667
17610.000000 0.750
17615.000000 0.750
17620.000000 0.750
17625.000000 0.833
17630.000000 0.667
17635.000000 0.667
17640.000000 0.667
17645.000000 0.667
17650.000000 0.667
17655.000000 0.667
17660.000000 0.833
17665.000000 0.667
17670.000000 0.667
17675.000000 0.667
17680.000000 0.667
17685.000000 0.667
17690.000000 0.667
17695.000000 0.667
17700.000000 0.750
17705.000000 0.667
17710.000000 0.667
17715.000000 0.667
17720.000000 0.667
17725.000000 0.667
17730.000000 0.667
17735.000000 0.750
17740.000000 0.750
17745.000000 0.667
17750.000000 0.667
17755.000000 0.667
17760.000000 0.667
17765.000000 0.667
17770.000000 0.667
17775.000000 0.667
17780.000000 0.750
17785.000000 0.750
17790.000000 0.750
17795.000000 0.750
17800.000000 0.750
17805.000000 0.750
17810.000000 0.750
17815.000000 0.750
17820.000000 0.750
17825.000000 0.750
17830.000000 0.750
17835.000000 0.750
17840.000000 0.750
17845.000000 0.750
17850.000000 0.833
17855.000000 0.833
17860.000000 0.833
17865.000000 0.833
17870.000000 0.833
17875.000000 0.833
17880.000000 0.833
17885.000000 0.750
17890.000000 0.750
17895.000000 0.750
17900.000000 0.667
17905.000000 0.750
17910.000000 0.750
17915.000000 0.750
17920.000000 0.750
17925.000000 0.750
17930.000000 0.667
17935.000000 0.750
17940.000000 0.750
17945.000000 0.750
17950.000000 0.750
17955.000000 0.750
17960.000000 0.750
17965.000000 0.750
17970.000000 0.667
17975.000000 0.750
17980.000000 0.750
17985.000000 0.750
17990.000000 0.750
17995.000000 0.750
18000.000000 0.750
18005.000000 0.750
18010.000000 0.750
18015.000000 0.750
18020.000000 0.750
18025.000000 0.667
18030.000000 0.667
18035.000000 0.750
18040.000000 0.667
18045.000000 0.667
18050.000000 0.750
18055.000000 0.667
18060.000000 0.667
18065.000000 0.667
18070.000000 0.667
18075.000000 0.667
18080.000000 0.667
18085.000000 0.667
18090.000000 0.667
18095.000000 0.667
18100.000000 0.667
18105.000000 0.667
18110.000000 0.667
18115.000000 0.750
18120.000000 0.750
18125.000000 0.750
18130.000000 0.750
18135.000000 0.667
18140.000000 0.667
18145.000000 0.667
18150.000000 0.667
18155.000000 0.667
18160.000000 0.667
18165.000000 0.667
18170.000000 0.667
18175.000000 0.750
18180.000000 0.750
18185.000000 0.750
18190.000000 0.750
18195.000000 0.750
18200.000000 0.750
18205.000000 0.750
18210.000000 0.750
18215.000000 0.750
18220.000000 0.750
18225.000000 0.750
18230.000000 0.750
18235.000000 0.833
18240.000000 0.833
18245.000000 0.833
18250.000000 0.833
18255.000000 0.833
18260.000000 0.833
18265.000000 0.833
18270.000000 0.833
18275.000000 0.750
18280.000000 0.833
18285.000000 0.750
18290.000000 0.833
18295.000000 0.833
18300.000000 0.833
18305.000000 0.833
18310.000000 0.833
18315.000000 0.833
18320.000000 0.833
18325.000000 0.833
18330.000000 0.750
18335.000000 0.750
18340.000000 0.750
18345.000000 0.833
18350.000000 0.833
18355.000000 0.750
18360.000000 0.833
18365.000000 0.833
18370.000000 0.833
18375.000000 0.833
18380.000000 0.750
18385.000000 0.750
18390.000000 0.750
18395.000000 0.750
18400.000000 0.750
18405.000000 0.750
18410.000000 0.750
18415.000000 0.750
18420.000000 0.750
18425.000000 0.750
18430.000000 0.750
18435.000000 0.750
18440.000000 0.750
18445.000000 0.750
18450.000000 0.750
18455.000000 0.750
18460.000000 0.750
18465.000000 0.750
18470.000000 0.833
18475.000000 0.750
18480.000000 0.833
18485.000000 0.833
18490.000000 0.750
18495.000000 0.833
18500.000000 0.917
18505.000000 0.917
18510.000000 0.833
18515.000000 0.833
18520.000000 0.833
18525.000000 0.833
18530.000000 0.833
18535.000000 0.917
18540.000000 0.917
18545.000000 0.833
18550.000000 0.750
18555.000000 0.833
18560.000000 0.833
18565.000000 0.833
18570.000000 0.833
18575.000000 0.833
18580.000000 0.833
18585.000000 0.833
18590.000000 0.833
18595.000000 0.833
18600.000000 0.833
18605.000000 0.833
18610.000000 0.833
18615.000000 0.833
18620.000000 0.833
18625.000000 0.833
18630.000000 0.833
18635.000000 0.833
18640.000000 0.833
18645.000000 0.833
18650.000000 0.833
18655.000000 0.833
18660.000000 0.833
18665.000000 0.833
18670.000000 0.833
18675.000000 0.833
18680.000000 0.833
18685.000000 0.833
18690.000000 0.833
18695.000000 0.833
18700.000000 0.833
18705.000000 0.833
18710.000000 0.833
18715.000000 0.833
18720.000000 0.833
18725.000000 0.917
18730.000000 0.917
18735.000000 0.917
18740.000000 0.833
18745.000000 0.833
18750.000000 0.833
18755.000000 0.833
18760.000000 0.833
18765.000000 0.833
18770.000000 0.833
18775.000000 0.833
18780.000000 0.833
18785.000000 0.750
18790.000000 0.833
18795.000000 0.833
18800.000000 0.833
18805.000000 0.833
18810.000000 0.833
18815.000000 0.833
18820.000000 0.833
18825.000000 0.833
18830.000000 0.833
18835.000000 0.833
18840.000000 0.833
18845.000000 0.833
18850.000000 0.833
18855.000000 0.833
18860.000000 0.833
18865.000000 0.833
18870.000000 0.833
18875.000000 0.833
18880.000000 0.833
18885.000000 0.833
18890.000000 0.833
18895.000000 0.833
18900.000000 0.833
18905.000000 0.833
18910.000000 0.833
18915.000000 0.833
18920.000000 0.833
18925.000000 0.833
18930.000000 0.833
18935.000000 0.833
18940.000000 0.833
18945.000000 0.833
18950.000000 0.833
18955.000000 0.833
18960.000000 0.833
18965.000000 0.833
18970.000000 0.833
18975.000000 0.833
18980.000000 0.833
18985.000000 0.833
18990.000000 0.833
18995.000000 0.833
19000.000000 0.750
19005.000000 0.833
19010.000000 0.833
19015.000000 0.833
19020.000000 0.833
19025.000000 0.833
19030.000000 0.833
19035.000000 0.833
19040.000000 0.833
19045.000000 0.833
19050.000000 0.750
19055.000000 0.750
19060.000000 0.833
19065.000000 0.833
19070.000000 0.833
19075.000000 0.833
19080.000000 0.833
19085.000000 0.833
19090.000000 0.833
19095.000000 0.833
19100.000000 0.833
19105.000000 0.833
19110.000000 0.833
19115.000000 0.833
19120.000000 0.833
19125.000000 0.833
19130.000000 0.833
19135.000000 0.833
19140.000000 0.833
19145.000000 0.833
19150.000000 0.917
19155.000000 0.917
19160.000000 0.833
19165.000000 0.917
19170.000000 0.917
19175.000000 0.917
19180.000000 0.917
19185.000000 0.833
19190.000000 0.750
19195.000000 0.750
19200.000000 0.833
19205.000000 0.750
19210.000000 0.833
19215.000000 0.833
19220.000000 0.833
19225.000000 0.833
19230.000000 0.833
19235.000000 0.833
19240.000000 0.833
19245.000000 0.833
19250.000000 0.750
19255.000000 0.833
19260.000000 0.750
19265.000000 0.833
19270.000000 0.833
19275.000000 0.833
19280.000000 0.750
19285.000000 0.833
19290.000000 0.833
19295.000000 0.833
19300.000000 0.833
19305.000000 0.917
19310.000000 0.833
19315.000000 0.833
19320.000000 0.833
19325.000000 0.833
19330.000000 0.833
19335.000000 0.833
19340.000000 0.917
19345.000000 0.917
19350.000000 0.917
19355.000000 0.917
19360.000000 0.833
19365.000000 0.833
19370.000000 0.917
19375.000000 0.833
19380.000000 0.917
19385.000000 0.917
19390.000000 0.833
19395.000000 0.833
19400.000000 0.833
19405.000000 0.917
19410.000000 0.750
19415.000000 0.833
19420.000000 0.833
19425.000000 0.833
19430.000000 0.833
19435.000000 0.833
19440.000000 0.833
19445.000000 0.833
19450.000000 0.833
19455.000000 0.833
19460.000000 0.833
19465.000000 0.833
19470.000000 0.833
19475.000000 0.750
19480.000000 0.750
19485.000000 0.833
19490.000000 0.750
19495.000000 0.750
19500.000000 0.750
19505.000000 0.750
19510.000000 0.750
19515.000000 0.750
19520.000000 0.750
19525.000000 0.750
19530.000000 0.750
19535.000000 0.750
19540.000000 0.750
19545.000000 0.750
19550.000000 0.750
19555.000000 0.750
19560.000000 0.667
19565.000000 0.667
19570.000000 0.667
19575.000000 0.750
19580.000000 0.667
19585.000000 0.667
19590.000000 0.750
19595.000000 0.750
19600.000000 0.667
19605.000000 0.750
19610.000000 0.750
19615.000000 0.667
19620.000000 0.667
19625.000000 0.667
19630.000000 0.667
19635.000000 0.667
19640.000000 0.667
19645.000000 0.667
19650.000000 0.667
19655.000000 0.667
19660.000000 0.667
19665.000000 0.667
19670.000000 0.750
19675.000000 0.667
19680.000000 0.750
19685.000000 0.750
19690.000000 0.750
19695.000000 0.750
19700.000000 0.750
19705.000000 0.750
19710.000000 0.750
19715.000000 0.750
19720.000000 0.667
19725.000000 0.750
19730.000000 0.750
19735.000000 0.833
19740.000000 0.833
19745.000000 0.750
19750.000000 0.750
19755.000000 0.750
19760.000000 0.750
19765.000000 0.750
19770.000000 0.833
19775.000000 0.750
19780.000000 0.750
19785.000000 0.750
19790.000000 0.667
19795.000000 0.750
19800.000000 0.833
19805.000000 0.750
19810.000000 0.833
19815.000000 0.833
19820.000000 0.833
19825.000000 0.833
19830.000000 0.750
19835.000000 0.750
19840.000000 0.750
19845.000000 0.750
19850.000000 0.667
19855.000000 0.750
19860.000000 0.750
19865.000000 0.667
19870.000000 0.750
19875.000000 0.750
19880.000000 0.750
19885.000000 0.750
19890.000000 0.667
19895.000000 0.750
19900.000000 0.667
19905.000000 0.667
19910.000000 0.667
19915.000000 0.667
19920.000000 0.667
19925.000000 0.667
19930.000000 0.667
19935.000000 0.667
19940.000000 0.667
19945.000000 0.667
19950.000000 0.667
19955.000000 0.667
19960.000000 0.667
19965.000000 0.667
19970.000000 0.667
19975.000000 0.667
19980.000000 0.667
19985.000000 0.667
19990.000000 0.667
19995.000000 0.667
20000.000000 0.667
20005.000000 0.667
20010.000000 0.667
20015.000000 0.667
20020.000000 0.667
20025.000000 0.667
20030.000000 0.667
20035.000000 0.667
20040.000000 0.667
20045.000000 0.667
20050.000000 0.667
20055.000000 0.667
20060.000000 0.667
20065.000000 0.667
20070.000000 0.667
20075.000000 0.667
20080.000000 0.667
20085.000000 0.583
20090.000000 0.667
20095.000000 0.667
20100.000000 0.667
20105.000000 0.667
20110.000000 0.667
20115.000000 0.667
20120.000000 0.667
20125.000000 0.667
20130.000000 0.667
20135.000000 0.667
20140.000000 0.667
20145.000000 0.667
20150.000000 0.583
20155.000000 0.667
20160.000000 0.667
20165.000000 0.667
20170.000000 0.667
20175.000000 0.667
20180.000000 0.667
20185.000000 0.667
20190.000000 0.667
20195.000000 0.667
20200.000000 0.667
20205.000000 0.667
20210.000000 0.667
20215.000000 0.667
20220.000000 0.667
20225.000000 0.667
20230.000000 0.667
20235.000000 0.667
20240.000000 0.667
20245.000000 0.667
20250.000000 0.667
20255.000000 0.667
20260.000000 0.667
20265.000000 0.667
20270.000000 0.667
20275.000000 0.667
20280.000000 0.667
20285.000000 0.667
20290.000000 0.667
20295.000000 0.667
20300.000000 0.667
20305.000000 0.667
20310.000000 0.667
20315.000000 0.667
20320.000000 0.667
20325.000000 0.667
20330.000000 0.667
20335.000000 0.667
20340.000000 0.667
20345.000000 0.750
20350.000000 0.750
20355.000000 0.750
20360.000000 0.750
20365.000000 0.833
20370.000000 0.750
20375.000000 0.750
20380.000000 0.667
20385.000000 0.750
20390.000000 0.667
20395.000000 0.667
20400.000000 0.750
20405.000000 0.667
20410.000000 0.667
20415.000000 0.667
20420.000000 0.750
20425.000000 0.667
20430.000000 0.750
20435.000000 0.750
20440.000000 0.667
20445.000000 0.750
20450.000000 0.750
20455.000000 0.667
20460.000000 0.750
20465.000000 0.750
20470.000000 0.750
20475.000000 0.667
20480.000000 0.667
20485.000000 0.667
20490.000000 0.750
20495.000000 0.750
20500.000000 0.667
20505.000000 0.667
20510.000000 0.667
20515.000000 0.667
20520.000000 0.667
20525.000000 0.583
20530.000000 0.667
20535.000000 0.667
20540.000000 0.667
20545.000000 0.667
20550.000000 0.667
20555.000000 0.667
20560.000000 0.667
20565.000000 0.667
20570.000000 0.667
20575.000000 0.667
20580.000000 0.583
20585.000000 0.583
20590.000000 0.583
20595.000000 0.667
20600.000000 0.667
20605.000000 0.667
20610.000000 0.667
20615.000000 0.667
20620.000000 0.667
20625.000000 0.667
20630.000000 0.667
20635.000000 0.750
20640.000000 0.667
20645.000000 0.667
20650.000000 0.667
20655.000000 0.750
20660.000000 0.667
20665.000000 0.667
20670.000000 0.667
20675.000000 0.667
20680.000000 0.583
20685.000000 0.667
20690.000000 0.667
20695.000000 0.667
20700.000000 0.583
20705.000000 0.583
20710.000000 0.667
20715.000000 0.667
20720.000000 0.750
20725.000000 0.750
20730.000000 0.667
20735.000000 0.667
20740.000000 0.667
20745.000000 0.667
20750.000000 0.667
20755.000000 0.667
20760.000000 0.667
20765.000000 0.667
20770.000000 0.583
20775.000000 0.667
20780.000000 0.583
20785.000000 0.667
20790.000000 0.667
20795.000000 0.583
20800.000000 0.583
20805.000000 0.667
20810.000000 0.583
20815.000000 0.583
20820.000000 0.583
20825.000000 0.583
20830.000000 0.583
20835.000000 0.583
20840.000000 0.583
20845.000000 0.583
20850.000000 0.583
20855.000000 0.583
20860.000000 0.750
20865.000000 0.667
20870.000000 0.833
20875.000000 0.750
20880.000000 0.750
20885.000000 0.750
20890.000000 0.667
20895.000000 0.750
20900.000000 0.750
20905.000000 0.750
20910.000000 0.667
20915.000000 0.667
20920.000000 0.667
20925.000000 0.667
20930.000000 0.833
20935.000000 0.833
20940.000000 0.750
20945.000000 0.833
20950.000000 0.833
20955.000000 0.750
20960.000000 0.667
20965.000000 0.667
20970.000000 0.583
20975.000000 0.583
20980.000000 0.583
20985.000000 0.750
20990.000000 0.667
20995.000000 0.750
21000.000000 0.667
21005.000000 0.667
21010.000000 0.667
21015.000000 0.667
21020.000000 0.667
21025.000000 0.667
21030.000000 0.667
21035.000000 0.667
21040.000000 0.667
21045.000000 0.750
21050.000000 0.750
21055.000000 0.667
21060.000000 0.667
21065.000000 0.750
21070.000000 0.667
21075.000000 0.750
21080.000000 0.667
21085.000000 0.667
21090.000000 0.583
21095.000000 0.667
21100.000000 0.750
21105.000000 0.833
21110.000000 0.667
21115.000000 0.750
21120.000000 0.750
21125.000000 0.750
21130.000000 0.583
21135.000000 0.667
21140.000000 0.583
21145.000000 0.750
21150.000000 0.750
21155.000000 0.750
21160.000000 0.667
21165.000000 0.667
21170.000000 0.667
21175.000000 0.667
21180.000000 0.667
21185.000000 0.667
21190.000000 0.667
21195.000000 0.667
21200.000000 0.667
21205.000000 0.667
21210.000000 0.667
21215.000000 0.667
21220.000000 0.667
21225.000000 0.667
21230.000000 0.667
21235.000000 0.667
21240.000000 0.667
21245.000000 0.667
21250.000000 0.667
21255.000000 0.667
21260.000000 0.667
21265.000000 0.667
21270.000000 0.667
21275.000000 0.667
21280.000000 0.667
21285.000000 0.667
21290.000000 0.667
21295.000000 0.667
21300.000000 0.667
21305.000000 0.667
21310.000000 0.667
21315.000000 0.667
21320.000000 0.667
21325.000000 0.667
21330.000000 0.667
21335.000000 0.667
21340.000000 0.667
21345.000000 0.667
21350.000000 0.667
21355.000000 0.667
21360.000000 0.667
21365.000000 0.667
21370.000000 0.667
21375.000000 0.667
21380.000000 0.667
21385.000000 0.667
21390.000000 0.667
21395.000000 0.667
21400.000000 0.667
21405.000000 0.667
21410.000000 0.667
21415.000000 0.667
21420.000000 0.667
21425.000000 0.667
21430.000000 0.667
21435.000000 0.667
21440.000000 0.667
21445.000000 0.667
21450.000000 0.750
21455.000000 0.750
21460.000000 0.667
21465.000000 0.667
21470.000000 0.667
21475.000000 0.667
21480.000000 0.667
21485.000000 0.667
21490.000000 0.583
21495.000000 0.583
21500.000000 0.583
21505.000000 0.583
21510.000000 0.667
21515.000000 0.667
21520.000000 0.667
21525.000000 0.667
21530.000000 0.667
21535.000000 0.667
21540.000000 0.583
21545.000000 0.583
21550.000000 0.583
21555.000000 0.667
21560.000000 0.667
21565.000000 0.667
21570.000000 0.583
21575.000000 0.667
21580.000000 0.667
21585.000000 0.583
21590.000000 0.583
21595.000000 0.583
21600.000000 0.583
21605.000000 0.583
21610.000000 0.583
21615.000000 0.667
21620.000000 0.583
21625.000000 0.583
21630.000000 0.583
21635.000000 0.583
21640.000000 0.667
21645.000000 0.667
21650.000000 0.583
21655.000000 0.583
21660.000000 0.583
21665.000000 0.583
21670.000000 0.583
21675.000000 0.583
21680.000000 0.583
21685.000000 0.583
21690.000000 0.583
21695.000000 0.583
21700.000000 0.500
21705.000000 0.500
21710.000000 0.583
21715.000000 0.583
21720.000000 0.500
21725.000000 0.583
21730.000000 0.750
21735.000000 0.583
21740.000000 0.583
21745.000000 0.667
21750.000000 0.750
21755.000000 0.833
21760.000000 0.833
21765.000000 0.833
21770.000000 0.750
21775.000000 0.833
21780.000000 0.833
21785.000000 0.750
21790.000000 0.750
21795.000000 0.750
21800.000000 0.750
21805.000000 0.750
21810.000000 0.667
21815.000000 0.833
21820.000000 0.667
21825.000000 0.667
21830.000000 0.833
21835.000000 0.750
21840.000000 0.667
21845.000000 0.750
21850.000000 0.667
21855.000000 0.667
21860.000000 0.750
21865.000000 0.667
21870.000000 0.667
21875.000000 0.667
21880.000000 0.750
21885.000000 0.667
21890.000000 0.667
21895.000000 0.750
21900.000000 0.667
21905.000000 0.667
21910.000000 0.667
21915.000000 0.667
21920.000000 0.667
21925.000000 0.750
21930.000000 0.667
21935.000000 0.667
21940.000000 0.667
21945.000000 0.750
21950.000000 0.750
21955.000000 0.750
21960.000000 0.750
21965.000000 0.750
21970.000000 0.750
21975.000000 0.750
21980.000000 0.667
21985.000000 0.750
21990.000000 0.750
21995.000000 0.750
22000.000000 0.667
22005.000000 0.750
22010.000000 0.833
22015.000000 0.833
22020.000000 0.833
22025.000000 0.917
22030.000000 0.833
22035.000000 0.833
22040.000000 0.833
22045.000000 0.833
22050.000000 0.750
22055.000000 0.833
22060.000000 0.750
22065.000000 0.667
22070.000000 0.750
22075.000000 0.750
22080.000000 0.750
22085.000000 0.750
22090.000000 0.750
22095.000000 0.750
22100.000000 0.750
22105.000000 0.750
22110.000000 0.750
22115.000000 0.750
22120.000000 0.667
22125.000000 0.667
22130.000000 0.667
22135.000000 0.667
22140.000000 0.667
22145.000000 0.583
22150.000000 0.583
22155.000000 0.583
22160.000000 0.583
22165.000000 0.583
22170.000000 0.667
22175.000000 0.583
22180.000000 0.583
22185.000000 0.667
22190.000000 0.667
22195.000000 0.667
22200.000000 0.750
22205.000000 0.750
22210.000000 0.917
22215.000000 0.750
22220.000000 0.833
22225.000000 0.917
22230.000000 0.917
22235.000000 0.917
22240.000000 0.833
22245.000000 0.750
22250.000000 0.750
22255.000000 0.750
22260.000000 0.667
22265.000000 0.750
22270.000000 0.750
22275.000000 0.833
22280.000000 0.750
22285.000000 0.833
22290.000000 0.833
22295.000000 0.750
22300.000000 0.750
22305.000000 0.750
22310.000000 0.750
22315.000000 0.750
22320.000000 0.750
22325.000000 0.750
22330.000000 0.750
22335.000000 0.833
22340.000000 0.833
22345.000000 0.750
22350.000000 0.750
22355.000000 0.750
22360.000000 0.833
22365.000000 0.750
22370.000000 0.750
22375.000000 0.750
22380.000000 0.833
22385.000000 0.833
22390.000000 0.833
22395.000000 0.750
22400.000000 0.750
22405.000000 0.750
22410.000000 0.917
22415.000000 0.833
22420.000000 0.833
22425.000000 0.833
22430.000000 0.667
22435.000000 0.750
22440.000000 0.833
22445.000000 0.833
22450.000000 0.750
22455.000000 0.750
22460.000000 0.750
22465.000000 0.750
22470.000000 0.750
22475.000000 0.750
22480.000000 0.750
22485.000000 0.833
22490.000000 0.833
22495.000000 0.833
22500.000000 0.917
22505.000000 0.750
22510.000000 0.833
22515.000000 0.750
22520.000000 0.917
22525.000000 0.833
22530.000000 0.833
22535.000000 0.833
22540.000000 0.833
22545.000000 0.833
22550.000000 0.833
22555.000000 0.833
22560.000000 0.917
22565.000000 0.833
22570.000000 0.833
22575.000000 0.833
22580.000000 0.833
22585.000000 0.833
22590.000000 0.833
22595.000000 0.833
22600.000000 0.833
22605.000000 0.833
22610.000000 0.833
22615.000000 0.833
22620.000000 0.833
22625.000000 0.833
22630.000000 0.833
22635.000000 0.833
22640.000000 0.833
22645.000000 0.833
22650.000000 0.833
22655.000000 0.833
22660.000000 0.833
22665.000000 0.833
22670.000000 0.833
22675.000000 0.833
22680.000000 0.833
22685.000000 0.833
22690.000000 0.833
22695.000000 0.833
22700.000000 0.750
22705.000000 0.833
22710.000000 0.833
22715.000000 0.750
22720.000000 0.833
22725.000000 0.833
22730.000000 0.750
22735.000000 0.833
22740.000000 0.833
22745.000000 0.833
22750.000000 0.833
22755.000000 0.833
22760.000000 0.750
22765.000000 0.750
22770.000000 0.833
22775.000000 0.833
22780.000000 0.750
22785.000000 0.750
22790.000000 0.750
22795.000000 0.833
22800.000000 0.833
22805.000000 0.833
22810.000000 0.833
22815.000000 0.833
22820.000000 0.833
22825.000000 0.833
22830.000000 0.667
22835.000000 0.750
22840.000000 0.667
22845.000000 0.667
22850.000000 0.667
22855.000000 0.667
22860.000000 0.667
22865.000000 0.667
22870.000000 0.667
22875.000000 0.667
22880.000000 0.667
22885.000000 0.667
22890.000000 0.667
22895.000000 0.667
22900.000000 0.583
22905.000000 0.667
22910.000000 0.667
22915.000000 0.667
22920.000000 0.667
22925.000000 0.667
22930.000000 0.750
22935.000000 0.750
22940.000000 0.750
22945.000000 0.750
22950.000000 0.667
22955.000000 0.667
22960.000000 0.667
22965.000000 0.750
22970.000000 0.667
22975.000000 0.583
22980.000000 0.667
22985.000000 0.667
22990.000000 0.667
22995.000000 0.667
23000.000000 0.750
23005.000000 0.833
23010.000000 0.667
23015.000000 0.750
23020.000000 0.750
23025.000000 0.750
23030.000000 0.667
23035.000000 0.667
23040.000000 0.667
23045.000000 0.833
23050.000000 0.750
23055.000000 0.833
23060.000000 0.833
23065.000000 0.750
23070.000000 0.833
23075.000000 0.833
23080.000000 0.833
23085.000000 0.833
23090.000000 0.833
23095.000000 0.833
23100.000000 0.833
23105.000000 0.833
23110.000000 0.833
23115.000000 0.833
23120.000000 0.833
23125.000000 0.833
23130.000000 0.833
23135.000000 0.917
23140.000000 0.917
23145.000000 0.917
23150.000000 0.917
23155.000000 0.917
23160.000000 0.917
23165.000000 0.750
23170.000000 0.750
23175.000000 0.833
23180.000000 0.833
23185.000000 0.833
23190.000000 0.833
23195.000000 0.833
23200.000000 0.833
23205.000000 0.833
23210.000000 0.750
23215.000000 0.833
23220.000000 0.833
23225.000000 0.833
23230.000000 0.833
23235.000000 0.833
23240.000000 0.917
23245.000000 0.833
23250.000000 0.917
23255.000000 0.833
23260.000000 0.917
23265.000000 0.833
23270.000000 0.833
23275.000000 0.917
23280.000000 0.833
23285.000000 0.833
23290.000000 0.833
23295.000000 0.833
23300.000000 0.833
23305.000000 0.833
23310.000000 0.833
23315.000000 0.833
23320.000000 0.833
23325.000000 0.833
23330.000000 0.833
23335.000000 0.750
23340.000000 0.833
23345.000000 0.833
23350.000000 0.833
23355.000000 0.833
23360.000000 0.833
23365.000000 0.833
23370.000000 0.833
23375.000000 0.833
23380.000000 0.833
23385.000000 0.917
23390.000000 0.917
23395.000000 0.917
23400.000000 0.917
23405.000000 0.917
23410.000000 0.917
23415.000000 0.917
23420.000000 0.833
23425.000000 0.917
23430.000000 0.833
23435.000000 0.833
23440.000000 0.917
23445.000000 0.917
23450.000000 0.917
23455.000000 0.917
23460.000000 0.750
23465.000000 0.833
23470.000000 0.750
23475.000000 0.917
23480.000000 0.833
23485.000000 0.917
23490.000000 0.833
23495.000000 0.833
23500.000000 0.667
23505.000000 0.833
23510.000000 0.750
23515.000000 0.750
23520.000000 0.750
23525.000000 0.750
23530.000000 0.750
23535.000000 0.833
23540.000000 0.917
23545.000000 0.917
23550.000000 0.833
23555.000000 0.833
23560.000000 0.917
23565.000000 0.833
23570.000000 0.750
23575.000000 0.750
23580.000000 0.750
23585.000000 0.833
23590.000000 0.833
23595.000000 0.833
23600.000000 0.750
23605.000000 0.750
23610.000000 0.750
23615.000000 0.750
23620.000000 0.833
23625.000000 0.750
23630.000000 0.750
23635.000000 0.750
23640.000000 0.833
23645.000000 0.750
23650.000000 0.833
23655.000000 0.833
23660.000000 0.833
23665.000000 0.833
23670.000000 0.833
23675.000000 0.833
23680.000000 0.833
23685.000000 0.833
23690.000000 0.833
23695.000000 0.833
23700.000000 0.833
23705.000000 0.833
23710.000000 0.833
23715.000000 0.833
23720.000000 0.833
23725.000000 0.833
23730.000000 0.833
23735.000000 0.833
23740.000000 0.833
23745.000000 0.833
23750.000000 0.833
23755.000000 0.833
23760.000000 0.750
23765.000000 0.833
23770.000000 0.833
23775.000000 0.750
23780.000000 0.833
23785.000000 0.833
23790.000000 0.833
23795.000000 0.833
23800.000000 0.833
23805.000000 0.833
23810.000000 0.833
23815.000000 0.833
23820.000000 0.833
23825.000000 0.833
23830.000000 0.833
23835.000000 0.833
23840.000000 0.750
23845.000000 0.833
23850.000000 0.833
23855.000000 0.833
23860.000000 0.833
23865.000000 0.833
23870.000000 0.833
23875.000000 0.833
23880.000000 0.833
23885.000000 0.833
23890.000000 0.833
23895.000000 0.833
23900.000000 0.750
23905.000000 0.750
23910.000000 0.750
23915.000000 0.750
23920.000000 0.750
23925.000000 0.750
23930.000000 0.750
23935.000000 0.750
23940.000000 0.833
23945.000000 0.833
23950.000000 0.750
23955.000000 0.833
23960.000000 0.750
23965.000000 0.833
23970.000000 0.833
23975.000000 0.833
23980.000000 0.750
23985.000000 0.833
23990.000000 0.833
23995.000000 0.833
24000.000000 1.000
24005.000000 1.000
24010.000000 1.000
24015.000000 1.000
24020.000000 0.833
24025.000000 0.917
24030.000000 0.917
24035.000000 0.833
24040.000000 0.833
24045.000000 0.917
24050.000000 0.833
24055.000000 0.917
24060.000000 0.833
24065.000000 0.833
24070.000000 0.833
24075.000000 0.917
24080.000000 0.667
24085.000000 0.750
24090.000000 0.750
24095.000000 0.750
24100.000000 0.833
24105.000000 0.750
24110.000000 0.833
24115.000000 0.750
24120.000000 0.750
24125.000000 0.750
24130.000000 0.750
24135.000000 0.750
24140.000000 0.750
24145.000000 0.833
24150.000000 0.667
24155.000000 0.667
24160.000000 0.667
24165.000000 0.750
24170.000000 0.667
24175.000000 0.667
24180.000000 0.667
24185.000000 0.667
24190.000000 0.750
24195.000000 0.750
24200.000000 0.667
24205.000000 0.750
24210.000000 0.667
24215.000000 0.667
24220.000000 0.667
24225.000000 0.667
24230.000000 0.667
24235.000000 0.750
24240.000000 0.750
24245.000000 0.750
24250.000000 0.750
24255.000000 0.833
24260.000000 0.833
24265.000000 0.833
24270.000000 0.833
24275.000000 0.750
24280.000000 0.833
24285.000000 0.833
24290.000000 0.833
24295.000000 0.833
24300.000000 0.833
24305.000000 0.833
24310.000000 0.833
24315.000000 0.750
24320.000000 0.750
24325.000000 0.750
24330.000000 0.750
24335.000000 0.750
24340.000000 0.750
24345.000000 0.833
24350.000000 0.750
24355.000000 0.667
24360.000000 0.583
24365.000000 0.667
24370.000000 0.750
24375.000000 0.750
24380.000000 0.750
24385.000000 0.833
24390.000000 0.750
24395.000000 0.750
24400.000000 0.750
24405.000000 0.750
24410.000000 0.750
24415.000000 0.750
24420.000000 0.750
24425.000000 0.750
24430.000000 0.750
24435.000000 0.750
24440.000000 0.750
24445.000000 0.833
24450.000000 0.833
24455.000000 0.833
24460.000000 0.833
24465.000000 0.750
24470.000000 0.667
24475.000000 0.667
24480.000000 0.667
24485.000000 0.667
24490.000000 0.833
24495.000000 0.750
24500.000000 0.750
24505.000000 0.750
24510.000000 0.750
24515.000000 0.833
24520.000000 0.750
24525.000000 0.750
24530.000000 0.750
24535.000000 0.750
24540.000000 0.833
24545.000000 0.667
24550.000000 0.750
24555.000000 0.750
24560.000000 0.750
24565.000000 0.667
24570.000000 0.667
24575.000000 0.750
24580.000000 0.667
24585.000000 0.750
24590.000000 0.750
24595.000000 0.750
24600.000000 0.750
24605.000000 0.667
24610.000000 0.583
24615.000000 0.667
24620.000000 0.583
24625.000000 0.583
24630.000000 0.583
24635.000000 0.583
24640.000000 0.583
24645.000000 0.583
24650.000000 0.583
24655.000000 0.583
24660.000000 0.667
24665.000000 0.667
24670.000000 0.667
24675.000000 0.667
24680.000000 0.667
24685.000000 0.583
24690.000000 0.667
24695.000000 0.667
24700.000000 0.667
24705.000000 0.583
24710.000000 0.667
24715.000000 0.667
24720.000000 0.667
24725.000000 0.667
24730.000000 0.750
24735.000000 0.750
24740.000000 0.667
24745.000000 0.667
24750.000000 0.667
24755.000000 0.667
24760.000000 0.667
24765.000000 0.667
24770.000000 0.667
24775.000000 0.667
24780.000000 0.583
24785.000000 0.583
24790.000000 0.583
24795.000000 0.667
24800.000000 0.583
24805.000000 0.667
24810.000000 0.667
24815.000000 0.667
24820.000000 0.667
24825.000000 0.667
24830.000000 0.667
24835.000000 0.667
24840.000000 0.667
24845.000000 0.667
24850.000000 0.667
24855.000000 0.667
24860.000000 0.667
24865.000000 0.667
24870.000000 0.667
24875.000000 0.667
24880.000000 0.667
24885.000000 0.667
24890.000000 0.667
24895.000000 0.667
24900.000000 0.667
24905.000000 0.667
24910.000000 0.667
24915.000000 0.667
24920.000000 0.667
24925.000000 0.667
24930.000000 0.667
24935.000000 0.667
24940.000000 0.667
24945.000000 0.667
24950.000000 0.667
24955.000000 0.667
24960.000000 0.667
24965.000000 0.667
24970.000000 0.667
24975.000000 0.667
24980.000000 0.667
24985.000000 0.667
24990.000000 0.667
24995.000000 0.667
25000.000000 0.667
25005.000000 0.667
25010.000000 0.667
25015.000000 0.667
25020.000000 0.667
25025.000000 0.667
25030.000000 0.667
25035.000000 0.667
25040.000000 0.667
25045.000000 0.667
25050.000000 0.667
25055.000000 0.667
25060.000000 0.667
25065.000000 0.667
25070.000000 0.667
25075.000000 0.667
25080.000000 0.667
25085.000000 0.667
25090.000000 0.667
25095.000000 0.667
25100.000000 0.667
25105.000000 0.667
25110.000000 0.667
25115.000000 0.667
25120.000000 0.667
25125.000000 0.667
25130.000000 0.667
25135.000000 0.667
25140.000000 0.667
25145.000000 0.667
25150.000000 0.667
25155.000000 0.667
25160.000000 0.667
25165.000000 0.667
25170.000000 0.667
25175.000000 0.667
25180.000000 0.667
25185.000000 0.667
25190.000000 0.667
25195.000000 0.667
25200.000000 0.667
25205.000000 0.667
25210.000000 0.667
25215.000000 0.583
25220.000000 0.667
25225.000000 0.583
25230.000000 0.667
25235.000000 0.667
25240.000000 0.667
25245.000000 0.667
25250.000000 0.667
25255.000000 0.667
25260.000000 0.667
25265.000000 0.667
25270.000000 0.667
25275.000000 0.667
25280.000000 0.667
25285.000000 0.667
25290.000000 0.667
25295.000000 0.667
25300.000000 0.667
25305.000000 0.667
25310.000000 0.667
25315.000000 0.667
25320.000000 0.667
25325.000000 0.667
25330.000000 0.667
25335.000000 0.667
25340.000000 0.667
25345.000000 0.667
25350.000000 0.667
25355.000000 0.667
25360.000000 0.667
25365.000000 0.667
25370.000000 0.667
25375.000000 0.750
25380.000000 0.667
25385.000000 0.667
25390.000000 0.750
25395.000000 0.667
25400.000000 0.667
25405.000000 0.667
25410.000000 0.667
25415.000000 0.667
25420.000000 0.667
25425.000000 0.750
25430.000000 0.750
25435.000000 0.750
25440.000000 0.750
25445.000000 0.667
25450.000000 0.750
25455.000000 0.750
25460.000000 0.750
25465.000000 0.750
25470.000000 0.750
25475.000000 0.750
25480.000000 0.667
25485.000000 0.667
25490.000000 0.667
25495.000000 0.667
25500.000000 0.750
25505.000000 0.667
25510.000000 0.750
25515.000000 0.667
25520.000000 0.667
25525.000000 0.750
25530.000000 0.667
25535.000000 0.667
25540.000000 0.667
25545.000000 0.667
25550.000000 0.667
25555.000000 0.667
25560.000000 0.667
25565.000000 0.667
25570.000000 0.667
25575.000000 0.667
25580.000000 0.667
25585.000000 0.667
25590.000000 0.667
25595.000000 0.667
25600.000000 0.667
25605.000000 0.667
25610.000000 0.750
25615.000000 0.833
25620.000000 0.750
25625.000000 0.750
25630.000000 0.750
25635.000000 0.750
25640.000000 0.750
25645.000000 0.750
25650.000000 0.750
25655.000000 0.667
25660.000000 0.667
25665.000000 0.667
25670.000000 0.667
25675.000000 0.750
25680.000000 0.667
25685.000000 0.750
25690.000000 0.750
25695.000000 0.750
25700.000000 0.750
25705.000000 0.750
25710.000000 0.750
25715.000000 0.750
25720.000000 0.750
25725.000000 0.750
25730.000000 0.750
25735.000000 0.750
25740.000000 0.750
25745.000000 0.750
25750.000000 0.750
25755.000000 0.750
25760.000000 0.667
25765.000000 0.667
25770.000000 0.667
25775.000000 0.750
25780.000000 0.750
25785.000000 0.750
25790.000000 0.750
25795.000000 0.750
25800.000000 0.667
25805.000000 0.667
25810.000000 0.667
25815.000000 0.667
25820.000000 0.667
25825.000000 0.667
25830.000000 0.667
25835.000000 0.667
25840.000000 0.667
25845.000000 0.667
25850.000000 0.667
25855.000000 0.667
25860.000000 0.667
25865.000000 0.667
25870.000000 0.667
25875.000000 0.667
25880.000000 0.667
25885.000000 0.667
25890.000000 0.750
25895.000000 0.667
25900.000000 0.667
25905.000000 0.667
25910.000000 0.667
25915.000000 0.667
25920.000000 0.667
25925.000000 0.667
25930.000000 0.667
25935.000000 0.667
25940.000000 0.667
25945.000000 0.667
25950.000000 0.667
25955.000000 0.667
25960.000000 0.667
25965.000000 0.667
25970.000000 0.667
25975.000000 0.667
25980.000000 0.750
25985.000000 0.750
25990.000000 0.750
25995.000000 0.750
26000.000000 0.667
26005.000000 0.750
26010.000000 0.750
26015.000000 0.750
26020.000000 0.667
26025.000000 0.667
26030.000000 0.667
26035.000000 0.667
26040.000000 0.667
26045.000000 0.667
26050.000000 0.667
26055.000000 0.667
26060.000000 0.750
26065.000000 0.667
26070.000000 0.667
26075.000000 0.667
26080.000000 0.667
26085.000000 0.667
26090.000000 0.667
26095.000000 0.667
26100.000000 0.667
26105.000000 0.667
26110.000000 0.667
26115.000000 0.667
26120.000000 0.667
26125.000000 0.667
26130.000000 0.667
26135.000000 0.667
26140.000000 0.750
26145.000000 0.667
26150.000000 0.750
26155.000000 0.750
26160.000000 0.750
26165.000000 0.667
26170.000000 0.667
26175.000000 0.667
26180.000000 0.667
26185.000000 0.583
26190.000000 0.667
26195.000000 0.583
26200.000000 0.667
26205.000000 0.583
26210.000000 0.667
26215.000000 0.667
26220.000000 0.583
26225.000000 0.667
26230.000000 0.667
26235.000000 0.750
26240.000000 0.583
26245.000000 0.583
26250.000000 0.667
26255.000000 0.667
26260.000000 0.667
26265.000000 0.750
26270.000000 0.667
26275.000000 0.750
26280.000000 0.667
26285.000000 0.667
26290.000000 0.750
26295.000000 0.583
26300.000000 0.667
26305.000000 0.583
26310.000000 0.583
26315.000000 0.583
26320.000000 0.583
26325.000000 0.583
26330.000000 0.667
26335.000000 0.667
26340.000000 0.583
26345.000000 0.583
26350.000000 0.667
26355.000000 0.667
26360.000000 0.583
26365.000000 0.583
26370.000000 0.583
26375.000000 0.583
26380.000000 0.583
26385.000000 0.583
26390.000000 0.667
26395.000000 0.667
26400.000000 0.667
26405.000000 0.583
26410.000000 0.583
26415.000000 0.583
26420.000000 0.583
26425.000000 0.583
26430.000000 0.583
26435.000000 0.583
26440.000000 0.583
26445.000000 0.583
26450.000000 0.583
26455.000000 0.583
26460.000000 0.583
26465.000000 0.583
26470.000000 0.583
26475.000000 0.583
26480.000000 0.583
26485.000000 0.583
26490.000000 0.583
26495.000000 0.583
26500.000000 0.583
26505.000000 0.583
26510.000000 0.583
26515.000000 0.583
26520.000000 0.583
26525.000000 0.583
26530.000000 0.583
26535.000000 0.583
26540.000000 0.583
26545.000000 0.583
26550.000000 0.583
26555.000000 0.667
26560.000000 0.583
26565.000000 0.583
26570.000000 0.583
26575.000000 0.583
26580.000000 0.583
26585.000000 0.583
26590.000000 0.583
26595.000000 0.583
26600.000000 0.583
26605.000000 0.583
26610.000000 0.583
26615.000000 0.583
26620.000000 0.583
26625.000000 0.667
26630.000000 0.583
26635.000000 0.583
26640.000000 0.583
26645.000000 0.583
26650.000000 0.583
26655.000000 0.583
26660.000000 0.583
26665.000000 0.583
26670.000000 0.583
26675.000000 0.583
26680.000000 0.667
26685.000000 0.583
26690.000000 0.667
26695.000000 0.667
26700.000000 0.667
26705.000000 0.667
26710.000000 0.667
26715.000000 0.667
26720.000000 0.667
26725.000000 0.667
26730.000000 0.667
26735.000000 0.667
26740.000000 0.667
26745.000000 0.667
26750.000000 0.667
26755.000000 0.667
26760.000000 0.667
26765.000000 0.667
26770.000000 0.583
26775.000000 0.583
26780.000000 0.583
26785.000000 0.667
26790.000000 0.667
26795.000000 0.667
26800.000000 0.667
26805.000000 0.583
26810.000000 0.667
26815.000000 0.667
26820.000000 0.667
26825.000000 0.583
26830.000000 0.583
26835.000000 0.583
26840.000000 0.583
26845.000000 0.583
26850.000000 0.583
26855.000000 0.667
26860.000000 0.667
26865.000000 0.667
26870.000000 0.667
26875.000000 0.667
26880.000000 0.667
26885.000000 0.583
26890.000000 0.667
26895.000000 0.750
26900.000000 0.667
26905.000000 0.750
26910.000000 0.667
26915.000000 0.750
26920.000000 0.667
26925.000000 0.583
26930.000000 0.667
26935.000000 0.667
26940.000000 0.667
26945.000000 0.667
26950.000000 0.583
26955.000000 0.583
26960.000000 0.583
26965.000000 0.583
26970.000000 0.583
26975.000000 0.583
26980.000000 0.583
26985.000000 0.583
26990.000000 0.583
26995.000000 0.583
27000.000000 0.583
27005.000000 0.583
27010.000000 0.583
27015.000000 0.667
27020.000000 0.583
27025.000000 0.667
27030.000000 0.583
27035.000000 0.583
27040.000000 0.583
27045.000000 0.583
27050.000000 0.583
27055.000000 0.583
27060.000000 0.583
27065.000000 0.583
27070.000000 0.583
27075.000000 0.583
27080.000000 0.583
27085.000000 0.583
27090.000000 0.583
27095.000000 0.583
27100.000000 0.667
27105.000000 0.583
27110.000000 0.667
27115.000000 0.667
27120.000000 0.667
27125.000000 0.583
27130.000000 0.500
27135.000000 0.583
27140.000000 0.583
27145.000000 0.583
27150.000000 0.500
27155.000000 0.583
27160.000000 0.667
27165.000000 0.583
27170.000000 0.583
27175.000000 0.500
27180.000000 0.500
27185.000000 0.500
27190.000000 0.583
27195.000000 0.583
27200.000000 0.500
27205.000000 0.583
27210.000000 0.500
27215.000000 0.583
27220.000000 0.667
27225.000000 0.583
27230.000000 0.500
27235.000000 0.583
27240.000000 0.583
27245.000000 0.667
27250.000000 0.583
27255.000000 0.667
27260.000000 0.750
27265.000000 0.667
27270.000000 0.667
27275.000000 0.750
27280.000000 0.750
27285.000000 0.667
27290.000000 0.750
27295.000000 0.667
27300.000000 0.750
27305.000000 0.667
27310.000000 0.750
27315.000000 0.583
27320.000000 0.583
27325.000000 0.667
27330.000000 0.667
27335.000000 0.667
27340.000000 0.583
27345.000000 0.667
27350.000000 0.583
27355.000000 0.583
27360.000000 0.583
27365.000000 0.583
27370.000000 0.583
27375.000000 0.667
27380.000000 0.583
27385.000000 0.583
27390.000000 0.583
27395.000000 0.667
27400.000000 0.667
27405.000000 0.583
27410.000000 0.583
27415.000000 0.583
27420.000000 0.583
27425.000000 0.583
27430.000000 0.583
27435.000000 0.583
27440.000000 0.583
27445.000000 0.583
27450.000000 0.583
27455.000000 0.583
27460.000000 0.583
27465.000000 0.583
27470.000000 0.583
27475.000000 0.583
27480.000000 0.583
27485.000000 0.583
27490.000000 0.583
27495.000000 0.583
27500.000000 0.583
27505.000000 0.583
27510.000000 0.583
27515.000000 0.583
27520.000000 0.583
27525.000000 0.583
27530.000000 0.583
27535.000000 0.583
27540.000000 0.583
27545.000000 0.583
27550.000000 0.583
27555.000000 0.583
27560.000000 0.583
27565.000000 0.583
27570.000000 0.583
27575.000000 0.583
27580.000000 0.583
27585.000000 0.583
27590.000000 0.583
27595.000000 0.583
27600.000000 0.583
27605.000000 0.583
27610.000000 0.583
27615.000000 0.583
27620.000000 0.583
27625.000000 0.583
27630.000000 0.583
27635.000000 0.583
27640.000000 0.583
27645.000000 0.583
27650.000000 0.583
27655.000000 0.583
27660.000000 0.583
27665.000000 0.583
27670.000000 0.583
27675.000000 0.583
27680.000000 0.583
27685.000000 0.583
27690.000000 0.583
27695.000000 0.583
27700.000000 0.583
27705.000000 0.583
27710.000000 0.583
27715.000000 0.583
27720.000000 0.583
27725.000000 0.583
27730.000000 0.583
27735.000000 0.583
27740.000000 0.667
27745.000000 0.583
27750.000000 0.583
27755.000000 0.583
27760.000000 0.583
27765.000000 0.583
27770.000000 0.583
27775.000000 0.583
27780.000000 0.583
27785.000000 0.583
27790.000000 0.583
27795.000000 0.583
27800.000000 0.583
27805.000000 0.583
27810.000000 0.583
27815.000000 0.667
27820.000000 0.583
27825.000000 0.583
27830.000000 0.583
27835.000000 0.583
27840.000000 0.583
27845.000000 0.583
27850.000000 0.583
27855.000000 0.583
27860.000000 0.583
27865.000000 0.583
27870.000000 0.583
27875.000000 0.583
27880.000000 0.583
27885.000000 0.583
27890.000000 0.583
27895.000000 0.583
27900.000000 0.583
27905.000000 0.583
27910.000000 0.667
27915.000000 0.583
27920.000000 0.667
27925.000000 0.667
27930.000000 0.667
27935.000000 0.583
27940.000000 0.583
27945.000000 0.583
27950.000000 0.583
27955.000000 0.583
27960.000000 0.667
27965.000000 0.583
27970.000000 0.667
27975.000000 0.583
27980.000000 0.667
27985.000000 0.667
27990.000000 0.667
27995.000000 0.667
28000.000000 0.667
28005.000000 0.667
28010.000000 0.667
28015.000000 0.667
28020.000000 0.667
28025.000000 0.667
28030.000000 0.667
28035.000000 0.667
28040.000000 0.667
28045.000000 0.667
28050.000000 0.667
28055.000000 0.750
28060.000000 0.667
28065.000000 0.667
28070.000000 0.667
28075.000000 0.667
28080.000000 0.667
28085.000000 0.667
28090.000000 0.667
28095.000000 0.750
28100.000000 0.750
28105.000000 0.750
28110.000000 0.750
28115.000000 0.750
28120.000000 0.667
28125.000000 0.750
28130.000000 0.667
28135.000000 0.667
28140.000000 0.667
28145.000000 0.667
28150.000000 0.667
28155.000000 0.667
28160.000000 0.667
28165.000000 0.667
28170.000000 0.667
28175.000000 0.667
28180.000000 0.667
28185.000000 0.667
28190.000000 0.667
28195.000000 0.667
28200.000000 0.667
28205.000000 0.667
28210.000000 0.667
28215.000000 0.667
28220.000000 0.667
28225.000000 0.667
28230.000000 0.667
28235.000000 0.667
28240.000000 0.667
28245.000000 0.667
28250.000000 0.667
28255.000000 0.667
28260.000000 0.667
28265.000000 0.667
28270.000000 0.667
28275.000000 0.667
28280.000000 0.667
28285.000000 0.667
28290.000000 0.667
28295.000000 0.667
28300.000000 0.667
28305.000000 0.667
28310.000000 0.667
28315.000000 0.667
28320.000000 0.667
28325.000000 0.667
28330.000000 0.667
28335.000000 0.667
28340.000000 0.667
28345.000000 0.667
28350.000000 0.667
28355.000000 0.667
28360.000000 0.667
28365.000000 0.667
28370.000000 0.667
28375.000000 0.667
28380.000000 0.667
28385.000000 0.667
28390.000000 0.667
28395.000000 0.667
28400.000000 0.667
28405.000000 0.667
28410.000000 0.667
28415.000000 0.667
28420.000000 0.667
28425.000000 0.667
28430.000000 0.667
28435.000000 0.667
28440.000000 0.667
28445.000000 0.667
28450.000000 0.667
28455.000000 0.667
28460.000000 0.667
28465.000000 0.667
28470.000000 0.667
28475.000000 0.667
28480.000000 0.667
28485.000000 0.667
28490.000000 0.667
28495.000000 0.667
28500.000000 0.667
28505.000000 0.667
28510.000000 0.667
28515.000000 0.667
28520.000000 0.667
28525.000000 0.667
28530.000000 0.667
28535.000000 0.667
28540.000000 0.667
28545.000000 0.667
28550.000000 0.667
28555.000000 0.667
28560.000000 0.667
28565.000000 0.667
28570.000000 0.667
28575.000000 0.750
28580.000000 0.667
28585.000000 0.667
28590.000000 0.667
28595.000000 0.667
28600.000000 0.667
28605.000000 0.667
28610.000000 0.667
28615.000000 0.667
28620.000000 0.667
28625.000000 0.750
28630.000000 0.750
28635.000000 0.750
28640.000000 0.750
28645.000000 0.750
28650.000000 0.750
28655.000000 0.667
28660.000000 0.750
28665.000000 0.750
28670.000000 0.750
28675.000000 0.750
28680.000000 0.750
28685.000000 0.750
28690.000000 0.750
28695.000000 0.750
28700.000000 0.750
28705.000000 0.750
28710.000000 0.750
28715.000000 0.750
28720.000000 0.750
28725.000000 0.750
28730.000000 0.750
28735.000000 0.750
28740.000000 0.750
28745.000000 0.750
28750.000000 0.750
28755.000000 0.750
28760.000000 0.750
28765.000000 0.750
28770.000000 0.750
28775.000000 0.750
28780.000000 0.833
28785.000000 0.750
28790.000000 0.750
28795.000000 0.750
28800.000000 0.667
28805.000000 0.667
28810.000000 0.667
28815.000000 0.750
28820.000000 0.667
28825.000000 0.667
28830.000000 0.667
28835.000000 0.667
28840.000000 0.667
28845.000000 0.667
28850.000000 0.667
28855.000000 0.667
28860.000000 0.667
28865.000000 0.667
28870.000000 0.667
28875.000000 0.667
28880.000000 0.667
28885.000000 0.750
28890.000000 0.750
28895.000000 0.667
28900.000000 0.750
28905.000000 0.750
28910.000000 0.750
28915.000000 0.833
28920.000000 0.833
28925.000000 0.750
28930.000000 0.750
28935.000000 0.833
28940.000000 0.833
28945.000000 0.833
28950.000000 0.833
28955.000000 0.833
28960.000000 0.833
28965.000000 0.833
28970.000000 0.833
28975.000000 0.833
28980.000000 0.833
28985.000000 0.833
28990.000000 0.833
28995.000000 0.833
29000.000000 0.833
29005.000000 0.833
29010.000000 0.833
29015.000000 0.833
29020.000000 0.833
29025.000000 0.833
29030.000000 0.833
29035.000000 0.833
29040.000000 0.833
29045.000000 0.833
29050.000000 0.833
29055.000000 0.833
29060.000000 0.833
29065.000000 0.833
29070.000000 0.917
29075.000000 0.833
29080.000000 0.833
29085.000000 0.833
29090.000000 0.833
29095.000000 0.750
29100.000000 0.750
29105.000000 0.750
29110.000000 0.750
29115.000000 0.750
29120.000000 0.750
29125.000000 0.833
29130.000000 0.750
29135.000000 0.750
29140.000000 0.833
29145.000000 0.833
29150.000000 0.833
29155.000000 0.833
29160.000000 0.833
29165.000000 0.833
29170.000000 0.833
29175.000000 0.833
29180.000000 0.833
29185.000000 0.833
29190.000000 0.833
29195.000000 0.750
29200.000000 0.833
29205.000000 0.750
29210.000000 0.833
29215.000000 0.750
29220.000000 0.750
29225.000000 0.750
29230.000000 0.750
29235.000000 0.750
29240.000000 0.750
29245.000000 0.750
29250.000000 0.750
29255.000000 0.750
29260.000000 0.833
29265.000000 0.833
29270.000000 0.833
29275.000000 0.833
29280.000000 0.833
29285.000000 0.833
29290.000000 0.833
29295.000000 0.833
29300.000000 0.833
29305.000000 0.833
29310.000000 0.833
29315.000000 0.833
29320.000000 0.833
29325.000000 0.833
29330.000000 0.833
29335.000000 0.833
29340.000000 0.833
29345.000000 0.833
29350.000000 0.833
29355.000000 0.833
29360.000000 0.833
29365.000000 0.833
29370.000000 0.833
29375.000000 0.833
29380.000000 0.833
29385.000000 0.833
29390.000000 0.833
29395.000000 0.833
29400.000000 0.833
29405.000000 0.833
29410.000000 0.833
29415.000000 0.833
29420.000000 0.833
29425.000000 0.833
29430.000000 0.833
29435.000000 0.833
29440.000000 0.833
29445.000000 0.833
29450.000000 0.833
29455.000000 0.833
29460.000000 0.833
29465.000000 0.833
29470.000000 0.833
29475.000000 0.833
29480.000000 0.833
29485.000000 0.833
29490.000000 0.833
29495.000000 0.833
29500.000000 0.833
29505.000000 0.833
29510.000000 0.833
29515.000000 0.833
29520.000000 0.833
29525.000000 0.833
29530.000000 0.833
29535.000000 0.833
29540.000000 0.833
29545.000000 0.833
29550.000000 0.833
29555.000000 0.833
29560.000000 0.750
29565.000000 0.833
29570.000000 0.833
29575.000000 0.833
29580.000000 0.833
29585.000000 0.833
29590.000000 0.833
29595.000000 0.833
29600.000000 0.833
29605.000000 0.833
29610.000000 0.833
29615.000000 0.833
29620.000000 0.833
29625.000000 0.833
29630.000000 0.833
29635.000000 0.833
29640.000000 0.833
29645.000000 0.833
29650.000000 0.833
29655.000000 0.833
29660.000000 0.833
29665.000000 0.833
29670.000000 0.833
29675.000000 0.833
29680.000000 0.833
29685.000000 0.833
29690.000000 0.833
29695.000000 0.750
29700.000000 0.833
29705.000000 0.833
29710.000000 0.833
29715.000000 0.833
29720.000000 0.833
29725.000000 0.833
29730.000000 0.833
29735.000000 0.833
29740.000000 0.833
29745.000000 0.833
29750.000000 0.833
29755.000000 0.833
29760.000000 0.833
29765.000000 0.833
29770.000000 0.833
29775.000000 0.833
29780.000000 0.833
29785.000000 0.833
29790.000000 0.833
29795.000000 0.833
29800.000000 0.833
29805.000000 0.833
29810.000000 0.833
29815.000000 0.833
29820.000000 0.833
29825.000000 0.833
29830.000000 0.833
29835.000000 0.833
29840.000000 0.833
29845.000000 0.833
29850.000000 0.833
29855.000000 0.833
29860.000000 0.833
29865.000000 0.833
29870.000000 0.833
29875.000000 0.750
29880.000000 0.750
29885.000000 0.750
29890.000000 0.750
29895.000000 0.750
29900.000000 0.750
29905.000000 0.750
29910.000000 0.750
29915.000000 0.750
29920.000000 0.750
29925.000000 0.750
29930.000000 0.750
29935.000000 0.750
29940.000000 0.750
29945.000000 0.750
29950.000000 0.833
29955.000000 0.833
29960.000000 0.833
29965.000000 0.833
29970.000000 0.833
29975.000000 0.833
29980.000000 0.750
29985.000000 0.833
29990.000000 0.833
29995.000000 0.833
30000.000000 0.833
30005.000000 0.833
30010.000000 0.833
30015.000000 0.917
30020.000000 0.917
30025.000000 0.833
30030.000000 0.917
30035.000000 0.833
30040.000000 0.917
30045.000000 0.917
30050.000000 0.917
30055.000000 0.833
30060.000000 0.833
30065.000000 0.833
30070.000000 0.750
30075.000000 0.833
30080.000000 0.833
30085.000000 0.833
30090.000000 0.917
30095.000000 0.833
30100.000000 0.833
30105.000000 0.833
30110.000000 0.833
30115.000000 0.833
30120.000000 0.833
30125.000000 0.833
30130.000000 0.833
30135.000000 0.833
30140.000000 0.833
30145.000000 0.833
30150.000000 0.833
30155.000000 0.833
30160.000000 0.833
30165.000000 0.833
30170.000000 0.833
30175.000000 0.833
30180.000000 0.833
30185.000000 0.833
30190.000000 0.833
30195.000000 0.833
30200.000000 0.833
30205.000000 0.833
30210.000000 0.833
30215.000000 0.833
30220.000000 0.833
30225.000000 0.833
30230.000000 0.917
30235.000000 0.917
30240.000000 0.917
30245.000000 0.917
30250.000000 0.833
30255.000000 0.917
30260.000000 0.917
30265.000000 0.833
30270.000000 0.917
30275.000000 0.917
30280.000000 1.000
30285.000000 1.000
30290.000000 1.000
30295.000000 1.000
30300.000000 0.917
30305.000000 0.917
30310.000000 0.917
30315.000000 0.833
30320.000000 0.917
30325.000000 0.833
30330.000000 0.833
30335.000000 0.833
30340.000000 0.833
30345.000000 0.917
30350.000000 0.917
30355.000000 0.917
30360.000000 1.000
30365.000000 0.917
30370.000000 0.917
30375.000000 0.917
30380.000000 0.917
30385.000000 0.917
30390.000000 0.917
30395.000000 0.917
30400.000000 0.833
30405.000000 1.000
30410.000000 0.917
30415.000000 0.917
30420.000000 0.833
30425.000000 0.750
30430.000000 0.833
30435.000000 0.917
30440.000000 0.917
30445.000000 1.000
30450.000000 0.917
30455.000000 0.833
30460.000000 1.000
30465.000000 1.000
30470.000000 1.000
30475.000000 1.000
30480.000000 1.083
30485.000000 1.083
30490.000000 1.083
30495.000000 1.000
30500.000000 1.083
30505.000000 1.000
30510.000000 1.000
30515.000000 1.000
30520.000000 1.000
30525.000000 1.083
30530.000000 1.083
30535.000000 1.000
30540.000000 1.000
30545.000000 0.917
30550.000000 1.000
30555.000000 1.083
30560.000000 1.000
30565.000000 1.000
30570.000000 1.000
30575.000000 1.000
30580.000000 1.000
30585.000000 1.000
30590.000000 1.000
30595.000000 1.000
30600.000000 0.917
30605.000000 0.917
30610.000000 0.917
30615.000000 1.000
30620.000000 1.000
30625.000000 0.917
30630.000000 1.000
30635.000000 1.000
30640.000000 1.000
30645.000000 1.000
30650.000000 1.000
30655.000000 0.917
30660.000000 0.917
30665.000000 1.000
30670.000000 1.000
30675.000000 1.000
30680.000000 1.000
30685.000000 1.000
30690.000000 1.000
30695.000000 1.000
30700.000000 1.000
30705.000000 1.000
30710.000000 0.917
30715.000000 1.000
30720.000000 1.000
30725.000000 1.000
30730.000000 1.000
30735.000000 1.083
30740.000000 1.000
30745.000000 1.083
30750.000000 1.083
30755.000000 0.917
30760.000000 0.917
30765.000000 1.000
30770.000000 1.083
30775.000000 1.083
30780.000000 1.000
30785.000000 1.000
30790.000000 1.083
30795.000000 1.083
30800.000000 1.083
30805.000000 1.083
30810.000000 1.000
30815.000000 1.083
30820.000000 1.167
30825.000000 1.167
30830.000000 1.167
30835.000000 1.083
30840.000000 1.000
30845.000000 1.083
30850.000000 1.083
30855.000000 1.083
30860.000000 1.167
30865.000000 1.083
30870.000000 1.083
30875.000000 1.083
30880.000000 1.167
30885.000000 1.167
30890.000000 1.167
30895.000000 1.083
30900.000000 1.083
30905.000000 1.167
30910.000000 1.167
30915.000000 1.167
30920.000000 1.167
30925.000000 1.083
30930.000000 1.167
30935.000000 1.083
30940.000000 1.167
30945.000000 1.000
30950.000000 1.000
30955.000000 1.083
30960.000000 0.917
30965.000000 1.083
30970.000000 1.000
30975.000000 1.083
30980.000000 1.083
30985.000000 1.083
30990.000000 1.083
30995.000000 1.000
31000.000000 1.083
31005.000000 1.083
31010.000000 1.083
31015.000000 1.083
31020.000000 1.083
31025.000000 1.083
31030.000000 1.083
31035.000000 1.083
31040.000000 1.083
31045.000000 1.083
31050.000000 1.083
31055.000000 1.083
31060.000000 1.083
31065.000000 1.083
31070.000000 1.083
31075.000000 1.083
31080.000000 1.167
31085.000000 1.167
31090.000000 1.083
31095.000000 1.083
31100.000000 1.083
31105.000000 1.000
31110.000000 1.000
31115.000000 1.000
31120.000000 1.000
31125.000000 1.000
31130.000000 1.000
31135.000000 1.000
31140.000000 1.000
31145.000000 0.917
31150.000000 1.000
31155.000000 1.000
31160.000000 1.000
31165.000000 1.000
31170.000000 1.000
31175.000000 1.000
31180.000000 1.000
31185.000000 1.000
31190.000000 1.000
31195.000000 1.000
31200.000000 1.083
31205.000000 1.083
31210.000000 1.083
31215.000000 1.083
31220.000000 1.083
31225.000000 1.083
31230.000000 1.000
31235.000000 1.083
31240.000000 1.083
31245.000000 1.167
31250.000000 1.083
31255.000000 1.083
31260.000000 1.000
31265.000000 0.917
31270.000000 1.000
31275.000000 1.083
31280.000000 1.083
31285.000000 1.083
31290.000000 0.917
31295.000000 0.917
31300.000000 1.000
31305.000000 1.000
31310.000000 1.083
31315.000000 1.000
31320.000000 1.000
31325.000000 1.000
31330.000000 1.000
31335.000000 1.000
31340.000000 1.000
31345.000000 0.917
31350.000000 1.000
31355.000000 1.000
31360.000000 1.000
31365.000000 1.000
31370.000000 1.000
31375.000000 1.000
31380.000000 1.000
31385.000000 1.000
31390.000000 1.000
31395.000000 1.083
31400.000000 1.000
31405.000000 1.000
31410.000000 1.000
31415.000000 1.083
31420.000000 0.917
31425.000000 1.000
31430.000000 1.000
31435.000000 0.917
31440.000000 1.083
31445.000000 1.083
31450.000000 1.000
31455.000000 1.000
31460.000000 1.000
31465.000000 0.917
31470.000000 0.917
31475.000000 0.917
31480.000000 1.000
31485.000000 1.000
31490.000000 1.000
31495.000000 1.000
31500.000000 1.000
31505.000000 1.000
31510.000000 1.083
31515.000000 1.083
31520.000000 1.000
31525.000000 1.083
31530.000000 1.083
31535.000000 1.083
31540.000000 1.083
31545.000000 1.083
31550.000000 1.083
31555.000000 1.000
31560.000000 1.000
31565.000000 1.000
31570.000000 1.000
31575.000000 1.000
31580.000000 1.000
31585.000000 1.000
31590.000000 1.000
31595.000000 1.000
31600.000000 1.000
31605.000000 1.000
31610.000000 1.000
31615.000000 1.000
31620.000000 1.083
31625.000000 1.083
31630.000000 1.083
31635.000000 1.083
31640.000000 1.083
31645.000000 1.083
31650.000000 1.083
31655.000000 1.083
31660.000000 1.083
31665.000000 1.083
31670.000000 1.083
31675.000000 1.083
31680.000000 1.083
31685.000000 1.083
31690.000000 1.000
31695.000000 1.083
31700.000000 1.083
31705.000000 1.000
31710.000000 1.083
31715.000000 1.000
31720.000000 0.917
31725.000000 1.000
31730.000000 0.917
31735.000000 0.917
31740.000000 0.917
31745.000000 1.000
31750.000000 0.917
31755.000000 1.000
31760.000000 1.000
31765.000000 1.000
31770.000000 1.000
31775.000000 1.000
31780.000000 1.000
31785.000000 1.000
31790.000000 1.000
31795.000000 1.000
31800.000000 1.000
31805.000000 1.000
31810.000000 1.000
31815.000000 1.000
31820.000000 1.000
31825.000000 0.917
31830.000000 1.000
31835.000000 1.000
31840.000000 1.000
31845.000000 1.000
31850.000000 1.000
31855.000000 0.917
31860.000000 0.917
31865.000000 0.917
31870.000000 0.917
31875.000000 0.917
31880.000000 0.917
31885.000000 0.917
31890.000000 0.917
31895.000000 0.917
31900.000000 0.917
31905.000000 0.917
31910.000000 0.917
31915.000000 0.917
31920.000000 0.917
31925.000000 0.917
31930.000000 0.917
31935.000000 0.917
31940.000000 0.917
31945.000000 0.917
31950.000000 0.917
31955.000000 0.917
31960.000000 0.917
31965.000000 0.917
31970.000000 0.917
31975.000000 0.917
31980.000000 0.917
31985.000000 0.917
31990.000000 0.917
31995.000000 0.917
32000.000000 0.917
32005.000000 0.917
32010.000000 0.833
32015.000000 0.917
32020.000000 0.833
32025.000000 0.833
32030.000000 0.833
32035.000000 0.833
32040.000000 0.833
32045.000000 0.833
32050.000000 0.833
32055.000000 0.833
32060.000000 0.833
32065.000000 0.833
32070.000000 0.833
32075.000000 0.833
32080.000000 0.833
32085.000000 0.833
32090.000000 0.917
32095.000000 0.917
32100.000000 0.917
32105.000000 0.917
32110.000000 0.917
32115.000000 0.917
32120.000000 0.917
32125.000000 0.917
32130.000000 0.917
32135.000000 0.917
32140.000000 0.833
32145.000000 0.833
32150.000000 0.833
32155.000000 0.833
32160.000000 0.833
32165.000000 0.833
32170.000000 0.833
32175.000000 0.833
32180.000000 0.917
32185.000000 0.833
32190.000000 0.917
32195.000000 0.917
32200.000000 0.917
32205.000000 0.917
32210.000000 0.917
32215.000000 0.917
32220.000000 0.833
32225.000000 0.917
32230.000000 0.917
32235.000000 0.833
32240.000000 0.833
32245.000000 0.833
32250.000000 0.833
32255.000000 0.833
32260.000000 0.833
32265.000000 0.833
32270.000000 0.833
32275.000000 0.833
32280.000000 0.833
32285.000000 0.833
32290.000000 0.833
32295.000000 0.833
32300.000000 0.833
32305.000000 0.833
32310.000000 0.833
32315.000000 0.833
32320.000000 0.833
32325.000000 0.833
32330.000000 0.833
32335.000000 0.833
32340.000000 0.833
32345.000000 0.833
32350.000000 0.833
32355.000000 0.833
32360.000000 0.833
32365.000000 0.833
32370.000000 0.833
32375.000000 0.917
32380.000000 0.917
32385.000000 0.833
32390.000000 0.833
32395.000000 0.833
32400.000000 0.833
32405.000000 0.833
32410.000000 0.833
32415.000000 0.833
32420.000000 0.833
32425.000000 0.833
32430.000000 0.833
32435.000000 0.833
32440.000000 0.833
32445.000000 0.833
32450.000000 0.833
32455.000000 0.833
32460.000000 0.833
32465.000000 0.833
32470.000000 0.833
32475.000000 0.833
32480.000000 0.833
32485.000000 0.833
32490.000000 0.833
32495.000000 0.833
32500.000000 0.833
32505.000000 0.833
32510.000000 0.833
32515.000000 0.833
32520.000000 0.833
32525.000000 0.833
32530.000000 0.833
32535.000000 0.833
32540.000000 0.833
32545.000000 0.833
32550.000000 0.833
32555.000000 0.833
32560.000000 0.833
32565.000000 0.833
32570.000000 0.833
32575.000000 0.833
32580.000000 0.833
32585.000000 0.833
32590.000000 0.833
32595.000000 0.833
32600.000000 0.917
32605.000000 0.917
32610.000000 0.917
32615.000000 0.833
32620.000000 0.833
32625.000000 0.833
32630.000000 0.833
32635.000000 0.833
32640.000000 0.833
32645.000000 0.833
32650.000000 0.833
32655.000000 0.833
32660.000000 0.833
32665.000000 0.833
32670.000000 0.833
32675.000000 0.833
32680.000000 0.833
32685.000000 0.833
32690.000000 0.750
32695.000000 0.750
32700.000000 0.833
32705.000000 0.750
32710.000000 0.750
32715.000000 0.750
32720.000000 0.833
32725.000000 0.750
32730.000000 0.833
32735.000000 0.833
32740.000000 0.750
32745.000000 0.750
32750.000000 0.750
32755.000000 0.750
32760.000000 0.750
32765.000000 0.750
32770.000000 0.750
32775.000000 0.750
32780.000000 0.750
32785.000000 0.833
32790.000000 0.833
32795.000000 0.917
32800.000000 0.917
32805.000000 0.917
32810.000000 0.917
32815.000000 0.917
32820.000000 0.833
32825.000000 0.917
32830.000000 0.917
32835.000000 1.000
32840.000000 0.917
32845.000000 1.000
32850.000000 0.833
32855.000000 0.917
32860.000000 0.917
32865.000000 0.833
32870.000000 0.833
32875.000000 0.833
32880.000000 0.833
32885.000000 0.833
32890.000000 0.833
32895.000000 0.833
32900.000000 0.833
32905.000000 0.917
32910.000000 0.833
32915.000000 0.833
32920.000000 0.833
32925.000000 0.750
32930.000000 0.833
32935.000000 0.833
32940.000000 0.833
32945.000000 0.833
32950.000000 0.833
32955.000000 0.833
32960.000000 0.833
32965.000000 0.833
32970.000000 0.833
32975.000000 0.833
32980.000000 0.833
32985.000000 0.833
32990.000000 0.917
32995.000000 0.833
33000.000000 0.833
33005.000000 0.750
33010.000000 0.750
33015.000000 0.750
33020.000000 0.667
33025.000000 0.833
33030.000000 0.750
33035.000000 0.833
33040.000000 0.750
33045.000000 0.833
33050.000000 0.750
33055.000000 0.833
33060.000000 0.750
33065.000000 0.833
33070.000000 0.667
33075.000000 0.833
33080.000000 0.833
33085.000000 0.750
33090.000000 0.833
33095.000000 0.833
33100.000000 0.833
33105.000000 0.833
33110.000000 0.833
33115.000000 0.833
33120.000000 0.833
33125.000000 0.833
33130.000000 0.833
33135.000000 0.833
33140.000000 0.833
33145.000000 0.833
33150.000000 0.833
33155.000000 0.917
33160.000000 0.833
33165.000000 0.833
33170.000000 0.917
33175.000000 0.833
33180.000000 0.833
33185.000000 0.833
33190.000000 0.833
33195.000000 0.833
33200.000000 0.833
33205.000000 0.833
33210.000000 0.833
33215.000000 0.833
33220.000000 0.833
33225.000000 0.833
33230.000000 0.833
33235.000000 0.833
33240.000000 0.833
33245.000000 0.750
33250.000000 0.833
33255.000000 0.833
33260.000000 0.833
33265.000000 0.833
33270.000000 0.833
33275.000000 0.917
33280.000000 0.833
33285.000000 0.833
33290.000000 0.750
33295.000000 0.833
33300.000000 0.833
33305.000000 0.833
33310.000000 0.833
33315.000000 0.750
33320.000000 0.833
33325.000000 0.750
33330.000000 0.750
33335.000000 0.750
33340.000000 0.750
33345.000000 0.833
33350.000000 0.750
33355.000000 0.833
33360.000000 0.833
33365.000000 0.833
33370.000000 0.917
33375.000000 0.833
33380.000000 0.833
33385.000000 0.917
33390.000000 0.917
33395.000000 0.833
33400.000000 0.833
33405.000000 0.833
33410.000000 0.833
33415.000000 0.917
33420.000000 0.917
33425.000000 0.750
33430.000000 0.917
33435.000000 0.833
33440.000000 0.833
33445.000000 0.833
33450.000000 0.750
33455.000000 0.833
33460.000000 0.833
33465.000000 0.833
33470.000000 0.833
33475.000000 0.833
33480.000000 0.917
33485.000000 0.833
33490.000000 0.833
33495.000000 0.833
33500.000000 0.833
33505.000000 0.750
33510.000000 0.833
33515.000000 0.833
33520.000000 0.750
33525.000000 0.750
33530.000000 0.750
33535.000000 0.750
33540.000000 0.750
33545.000000 0.750
33550.000000 0.750
33555.000000 0.750
33560.000000 0.833
33565.000000 0.833
33570.000000 0.833
33575.000000 0.833
33580.000000 0.833
33585.000000 0.917
33590.000000 0.917
33595.000000 0.917
33600.000000 0.917
33605.000000 0.917
33610.000000 1.000
33615.000000 0.917
33620.000000 0.917
33625.000000 0.917
33630.000000 0.917
33635.000000 1.000
33640.000000 1.000
33645.000000 0.917
33650.000000 0.917
33655.000000 0.917
33660.000000 0.917
33665.000000 1.000
33670.000000 1.000
33675.000000 1.000
33680.000000 1.000
33685.000000 1.000
33690.000000 1.000
33695.000000 1.000
33700.000000 1.000
33705.000000 1.000
33710.000000 0.917
33715.000000 0.917
33720.000000 0.917
33725.000000 0.917
33730.000000 0.917
33735.000000 0.917
33740.000000 0.917
33745.000000 0.917
33750.000000 0.917
33755.000000 0.917
33760.000000 0.917
33765.000000 0.833
33770.000000 0.833
33775.000000 0.917
33780.000000 0.917
33785.000000 0.917
33790.000000 0.917
33795.000000 0.833
33800.000000 0.917
33805.000000 0.917
33810.000000 0.917
33815.000000 0.917
33820.000000 0.917
33825.000000 0.917
33830.000000 0.917
33835.000000 0.917
33840.000000 0.917
33845.000000 0.917
33850.000000 0.917
33855.000000 1.000
33860.000000 1.000
33865.000000 1.000
33870.000000 1.000
33875.000000 1.000
33880.000000 0.917
33885.000000 1.000
33890.000000 0.917
33895.000000 0.917
33900.000000 0.917
33905.000000 0.917
33910.000000 0.833
33915.000000 1.000
33920.000000 0.917
33925.000000 0.917
33930.000000 0.917
33935.000000 0.917
33940.000000 1.000
33945.000000 0.917
33950.000000 0.917
33955.000000 0.917
33960.000000 1.000
33965.000000 0.917
33970.000000 0.917
33975.000000 0.833
33980.000000 0.917
33985.000000 0.917
33990.000000 0.917
33995.000000 0.917
34000.000000 0.917
34005.000000 0.917
34010.000000 0.917
34015.000000 0.917
34020.000000 0.750
34025.000000 0.750
34030.000000 0.750
34035.000000 0.750
34040.000000 0.750
34045.000000 0.833
34050.000000 0.917
34055.000000 0.917
34060.000000 0.917
34065.000000 0.917
34070.000000 0.833
34075.000000 0.750
34080.000000 0.833
34085.000000 0.917
34090.000000 0.917
34095.000000 0.917
34100.000000 0.917
34105.000000 0.917
34110.000000 0.917
34115.000000 0.917
34120.000000 0.917
34125.000000 0.833
34130.000000 0.833
34135.000000 0.833
34140.000000 0.833
34145.000000 0.750
34150.000000 0.833
34155.000000 0.833
34160.000000 0.917
34165.000000 0.833
34170.000000 0.750
34175.000000 0.833
34180.000000 0.833
34185.000000 0.917
34190.000000 0.750
34195.000000 0.750
34200.000000 0.917
34205.000000 0.750
34210.000000 0.750
34215.000000 0.833
34220.000000 0.917
34225.000000 0.917
34230.000000 0.917
34235.000000 0.917
34240.000000 0.833
34245.000000 0.833
34250.000000 0.833
34255.000000 0.833
34260.000000 0.750
34265.000000 0.833
34270.000000 0.833
34275.000000 0.750
34280.000000 0.750
34285.000000 0.750
34290.000000 0.750
34295.000000 0.750
34300.000000 0.750
34305.000000 0.750
34310.000000 0.833
34315.000000 0.833
34320.000000 0.833
34325.000000 0.750
34330.000000 0.750
34335.000000 0.750
34340.000000 0.833
34345.000000 0.917
34350.000000 0.833
34355.000000 0.833
34360.000000 0.833
34365.000000 0.833
34370.000000 0.833
34375.000000 0.833
34380.000000 0.833
34385.000000 0.833
34390.000000 0.833
34395.000000 0.833
34400.000000 0.833
34405.000000 0.833
34410.000000 0.833
34415.000000 0.833
34420.000000 0.833
34425.000000 0.833
34430.000000 0.833
34435.000000 0.833
34440.000000 0.833
34445.000000 0.833
34450.000000 0.833
34455.000000 0.833
34460.000000 0.833
34465.000000 0.833
34470.000000 0.833
34475.000000 0.833
34480.000000 0.833
34485.000000 0.833
34490.000000 0.833
34495.000000 0.833
34500.000000 0.750
34505.000000 0.833
34510.000000 0.833
34515.000000 0.833
34520.000000 0.833
34525.000000 0.833
34530.000000 0.833
34535.000000 0.833
34540.000000 0.833
34545.000000 0.833
34550.000000 0.833
34555.000000 0.833
34560.000000 0.833
34565.000000 0.833
34570.000000 0.833
34575.000000 0.833
34580.000000 0.833
34585.000000 0.833
34590.000000 0.833
34595.000000 0.750
34600.000000 0.833
34605.000000 0.833
34610.000000 0.833
34615.000000 0.750
34620.000000 0.833
34625.000000 0.750
34630.000000 0.750
34635.000000 0.833
34640.000000 0.750
34645.000000 0.833
34650.000000 0.833
34655.000000 0.833
34660.000000 0.833
34665.000000 0.833
34670.000000 0.833
34675.000000 0.833
34680.000000 0.833
34685.000000 0.833
34690.000000 0.750
34695.000000 0.833
34700.000000 0.833
34705.000000 0.833
34710.000000 0.833
34715.000000 0.833
34720.000000 0.833
34725.000000 0.833
34730.000000 0.750
34735.000000 0.750
34740.000000 0.750
34745.000000 0.750
34750.000000 0.750
34755.000000 0.750
34760.000000 0.750
34765.000000 0.750
34770.000000 0.750
34775.000000 0.750
34780.000000 0.750
34785.000000 0.750
34790.000000 0.750
34795.000000 0.750
34800.000000 0.833
34805.000000 0.833
34810.000000 0.833
34815.000000 0.750
34820.000000 0.833
34825.000000 0.833
34830.000000 0.750
34835.000000 0.750
34840.000000 0.833
34845.000000 0.833
34850.000000 0.833
34855.000000 0.833
34860.000000 0.833
34865.000000 0.833
34870.000000 0.750
34875.000000 0.750
34880.000000 0.750
34885.000000 0.750
34890.000000 0.667
34895.000000 0.750
34900.000000 0.833
34905.000000 0.750
34910.000000 0.750
34915.000000 0.750
34920.000000 0.750
34925.000000 0.750
34930.000000 0.750
34935.000000 0.750
34940.000000 0.750
34945.000000 0.750
34950.000000 0.750
34955.000000 0.750
34960.000000 0.750
34965.000000 0.750
34970.000000 0.750
34975.000000 0.750
34980.000000 0.750
34985.000000 0.667
34990.000000 0.667
34995.000000 0.667
35000.000000 0.750
35005.000000 0.750
35010.000000 0.667
35015.000000 0.750
35020.000000 0.750
35025.000000 0.750
35030.000000 0.750
35035.000000 0.750
35040.000000 0.750
35045.000000 0.750
35050.000000 0.750
35055.000000 0.750
35060.000000 0.750
35065.000000 0.750
35070.000000 0.750
35075.000000 0.750
35080.000000 0.750
35085.000000 0.750
35090.000000 0.750
35095.000000 0.750
35100.000000 0.750
35105.000000 0.750
35110.000000 0.667
35115.000000 0.750
35120.000000 0.750
35125.000000 0.750
35130.000000 0.750
35135.000000 0.750
35140.000000 0.833
35145.000000 0.833
35150.000000 0.833
35155.000000 0.833
35160.000000 0.833
35165.000000 0.833
35170.000000 0.833
35175.000000 0.917
35180.000000 0.833
35185.000000 0.833
35190.000000 0.833
35195.000000 0.833
35200.000000 0.833
35205.000000 0.833
35210.000000 0.833
35215.000000 0.750
35220.000000 0.833
35225.000000 0.833
35230.000000 0.833
35235.000000 0.833
35240.000000 0.917
35245.000000 0.750
35250.000000 0.833
35255.000000 0.833
35260.000000 1.000
35265.000000 0.917
35270.000000 0.833
35275.000000 0.917
35280.000000 0.917
35285.000000 0.833
35290.000000 0.833
35295.000000 0.833
35300.000000 0.750
35305.000000 0.917
35310.000000 0.750
35315.000000 0.833
35320.000000 0.833
35325.000000 0.833
35330.000000 0.833
35335.000000 0.917
35340.000000 0.833
35345.000000 1.000
35350.000000 1.000
35355.000000 1.000
35360.000000 0.917
35365.000000 0.833
35370.000000 0.917
35375.000000 0.833
35380.000000 0.833
35385.000000 0.833
35390.000000 0.917
35395.000000 0.833
35400.000000 0.750
35405.000000 0.667
35410.000000 0.750
35415.000000 0.750
35420.000000 0.750
35425.000000 0.667
35430.000000 0.750
35435.000000 0.667
35440.000000 0.667
35445.000000 0.750
35450.000000 0.750
35455.000000 0.750
35460.000000 0.750
35465.000000 0.750
35470.000000 0.750
35475.000000 0.833
35480.000000 0.833
35485.000000 0.833
35490.000000 0.833
35495.000000 0.833
35500.000000 0.750
35505.000000 0.667
35510.000000 0.750
35515.000000 0.750
35520.000000 0.750
35525.000000 0.833
35530.000000 0.833
35535.000000 0.833
35540.000000 0.833
35545.000000 0.833
35550.000000 0.833
35555.000000 0.750
35560.000000 0.833
35565.000000 0.750
35570.000000 0.833
35575.000000 0.750
35580.000000 0.750
35585.000000 0.750
35590.000000 0.750
35595.000000 0.750
35600.000000 0.750
35605.000000 0.750
35610.000000 0.833
35615.000000 0.833
35620.000000 0.833
35625.000000 0.833
35630.000000 0.750
35635.000000 0.833
35640.000000 0.833
35645.000000 0.833
35650.000000 0.833
35655.000000 0.833
35660.000000 0.750
35665.000000 0.833
35670.000000 0.833
35675.000000 0.833
35680.000000 0.833
35685.000000 0.667
35690.000000 0.833
35695.000000 0.833
35700.000000 0.833
35705.000000 0.833
35710.000000 0.833
35715.000000 0.833
35720.000000 0.833
35725.000000 0.833
35730.000000 0.833
35735.000000 0.833
35740.000000 0.833
35745.000000 0.833
35750.000000 0.833
35755.000000 0.750
35760.000000 0.833
35765.000000 0.833
35770.000000 0.833
35775.000000 0.833
35780.000000 0.667
35785.000000 0.833
35790.000000 0.833
35795.000000 0.750
35800.000000 0.833
35805.000000 0.833
35810.000000 0.833
35815.000000 0.833
35820.000000 0.833
35825.000000 0.833
35830.000000 0.833
35835.000000 0.833
35840.000000 0.833
35845.000000 0.750
35850.000000 0.750
35855.000000 0.750
35860.000000 0.750
35865.000000 0.667
35870.000000 0.667
35875.000000 0.667
35880.000000 0.750
35885.000000 0.750
35890.000000 0.750
35895.000000 0.750
35900.000000 0.833
35905.000000 0.750
35910.000000 0.750
35915.000000 0.833
35920.000000 0.833
35925.000000 0.833
35930.000000 0.833
35935.000000 0.833
35940.000000 0.833
35945.000000 0.833
35950.000000 0.917
35955.000000 0.833
35960.000000 0.833
35965.000000 0.833
35970.000000 0.833
35975.000000 0.833
35980.000000 0.833
35985.000000 0.833
35990.000000 0.750
35995.000000 0.833
36000.000000 0.833
36005.000000 0.833
36010.000000 0.833
36015.000000 0.833
36020.000000 0.833
36025.000000 0.833
36030.000000 0.833
36035.000000 0.833
36040.000000 0.833
36045.000000 0.833
36050.000000 0.833
36055.000000 0.833
36060.000000 0.750
36065.000000 0.833
36070.000000 0.750
36075.000000 0.833
36080.000000 0.833
36085.000000 0.833
36090.000000 0.833
36095.000000 0.833
36100.000000 0.667
36105.000000 0.750
36110.000000 0.833
36115.000000 0.750
36120.000000 0.750
36125.000000 0.833
36130.000000 0.833
36135.000000 0.750
36140.000000 0.917
36145.000000 0.833
36150.000000 0.833
36155.000000 0.917
36160.000000 0.917
36165.000000 0.833
36170.000000 0.917
36175.000000 0.917
36180.000000 0.917
36185.000000 0.833
36190.000000 0.750
36195.000000 0.750
36200.000000 0.833
36205.000000 0.750
36210.000000 0.667
36215.000000 0.750
36220.000000 0.750
36225.000000 0.833
36230.000000 0.833
36235.000000 0.750
36240.000000 0.667
36245.000000 0.667
36250.000000 0.750
36255.000000 0.667
36260.000000 0.667
36265.000000 0.667
36270.000000 0.667
36275.000000 0.667
36280.000000 0.667
36285.000000 0.667
36290.000000 0.667
36295.000000 0.667
36300.000000 0.667
36305.000000 0.667
36310.000000 0.750
36315.000000 0.750
36320.000000 0.750
36325.000000 0.667
36330.000000 0.750
36335.000000 0.667
36340.000000 0.833
36345.000000 0.750
36350.000000 0.833
36355.000000 0.833
36360.000000 0.833
36365.000000 0.833
36370.000000 0.917
36375.000000 0.833
36380.000000 0.833
36385.000000 0.750
36390.000000 0.833
36395.000000 0.833
36400.000000 0.833
36405.000000 0.833
36410.000000 0.833
36415.000000 0.833
36420.000000 0.833
36425.000000 0.833
36430.000000 0.833
36435.000000 0.833
36440.000000 0.833
36445.000000 0.833
36450.000000 0.833
36455.000000 0.750
36460.000000 0.833
36465.000000 0.833
36470.000000 0.833
36475.000000 0.917
36480.000000 0.750
36485.000000 0.833
36490.000000 0.833
36495.000000 0.833
36500.000000 0.833
36505.000000 0.833
36510.000000 0.833
36515.000000 0.833
36520.000000 0.750
36525.000000 0.833
36530.000000 0.750
36535.000000 0.750
36540.000000 0.833
36545.000000 0.750
36550.000000 0.833
36555.000000 0.833
36560.000000 0.917
36565.000000 0.833
36570.000000 0.833
36575.000000 0.917
36580.000000 0.917
36585.000000 0.917
36590.000000 0.833
36595.000000 0.917
36600.000000 0.917
36605.000000 0.917
36610.000000 0.833
36615.000000 0.833
36620.000000 0.833
36625.000000 0.917
36630.000000 0.917
36635.000000 0.917
36640.000000 0.917
36645.000000 0.917
36650.000000 0.917
36655.000000 0.917
36660.000000 0.917
36665.000000 0.917
36670.000000 0.917
36675.000000 0.917
36680.000000 0.917
36685.000000 0.917
36690.000000 0.917
36695.000000 0.917
36700.000000 0.917
36705.000000 0.917
36710.000000 0.833
36715.000000 0.833
36720.000000 0.833
36725.000000 0.833
36730.000000 0.833
36735.000000 0.917
36740.000000 0.750
36745.000000 0.750
36750.000000 0.750
36755.000000 0.750
36760.000000 0.750
36765.000000 0.750
36770.000000 0.750
36775.000000 0.750
36780.000000 0.750
36785.000000 0.750
36790.000000 0.750
36795.000000 0.750
36800.000000 0.750
36805.000000 0.750
36810.000000 0.750
36815.000000 0.833
36820.000000 0.750
36825.000000 0.750
36830.000000 0.750
36835.000000 0.750
36840.000000 0.750
36845.000000 0.750
36850.000000 0.750
36855.000000 0.750
36860.000000 0.750
36865.000000 0.750
36870.000000 0.750
36875.000000 0.750
36880.000000 0.750
36885.000000 0.833
36890.000000 0.750
36895.000000 0.750
36900.000000 0.750
36905.000000 0.750
36910.000000 0.750
36915.000000 0.750
36920.000000 0.667
36925.000000 0.750
36930.000000 0.750
36935.000000 0.750
36940.000000 0.833
36945.000000 0.750
36950.000000 0.833
36955.000000 0.833
36960.000000 0.833
36965.000000 0.750
36970.000000 0.750
36975.000000 0.833
36980.000000 0.833
36985.000000 0.750
36990.000000 0.833
36995.000000 0.833
37000.000000 0.833
37005.000000 0.750
37010.000000 0.750
37015.000000 0.833
37020.000000 0.667
37025.000000 0.750
37030.000000 0.750
37035.000000 0.750
37040.000000 0.750
37045.000000 0.667
37050.000000 0.750
37055.000000 0.667
37060.000000 0.750
37065.000000 0.667
37070.000000 0.750
37075.000000 0.750
37080.000000 0.667
37085.000000 0.667
37090.000000 0.750
37095.000000 0.750
37100.000000 0.667
37105.000000 0.667
37110.000000 0.667
37115.000000 0.667
37120.000000 0.667
37125.000000 0.583
37130.000000 0.667
37135.000000 0.583
37140.000000 0.583
37145.000000 0.667
37150.000000 0.583
37155.000000 0.583
37160.000000 0.583
37165.000000 0.667
37170.000000 0.583
37175.000000 0.667
37180.000000 0.667
37185.000000 0.667
37190.000000 0.667
37195.000000 0.667
37200.000000 0.583
37205.000000 0.583
37210.000000 0.583
37215.000000 0.583
37220.000000 0.583
37225.000000 0.667
37230.000000 0.583
37235.000000 0.583
37240.000000 0.583
37245.000000 0.583
37250.000000 0.583
37255.000000 0.583
37260.000000 0.583
37265.000000 0.583
37270.000000 0.583
37275.000000 0.583
37280.000000 0.583
37285.000000 0.583
37290.000000 0.583
37295.000000 0.583
37300.000000 0.583
37305.000000 0.583
37310.000000 0.583
37315.000000 0.583
37320.000000 0.583
37325.000000 0.583
37330.000000 0.583
37335.000000 0.583
37340.000000 0.583
37345.000000 0.583
37350.000000 0.583
37355.000000 0.583
37360.000000 0.583
37365.000000 0.583
37370.000000 0.583
37375.000000 0.583
37380.000000 0.583
37385.000000 0.583
37390.000000 0.583
37395.000000 0.583
37400.000000 0.583
37405.000000 0.583
37410.000000 0.583
37415.000000 0.583
37420.000000 0.583
37425.000000 0.583
37430.000000 0.667
37435.000000 0.667
37440.000000 0.667
37445.000000 0.583
37450.000000 0.667
37455.000000 0.667
37460.000000 0.583
37465.000000 0.667
37470.000000 0.667
37475.000000 0.667
37480.000000 0.583
37485.000000 0.583
37490.000000 0.583
37495.000000 0.583
37500.000000 0.667
37505.000000 0.667
37510.000000 0.750
37515.000000 0.750
37520.000000 0.750
37525.000000 0.750
37530.000000 0.750
37535.000000 0.750
37540.000000 0.750
37545.000000 0.750
37550.000000 0.750
37555.000000 0.750
37560.000000 0.750
37565.000000 0.750
37570.000000 0.667
37575.000000 0.667
37580.000000 0.750
37585.000000 0.667
37590.000000 0.667
37595.000000 0.583
37600.000000 0.583
37605.000000 0.583
37610.000000 0.583
37615.000000 0.583
37620.000000 0.667
37625.000000 0.583
37630.000000 0.667
37635.000000 0.667
37640.000000 0.583
37645.000000 0.667
37650.000000 0.750
37655.000000 0.667
37660.000000 0.667
37665.000000 0.750
37670.000000 0.667
37675.000000 0.667
37680.000000 0.667
37685.000000 0.667
37690.000000 0.667
37695.000000 0.667
37700.000000 0.667
37705.000000 0.667
37710.000000 0.583
37715.000000 0.667
37720.000000 0.667
37725.000000 0.667
37730.000000 0.667
37735.000000 0.750
37740.000000 0.750
37745.000000 0.750
37750.000000 0.750
37755.000000 0.750
37760.000000 0.750
37765.000000 0.667
37770.000000 0.750
37775.000000 0.750
37780.000000 0.750
37785.000000 0.667
37790.000000 0.667
37795.000000 0.667
37800.000000 0.667
37805.000000 0.750
37810.000000 0.667
37815.000000 0.667
37820.000000 0.667
37825.000000 0.667
37830.000000 0.667
37835.000000 0.667
37840.000000 0.750
37845.000000 0.667
37850.000000 0.667
37855.000000 0.667
37860.000000 0.667
37865.000000 0.667
37870.000000 0.667
37875.000000 0.667
37880.000000 0.667
37885.000000 0.667
37890.000000 0.667
37895.000000 0.667
37900.000000 0.667
37905.000000 0.583
37910.000000 0.583
37915.000000 0.583
37920.000000 0.583
37925.000000 0.583
37930.000000 0.667
37935.000000 0.583
37940.000000 0.583
37945.000000 0.583
37950.000000 0.583
37955.000000 0.583
37960.000000 0.583
37965.000000 0.583
37970.000000 0.583
37975.000000 0.583
37980.000000 0.583
37985.000000 0.583
37990.000000 0.583
37995.000000 0.583
38000.000000 0.583
38005.000000 0.583
38010.000000 0.583
38015.000000 0.583
38020.000000 0.583
38025.000000 0.583
38030.000000 0.583
38035.000000 0.583
38040.000000 0.583
38045.000000 0.583
38050.000000 0.583
38055.000000 0.583
38060.000000 0.583
38065.000000 0.667
38070.000000 0.583
38075.000000 0.667
38080.000000 0.667
38085.000000 0.667
38090.000000 0.750
38095.000000 0.667
38100.000000 0.667
38105.000000 0.667
38110.000000 0.667
38115.000000 0.667
38120.000000 0.667
38125.000000 0.667
38130.000000 0.667
38135.000000 0.667
38140.000000 0.667
38145.000000 0.667
38150.000000 0.667
38155.000000 0.667
38160.000000 0.667
38165.000000 0.667
38170.000000 0.667
38175.000000 0.667
38180.000000 0.583
38185.000000 0.583
38190.000000 0.583
38195.000000 0.583
38200.000000 0.583
38205.000000 0.583
38210.000000 0.583
38215.000000 0.583
38220.000000 0.583
38225.000000 0.667
38230.000000 0.667
38235.000000 0.667
38240.000000 0.667
38245.000000 0.583
38250.000000 0.583
38255.000000 0.583
38260.000000 0.667
38265.000000 0.667
38270.000000 0.667
38275.000000 0.583
38280.000000 0.583
38285.000000 0.583
38290.000000 0.583
38295.000000 0.583
38300.000000 0.583
38305.000000 0.583
38310.000000 0.583
38315.000000 0.583
38320.000000 0.583
38325.000000 0.583
38330.000000 0.667
38335.000000 0.583
38340.000000 0.583
38345.000000 0.583
38350.000000 0.667
38355.000000 0.583
38360.000000 0.583
38365.000000 0.583
38370.000000 0.583
38375.000000 0.583
38380.000000 0.583
38385.000000 0.583
38390.000000 0.583
38395.000000 0.667
38400.000000 0.667
38405.000000 0.667
38410.000000 0.667
38415.000000 0.667
38420.000000 0.667
38425.000000 0.667
38430.000000 0.667
38435.000000 0.667
38440.000000 0.667
38445.000000 0.583
38450.000000 0.583
38455.000000 0.583
38460.000000 0.583
38465.000000 0.583
38470.000000 0.583
38475.000000 0.583
38480.000000 0.583
38485.000000 0.583
38490.000000 0.583
38495.000000 0.583
38500.000000 0.583
38505.000000 0.583
38510.000000 0.583
38515.000000 0.667
38520.000000 0.583
38525.000000 0.667
38530.000000 0.583
38535.000000 0.583
38540.000000 0.667
38545.000000 0.667
38550.000000 0.667
38555.000000 0.667
38560.000000 0.667
38565.000000 0.667
38570.000000 0.667
38575.000000 0.667
38580.000000 0.667
38585.000000 0.583
38590.000000 0.667
38595.000000 0.667
38600.000000 0.667
38605.000000 0.667
38610.000000 0.667
38615.000000 0.583
38620.000000 0.583
38625.000000 0.667
38630.000000 0.667
38635.000000 0.667
38640.000000 0.667
38645.000000 0.667
38650.000000 0.667
38655.000000 0.667
38660.000000 0.667
38665.000000 0.667
38670.000000 0.667
38675.000000 0.667
38680.000000 0.667
38685.000000 0.667
38690.000000 0.750
38695.000000 0.667
38700.000000 0.667
38705.000000 0.750
38710.000000 0.667
38715.000000 0.667
38720.000000 0.667
38725.000000 0.667
38730.000000 0.750
38735.000000 0.750
38740.000000 0.667
38745.000000 0.667
38750.000000 0.667
38755.000000 0.750
38760.000000 0.833
38765.000000 0.750
38770.000000 0.667
38775.000000 0.667
38780.000000 0.583
38785.000000 0.667
38790.000000 0.750
38795.000000 0.667
38800.000000 0.667
38805.000000 0.667
38810.000000 0.667
38815.000000 0.667
38820.000000 0.667
38825.000000 0.667
38830.000000 0.667
38835.000000 0.667
38840.000000 0.667
38845.000000 0.667
38850.000000 0.667
38855.000000 0.667
38860.000000 0.667
38865.000000 0.667
38870.000000 0.667
38875.000000 0.667
38880.000000 0.667
38885.000000 0.667
38890.000000 0.750
38895.000000 0.750
38900.000000 0.750
38905.000000 0.750
38910.000000 0.750
38915.000000 0.750
38920.000000 0.750
38925.000000 0.750
38930.000000 0.750
38935.000000 0.750
38940.000000 0.750
38945.000000 0.750
38950.000000 0.750
38955.000000 0.750
38960.000000 0.750
38965.000000 0.750
38970.000000 0.750
38975.000000 0.750
38980.000000 0.750
38985.000000 0.750
38990.000000 0.750
38995.000000 0.750
39000.000000 0.750
39005.000000 0.750
39010.000000 0.750
39015.000000 0.750
39020.000000 0.750
39025.000000 0.750
39030.000000 0.750
39035.000000 0.750
39040.000000 0.750
39045.000000 0.750
39050.000000 0.750
39055.000000 0.750
39060.000000 0.750
39065.000000 0.750
39070.000000 0.750
39075.000000 0.750
39080.000000 0.750
39085.000000 0.750
39090.000000 0.750
39095.000000 0.750
39100.000000 0.750
39105.000000 0.750
39110.000000 0.750
39115.000000 0.750
39120.000000 0.750
39125.000000 0.750
39130.000000 0.750
39135.000000 0.750
39140.000000 0.750
39145.000000 0.750
39150.000000 0.750
39155.000000 0.750
39160.000000 0.750
39165.000000 0.750
39170.000000 0.750
39175.000000 0.750
39180.000000 0.750
39185.000000 0.750
39190.000000 0.750
39195.000000 0.750
39200.000000 0.750
39205.000000 0.750
39210.000000 0.750
39215.000000 0.750
39220.000000 0.750
39225.000000 0.750
39230.000000 0.750
39235.000000 0.750
39240.000000 0.750
39245.000000 0.750
39250.000000 0.750
39255.000000 0.750
39260.000000 0.750
39265.000000 0.750
39270.000000 0.750
39275.000000 0.750
39280.000000 0.750
39285.000000 0.750
39290.000000 0.750
39295.000000 0.750
39300.000000 0.750
39305.000000 0.750
39310.000000 0.750
39315.000000 0.750
39320.000000 0.750
39325.000000 0.750
39330.000000 0.750
39335.000000 0.750
39340.000000 0.750
39345.000000 0.750
39350.000000 0.750
39355.000000 0.750
39360.000000 0.750
39365.000000 0.750
39370.000000 0.667
39375.000000 0.750
39380.000000 0.833
39385.000000 0.750
39390.000000 0.750
39395.000000 0.833
39400.000000 0.833
39405.000000 0.833
39410.000000 0.750
39415.000000 0.750
39420.000000 0.833
39425.000000 0.750
39430.000000 0.750
39435.000000 0.750
39440.000000 0.750
39445.000000 0.750
39450.000000 0.750
39455.000000 0.750
39460.000000 0.667
39465.000000 0.667
39470.000000 0.667
39475.000000 0.667
39480.000000 0.667
39485.000000 0.667
39490.000000 0.667
39495.000000 0.667
39500.000000 0.667
39505.000000 0.667
39510.000000 0.667
39515.000000 0.667
39520.000000 0.667
39525.000000 0.667
39530.000000 0.750
39535.000000 0.750
39540.000000 0.750
39545.000000 0.750
39550.000000 0.667
39555.000000 0.667
39560.000000 0.667
39565.000000 0.583
39570.000000 0.667
39575.000000 0.667
39580.000000 0.750
39585.000000 0.667
39590.000000 0.583
39595.000000 0.667
39600.000000 0.750
39605.000000 0.583
39610.000000 0.667
39615.000000 0.667
39620.000000 0.667
39625.000000 0.667
39630.000000 0.667
39635.000000 0.667
39640.000000 0.667
39645.000000 0.667
39650.000000 0.667
39655.000000 0.667
39660.000000 0.583
39665.000000 0.667
39670.000000 0.667
39675.000000 0.667
39680.000000 0.667
39685.000000 0.667
39690.000000 0.667
39695.000000 0.667
39700.000000 0.667
39705.000000 0.667
39710.000000 0.833
39715.000000 0.833
39720.000000 0.833
39725.000000 0.833
39730.000000 0.833
39735.000000 0.833
39740.000000 0.833
39745.000000 0.833
39750.000000 0.833
39755.000000 0.833
39760.000000 0.917
39765.000000 0.833
39770.000000 0.833
39775.000000 0.833
39780.000000 0.833
39785.000000 0.750
39790.000000 0.917
39795.000000 0.750
39800.000000 0.833
39805.000000 0.750
39810.000000 0.750
39815.000000 0.667
39820.000000 0.750
39825.000000 0.833
39830.000000 0.750
39835.000000 0.750
39840.000000 0.750
39845.000000 0.750
39850.000000 0.833
39855.000000 0.750
39860.000000 0.750
39865.000000 0.667
39870.000000 0.750
39875.000000 0.750
39880.000000 0.750
39885.000000 0.750
39890.000000 0.750
39895.000000 0.667
39900.000000 0.750
39905.000000 0.750
39910.000000 0.750
39915.000000 0.750
39920.000000 0.750
39925.000000 0.833
39930.000000 0.750
39935.000000 0.750
39940.000000 0.750
39945.000000 0.750
39950.000000 0.750
39955.000000 0.750
39960.000000 0.750
39965.000000 0.750
39970.000000 0.750
39975.000000 0.750
39980.000000 0.750
39985.000000 0.750
39990.000000 0.750
39995.000000 0.750
40000.000000 0.833
40005.000000 0.833
40010.000000 0.833
40015.000000 0.750
40020.000000 0.750
40025.000000 0.750
40030.000000 0.833
40035.000000 0.750
40040.000000 0.750
40045.000000 0.750
40050.000000 0.750
40055.000000 0.750
40060.000000 0.750
40065.000000 0.750
40070.000000 0.750
40075.000000 0.750
40080.000000 0.750
40085.000000 0.750
40090.000000 0.750
40095.000000 0.750
40100.000000 0.750
40105.000000 0.750
40110.000000 0.750
40115.000000 0.750
40120.000000 0.833
40125.000000 0.833
40130.000000 0.833
40135.000000 0.833
40140.000000 0.833
40145.000000 0.833
40150.000000 0.750
40155.000000 0.750
40160.000000 0.833
40165.000000 0.833
40170.000000 0.917
40175.000000 0.917
40180.000000 0.917
40185.000000 0.917
40190.000000 0.833
40195.000000 0.833
40200.000000 0.750
40205.000000 0.750
40210.000000 0.833
40215.000000 0.750
40220.000000 0.750
40225.000000 0.833
40230.000000 0.833
40235.000000 0.833
40240.000000 0.750
40245.000000 0.750
40250.000000 0.833
40255.000000 0.750
40260.000000 0.750
40265.000000 0.833
40270.000000 0.833
40275.000000 0.750
40280.000000 0.833
40285.000000 0.833
40290.000000 0.833
40295.000000 0.833
40300.000000 0.833
40305.000000 0.917
40310.000000 0.833
40315.000000 0.917
40320.000000 0.833
40325.000000 0.833
40330.000000 0.917
40335.000000 0.917
40340.000000 0.833
40345.000000 0.917
40350.000000 0.917
40355.000000 0.917
40360.000000 0.750
40365.000000 0.750
40370.000000 0.833
40375.000000 0.833
40380.000000 0.833
40385.000000 0.833
40390.000000 0.917
40395.000000 0.917
40400.000000 0.917
40405.000000 0.833
40410.000000 0.833
40415.000000 0.917
40420.000000 0.750
40425.000000 0.750
40430.000000 0.750
40435.000000 0.750
40440.000000 0.917
40445.000000 0.833
40450.000000 0.917
40455.000000 0.917
40460.000000 0.917
40465.000000 0.833
40470.000000 0.833
40475.000000 0.917
40480.000000 0.833
40485.000000 0.750
40490.000000 0.917
40495.000000 0.833
40500.000000 0.750
40505.000000 0.750
40510.000000 0.750
40515.000000 0.750
40520.000000 0.667
40525.000000 0.750
40530.000000 0.667
40535.000000 0.833
40540.000000 0.750
40545.000000 0.750
40550.000000 0.750
40555.000000 0.750
40560.000000 0.750
40565.000000 0.667
40570.000000 0.667
40575.000000 0.750
40580.000000 0.750
40585.000000 0.750
40590.000000 0.750
40595.000000 0.833
40600.000000 0.917
40605.000000 0.750
40610.000000 0.750
40615.000000 0.750
40620.000000 0.667
40625.000000 0.667
40630.000000 0.750
40635.000000 0.750
40640.000000 0.750
40645.000000 0.667
40650.000000 0.750
40655.000000 0.667
40660.000000 0.750
40665.000000 0.750
40670.000000 0.750
40675.000000 0.667
40680.000000 0.750
40685.000000 0.750
40690.000000 0.750
40695.000000 0.750
40700.000000 0.750
40705.000000 0.667
40710.000000 0.667
40715.000000 0.750
40720.000000 0.750
40725.000000 0.833
40730.000000 0.750
40735.000000 0.750
40740.000000 0.833
40745.000000 0.750
40750.000000 0.833
40755.000000 0.750
40760.000000 0.667
40765.000000 0.750
40770.000000 0.667
40775.000000 0.750
40780.000000 0.667
40785.000000 0.667
40790.000000 0.667
40795.000000 0.667
40800.000000 0.667
40805.000000 0.667
40810.000000 0.750
40815.000000 0.667
40820.000000 0.667
40825.000000 0.750
40830.000000 0.750
40835.000000 0.750
40840.000000 0.750
40845.000000 0.750
40850.000000 0.750
40855.000000 0.750
40860.000000 0.750
40865.000000 0.750
40870.000000 0.750
40875.000000 0.750
40880.000000 0.750
40885.000000 0.750
40890.000000 0.750
40895.000000 0.750
40900.000000 0.750
40905.000000 0.750
40910.000000 0.667
40915.000000 0.667
40920.000000 0.667
40925.000000 0.750
40930.000000 0.667
40935.000000 0.667
40940.000000 0.667
40945.000000 0.667
40950.000000 0.667
40955.000000 0.667
40960.000000 0.667
40965.000000 0.667
40970.000000 0.667
40975.000000 0.667
40980.000000 0.667
40985.000000 0.750
40990.000000 0.750
40995.000000 0.833
41000.000000 0.750
41005.000000 0.750
41010.000000 0.750
41015.000000 0.750
41020.000000 0.667
41025.000000 0.833
41030.000000 0.750
41035.000000 0.750
41040.000000 0.833
41045.000000 0.750
41050.000000 0.750
41055.000000 0.750
41060.000000 0.667
41065.000000 0.750
41070.000000 0.667
41075.000000 0.667
41080.000000 0.750
41085.000000 0.667
41090.000000 0.667
41095.000000 0.667
41100.000000 0.667
41105.000000 0.833
41110.000000 0.750
41115.000000 0.667
41120.000000 0.833
41125.000000 0.833
41130.000000 0.833
41135.000000 0.833
41140.000000 0.833
41145.000000 0.750
41150.000000 0.750
41155.000000 0.750
41160.000000 0.750
41165.000000 0.750
41170.000000 0.750
41175.000000 0.833
41180.000000 0.750
41185.000000 0.750
41190.000000 0.750
41195.000000 0.750
41200.000000 0.750
41205.000000 0.750
41210.000000 0.750
41215.000000 0.750
41220.000000 0.750
41225.000000 0.750
41230.000000 0.750
41235.000000 0.750
41240.000000 0.750
41245.000000 0.750
41250.000000 0.750
41255.000000 0.750
41260.000000 0.750
41265.000000 0.750
41270.000000 0.750
41275.000000 0.750
41280.000000 0.667
41285.000000 0.750
41290.000000 0.750
41295.000000 0.750
41300.000000 0.750
41305.000000 0.750
41310.000000 0.750
41315.000000 0.750
41320.000000 0.750
41325.000000 0.750
41330.000000 0.750
41335.000000 0.750
41340.000000 0.750
41345.000000 0.750
41350.000000 0.750
41355.000000 0.750
41360.000000 0.750
41365.000000 0.750
41370.000000 0.750
41375.000000 0.750
41380.000000 0.750
41385.000000 0.750
41390.000000 0.750
41395.000000 0.750
41400.000000 0.750
41405.000000 0.750
41410.000000 0.750
41415.000000 0.750
41420.000000 0.750
41425.000000 0.750
41430.000000 0.750
41435.000000 0.750
41440.000000 0.750
41445.000000 0.750
41450.000000 0.750
41455.000000 0.750
41460.000000 0.750
41465.000000 0.750
41470.000000 0.750
41475.000000 0.667
41480.000000 0.667
41485.000000 0.750
41490.000000 0.750
41495.000000 0.750
41500.000000 0.667
41505.000000 0.750
41510.000000 0.750
41515.000000 0.667
41520.000000 0.667
41525.000000 0.667
41530.000000 0.667
41535.000000 0.667
41540.000000 0.667
41545.000000 0.667
41550.000000 0.667
41555.000000 0.667
41560.000000 0.667
41565.000000 0.667
41570.000000 0.667
41575.000000 0.667
41580.000000 0.667
41585.000000 0.667
41590.000000 0.667
41595.000000 0.583
41600.000000 0.583
41605.000000 0.583
41610.000000 0.667
41615.000000 0.583
41620.000000 0.667
41625.000000 0.667
41630.000000 0.667
41635.000000 0.583
41640.000000 0.667
41645.000000 0.667
41650.000000 0.667
41655.000000 0.667
41660.000000 0.667
41665.000000 0.667
41670.000000 0.667
41675.000000 0.667
41680.000000 0.667
41685.000000 0.667
41690.000000 0.667
41695.000000 0.667
41700.000000 0.667
41705.000000 0.667
41710.000000 0.667
41715.000000 0.667
41720.000000 0.667
41725.000000 0.667
41730.000000 0.667
41735.000000 0.667
41740.000000 0.667
41745.000000 0.583
41750.000000 0.583
41755.000000 0.500
41760.000000 0.583
41765.000000 0.583
41770.000000 0.583
41775.000000 0.583
41780.000000 0.583
41785.000000 0.583
41790.000000 0.583
41795.000000 0.583
41800.000000 0.583
41805.000000 0.583
41810.000000 0.583
41815.000000 0.583
41820.000000 0.583
41825.000000 0.583
41830.000000 0.583
41835.000000 0.583
41840.000000 0.667
41845.000000 0.583
41850.000000 0.667
41855.000000 0.667
41860.000000 0.667
41865.000000 0.667
41870.000000 0.583
41875.000000 0.667
41880.000000 0.667
41885.000000 0.667
41890.000000 0.667
41895.000000 0.667
41900.000000 0.583
41905.000000 0.583
41910.000000 0.583
41915.000000 0.583
41920.000000 0.583
41925.000000 0.667
41930.000000 0.667
41935.000000 0.667
41940.000000 0.583
41945.000000 0.500
41950.000000 0.500
41955.000000 0.583
41960.000000 0.583
41965.000000 0.667
41970.000000 0.500
41975.000000 0.500
41980.000000 0.583
41985.000000 0.500
41990.000000 0.583
41995.000000 0.583
42000.000000 0.583
42005.000000 0.583
42010.000000 0.667
42015.000000 0.583
42020.000000 0.583
42025.000000 0.583
42030.000000 0.583
42035.000000 0.583
42040.000000 0.583
42045.000000 0.583
42050.000000 0.583
42055.000000 0.667
42060.000000 0.583
42065.000000 0.667
42070.000000 0.667
42075.000000 0.667
42080.000000 0.667
42085.000000 0.667
42090.000000 0.667
42095.000000 0.667
42100.000000 0.667
42105.000000 0.667
42110.000000 0.667
42115.000000 0.667
42120.000000 0.667
42125.000000 0.667
42130.000000 0.667
42135.000000 0.667
42140.000000 0.667
42145.000000 0.667
42150.000000 0.667
42155.000000 0.667
42160.000000 0.667
42165.000000 0.667
42170.000000 0.667
42175.000000 0.667
42180.000000 0.667
42185.000000 0.667
42190.000000 0.667
42195.000000 0.667
42200.000000 0.750
42205.000000 0.667
42210.000000 0.667
42215.000000 0.750
42220.000000 0.667
42225.000000 0.667
42230.000000 0.667
42235.000000 0.667
42240.000000 0.750
42245.000000 0.667
42250.000000 0.750
42255.000000 0.667
42260.000000 0.667
42265.000000 0.667
42270.000000 0.667
42275.000000 0.750
42280.000000 0.750
42285.000000 0.667
42290.000000 0.750
42295.000000 0.750
42300.000000 0.750
42305.000000 0.750
42310.000000 0.750
42315.000000 0.667
42320.000000 0.750
42325.000000 0.667
42330.000000 0.750
42335.000000 0.667
42340.000000 0.750
42345.000000 0.833
42350.000000 0.750
42355.000000 0.750
42360.000000 0.833
42365.000000 0.750
42370.000000 0.667
42375.000000 0.750
42380.000000 0.667
42385.000000 0.667
42390.000000 0.667
42395.000000 0.667
42400.000000 0.583
42405.000000 0.667
42410.000000 0.583
42415.000000 0.667
42420.000000 0.667
42425.000000 0.667
42430.000000 0.667
42435.000000 0.667
42440.000000 0.667
42445.000000 0.667
42450.000000 0.667
42455.000000 0.667
42460.000000 0.667
42465.000000 0.583
42470.000000 0.583
42475.000000 0.583
42480.000000 0.583
42485.000000 0.583
42490.000000 0.583
42495.000000 0.583
42500.000000 0.750
42505.000000 0.667
42510.000000 0.667
42515.000000 0.583
42520.000000 0.667
42525.000000 0.583
42530.000000 0.583
42535.000000 0.583
42540.000000 0.500
42545.000000 0.583
42550.000000 0.500
42555.000000 0.583
42560.000000 0.583
42565.000000 0.667
42570.000000 0.583
42575.000000 0.583
42580.000000 0.583
42585.000000 0.583
42590.000000 0.583
42595.000000 0.583
42600.000000 0.583
42605.000000 0.583
42610.000000 0.583
42615.000000 0.583
42620.000000 0.583
42625.000000 0.583
42630.000000 0.583
42635.000000 0.583
42640.000000 0.583
42645.000000 0.583
42650.000000 0.583
42655.000000 0.583
42660.000000 0.583
42665.000000 0.583
42670.000000 0.583
42675.000000 0.583
42680.000000 0.583
42685.000000 0.583
42690.000000 0.583
42695.000000 0.583
42700.000000 0.583
42705.000000 0.583
42710.000000 0.583
42715.000000 0.583
42720.000000 0.583
42725.000000 0.583
42730.000000 0.583
42735.000000 0.583
42740.000000 0.667
42745.000000 0.583
42750.000000 0.667
42755.000000 0.583
42760.000000 0.667
42765.000000 0.583
42770.000000 0.583
42775.000000 0.583
42780.000000 0.583
42785.000000 0.583
42790.000000 0.583
42795.000000 0.583
42800.000000 0.583
42805.000000 0.583
42810.000000 0.583
42815.000000 0.583
42820.000000 0.583
42825.000000 0.583
42830.000000 0.583
42835.000000 0.583
42840.000000 0.583
42845.000000 0.583
42850.000000 0.583
42855.000000 0.583
42860.000000 0.583
42865.000000 0.667
42870.000000 0.667
42875.000000 0.667
42880.000000 0.667
42885.000000 0.667
42890.000000 0.667
42895.000000 0.667
42900.000000 0.667
42905.000000 0.667
42910.000000 0.667
42915.000000 0.667
42920.000000 0.667
42925.000000 0.667
42930.000000 0.667
42935.000000 0.667
42940.000000 0.667
42945.000000 0.750
42950.000000 0.667
42955.000000 0.667
42960.000000 0.667
42965.000000 0.667
42970.000000 0.667
42975.000000 0.667
42980.000000 0.667
42985.000000 0.667
42990.000000 0.667
42995.000000 0.667
43000.000000 0.667
43005.000000 0.667
43010.000000 0.667
43015.000000 0.667
43020.000000 0.667
43025.000000 0.667
43030.000000 0.667
43035.000000 0.667
43040.000000 0.750
43045.000000 0.750
43050.000000 0.667
43055.000000 0.667
43060.000000 0.750
43065.000000 0.667
43070.000000 0.750
43075.000000 0.750
43080.000000 0.750
43085.000000 0.750
43090.000000 0.833
43095.000000 0.667
43100.000000 0.750
43105.000000 0.750
43110.000000 0.667
43115.000000 0.750
43120.000000 0.750
43125.000000 0.750
43130.000000 0.750
43135.000000 0.750
43140.000000 0.667
43145.000000 0.667
43150.000000 0.667
43155.000000 0.667
43160.000000 0.667
43165.000000 0.667
43170.000000 0.667
43175.000000 0.667
43180.000000 0.667
43185.000000 0.667
43190.000000 0.667
43195.000000 0.667
43200.000000 0.667
43205.000000 0.667
43210.000000 0.667
43215.000000 0.750
43220.000000 0.667
43225.000000 0.667
43230.000000 0.667
43235.000000 0.667
43240.000000 0.667
43245.000000 0.667
43250.000000 0.667
43255.000000 0.667
43260.000000 0.667
43265.000000 0.667
43270.000000 0.667
43275.000000 0.667
43280.000000 0.667
43285.000000 0.667
43290.000000 0.667
43295.000000 0.667
43300.000000 0.667
43305.000000 0.667
43310.000000 0.667
43315.000000 0.667
43320.000000 0.667
43325.000000 0.583
43330.000000 0.667
43335.000000 0.583
43340.000000 0.667
43345.000000 0.667
43350.000000 0.667
43355.000000 0.667
43360.000000 0.667
43365.000000 0.667
43370.000000 0.667
43375.000000 0.667
43380.000000 0.667
43385.000000 0.667
43390.000000 0.667
43395.000000 0.667
43400.000000 0.667
43405.000000 0.667
43410.000000 0.667
43415.000000 0.667
43420.000000 0.583
43425.000000 0.583
43430.000000 0.667
43435.000000 0.667
43440.000000 0.667
43445.000000 0.667
43450.000000 0.667
43455.000000 0.667
43460.000000 0.667
43465.000000 0.667
43470.000000 0.583
43475.000000 0.583
43480.000000 0.667
43485.000000 0.667
43490.000000 0.667
43495.000000 0.667
43500.000000 0.667
43505.000000 0.667
43510.000000 0.667
43515.000000 0.667
43520.000000 0.667
43525.000000 0.667
43530.000000 0.667
43535.000000 0.667
43540.000000 0.667
43545.000000 0.667
43550.000000 0.667
43555.000000 0.667
43560.000000 0.667
43565.000000 0.667
43570.000000 0.667
43575.000000 0.667
43580.000000 0.667
43585.000000 0.667
43590.000000 0.667
43595.000000 0.667
43600.000000 0.667
43605.000000 0.667
43610.000000 0.667
43615.000000 0.667
43620.000000 0.667
43625.000000 0.667
43630.000000 0.667
43635.000000 0.667
43640.000000 0.667
43645.000000 0.667
43650.000000 0.667
43655.000000 0.667
43660.000000 0.667
43665.000000 0.667
43670.000000 0.667
43675.000000 0.667
43680.000000 0.667
43685.000000 0.667
43690.000000 0.667
43695.000000 0.667
43700.000000 0.667
43705.000000 0.667
43710.000000 0.583
43715.000000 0.667
43720.000000 0.583
43725.000000 0.583
43730.000000 0.667
43735.000000 0.667
43740.000000 0.583
43745.000000 0.583
43750.000000 0.583
43755.000000 0.667
43760.000000 0.667
43765.000000 0.667
43770.000000 0.667
43775.000000 0.667
43780.000000 0.750
43785.000000 0.750
43790.000000 0.750
43795.000000 0.750
43800.000000 0.750
43805.000000 0.750
43810.000000 0.750
43815.000000 0.750
43820.000000 0.750
43825.000000 0.667
43830.000000 0.667
43835.000000 0.667
43840.000000 0.583
43845.000000 0.750
43850.000000 0.750
43855.000000 0.750
43860.000000 0.833
43865.000000 0.750
43870.000000 0.750
43875.000000 0.750
43880.000000 0.750
43885.000000 0.750
43890.000000 0.750
43895.000000 0.750
43900.000000 0.750
43905.000000 0.750
43910.000000 0.667
43915.000000 0.750
43920.000000 0.750
43925.000000 0.750
43930.000000 0.667
43935.000000 0.667
43940.000000 0.667
43945.000000 0.667
43950.000000 0.667
43955.000000 0.667
43960.000000 0.667
43965.000000 0.667
43970.000000 0.667
43975.000000 0.750
43980.000000 0.750
43985.000000 0.750
43990.000000 0.750
43995.000000 0.750
44000.000000 0.750
44005.000000 0.750
44010.000000 0.750
44015.000000 0.750
44020.000000 0.750
44025.000000 0.750
44030.000000 0.750
44035.000000 0.750
44040.000000 0.833
44045.000000 0.833
44050.000000 0.750
44055.000000 0.750
44060.000000 0.750
44065.000000 0.750
44070.000000 0.750
44075.000000 0.750
44080.000000 0.750
44085.000000 0.750
44090.000000 0.750
44095.000000 0.750
44100.000000 0.750
44105.000000 0.750
44110.000000 0.750
44115.000000 0.750
44120.000000 0.750
44125.000000 0.750
44130.000000 0.750
44135.000000 0.750
44140.000000 0.750
44145.000000 0.750
44150.000000 0.750
44155.000000 0.750
44160.000000 0.833
44165.000000 0.750
44170.000000 0.750
44175.000000 0.750
44180.000000 0.833
44185.000000 0.667
44190.000000 0.750
44195.000000 0.750
44200.000000 0.750
44205.000000 0.750
44210.000000 0.750
44215.000000 0.750
44220.000000 0.833
44225.000000 0.750
44230.000000 0.833
44235.000000 0.833
44240.000000 0.833
44245.000000 0.833
44250.000000 0.833
44255.000000 0.750
44260.000000 0.833
44265.000000 0.750
44270.000000 0.833
44275.000000 0.833
44280.000000 0.833
44285.000000 0.833
44290.000000 0.833
44295.000000 0.750
44300.000000 0.833
44305.000000 0.833
44310.000000 0.833
44315.000000 0.833
44320.000000 0.833
44325.000000 0.833
44330.000000 0.833
44335.000000 0.833
44340.000000 0.750
44345.000000 0.833
44350.000000 0.833
44355.000000 0.667
44360.000000 0.667
44365.000000 0.667
44370.000000 0.750
44375.000000 0.833
44380.000000 0.833
44385.000000 0.750
44390.000000 0.750
44395.000000 0.833
44400.000000 0.833
44405.000000 0.833
44410.000000 0.750
44415.000000 0.750
44420.000000 0.750
44425.000000 0.833
44430.000000 0.833
44435.000000 0.750
44440.000000 0.750
44445.000000 0.667
44450.000000 0.750
44455.000000 0.750
44460.000000 0.833
44465.000000 0.833
44470.000000 0.750
44475.000000 0.833
44480.000000 0.833
44485.000000 0.833
44490.000000 0.750
44495.000000 0.750
44500.000000 0.750
44505.000000 0.667
44510.000000 0.750
44515.000000 0.833
44520.000000 0.833
44525.000000 0.833
44530.000000 0.833
44535.000000 0.833
44540.000000 0.833
44545.000000 0.833
44550.000000 0.833
44555.000000 0.833
44560.000000 0.750
44565.000000 0.833
44570.000000 0.833
44575.000000 0.833
44580.000000 0.833
44585.000000 0.833
44590.000000 0.833
44595.000000 0.833
44600.000000 0.833
44605.000000 0.833
44610.000000 0.833
44615.000000 0.833
44620.000000 0.750
44625.000000 0.833
44630.000000 0.750
44635.000000 0.833
44640.000000 0.750
44645.000000 0.750
44650.000000 0.833
44655.000000 0.833
44660.000000 0.833
44665.000000 0.833
44670.000000 0.833
44675.000000 0.833
44680.000000 0.833
44685.000000 0.750
44690.000000 0.833
44695.000000 0.750
44700.000000 0.750
44705.000000 0.750
44710.000000 0.750
44715.000000 0.750
44720.000000 0.750
44725.000000 0.750
44730.000000 0.833
44735.000000 0.917
44740.000000 0.833
44745.000000 0.750
44750.000000 0.833
44755.000000 0.667
44760.000000 0.917
44765.000000 0.917
44770.000000 0.750
44775.000000 0.833
44780.000000 0.833
44785.000000 0.833
44790.000000 0.833
44795.000000 0.750
44800.000000 0.750
44805.000000 0.667
44810.000000 0.750
44815.000000 0.667
44820.000000 0.667
44825.000000 0.667
44830.000000 0.667
44835.000000 0.667
44840.000000 0.667
44845.000000 0.667
44850.000000 0.667
44855.000000 0.667
44860.000000 0.667
44865.000000 0.667
44870.000000 0.667
44875.000000 0.667
44880.000000 0.750
44885.000000 0.750
44890.000000 0.667
44895.000000 0.583
44900.000000 0.583
44905.000000 0.667
44910.000000 0.583
44915.000000 0.583
44920.000000 0.667
44925.000000 0.583
44930.000000 0.583
44935.000000 0.583
44940.000000 0.583
44945.000000 0.583
44950.000000 0.667
44955.000000 0.667
44960.000000 0.667
44965.000000 0.667
44970.000000 0.667
44975.000000 0.667
44980.000000 0.667
44985.000000 0.667
44990.000000 0.667
44995.000000 0.667
45000.000000 0.667
45005.000000 0.667
45010.000000 0.667
45015.000000 0.667
45020.000000 0.667
45025.000000 0.667
45030.000000 0.667
45035.000000 0.667
45040.000000 0.667
45045.000000 0.667
45050.000000 0.667
45055.000000 0.667
45060.000000 0.667
45065.000000 0.667
45070.000000 0.667
45075.000000 0.583
45080.000000 0.583
45085.000000 0.667
45090.000000 0.583
45095.000000 0.583
45100.000000 0.583
45105.000000 0.583
45110.000000 0.583
45115.000000 0.667
45120.000000 0.667
45125.000000 0.667
45130.000000 0.667
45135.000000 0.583
45140.000000 0.583
45145.000000 0.583
45150.000000 0.583
45155.000000 0.583
45160.000000 0.583
45165.000000 0.583
45170.000000 0.583
45175.000000 0.667
45180.000000 0.583
45185.000000 0.583
45190.000000 0.583
45195.000000 0.583
45200.000000 0.500
45205.000000 0.583
45210.000000 0.583
45215.000000 0.667
45220.000000 0.667
45225.000000 0.667
45230.000000 0.583
45235.000000 0.583
45240.000000 0.667
45245.000000 0.667
45250.000000 0.667
45255.000000 0.583
45260.000000 0.583
45265.000000 0.583
45270.000000 0.583
45275.000000 0.667
45280.000000 0.583
45285.000000 0.667
45290.000000 0.583
45295.000000 0.583
45300.000000 0.583
45305.000000 0.583
45310.000000 0.583
45315.000000 0.667
45320.000000 0.583
45325.000000 0.583
45330.000000 0.667
45335.000000 0.583
45340.000000 0.667
45345.000000 0.583
45350.000000 0.583
45355.000000 0.667
45360.000000 0.667
45365.000000 0.583
45370.000000 0.667
45375.000000 0.667
45380.000000 0.667
45385.000000 0.667
45390.000000 0.667
45395.000000 0.667
45400.000000 0.667
45405.000000 0.583
45410.000000 0.667
45415.000000 0.667
45420.000000 0.583
45425.000000 0.667
45430.000000 0.583
45435.000000 0.750
45440.000000 0.750
45445.000000 0.583
45450.000000 0.583
45455.000000 0.583
45460.000000 0.583
45465.000000 0.583
45470.000000 0.667
45475.000000 0.667
45480.000000 0.667
45485.000000 0.667
45490.000000 0.667
45495.000000 0.667
45500.000000 0.667
45505.000000 0.750
45510.000000 0.750
45515.000000 0.750
45520.000000 0.750
45525.000000 0.750
45530.000000 0.667
45535.000000 0.667
45540.000000 0.750
45545.000000 0.750
45550.000000 0.667
45555.000000 0.667
45560.000000 0.667
45565.000000 0.667
45570.000000 0.667
45575.000000 0.667
45580.000000 0.667
45585.000000 0.667
45590.000000 0.667
45595.000000 0.667
45600.000000 0.750
45605.000000 0.667
45610.000000 0.667
45615.000000 0.667
45620.000000 0.667
45625.000000 0.667
45630.000000 0.667
45635.000000 0.667
45640.000000 0.750
45645.000000 0.667
45650.000000 0.667
45655.000000 0.667
45660.000000 0.667
45665.000000 0.667
45670.000000 0.667
45675.000000 0.667
45680.000000 0.583
45685.000000 0.583
45690.000000 0.583
45695.000000 0.583
45700.000000 0.583
45705.000000 0.667
45710.000000 0.667
45715.000000 0.667
45720.000000 0.667
45725.000000 0.667
45730.000000 0.667
45735.000000 0.667
45740.000000 0.667
45745.000000 0.667
45750.000000 0.750
45755.000000 0.667
45760.000000 0.667
45765.000000 0.667
45770.000000 0.750
45775.000000 0.667
45780.000000 0.750
45785.000000 0.667
45790.000000 0.667
45795.000000 0.667
45800.000000 0.750
45805.000000 0.750
45810.000000 0.750
45815.000000 0.750
45820.000000 0.667
45825.000000 0.667
45830.000000 0.667
45835.000000 0.667
45840.000000 0.667
45845.000000 0.750
45850.000000 0.750
45855.000000 0.750
45860.000000 0.667
45865.000000 0.750
45870.000000 0.750
45875.000000 0.750
45880.000000 0.750
45885.000000 0.750
45890.000000 0.750
45895.000000 0.750
45900.000000 0.750
45905.000000 0.750
45910.000000 0.750
45915.000000 0.750
45920.000000 0.750
45925.000000 0.667
45930.000000 0.750
45935.000000 0.750
45940.000000 0.750
45945.000000 0.667
45950.000000 0.667
45955.000000 0.750
45960.000000 0.583
45965.000000 0.667
45970.000000 0.750
45975.000000 0.667
45980.000000 0.667
45985.000000 0.667
45990.000000 0.750
45995.000000 0.667
46000.000000 0.667
46005.000000 0.750
46010.000000 0.750
46015.000000 0.750
46020.000000 0.750
46025.000000 0.750
46030.000000 0.667
46035.000000 0.750
46040.000000 0.750
46045.000000 0.750
46050.000000 0.750
46055.000000 0.750
46060.000000 0.750
46065.000000 0.750
46070.000000 0.667
46075.000000 0.667
46080.000000 0.750
46085.000000 0.750
46090.000000 0.750
46095.000000 0.750
46100.000000 0.750
46105.000000 0.750
46110.000000 0.833
46115.000000 0.833
46120.000000 0.833
46125.000000 0.750
46130.000000 0.750
46135.000000 0.750
46140.000000 0.750
46145.000000 0.750
46150.000000 0.750
46155.000000 0.667
46160.000000 0.667
46165.000000 0.667
46170.000000 0.667
46175.000000 0.667
46180.000000 0.667
46185.000000 0.667
46190.000000 0.667
46195.000000 0.667
46200.000000 0.667
46205.000000 0.667
46210.000000 0.667
46215.000000 0.667
46220.000000 0.667
46225.000000 0.667
46230.000000 0.667
46235.000000 0.667
46240.000000 0.667
46245.000000 0.750
46250.000000 0.667
46255.000000 0.667
46260.000000 0.667
46265.000000 0.667
46270.000000 0.667
46275.000000 0.667
46280.000000 0.667
46285.000000 0.667
46290.000000 0.667
46295.000000 0.667
46300.000000 0.667
46305.000000 0.667
46310.000000 0.667
46315.000000 0.667
46320.000000 0.667
46325.000000 0.667
46330.000000 0.667
46335.000000 0.667
46340.000000 0.667
46345.000000 0.667
46350.000000 0.667
46355.000000 0.667
46360.000000 0.667
46365.000000 0.583
46370.000000 0.667
46375.000000 0.583
46380.000000 0.667
46385.000000 0.667
46390.000000 0.583
46395.000000 0.583
46400.000000 0.583
46405.000000 0.583
46410.000000 0.583
46415.000000 0.583
46420.000000 0.583
46425.000000 0.583
46430.000000 0.583
46435.000000 0.500
46440.000000 0.500
46445.000000 0.500
46450.000000 0.583
46455.000000 0.667
46460.000000 0.667
46465.000000 0.667
46470.000000 0.667
46475.000000 0.500
46480.000000 0.500
46485.000000 0.500
46490.000000 0.500
46495.000000 0.583
46500.000000 0.583
46505.000000 0.583
46510.000000 0.583
46515.000000 0.500
46520.000000 0.667
46525.000000 0.583
46530.000000 0.500
46535.000000 0.667
46540.000000 0.667
46545.000000 0.667
46550.000000 0.667
46555.000000 0.500
46560.000000 0.500
46565.000000 0.750
46570.000000 0.667
46575.000000 0.667
46580.000000 0.667
46585.000000 0.667
46590.000000 0.667
46595.000000 0.667
46600.000000 0.667
46605.000000 0.583
46610.000000 0.583
46615.000000 0.583
46620.000000 0.500
46625.000000 0.500
46630.000000 0.500
46635.000000 0.500
46640.000000 0.500
46645.000000 0.500
46650.000000 0.500
46655.000000 0.500
46660.000000 0.500
46665.000000 0.583
46670.000000 0.500
46675.000000 0.500
46680.000000 0.500
46685.000000 0.500
46690.000000 0.500
46695.000000 0.500
46700.000000 0.583
46705.000000 0.583
46710.000000 0.500
46715.000000 0.500
46720.000000 0.500
46725.000000 0.500
46730.000000 0.500
46735.000000 0.500
46740.000000 0.500
46745.000000 0.500
46750.000000 0.500
46755.000000 0.500
46760.000000 0.500
46765.000000 0.500
46770.000000 0.500
46775.000000 0.500
46780.000000 0.500
46785.000000 0.500
46790.000000 0.500
46795.000000 0.500
46800.000000 0.500
46805.000000 0.500
46810.000000 0.500
46815.000000 0.500
46820.000000 0.500
46825.000000 0.500
46830.000000 0.500
46835.000000 0.500
46840.000000 0.500
46845.000000 0.500
46850.000000 0.500
46855.000000 0.500
46860.000000 0.500
46865.000000 0.500
46870.000000 0.500
46875.000000 0.500
46880.000000 0.500
46885.000000 0.667
46890.000000 0.500
46895.000000 0.500
46900.000000 0.500
46905.000000 0.500
46910.000000 0.583
46915.000000 0.583
46920.000000 0.583
46925.000000 0.500
46930.000000 0.583
46935.000000 0.583
46940.000000 0.500
46945.000000 0.500
46950.000000 0.500
46955.000000 0.500
46960.000000 0.583
46965.000000 0.500
46970.000000 0.583
46975.000000 0.583
46980.000000 0.583
46985.000000 0.583
46990.000000 0.500
46995.000000 0.500
47000.000000 0.500
47005.000000 0.500
47010.000000 0.500
47015.000000 0.500
47020.000000 0.500
47025.000000 0.500
47030.000000 0.500
47035.000000 0.500
47040.000000 0.500
47045.000000 0.500
47050.000000 0.500
47055.000000 0.500
47060.000000 0.500
47065.000000 0.500
47070.000000 0.583
47075.000000 0.583
47080.000000 0.500
47085.000000 0.500
47090.000000 0.583
47095.000000 0.583
47100.000000 0.583
47105.000000 0.583
47110.000000 0.583
47115.000000 0.583
47120.000000 0.750
47125.000000 0.583
47130.000000 0.583
47135.000000 0.583
47140.000000 0.667
47145.000000 0.667
47150.000000 0.667
47155.000000 0.583
47160.000000 0.667
47165.000000 0.667
47170.000000 0.667
47175.000000 0.667
47180.000000 0.667
47185.000000 0.583
47190.000000 0.667
47195.000000 0.583
47200.000000 0.667
47205.000000 0.583
47210.000000 0.583
47215.000000 0.583
47220.000000 0.583
47225.000000 0.583
47230.000000 0.583
47235.000000 0.667
47240.000000 0.583
47245.000000 0.667
47250.000000 0.667
47255.000000 0.750
47260.000000 0.667
47265.000000 0.833
47270.000000 0.833
47275.000000 0.667
47280.000000 0.750
47285.000000 0.667
47290.000000 0.750
47295.000000 0.750
47300.000000 0.750
47305.000000 0.833
47310.000000 0.917
47315.000000 0.750
47320.000000 0.833
47325.000000 0.833
47330.000000 0.833
47335.000000 0.833
47340.000000 0.833
47345.000000 0.750
47350.000000 0.667
47355.000000 0.833
47360.000000 0.833
47365.000000 0.833
47370.000000 0.667
47375.000000 0.667
47380.000000 0.750
47385.000000 0.750
47390.000000 0.667
47395.000000 0.667
47400.000000 0.667
47405.000000 0.583
47410.000000 0.667
47415.000000 0.667
47420.000000 0.667
47425.000000 0.667
47430.000000 0.667
47435.000000 0.583
47440.000000 0.667
47445.000000 0.667
47450.000000 0.667
47455.000000 0.667
47460.000000 0.750
47465.000000 0.750
47470.000000 0.750
47475.000000 0.750
47480.000000 0.667
47485.000000 0.667
47490.000000 0.667
47495.000000 0.583
47500.000000 0.583
47505.000000 0.667
47510.000000 0.583
47515.000000 0.667
47520.000000 0.667
47525.000000 0.667
47530.000000 0.667
47535.000000 0.667
47540.000000 0.750
47545.000000 0.667
47550.000000 0.667
47555.000000 0.667
47560.000000 0.583
47565.000000 0.833
47570.000000 0.667
47575.000000 0.667
47580.000000 0.667
47585.000000 0.667
47590.000000 0.750
47595.000000 0.750
47600.000000 0.750
47605.000000 0.750
47610.000000 0.750
47615.000000 0.667
47620.000000 0.750
47625.000000 0.667
47630.000000 0.667
47635.000000 0.750
47640.000000 0.750
47645.000000 0.750
47650.000000 0.667
47655.000000 0.750
47660.000000 0.667
47665.000000 0.667
47670.000000 0.667
47675.000000 0.750
47680.000000 0.667
47685.000000 0.667
47690.000000 0.667
47695.000000 0.667
47700.000000 0.667
47705.000000 0.667
47710.000000 0.667
47715.000000 0.667
47720.000000 0.667
47725.000000 0.667
47730.000000 0.667
47735.000000 0.667
47740.000000 0.667
47745.000000 0.667
47750.000000 0.667
47755.000000 0.667
47760.000000 0.667
47765.000000 0.667
47770.000000 0.667
47775.000000 0.667
47780.000000 0.750
47785.000000 0.667
47790.000000 0.667
47795.000000 0.667
47800.000000 0.667
47805.000000 0.667
47810.000000 0.667
47815.000000 0.750
47820.000000 0.667
47825.000000 0.750
47830.000000 0.750
47835.000000 0.667
47840.000000 0.750
47845.000000 0.833
47850.000000 0.750
47855.000000 0.750
47860.000000 0.750
47865.000000 0.667
47870.000000 0.833
47875.000000 0.750
47880.000000 0.667
47885.000000 0.750
47890.000000 0.833
47895.000000 0.750
47900.000000 0.750
47905.000000 0.833
47910.000000 0.833
47915.000000 0.750
47920.000000 0.750
47925.000000 0.750
47930.000000 0.750
47935.000000 0.833
47940.000000 0.750
47945.000000 0.750
47950.000000 0.750
47955.000000 0.750
47960.000000 0.750
47965.000000 0.750
47970.000000 0.750
47975.000000 0.833
47980.000000 0.750
47985.000000 0.750
47990.000000 0.750
47995.000000 0.750
48000.000000 0.750
48005.000000 0.750
48010.000000 0.833
48015.000000 0.750
48020.000000 0.750
48025.000000 0.750
48030.000000 0.750
48035.000000 0.667
48040.000000 0.750
48045.000000 0.667
48050.000000 0.750
48055.000000 0.750
48060.000000 0.750
48065.000000 0.750
48070.000000 0.833
48075.000000 0.917
48080.000000 0.833
48085.000000 0.833
48090.000000 0.833
48095.000000 0.833
48100.000000 0.833
48105.000000 0.917
48110.000000 0.750
48115.000000 0.833
48120.000000 0.917
48125.000000 0.833
48130.000000 0.917
48135.000000 0.917
48140.000000 0.917
48145.000000 0.833
48150.000000 0.750
48155.000000 0.833
48160.000000 1.000
48165.000000 0.917
48170.000000 1.000
48175.000000 0.917
48180.000000 0.833
48185.000000 0.833
48190.000000 0.917
48195.000000 0.917
48200.000000 0.917
48205.000000 0.917
48210.000000 0.917
48215.000000 1.000
48220.000000 0.917
48225.000000 0.917
48230.000000 0.833
48235.000000 0.833
48240.000000 0.833
48245.000000 0.833
48250.000000 0.750
48255.000000 1.000
48260.000000 0.750
48265.000000 0.750
48270.000000 0.833
48275.000000 0.917
48280.000000 0.917
48285.000000 0.833
48290.000000 0.917
48295.000000 0.833
48300.000000 0.833
48305.000000 0.833
48310.000000 0.833
48315.000000 0.917
48320.000000 0.833
48325.000000 0.833
48330.000000 0.833
48335.000000 0.750
48340.000000 0.750
48345.000000 0.750
48350.000000 0.833
48355.000000 0.833
48360.000000 0.833
48365.000000 0.833
48370.000000 0.917
48375.000000 0.917
48380.000000 0.833
48385.000000 0.750
48390.000000 0.833
48395.000000 0.833
48400.000000 0.833
48405.000000 0.917
48410.000000 0.750
48415.000000 0.833
48420.000000 0.833
48425.000000 0.750
48430.000000 0.833
48435.000000 0.833
48440.000000 0.833
48445.000000 0.833
48450.000000 0.833
48455.000000 0.750
48460.000000 0.750
48465.000000 0.833
48470.000000 0.750
48475.000000 0.750
48480.000000 0.833
48485.000000 0.833
48490.000000 0.833
48495.000000 0.833
48500.000000 0.833
48505.000000 0.750
48510.000000 0.833
48515.000000 0.750
48520.000000 0.833
48525.000000 0.833
48530.000000 0.833
48535.000000 0.833
48540.000000 0.917
48545.000000 0.833
48550.000000 0.833
48555.000000 0.833
48560.000000 0.917
48565.000000 0.917
48570.000000 0.917
48575.000000 0.917
48580.000000 0.833
48585.000000 0.833
48590.000000 0.833
48595.000000 0.833
48600.000000 0.833
48605.000000 0.833
48610.000000 0.833
48615.000000 0.833
48620.000000 0.750
48625.000000 0.833
48630.000000 0.917
48635.000000 0.833
48640.000000 0.917
48645.000000 0.833
48650.000000 0.750
48655.000000 0.833
48660.000000 0.750
48665.000000 0.833
48670.000000 0.833
48675.000000 0.833
48680.000000 0.750
48685.000000 0.833
48690.000000 0.750
48695.000000 0.833
48700.000000 0.833
48705.000000 0.833
48710.000000 0.833
48715.000000 0.833
48720.000000 0.833
48725.000000 0.833
48730.000000 0.833
48735.000000 0.833
48740.000000 0.833
48745.000000 0.833
48750.000000 0.833
48755.000000 0.833
48760.000000 0.833
48765.000000 0.833
48770.000000 0.833
48775.000000 0.833
48780.000000 0.833
48785.000000 0.833
48790.000000 0.833
48795.000000 0.833
48800.000000 0.833
48805.000000 0.833
48810.000000 0.750
48815.000000 0.833
48820.000000 0.833
48825.000000 0.750
48830.000000 0.833
48835.000000 0.833
48840.000000 0.833
48845.000000 0.833
48850.000000 0.833
48855.000000 0.833
48860.000000 0.833
48865.000000 0.833
48870.000000 1.000
48875.000000 0.750
48880.000000 0.833
48885.000000 0.833
48890.000000 0.667
48895.000000 0.667
48900.000000 0.750
48905.000000 0.750
48910.000000 0.750
48915.000000 0.833
48920.000000 0.833
48925.000000 0.667
48930.000000 0.833
48935.000000 0.750
48940.000000 0.833
48945.000000 0.750
48950.000000 0.750
48955.000000 0.667
48960.000000 0.667
48965.000000 0.667
48970.000000 0.667
48975.000000 0.667
48980.000000 0.667
48985.000000 0.667
48990.000000 0.750
48995.000000 0.667
49000.000000 0.750
49005.000000 0.667
49010.000000 0.667
49015.000000 0.667
49020.000000 0.667
49025.000000 0.667
49030.000000 0.750
49035.000000 0.750
49040.000000 0.667
49045.000000 0.750
49050.000000 0.750
49055.000000 0.750
49060.000000 0.833
49065.000000 0.750
49070.000000 0.750
49075.000000 0.833
49080.000000 0.833
49085.000000 0.750
49090.000000 0.750
49095.000000 0.667
49100.000000 0.750
49105.000000 0.750
49110.000000 0.750
49115.000000 0.750
49120.000000 0.750
49125.000000 0.750
49130.000000 0.750
49135.000000 0.750
49140.000000 0.750
49145.000000 0.833
49150.000000 0.750
49155.000000 0.750
49160.000000 0.750
49165.000000 0.917
49170.000000 0.833
49175.000000 0.833
49180.000000 0.750
49185.000000 0.833
49190.000000 0.833
49195.000000 0.750
49200.000000 0.833
49205.000000 0.833
49210.000000 0.833
49215.000000 0.833
49220.000000 0.917
49225.000000 0.833
49230.000000 0.833
49235.000000 0.833
49240.000000 0.833
49245.000000 0.833
49250.000000 0.833
49255.000000 0.917
49260.000000 0.917
49265.000000 0.917
49270.000000 0.917
49275.000000 0.917
49280.000000 0.917
49285.000000 0.917
49290.000000 0.917
49295.000000 0.917
49300.000000 0.917
49305.000000 0.917
49310.000000 0.917
49315.000000 0.917
49320.000000 0.917
49325.000000 0.917
49330.000000 0.917
49335.000000 0.833
49340.000000 0.833
49345.000000 0.917
49350.000000 0.917
49355.000000 0.917
49360.000000 0.917
49365.000000 0.833
49370.000000 0.833
49375.000000 0.917
49380.000000 0.750
49385.000000 0.750
49390.000000 0.750
49395.000000 0.750
49400.000000 0.833
49405.000000 0.833
49410.000000 0.833
49415.000000 0.750
49420.000000 0.833
49425.000000 0.833
49430.000000 0.750
49435.000000 0.917
49440.000000 0.750
49445.000000 0.750
49450.000000 0.833
49455.000000 0.750
49460.000000 0.750
49465.000000 0.833
49470.000000 0.750
49475.000000 0.750
49480.000000 0.750
49485.000000 0.750
49490.000000 0.750
49495.000000 0.750
49500.000000 0.750
49505.000000 0.833
49510.000000 0.833
49515.000000 0.833
49520.000000 0.833
49525.000000 0.833
49530.000000 0.833
49535.000000 1.000
49540.000000 0.917
49545.000000 1.000
49550.000000 0.917
49555.000000 0.917
49560.000000 0.917
49565.000000 0.917
49570.000000 0.917
49575.000000 0.917
49580.000000 0.917
49585.000000 0.917
49590.000000 0.917
49595.000000 0.917
49600.000000 0.833
49605.000000 0.917
49610.000000 0.917
49615.000000 0.917
49620.000000 0.917
49625.000000 0.917
49630.000000 1.000
49635.000000 0.917
49640.000000 0.833
49645.000000 0.917
49650.000000 0.917
49655.000000 0.917
49660.000000 0.833
49665.000000 0.917
49670.000000 0.917
49675.000000 0.917
49680.000000 0.917
49685.000000 0.833
49690.000000 1.000
49695.000000 0.917
49700.000000 1.000
49705.000000 1.000
49710.000000 1.000
49715.000000 1.000
49720.000000 1.000
49725.000000 1.000
49730.000000 1.000
49735.000000 1.000
49740.000000 1.000
49745.000000 1.000
49750.000000 1.000
49755.000000 1.000
49760.000000 1.000
49765.000000 1.000
49770.000000 0.917
49775.000000 1.000
49780.000000 1.000
49785.000000 1.000
49790.000000 0.917
49795.000000 1.000
49800.000000 1.000
49805.000000 1.000
49810.000000 1.000
49815.000000 1.000
49820.000000 1.000
49825.000000 1.000
49830.000000 0.917
49835.000000 0.917
49840.000000 1.000
49845.000000 1.000
49850.000000 1.000
49855.000000 1.000
49860.000000 1.000
49865.000000 1.000
49870.000000 1.000
49875.000000 1.000
49880.000000 0.917
49885.000000 1.000
49890.000000 1.000
49895.000000 1.000
49900.000000 1.000
49905.000000 1.000
49910.000000 0.917
49915.000000 1.000
49920.000000 1.000
49925.000000 1.000
49930.000000 1.000
49935.000000 1.000
49940.000000 1.000
49945.000000 1.000
49950.000000 1.000
49955.000000 1.000
49960.000000 1.083
49965.000000 1.000
49970.000000 1.000
49975.000000 1.000
49980.000000 1.000
49985.000000 1.000
49990.000000 1.083
49995.000000 0.917
50000.000000 0.917
50005.000000 0.917
50010.000000 1.000
50015.000000 1.000
50020.000000 0.917
50025.000000 0.917
50030.000000 1.000
50035.000000 1.000
50040.000000 1.000
50045.000000 0.917
50050.000000 0.917
50055.000000 1.000
50060.000000 1.000
50065.000000 1.000
50070.000000 1.000
50075.000000 1.000
50080.000000 0.917
50085.000000 0.917
50090.000000 0.917
50095.000000 0.917
50100.000000 1.000
50105.000000 0.917
50110.000000 1.000
50115.000000 0.917
50120.000000 1.000
50125.000000 1.000
50130.000000 1.000
50135.000000 1.000
50140.000000 1.000
50145.000000 1.000
50150.000000 1.000
50155.000000 0.917
50160.000000 0.917
50165.000000 0.917
50170.000000 0.833
50175.000000 0.917
50180.000000 0.917
50185.000000 0.917
50190.000000 1.000
50195.000000 0.917
50200.000000 0.917
50205.000000 1.000
50210.000000 1.000
50215.000000 0.917
50220.000000 0.917
50225.000000 1.000
50230.000000 1.000
50235.000000 1.000
50240.000000 1.000
50245.000000 0.917
50250.000000 0.833
50255.000000 1.000
50260.000000 1.000
50265.000000 0.917
50270.000000 1.000
50275.000000 1.000
50280.000000 1.000
50285.000000 1.000
50290.000000 1.000
50295.000000 1.000
50300.000000 1.000
50305.000000 0.917
50310.000000 1.000
50315.000000 1.083
50320.000000 1.083
50325.000000 1.083
50330.000000 1.083
50335.000000 1.083
50340.000000 1.083
50345.000000 1.083
50350.000000 1.083
50355.000000 1.083
50360.000000 1.083
50365.000000 1.083
50370.000000 1.083
50375.000000 1.083
50380.000000 1.083
50385.000000 1.083
50390.000000 1.083
50395.000000 1.083
50400.000000 1.083
50405.000000 1.083
50410.000000 1.083
50415.000000 1.083
50420.000000 1.083
50425.000000 1.083
50430.000000 1.083
50435.000000 1.083
50440.000000 1.083
50445.000000 1.083
50450.000000 1.083
50455.000000 1.083
50460.000000 1.083
50465.000000 1.000
50470.000000 1.000
50475.000000 1.000
50480.000000 1.083
50485.000000 1.083
50490.000000 1.083
50495.000000 1.083
50500.000000 1.083
50505.000000 1.083
50510.000000 1.000
50515.000000 1.083
50520.000000 1.083
50525.000000 1.083
50530.000000 1.083
50535.000000 1.083
50540.000000 1.083
50545.000000 1.083
50550.000000 1.083
50555.000000 1.083
50560.000000 1.083
50565.000000 1.083
50570.000000 1.083
50575.000000 1.083
50580.000000 1.083
50585.000000 1.167
50590.000000 1.083
50595.000000 1.083
50600.000000 1.167
50605.000000 1.083
50610.000000 1.167
50615.000000 1.167
50620.000000 1.167
50625.000000 1.167
50630.000000 1.167
50635.000000 1.167
50640.000000 1.167
50645.000000 1.167
50650.000000 1.167
50655.000000 1.167
50660.000000 1.083
50665.000000 1.167
50670.000000 1.167
50675.000000 1.167
50680.000000 1.167
50685.000000 1.167
50690.000000 1.167
50695.000000 1.167
50700.000000 1.167
50705.000000 1.167
50710.000000 1.167
50715.000000 1.083
50720.000000 1.083
50725.000000 1.083
50730.000000 0.917
50735.000000 1.083
50740.000000 1.083
50745.000000 1.000
50750.000000 1.083
50755.000000 1.167
50760.000000 1.167
50765.000000 1.250
50770.000000 1.167
50775.000000 1.167
50780.000000 1.167
50785.000000 1.167
50790.000000 1.167
50795.000000 1.167
50800.000000 1.167
50805.000000 1.167
50810.000000 1.167
50815.000000 1.167
50820.000000 1.167
50825.000000 1.167
50830.000000 1.167
50835.000000 1.167
50840.000000 1.167
50845.000000 1.167
50850.000000 1.167
50855.000000 1.167
50860.000000 1.167
50865.000000 1.167
50870.000000 1.167
50875.000000 1.167
50880.000000 1.167
50885.000000 1.167
50890.000000 1.167
50895.000000 1.167
50900.000000 1.167
50905.000000 1.167
50910.000000 1.167
50915.000000 1.083
50920.000000 1.167
50925.000000 1.167
50930.000000 1.167
50935.000000 1.167
50940.000000 1.167
50945.000000 1.167
50950.000000 1.167
50955.000000 1.167
50960.000000 1.167
50965.000000 1.167
50970.000000 1.167
50975.000000 1.167
50980.000000 1.167
50985.000000 1.167
50990.000000 1.167
50995.000000 1.167
51000.000000 1.167
51005.000000 1.167
51010.000000 1.167
51015.000000 1.167
51020.000000 1.167
51025.000000 1.167
51030.000000 1.167
51035.000000 1.167
51040.000000 1.167
51045.000000 1.167
51050.000000 1.167
51055.000000 1.167
51060.000000 1.167
51065.000000 1.167
51070.000000 1.167
51075.000000 1.167
51080.000000 1.167
51085.000000 1.167
51090.000000 1.167
51095.000000 1.167
51100.000000 1.167
51105.000000 1.167
51110.000000 1.167
51115.000000 1.167
51120.000000 1.167
51125.000000 1.167
51130.000000 1.167
51135.000000 1.250
51140.000000 1.167
51145.000000 1.167
51150.000000 1.167
51155.000000 1.167
51160.000000 1.167
51165.000000 1.167
51170.000000 1.250
51175.000000 1.167
51180.000000 1.167
51185.000000 1.167
51190.000000 1.167
51195.000000 1.167
51200.000000 1.167
51205.000000 1.167
51210.000000 1.167
51215.000000 1.167
51220.000000 1.167
51225.000000 1.167
51230.000000 1.167
51235.000000 1.167
51240.000000 1.167
51245.000000 1.167
51250.000000 1.167
51255.000000 1.167
51260.000000 1.167
51265.000000 1.167
51270.000000 1.167
51275.000000 1.167
51280.000000 1.167
51285.000000 1.167
51290.000000 1.167
51295.000000 1.167
51300.000000 1.167
51305.000000 1.167
51310.000000 1.167
51315.000000 1.167
51320.000000 1.167
51325.000000 1.167
51330.000000 1.083
51335.000000 1.083
51340.000000 1.167
51345.000000 1.167
51350.000000 1.167
51355.000000 1.167
51360.000000 1.167
51365.000000 1.167
51370.000000 1.167
51375.000000 1.167
51380.000000 1.167
51385.000000 1.167
51390.000000 1.167
51395.000000 1.167
51400.000000 1.167
51405.000000 1.167
51410.000000 1.167
51415.000000 1.167
51420.000000 1.167
51425.000000 1.167
51430.000000 1.167
51435.000000 1.250
51440.000000 1.167
51445.000000 1.167
51450.000000 1.167
51455.000000 1.167
51460.000000 1.167
51465.000000 1.167
51470.000000 1.167
51475.000000 1.167
51480.000000 1.167
51485.000000 1.167
51490.000000 1.167
51495.000000 1.167
51500.000000 1.167
51505.000000 1.167
51510.000000 1.167
51515.000000 1.167
51520.000000 1.167
51525.000000 1.167
51530.000000 1.250
51535.000000 1.250
51540.000000 1.250
51545.000000 1.250
51550.000000 1.250
51555.000000 1.250
51560.000000 1.250
51565.000000 1.250
51570.000000 1.167
51575.000000 1.250
51580.000000 1.250
51585.000000 1.250
51590.000000 1.250
51595.000000 1.250
51600.000000 1.250
51605.000000 1.250
51610.000000 1.250
51615.000000 1.250
51620.000000 1.250
51625.000000 1.250
51630.000000 1.250
51635.000000 1.250
51640.000000 1.250
51645.000000 1.250
51650.000000 1.250
51655.000000 1.250
51660.000000 1.250
51665.000000 1.250
51670.000000 1.250
51675.000000 1.250
51680.000000 1.250
51685.000000 1.250
51690.000000 1.250
51695.000000 1.250
51700.000000 1.083
51705.000000 1.167
51710.000000 1.250
51715.000000 1.167
51720.000000 1.250
51725.000000 1.250
51730.000000 1.250
51735.000000 1.250
51740.000000 1.333
51745.000000 1.250
51750.000000 1.167
51755.000000 1.250
51760.000000 1.167
51765.000000 1.083
51770.000000 1.167
51775.000000 1.250
51780.000000 1.250
51785.000000 1.250
51790.000000 1.250
51795.000000 1.250
51800.000000 1.250
51805.000000 1.250
51810.000000 1.250
51815.000000 1.250
51820.000000 1.250
51825.000000 1.167
51830.000000 1.250
51835.000000 1.250
51840.000000 1.250
51845.000000 1.250
51850.000000 1.250
51855.000000 1.250
51860.000000 1.167
51865.000000 1.167
51870.000000 1.167
51875.000000 1.167
51880.000000 1.167
51885.000000 1.167
51890.000000 1.167
51895.000000 1.167
51900.000000 1.167
51905.000000 1.167
51910.000000 1.167
51915.000000 1.083
51920.000000 1.250
51925.000000 1.167
51930.000000 1.250
51935.000000 1.083
51940.000000 1.167
51945.000000 1.167
51950.000000 1.167
51955.000000 1.167
51960.000000 1.250
51965.000000 1.083
51970.000000 1.167
51975.000000 1.167
51980.000000 1.167
51985.000000 1.167
51990.000000 1.167
51995.000000 1.167
52000.000000 1.167
52005.000000 1.167
52010.000000 1.167
52015.000000 1.167
52020.000000 1.167
52025.000000 1.167
52030.000000 1.167
52035.000000 1.167
52040.000000 1.167
52045.000000 1.250
52050.000000 1.250
52055.000000 1.250
52060.000000 1.250
52065.000000 1.167
52070.000000 1.250
52075.000000 1.167
52080.000000 1.167
52085.000000 1.250
52090.000000 1.250
52095.000000 1.250
52100.000000 1.250
52105.000000 1.250
52110.000000 1.333
52115.000000 1.333
52120.000000 1.333
52125.000000 1.333
52130.000000 1.333
52135.000000 1.250
52140.000000 1.250
52145.000000 1.333
52150.000000 1.417
52155.000000 1.417
52160.000000 1.417
52165.000000 1.333
52170.000000 1.333
52175.000000 1.333
52180.000000 1.333
52185.000000 1.333
52190.000000 1.417
52195.000000 1.417
52200.000000 1.250
52205.000000 1.250
52210.000000 1.333
52215.000000 1.333
52220.000000 1.250
52225.000000 1.250
52230.000000 1.333
52235.000000 1.250
52240.000000 1.333
52245.000000 1.333
52250.000000 1.167
52255.000000 1.250
52260.000000 1.250
52265.000000 1.167
52270.000000 1.250
52275.000000 1.250
52280.000000 1.250
52285.000000 1.167
52290.000000 1.250
52295.000000 1.250
52300.000000 1.250
52305.000000 1.250
52310.000000 1.250
52315.000000 1.250
52320.000000 1.250
52325.000000 1.167
52330.000000 1.333
52335.000000 1.250
52340.000000 1.250
52345.000000 1.250
52350.000000 1.250
52355.000000 1.250
52360.000000 1.250
52365.000000 1.250
52370.000000 1.250
52375.000000 1.250
52380.000000 1.250
52385.000000 1.250
52390.000000 1.250
52395.000000 1.250
52400.000000 1.250
52405.000000 1.250
52410.000000 1.250
52415.000000 1.167
52420.000000 1.333
52425.000000 1.250
52430.000000 1.250
52435.000000 1.250
52440.000000 1.333
52445.000000 1.333
52450.000000 1.333
52455.000000 1.333
52460.000000 1.333
52465.000000 1.250
52470.000000 1.250
52475.000000 1.333
52480.000000 1.333
52485.000000 1.250
52490.000000 1.417
52495.000000 1.417
52500.000000 1.250
52505.000000 1.333
52510.000000 1.250
52515.000000 1.250
52520.000000 1.333
52525.000000 1.333
52530.000000 1.333
52535.000000 1.250
52540.000000 1.250
52545.000000 1.250
52550.000000 1.250
52555.000000 1.250
52560.000000 1.250
52565.000000 1.250
52570.000000 1.167
52575.000000 1.250
52580.000000 1.167
52585.000000 1.167
52590.000000 1.250
52595.000000 1.250
52600.000000 1.333
52605.000000 1.250
52610.000000 1.250
52615.000000 1.250
52620.000000 1.250
52625.000000 1.333
52630.000000 1.333
52635.000000 1.417
52640.000000 1.250
52645.000000 1.250
52650.000000 1.250
52655.000000 1.250
52660.000000 1.167
52665.000000 1.250
52670.000000 1.250
52675.000000 1.167
52680.000000 1.167
52685.000000 1.167
52690.000000 1.333
52695.000000 1.333
52700.000000 1.250
52705.000000 1.250
52710.000000 1.167
52715.000000 1.333
52720.000000 1.250
52725.000000 1.250
52730.000000 1.250
52735.000000 1.167
52740.000000 1.417
52745.000000 1.250
52750.000000 1.250
52755.000000 1.167
52760.000000 1.167
52765.000000 1.167
52770.000000 1.250
52775.000000 1.250
52780.000000 1.333
52785.000000 1.167
52790.000000 1.250
52795.000000 1.083
52800.000000 1.250
52805.000000 1.250
52810.000000 1.250
52815.000000 1.333
52820.000000 1.250
52825.000000 1.250
52830.000000 1.250
52835.000000 1.167
52840.000000 1.250
52845.000000 1.167
52850.000000 1.167
52855.000000 1.167
52860.000000 1.167
52865.000000 1.167
52870.000000 1.167
52875.000000 1.167
52880.000000 1.167
52885.000000 1.167
52890.000000 1.083
52895.000000 1.167
52900.000000 1.167
52905.000000 1.167
52910.000000 1.167
52915.000000 1.167
52920.000000 1.167
52925.000000 1.167
52930.000000 1.167
52935.000000 1.167
52940.000000 1.167
52945.000000 1.167
52950.000000 1.167
52955.000000 1.167
52960.000000 1.167
52965.000000 1.167
52970.000000 1.167
52975.000000 1.167
52980.000000 1.167
52985.000000 1.167
52990.000000 1.167
52995.000000 1.167
53000.000000 1.167
53005.000000 1.167
53010.000000 1.167
53015.000000 1.167
53020.000000 1.167
53025.000000 1.167
53030.000000 1.167
53035.000000 1.167
53040.000000 1.167
53045.000000 1.167
53050.000000 1.167
53055.000000 1.167
53060.000000 1.167
53065.000000 1.250
53070.000000 1.167
53075.000000 1.167
53080.000000 1.250
53085.000000 1.167
53090.000000 1.167
53095.000000 1.167
53100.000000 1.167
53105.000000 1.250
53110.000000 1.167
53115.000000 1.167
53120.000000 1.250
53125.000000 1.250
53130.000000 1.250
53135.000000 1.167
53140.000000 1.250
53145.000000 1.250
53150.000000 1.250
53155.000000 1.250
53160.000000 1.250
53165.000000 1.250
53170.000000 1.167
53175.000000 1.250
53180.000000 1.167
53185.000000 1.167
53190.000000 1.167
53195.000000 1.167
53200.000000 1.167
53205.000000 1.167
53210.000000 1.167
53215.000000 1.167
53220.000000 1.333
53225.000000 1.250
53230.000000 1.250
53235.000000 1.167
53240.000000 1.167
53245.000000 1.250
53250.000000 1.167
53255.000000 1.167
53260.000000 1.250
53265.000000 1.167
53270.000000 1.167
53275.000000 1.250
53280.000000 1.250
53285.000000 1.167
53290.000000 1.167
53295.000000 1.167
53300.000000 1.250
53305.000000 1.250
53310.000000 1.250
53315.000000 1.167
53320.000000 1.250
53325.000000 1.250
53330.000000 1.250
53335.000000 1.250
53340.000000 1.250
53345.000000 1.250
53350.000000 1.250
53355.000000 1.250
53360.000000 1.250
53365.000000 1.250
53370.000000 1.167
53375.000000 1.250
53380.000000 1.250
53385.000000 1.250
53390.000000 1.167
53395.000000 1.167
53400.000000 1.167
53405.000000 1.167
53410.000000 1.167
53415.000000 1.167
53420.000000 1.167
53425.000000 1.250
53430.000000 1.167
53435.000000 1.250
53440.000000 1.167
53445.000000 1.167
53450.000000 1.167
53455.000000 1.167
53460.000000 1.167
53465.000000 1.167
53470.000000 1.167
53475.000000 1.167
53480.000000 1.167
53485.000000 1.167
53490.000000 1.167
53495.000000 1.167
53500.000000 1.167
53505.000000 1.167
53510.000000 1.167
53515.000000 1.167
53520.000000 1.167
53525.000000 1.167
53530.000000 1.167
53535.000000 1.250
53540.000000 1.167
53545.000000 1.250
53550.000000 1.083
53555.000000 1.167
53560.000000 1.333
53565.000000 1.250
53570.000000 1.250
53575.000000 1.417
53580.000000 1.333
53585.000000 1.250
53590.000000 1.333
53595.000000 1.250
53600.000000 1.250
53605.000000 1.250
53610.000000 1.250
53615.000000 1.333
53620.000000 1.250
53625.000000 1.333
53630.000000 1.250
53635.000000 1.250
53640.000000 1.333
53645.000000 1.333
53650.000000 1.250
53655.000000 1.333
53660.000000 1.333
53665.000000 1.333
53670.000000 1.333
53675.000000 1.333
53680.000000 1.333
53685.000000 1.167
53690.000000 1.333
53695.000000 1.333
53700.000000 1.333
53705.000000 1.333
53710.000000 1.333
53715.000000 1.333
53720.000000 1.333
53725.000000 1.333
53730.000000 1.333
53735.000000 1.333
53740.000000 1.333
53745.000000 1.250
53750.000000 1.333
53755.000000 1.333
53760.000000 1.333
53765.000000 1.333
53770.000000 1.333
53775.000000 1.333
53780.000000 1.333
53785.000000 1.333
53790.000000 1.333
53795.000000 1.333
53800.000000 1.333
53805.000000 1.333
53810.000000 1.333
53815.000000 1.333
53820.000000 1.333
53825.000000 1.333
53830.000000 1.333
53835.000000 1.333
53840.000000 1.333
53845.000000 1.333
53850.000000 1.333
53855.000000 1.333
53860.000000 1.333
53865.000000 1.333
53870.000000 1.333
53875.000000 1.333
53880.000000 1.333
53885.000000 1.250
53890.000000 1.250
53895.000000 1.250
53900.000000 1.250
53905.000000 1.250
53910.000000 1.250
53915.000000 1.250
53920.000000 1.250
53925.000000 1.250
53930.000000 1.250
53935.000000 1.167
53940.000000 1.167
53945.000000 1.167
53950.000000 1.167
53955.000000 1.250
53960.000000 1.250
53965.000000 1.250
53970.000000 1.250
53975.000000 1.250
53980.000000 1.250
53985.000000 1.250
53990.000000 1.167
53995.000000 1.250
54000.000000 1.167
54005.000000 1.167
54010.000000 1.167
54015.000000 1.167
54020.000000 1.167
54025.000000 1.250
54030.000000 1.250
54035.000000 1.250
54040.000000 1.250
54045.000000 1.250
54050.000000 1.250
54055.000000 1.250
54060.000000 1.250
54065.000000 1.250
54070.000000 1.250
54075.000000 1.250
54080.000000 1.250
54085.000000 1.250
54090.000000 1.167
54095.000000 1.167
54100.000000 1.250
54105.000000 1.250
54110.000000 1.167
54115.000000 1.250
54120.000000 1.250
54125.000000 1.167
54130.000000 1.167
54135.000000 1.250
54140.000000 1.250
54145.000000 1.250
54150.000000 1.250
54155.000000 1.250
54160.000000 1.250
54165.000000 1.167
54170.000000 1.250
54175.000000 1.333
54180.000000 1.167
54185.000000 1.250
54190.000000 1.250
54195.000000 1.250
54200.000000 1.250
54205.000000 1.333
54210.000000 1.333
54215.000000 1.250
54220.000000 1.250
54225.000000 1.250
54230.000000 1.250
54235.000000 1.250
54240.000000 1.333
54245.000000 1.333
54250.000000 1.250
54255.000000 1.333
54260.000000 1.333
54265.000000 1.250
54270.000000 1.417
54275.000000 1.250
54280.000000 1.333
54285.000000 1.333
54290.000000 1.250
54295.000000 1.167
54300.000000 1.167
54305.000000 1.083
54310.000000 1.167
54315.000000 1.167
54320.000000 1.083
54325.000000 1.083
54330.000000 1.167
54335.000000 1.083
54340.000000 1.083
54345.000000 1.083
54350.000000 1.083
54355.000000 1.167
54360.000000 1.250
54365.000000 1.083
54370.000000 1.167
54375.000000 1.167
54380.000000 1.167
54385.000000 1.167
54390.000000 1.167
54395.000000 1.083
54400.000000 1.250
54405.000000 1.167
54410.000000 1.167
54415.000000 1.167
54420.000000 1.083
54425.000000 1.167
54430.000000 1.167
54435.000000 1.167
54440.000000 1.167
54445.000000 1.250
54450.000000 1.167
54455.000000 1.167
54460.000000 1.167
54465.000000 1.083
54470.000000 1.083
54475.000000 1.167
54480.000000 1.167
54485.000000 1.167
54490.000000 1.167
54495.000000 1.083
54500.000000 1.167
54505.000000 1.083
54510.000000 1.083
54515.000000 1.083
54520.000000 1.083
54525.000000 1.083
54530.000000 1.083
54535.000000 1.083
54540.000000 1.083
54545.000000 1.083
54550.000000 1.083
54555.000000 1.083
54560.000000 1.083
54565.000000 1.083
54570.000000 1.167
54575.000000 1.167
54580.000000 1.250
54585.000000 1.250
54590.000000 1.250
54595.000000 1.167
54600.000000 1.167
54605.000000 1.250
54610.000000 1.333
54615.000000 1.250
54620.000000 1.250
54625.000000 1.250
54630.000000 1.250
54635.000000 1.250
54640.000000 1.167
54645.000000 1.250
54650.000000 1.167
54655.000000 1.250
54660.000000 1.250
54665.000000 1.250
54670.000000 1.250
54675.000000 1.167
54680.000000 1.167
54685.000000 1.250
54690.000000 1.167
54695.000000 1.250
54700.000000 1.167
54705.000000 1.167
54710.000000 1.167
54715.000000 1.167
54720.000000 1.167
54725.000000 1.167
54730.000000 1.167
54735.000000 1.167
54740.000000 1.167
54745.000000 1.167
54750.000000 1.167
54755.000000 1.250
54760.000000 1.250
54765.000000 1.250
54770.000000 1.250
54775.000000 1.167
54780.000000 1.167
54785.000000 1.333
54790.000000 1.250
54795.000000 1.250
54800.000000 1.167
54805.000000 1.250
54810.000000 1.167
54815.000000 1.250
54820.000000 1.167
54825.000000 1.167
54830.000000 1.167
54835.000000 1.250
54840.000000 1.167
54845.000000 1.167
54850.000000 1.167
54855.000000 1.167
54860.000000 1.333
54865.000000 1.250
54870.000000 1.333
54875.000000 1.250
54880.000000 1.333
54885.000000 1.333
54890.000000 1.250
54895.000000 1.167
54900.000000 1.250
54905.000000 1.167
54910.000000 1.167
54915.000000 1.167
54920.000000 1.167
54925.000000 1.250
54930.000000 1.250
54935.000000 1.167
54940.000000 1.250
54945.000000 1.333
54950.000000 1.250
54955.000000 1.250
54960.000000 1.333
54965.000000 1.167
54970.000000 1.250
54975.000000 1.083
54980.000000 1.333
54985.000000 1.250
54990.000000 1.250
54995.000000 1.167
55000.000000 1.250
55005.000000 1.250
55010.000000 1.333
55015.000000 1.250
55020.000000 1.250
55025.000000 1.250
55030.000000 1.333
55035.000000 1.333
55040.000000 1.250
55045.000000 1.333
55050.000000 1.250
55055.000000 1.083
55060.000000 1.167
55065.000000 1.250
55070.000000 1.083
55075.000000 1.167
55080.000000 1.167
55085.000000 1.167
55090.000000 1.167
55095.000000 1.250
55100.000000 1.167
55105.000000 1.167
55110.000000 1.167
55115.000000 1.167
55120.000000 1.250
55125.000000 1.250
55130.000000 1.250
55135.000000 1.250
55140.000000 1.250
55145.000000 1.250
55150.000000 1.167
55155.000000 1.250
55160.000000 1.417
55165.000000 1.250
55170.000000 1.250
55175.000000 1.333
55180.000000 1.250
55185.000000 1.333
55190.000000 1.333
55195.000000 1.417
55200.000000 1.333
55205.000000 1.333
55210.000000 1.417
55215.000000 1.250
55220.000000 1.333
55225.000000 1.333
55230.000000 1.333
55235.000000 1.417
55240.000000 1.417
55245.000000 1.333
55250.000000 1.417
55255.000000 1.500
55260.000000 1.417
55265.000000 1.333
55270.000000 1.250
55275.000000 1.333
55280.000000 1.333
55285.000000 1.333
55290.000000 1.250
55295.000000 1.250
55300.000000 1.250
55305.000000 1.250
55310.000000 1.333
55315.000000 1.250
55320.000000 1.250
55325.000000 1.250
55330.000000 1.167
55335.000000 1.250
55340.000000 1.250
55345.000000 1.250
55350.000000 1.250
55355.000000 1.250
55360.000000 1.333
55365.000000 1.250
55370.000000 1.250
55375.000000 1.250
55380.000000 1.167
55385.000000 1.250
55390.000000 1.250
55395.000000 1.250
55400.000000 1.250
55405.000000 1.250
55410.000000 1.250
55415.000000 1.250
55420.000000 1.250
55425.000000 1.250
55430.000000 1.250
55435.000000 1.250
55440.000000 1.250
55445.000000 1.250
55450.000000 1.250
55455.000000 1.250
55460.000000 1.250
55465.000000 1.250
55470.000000 1.250
55475.000000 1.250
55480.000000 1.250
55485.000000 1.250
55490.000000 1.250
55495.000000 1.250
55500.000000 1.250
55505.000000 1.250
55510.000000 1.333
55515.000000 1.250
55520.000000 1.250
55525.000000 1.250
55530.000000 1.250
55535.000000 1.333
55540.000000 1.333
55545.000000 1.417
55550.000000 1.417
55555.000000 1.417
55560.000000 1.417
55565.000000 1.417
55570.000000 1.417
55575.000000 1.417
55580.000000 1.417
55585.000000 1.333
55590.000000 1.333
55595.000000 1.417
55600.000000 1.333
55605.000000 1.333
55610.000000 1.333
55615.000000 1.333
55620.000000 1.333
55625.000000 1.333
55630.000000 1.250
55635.000000 1.333
55640.000000 1.250
55645.000000 1.250
55650.000000 1.250
55655.000000 1.167
55660.000000 1.250
55665.000000 1.250
55670.000000 1.333
55675.000000 1.250
55680.000000 1.250
55685.000000 1.250
55690.000000 1.250
55695.000000 1.250
55700.000000 1.167
55705.000000 1.250
55710.000000 1.250
55715.000000 1.250
55720.000000 1.250
55725.000000 1.250
55730.000000 1.250
55735.000000 1.250
55740.000000 1.250
55745.000000 1.250
55750.000000 1.250
55755.000000 1.333
55760.000000 1.250
55765.000000 1.333
55770.000000 1.333
55775.000000 1.333
55780.000000 1.333
55785.000000 1.250
55790.000000 1.167
55795.000000 1.167
55800.000000 1.250
55805.000000 1.250
55810.000000 1.250
55815.000000 1.250
55820.000000 1.250
55825.000000 1.250
55830.000000 1.250
55835.000000 1.167
55840.000000 1.250
55845.000000 1.250
55850.000000 1.250
55855.000000 1.250
55860.000000 1.250
55865.000000 1.333
55870.000000 1.167
55875.000000 1.250
55880.000000 1.167
55885.000000 1.167
55890.000000 1.250
55895.000000 1.250
55900.000000 1.250
55905.000000 1.167
55910.000000 1.250
55915.000000 1.250
55920.000000 1.167
55925.000000 1.167
55930.000000 1.167
55935.000000 1.333
55940.000000 1.250
55945.000000 1.250
55950.000000 1.250
55955.000000 1.250
55960.000000 1.250
55965.000000 1.250
55970.000000 1.250
55975.000000 1.333
55980.000000 1.250
55985.000000 1.333
55990.000000 1.333
55995.000000 1.417
56000.000000 1.250
56005.000000 1.333
56010.000000 1.333
56015.000000 1.333
56020.000000 1.333
56025.000000 1.250
56030.000000 1.250
56035.000000 1.250
56040.000000 1.250
56045.000000 1.250
56050.000000 1.250
56055.000000 1.167
56060.000000 1.250
56065.000000 1.167
56070.000000 1.250
56075.000000 1.250
56080.000000 1.333
56085.000000 1.250
56090.000000 1.250
56095.000000 1.250
56100.000000 1.250
56105.000000 1.250
56110.000000 1.250
56115.000000 1.250
56120.000000 1.250
56125.000000 1.250
56130.000000 1.250
56135.000000 1.250
56140.000000 1.250
56145.000000 1.167
56150.000000 1.250
56155.000000 1.250
56160.000000 1.167
56165.000000 1.250
56170.000000 1.333
56175.000000 1.250
56180.000000 1.250
56185.000000 1.250
56190.000000 1.333
56195.000000 1.333
56200.000000 1.333
56205.000000 1.333
56210.000000 1.250
56215.000000 1.250
56220.000000 1.250
56225.000000 1.250
56230.000000 1.250
56235.000000 1.250
56240.000000 1.250
56245.000000 1.250
56250.000000 1.250
56255.000000 1.250
56260.000000 1.250
56265.000000 1.167
56270.000000 1.167
56275.000000 1.250
56280.000000 1.250
56285.000000 1.250
56290.000000 1.333
56295.000000 1.250
56300.000000 1.250
56305.000000 1.250
56310.000000 1.250
56315.000000 1.250
56320.000000 1.250
56325.000000 1.417
56330.000000 1.417
56335.000000 1.333
56340.000000 1.250
56345.000000 1.250
56350.000000 1.333
56355.000000 1.167
56360.000000 1.083
56365.000000 1.250
56370.000000 1.333
56375.000000 1.333
56380.000000 1.167
56385.000000 1.250
56390.000000 1.167
56395.000000 1.083
56400.000000 1.250
56405.000000 1.250
56410.000000 1.250
56415.000000 1.250
56420.000000 1.250
56425.000000 1.250
56430.000000 1.167
56435.000000 1.167
56440.000000 1.167
56445.000000 1.167
56450.000000 1.167
56455.000000 1.167
56460.000000 1.167
56465.000000 1.167
56470.000000 1.167
56475.000000 1.167
56480.000000 1.167
56485.000000 1.167
56490.000000 1.167
56495.000000 1.167
56500.000000 1.167
56505.000000 1.167
56510.000000 1.167
56515.000000 1.167
56520.000000 1.167
56525.000000 1.167
56530.000000 1.167
56535.000000 1.167
56540.000000 1.167
56545.000000 1.167
56550.000000 1.167
56555.000000 1.167
56560.000000 1.167
56565.000000 1.167
56570.000000 1.167
56575.000000 1.167
56580.000000 1.167
56585.000000 1.167
56590.000000 1.167
56595.000000 1.167
56600.000000 1.167
56605.000000 1.167
56610.000000 1.167
56615.000000 1.167
56620.000000 1.167
56625.000000 1.167
56630.000000 1.167
56635.000000 1.167
56640.000000 1.250
56645.000000 1.167
56650.000000 1.250
56655.000000 1.250
56660.000000 1.250
56665.000000 1.250
56670.000000 1.250
56675.000000 1.250
56680.000000 1.250
56685.000000 1.250
56690.000000 1.167
56695.000000 1.250
56700.000000 1.250
56705.000000 1.250
56710.000000 1.167
56715.000000 1.250
56720.000000 1.250
56725.000000 1.250
56730.000000 1.167
56735.000000 1.167
56740.000000 1.250
56745.000000 1.333
56750.000000 1.250
56755.000000 1.333
56760.000000 1.333
56765.000000 1.333
56770.000000 1.250
56775.000000 1.250
56780.000000 1.333
56785.000000 1.333
56790.000000 1.250
56795.000000 1.250
56800.000000 1.333
56805.000000 1.333
56810.000000 1.333
56815.000000 1.167
56820.000000 1.333
56825.000000 1.333
56830.000000 1.250
56835.000000 1.250
56840.000000 1.333
56845.000000 1.333
56850.000000 1.333
56855.000000 1.333
56860.000000 1.333
56865.000000 1.333
56870.000000 1.333
56875.000000 1.333
56880.000000 1.333
56885.000000 1.333
56890.000000 1.333
56895.000000 1.250
56900.000000 1.333
56905.000000 1.250
56910.000000 1.333
56915.000000 1.333
56920.000000 1.333
56925.000000 1.333
56930.000000 1.333
56935.000000 1.333
56940.000000 1.250
56945.000000 1.333
56950.000000 1.250
56955.000000 1.333
56960.000000 1.333
56965.000000 1.333
56970.000000 1.250
56975.000000 1.250
56980.000000 1.250
56985.000000 1.250
56990.000000 1.250
56995.000000 1.250
57000.000000 1.333
57005.000000 1.333
57010.000000 1.250
57015.000000 1.250
57020.000000 1.250
57025.000000 1.250
57030.000000 1.250
57035.000000 1.250
57040.000000 1.250
57045.000000 1.250
57050.000000 1.250
57055.000000 1.250
57060.000000 1.250
57065.000000 1.250
57070.000000 1.250
57075.000000 1.250
57080.000000 1.250
57085.000000 1.250
57090.000000 1.333
57095.000000 1.250
57100.000000 1.250
57105.000000 1.250
57110.000000 1.333
57115.000000 1.333
57120.000000 1.333
57125.000000 1.333
57130.000000 1.333
57135.000000 1.333
57140.000000 1.333
57145.000000 1.333
57150.000000 1.333
57155.000000 1.333
57160.000000 1.333
57165.000000 1.333
57170.000000 1.333
57175.000000 1.333
57180.000000 1.333
57185.000000 1.333
57190.000000 1.333
57195.000000 1.333
57200.000000 1.333
57205.000000 1.333
57210.000000 1.333
57215.000000 1.333
57220.000000 1.333
57225.000000 1.333
57230.000000 1.333
57235.000000 1.333
57240.000000 1.333
57245.000000 1.333
57250.000000 1.333
57255.000000 1.333
57260.000000 1.333
57265.000000 1.333
57270.000000 1.333
57275.000000 1.333
57280.000000 1.333
57285.000000 1.333
57290.000000 1.333
57295.000000 1.250
57300.000000 1.250
57305.000000 1.250
57310.000000 1.417
57315.000000 1.333
57320.000000 1.417
57325.000000 1.417
57330.000000 1.417
57335.000000 1.333
57340.000000 1.333
57345.000000 1.417
57350.000000 1.417
57355.000000 1.417
57360.000000 1.417
57365.000000 1.333
57370.000000 1.333
57375.000000 1.333
57380.000000 1.333
57385.000000 1.417
57390.000000 1.333
57395.000000 1.333
57400.000000 1.333
57405.000000 1.333
57410.000000 1.333
57415.000000 1.333
57420.000000 1.250
57425.000000 1.333
57430.000000 1.333
57435.000000 1.333
57440.000000 1.333
57445.000000 1.333
57450.000000 1.333
57455.000000 1.333
57460.000000 1.333
57465.000000 1.417
57470.000000 1.333
57475.000000 1.333
57480.000000 1.417
57485.000000 1.417
57490.000000 1.333
57495.000000 1.250
57500.000000 1.333
57505.000000 1.333
57510.000000 1.333
57515.000000 1.333
57520.000000 1.333
57525.000000 1.333
57530.000000 1.333
57535.000000 1.333
57540.000000 1.333
57545.000000 1.333
57550.000000 1.333
57555.000000 1.333
57560.000000 1.333
57565.000000 1.250
57570.000000 1.333
57575.000000 1.333
57580.000000 1.333
57585.000000 1.333
57590.000000 1.333
57595.000000 1.333
57600.000000 1.333
57605.000000 1.250
57610.000000 1.250
57615.000000 1.250
57620.000000 1.250
57625.000000 1.333
57630.000000 1.333
57635.000000 1.333
57640.000000 1.333
57645.000000 1.333
57650.000000 1.333
57655.000000 1.333
57660.000000 1.333
57665.000000 1.333
57670.000000 1.250
57675.000000 1.250
57680.000000 1.250
57685.000000 1.250
57690.000000 1.333
57695.000000 1.333
57700.000000 1.333
57705.000000 1.333
57710.000000 1.333
57715.000000 1.333
57720.000000 1.250
57725.000000 1.333
57730.000000 1.333
57735.000000 1.333
57740.000000 1.333
57745.000000 1.333
57750.000000 1.333
57755.000000 1.333
57760.000000 1.333
57765.000000 1.333
57770.000000 1.333
57775.000000 1.333
57780.000000 1.333
57785.000000 1.250
57790.000000 1.250
57795.000000 1.333
57800.000000 1.167
57805.000000 1.333
57810.000000 1.333
57815.000000 1.333
57820.000000 1.333
57825.000000 1.333
57830.000000 1.333
57835.000000 1.333
57840.000000 1.333
57845.000000 1.333
57850.000000 1.333
57855.000000 1.250
57860.000000 1.250
57865.000000 1.250
57870.000000 1.250
57875.000000 1.250
57880.000000 1.250
57885.000000 1.250
57890.000000 1.250
57895.000000 1.167
57900.000000 1.167
57905.000000 1.250
57910.000000 1.250
57915.000000 1.333
57920.000000 1.250
57925.000000 1.333
57930.000000 1.250
57935.000000 1.333
57940.000000 1.333
57945.000000 1.250
57950.000000 1.333
57955.000000 1.333
57960.000000 1.333
57965.000000 1.333
57970.000000 1.333
57975.000000 1.333
57980.000000 1.333
57985.000000 1.250
57990.000000 1.333
57995.000000 1.250
58000.000000 1.333
58005.000000 1.333
58010.000000 1.333
58015.000000 1.333
58020.000000 1.333
58025.000000 1.333
58030.000000 1.333
58035.000000 1.333
58040.000000 1.333
58045.000000 1.333
58050.000000 1.250
58055.000000 1.250
58060.000000 1.250
58065.000000 1.250
58070.000000 1.250
58075.000000 1.333
58080.000000 1.333
58085.000000 1.250
58090.000000 1.250
58095.000000 1.250
58100.000000 1.250
58105.000000 1.250
58110.000000 1.250
58115.000000 1.250
58120.000000 1.250
58125.000000 1.333
58130.000000 1.333
58135.000000 1.333
58140.000000 1.333
58145.000000 1.333
58150.000000 1.333
58155.000000 1.333
58160.000000 1.333
58165.000000 1.333
58170.000000 1.333
58175.000000 1.333
58180.000000 1.333
58185.000000 1.333
58190.000000 1.333
58195.000000 1.333
58200.000000 1.333
58205.000000 1.333
58210.000000 1.333
58215.000000 1.333
58220.000000 1.333
58225.000000 1.333
58230.000000 1.333
58235.000000 1.333
58240.000000 1.250
58245.000000 1.333
58250.000000 1.333
58255.000000 1.333
58260.000000 1.167
58265.000000 1.167
58270.000000 1.167
58275.000000 1.250
58280.000000 1.333
58285.000000 1.417
58290.000000 1.250
58295.000000 1.250
58300.000000 1.333
58305.000000 1.333
58310.000000 1.333
58315.000000 1.250
58320.000000 1.250
58325.000000 1.333
58330.000000 1.333
58335.000000 1.167
58340.000000 1.333
58345.000000 1.333
58350.000000 1.250
58355.000000 1.250
58360.000000 1.250
58365.000000 1.250
58370.000000 1.250
58375.000000 1.250
58380.000000 1.250
58385.000000 1.250
58390.000000 1.250
58395.000000 1.333
58400.000000 1.333
58405.000000 1.250
58410.000000 1.250
58415.000000 1.250
58420.000000 1.250
58425.000000 1.250
58430.000000 1.250
58435.000000 1.250
58440.000000 1.250
58445.000000 1.250
58450.000000 1.250
58455.000000 1.250
58460.000000 1.250
58465.000000 1.250
58470.000000 1.250
58475.000000 1.250
58480.000000 1.250
58485.000000 1.250
58490.000000 1.250
58495.000000 1.250
58500.000000 1.250
58505.000000 1.250
58510.000000 1.250
58515.000000 1.250
58520.000000 1.250
58525.000000 1.250
58530.000000 1.250
58535.000000 1.250
58540.000000 1.250
58545.000000 1.250
58550.000000 1.250
58555.000000 1.250
58560.000000 1.250
58565.000000 1.250
58570.000000 1.333
58575.000000 1.333
58580.000000 1.333
58585.000000 1.250
58590.000000 1.333
58595.000000 1.250
58600.000000 1.250
58605.000000 1.250
58610.000000 1.333
58615.000000 1.250
58620.000000 1.250
58625.000000 1.167
58630.000000 1.250
58635.000000 1.333
58640.000000 1.167
58645.000000 1.250
58650.000000 1.333
58655.000000 1.333
58660.000000 1.333
58665.000000 1.333
58670.000000 1.333
58675.000000 1.250
58680.000000 1.250
58685.000000 1.250
58690.000000 1.250
58695.000000 1.250
58700.000000 1.250
58705.000000 1.250
58710.000000 1.250
58715.000000 1.167
58720.000000 1.167
58725.000000 1.250
58730.000000 1.250
58735.000000 1.250
58740.000000 1.250
58745.000000 1.250
58750.000000 1.250
58755.000000 1.250
58760.000000 1.167
58765.000000 1.250
58770.000000 1.250
58775.000000 1.250
58780.000000 1.250
58785.000000 1.250
58790.000000 1.250
58795.000000 1.250
58800.000000 1.250
58805.000000 1.250
58810.000000 1.250
58815.000000 1.250
58820.000000 1.250
58825.000000 1.333
58830.000000 1.333
58835.000000 1.250
58840.000000 1.250
58845.000000 1.250
58850.000000 1.250
58855.000000 1.250
58860.000000 1.250
58865.000000 1.250
58870.000000 1.250
58875.000000 1.250
58880.000000 1.250
58885.000000 1.250
58890.000000 1.250
58895.000000 1.250
58900.000000 1.250
58905.000000 1.250
58910.000000 1.333
58915.000000 1.333
58920.000000 1.333
58925.000000 1.333
58930.000000 1.333
58935.000000 1.333
58940.000000 1.333
58945.000000 1.417
58950.000000 1.417
58955.000000 1.333
58960.000000 1.417
58965.000000 1.250
58970.000000 1.250
58975.000000 1.167
58980.000000 1.417
58985.000000 1.417
58990.000000 1.417
58995.000000 1.500
59000.000000 1.417
59005.000000 1.417
59010.000000 1.417
59015.000000 1.417
59020.000000 1.417
59025.000000 1.333
59030.000000 1.417
59035.000000 1.333
59040.000000 1.417
59045.000000 1.417
59050.000000 1.417
59055.000000 1.417
59060.000000 1.417
59065.000000 1.417
59070.000000 1.417
59075.000000 1.333
59080.000000 1.417
59085.000000 1.333
59090.000000 1.333
59095.000000 1.333
59100.000000 1.417
59105.000000 1.417
59110.000000 1.417
59115.000000 1.417
59120.000000 1.417
59125.000000 1.333
59130.000000 1.333
59135.000000 1.333
59140.000000 1.333
59145.000000 1.333
59150.000000 1.333
59155.000000 1.333
59160.000000 1.333
59165.000000 1.417
59170.000000 1.417
59175.000000 1.417
59180.000000 1.417
59185.000000 1.417
59190.000000 1.417
59195.000000 1.500
59200.000000 1.500
59205.000000 1.417
59210.000000 1.417
59215.000000 1.500
59220.000000 1.417
59225.000000 1.417
59230.000000 1.417
59235.000000 1.417
59240.000000 1.417
59245.000000 1.500
59250.000000 1.333
59255.000000 1.417
59260.000000 1.500
59265.000000 1.500
59270.000000 1.500
59275.000000 1.417
59280.000000 1.417
59285.000000 1.333
59290.000000 1.500
59295.000000 1.250
59300.000000 1.167
59305.000000 1.250
59310.000000 1.250
59315.000000 1.333
59320.000000 1.333
59325.000000 1.250
59330.000000 1.333
59335.000000 1.250
59340.000000 1.250
59345.000000 1.333
59350.000000 1.333
59355.000000 1.250
59360.000000 1.333
59365.000000 1.333
59370.000000 1.417
59375.000000 1.417
59380.000000 1.333
59385.000000 1.417
59390.000000 1.417
59395.000000 1.333
59400.000000 1.417
59405.000000 1.417
59410.000000 1.417
59415.000000 1.417
59420.000000 1.417
59425.000000 1.417
59430.000000 1.333
59435.000000 1.417
59440.000000 1.417
59445.000000 1.417
59450.000000 1.333
59455.000000 1.333
59460.000000 1.333
59465.000000 1.333
59470.000000 1.333
59475.000000 1.333
59480.000000 1.333
59485.000000 1.333
59490.000000 1.333
59495.000000 1.333
59500.000000 1.333
59505.000000 1.333
59510.000000 1.333
59515.000000 1.333
59520.000000 1.417
59525.000000 1.417
59530.000000 1.417
59535.000000 1.417
59540.000000 1.417
59545.000000 1.333
59550.000000 1.417
59555.000000 1.333
59560.000000 1.333
59565.000000 1.417
59570.000000 1.333
59575.000000 1.250
59580.000000 1.333
59585.000000 1.333
59590.000000 1.250
59595.000000 1.250
59600.000000 1.250
59605.000000 1.333
59610.000000 1.250
59615.000000 1.250
59620.000000 1.333
59625.000000 1.250
59630.000000 1.333
59635.000000 1.250
59640.000000 1.333
59645.000000 1.333
59650.000000 1.333
59655.000000 1.333
59660.000000 1.333
59665.000000 1.333
59670.000000 1.333
59675.000000 1.333
59680.000000 1.333
59685.000000 1.333
59690.000000 1.333
59695.000000 1.333
59700.000000 1.333
59705.000000 1.333
59710.000000 1.333
59715.000000 1.250
59720.000000 1.250
59725.000000 1.250
59730.000000 1.250
59735.000000 1.250
59740.000000 1.250
59745.000000 1.250
59750.000000 1.250
59755.000000 1.250
59760.000000 1.250
59765.000000 1.250
59770.000000 1.250
59775.000000 1.167
59780.000000 1.250
59785.000000 1.250
59790.000000 1.250
59795.000000 1.250
59800.000000 1.250
59805.000000 1.250
59810.000000 1.250
59815.000000 1.250
59820.000000 1.167
59825.000000 1.250
59830.000000 1.250
59835.000000 1.250
59840.000000 1.333
59845.000000 1.333
59850.000000 1.333
59855.000000 1.333
59860.000000 1.333
59865.000000 1.333
59870.000000 1.333
59875.000000 1.333
59880.000000 1.250
59885.000000 1.250
59890.000000 1.333
59895.000000 1.167
59900.000000 1.250
59905.000000 1.333
59910.000000 1.250
59915.000000 1.333
59920.000000 1.250
59925.000000 1.250
59930.000000 1.250
59935.000000 1.250
59940.000000 1.167
59945.000000 1.250
59950.000000 1.250
59955.000000 1.250
59960.000000 1.250
59965.000000 1.250
59970.000000 1.250
59975.000000 1.250
59980.000000 1.250
59985.000000 1.250
59990.000000 1.250
59995.000000 1.250
60000.000000 1.250
60005.000000 1.250
60010.000000 1.250
60015.000000 1.250
60020.000000 1.250
60025.000000 1.250
60030.000000 1.250
60035.000000 1.250
60040.000000 1.250
60045.000000 1.250
60050.000000 1.250
60055.000000 1.250
60060.000000 1.250
60065.000000 1.250
60070.000000 1.250
60075.000000 1.250
60080.000000 1.250
60085.000000 1.250
60090.000000 1.250
60095.000000 1.250
60100.000000 1.333
60105.000000 1.333
60110.000000 1.250
60115.000000 1.167
60120.000000 1.250
60125.000000 1.250
60130.000000 1.250
60135.000000 1.333
60140.000000 1.250
60145.000000 1.250
60150.000000 1.250
60155.000000 1.250
60160.000000 1.250
60165.000000 1.250
60170.000000 1.250
60175.000000 1.250
60180.000000 1.250
60185.000000 1.250
60190.000000 1.250
60195.000000 1.250
60200.000000 1.250
60205.000000 1.250
60210.000000 1.250
60215.000000 1.250
60220.000000 1.250
60225.000000 1.250
60230.000000 1.250
60235.000000 1.250
60240.000000 1.250
60245.000000 1.250
60250.000000 1.250
60255.000000 1.250
60260.000000 1.250
60265.000000 1.250
60270.000000 1.250
60275.000000 1.250
60280.000000 1.250
60285.000000 1.250
60290.000000 1.250
60295.000000 1.250
60300.000000 1.250
60305.000000 1.250
60310.000000 1.250
60315.000000 1.250
60320.000000 1.250
60325.000000 1.250
60330.000000 1.250
60335.000000 1.167
60340.000000 1.167
60345.000000 1.167
60350.000000 1.167
60355.000000 1.167
60360.000000 1.167
60365.000000 1.167
60370.000000 1.167
60375.000000 1.167
60380.000000 1.250
60385.000000 1.250
60390.000000 1.250
60395.000000 1.250
60400.000000 1.250
60405.000000 1.250
60410.000000 1.250
60415.000000 1.250
60420.000000 1.250
60425.000000 1.167
60430.000000 1.250
60435.000000 1.167
60440.000000 1.167
60445.000000 1.083
60450.000000 1.083
60455.000000 1.083
60460.000000 1.167
60465.000000 1.083
60470.000000 1.167
60475.000000 1.167
60480.000000 1.167
60485.000000 1.167
60490.000000 1.167
60495.000000 1.167
60500.000000 1.250
60505.000000 1.167
60510.000000 1.250
60515.000000 1.167
60520.000000 1.167
60525.000000 1.250
60530.000000 1.250
60535.000000 1.250
60540.000000 1.250
60545.000000 1.250
60550.000000 1.250
60555.000000 1.250
60560.000000 1.250
60565.000000 1.083
60570.000000 1.167
60575.000000 1.167
60580.000000 1.083
60585.000000 1.167
60590.000000 1.250
60595.000000 1.250
60600.000000 1.167
60605.000000 1.250
60610.000000 1.250
60615.000000 1.250
60620.000000 1.167
60625.000000 1.250
60630.000000 1.250
60635.000000 1.167
60640.000000 1.167
60645.000000 1.167
60650.000000 1.167
60655.000000 1.167
60660.000000 1.167
60665.000000 1.167
60670.000000 1.167
60675.000000 1.167
60680.000000 1.167
60685.000000 1.167
60690.000000 1.167
60695.000000 1.167
60700.000000 1.167
60705.000000 1.167
60710.000000 1.167
60715.000000 1.167
60720.000000 1.167
60725.000000 1.167
60730.000000 1.167
60735.000000 1.167
60740.000000 1.167
60745.000000 1.167
60750.000000 1.167
60755.000000 1.167
60760.000000 1.167
60765.000000 1.167
60770.000000 1.167
60775.000000 1.167
60780.000000 1.167
60785.000000 1.167
60790.000000 1.167
60795.000000 1.167
60800.000000 1.167
60805.000000 1.167
60810.000000 1.167
60815.000000 1.167
60820.000000 1.167
60825.000000 1.167
60830.000000 1.167
60835.000000 1.167
60840.000000 1.167
60845.000000 1.167
60850.000000 1.167
60855.000000 1.167
60860.000000 1.167
60865.000000 1.167
60870.000000 1.167
60875.000000 1.167
60880.000000 1.167
60885.000000 1.167
60890.000000 1.167
60895.000000 1.167
60900.000000 1.167
60905.000000 1.167
60910.000000 1.167
60915.000000 1.167
60920.000000 1.167
60925.000000 1.167
60930.000000 1.167
60935.000000 1.167
60940.000000 1.167
60945.000000 1.167
60950.000000 1.167
60955.000000 1.167
60960.000000 1.167
60965.000000 1.167
60970.000000 1.167
60975.000000 1.167
60980.000000 1.167
60985.000000 1.167
60990.000000 1.167
60995.000000 1.167
61000.000000 1.167
61005.000000 1.167
61010.000000 1.167
61015.000000 1.167
61020.000000 1.167
61025.000000 1.167
61030.000000 1.167
61035.000000 1.167
61040.000000 1.167
61045.000000 1.167
61050.000000 1.167
61055.000000 1.167
61060.000000 1.167
61065.000000 1.167
61070.000000 1.167
61075.000000 1.167
61080.000000 1.083
61085.000000 1.167
61090.000000 1.167
61095.000000 1.167
61100.000000 1.167
61105.000000 1.167
61110.000000 1.167
61115.000000 1.167
61120.000000 1.167
61125.000000 1.167
61130.000000 1.167
61135.000000 1.083
61140.000000 1.167
61145.000000 1.083
61150.000000 1.083
61155.000000 1.167
61160.000000 1.250
61165.000000 1.167
61170.000000 1.167
61175.000000 1.167
61180.000000 1.167
61185.000000 1.167
61190.000000 1.167
61195.000000 1.167
61200.000000 1.167
61205.000000 1.167
61210.000000 1.167
61215.000000 1.167
61220.000000 1.167
61225.000000 1.167
61230.000000 1.250
61235.000000 1.167
61240.000000 1.167
61245.000000 1.167
61250.000000 1.250
61255.000000 1.250
61260.000000 1.250
61265.000000 1.250
61270.000000 1.167
61275.000000 1.250
61280.000000 1.167
61285.000000 1.250
61290.000000 1.250
61295.000000 1.167
61300.000000 1.167
61305.000000 1.083
61310.000000 1.083
61315.000000 1.083
61320.000000 1.083
61325.000000 1.083
61330.000000 1.083
61335.000000 1.083
61340.000000 1.083
61345.000000 1.083
61350.000000 1.083
61355.000000 1.167
61360.000000 1.167
61365.000000 1.167
61370.000000 1.167
61375.000000 1.167
61380.000000 1.167
61385.000000 1.167
61390.000000 1.167
61395.000000 1.250
61400.000000 1.250
61405.000000 1.167
61410.000000 1.167
61415.000000 1.167
61420.000000 1.167
61425.000000 1.167
61430.000000 1.167
61435.000000 1.167
61440.000000 1.083
61445.000000 1.083
61450.000000 1.083
61455.000000 1.083
61460.000000 1.167
61465.000000 1.083
61470.000000 1.083
61475.000000 1.083
61480.000000 1.083
61485.000000 1.083
61490.000000 1.167
61495.000000 1.250
61500.000000 1.250
61505.000000 1.167
61510.000000 1.167
61515.000000 1.083
61520.000000 1.167
61525.000000 1.167
61530.000000 1.083
61535.000000 1.083
61540.000000 1.083
61545.000000 1.083
61550.000000 1.083
61555.000000 1.083
61560.000000 1.083
61565.000000 1.083
61570.000000 1.083
61575.000000 1.083
61580.000000 1.083
61585.000000 1.083
61590.000000 1.083
61595.000000 1.083
61600.000000 1.167
61605.000000 1.083
61610.000000 1.167
61615.000000 1.167
61620.000000 1.250
61625.000000 1.083
61630.000000 1.167
61635.000000 1.167
61640.000000 1.167
61645.000000 1.167
61650.000000 1.250
61655.000000 1.250
61660.000000 1.250
61665.000000 1.167
61670.000000 1.167
61675.000000 1.167
61680.000000 1.167
61685.000000 1.167
61690.000000 1.167
61695.000000 1.167
61700.000000 1.167
61705.000000 1.167
61710.000000 1.167
61715.000000 1.167
61720.000000 1.167
61725.000000 1.250
61730.000000 1.250
61735.000000 1.250
61740.000000 1.250
61745.000000 1.167
61750.000000 1.167
61755.000000 1.083
61760.000000 1.167
61765.000000 1.167
61770.000000 1.250
61775.000000 1.250
61780.000000 1.250
61785.000000 1.250
61790.000000 1.250
61795.000000 1.167
61800.000000 1.250
61805.000000 1.250
61810.000000 1.250
61815.000000 1.250
61820.000000 1.250
61825.000000 1.333
61830.000000 1.250
61835.000000 1.250
61840.000000 1.250
61845.000000 1.250
61850.000000 1.250
61855.000000 1.083
61860.000000 1.167
61865.000000 1.167
61870.000000 1.250
61875.000000 1.167
61880.000000 1.083
61885.000000 1.083
61890.000000 1.167
61895.000000 1.167
61900.000000 1.167
61905.000000 1.167
61910.000000 1.167
61915.000000 1.167
61920.000000 1.083
61925.000000 1.083
61930.000000 1.083
61935.000000 1.083
61940.000000 1.083
61945.000000 1.000
61950.000000 1.167
61955.000000 1.167
61960.000000 1.167
61965.000000 1.167
61970.000000 1.083
61975.000000 1.000
61980.000000 1.000
61985.000000 1.083
61990.000000 1.000
61995.000000 1.083
62000.000000 1.000
62005.000000 1.083
62010.000000 1.083
62015.000000 1.000
62020.000000 1.083
62025.000000 1.083
62030.000000 1.083
62035.000000 1.000
62040.000000 1.000
62045.000000 1.000
62050.000000 1.000
62055.000000 1.000
62060.000000 1.000
62065.000000 1.000
62070.000000 1.000
62075.000000 1.000
62080.000000 1.000
62085.000000 1.000
62090.000000 1.000
62095.000000 1.000
62100.000000 1.000
62105.000000 1.000
62110.000000 1.000
62115.000000 1.000
62120.000000 1.000
62125.000000 1.083
62130.000000 1.000
62135.000000 1.000
62140.000000 1.000
62145.000000 0.917
62150.000000 0.917
62155.000000 0.917
62160.000000 0.917
62165.000000 0.917
62170.000000 0.917
62175.000000 0.917
62180.000000 0.917
62185.000000 0.917
62190.000000 1.000
62195.000000 0.917
62200.000000 1.000
62205.000000 0.917
62210.000000 0.917
62215.000000 0.917
62220.000000 0.917
62225.000000 0.917
62230.000000 0.917
62235.000000 0.917
62240.000000 0.917
62245.000000 0.917
62250.000000 0.917
62255.000000 0.917
62260.000000 0.917
62265.000000 0.917
62270.000000 0.917
62275.000000 0.917
62280.000000 0.917
62285.000000 0.917
62290.000000 0.917
62295.000000 0.917
62300.000000 0.917
62305.000000 0.917
62310.000000 0.917
62315.000000 0.917
62320.000000 0.917
62325.000000 0.917
62330.000000 0.917
62335.000000 0.917
62340.000000 0.917
62345.000000 1.000
62350.000000 1.000
62355.000000 1.000
62360.000000 1.000
62365.000000 1.083
62370.000000 1.000
62375.000000 1.083
62380.000000 1.083
62385.000000 1.000
62390.000000 1.000
62395.000000 1.000
62400.000000 1.000
62405.000000 1.000
62410.000000 1.000
62415.000000 1.000
62420.000000 1.000
62425.000000 1.000
62430.000000 1.000
62435.000000 1.000
62440.000000 0.917
62445.000000 1.000
62450.000000 1.000
62455.000000 1.000
62460.000000 1.000
62465.000000 1.000
62470.000000 1.000
62475.000000 1.000
62480.000000 1.000
62485.000000 1.000
62490.000000 1.000
62495.000000 1.000
62500.000000 1.000
62505.000000 1.000
62510.000000 1.000
62515.000000 1.000
62520.000000 1.000
62525.000000 0.917
62530.000000 0.917
62535.000000 0.917
62540.000000 0.917
62545.000000 0.917
62550.000000 0.917
62555.000000 0.917
62560.000000 0.917
62565.000000 0.917
62570.000000 0.917
62575.000000 0.917
62580.000000 0.917
62585.000000 0.917
62590.000000 0.917
62595.000000 0.917
62600.000000 0.917
62605.000000 0.917
62610.000000 0.917
62615.000000 0.917
62620.000000 0.917
62625.000000 0.917
62630.000000 0.917
62635.000000 0.917
62640.000000 0.917
62645.000000 0.917
62650.000000 0.917
62655.000000 0.917
62660.000000 0.917
62665.000000 0.917
62670.000000 0.917
62675.000000 0.917
62680.000000 0.917
62685.000000 0.917
62690.000000 0.917
62695.000000 0.917
62700.000000 0.917
62705.000000 0.917
62710.000000 0.917
62715.000000 0.917
62720.000000 0.917
62725.000000 0.917
62730.000000 0.917
62735.000000 0.917
62740.000000 0.917
62745.000000 0.917
62750.000000 0.917
62755.000000 0.917
62760.000000 0.917
62765.000000 0.917
62770.000000 0.917
62775.000000 0.917
62780.000000 0.917
62785.000000 0.917
62790.000000 0.917
62795.000000 0.917
62800.000000 0.917
62805.000000 0.917
62810.000000 0.917
62815.000000 0.917
62820.000000 0.917
62825.000000 0.917
62830.000000 0.917
62835.000000 0.917
62840.000000 0.917
62845.000000 0.917
62850.000000 0.917
62855.000000 0.917
62860.000000 0.917
62865.000000 0.917
62870.000000 0.917
62875.000000 0.917
62880.000000 0.917
62885.000000 0.917
62890.000000 0.917
62895.000000 0.917
62900.000000 0.917
62905.000000 0.917
62910.000000 0.917
62915.000000 0.917
62920.000000 0.917
62925.000000 0.917
62930.000000 0.917
62935.000000 0.917
62940.000000 0.917
62945.000000 0.917
62950.000000 0.917
62955.000000 0.917
62960.000000 0.917
62965.000000 0.917
62970.000000 0.917
62975.000000 0.917
62980.000000 0.917
62985.000000 1.000
62990.000000 0.917
62995.000000 0.917
63000.000000 0.917
63005.000000 0.917
63010.000000 1.000
63015.000000 0.917
63020.000000 0.917
63025.000000 0.917
63030.000000 0.917
63035.000000 0.917
63040.000000 0.917
63045.000000 0.917
63050.000000 0.917
63055.000000 0.917
63060.000000 0.917
63065.000000 0.917
63070.000000 0.917
63075.000000 0.917
63080.000000 1.000
63085.000000 0.917
63090.000000 0.917
63095.000000 0.917
63100.000000 0.917
63105.000000 0.917
63110.000000 0.917
63115.000000 0.917
63120.000000 0.917
63125.000000 0.917
63130.000000 0.917
63135.000000 1.000
63140.000000 0.917
63145.000000 0.917
63150.000000 0.917
63155.000000 0.917
63160.000000 1.000
63165.000000 1.000
63170.000000 0.917
63175.000000 0.917
63180.000000 0.917
63185.000000 0.917
63190.000000 0.917
63195.000000 0.917
63200.000000 0.917
63205.000000 0.917
63210.000000 0.917
63215.000000 0.917
63220.000000 0.917
63225.000000 0.917
63230.000000 0.917
63235.000000 0.917
63240.000000 0.917
63245.000000 1.000
63250.000000 1.000
63255.000000 0.917
63260.000000 0.917
63265.000000 0.917
63270.000000 1.000
63275.000000 1.000
63280.000000 1.000
63285.000000 0.917
63290.000000 0.917
63295.000000 1.000
63300.000000 0.917
63305.000000 1.000
63310.000000 1.000
63315.000000 1.000
63320.000000 1.000
63325.000000 0.917
63330.000000 1.000
63335.000000 1.000
63340.000000 0.917
63345.000000 0.917
63350.000000 0.917
63355.000000 0.917
63360.000000 1.000
63365.000000 0.917
63370.000000 0.917
63375.000000 0.917
63380.000000 1.000
63385.000000 0.917
63390.000000 1.000
63395.000000 1.000
63400.000000 1.000
63405.000000 0.917
63410.000000 0.917
63415.000000 0.917
63420.000000 0.917
63425.000000 0.917
63430.000000 1.000
63435.000000 1.000
63440.000000 1.000
63445.000000 1.000
63450.000000 1.000
63455.000000 1.000
63460.000000 1.000
63465.000000 1.000
63470.000000 1.000
63475.000000 1.083
63480.000000 1.083
63485.000000 1.083
63490.000000 1.083
63495.000000 1.083
63500.000000 1.083
63505.000000 1.083
63510.000000 1.083
63515.000000 1.083
63520.000000 1.083
63525.000000 1.000
63530.000000 1.000
63535.000000 1.000
63540.000000 1.000
63545.000000 1.000
63550.000000 1.000
63555.000000 1.000
63560.000000 1.000
63565.000000 1.000
63570.000000 1.000
63575.000000 1.000
63580.000000 1.000
63585.000000 1.083
63590.000000 1.000
63595.000000 1.000
63600.000000 1.000
63605.000000 1.000
63610.000000 1.000
63615.000000 1.000
63620.000000 1.000
63625.000000 1.000
63630.000000 1.000
63635.000000 1.000
63640.000000 1.000
63645.000000 1.000
63650.000000 1.000
63655.000000 1.000
63660.000000 1.000
63665.000000 1.000
63670.000000 1.083
63675.000000 0.917
63680.000000 1.083
63685.000000 1.000
63690.000000 1.000
63695.000000 1.000
63700.000000 1.083
63705.000000 1.000
63710.000000 1.000
63715.000000 1.083
63720.000000 1.167
63725.000000 1.083
63730.000000 1.083
63735.000000 1.083
63740.000000 1.083
63745.000000 1.083
63750.000000 1.083
63755.000000 1.083
63760.000000 1.083
63765.000000 1.083
63770.000000 1.083
63775.000000 1.083
63780.000000 1.083
63785.000000 1.083
63790.000000 1.083
63795.000000 1.083
63800.000000 1.083
63805.000000 1.083
63810.000000 1.083
63815.000000 1.083
63820.000000 1.083
63825.000000 1.083
63830.000000 1.083
63835.000000 1.083
63840.000000 1.083
63845.000000 1.083
63850.000000 1.000
63855.000000 1.000
63860.000000 1.000
63865.000000 1.000
63870.000000 1.000
63875.000000 1.000
63880.000000 1.000
63885.000000 1.000
63890.000000 1.000
63895.000000 1.000
63900.000000 1.000
63905.000000 1.000
63910.000000 1.000
63915.000000 1.000
63920.000000 1.000
63925.000000 1.000
63930.000000 1.000
63935.000000 1.000
63940.000000 1.000
63945.000000 1.000
63950.000000 1.000
63955.000000 1.000
63960.000000 1.000
63965.000000 0.917
63970.000000 1.000
63975.000000 1.000
63980.000000 1.000
63985.000000 1.000
63990.000000 1.000
63995.000000 1.000
64000.000000 1.000
64005.000000 1.000
64010.000000 1.000
64015.000000 1.000
64020.000000 1.000
64025.000000 1.000
64030.000000 1.000
64035.000000 1.000
64040.000000 0.917
64045.000000 0.917
64050.000000 0.917
64055.000000 0.917
64060.000000 0.917
64065.000000 0.917
64070.000000 0.917
64075.000000 0.917
64080.000000 0.917
64085.000000 0.917
64090.000000 0.917
64095.000000 1.000
64100.000000 1.000
64105.000000 1.000
64110.000000 1.000
64115.000000 1.000
64120.000000 1.000
64125.000000 1.000
64130.000000 1.000
64135.000000 1.000
64140.000000 1.000
64145.000000 1.000
64150.000000 1.000
64155.000000 1.000
64160.000000 1.000
64165.000000 1.000
64170.000000 1.000
64175.000000 0.917
64180.000000 1.000
64185.000000 1.000
64190.000000 1.000
64195.000000 1.000
64200.000000 1.000
64205.000000 1.000
64210.000000 1.000
64215.000000 1.000
64220.000000 1.000
64225.000000 1.000
64230.000000 1.000
64235.000000 1.000
64240.000000 1.000
64245.000000 1.000
64250.000000 1.000
64255.000000 1.000
64260.000000 1.000
64265.000000 1.000
64270.000000 1.000
64275.000000 1.000
64280.000000 1.000
64285.000000 1.000
64290.000000 1.000
64295.000000 1.000
64300.000000 1.000
64305.000000 1.000
64310.000000 1.000
64315.000000 1.083
64320.000000 1.083
64325.000000 1.000
64330.000000 1.000
64335.000000 1.000
64340.000000 1.000
64345.000000 1.000
64350.000000 1.000
64355.000000 1.000
64360.000000 1.000
64365.000000 1.000
64370.000000 1.000
64375.000000 1.000
64380.000000 1.000
64385.000000 1.000
64390.000000 1.000
64395.000000 1.000
64400.000000 1.000
64405.000000 1.000
64410.000000 1.000
64415.000000 1.000
64420.000000 1.000
64425.000000 1.000
64430.000000 1.000
64435.000000 1.000
64440.000000 1.000
64445.000000 1.000
64450.000000 1.083
64455.000000 1.083
64460.000000 1.083
64465.000000 1.000
64470.000000 1.000
64475.000000 1.083
64480.000000 1.083
64485.000000 1.083
64490.000000 1.000
64495.000000 1.083
64500.000000 1.083
64505.000000 1.083
64510.000000 1.083
64515.000000 1.083
64520.000000 1.000
64525.000000 1.000
64530.000000 1.000
64535.000000 1.000
64540.000000 1.083
64545.000000 1.083
64550.000000 1.000
64555.000000 1.083
64560.000000 1.083
64565.000000 1.083
64570.000000 1.083
64575.000000 1.083
64580.000000 1.083
64585.000000 1.083
64590.000000 1.083
64595.000000 1.083
64600.000000 1.083
64605.000000 1.083
64610.000000 1.083
64615.000000 1.083
64620.000000 1.083
64625.000000 1.083
64630.000000 1.083
64635.000000 1.083
64640.000000 1.083
64645.000000 1.083
64650.000000 1.083
64655.000000 1.083
64660.000000 1.083
64665.000000 1.083
64670.000000 1.083
64675.000000 1.083
64680.000000 1.083
64685.000000 1.083
64690.000000 1.083
64695.000000 1.083
64700.000000 1.083
64705.000000 1.083
64710.000000 1.083
64715.000000 1.083
64720.000000 1.083
64725.000000 1.083
64730.000000 1.083
64735.000000 1.083
64740.000000 1.083
64745.000000 1.083
64750.000000 1.083
64755.000000 1.083
64760.000000 1.083
64765.000000 1.083
64770.000000 1.083
64775.000000 1.083
64780.000000 1.083
64785.000000 1.083
64790.000000 1.083
64795.000000 1.167
64800.000000 1.167
64805.000000 1.083
64810.000000 1.083
64815.000000 1.083
64820.000000 1.083
64825.000000 1.083
64830.000000 1.083
64835.000000 1.083
64840.000000 1.083
64845.000000 1.083
64850.000000 1.083
64855.000000 1.083
64860.000000 1.083
64865.000000 1.083
64870.000000 1.083
64875.000000 1.083
64880.000000 1.083
64885.000000 1.083
64890.000000 1.083
64895.000000 1.083
64900.000000 1.083
64905.000000 1.083
64910.000000 1.083
64915.000000 1.083
64920.000000 1.083
64925.000000 1.000
64930.000000 1.083
64935.000000 1.083
64940.000000 1.083
64945.000000 1.083
64950.000000 1.083
64955.000000 1.083
64960.000000 1.083
64965.000000 1.083
64970.000000 1.083
64975.000000 1.083
64980.000000 1.083
64985.000000 1.083
64990.000000 1.000
64995.000000 1.083
65000.000000 1.083
65005.000000 1.083
65010.000000 1.083
65015.000000 1.000
65020.000000 1.083
65025.000000 1.083
65030.000000 1.000
65035.000000 1.083
65040.000000 1.000
65045.000000 1.083
65050.000000 1.083
65055.000000 1.083
65060.000000 1.083
65065.000000 1.083
65070.000000 1.083
65075.000000 1.083
65080.000000 1.083
65085.000000 1.083
65090.000000 1.083
65095.000000 1.083
65100.000000 1.083
65105.000000 1.083
65110.000000 1.000
65115.000000 1.083
65120.000000 1.000
65125.000000 1.000
65130.000000 1.083
65135.000000 1.083
65140.000000 1.083
65145.000000 1.083
65150.000000 1.083
65155.000000 1.083
65160.000000 1.167
65165.000000 1.167
65170.000000 1.083
65175.000000 1.083
65180.000000 1.083
65185.000000 1.083
65190.000000 1.083
65195.000000 1.083
65200.000000 1.083
65205.000000 1.083
65210.000000 1.167
65215.000000 1.083
65220.000000 1.167
65225.000000 1.167
65230.000000 1.167
65235.000000 1.167
65240.000000 1.083
65245.000000 1.167
65250.000000 1.167
65255.000000 1.167
65260.000000 1.083
65265.000000 1.083
65270.000000 1.083
65275.000000 1.000
65280.000000 1.083
65285.000000 1.083
65290.000000 1.083
65295.000000 1.083
65300.000000 1.083
65305.000000 1.083
65310.000000 1.083
65315.000000 1.083
65320.000000 1.083
65325.000000 1.083
65330.000000 1.000
65335.000000 1.167
65340.000000 1.167
65345.000000 1.167
65350.000000 1.167
65355.000000 1.167
65360.000000 1.167
65365.000000 1.167
65370.000000 1.167
65375.000000 1.083
65380.000000 1.083
65385.000000 1.083
65390.000000 1.083
65395.000000 1.083
65400.000000 1.083
65405.000000 1.083
65410.000000 1.083
65415.000000 1.083
65420.000000 1.167
65425.000000 1.083
65430.000000 1.083
65435.000000 1.083
65440.000000 1.083
65445.000000 1.083
65450.000000 1.083
65455.000000 1.083
65460.000000 1.083
65465.000000 1.083
65470.000000 1.083
65475.000000 1.083
65480.000000 1.000
65485.000000 1.083
65490.000000 1.083
65495.000000 1.083
65500.000000 1.000
65505.000000 1.083
65510.000000 1.083
65515.000000 1.000
65520.000000 1.000
65525.000000 1.000
65530.000000 1.000
65535.000000 1.000
65540.000000 1.000
65545.000000 1.000
65550.000000 1.000
65555.000000 1.000
65560.000000 1.000
65565.000000 1.000
65570.000000 1.000
65575.000000 1.000
65580.000000 1.000
65585.000000 1.000
65590.000000 1.000
65595.000000 1.000
65600.000000 1.000
65605.000000 1.000
65610.000000 1.000
65615.000000 1.000
65620.000000 1.000
65625.000000 1.000
65630.000000 1.000
65635.000000 1.000
65640.000000 1.083
65645.000000 1.000
65650.000000 1.000
65655.000000 1.000
65660.000000 1.000
65665.000000 1.000
65670.000000 1.000
65675.000000 1.000
65680.000000 1.000
65685.000000 1.000
65690.000000 1.000
65695.000000 1.000
65700.000000 1.000
65705.000000 1.000
65710.000000 1.000
65715.000000 1.000
65720.000000 1.000
65725.000000 1.083
65730.000000 1.000
65735.000000 1.167
65740.000000 1.000
65745.000000 1.083
65750.000000 1.000
65755.000000 1.000
65760.000000 1.083
65765.000000 1.083
65770.000000 1.083
65775.000000 1.083
65780.000000 1.083
65785.000000 1.083
65790.000000 1.083
65795.000000 1.083
65800.000000 1.083
65805.000000 1.083
65810.000000 1.083
65815.000000 1.083
65820.000000 1.000
65825.000000 1.000
65830.000000 1.000
65835.000000 1.000
65840.000000 1.000
65845.000000 1.000
65850.000000 1.000
65855.000000 1.000
65860.000000 1.000
65865.000000 1.000
65870.000000 1.000
65875.000000 1.000
65880.000000 1.000
65885.000000 1.000
65890.000000 1.000
65895.000000 1.000
65900.000000 1.083
65905.000000 1.000
65910.000000 1.000
65915.000000 1.000
65920.000000 1.000
65925.000000 1.000
65930.000000 1.000
65935.000000 1.000
65940.000000 1.000
65945.000000 1.000
65950.000000 0.917
65955.000000 1.000
65960.000000 0.917
65965.000000 0.917
65970.000000 0.917
65975.000000 0.917
65980.000000 0.917
65985.000000 0.917
65990.000000 0.917
65995.000000 0.917
66000.000000 0.917
66005.000000 0.917
66010.000000 1.000
66015.000000 1.000
66020.000000 0.917
66025.000000 0.917
66030.000000 1.000
66035.000000 1.083
66040.000000 1.083
66045.000000 1.083
66050.000000 1.000
66055.000000 1.000
66060.000000 0.917
66065.000000 1.000
66070.000000 1.000
66075.000000 1.000
66080.000000 1.000
66085.000000 1.000
66090.000000 1.083
66095.000000 1.000
66100.000000 1.083
66105.000000 1.083
66110.000000 1.000
66115.000000 1.083
66120.000000 1.083
66125.000000 1.083
66130.000000 1.083
66135.000000 1.000
66140.000000 1.083
66145.000000 1.000
66150.000000 1.000
66155.000000 1.000
66160.000000 1.000
66165.000000 1.000
66170.000000 1.000
66175.000000 1.000
66180.000000 1.083
66185.000000 1.083
66190.000000 1.083
66195.000000 1.083
66200.000000 1.083
66205.000000 1.083
66210.000000 1.083
66215.000000 1.083
66220.000000 1.083
66225.000000 1.083
66230.000000 1.083
66235.000000 1.083
66240.000000 1.083
66245.000000 1.083
66250.000000 1.083
66255.000000 1.083
66260.000000 1.083
66265.000000 1.083
66270.000000 1.083
66275.000000 1.083
66280.000000 1.083
66285.000000 1.083
66290.000000 1.083
66295.000000 1.083
66300.000000 1.167
66305.000000 1.083
66310.000000 1.083
66315.000000 0.917
66320.000000 0.917
66325.000000 0.917
66330.000000 0.917
66335.000000 0.917
66340.000000 0.917
66345.000000 0.917
66350.000000 0.917
66355.000000 0.917
66360.000000 0.917
66365.000000 1.000
66370.000000 1.000
66375.000000 0.917
66380.000000 1.000
66385.000000 1.000
66390.000000 1.000
66395.000000 1.000
66400.000000 1.000
66405.000000 1.000
66410.000000 1.000
66415.000000 1.000
66420.000000 1.000
66425.000000 1.000
66430.000000 1.000
66435.000000 1.000
66440.000000 1.000
66445.000000 1.000
66450.000000 1.000
66455.000000 1.000
66460.000000 1.000
66465.000000 1.000
66470.000000 1.000
66475.000000 1.000
66480.000000 0.917
66485.000000 0.917
66490.000000 0.917
66495.000000 0.917
66500.000000 0.917
66505.000000 0.917
66510.000000 0.917
66515.000000 0.917
66520.000000 1.083
66525.000000 1.000
66530.000000 1.000
66535.000000 1.000
66540.000000 1.000
66545.000000 0.917
66550.000000 1.000
66555.000000 1.000
66560.000000 0.917
66565.000000 1.000
66570.000000 1.000
66575.000000 1.000
66580.000000 0.917
66585.000000 0.917
66590.000000 1.000
66595.000000 0.917
66600.000000 0.917
66605.000000 0.917
66610.000000 0.917
66615.000000 0.917
66620.000000 0.917
66625.000000 0.917
66630.000000 0.917
66635.000000 0.917
66640.000000 1.000
66645.000000 1.000
66650.000000 0.917
66655.000000 0.917
66660.000000 0.917
66665.000000 0.917
66670.000000 1.000
66675.000000 1.000
66680.000000 1.000
66685.000000 0.917
66690.000000 1.000
66695.000000 1.083
66700.000000 1.167
66705.000000 1.000
66710.000000 1.000
66715.000000 1.000
66720.000000 1.000
66725.000000 1.000
66730.000000 1.000
66735.000000 1.000
66740.000000 1.000
66745.000000 1.000
66750.000000 1.000
66755.000000 1.000
66760.000000 1.000
66765.000000 1.000
66770.000000 1.000
66775.000000 1.000
66780.000000 1.000
66785.000000 1.000
66790.000000 1.000
66795.000000 1.167
66800.000000 1.167
66805.000000 1.167
66810.000000 1.083
66815.000000 1.000
66820.000000 1.083
66825.000000 1.000
66830.000000 1.000
66835.000000 1.083
66840.000000 1.000
66845.000000 1.083
66850.000000 1.000
66855.000000 1.083
66860.000000 1.083
66865.000000 1.083
66870.000000 1.083
66875.000000 1.083
66880.000000 1.083
66885.000000 1.000
66890.000000 1.167
66895.000000 1.167
66900.000000 1.167
66905.000000 1.167
66910.000000 1.167
66915.000000 1.167
66920.000000 1.167
66925.000000 1.167
66930.000000 1.083
66935.000000 1.167
66940.000000 1.167
66945.000000 1.167
66950.000000 1.167
66955.000000 1.083
66960.000000 1.167
66965.000000 1.167
66970.000000 1.167
66975.000000 1.167
66980.000000 1.083
66985.000000 1.083
66990.000000 1.083
66995.000000 1.167
67000.000000 1.083
67005.000000 1.000
67010.000000 1.000
67015.000000 1.000
67020.000000 1.083
67025.000000 1.083
67030.000000 1.083
67035.000000 1.000
67040.000000 1.000
67045.000000 1.000
67050.000000 1.000
67055.000000 1.000
67060.000000 1.000
67065.000000 1.000
67070.000000 1.000
67075.000000 1.000
67080.000000 1.000
67085.000000 1.000
67090.000000 1.000
67095.000000 1.000
67100.000000 1.000
67105.000000 1.000
67110.000000 1.000
67115.000000 1.000
67120.000000 0.917
67125.000000 1.000
67130.000000 1.000
67135.000000 1.000
67140.000000 1.000
67145.000000 1.000
67150.000000 1.000
67155.000000 1.000
67160.000000 1.000
67165.000000 1.000
67170.000000 1.000
67175.000000 1.000
67180.000000 1.000
67185.000000 1.000
67190.000000 1.000
67195.000000 1.000
67200.000000 1.000
67205.000000 1.000
67210.000000 1.000
67215.000000 1.000
67220.000000 1.083
67225.000000 1.000
67230.000000 1.083
67235.000000 1.000
67240.000000 1.000
67245.000000 1.000
67250.000000 1.000
67255.000000 1.000
67260.000000 1.000
67265.000000 1.000
67270.000000 1.083
67275.000000 1.000
67280.000000 1.000
67285.000000 1.000
67290.000000 1.000
67295.000000 1.000
67300.000000 0.917
67305.000000 0.917
67310.000000 0.917
67315.000000 0.917
67320.000000 0.917
67325.000000 0.917
67330.000000 0.917
67335.000000 0.917
67340.000000 0.917
67345.000000 0.917
67350.000000 0.917
67355.000000 0.917
67360.000000 0.917
67365.000000 0.917
67370.000000 0.917
67375.000000 0.917
67380.000000 0.917
67385.000000 0.917
67390.000000 0.917
67395.000000 0.917
67400.000000 0.917
67405.000000 0.917
67410.000000 1.000
67415.000000 1.000
67420.000000 1.000
67425.000000 1.000
67430.000000 1.000
67435.000000 0.917
67440.000000 1.000
67445.000000 1.000
67450.000000 1.000
67455.000000 1.000
67460.000000 1.000
67465.000000 1.000
67470.000000 1.000
67475.000000 1.000
67480.000000 1.000
67485.000000 1.000
67490.000000 0.917
67495.000000 1.000
67500.000000 0.917
67505.000000 0.917
67510.000000 0.833
67515.000000 0.917
67520.000000 1.000
67525.000000 0.917
67530.000000 0.917
67535.000000 1.000
67540.000000 0.917
67545.000000 0.917
67550.000000 1.000
67555.000000 0.917
67560.000000 0.917
67565.000000 0.917
67570.000000 0.917
67575.000000 0.917
67580.000000 1.000
67585.000000 0.917
67590.000000 0.917
67595.000000 0.917
67600.000000 0.917
67605.000000 0.917
67610.000000 0.917
67615.000000 0.917
67620.000000 0.917
67625.000000 0.917
67630.000000 0.917
67635.000000 0.917
67640.000000 0.917
67645.000000 0.917
67650.000000 0.917
67655.000000 0.917
67660.000000 0.917
67665.000000 0.917
67670.000000 0.917
67675.000000 0.917
67680.000000 0.917
67685.000000 0.917
67690.000000 0.917
67695.000000 0.917
67700.000000 0.833
67705.000000 0.833
67710.000000 0.833
67715.000000 0.833
67720.000000 0.833
67725.000000 0.833
67730.000000 0.750
67735.000000 0.750
67740.000000 0.750
67745.000000 0.750
67750.000000 0.750
67755.000000 0.833
67760.000000 0.833
67765.000000 0.833
67770.000000 0.833
67775.000000 0.750
67780.000000 0.750
67785.000000 0.750
67790.000000 0.833
67795.000000 0.833
67800.000000 0.750
67805.000000 0.750
67810.000000 0.833
67815.000000 0.833
67820.000000 0.833
67825.000000 0.833
67830.000000 0.833
67835.000000 0.750
67840.000000 0.750
67845.000000 0.833
67850.000000 0.833
67855.000000 0.833
67860.000000 0.833
67865.000000 0.833
67870.000000 0.833
67875.000000 0.833
67880.000000 0.833
67885.000000 0.750
67890.000000 0.750
67895.000000 0.750
67900.000000 0.750
67905.000000 0.917
67910.000000 0.750
67915.000000 0.917
67920.000000 0.917
67925.000000 0.833
67930.000000 0.833
67935.000000 0.750
67940.000000 0.833
67945.000000 0.833
67950.000000 0.750
67955.000000 0.833
67960.000000 0.750
67965.000000 0.833
67970.000000 0.833
67975.000000 0.833
67980.000000 0.833
67985.000000 0.833
67990.000000 0.833
67995.000000 0.833
68000.000000 0.833
68005.000000 0.833
68010.000000 0.750
68015.000000 0.833
68020.000000 0.750
68025.000000 0.750
68030.000000 0.750
68035.000000 0.750
68040.000000 0.750
68045.000000 0.750
68050.000000 0.833
68055.000000 0.833
68060.000000 0.750
68065.000000 0.750
68070.000000 0.833
68075.000000 0.750
68080.000000 0.750
68085.000000 0.750
68090.000000 0.833
68095.000000 0.750
68100.000000 0.750
68105.000000 0.750
68110.000000 0.750
68115.000000 0.750
68120.000000 0.750
68125.000000 0.750
68130.000000 0.833
68135.000000 0.750
68140.000000 0.833
68145.000000 0.750
68150.000000 0.750
68155.000000 0.833
68160.000000 0.750
68165.000000 0.833
68170.000000 0.750
68175.000000 0.750
68180.000000 0.750
68185.000000 0.750
68190.000000 0.833
68195.000000 0.833
68200.000000 0.833
68205.000000 0.750
68210.000000 0.750
68215.000000 0.833
68220.000000 0.833
68225.000000 0.750
68230.000000 0.750
68235.000000 0.750
68240.000000 0.750
68245.000000 0.750
68250.000000 0.750
68255.000000 0.750
68260.000000 0.750
68265.000000 0.750
68270.000000 0.750
68275.000000 0.750
68280.000000 0.750
68285.000000 0.750
68290.000000 0.750
68295.000000 0.750
68300.000000 0.750
68305.000000 0.750
68310.000000 0.750
68315.000000 0.750
68320.000000 0.833
68325.000000 0.833
68330.000000 0.833
68335.000000 0.833
68340.000000 0.833
68345.000000 0.833
68350.000000 0.833
68355.000000 0.833
68360.000000 0.833
68365.000000 0.833
68370.000000 0.917
68375.000000 0.917
68380.000000 0.917
68385.000000 0.917
68390.000000 0.833
68395.000000 0.833
68400.000000 0.917
68405.000000 0.917
68410.000000 0.833
68415.000000 0.833
68420.000000 0.833
68425.000000 0.917
68430.000000 0.833
68435.000000 0.833
68440.000000 0.750
68445.000000 0.833
68450.000000 0.750
68455.000000 0.750
68460.000000 0.833
68465.000000 0.750
68470.000000 0.833
68475.000000 0.833
68480.000000 0.833
68485.000000 0.833
68490.000000 0.833
68495.000000 0.833
68500.000000 0.833
68505.000000 0.833
68510.000000 0.833
68515.000000 0.833
68520.000000 0.833
68525.000000 0.833
68530.000000 0.833
68535.000000 0.833
68540.000000 0.833
68545.000000 0.833
68550.000000 0.833
68555.000000 0.833
68560.000000 0.833
68565.000000 0.917
68570.000000 0.833
68575.000000 0.917
68580.000000 0.917
68585.000000 0.917
68590.000000 0.917
68595.000000 0.917
68600.000000 0.917
68605.000000 0.917
68610.000000 0.917
68615.000000 0.917
68620.000000 0.917
68625.000000 0.917
68630.000000 0.917
68635.000000 0.917
68640.000000 0.833
68645.000000 0.917
68650.000000 0.833
68655.000000 0.917
68660.000000 0.833
68665.000000 0.917
68670.000000 0.917
68675.000000 0.917
68680.000000 0.917
68685.000000 0.833
68690.000000 0.917
68695.000000 0.833
68700.000000 0.917
68705.000000 0.833
68710.000000 1.000
68715.000000 0.833
68720.000000 0.833
68725.000000 0.833
68730.000000 0.833
68735.000000 0.833
68740.000000 0.833
68745.000000 0.833
68750.000000 0.833
68755.000000 0.833
68760.000000 0.833
68765.000000 0.917
68770.000000 0.917
68775.000000 1.000
68780.000000 0.917
68785.000000 1.000
68790.000000 1.000
68795.000000 0.917
68800.000000 0.917
68805.000000 1.000
68810.000000 1.000
68815.000000 0.917
68820.000000 1.000
68825.000000 0.917
68830.000000 0.917
68835.000000 0.917
68840.000000 0.917
68845.000000 0.917
68850.000000 0.917
68855.000000 0.917
68860.000000 0.917
68865.000000 0.917
68870.000000 0.917
68875.000000 0.833
68880.000000 0.917
68885.000000 0.833
68890.000000 0.917
68895.000000 0.833
68900.000000 0.917
68905.000000 0.917
68910.000000 1.000
68915.000000 0.917
68920.000000 0.917
68925.000000 0.917
68930.000000 0.917
68935.000000 0.917
68940.000000 0.917
68945.000000 0.917
68950.000000 0.917
68955.000000 1.000
68960.000000 1.000
68965.000000 0.917
68970.000000 1.000
68975.000000 0.917
68980.000000 0.917
68985.000000 0.917
68990.000000 1.000
68995.000000 0.917
69000.000000 0.917
69005.000000 0.917
69010.000000 0.917
69015.000000 0.833
69020.000000 1.000
69025.000000 0.917
69030.000000 0.917
69035.000000 0.917
69040.000000 0.833
69045.000000 1.000
69050.000000 1.083
69055.000000 1.000
69060.000000 1.000
69065.000000 0.917
69070.000000 0.917
69075.000000 0.917
69080.000000 0.917
69085.000000 0.917
69090.000000 0.917
69095.000000 0.917
69100.000000 0.917
69105.000000 0.917
69110.000000 1.000
69115.000000 1.000
69120.000000 0.917
69125.000000 1.000
69130.000000 1.000
69135.000000 0.917
69140.000000 0.917
69145.000000 0.917
69150.000000 0.917
69155.000000 0.917
69160.000000 0.917
69165.000000 0.917
69170.000000 1.000
69175.000000 0.917
69180.000000 1.000
69185.000000 1.000
69190.000000 0.917
69195.000000 1.000
69200.000000 1.000
69205.000000 1.000
69210.000000 0.917
69215.000000 0.917
69220.000000 0.917
69225.000000 0.917
69230.000000 0.917
69235.000000 0.917
69240.000000 0.917
69245.000000 1.000
69250.000000 1.000
69255.000000 1.083
69260.000000 1.083
69265.000000 1.083
69270.000000 1.083
69275.000000 1.083
69280.000000 1.083
69285.000000 1.083
69290.000000 1.083
69295.000000 1.083
69300.000000 1.083
69305.000000 1.083
69310.000000 1.083
69315.000000 1.083
69320.000000 1.083
69325.000000 1.083
69330.000000 1.083
69335.000000 1.083
69340.000000 1.083
69345.000000 1.083
69350.000000 1.083
69355.000000 1.083
69360.000000 1.083
69365.000000 1.083
69370.000000 1.000
69375.000000 1.083
69380.000000 1.083
69385.000000 1.083
69390.000000 1.083
69395.000000 1.083
69400.000000 1.083
69405.000000 1.083
69410.000000 1.083
69415.000000 1.083
69420.000000 1.083
69425.000000 1.083
69430.000000 1.083
69435.000000 1.083
69440.000000 1.083
69445.000000 1.083
69450.000000 1.083
69455.000000 1.083
69460.000000 1.083
69465.000000 1.083
69470.000000 1.083
69475.000000 1.083
69480.000000 1.083
69485.000000 1.083
69490.000000 1.083
69495.000000 1.083
69500.000000 1.083
69505.000000 1.083
69510.000000 1.083
69515.000000 1.083
69520.000000 1.083
69525.000000 1.083
69530.000000 1.083
69535.000000 1.083
69540.000000 1.083
69545.000000 1.083
69550.000000 1.083
69555.000000 1.083
69560.000000 1.083
69565.000000 1.083
69570.000000 1.083
69575.000000 1.083
69580.000000 1.083
69585.000000 1.083
69590.000000 1.083
69595.000000 1.083
69600.000000 1.083
69605.000000 1.083
69610.000000 1.083
69615.000000 1.083
69620.000000 1.083
69625.000000 1.083
69630.000000 1.083
69635.000000 1.083
69640.000000 1.083
69645.000000 1.083
69650.000000 1.167
69655.000000 1.083
69660.000000 1.083
69665.000000 1.083
69670.000000 1.083
69675.000000 1.083
69680.000000 1.083
69685.000000 1.083
69690.000000 1.083
69695.000000 1.083
69700.000000 1.083
69705.000000 1.083
69710.000000 1.083
69715.000000 1.083
69720.000000 1.083
69725.000000 1.083
69730.000000 1.083
69735.000000 1.083
69740.000000 1.083
69745.000000 1.083
69750.000000 1.083
69755.000000 1.083
69760.000000 1.083
69765.000000 1.083
69770.000000 1.083
69775.000000 1.083
69780.000000 1.083
69785.000000 1.083
69790.000000 1.083
69795.000000 1.083
69800.000000 1.083
69805.000000 1.083
69810.000000 1.083
69815.000000 1.083
69820.000000 1.083
69825.000000 1.083
69830.000000 1.083
69835.000000 1.083
69840.000000 1.083
69845.000000 1.083
69850.000000 1.083
69855.000000 1.083
69860.000000 1.083
69865.000000 1.083
69870.000000 1.083
69875.000000 1.083
69880.000000 1.083
69885.000000 1.083
69890.000000 1.083
69895.000000 1.083
69900.000000 1.083
69905.000000 1.083
69910.000000 1.083
69915.000000 1.083
69920.000000 1.083
69925.000000 1.083
69930.000000 1.083
69935.000000 1.083
69940.000000 1.083
69945.000000 1.083
69950.000000 1.083
69955.000000 1.083
69960.000000 1.083
69965.000000 1.083
69970.000000 1.083
69975.000000 1.167
69980.000000 1.083
69985.000000 1.083
69990.000000 1.083
69995.000000 1.083
70000.000000 1.083
70005.000000 1.083
70010.000000 1.083
70015.000000 1.083
70020.000000 1.083
70025.000000 1.083
70030.000000 1.083
70035.000000 1.083
70040.000000 1.083
70045.000000 1.083
70050.000000 1.083
70055.000000 1.083
70060.000000 1.083
70065.000000 1.083
70070.000000 1.083
70075.000000 1.083
70080.000000 1.083
70085.000000 1.083
70090.000000 1.083
70095.000000 1.083
70100.000000 1.083
70105.000000 1.083
70110.000000 1.083
70115.000000 1.083
70120.000000 1.083
70125.000000 1.083
70130.000000 1.083
70135.000000 1.083
70140.000000 1.083
70145.000000 1.083
70150.000000 1.083
70155.000000 1.083
70160.000000 1.083
70165.000000 1.083
70170.000000 1.083
70175.000000 1.083
70180.000000 1.083
70185.000000 1.083
70190.000000 1.083
70195.000000 1.083
70200.000000 1.083
70205.000000 1.083
70210.000000 1.083
70215.000000 1.083
70220.000000 1.083
70225.000000 1.083
70230.000000 1.083
70235.000000 1.083
70240.000000 1.083
70245.000000 1.083
70250.000000 1.083
70255.000000 1.083
70260.000000 1.083
70265.000000 1.083
70270.000000 1.083
70275.000000 1.083
70280.000000 1.083
70285.000000 1.083
70290.000000 1.083
70295.000000 1.167
70300.000000 1.167
70305.000000 1.167
70310.000000 1.083
70315.000000 1.167
70320.000000 1.167
70325.000000 1.167
70330.000000 1.167
70335.000000 1.167
70340.000000 1.167
70345.000000 1.167
70350.000000 1.167
70355.000000 1.167
70360.000000 1.083
70365.000000 1.083
70370.000000 1.083
70375.000000 1.083
70380.000000 1.083
70385.000000 1.083
70390.000000 1.083
70395.000000 1.083
70400.000000 1.083
70405.000000 1.083
70410.000000 1.083
70415.000000 1.083
70420.000000 1.167
70425.000000 1.083
70430.000000 1.083
70435.000000 1.167
70440.000000 1.167
70445.000000 1.167
70450.000000 1.167
70455.000000 1.167
70460.000000 1.167
70465.000000 1.167
70470.000000 1.167
70475.000000 1.167
70480.000000 1.167
70485.000000 1.250
70490.000000 1.250
70495.000000 1.250
70500.000000 1.167
70505.000000 1.167
70510.000000 1.167
70515.000000 1.167
70520.000000 1.167
70525.000000 1.167
70530.000000 1.167
70535.000000 1.167
70540.000000 1.167
70545.000000 1.083
70550.000000 1.083
70555.000000 1.167
70560.000000 1.083
70565.000000 1.167
70570.000000 1.167
70575.000000 1.083
70580.000000 1.083
70585.000000 1.083
70590.000000 1.083
70595.000000 1.083
70600.000000 1.083
70605.000000 1.083
70610.000000 1.083
70615.000000 1.083
70620.000000 1.083
70625.000000 1.083
70630.000000 1.083
70635.000000 1.083
70640.000000 1.083
70645.000000 1.083
70650.000000 1.000
70655.000000 1.000
70660.000000 1.000
70665.000000 1.083
70670.000000 1.083
70675.000000 1.083
70680.000000 1.083
70685.000000 1.083
70690.000000 1.083
70695.000000 1.083
70700.000000 1.083
70705.000000 1.083
70710.000000 1.083
70715.000000 1.083
70720.000000 1.083
70725.000000 1.083
70730.000000 1.083
70735.000000 1.083
70740.000000 1.083
70745.000000 1.083
70750.000000 1.083
70755.000000 1.083
70760.000000 1.083
70765.000000 1.083
70770.000000 1.083
70775.000000 1.083
70780.000000 1.083
70785.000000 1.083
70790.000000 1.083
70795.000000 1.083
70800.000000 1.083
70805.000000 1.083
70810.000000 1.083
70815.000000 1.083
70820.000000 1.083
70825.000000 1.083
70830.000000 1.083
70835.000000 1.083
70840.000000 1.083
70845.000000 1.083
70850.000000 1.083
70855.000000 1.083
70860.000000 1.083
70865.000000 1.083
70870.000000 1.083
70875.000000 1.083
70880.000000 1.083
70885.000000 1.000
70890.000000 1.000
70895.000000 1.000
70900.000000 1.083
70905.000000 1.083
70910.000000 1.083
70915.000000 1.083
70920.000000 1.083
70925.000000 1.083
70930.000000 1.167
70935.000000 1.083
70940.000000 1.083
70945.000000 1.083
70950.000000 1.167
70955.000000 1.167
70960.000000 1.167
70965.000000 1.167
70970.000000 1.167
70975.000000 1.083
70980.000000 1.167
70985.000000 1.167
70990.000000 1.167
70995.000000 1.083
71000.000000 1.167
71005.000000 1.083
71010.000000 1.167
71015.000000 1.083
71020.000000 1.083
71025.000000 1.083
71030.000000 1.083
71035.000000 1.083
71040.000000 1.083
71045.000000 1.083
71050.000000 1.083
71055.000000 1.083
71060.000000 1.083
71065.000000 1.167
71070.000000 1.167
71075.000000 1.167
71080.000000 1.083
71085.000000 1.083
71090.000000 1.167
71095.000000 1.167
71100.000000 1.083
71105.000000 1.083
71110.000000 1.000
71115.000000 1.083
71120.000000 1.000
71125.000000 1.000
71130.000000 1.000
71135.000000 1.083
71140.000000 1.083
71145.000000 1.000
71150.000000 1.000
71155.000000 1.083
71160.000000 1.083
71165.000000 1.083
71170.000000 1.083
71175.000000 1.083
71180.000000 1.083
71185.000000 1.083
71190.000000 1.083
71195.000000 1.000
71200.000000 1.083
71205.000000 1.083
71210.000000 1.083
71215.000000 1.083
71220.000000 1.083
71225.000000 1.000
71230.000000 1.083
71235.000000 1.167
71240.000000 1.000
71245.000000 1.083
71250.000000 1.000
71255.000000 1.000
71260.000000 1.000
71265.000000 1.000
71270.000000 1.083
71275.000000 1.000
71280.000000 1.250
71285.000000 1.083
71290.000000 1.000
71295.000000 1.083
71300.000000 1.000
71305.000000 1.083
71310.000000 1.083
71315.000000 1.000
71320.000000 1.000
71325.000000 1.000
71330.000000 1.083
71335.000000 1.083
71340.000000 1.083
71345.000000 1.083
71350.000000 1.083
71355.000000 1.167
71360.000000 1.083
71365.000000 1.083
71370.000000 1.167
71375.000000 1.167
71380.000000 1.167
71385.000000 1.083
71390.000000 1.167
71395.000000 1.167
71400.000000 1.167
71405.000000 1.167
71410.000000 1.167
71415.000000 1.167
71420.000000 1.167
71425.000000 1.167
71430.000000 1.167
71435.000000 1.167
71440.000000 1.167
71445.000000 1.167
71450.000000 1.167
71455.000000 1.167
71460.000000 1.167
71465.000000 1.167
71470.000000 1.167
71475.000000 1.167
71480.000000 1.167
71485.000000 1.167
71490.000000 1.083
71495.000000 1.083
71500.000000 1.167
71505.000000 1.167
71510.000000 1.167
71515.000000 1.167
71520.000000 1.167
71525.000000 1.250
71530.000000 1.167
71535.000000 1.167
71540.000000 1.167
71545.000000 1.167
71550.000000 1.167
71555.000000 1.167
71560.000000 1.167
71565.000000 1.167
71570.000000 1.167
71575.000000 1.250
71580.000000 1.083
71585.000000 1.167
71590.000000 1.167
71595.000000 1.250
71600.000000 1.250
71605.000000 1.167
71610.000000 1.167
71615.000000 1.167
71620.000000 1.167
71625.000000 1.167
71630.000000 1.167
71635.000000 1.167
71640.000000 1.167
71645.000000 1.167
71650.000000 1.167
71655.000000 1.167
71660.000000 1.167
71665.000000 1.167
71670.000000 1.250
71675.000000 1.250
71680.000000 1.250
71685.000000 1.250
71690.000000 1.250
71695.000000 1.250
71700.000000 1.333
71705.000000 1.250
71710.000000 1.333
71715.000000 1.250
71720.000000 1.167
71725.000000 1.250
71730.000000 1.167
71735.000000 1.250
71740.000000 1.250
71745.000000 1.333
71750.000000 1.250
71755.000000 1.250
71760.000000 1.250
71765.000000 1.250
71770.000000 1.250
71775.000000 1.333
71780.000000 1.333
71785.000000 1.333
71790.000000 1.333
71795.000000 1.333
71800.000000 1.333
71805.000000 1.333
71810.000000 1.333
71815.000000 1.333
71820.000000 1.333
71825.000000 1.333
71830.000000 1.333
71835.000000 1.333
71840.000000 1.333
71845.000000 1.333
71850.000000 1.333
71855.000000 1.333
71860.000000 1.333
71865.000000 1.333
71870.000000 1.333
71875.000000 1.333
71880.000000 1.333
71885.000000 1.333
71890.000000 1.333
71895.000000 1.333
71900.000000 1.333
71905.000000 1.333
71910.000000 1.333
71915.000000 1.333
71920.000000 1.333
71925.000000 1.333
71930.000000 1.333
71935.000000 1.333
71940.000000 1.333
71945.000000 1.333
71950.000000 1.333
71955.000000 1.333
71960.000000 1.333
71965.000000 1.333
71970.000000 1.333
71975.000000 1.333
71980.000000 1.333
71985.000000 1.333
71990.000000 1.333
71995.000000 1.333
72000.000000 1.333
72005.000000 1.333
72010.000000 1.333
72015.000000 1.333
72020.000000 1.333
72025.000000 1.333
72030.000000 1.333
72035.000000 1.333
72040.000000 1.333
72045.000000 1.333
72050.000000 1.333
72055.000000 1.333
72060.000000 1.333
72065.000000 1.333
72070.000000 1.333
72075.000000 1.333
72080.000000 1.333
72085.000000 1.333
72090.000000 1.333
72095.000000 1.333
72100.000000 1.333
72105.000000 1.333
72110.000000 1.333
72115.000000 1.333
72120.000000 1.333
72125.000000 1.333
72130.000000 1.333
72135.000000 1.333
72140.000000 1.333
72145.000000 1.333
72150.000000 1.333
72155.000000 1.333
72160.000000 1.333
72165.000000 1.333
72170.000000 1.333
72175.000000 1.333
72180.000000 1.333
72185.000000 1.333
72190.000000 1.333
72195.000000 1.333
72200.000000 1.333
72205.000000 1.333
72210.000000 1.333
72215.000000 1.333
72220.000000 1.333
72225.000000 1.333
72230.000000 1.333
72235.000000 1.333
72240.000000 1.333
72245.000000 1.333
72250.000000 1.333
72255.000000 1.333
72260.000000 1.333
72265.000000 1.333
72270.000000 1.417
72275.000000 1.417
72280.000000 1.333
72285.000000 1.333
72290.000000 1.333
72295.000000 1.333
72300.000000 1.333
72305.000000 1.333
72310.000000 1.333
72315.000000 1.333
72320.000000 1.333
72325.000000 1.333
72330.000000 1.333
72335.000000 1.333
72340.000000 1.333
72345.000000 1.333
72350.000000 1.333
72355.000000 1.333
72360.000000 1.333
72365.000000 1.333
72370.000000 1.333
72375.000000 1.333
72380.000000 1.333
72385.000000 1.333
72390.000000 1.333
72395.000000 1.333
72400.000000 1.333
72405.000000 1.333
72410.000000 1.333
72415.000000 1.333
72420.000000 1.333
72425.000000 1.333
72430.000000 1.333
72435.000000 1.333
72440.000000 1.333
72445.000000 1.333
72450.000000 1.333
72455.000000 1.333
72460.000000 1.333
72465.000000 1.333
72470.000000 1.333
72475.000000 1.333
72480.000000 1.333
72485.000000 1.333
72490.000000 1.333
72495.000000 1.333
72500.000000 1.417
72505.000000 1.333
72510.000000 1.333
72515.000000 1.333
72520.000000 1.333
72525.000000 1.417
72530.000000 1.417
72535.000000 1.333
72540.000000 1.417
72545.000000 1.417
72550.000000 1.417
72555.000000 1.417
72560.000000 1.417
72565.000000 1.417
72570.000000 1.333
72575.000000 1.333
72580.000000 1.333
72585.000000 1.333
72590.000000 1.333
72595.000000 1.333
72600.000000 1.333
72605.000000 1.333
72610.000000 1.333
72615.000000 1.333
72620.000000 1.333
72625.000000 1.333
72630.000000 1.333
72635.000000 1.333
72640.000000 1.333
72645.000000 1.333
72650.000000 1.333
72655.000000 1.333
72660.000000 1.333
72665.000000 1.333
72670.000000 1.333
72675.000000 1.333
72680.000000 1.333
72685.000000 1.333
72690.000000 1.333
72695.000000 1.333
72700.000000 1.333
72705.000000 1.333
72710.000000 1.333
72715.000000 1.333
72720.000000 1.333
72725.000000 1.333
72730.000000 1.333
72735.000000 1.333
72740.000000 1.333
72745.000000 1.333
72750.000000 1.333
72755.000000 1.333
72760.000000 1.333
72765.000000 1.333
72770.000000 1.333
72775.000000 1.333
72780.000000 1.333
72785.000000 1.333
72790.000000 1.333
72795.000000 1.333
72800.000000 1.333
72805.000000 1.333
72810.000000 1.333
72815.000000 1.333
72820.000000 1.333
72825.000000 1.333
72830.000000 1.417
72835.000000 1.333
72840.000000 1.417
72845.000000 1.417
72850.000000 1.417
72855.000000 1.417
72860.000000 1.417
72865.000000 1.417
72870.000000 1.417
72875.000000 1.417
72880.000000 1.417
72885.000000 1.417
72890.000000 1.417
72895.000000 1.417
72900.000000 1.417
72905.000000 1.333
72910.000000 1.417
72915.000000 1.417
72920.000000 1.417
72925.000000 1.333
72930.000000 1.417
72935.000000 1.417
72940.000000 1.417
72945.000000 1.417
72950.000000 1.417
72955.000000 1.417
72960.000000 1.417
72965.000000 1.417
72970.000000 1.417
72975.000000 1.417
72980.000000 1.417
72985.000000 1.333
72990.000000 1.333
72995.000000 1.417
73000.000000 1.333
73005.000000 1.333
73010.000000 1.417
73015.000000 1.417
73020.000000 1.417
73025.000000 1.333
73030.000000 1.417
73035.000000 1.417
73040.000000 1.417
73045.000000 1.417
73050.000000 1.417
73055.000000 1.417
73060.000000 1.417
73065.000000 1.417
73070.000000 1.333
73075.000000 1.500
73080.000000 1.500
73085.000000 1.500
73090.000000 1.500
73095.000000 1.417
73100.000000 1.417
73105.000000 1.333
73110.000000 1.417
73115.000000 1.500
73120.000000 1.500
73125.000000 1.417
73130.000000 1.500
73135.000000 1.417
73140.000000 1.417
73145.000000 1.417
73150.000000 1.417
73155.000000 1.417
73160.000000 1.417
73165.000000 1.417
73170.000000 1.417
73175.000000 1.417
73180.000000 1.417
73185.000000 1.417
73190.000000 1.417
73195.000000 1.417
73200.000000 1.417
73205.000000 1.417
73210.000000 1.417
73215.000000 1.417
73220.000000 1.417
73225.000000 1.417
73230.000000 1.500
73235.000000 1.417
73240.000000 1.417
73245.000000 1.417
73250.000000 1.417
73255.000000 1.500
73260.000000 1.417
73265.000000 1.500
73270.000000 1.500
73275.000000 1.417
73280.000000 1.417
73285.000000 1.417
73290.000000 1.417
73295.000000 1.417
73300.000000 1.417
73305.000000 1.417
73310.000000 1.417
73315.000000 1.417
73320.000000 1.417
73325.000000 1.333
73330.000000 1.417
73335.000000 1.500
73340.000000 1.417
73345.000000 1.583
73350.000000 1.500
73355.000000 1.500
73360.000000 1.500
73365.000000 1.500
73370.000000 1.500
73375.000000 1.500
73380.000000 1.500
73385.000000 1.500
73390.000000 1.417
73395.000000 1.417
73400.000000 1.500
73405.000000 1.500
73410.000000 1.500
73415.000000 1.500
73420.000000 1.417
73425.000000 1.500
73430.000000 1.417
73435.000000 1.417
73440.000000 1.417
73445.000000 1.417
73450.000000 1.333
73455.000000 1.417
73460.000000 1.417
73465.000000 1.500
73470.000000 1.500
73475.000000 1.500
73480.000000 1.500
73485.000000 1.500
73490.000000 1.500
73495.000000 1.417
73500.000000 1.417
73505.000000 1.417
73510.000000 1.500
73515.000000 1.417
73520.000000 1.500
73525.000000 1.500
73530.000000 1.417
73535.000000 1.500
73540.000000 1.417
73545.000000 1.417
73550.000000 1.417
73555.000000 1.500
73560.000000 1.417
73565.000000 1.417
73570.000000 1.417
73575.000000 1.417
73580.000000 1.500
73585.000000 1.417
73590.000000 1.417
73595.000000 1.417
73600.000000 1.417
73605.000000 1.417
73610.000000 1.417
73615.000000 1.417
73620.000000 1.417
73625.000000 1.417
73630.000000 1.417
73635.000000 1.417
73640.000000 1.417
73645.000000 1.500
73650.000000 1.417
73655.000000 1.417
73660.000000 1.417
73665.000000 1.417
73670.000000 1.500
73675.000000 1.417
73680.000000 1.417
73685.000000 1.417
73690.000000 1.417
73695.000000 1.417
73700.000000 1.333
73705.000000 1.417
73710.000000 1.417
73715.000000 1.417
73720.000000 1.417
73725.000000 1.417
73730.000000 1.417
73735.000000 1.333
73740.000000 1.417
73745.000000 1.417
73750.000000 1.500
73755.000000 1.500
73760.000000 1.417
73765.000000 1.417
73770.000000 1.417
73775.000000 1.500
73780.000000 1.417
73785.000000 1.500
73790.000000 1.500
73795.000000 1.417
73800.000000 1.417
73805.000000 1.500
73810.000000 1.500
73815.000000 1.333
73820.000000 1.333
73825.000000 1.333
73830.000000 1.333
73835.000000 1.333
73840.000000 1.333
73845.000000 1.333
73850.000000 1.333
73855.000000 1.333
73860.000000 1.333
73865.000000 1.500
73870.000000 1.333
73875.000000 1.333
73880.000000 1.333
73885.000000 1.250
73890.000000 1.250
73895.000000 1.417
73900.000000 1.333
73905.000000 1.333
73910.000000 1.417
73915.000000 1.333
73920.000000 1.250
73925.000000 1.333
73930.000000 1.333
73935.000000 1.250
73940.000000 1.250
73945.000000 1.250
73950.000000 1.333
73955.000000 1.333
73960.000000 1.333
73965.000000 1.333
73970.000000 1.333
73975.000000 1.333
73980.000000 1.333
73985.000000 1.333
73990.000000 1.333
73995.000000 1.333
74000.000000 1.333
74005.000000 1.333
74010.000000 1.333
74015.000000 1.333
74020.000000 1.333
74025.000000 1.333
74030.000000 1.333
74035.000000 1.333
74040.000000 1.333
74045.000000 1.333
74050.000000 1.333
74055.000000 1.250
74060.000000 1.250
74065.000000 1.333
74070.000000 1.333
74075.000000 1.333
74080.000000 1.333
74085.000000 1.250
74090.000000 1.250
74095.000000 1.333
74100.000000 1.333
74105.000000 1.333
74110.000000 1.333
74115.000000 1.333
74120.000000 1.333
74125.000000 1.333
74130.000000 1.333
74135.000000 1.333
74140.000000 1.333
74145.000000 1.250
74150.000000 1.250
74155.000000 1.333
74160.000000 1.333
74165.000000 1.333
74170.000000 1.333
74175.000000 1.333
74180.000000 1.333
74185.000000 1.417
74190.000000 1.333
74195.000000 1.333
74200.000000 1.333
74205.000000 1.333
74210.000000 1.417
74215.000000 1.333
74220.000000 1.333
74225.000000 1.333
74230.000000 1.333
74235.000000 1.333
74240.000000 1.333
74245.000000 1.333
74250.000000 1.250
74255.000000 1.333
74260.000000 1.250
74265.000000 1.333
74270.000000 1.333
74275.000000 1.333
74280.000000 1.333
74285.000000 1.250
74290.000000 1.333
74295.000000 1.417
74300.000000 1.417
74305.000000 1.417
74310.000000 1.333
74315.000000 1.333
74320.000000 1.417
74325.000000 1.500
74330.000000 1.417
74335.000000 1.417
74340.000000 1.417
74345.000000 1.500
74350.000000 1.500
74355.000000 1.500
74360.000000 1.417
74365.000000 1.500
74370.000000 1.500
74375.000000 1.417
74380.000000 1.500
74385.000000 1.500
74390.000000 1.500
74395.000000 1.500
74400.000000 1.500
74405.000000 1.500
74410.000000 1.417
74415.000000 1.417
74420.000000 1.500
74425.000000 1.500
74430.000000 1.417
74435.000000 1.500
74440.000000 1.417
74445.000000 1.500
74450.000000 1.417
74455.000000 1.417
74460.000000 1.333
74465.000000 1.333
74470.000000 1.333
74475.000000 1.333
74480.000000 1.333
74485.000000 1.333
74490.000000 1.333
74495.000000 1.333
74500.000000 1.333
74505.000000 1.333
74510.000000 1.333
74515.000000 1.333
74520.000000 1.333
74525.000000 1.333
74530.000000 1.333
74535.000000 1.333
74540.000000 1.333
74545.000000 1.333
74550.000000 1.333
74555.000000 1.333
74560.000000 1.417
74565.000000 1.417
74570.000000 1.333
74575.000000 1.417
74580.000000 1.417
74585.000000 1.333
74590.000000 1.333
74595.000000 1.333
74600.000000 1.333
74605.000000 1.333
74610.000000 1.333
74615.000000 1.333
74620.000000 1.333
74625.000000 1.333
74630.000000 1.333
74635.000000 1.333
74640.000000 1.333
74645.000000 1.333
74650.000000 1.333
74655.000000 1.333
74660.000000 1.333
74665.000000 1.333
74670.000000 1.333
74675.000000 1.333
74680.000000 1.333
74685.000000 1.333
74690.000000 1.333
74695.000000 1.333
74700.000000 1.333
74705.000000 1.333
74710.000000 1.333
74715.000000 1.333
74720.000000 1.333
74725.000000 1.333
74730.000000 1.333
74735.000000 1.333
74740.000000 1.333
74745.000000 1.333
74750.000000 1.250
74755.000000 1.333
74760.000000 1.333
74765.000000 1.333
74770.000000 1.333
74775.000000 1.333
74780.000000 1.333
74785.000000 1.333
74790.000000 1.333
74795.000000 1.333
74800.000000 1.333
74805.000000 1.333
74810.000000 1.333
74815.000000 1.333
74820.000000 1.333
74825.000000 1.333
74830.000000 1.333
74835.000000 1.333
74840.000000 1.333
74845.000000 1.333
74850.000000 1.417
74855.000000 1.417
74860.000000 1.333
74865.000000 1.333
74870.000000 1.333
74875.000000 1.333
74880.000000 1.333
74885.000000 1.333
74890.000000 1.333
74895.000000 1.333
74900.000000 1.250
74905.000000 1.250
74910.000000 1.250
74915.000000 1.250
74920.000000 1.250
74925.000000 1.250
74930.000000 1.250
74935.000000 1.333
74940.000000 1.250
74945.000000 1.250
74950.000000 1.250
74955.000000 1.250
74960.000000 1.250
74965.000000 1.250
74970.000000 1.333
74975.000000 1.333
74980.000000 1.333
74985.000000 1.333
74990.000000 1.333
74995.000000 1.333
75000.000000 1.333
75005.000000 1.333
75010.000000 1.333
75015.000000 1.250
75020.000000 1.250
75025.000000 1.250
75030.000000 1.250
75035.000000 1.250
75040.000000 1.250
75045.000000 1.250
75050.000000 1.250
75055.000000 1.250
75060.000000 1.250
75065.000000 1.250
75070.000000 1.250
75075.000000 1.250
75080.000000 1.250
75085.000000 1.250
75090.000000 1.250
75095.000000 1.250
75100.000000 1.250
75105.000000 1.250
75110.000000 1.250
75115.000000 1.250
75120.000000 1.333
75125.000000 1.333
75130.000000 1.250
75135.000000 1.250
75140.000000 1.250
75145.000000 1.250
75150.000000 1.250
75155.000000 1.250
75160.000000 1.250
75165.000000 1.250
75170.000000 1.250
75175.000000 1.333
75180.000000 1.333
75185.000000 1.250
75190.000000 1.250
75195.000000 1.250
75200.000000 1.250
75205.000000 1.250
75210.000000 1.250
75215.000000 1.250
75220.000000 1.250
75225.000000 1.250
75230.000000 1.250
75235.000000 1.250
75240.000000 1.250
75245.000000 1.250
75250.000000 1.333
75255.000000 1.333
75260.000000 1.333
75265.000000 1.250
75270.000000 1.250
75275.000000 1.333
75280.000000 1.250
75285.000000 1.250
75290.000000 1.250
75295.000000 1.250
75300.000000 1.333
75305.000000 1.250
75310.000000 1.333
75315.000000 1.250
75320.000000 1.333
75325.000000 1.250
75330.000000 1.250
75335.000000 1.250
75340.000000 1.167
75345.000000 1.250
75350.000000 1.333
75355.000000 1.333
75360.000000 1.250
75365.000000 1.250
75370.000000 1.333
75375.000000 1.333
75380.000000 1.250
75385.000000 1.333
75390.000000 1.333
75395.000000 1.333
75400.000000 1.250
75405.000000 1.250
75410.000000 1.250
75415.000000 1.250
75420.000000 1.250
75425.000000 1.250
75430.000000 1.250
75435.000000 1.250
75440.000000 1.250
75445.000000 1.250
75450.000000 1.250
75455.000000 1.333
75460.000000 1.333
75465.000000 1.333
75470.000000 1.333
75475.000000 1.250
75480.000000 1.333
75485.000000 1.250
75490.000000 1.250
75495.000000 1.250
75500.000000 1.250
75505.000000 1.333
75510.000000 1.250
75515.000000 1.250
75520.000000 1.250
75525.000000 1.333
75530.000000 1.333
75535.000000 1.333
75540.000000 1.333
75545.000000 1.333
75550.000000 1.333
75555.000000 1.333
75560.000000 1.333
75565.000000 1.333
75570.000000 1.333
75575.000000 1.333
75580.000000 1.333
75585.000000 1.250
75590.000000 1.250
75595.000000 1.250
75600.000000 1.250
75605.000000 1.250
75610.000000 1.333
75615.000000 1.333
75620.000000 1.250
75625.000000 1.250
75630.000000 1.333
75635.000000 1.333
75640.000000 1.250
75645.000000 1.250
75650.000000 1.250
75655.000000 1.333
75660.000000 1.333
75665.000000 1.250
75670.000000 1.250
75675.000000 1.333
75680.000000 1.333
75685.000000 1.333
75690.000000 1.333
75695.000000 1.250
75700.000000 1.333
75705.000000 1.333
75710.000000 1.333
75715.000000 1.333
75720.000000 1.333
75725.000000 1.250
75730.000000 1.333
75735.000000 1.333
75740.000000 1.250
75745.000000 1.250
75750.000000 1.250
75755.000000 1.250
75760.000000 1.250
75765.000000 1.333
75770.000000 1.250
75775.000000 1.333
75780.000000 1.250
75785.000000 1.333
75790.000000 1.333
75795.000000 1.250
75800.000000 1.250
75805.000000 1.250
75810.000000 1.333
75815.000000 1.333
75820.000000 1.333
75825.000000 1.250
75830.000000 1.250
75835.000000 1.333
75840.000000 1.333
75845.000000 1.333
75850.000000 1.250
75855.000000 1.250
75860.000000 1.333
75865.000000 1.333
75870.000000 1.333
75875.000000 1.333
75880.000000 1.333
75885.000000 1.333
75890.000000 1.333
75895.000000 1.333
75900.000000 1.333
75905.000000 1.417
75910.000000 1.417
75915.000000 1.417
75920.000000 1.333
75925.000000 1.417
75930.000000 1.417
75935.000000 1.417
75940.000000 1.417
75945.000000 1.417
75950.000000 1.417
75955.000000 1.333
75960.000000 1.417
75965.000000 1.333
75970.000000 1.333
75975.000000 1.333
75980.000000 1.333
75985.000000 1.333
75990.000000 1.417
75995.000000 1.333
76000.000000 1.417
76005.000000 1.417
76010.000000 1.333
76015.000000 1.333
76020.000000 1.333
76025.000000 1.333
76030.000000 1.333
76035.000000 1.333
76040.000000 1.333
76045.000000 1.333
76050.000000 1.417
76055.000000 1.417
76060.000000 1.333
76065.000000 1.333
76070.000000 1.333
76075.000000 1.333
76080.000000 1.333
76085.000000 1.333
76090.000000 1.333
76095.000000 1.333
76100.000000 1.333
76105.000000 1.333
76110.000000 1.333
76115.000000 1.417
76120.000000 1.333
76125.000000 1.417
76130.000000 1.417
76135.000000 1.333
76140.000000 1.333
76145.000000 1.333
76150.000000 1.417
76155.000000 1.333
76160.000000 1.333
76165.000000 1.333
76170.000000 1.333
76175.000000 1.500
76180.000000 1.417
76185.000000 1.417
76190.000000 1.500
76195.000000 1.417
76200.000000 1.333
76205.000000 1.417
76210.000000 1.333
76215.000000 1.417
76220.000000 1.250
76225.000000 1.333
76230.000000 1.333
76235.000000 1.333
76240.000000 1.333
76245.000000 1.417
76250.000000 1.333
76255.000000 1.417
76260.000000 1.250
76265.000000 1.417
76270.000000 1.250
76275.000000 1.333
76280.000000 1.250
76285.000000 1.250
76290.000000 1.250
76295.000000 1.250
76300.000000 1.250
76305.000000 1.333
76310.000000 1.250
76315.000000 1.250
76320.000000 1.250
76325.000000 1.250
76330.000000 1.250
76335.000000 1.250
76340.000000 1.250
76345.000000 1.250
76350.000000 1.250
76355.000000 1.250
76360.000000 1.250
76365.000000 1.250
76370.000000 1.250
76375.000000 1.333
76380.000000 1.250
76385.000000 1.250
76390.000000 1.333
76395.000000 1.250
76400.000000 1.250
76405.000000 1.250
76410.000000 1.250
76415.000000 1.333
76420.000000 1.333
76425.000000 1.333
76430.000000 1.333
76435.000000 1.333
76440.000000 1.333
76445.000000 1.333
76450.000000 1.333
76455.000000 1.333
76460.000000 1.333
76465.000000 1.333
76470.000000 1.333
76475.000000 1.333
76480.000000 1.333
76485.000000 1.333
76490.000000 1.333
76495.000000 1.333
76500.000000 1.333
76505.000000 1.417
76510.000000 1.417
76515.000000 1.417
76520.000000 1.333
76525.000000 1.417
76530.000000 1.417
76535.000000 1.333
76540.000000 1.417
76545.000000 1.333
76550.000000 1.333
76555.000000 1.417
76560.000000 1.333
76565.000000 1.333
76570.000000 1.417
76575.000000 1.333
76580.000000 1.333
76585.000000 1.417
76590.000000 1.333
76595.000000 1.333
76600.000000 1.417
76605.000000 1.333
76610.000000 1.333
76615.000000 1.417
76620.000000 1.417
76625.000000 1.333
76630.000000 1.417
76635.000000 1.417
76640.000000 1.417
76645.000000 1.417
76650.000000 1.417
76655.000000 1.417
76660.000000 1.417
76665.000000 1.417
76670.000000 1.417
76675.000000 1.417
76680.000000 1.417
76685.000000 1.417
76690.000000 1.417
76695.000000 1.417
76700.000000 1.417
76705.000000 1.417
76710.000000 1.417
76715.000000 1.417
76720.000000 1.417
76725.000000 1.417
76730.000000 1.417
76735.000000 1.417
76740.000000 1.417
76745.000000 1.333
76750.000000 1.417
76755.000000 1.417
76760.000000 1.417
76765.000000 1.417
76770.000000 1.417
76775.000000 1.417
76780.000000 1.417
76785.000000 1.417
76790.000000 1.417
76795.000000 1.417
76800.000000 1.417
76805.000000 1.417
76810.000000 1.417
76815.000000 1.333
76820.000000 1.333
76825.000000 1.417
76830.000000 1.333
76835.000000 1.417
76840.000000 1.417
76845.000000 1.333
76850.000000 1.333
76855.000000 1.333
76860.000000 1.333
76865.000000 1.333
76870.000000 1.333
76875.000000 1.333
76880.000000 1.333
76885.000000 1.333
76890.000000 1.333
76895.000000 1.417
76900.000000 1.333
76905.000000 1.333
76910.000000 1.417
76915.000000 1.417
76920.000000 1.417
76925.000000 1.417
76930.000000 1.417
76935.000000 1.417
76940.000000 1.417
76945.000000 1.417
76950.000000 1.417
76955.000000 1.417
76960.000000 1.417
76965.000000 1.417
76970.000000 1.417
76975.000000 1.417
76980.000000 1.417
76985.000000 1.333
76990.000000 1.417
76995.000000 1.417
77000.000000 1.417
77005.000000 1.417
77010.000000 1.417
77015.000000 1.417
77020.000000 1.417
77025.000000 1.417
77030.000000 1.417
77035.000000 1.417
77040.000000 1.417
77045.000000 1.417
77050.000000 1.417
77055.000000 1.417
77060.000000 1.417
77065.000000 1.417
77070.000000 1.417
77075.000000 1.417
77080.000000 1.417
77085.000000 1.417
77090.000000 1.417
77095.000000 1.333
77100.000000 1.417
77105.000000 1.333
77110.000000 1.333
77115.000000 1.333
77120.000000 1.333
77125.000000 1.417
77130.000000 1.333
77135.000000 1.417
77140.000000 1.417
77145.000000 1.417
77150.000000 1.417
77155.000000 1.417
77160.000000 1.417
77165.000000 1.417
77170.000000 1.417
77175.000000 1.417
77180.000000 1.417
77185.000000 1.417
77190.000000 1.417
77195.000000 1.417
77200.000000 1.417
77205.000000 1.417
77210.000000 1.417
77215.000000 1.333
77220.000000 1.333
77225.000000 1.333
77230.000000 1.417
77235.000000 1.333
77240.000000 1.333
77245.000000 1.333
77250.000000 1.333
77255.000000 1.333
77260.000000 1.417
77265.000000 1.333
77270.000000 1.333
77275.000000 1.417
77280.000000 1.333
77285.000000 1.417
77290.000000 1.417
77295.000000 1.333
77300.000000 1.417
77305.000000 1.333
77310.000000 1.333
77315.000000 1.333
77320.000000 1.333
77325.000000 1.417
77330.000000 1.417
77335.000000 1.417
77340.000000 1.333
77345.000000 1.417
77350.000000 1.417
77355.000000 1.417
77360.000000 1.417
77365.000000 1.417
77370.000000 1.417
77375.000000 1.417
77380.000000 1.417
77385.000000 1.417
77390.000000 1.417
77395.000000 1.417
77400.000000 1.417
77405.000000 1.417
77410.000000 1.417
77415.000000 1.417
77420.000000 1.417
77425.000000 1.417
77430.000000 1.417
77435.000000 1.417
77440.000000 1.417
77445.000000 1.417
77450.000000 1.417
77455.000000 1.417
77460.000000 1.417
77465.000000 1.417
77470.000000 1.417
77475.000000 1.417
77480.000000 1.417
77485.000000 1.417
77490.000000 1.417
77495.000000 1.417
77500.000000 1.417
77505.000000 1.417
77510.000000 1.417
77515.000000 1.417
77520.000000 1.417
77525.000000 1.417
77530.000000 1.417
77535.000000 1.417
77540.000000 1.417
77545.000000 1.417
77550.000000 1.417
77555.000000 1.417
77560.000000 1.417
77565.000000 1.417
77570.000000 1.417
77575.000000 1.417
77580.000000 1.417
77585.000000 1.417
77590.000000 1.417
77595.000000 1.417
77600.000000 1.417
77605.000000 1.417
77610.000000 1.417
77615.000000 1.417
77620.000000 1.417
77625.000000 1.417
77630.000000 1.417
77635.000000 1.417
77640.000000 1.417
77645.000000 1.417
77650.000000 1.417
77655.000000 1.417
77660.000000 1.417
77665.000000 1.417
77670.000000 1.417
77675.000000 1.417
77680.000000 1.417
77685.000000 1.417
77690.000000 1.417
77695.000000 1.417
77700.000000 1.417
77705.000000 1.417
77710.000000 1.417
77715.000000 1.417
77720.000000 1.417
77725.000000 1.417
77730.000000 1.417
77735.000000 1.417
77740.000000 1.417
77745.000000 1.417
77750.000000 1.417
77755.000000 1.417
77760.000000 1.417
77765.000000 1.417
77770.000000 1.417
77775.000000 1.417
77780.000000 1.417
77785.000000 1.417
77790.000000 1.417
77795.000000 1.417
77800.000000 1.333
77805.000000 1.417
77810.000000 1.333
77815.000000 1.333
77820.000000 1.333
77825.000000 1.333
77830.000000 1.333
77835.000000 1.333
77840.000000 1.333
77845.000000 1.333
77850.000000 1.333
77855.000000 1.333
77860.000000 1.333
77865.000000 1.333
77870.000000 1.333
77875.000000 1.250
77880.000000 1.333
77885.000000 1.333
77890.000000 1.250
77895.000000 1.333
77900.000000 1.333
77905.000000 1.333
77910.000000 1.417
77915.000000 1.417
77920.000000 1.417
77925.000000 1.250
77930.000000 1.250
77935.000000 1.250
77940.000000 1.250
77945.000000 1.250
77950.000000 1.250
77955.000000 1.333
77960.000000 1.333
77965.000000 1.417
77970.000000 1.250
77975.000000 1.250
77980.000000 1.333
77985.000000 1.417
77990.000000 1.417
77995.000000 1.417
78000.000000 1.417
78005.000000 1.417
78010.000000 1.417
78015.000000 1.417
78020.000000 1.417
78025.000000 1.417
78030.000000 1.417
78035.000000 1.417
78040.000000 1.417
78045.000000 1.417
78050.000000 1.417
78055.000000 1.417
78060.000000 1.333
78065.000000 1.417
78070.000000 1.417
78075.000000 1.417
78080.000000 1.333
78085.000000 1.333
78090.000000 1.250
78095.000000 1.250
78100.000000 1.333
78105.000000 1.417
78110.000000 1.417
78115.000000 1.417
78120.000000 1.417
78125.000000 1.417
78130.000000 1.333
78135.000000 1.333
78140.000000 1.417
78145.000000 1.250
78150.000000 1.417
78155.000000 1.333
78160.000000 1.417
78165.000000 1.333
78170.000000 1.333
78175.000000 1.333
78180.000000 1.250
78185.000000 1.417
78190.000000 1.333
78195.000000 1.250
78200.000000 1.333
78205.000000 1.333
78210.000000 1.333
78215.000000 1.333
78220.000000 1.333
78225.000000 1.250
78230.000000 1.250
78235.000000 1.333
78240.000000 1.250
78245.000000 1.333
78250.000000 1.333
78255.000000 1.333
78260.000000 1.333
78265.000000 1.333
78270.000000 1.333
78275.000000 1.417
78280.000000 1.417
78285.000000 1.333
78290.000000 1.333
78295.000000 1.333
78300.000000 1.333
78305.000000 1.417
78310.000000 1.417
78315.000000 1.417
78320.000000 1.417
78325.000000 1.417
78330.000000 1.417
78335.000000 1.417
78340.000000 1.417
78345.000000 1.333
78350.000000 1.417
78355.000000 1.500
78360.000000 1.333
78365.000000 1.417
78370.000000 1.333
78375.000000 1.333
78380.000000 1.333
78385.000000 1.333
78390.000000 1.417
78395.000000 1.417
78400.000000 1.417
78405.000000 1.417
78410.000000 1.417
78415.000000 1.333
78420.000000 1.417
78425.000000 1.417
78430.000000 1.333
78435.000000 1.333
78440.000000 1.333
78445.000000 1.417
78450.000000 1.333
78455.000000 1.333
78460.000000 1.417
78465.000000 1.417
78470.000000 1.417
78475.000000 1.333
78480.000000 1.417
78485.000000 1.417
78490.000000 1.417
78495.000000 1.417
78500.000000 1.417
78505.000000 1.417
78510.000000 1.417
78515.000000 1.417
78520.000000 1.417
78525.000000 1.417
78530.000000 1.417
78535.000000 1.417
78540.000000 1.417
78545.000000 1.417
78550.000000 1.417
78555.000000 1.417
78560.000000 1.417
78565.000000 1.417
78570.000000 1.417
78575.000000 1.417
78580.000000 1.417
78585.000000 1.417
78590.000000 1.333
78595.000000 1.333
78600.000000 1.333
78605.000000 1.333
78610.000000 1.333
78615.000000 1.333
78620.000000 1.333
78625.000000 1.333
78630.000000 1.333
78635.000000 1.333
78640.000000 1.333
78645.000000 1.333
78650.000000 1.333
78655.000000 1.333
78660.000000 1.333
78665.000000 1.333
78670.000000 1.333
78675.000000 1.333
78680.000000 1.333
78685.000000 1.333
78690.000000 1.333
78695.000000 1.333
78700.000000 1.333
78705.000000 1.333
78710.000000 1.333
78715.000000 1.333
78720.000000 1.333
78725.000000 1.333
78730.000000 1.333
78735.000000 1.333
78740.000000 1.417
78745.000000 1.333
78750.000000 1.333
78755.000000 1.333
78760.000000 1.333
78765.000000 1.333
78770.000000 1.333
78775.000000 1.333
78780.000000 1.333
78785.000000 1.333
78790.000000 1.333
78795.000000 1.333
78800.000000 1.333
78805.000000 1.417
78810.000000 1.417
78815.000000 1.417
78820.000000 1.333
78825.000000 1.333
78830.000000 1.417
78835.000000 1.333
78840.000000 1.333
78845.000000 1.417
78850.000000 1.417
78855.000000 1.417
78860.000000 1.333
78865.000000 1.333
78870.000000 1.333
78875.000000 1.417
78880.000000 1.417
78885.000000 1.333
78890.000000 1.333
78895.000000 1.333
78900.000000 1.333
78905.000000 1.333
78910.000000 1.333
78915.000000 1.333
78920.000000 1.333
78925.000000 1.333
78930.000000 1.333
78935.000000 1.333
78940.000000 1.333
78945.000000 1.333
78950.000000 1.333
78955.000000 1.333
78960.000000 1.333
78965.000000 1.333
78970.000000 1.333
78975.000000 1.333
78980.000000 1.333
78985.000000 1.333
78990.000000 1.333
78995.000000 1.333
79000.000000 1.333
79005.000000 1.333
79010.000000 1.333
79015.000000 1.333
79020.000000 1.333
79025.000000 1.333
79030.000000 1.333
79035.000000 1.333
79040.000000 1.333
79045.000000 1.333
79050.000000 1.333
79055.000000 1.333
79060.000000 1.333
79065.000000 1.333
79070.000000 1.333
79075.000000 1.333
79080.000000 1.333
79085.000000 1.417
79090.000000 1.333
79095.000000 1.333
79100.000000 1.333
79105.000000 1.333
79110.000000 1.333
79115.000000 1.333
79120.000000 1.333
79125.000000 1.333
79130.000000 1.333
79135.000000 1.333
79140.000000 1.333
79145.000000 1.333
79150.000000 1.333
79155.000000 1.333
79160.000000 1.333
79165.000000 1.333
79170.000000 1.333
79175.000000 1.333
79180.000000 1.333
79185.000000 1.333
79190.000000 1.333
79195.000000 1.333
79200.000000 1.333
79205.000000 1.333
79210.000000 1.333
79215.000000 1.333
79220.000000 1.333
79225.000000 1.333
79230.000000 1.333
79235.000000 1.333
79240.000000 1.250
79245.000000 1.333
79250.000000 1.417
79255.000000 1.417
79260.000000 1.417
79265.000000 1.333
79270.000000 1.333
79275.000000 1.333
79280.000000 1.333
79285.000000 1.250
79290.000000 1.333
79295.000000 1.333
79300.000000 1.333
79305.000000 1.250
79310.000000 1.333
79315.000000 1.333
79320.000000 1.333
79325.000000 1.333
79330.000000 1.333
79335.000000 1.333
79340.000000 1.333
79345.000000 1.333
79350.000000 1.333
79355.000000 1.333
79360.000000 1.333
79365.000000 1.333
79370.000000 1.250
79375.000000 1.250
79380.000000 1.333
79385.000000 1.333
79390.000000 1.250
79395.000000 1.333
79400.000000 1.333
79405.000000 1.333
79410.000000 1.333
79415.000000 1.333
79420.000000 1.333
79425.000000 1.333
79430.000000 1.333
79435.000000 1.333
79440.000000 1.333
79445.000000 1.333
79450.000000 1.333
79455.000000 1.333
79460.000000 1.333
79465.000000 1.333
79470.000000 1.333
79475.000000 1.333
79480.000000 1.333
79485.000000 1.333
79490.000000 1.333
79495.000000 1.333
79500.000000 1.333
79505.000000 1.333
79510.000000 1.333
79515.000000 1.333
79520.000000 1.333
79525.000000 1.333
79530.000000 1.333
79535.000000 1.333
79540.000000 1.333
79545.000000 1.333
79550.000000 1.333
79555.000000 1.333
79560.000000 1.333
79565.000000 1.333
79570.000000 1.333
79575.000000 1.333
79580.000000 1.333
79585.000000 1.333
79590.000000 1.250
79595.000000 1.250
79600.000000 1.333
79605.000000 1.333
79610.000000 1.333
79615.000000 1.333
79620.000000 1.333
79625.000000 1.250
79630.000000 1.250
79635.000000 1.250
79640.000000 1.250
79645.000000 1.250
79650.000000 1.250
79655.000000 1.250
79660.000000 1.250
79665.000000 1.250
79670.000000 1.250
79675.000000 1.250
79680.000000 1.250
79685.000000 1.250
79690.000000 1.250
79695.000000 1.250
79700.000000 1.250
79705.000000 1.167
79710.000000 1.167
79715.000000 1.167
79720.000000 1.167
79725.000000 1.167
79730.000000 1.250
79735.000000 1.167
79740.000000 1.250
79745.000000 1.167
79750.000000 1.250
79755.000000 1.250
79760.000000 1.250
79765.000000 1.167
79770.000000 1.167
79775.000000 1.250
79780.000000 1.167
79785.000000 1.167
79790.000000 1.333
79795.000000 1.250
79800.000000 1.250
79805.000000 1.167
79810.000000 1.167
79815.000000 1.167
79820.000000 1.167
79825.000000 1.167
79830.000000 1.167
79835.000000 1.167
79840.000000 1.167
79845.000000 1.167
79850.000000 1.167
79855.000000 1.167
79860.000000 1.167
79865.000000 1.167
79870.000000 1.250
79875.000000 1.250
79880.000000 1.250
79885.000000 1.250
79890.000000 1.333
79895.000000 1.250
79900.000000 1.167
79905.000000 1.250
79910.000000 1.250
79915.000000 1.250
79920.000000 1.333
79925.000000 1.333
79930.000000 1.333
79935.000000 1.333
79940.000000 1.333
79945.000000 1.250
79950.000000 1.250
79955.000000 1.250
79960.000000 1.250
79965.000000 1.167
79970.000000 1.333
79975.000000 1.167
79980.000000 1.167
79985.000000 1.250
79990.000000 1.250
79995.000000 1.333
80000.000000 1.250
80005.000000 1.250
80010.000000 1.250
80015.000000 1.250
80020.000000 1.167
80025.000000 1.250
80030.000000 1.250
80035.000000 1.250
80040.000000 1.250
80045.000000 1.250
80050.000000 1.250
80055.000000 1.250
80060.000000 1.250
80065.000000 1.250
80070.000000 1.167
80075.000000 1.167
80080.000000 1.333
80085.000000 1.167
80090.000000 1.167
80095.000000 1.250
80100.000000 1.333
80105.000000 1.250
80110.000000 1.250
80115.000000 1.333
80120.000000 1.250
80125.000000 1.250
80130.000000 1.333
80135.000000 1.333
80140.000000 1.333
80145.000000 1.333
80150.000000 1.333
80155.000000 1.333
80160.000000 1.250
80165.000000 1.333
80170.000000 1.333
80175.000000 1.250
80180.000000 1.167
80185.000000 1.333
80190.000000 1.250
80195.000000 1.250
80200.000000 1.250
80205.000000 1.250
80210.000000 1.333
80215.000000 1.167
80220.000000 1.167
80225.000000 1.167
80230.000000 1.167
80235.000000 1.167
80240.000000 1.167
80245.000000 1.250
80250.000000 1.333
80255.000000 1.250
80260.000000 1.250
80265.000000 1.250
80270.000000 1.250
80275.000000 1.250
80280.000000 1.250
80285.000000 1.167
80290.000000 1.167
80295.000000 1.250
80300.000000 1.167
80305.000000 1.250
80310.000000 1.167
80315.000000 1.167
80320.000000 1.250
80325.000000 1.167
80330.000000 1.167
80335.000000 1.167
80340.000000 1.167
80345.000000 1.167
80350.000000 1.250
80355.000000 1.167
80360.000000 1.167
80365.000000 1.167
80370.000000 1.167
80375.000000 1.167
80380.000000 1.167
80385.000000 1.167
80390.000000 1.167
80395.000000 1.250
80400.000000 1.250
80405.000000 1.333
80410.000000 1.250
80415.000000 1.250
80420.000000 1.250
80425.000000 1.167
80430.000000 1.167
80435.000000 1.167
80440.000000 1.250
80445.000000 1.250
80450.000000 1.250
80455.000000 1.250
80460.000000 1.250
80465.000000 1.167
80470.000000 1.250
80475.000000 1.250
80480.000000 1.250
80485.000000 1.167
80490.000000 1.250
80495.000000 1.167
80500.000000 1.167
80505.000000 1.167
80510.000000 1.167
80515.000000 1.167
80520.000000 1.167
80525.000000 1.167
80530.000000 1.250
80535.000000 1.250
80540.000000 1.250
80545.000000 1.167
80550.000000 1.250
80555.000000 1.167
80560.000000 1.167
80565.000000 1.167
80570.000000 1.167
80575.000000 1.167
80580.000000 1.167
80585.000000 1.167
80590.000000 1.167
80595.000000 1.167
80600.000000 1.250
80605.000000 1.250
80610.000000 1.167
80615.000000 1.167
80620.000000 1.167
80625.000000 1.167
80630.000000 1.167
80635.000000 1.167
80640.000000 1.167
80645.000000 1.167
80650.000000 1.167
80655.000000 1.167
80660.000000 1.167
80665.000000 1.167
80670.000000 1.167
80675.000000 1.250
80680.000000 1.167
80685.000000 1.167
80690.000000 1.167
80695.000000 1.250
80700.000000 1.250
80705.000000 1.167
80710.000000 1.250
80715.000000 1.167
80720.000000 1.167
80725.000000 1.250
80730.000000 1.333
80735.000000 1.250
80740.000000 1.250
80745.000000 1.250
80750.000000 1.250
80755.000000 1.250
80760.000000 1.250
80765.000000 1.250
80770.000000 1.250
80775.000000 1.250
80780.000000 1.333
80785.000000 1.250
80790.000000 1.250
80795.000000 1.250
80800.000000 1.250
80805.000000 1.250
80810.000000 1.250
80815.000000 1.250
80820.000000 1.250
80825.000000 1.250
80830.000000 1.250
80835.000000 1.250
80840.000000 1.250
80845.000000 1.417
80850.000000 1.250
80855.000000 1.250
80860.000000 1.333
80865.000000 1.250
80870.000000 1.250
80875.000000 1.417
80880.000000 1.333
80885.000000 1.417
80890.000000 1.333
80895.000000 1.333
80900.000000 1.333
80905.000000 1.333
80910.000000 1.250
80915.000000 1.333
80920.000000 1.333
80925.000000 1.333
80930.000000 1.333
80935.000000 1.333
80940.000000 1.333
80945.000000 1.333
80950.000000 1.333
80955.000000 1.333
80960.000000 1.333
80965.000000 1.250
80970.000000 1.333
80975.000000 1.417
80980.000000 1.333
80985.000000 1.333
80990.000000 1.333
80995.000000 1.333
81000.000000 1.333
81005.000000 1.333
81010.000000 1.333
81015.000000 1.333
81020.000000 1.333
81025.000000 1.333
81030.000000 1.333
81035.000000 1.250
81040.000000 1.333
81045.000000 1.333
81050.000000 1.333
81055.000000 1.333
81060.000000 1.333
81065.000000 1.333
81070.000000 1.333
81075.000000 1.333
81080.000000 1.333
81085.000000 1.333
81090.000000 1.333
81095.000000 1.333
81100.000000 1.333
81105.000000 1.333
81110.000000 1.333
81115.000000 1.333
81120.000000 1.333
81125.000000 1.333
81130.000000 1.333
81135.000000 1.333
81140.000000 1.333
81145.000000 1.333
81150.000000 1.333
81155.000000 1.333
81160.000000 1.333
81165.000000 1.333
81170.000000 1.333
81175.000000 1.333
81180.000000 1.333
81185.000000 1.333
81190.000000 1.333
81195.000000 1.333
81200.000000 1.333
81205.000000 1.417
81210.000000 1.333
81215.000000 1.417
81220.000000 1.500
81225.000000 1.417
81230.000000 1.500
81235.000000 1.500
81240.000000 1.500
81245.000000 1.500
81250.000000 1.500
81255.000000 1.500
81260.000000 1.500
81265.000000 1.500
81270.000000 1.500
81275.000000 1.500
81280.000000 1.417
81285.000000 1.500
81290.000000 1.500
81295.000000 1.500
81300.000000 1.500
81305.000000 1.500
81310.000000 1.500
81315.000000 1.500
81320.000000 1.500
81325.000000 1.500
81330.000000 1.500
81335.000000 1.500
81340.000000 1.500
81345.000000 1.500
81350.000000 1.500
81355.000000 1.500
81360.000000 1.500
81365.000000 1.500
81370.000000 1.417
81375.000000 1.500
81380.000000 1.500
81385.000000 1.500
81390.000000 1.500
81395.000000 1.500
81400.000000 1.500
81405.000000 1.500
81410.000000 1.500
81415.000000 1.500
81420.000000 1.500
81425.000000 1.500
81430.000000 1.500
81435.000000 1.500
81440.000000 1.500
81445.000000 1.500
81450.000000 1.500
81455.000000 1.500
81460.000000 1.500
81465.000000 1.500
81470.000000 1.500
81475.000000 1.500
81480.000000 1.500
81485.000000 1.500
81490.000000 1.500
81495.000000 1.500
81500.000000 1.500
81505.000000 1.500
81510.000000 1.500
81515.000000 1.500
81520.000000 1.500
81525.000000 1.500
81530.000000 1.500
81535.000000 1.500
81540.000000 1.500
81545.000000 1.500
81550.000000 1.500
81555.000000 1.500
81560.000000 1.500
81565.000000 1.500
81570.000000 1.500
81575.000000 1.500
81580.000000 1.500
81585.000000 1.500
81590.000000 1.500
81595.000000 1.417
81600.000000 1.417
81605.000000 1.417
81610.000000 1.333
81615.000000 1.417
81620.000000 1.417
81625.000000 1.333
81630.000000 1.333
81635.000000 1.500
81640.000000 1.500
81645.000000 1.500
81650.000000 1.583
81655.000000 1.500
81660.000000 1.500
81665.000000 1.667
81670.000000 1.583
81675.000000 1.500
81680.000000 1.583
81685.000000 1.500
81690.000000 1.583
81695.000000 1.583
81700.000000 1.583
81705.000000 1.500
81710.000000 1.500
81715.000000 1.583
81720.000000 1.583
81725.000000 1.583
81730.000000 1.500
81735.000000 1.500
81740.000000 1.583
81745.000000 1.500
81750.000000 1.417
81755.000000 1.500
81760.000000 1.417
81765.000000 1.500
81770.000000 1.333
81775.000000 1.333
81780.000000 1.333
81785.000000 1.333
81790.000000 1.333
81795.000000 1.417
81800.000000 1.333
81805.000000 1.333
81810.000000 1.333
81815.000000 1.333
81820.000000 1.417
81825.000000 1.333
81830.000000 1.333
81835.000000 1.417
81840.000000 1.333
81845.000000 1.417
81850.000000 1.333
81855.000000 1.333
81860.000000 1.333
81865.000000 1.333
81870.000000 1.333
81875.000000 1.417
81880.000000 1.333
81885.000000 1.333
81890.000000 1.333
81895.000000 1.333
81900.000000 1.250
81905.000000 1.250
81910.000000 1.333
81915.000000 1.333
81920.000000 1.333
81925.000000 1.333
81930.000000 1.333
81935.000000 1.417
81940.000000 1.417
81945.000000 1.333
81950.000000 1.333
81955.000000 1.333
81960.000000 1.333
81965.000000 1.333
81970.000000 1.333
81975.000000 1.333
81980.000000 1.333
81985.000000 1.333
81990.000000 1.417
81995.000000 1.333
82000.000000 1.417
82005.000000 1.333
82010.000000 1.500
82015.000000 1.417
82020.000000 1.417
82025.000000 1.500
82030.000000 1.417
82035.000000 1.500
82040.000000 1.500
82045.000000 1.500
82050.000000 1.500
82055.000000 1.500
82060.000000 1.417
82065.000000 1.417
82070.000000 1.417
82075.000000 1.417
82080.000000 1.417
82085.000000 1.417
82090.000000 1.417
82095.000000 1.417
82100.000000 1.417
82105.000000 1.417
82110.000000 1.417
82115.000000 1.417
82120.000000 1.417
82125.000000 1.417
82130.000000 1.417
82135.000000 1.333
82140.000000 1.333
82145.000000 1.333
82150.000000 1.333
82155.000000 1.333
82160.000000 1.333
82165.000000 1.333
82170.000000 1.417
82175.000000 1.417
82180.000000 1.417
82185.000000 1.333
82190.000000 1.417
82195.000000 1.333
82200.000000 1.333
82205.000000 1.333
82210.000000 1.333
82215.000000 1.333
82220.000000 1.333
82225.000000 1.333
82230.000000 1.333
82235.000000 1.417
82240.000000 1.333
82245.000000 1.333
82250.000000 1.417
82255.000000 1.333
82260.000000 1.417
82265.000000 1.417
82270.000000 1.417
82275.000000 1.417
82280.000000 1.333
82285.000000 1.417
82290.000000 1.333
82295.000000 1.333
82300.000000 1.500
82305.000000 1.417
82310.000000 1.333
82315.000000 1.417
82320.000000 1.417
82325.000000 1.333
82330.000000 1.417
82335.000000 1.333
82340.000000 1.333
82345.000000 1.333
82350.000000 1.333
82355.000000 1.333
82360.000000 1.333
82365.000000 1.333
82370.000000 1.417
82375.000000 1.333
82380.000000 1.333
82385.000000 1.417
82390.000000 1.333
82395.000000 1.417
82400.000000 1.333
82405.000000 1.333
82410.000000 1.417
82415.000000 1.417
82420.000000 1.417
82425.000000 1.417
82430.000000 1.417
82435.000000 1.417
82440.000000 1.417
82445.000000 1.417
82450.000000 1.417
82455.000000 1.417
82460.000000 1.417
82465.000000 1.417
82470.000000 1.417
82475.000000 1.417
82480.000000 1.417
82485.000000 1.417
82490.000000 1.417
82495.000000 1.417
82500.000000 1.417
82505.000000 1.417
82510.000000 1.417
82515.000000 1.417
82520.000000 1.417
82525.000000 1.417
82530.000000 1.417
82535.000000 1.417
82540.000000 1.417
82545.000000 1.417
82550.000000 1.417
82555.000000 1.417
82560.000000 1.417
82565.000000 1.417
82570.000000 1.417
82575.000000 1.417
82580.000000 1.417
82585.000000 1.417
82590.000000 1.417
82595.000000 1.417
82600.000000 1.417
82605.000000 1.417
82610.000000 1.333
82615.000000 1.333
82620.000000 1.417
82625.000000 1.333
82630.000000 1.333
82635.000000 1.333
82640.000000 1.333
82645.000000 1.333
82650.000000 1.417
82655.000000 1.333
82660.000000 1.333
82665.000000 1.333
82670.000000 1.333
82675.000000 1.333
82680.000000 1.333
82685.000000 1.417
82690.000000 1.333
82695.000000 1.333
82700.000000 1.333
82705.000000 1.333
82710.000000 1.417
82715.000000 1.417
82720.000000 1.417
82725.000000 1.417
82730.000000 1.417
82735.000000 1.417
82740.000000 1.500
82745.000000 1.417
82750.000000 1.417
82755.000000 1.417
82760.000000 1.417
82765.000000 1.500
82770.000000 1.417
82775.000000 1.417
82780.000000 1.417
82785.000000 1.417
82790.000000 1.417
82795.000000 1.417
82800.000000 1.417
82805.000000 1.417
82810.000000 1.417
82815.000000 1.417
82820.000000 1.500
82825.000000 1.417
82830.000000 1.417
82835.000000 1.417
82840.000000 1.417
82845.000000 1.417
82850.000000 1.417
82855.000000 1.417
82860.000000 1.417
82865.000000 1.417
82870.000000 1.417
82875.000000 1.417
82880.000000 1.417
82885.000000 1.417
82890.000000 1.417
82895.000000 1.417
82900.000000 1.417
82905.000000 1.417
82910.000000 1.417
82915.000000 1.500
82920.000000 1.500
82925.000000 1.417
82930.000000 1.417
82935.000000 1.417
82940.000000 1.417
82945.000000 1.500
82950.000000 1.500
82955.000000 1.500
82960.000000 1.500
82965.000000 1.417
82970.000000 1.417
82975.000000 1.500
82980.000000 1.500
82985.000000 1.500
82990.000000 1.500
82995.000000 1.500
83000.000000 1.500
83005.000000 1.500
83010.000000 1.417
83015.000000 1.417
83020.000000 1.417
83025.000000 1.417
83030.000000 1.417
83035.000000 1.417
83040.000000 1.417
83045.000000 1.417
83050.000000 1.417
83055.000000 1.417
83060.000000 1.417
83065.000000 1.417
83070.000000 1.417
83075.000000 1.417
83080.000000 1.417
83085.000000 1.417
83090.000000 1.417
83095.000000 1.500
83100.000000 1.417
83105.000000 1.333
83110.000000 1.500
83115.000000 1.500
83120.000000 1.500
83125.000000 1.333
83130.000000 1.417
83135.000000 1.417
83140.000000 1.500
83145.000000 1.333
83150.000000 1.500
83155.000000 1.500
83160.000000 1.500
83165.000000 1.583
83170.000000 1.583
83175.000000 1.500
83180.000000 1.583
83185.000000 1.583
83190.000000 1.667
83195.000000 1.583
83200.000000 1.583
83205.000000 1.583
83210.000000 1.583
83215.000000 1.583
83220.000000 1.583
83225.000000 1.583
83230.000000 1.500
83235.000000 1.583
83240.000000 1.583
83245.000000 1.583
83250.000000 1.500
83255.000000 1.583
83260.000000 1.583
83265.000000 1.583
83270.000000 1.667
83275.000000 1.583
83280.000000 1.583
83285.000000 1.500
83290.000000 1.500
83295.000000 1.500
83300.000000 1.500
83305.000000 1.500
83310.000000 1.500
83315.000000 1.500
83320.000000 1.500
83325.000000 1.500
83330.000000 1.500
83335.000000 1.583
83340.000000 1.500
83345.000000 1.500
83350.000000 1.500
83355.000000 1.500
83360.000000 1.500
83365.000000 1.500
83370.000000 1.500
83375.000000 1.500
83380.000000 1.500
83385.000000 1.583
83390.000000 1.583
83395.000000 1.583
83400.000000 1.583
83405.000000 1.583
83410.000000 1.583
83415.000000 1.500
83420.000000 1.667
83425.000000 1.667
83430.000000 1.667
83435.000000 1.750
83440.000000 1.583
83445.000000 1.667
83450.000000 1.667
83455.000000 1.500
83460.000000 1.500
83465.000000 1.583
83470.000000 1.583
83475.000000 1.500
83480.000000 1.583
83485.000000 1.500
83490.000000 1.583
83495.000000 1.583
83500.000000 1.500
83505.000000 1.583
83510.000000 1.500
83515.000000 1.583
83520.000000 1.583
83525.000000 1.583
83530.000000 1.583
83535.000000 1.500
83540.000000 1.583
83545.000000 1.500
83550.000000 1.500
83555.000000 1.500
83560.000000 1.500
83565.000000 1.500
83570.000000 1.500
83575.000000 1.583
83580.000000 1.583
83585.000000 1.583
83590.000000 1.583
83595.000000 1.583
83600.000000 1.583
83605.000000 1.583
83610.000000 1.500
83615.000000 1.667
83620.000000 1.500
83625.000000 1.583
83630.000000 1.500
83635.000000 1.500
83640.000000 1.500
83645.000000 1.500
83650.000000 1.500
83655.000000 1.500
83660.000000 1.500
83665.000000 1.500
83670.000000 1.500
83675.000000 1.500
83680.000000 1.500
83685.000000 1.500
83690.000000 1.500
83695.000000 1.583
83700.000000 1.500
83705.000000 1.500
83710.000000 1.500
83715.000000 1.500
83720.000000 1.500
83725.000000 1.500
83730.000000 1.500
83735.000000 1.583
83740.000000 1.500
83745.000000 1.500
83750.000000 1.500
83755.000000 1.500
83760.000000 1.500
83765.000000 1.500
83770.000000 1.500
83775.000000 1.500
83780.000000 1.583
83785.000000 1.583
83790.000000 1.583
83795.000000 1.583
83800.000000 1.583
83805.000000 1.583
83810.000000 1.583
83815.000000 1.583
83820.000000 1.583
83825.000000 1.583
83830.000000 1.667
83835.000000 1.583
83840.000000 1.583
83845.000000 1.583
83850.000000 1.583
83855.000000 1.583
83860.000000 1.583
83865.000000 1.583
83870.000000 1.583
83875.000000 1.583
83880.000000 1.583
83885.000000 1.583
83890.000000 1.500
83895.000000 1.583
83900.000000 1.500
83905.000000 1.583
83910.000000 1.583
83915.000000 1.583
83920.000000 1.583
83925.000000 1.583
83930.000000 1.583
83935.000000 1.583
83940.000000 1.583
83945.000000 1.500
83950.000000 1.500
83955.000000 1.500
83960.000000 1.500
83965.000000 1.500
83970.000000 1.500
83975.000000 1.500
83980.000000 1.500
83985.000000 1.500
83990.000000 1.500
83995.000000 1.500
84000.000000 1.500
84005.000000 1.500
84010.000000 1.500
84015.000000 1.500
84020.000000 1.500
84025.000000 1.500
84030.000000 1.417
84035.000000 1.500
84040.000000 1.500
84045.000000 1.500
84050.000000 1.583
84055.000000 1.583
84060.000000 1.583
84065.000000 1.583
84070.000000 1.500
84075.000000 1.583
84080.000000 1.667
84085.000000 1.417
84090.000000 1.500
84095.000000 1.500
84100.000000 1.500
84105.000000 1.417
84110.000000 1.417
84115.000000 1.417
84120.000000 1.500
84125.000000 1.417
84130.000000 1.417
84135.000000 1.417
84140.000000 1.417
84145.000000 1.417
84150.000000 1.417
84155.000000 1.417
84160.000000 1.417
84165.000000 1.417
84170.000000 1.500
84175.000000 1.417
84180.000000 1.417
84185.000000 1.500
84190.000000 1.500
84195.000000 1.500
84200.000000 1.500
84205.000000 1.500
84210.000000 1.500
84215.000000 1.500
84220.000000 1.500
84225.000000 1.500
84230.000000 1.500
84235.000000 1.500
84240.000000 1.500
84245.000000 1.417
84250.000000 1.417
84255.000000 1.500
84260.000000 1.500
84265.000000 1.417
84270.000000 1.417
84275.000000 1.417
84280.000000 1.500
84285.000000 1.500
84290.000000 1.417
84295.000000 1.500
84300.000000 1.417
84305.000000 1.417
84310.000000 1.500
84315.000000 1.500
84320.000000 1.500
84325.000000 1.583
84330.000000 1.583
84335.000000 1.583
84340.000000 1.500
84345.000000 1.583
84350.000000 1.500
84355.000000 1.500
84360.000000 1.500
84365.000000 1.500
84370.000000 1.500
84375.000000 1.500
84380.000000 1.500
84385.000000 1.500
84390.000000 1.500
84395.000000 1.500
84400.000000 1.500
84405.000000 1.500
84410.000000 1.500
84415.000000 1.500
84420.000000 1.500
84425.000000 1.500
84430.000000 1.500
84435.000000 1.500
84440.000000 1.500
84445.000000 1.500
84450.000000 1.500
84455.000000 1.500
84460.000000 1.500
84465.000000 1.500
84470.000000 1.500
84475.000000 1.417
84480.000000 1.417
84485.000000 1.417
84490.000000 1.417
84495.000000 1.500
84500.000000 1.500
84505.000000 1.500
84510.000000 1.417
84515.000000 1.500
84520.000000 1.417
84525.000000 1.417
84530.000000 1.333
84535.000000 1.417
84540.000000 1.417
84545.000000 1.417
84550.000000 1.417
84555.000000 1.417
84560.000000 1.500
84565.000000 1.417
84570.000000 1.500
84575.000000 1.500
84580.000000 1.417
84585.000000 1.500
84590.000000 1.417
84595.000000 1.417
84600.000000 1.417
84605.000000 1.417
84610.000000 1.417
84615.000000 1.417
84620.000000 1.583
84625.000000 1.583
84630.000000 1.500
84635.000000 1.417
84640.000000 1.500
84645.000000 1.500
84650.000000 1.583
84655.000000 1.500
84660.000000 1.500
84665.000000 1.500
84670.000000 1.417
84675.000000 1.417
84680.000000 1.417
84685.000000 1.417
84690.000000 1.417
84695.000000 1.500
84700.000000 1.500
84705.000000 1.583
84710.000000 1.500
84715.000000 1.500
84720.000000 1.500
84725.000000 1.417
84730.000000 1.500
84735.000000 1.500
84740.000000 1.500
84745.000000 1.417
84750.000000 1.500
84755.000000 1.417
84760.000000 1.500
84765.000000 1.417
84770.000000 1.500
84775.000000 1.417
84780.000000 1.500
84785.000000 1.417
84790.000000 1.500
84795.000000 1.500
84800.000000 1.500
84805.000000 1.500
84810.000000 1.500
84815.000000 1.500
84820.000000 1.500
84825.000000 1.500
84830.000000 1.500
84835.000000 1.500
84840.000000 1.500
84845.000000 1.500
84850.000000 1.500
84855.000000 1.500
84860.000000 1.500
84865.000000 1.500
84870.000000 1.500
84875.000000 1.500
84880.000000 1.500
84885.000000 1.500
84890.000000 1.500
84895.000000 1.500
84900.000000 1.500
84905.000000 1.500
84910.000000 1.500
84915.000000 1.500
84920.000000 1.500
84925.000000 1.500
84930.000000 1.500
84935.000000 1.417
84940.000000 1.500
84945.000000 1.417
84950.000000 1.417
84955.000000 1.417
84960.000000 1.417
84965.000000 1.417
84970.000000 1.417
84975.000000 1.417
84980.000000 1.417
84985.000000 1.417
84990.000000 1.417
84995.000000 1.417
85000.000000 1.417
85005.000000 1.417
85010.000000 1.417
85015.000000 1.417
85020.000000 1.417
85025.000000 1.417
85030.000000 1.417
85035.000000 1.417
85040.000000 1.417
85045.000000 1.417
85050.000000 1.417
85055.000000 1.417
85060.000000 1.417
85065.000000 1.417
85070.000000 1.417
85075.000000 1.417
85080.000000 1.417
85085.000000 1.500
85090.000000 1.500
85095.000000 1.417
85100.000000 1.417
85105.000000 1.500
85110.000000 1.417
85115.000000 1.417
85120.000000 1.417
85125.000000 1.417
85130.000000 1.417
85135.000000 1.417
85140.000000 1.417
85145.000000 1.417
85150.000000 1.417
85155.000000 1.417
85160.000000 1.417
85165.000000 1.417
85170.000000 1.417
85175.000000 1.417
85180.000000 1.417
85185.000000 1.417
85190.000000 1.417
85195.000000 1.417
85200.000000 1.417
85205.000000 1.500
85210.000000 1.417
85215.000000 1.417
85220.000000 1.417
85225.000000 1.500
85230.000000 1.417
85235.000000 1.417
85240.000000 1.417
85245.000000 1.500
85250.000000 1.417
85255.000000 1.417
85260.000000 1.500
85265.000000 1.417
85270.000000 1.417
85275.000000 1.417
85280.000000 1.417
85285.000000 1.500
85290.000000 1.417
85295.000000 1.500
85300.000000 1.417
85305.000000 1.500
85310.000000 1.583
85315.000000 1.583
85320.000000 1.500
85325.000000 1.583
85330.000000 1.500
85335.000000 1.500
85340.000000 1.583
85345.000000 1.583
85350.000000 1.583
85355.000000 1.583
85360.000000 1.583
85365.000000 1.500
85370.000000 1.583
85375.000000 1.500
85380.000000 1.500
85385.000000 1.500
85390.000000 1.500
85395.000000 1.500
85400.000000 1.500
85405.000000 1.500
85410.000000 1.500
85415.000000 1.500
85420.000000 1.500
85425.000000 1.583
85430.000000 1.500
85435.000000 1.500
85440.000000 1.583
85445.000000 1.583
85450.000000 1.583
85455.000000 1.583
85460.000000 1.583
85465.000000 1.583
85470.000000 1.500
85475.000000 1.583
85480.000000 1.500
85485.000000 1.500
85490.000000 1.500
85495.000000 1.500
85500.000000 1.500
85505.000000 1.583
85510.000000 1.500
85515.000000 1.500
85520.000000 1.500
85525.000000 1.500
85530.000000 1.500
85535.000000 1.500
85540.000000 1.500
85545.000000 1.500
85550.000000 1.500
85555.000000 1.500
85560.000000 1.500
85565.000000 1.500
85570.000000 1.500
85575.000000 1.500
85580.000000 1.500
85585.000000 1.500
85590.000000 1.500
85595.000000 1.500
85600.000000 1.500
85605.000000 1.500
85610.000000 1.500
85615.000000 1.500
85620.000000 1.500
85625.000000 1.500
85630.000000 1.500
85635.000000 1.500
85640.000000 1.500
85645.000000 1.500
85650.000000 1.500
85655.000000 1.500
85660.000000 1.500
85665.000000 1.500
85670.000000 1.500
85675.000000 1.500
85680.000000 1.500
85685.000000 1.500
85690.000000 1.500
85695.000000 1.500
85700.000000 1.500
85705.000000 1.500
85710.000000 1.500
85715.000000 1.500
85720.000000 1.500
85725.000000 1.500
85730.000000 1.583
85735.000000 1.500
85740.000000 1.500
85745.000000 1.500
85750.000000 1.500
85755.000000 1.500
85760.000000 1.500
85765.000000 1.500
85770.000000 1.500
85775.000000 1.500
85780.000000 1.500
85785.000000 1.500
85790.000000 1.500
85795.000000 1.500
85800.000000 1.500
85805.000000 1.417
85810.000000 1.500
85815.000000 1.500
85820.000000 1.500
85825.000000 1.500
85830.000000 1.500
85835.000000 1.500
85840.000000 1.500
85845.000000 1.417
85850.000000 1.500
85855.000000 1.500
85860.000000 1.417
85865.000000 1.417
85870.000000 1.417
85875.000000 1.417
85880.000000 1.500
85885.000000 1.417
85890.000000 1.417
85895.000000 1.417
85900.000000 1.417
85905.000000 1.500
85910.000000 1.500
85915.000000 1.500
85920.000000 1.583
85925.000000 1.417
85930.000000 1.667
85935.000000 1.583
85940.000000 1.583
85945.000000 1.500
85950.000000 1.583
85955.000000 1.583
85960.000000 1.583
85965.000000 1.500
85970.000000 1.583
85975.000000 1.500
85980.000000 1.500
85985.000000 1.500
85990.000000 1.500
85995.000000 1.500
86000.000000 1.500
86005.000000 1.500
86010.000000 1.500
86015.000000 1.500
86020.000000 1.583
86025.000000 1.500
86030.000000 1.500
86035.000000 1.500
86040.000000 1.583
86045.000000 1.583
86050.000000 1.500
86055.000000 1.500
86060.000000 1.500
86065.000000 1.500
86070.000000 1.500
86075.000000 1.500
86080.000000 1.500
86085.000000 1.500
86090.000000 1.500
86095.000000 1.500
86100.000000 1.500
86105.000000 1.500
86110.000000 1.500
86115.000000 1.500
86120.000000 1.500
86125.000000 1.500
86130.000000 1.500
86135.000000 1.500
86140.000000 1.500
86145.000000 1.500
86150.000000 1.500
86155.000000 1.500
86160.000000 1.500
86165.000000 1.500
86170.000000 1.500
86175.000000 1.500
86180.000000 1.500
86185.000000 1.500
86190.000000 1.500
86195.000000 1.500
86200.000000 1.500
86205.000000 1.583
86210.000000 1.583
86215.000000 1.500
86220.000000 1.500
86225.000000 1.500
86230.000000 1.500
86235.000000 1.500
86240.000000 1.583
86245.000000 1.500
86250.000000 1.583
86255.000000 1.500
86260.000000 1.500
86265.000000 1.500
86270.000000 1.583
86275.000000 1.583
86280.000000 1.500
86285.000000 1.583
86290.000000 1.500
86295.000000 1.583
86300.000000 1.583
86305.000000 1.583
86310.000000 1.583
86315.000000 1.583
86320.000000 1.583
86325.000000 1.583
86330.000000 1.583
86335.000000 1.583
86340.000000 1.583
86345.000000 1.583
86350.000000 1.583
86355.000000 1.583
86360.000000 1.583
86365.000000 1.583
86370.000000 1.583
86375.000000 1.583
86380.000000 1.583
86385.000000 1.583
86390.000000 1.583
86395.000000 1.583
86400.000000 1.583
86405.000000 1.583
86410.000000 1.583
86415.000000 1.583
86420.000000 1.583
86425.000000 1.583
86430.000000 1.583
86435.000000 1.583
86440.000000 1.583
86445.000000 1.583
86450.000000 1.583
86455.000000 1.583
86460.000000 1.583
86465.000000 1.583
86470.000000 1.583
86475.000000 1.583
86480.000000 1.500
86485.000000 1.500
86490.000000 1.500
86495.000000 1.583
86500.000000 1.583
86505.000000 1.583
86510.000000 1.583
86515.000000 1.583
86520.000000 1.500
86525.000000 1.583
86530.000000 1.583
86535.000000 1.583
86540.000000 1.583
86545.000000 1.500
86550.000000 1.583
86555.000000 1.583
86560.000000 1.583
86565.000000 1.583
86570.000000 1.583
86575.000000 1.583
86580.000000 1.583
86585.000000 1.583
86590.000000 1.583
86595.000000 1.583
86600.000000 1.500
86605.000000 1.667
86610.000000 1.583
86615.000000 1.583
86620.000000 1.583
86625.000000 1.500
86630.000000 1.500
86635.000000 1.583
86640.000000 1.583
86645.000000 1.667
86650.000000 1.583
86655.000000 1.583
86660.000000 1.500
86665.000000 1.583
86670.000000 1.500
86675.000000 1.583
86680.000000 1.667
86685.000000 1.583
86690.000000 1.583
86695.000000 1.583
86700.000000 1.583
86705.000000 1.667
86710.000000 1.583
86715.000000 1.667
86720.000000 1.667
86725.000000 1.667
86730.000000 1.667
86735.000000 1.667
86740.000000 1.667
86745.000000 1.667
86750.000000 1.583
86755.000000 1.583
86760.000000 1.667
86765.000000 1.667
86770.000000 1.667
86775.000000 1.667
86780.000000 1.583
86785.000000 1.417
86790.000000 1.583
86795.000000 1.417
86800.000000 1.417
86805.000000 1.417
86810.000000 1.417
86815.000000 1.500
86820.000000 1.333
86825.000000 1.417
86830.000000 1.417
86835.000000 1.333
86840.000000 1.417
86845.000000 1.417
86850.000000 1.500
86855.000000 1.500
86860.000000 1.500
86865.000000 1.583
86870.000000 1.417
86875.000000 1.583
86880.000000 1.500
86885.000000 1.583
86890.000000 1.583
86895.000000 1.583
86900.000000 1.583
86905.000000 1.583
86910.000000 1.667
86915.000000 1.583
86920.000000 1.667
86925.000000 1.583
86930.000000 1.583
86935.000000 1.583
86940.000000 1.667
86945.000000 1.583
86950.000000 1.583
86955.000000 1.667
86960.000000 1.667
86965.000000 1.583
86970.000000 1.667
86975.000000 1.583
86980.000000 1.667
86985.000000 1.667
86990.000000 1.667
86995.000000 1.667
87000.000000 1.667
87005.000000 1.583
87010.000000 1.667
87015.000000 1.667
87020.000000 1.667
87025.000000 1.583
87030.000000 1.583
87035.000000 1.583
87040.000000 1.583
87045.000000 1.583
87050.000000 1.667
87055.000000 1.667
87060.000000 1.667
87065.000000 1.667
87070.000000 1.583
87075.000000 1.583
87080.000000 1.583
87085.000000 1.667
87090.000000 1.667
87095.000000 1.667
87100.000000 1.667
87105.000000 1.667
87110.000000 1.667
87115.000000 1.583
87120.000000 1.667
87125.000000 1.667
87130.000000 1.667
87135.000000 1.667
87140.000000 1.667
87145.000000 1.750
87150.000000 1.750
87155.000000 1.667
87160.000000 1.667
87165.000000 1.750
87170.000000 1.667
87175.000000 1.667
87180.000000 1.667
87185.000000 1.500
87190.000000 1.583
87195.000000 1.583
87200.000000 1.667
87205.000000 1.583
87210.000000 1.583
87215.000000 1.667
87220.000000 1.500
87225.000000 1.500
87230.000000 1.583
87235.000000 1.500
87240.000000 1.500
87245.000000 1.583
87250.000000 1.500
87255.000000 1.500
87260.000000 1.500
87265.000000 1.583
87270.000000 1.583
87275.000000 1.500
87280.000000 1.500
87285.000000 1.500
87290.000000 1.500
87295.000000 1.417
87300.000000 1.500
87305.000000 1.500
87310.000000 1.500
87315.000000 1.500
87320.000000 1.500
87325.000000 1.500
87330.000000 1.583
87335.000000 1.583
87340.000000 1.667
87345.000000 1.583
87350.000000 1.667
87355.000000 1.500
87360.000000 1.417
87365.000000 1.500
87370.000000 1.500
87375.000000 1.583
87380.000000 1.583
87385.000000 1.583
87390.000000 1.583
87395.000000 1.500
87400.000000 1.583
87405.000000 1.583
87410.000000 1.500
87415.000000 1.417
87420.000000 1.500
87425.000000 1.417
87430.000000 1.500
87435.000000 1.500
87440.000000 1.500
87445.000000 1.500
87450.000000 1.417
87455.000000 1.500
87460.000000 1.417
87465.000000 1.500
87470.000000 1.417
87475.000000 1.417
87480.000000 1.500
87485.000000 1.500
87490.000000 1.417
87495.000000 1.583
87500.000000 1.500
87505.000000 1.417
87510.000000 1.583
87515.000000 1.500
87520.000000 1.583
87525.000000 1.500
87530.000000 1.500
87535.000000 1.500
87540.000000 1.583
87545.000000 1.500
87550.000000 1.583
87555.000000 1.583
87560.000000 1.500
87565.000000 1.417
87570.000000 1.500
87575.000000 1.417
87580.000000 1.417
87585.000000 1.500
87590.000000 1.500
87595.000000 1.500
87600.000000 1.417
87605.000000 1.417
87610.000000 1.500
87615.000000 1.417
87620.000000 1.417
87625.000000 1.583
87630.000000 1.583
87635.000000 1.583
87640.000000 1.583
87645.000000 1.500
87650.000000 1.500
87655.000000 1.583
87660.000000 1.583
87665.000000 1.583
87670.000000 1.583
87675.000000 1.583
87680.000000 1.583
87685.000000 1.583
87690.000000 1.583
87695.000000 1.583
87700.000000 1.583
87705.000000 1.583
87710.000000 1.750
87715.000000 1.667
87720.000000 1.667
87725.000000 1.667
87730.000000 1.667
87735.000000 1.750
87740.000000 1.750
87745.000000 1.750
87750.000000 1.667
87755.000000 1.667
87760.000000 1.667
87765.000000 1.583
87770.000000 1.667
87775.000000 1.583
87780.000000 1.667
87785.000000 1.750
87790.000000 1.750
87795.000000 1.750
87800.000000 1.667
87805.000000 1.667
87810.000000 1.583
87815.000000 1.667
87820.000000 1.667
87825.000000 1.583
87830.000000 1.583
87835.000000 1.583
87840.000000 1.583
87845.000000 1.667
87850.000000 1.667
87855.000000 1.750
87860.000000 1.750
87865.000000 1.583
87870.000000 1.667
87875.000000 1.667
87880.000000 1.667
87885.000000 1.750
87890.000000 1.667
87895.000000 1.667
87900.000000 1.667
87905.000000 1.583
87910.000000 1.583
87915.000000 1.667
87920.000000 1.583
87925.000000 1.583
87930.000000 1.583
87935.000000 1.583
87940.000000 1.500
87945.000000 1.583
87950.000000 1.500
87955.000000 1.667
87960.000000 1.583
87965.000000 1.583
87970.000000 1.500
87975.000000 1.500
87980.000000 1.500
87985.000000 1.333
87990.000000 1.333
87995.000000 1.333
88000.000000 1.333
88005.000000 1.333
88010.000000 1.333
88015.000000 1.333
88020.000000 1.333
88025.000000 1.417
88030.000000 1.333
88035.000000 1.333
88040.000000 1.333
88045.000000 1.500
88050.000000 1.417
88055.000000 1.417
88060.000000 1.417
88065.000000 1.417
88070.000000 1.500
88075.000000 1.500
88080.000000 1.667
88085.000000 1.500
88090.000000 1.500
88095.000000 1.500
88100.000000 1.500
88105.000000 1.500
88110.000000 1.500
88115.000000 1.500
88120.000000 1.500
88125.000000 1.500
88130.000000 1.583
88135.000000 1.583
88140.000000 1.500
88145.000000 1.500
88150.000000 1.500
88155.000000 1.500
88160.000000 1.583
88165.000000 1.583
88170.000000 1.500
88175.000000 1.583
88180.000000 1.583
88185.000000 1.583
88190.000000 1.583
88195.000000 1.667
88200.000000 1.667
88205.000000 1.667
88210.000000 1.667
88215.000000 1.667
88220.000000 1.667
88225.000000 1.583
88230.000000 1.583
88235.000000 1.583
88240.000000 1.583
88245.000000 1.583
88250.000000 1.667
88255.000000 1.583
88260.000000 1.583
88265.000000 1.583
88270.000000 1.583
88275.000000 1.583
88280.000000 1.583
88285.000000 1.583
88290.000000 1.583
88295.000000 1.583
88300.000000 1.583
88305.000000 1.583
88310.000000 1.583
88315.000000 1.583
88320.000000 1.583
88325.000000 1.583
88330.000000 1.583
88335.000000 1.583
88340.000000 1.583
88345.000000 1.583
88350.000000 1.583
88355.000000 1.583
88360.000000 1.583
88365.000000 1.583
88370.000000 1.583
88375.000000 1.583
88380.000000 1.583
88385.000000 1.583
88390.000000 1.583
88395.000000 1.583
88400.000000 1.583
88405.000000 1.583
88410.000000 1.667
88415.000000 1.583
88420.000000 1.583
88425.000000 1.500
88430.000000 1.500
88435.000000 1.500
88440.000000 1.583
88445.000000 1.583
88450.000000 1.500
88455.000000 1.500
88460.000000 1.500
88465.000000 1.500
88470.000000 1.500
88475.000000 1.500
88480.000000 1.500
88485.000000 1.500
88490.000000 1.500
88495.000000 1.583
88500.000000 1.667
88505.000000 1.667
88510.000000 1.500
88515.000000 1.500
88520.000000 1.583
88525.000000 1.500
88530.000000 1.583
88535.000000 1.583
88540.000000 1.583
88545.000000 1.583
88550.000000 1.583
88555.000000 1.583
88560.000000 1.583
88565.000000 1.500
88570.000000 1.583
88575.000000 1.667
88580.000000 1.583
88585.000000 1.583
88590.000000 1.583
88595.000000 1.500
88600.000000 1.583
88605.000000 1.667
88610.000000 1.583
88615.000000 1.583
88620.000000 1.667
88625.000000 1.583
88630.000000 1.583
88635.000000 1.667
88640.000000 1.583
88645.000000 1.667
88650.000000 1.667
88655.000000 1.667
88660.000000 1.667
88665.000000 1.667
88670.000000 1.667
88675.000000 1.667
88680.000000 1.583
88685.000000 1.667
88690.000000 1.667
88695.000000 1.667
88700.000000 1.667
88705.000000 1.667
88710.000000 1.667
88715.000000 1.667
88720.000000 1.583
88725.000000 1.583
88730.000000 1.667
88735.000000 1.667
88740.000000 1.667
88745.000000 1.667
88750.000000 1.667
88755.000000 1.667
88760.000000 1.667
88765.000000 1.667
88770.000000 1.667
88775.000000 1.667
88780.000000 1.667
88785.000000 1.750
88790.000000 1.667
88795.000000 1.667
88800.000000 1.667
88805.000000 1.667
88810.000000 1.667
88815.000000 1.667
88820.000000 1.667
88825.000000 1.667
88830.000000 1.667
88835.000000 1.667
88840.000000 1.667
88845.000000 1.667
88850.000000 1.667
88855.000000 1.667
88860.000000 1.667
88865.000000 1.667
88870.000000 1.667
88875.000000 1.667
88880.000000 1.667
88885.000000 1.667
88890.000000 1.667
88895.000000 1.667
88900.000000 1.667
88905.000000 1.667
88910.000000 1.667
88915.000000 1.667
88920.000000 1.667
88925.000000 1.667
88930.000000 1.667
88935.000000 1.667
88940.000000 1.667
88945.000000 1.667
88950.000000 1.667
88955.000000 1.667
88960.000000 1.667
88965.000000 1.667
88970.000000 1.667
88975.000000 1.667
88980.000000 1.667
88985.000000 1.667
88990.000000 1.667
88995.000000 1.667
89000.000000 1.667
89005.000000 1.667
89010.000000 1.667
89015.000000 1.750
89020.000000 1.750
89025.000000 1.667
89030.000000 1.750
89035.000000 1.750
89040.000000 1.750
89045.000000 1.667
89050.000000 1.750
89055.000000 1.750
89060.000000 1.750
89065.000000 1.750
89070.000000 1.750
89075.000000 1.750
89080.000000 1.750
89085.000000 1.750
89090.000000 1.750
89095.000000 1.750
89100.000000 1.750
89105.000000 1.750
89110.000000 1.667
89115.000000 1.667
89120.000000 1.750
89125.000000 1.667
89130.000000 1.750
89135.000000 1.667
89140.000000 1.750
89145.000000 1.750
89150.000000 1.750
89155.000000 1.750
89160.000000 1.750
89165.000000 1.750
89170.000000 1.750
89175.000000 1.750
89180.000000 1.750
89185.000000 1.667
89190.000000 1.667
89195.000000 1.750
89200.000000 1.750
89205.000000 1.750
89210.000000 1.750
89215.000000 1.750
89220.000000 1.750
89225.000000 1.750
89230.000000 1.750
89235.000000 1.750
89240.000000 1.750
89245.000000 1.750
89250.000000 1.750
89255.000000 1.667
89260.000000 1.667
89265.000000 1.667
89270.000000 1.667
89275.000000 1.667
89280.000000 1.667
89285.000000 1.667
89290.000000 1.667
89295.000000 1.667
89300.000000 1.667
89305.000000 1.667
89310.000000 1.667
89315.000000 1.667
89320.000000 1.667
89325.000000 1.667
89330.000000 1.667
89335.000000 1.667
89340.000000 1.667
89345.000000 1.667
89350.000000 1.667
89355.000000 1.750
89360.000000 1.750
89365.000000 1.667
89370.000000 1.750
89375.000000 1.750
89380.000000 1.750
89385.000000 1.750
89390.000000 1.750
89395.000000 1.750
89400.000000 1.667
89405.000000 1.667
89410.000000 1.667
89415.000000 1.667
89420.000000 1.667
89425.000000 1.667
89430.000000 1.667
89435.000000 1.667
89440.000000 1.667
89445.000000 1.667
89450.000000 1.667
89455.000000 1.667
89460.000000 1.667
89465.000000 1.667
89470.000000 1.667
89475.000000 1.667
89480.000000 1.667
89485.000000 1.667
89490.000000 1.667
89495.000000 1.583
89500.000000 1.667
89505.000000 1.667
89510.000000 1.667
89515.000000 1.667
89520.000000 1.750
89525.000000 1.667
89530.000000 1.667
89535.000000 1.667
89540.000000 1.667
89545.000000 1.667
89550.000000 1.667
89555.000000 1.667
89560.000000 1.667
89565.000000 1.667
89570.000000 1.667
89575.000000 1.667
89580.000000 1.667
89585.000000 1.667
89590.000000 1.583
89595.000000 1.667
89600.000000 1.667
89605.000000 1.667
89610.000000 1.667
89615.000000 1.667
89620.000000 1.667
89625.000000 1.667
89630.000000 1.667
89635.000000 1.750
89640.000000 1.750
89645.000000 1.667
89650.000000 1.667
89655.000000 1.667
89660.000000 1.750
89665.000000 1.750
89670.000000 1.750
89675.000000 1.667
89680.000000 1.667
89685.000000 1.583
89690.000000 1.667
89695.000000 1.667
89700.000000 1.667
89705.000000 1.667
89710.000000 1.667
89715.000000 1.667
89720.000000 1.667
89725.000000 1.667
89730.000000 1.667
89735.000000 1.583
89740.000000 1.667
89745.000000 1.750
89750.000000 1.750
89755.000000 1.667
89760.000000 1.750
89765.000000 1.667
89770.000000 1.667
89775.000000 1.667
89780.000000 1.667
89785.000000 1.667
89790.000000 1.750
89795.000000 1.750
89800.000000 1.667
89805.000000 1.667
89810.000000 1.667
89815.000000 1.667
89820.000000 1.667
89825.000000 1.667
89830.000000 1.667
89835.000000 1.667
89840.000000 1.667
89845.000000 1.667
89850.000000 1.667
89855.000000 1.667
89860.000000 1.667
89865.000000 1.667
89870.000000 1.667
89875.000000 1.667
89880.000000 1.667
89885.000000 1.667
89890.000000 1.667
89895.000000 1.667
89900.000000 1.667
89905.000000 1.667
89910.000000 1.667
89915.000000 1.667
89920.000000 1.667
89925.000000 1.667
89930.000000 1.667
89935.000000 1.667
89940.000000 1.667
89945.000000 1.667
89950.000000 1.667
89955.000000 1.667
89960.000000 1.667
89965.000000 1.667
89970.000000 1.667
89975.000000 1.667
89980.000000 1.667
89985.000000 1.667
89990.000000 1.667
89995.000000 1.667
90000.000000 1.667
90005.000000 1.667
90010.000000 1.667
90015.000000 1.667
90020.000000 1.667
90025.000000 1.667
90030.000000 1.667
90035.000000 1.667
90040.000000 1.667
90045.000000 1.667
90050.000000 1.750
90055.000000 1.750
90060.000000 1.750
90065.000000 1.750
90070.000000 1.667
90075.000000 1.750
90080.000000 1.667
90085.000000 1.667
90090.000000 1.667
90095.000000 1.667
90100.000000 1.667
90105.000000 1.667
90110.000000 1.667
90115.000000 1.667
90120.000000 1.667
90125.000000 1.667
90130.000000 1.667
90135.000000 1.667
90140.000000 1.667
90145.000000 1.667
90150.000000 1.667
90155.000000 1.667
90160.000000 1.667
90165.000000 1.667
90170.000000 1.667
90175.000000 1.667
90180.000000 1.667
90185.000000 1.667
90190.000000 1.667
90195.000000 1.667
90200.000000 1.667
90205.000000 1.667
90210.000000 1.667
90215.000000 1.667
90220.000000 1.667
90225.000000 1.667
90230.000000 1.667
90235.000000 1.667
90240.000000 1.667
90245.000000 1.667
90250.000000 1.667
90255.000000 1.667
90260.000000 1.667
90265.000000 1.667
90270.000000 1.667
90275.000000 1.667
90280.000000 1.667
90285.000000 1.667
90290.000000 1.667
90295.000000 1.667
90300.000000 1.667
90305.000000 1.583
90310.000000 1.667
90315.000000 1.667
90320.000000 1.667
90325.000000 1.667
90330.000000 1.667
90335.000000 1.667
90340.000000 1.667
90345.000000 1.667
90350.000000 1.750
90355.000000 1.750
90360.000000 1.667
90365.000000 1.583
90370.000000 1.750
90375.000000 1.750
90380.000000 1.667
90385.000000 1.667
90390.000000 1.750
90395.000000 1.750
90400.000000 1.750
90405.000000 1.750
90410.000000 1.750
90415.000000 1.750
90420.000000 1.750
90425.000000 1.750
90430.000000 1.750
90435.000000 1.750
90440.000000 1.750
90445.000000 1.750
90450.000000 1.750
90455.000000 1.667
90460.000000 1.667
90465.000000 1.667
90470.000000 1.667
90475.000000 1.667
90480.000000 1.667
90485.000000 1.667
90490.000000 1.667
90495.000000 1.667
90500.000000 1.750
90505.000000 1.750
90510.000000 1.750
90515.000000 1.750
90520.000000 1.750
90525.000000 1.750
90530.000000 1.750
90535.000000 1.750
90540.000000 1.667
90545.000000 1.667
90550.000000 1.667
90555.000000 1.750
90560.000000 1.667
90565.000000 1.667
90570.000000 1.667
90575.000000 1.667
90580.000000 1.667
90585.000000 1.667
90590.000000 1.750
90595.000000 1.750
90600.000000 1.667
90605.000000 1.667
90610.000000 1.667
90615.000000 1.667
90620.000000 1.667
90625.000000 1.667
90630.000000 1.667
90635.000000 1.750
90640.000000 1.667
90645.000000 1.667
90650.000000 1.667
90655.000000 1.667
90660.000000 1.667
90665.000000 1.667
90670.000000 1.667
90675.000000 1.750
90680.000000 1.750
90685.000000 1.667
90690.000000 1.667
90695.000000 1.667
90700.000000 1.667
90705.000000 1.750
90710.000000 1.667
90715.000000 1.667
90720.000000 1.667
90725.000000 1.667
90730.000000 1.750
90735.000000 1.750
90740.000000 1.583
90745.000000 1.667
90750.000000 1.667
90755.000000 1.667
90760.000000 1.750
90765.000000 1.667
90770.000000 1.667
90775.000000 1.750
90780.000000 1.667
90785.000000 1.667
90790.000000 1.750
90795.000000 1.750
90800.000000 1.667
90805.000000 1.750
90810.000000 1.750
90815.000000 1.750
90820.000000 1.833
90825.000000 1.750
90830.000000 1.833
90835.000000 1.750
90840.000000 1.833
90845.000000 1.833
90850.000000 1.833
90855.000000 1.833
90860.000000 1.833
90865.000000 1.833
90870.000000 1.833
90875.000000 1.750
90880.000000 1.750
90885.000000 1.750
90890.000000 1.750
90895.000000 1.750
90900.000000 1.750
90905.000000 1.750
90910.000000 1.750
90915.000000 1.750
90920.000000 1.750
90925.000000 1.750
90930.000000 1.750
90935.000000 1.750
90940.000000 1.750
90945.000000 1.750
90950.000000 1.750
90955.000000 1.750
90960.000000 1.750
90965.000000 1.750
90970.000000 1.750
90975.000000 1.750
90980.000000 1.750
90985.000000 1.750
90990.000000 1.750
90995.000000 1.750
91000.000000 1.750
91005.000000 1.750
91010.000000 1.750
91015.000000 1.750
91020.000000 1.750
91025.000000 1.750
91030.000000 1.750
91035.000000 1.750
91040.000000 1.750
91045.000000 1.833
91050.000000 1.750
91055.000000 1.750
91060.000000 1.750
91065.000000 1.750
91070.000000 1.750
91075.000000 1.750
91080.000000 1.750
91085.000000 1.750
91090.000000 1.750
91095.000000 1.750
91100.000000 1.750
91105.000000 1.750
91110.000000 1.750
91115.000000 1.833
91120.000000 1.917
91125.000000 1.833
91130.000000 1.917
91135.000000 1.917
91140.000000 1.917
91145.000000 1.833
91150.000000 1.917
91155.000000 1.833
91160.000000 1.917
91165.000000 1.917
91170.000000 1.833
91175.000000 1.833
91180.000000 1.833
91185.000000 1.833
91190.000000 1.833
91195.000000 1.833
91200.000000 1.833
91205.000000 1.833
91210.000000 1.833
91215.000000 1.833
91220.000000 1.833
91225.000000 1.833
91230.000000 1.833
91235.000000 1.833
91240.000000 1.833
91245.000000 1.833
91250.000000 1.833
91255.000000 1.750
91260.000000 1.833
91265.000000 1.833
91270.000000 1.833
91275.000000 1.833
91280.000000 1.833
91285.000000 1.833
91290.000000 1.833
91295.000000 1.833
91300.000000 1.833
91305.000000 1.833
91310.000000 1.833
91315.000000 1.833
91320.000000 1.833
91325.000000 1.833
91330.000000 1.833
91335.000000 1.833
91340.000000 1.833
91345.000000 1.833
91350.000000 1.833
91355.000000 1.833
91360.000000 1.833
91365.000000 1.833
91370.000000 1.833
91375.000000 1.833
91380.000000 1.833
91385.000000 1.833
91390.000000 1.833
91395.000000 1.833
91400.000000 1.833
91405.000000 1.833
91410.000000 1.750
91415.000000 1.833
91420.000000 1.833
91425.000000 1.833
91430.000000 1.833
91435.000000 1.833
91440.000000 1.833
91445.000000 1.833
91450.000000 1.833
91455.000000 1.833
91460.000000 1.833
91465.000000 1.833
91470.000000 1.750
91475.000000 1.833
91480.000000 1.833
91485.000000 1.833
91490.000000 1.833
91495.000000 1.833
91500.000000 1.833
91505.000000 1.833
91510.000000 1.833
91515.000000 1.833
91520.000000 1.917
91525.000000 1.917
91530.000000 1.917
91535.000000 1.917
91540.000000 1.917
91545.000000 1.917
91550.000000 1.917
91555.000000 1.917
91560.000000 1.917
91565.000000 1.917
91570.000000 1.917
91575.000000 1.917
91580.000000 1.833
91585.000000 1.917
91590.000000 1.833
91595.000000 1.833
91600.000000 1.833
91605.000000 1.917
91610.000000 1.917
91615.000000 1.917
91620.000000 1.917
91625.000000 1.917
91630.000000 1.917
91635.000000 1.917
91640.000000 1.917
91645.000000 1.917
91650.000000 1.833
91655.000000 1.833
91660.000000 1.917
91665.000000 1.917
91670.000000 1.917
91675.000000 1.917
91680.000000 1.917
91685.000000 1.917
91690.000000 1.917
91695.000000 1.917
91700.000000 1.917
91705.000000 1.917
91710.000000 1.917
91715.000000 1.917
91720.000000 1.917
91725.000000 1.917
91730.000000 1.917
91735.000000 1.833
91740.000000 1.833
91745.000000 1.833
91750.000000 1.917
91755.000000 1.917
91760.000000 1.833
91765.000000 1.833
91770.000000 1.833
91775.000000 1.833
91780.000000 1.833
91785.000000 1.833
91790.000000 1.833
91795.000000 1.833
91800.000000 1.833
91805.000000 1.833
91810.000000 1.833
91815.000000 1.833
91820.000000 1.833
91825.000000 1.833
91830.000000 1.833
91835.000000 1.833
91840.000000 1.750
91845.000000 1.750
91850.000000 1.750
91855.000000 1.750
91860.000000 1.750
91865.000000 1.750
91870.000000 1.750
91875.000000 1.750
91880.000000 1.750
91885.000000 1.750
91890.000000 1.750
91895.000000 1.750
91900.000000 1.750
91905.000000 1.750
91910.000000 1.750
91915.000000 1.750
91920.000000 1.750
91925.000000 1.750
91930.000000 1.750
91935.000000 1.750
91940.000000 1.833
91945.000000 1.750
91950.000000 1.750
91955.000000 1.750
91960.000000 1.750
91965.000000 1.750
91970.000000 1.917
91975.000000 1.917
91980.000000 1.917
91985.000000 1.917
91990.000000 1.833
91995.000000 1.750
92000.000000 1.833
92005.000000 1.750
92010.000000 1.833
92015.000000 1.750
92020.000000 1.750
92025.000000 1.750
92030.000000 1.750
92035.000000 1.833
92040.000000 1.833
92045.000000 1.833
92050.000000 1.917
92055.000000 1.833
92060.000000 1.750
92065.000000 1.750
92070.000000 1.750
92075.000000 1.667
92080.000000 1.667
92085.000000 1.750
92090.000000 1.750
92095.000000 1.750
92100.000000 1.750
92105.000000 1.667
92110.000000 1.750
92115.000000 1.750
92120.000000 1.750
92125.000000 1.583
92130.000000 1.667
92135.000000 1.667
92140.000000 1.667
92145.000000 1.750
92150.000000 1.750
92155.000000 1.750
92160.000000 1.833
92165.000000 1.833
92170.000000 1.750
92175.000000 1.833
92180.000000 1.917
92185.000000 1.833
92190.000000 1.833
92195.000000 1.833
92200.000000 1.833
92205.000000 1.750
92210.000000 1.833
92215.000000 1.833
92220.000000 1.833
92225.000000 1.750
92230.000000 1.833
92235.000000 1.833
92240.000000 1.833
92245.000000 1.750
92250.000000 1.833
92255.000000 1.750
92260.000000 1.833
92265.000000 1.833
92270.000000 1.750
92275.000000 1.833
92280.000000 1.833
92285.000000 1.833
92290.000000 1.667
92295.000000 1.833
92300.000000 1.750
92305.000000 1.750
92310.000000 1.833
92315.000000 1.750
92320.000000 1.833
92325.000000 1.833
92330.000000 1.833
92335.000000 1.750
92340.000000 1.833
92345.000000 1.833
92350.000000 1.750
92355.000000 1.833
92360.000000 1.833
92365.000000 1.833
92370.000000 1.750
92375.000000 1.833
92380.000000 1.833
92385.000000 1.750
92390.000000 1.750
92395.000000 1.750
92400.000000 1.667
92405.000000 1.750
92410.000000 1.750
92415.000000 1.833
92420.000000 1.833
92425.000000 1.833
92430.000000 1.833
92435.000000 1.833
92440.000000 1.750
92445.000000 1.750
92450.000000 1.833
92455.000000 1.833
92460.000000 1.833
92465.000000 1.833
92470.000000 1.833
92475.000000 1.833
92480.000000 1.750
92485.000000 1.833
92490.000000 1.833
92495.000000 1.833
92500.000000 1.833
92505.000000 1.833
92510.000000 1.833
92515.000000 1.833
92520.000000 1.833
92525.000000 1.833
92530.000000 1.833
92535.000000 1.833
92540.000000 1.750
92545.000000 1.833
92550.000000 1.833
92555.000000 1.833
92560.000000 1.833
92565.000000 1.833
92570.000000 1.833
92575.000000 1.833
92580.000000 1.833
92585.000000 1.833
92590.000000 1.917
92595.000000 1.917
92600.000000 1.917
92605.000000 1.833
92610.000000 1.833
92615.000000 1.833
92620.000000 1.750
92625.000000 1.750
92630.000000 1.917
92635.000000 1.917
92640.000000 1.917
92645.000000 1.917
92650.000000 1.917
92655.000000 1.917
92660.000000 1.917
92665.000000 1.917
92670.000000 1.917
92675.000000 1.917
92680.000000 1.917
92685.000000 1.917
92690.000000 1.833
92695.000000 1.917
92700.000000 1.917
92705.000000 1.917
92710.000000 1.917
92715.000000 1.917
92720.000000 1.917
92725.000000 1.917
92730.000000 1.833
92735.000000 1.833
92740.000000 1.833
92745.000000 1.833
92750.000000 1.750
92755.000000 1.833
92760.000000 1.750
92765.000000 1.750
92770.000000 1.750
92775.000000 1.833
92780.000000 1.833
92785.000000 1.833
92790.000000 1.833
92795.000000 1.833
92800.000000 1.833
92805.000000 1.833
92810.000000 1.833
92815.000000 1.917
92820.000000 1.833
92825.000000 1.833
92830.000000 1.833
92835.000000 1.917
92840.000000 1.833
92845.000000 1.833
92850.000000 1.833
92855.000000 1.833
92860.000000 1.833
92865.000000 1.833
92870.000000 1.833
92875.000000 1.833
92880.000000 1.833
92885.000000 1.833
92890.000000 1.833
92895.000000 1.833
92900.000000 1.833
92905.000000 1.833
92910.000000 1.917
92915.000000 1.917
92920.000000 1.917
92925.000000 1.833
92930.000000 1.917
92935.000000 1.833
92940.000000 1.833
92945.000000 1.750
92950.000000 1.750
92955.000000 1.833
92960.000000 1.750
92965.000000 1.833
92970.000000 1.750
92975.000000 1.750
92980.000000 1.833
92985.000000 1.750
92990.000000 1.750
92995.000000 1.833
93000.000000 1.833
93005.000000 1.833
93010.000000 1.833
93015.000000 1.833
93020.000000 1.833
93025.000000 1.833
93030.000000 1.750
93035.000000 1.833
93040.000000 1.833
93045.000000 1.833
93050.000000 1.833
93055.000000 1.833
93060.000000 1.833
93065.000000 1.833
93070.000000 1.833
93075.000000 1.833
93080.000000 1.833
93085.000000 1.750
93090.000000 1.833
93095.000000 1.833
93100.000000 1.750
93105.000000 1.750
93110.000000 1.833
93115.000000 1.833
93120.000000 1.833
93125.000000 1.833
93130.000000 1.833
93135.000000 1.833
93140.000000 1.833
93145.000000 1.833
93150.000000 1.833
93155.000000 1.833
93160.000000 1.833
93165.000000 1.833
93170.000000 1.833
93175.000000 1.833
93180.000000 1.833
93185.000000 1.833
93190.000000 1.833
93195.000000 1.833
93200.000000 1.833
93205.000000 1.833
93210.000000 1.833
93215.000000 1.833
93220.000000 1.917
93225.000000 1.917
93230.000000 1.833
93235.000000 1.833
93240.000000 1.833
93245.000000 1.833
93250.000000 1.833
93255.000000 1.833
93260.000000 1.833
93265.000000 1.833
93270.000000 1.833
93275.000000 1.833
93280.000000 1.833
93285.000000 1.833
93290.000000 1.833
93295.000000 1.833
93300.000000 1.833
93305.000000 1.833
93310.000000 1.833
93315.000000 1.833
93320.000000 1.833
93325.000000 1.833
93330.000000 1.833
93335.000000 1.833
93340.000000 1.833
93345.000000 1.833
93350.000000 1.833
93355.000000 1.833
93360.000000 1.833
93365.000000 1.833
93370.000000 1.833
93375.000000 1.833
93380.000000 1.833
93385.000000 1.833
93390.000000 1.833
93395.000000 1.833
93400.000000 1.833
93405.000000 1.833
93410.000000 1.833
93415.000000 1.833
93420.000000 1.833
93425.000000 1.833
93430.000000 1.833
93435.000000 1.833
93440.000000 1.833
93445.000000 1.833
93450.000000 1.833
93455.000000 1.833
93460.000000 1.833
93465.000000 1.833
93470.000000 1.833
93475.000000 1.833
93480.000000 1.833
93485.000000 1.833
93490.000000 1.833
93495.000000 1.833
93500.000000 1.833
93505.000000 1.833
93510.000000 1.833
93515.000000 1.833
93520.000000 1.833
93525.000000 1.833
93530.000000 1.833
93535.000000 1.833
93540.000000 1.833
93545.000000 1.833
93550.000000 1.833
93555.000000 1.833
93560.000000 1.833
93565.000000 1.833
93570.000000 1.833
93575.000000 1.833
93580.000000 1.833
93585.000000 1.833
93590.000000 1.833
93595.000000 1.833
93600.000000 1.833
93605.000000 1.833
93610.000000 1.833
93615.000000 1.833
93620.000000 1.833
93625.000000 1.833
93630.000000 1.833
93635.000000 1.833
93640.000000 1.833
93645.000000 1.833
93650.000000 1.833
93655.000000 1.833
93660.000000 1.833
93665.000000 1.833
93670.000000 1.833
93675.000000 1.833
93680.000000 1.833
93685.000000 1.833
93690.000000 1.833
93695.000000 1.833
93700.000000 1.833
93705.000000 1.833
93710.000000 1.833
93715.000000 1.833
93720.000000 1.833
93725.000000 1.833
93730.000000 1.833
93735.000000 1.833
93740.000000 1.833
93745.000000 1.833
93750.000000 1.833
93755.000000 1.833
93760.000000 1.833
93765.000000 1.833
93770.000000 1.833
93775.000000 1.833
93780.000000 1.833
93785.000000 1.833
93790.000000 1.833
93795.000000 1.833
93800.000000 1.833
93805.000000 1.833
93810.000000 1.833
93815.000000 1.833
93820.000000 1.833
93825.000000 1.833
93830.000000 1.833
93835.000000 1.833
93840.000000 1.833
93845.000000 1.833
93850.000000 1.833
93855.000000 1.833
93860.000000 1.833
93865.000000 1.833
93870.000000 1.833
93875.000000 1.833
93880.000000 1.833
93885.000000 1.833
93890.000000 1.833
93895.000000 1.833
93900.000000 1.833
93905.000000 1.833
93910.000000 1.833
93915.000000 1.750
93920.000000 1.833
93925.000000 1.833
93930.000000 1.833
93935.000000 1.833
93940.000000 1.833
93945.000000 1.833
93950.000000 1.833
93955.000000 1.833
93960.000000 1.833
93965.000000 1.833
93970.000000 1.833
93975.000000 1.833
93980.000000 1.833
93985.000000 1.833
93990.000000 1.833
93995.000000 1.833
94000.000000 1.833
94005.000000 1.833
94010.000000 1.833
94015.000000 1.833
94020.000000 1.833
94025.000000 1.833
94030.000000 1.833
94035.000000 1.833
94040.000000 1.833
94045.000000 1.833
94050.000000 1.833
94055.000000 1.833
94060.000000 1.833
94065.000000 1.833
94070.000000 1.833
94075.000000 1.833
94080.000000 1.833
94085.000000 1.833
94090.000000 1.833
94095.000000 1.833
94100.000000 1.833
94105.000000 1.833
94110.000000 1.833
94115.000000 1.833
94120.000000 1.833
94125.000000 1.833
94130.000000 1.833
94135.000000 1.833
94140.000000 1.833
94145.000000 1.833
94150.000000 1.833
94155.000000 1.833
94160.000000 1.833
94165.000000 1.833
94170.000000 1.833
94175.000000 1.833
94180.000000 1.833
94185.000000 1.833
94190.000000 1.833
94195.000000 1.833
94200.000000 1.833
94205.000000 1.833
94210.000000 1.833
94215.000000 1.833
94220.000000 1.833
94225.000000 1.833
94230.000000 1.833
94235.000000 1.750
94240.000000 1.833
94245.000000 1.750
94250.000000 1.833
94255.000000 1.750
94260.000000 1.750
94265.000000 1.750
94270.000000 1.750
94275.000000 1.833
94280.000000 1.833
94285.000000 1.833
94290.000000 1.833
94295.000000 1.833
94300.000000 1.833
94305.000000 1.833
94310.000000 1.833
94315.000000 1.833
94320.000000 1.833
94325.000000 1.833
94330.000000 1.833
94335.000000 1.833
94340.000000 1.833
94345.000000 1.833
94350.000000 1.750
94355.000000 1.833
94360.000000 1.833
94365.000000 1.833
94370.000000 1.833
94375.000000 1.833
94380.000000 1.833
94385.000000 1.833
94390.000000 1.833
94395.000000 1.833
94400.000000 1.833
94405.000000 1.833
94410.000000 1.833
94415.000000 1.833
94420.000000 1.833
94425.000000 1.833
94430.000000 1.833
94435.000000 1.833
94440.000000 1.833
94445.000000 1.833
94450.000000 1.833
94455.000000 1.833
94460.000000 1.833
94465.000000 1.833
94470.000000 1.833
94475.000000 1.833
94480.000000 1.833
94485.000000 1.833
94490.000000 1.833
94495.000000 1.833
94500.000000 1.833
94505.000000 1.833
94510.000000 1.833
94515.000000 1.833
94520.000000 1.833
94525.000000 1.833
94530.000000 1.833
94535.000000 1.833
94540.000000 1.833
94545.000000 1.833
94550.000000 1.833
94555.000000 1.833
94560.000000 1.833
94565.000000 1.833
94570.000000 1.833
94575.000000 1.833
94580.000000 1.833
94585.000000 1.833
94590.000000 1.833
94595.000000 1.833
94600.000000 1.833
94605.000000 1.833
94610.000000 1.750
94615.000000 1.750
94620.000000 1.750
94625.000000 1.833
94630.000000 1.833
94635.000000 1.833
94640.000000 1.833
94645.000000 1.833
94650.000000 1.833
94655.000000 1.750
94660.000000 1.750
94665.000000 1.750
94670.000000 1.750
94675.000000 1.750
94680.000000 1.750
94685.000000 1.750
94690.000000 1.750
94695.000000 1.750
94700.000000 1.750
94705.000000 1.750
94710.000000 1.667
94715.000000 1.750
94720.000000 1.750
94725.000000 1.750
94730.000000 1.750
94735.000000 1.750
94740.000000 1.750
94745.000000 1.750
94750.000000 1.750
94755.000000 1.750
94760.000000 1.750
94765.000000 1.750
94770.000000 1.750
94775.000000 1.750
94780.000000 1.833
94785.000000 1.750
94790.000000 1.750
94795.000000 1.750
94800.000000 1.750
94805.000000 1.750
94810.000000 1.750
94815.000000 1.750
94820.000000 1.750
94825.000000 1.750
94830.000000 1.750
94835.000000 1.750
94840.000000 1.750
94845.000000 1.750
94850.000000 1.750
94855.000000 1.750
94860.000000 1.750
94865.000000 1.750
94870.000000 1.750
94875.000000 1.750
94880.000000 1.750
94885.000000 1.750
94890.000000 1.750
94895.000000 1.750
94900.000000 1.750
94905.000000 1.750
94910.000000 1.667
94915.000000 1.750
94920.000000 1.750
94925.000000 1.667
94930.000000 1.750
94935.000000 1.750
94940.000000 1.750
94945.000000 1.750
94950.000000 1.750
94955.000000 1.750
94960.000000 1.750
94965.000000 1.750
94970.000000 1.750
94975.000000 1.750
94980.000000 1.750
94985.000000 1.750
94990.000000 1.750
94995.000000 1.750
95000.000000 1.750
95005.000000 1.750
95010.000000 1.750
95015.000000 1.750
95020.000000 1.750
95025.000000 1.750
95030.000000 1.750
95035.000000 1.750
95040.000000 1.750
95045.000000 1.750
95050.000000 1.750
95055.000000 1.750
95060.000000 1.750
95065.000000 1.750
95070.000000 1.750
95075.000000 1.750
95080.000000 1.750
95085.000000 1.667
95090.000000 1.750
95095.000000 1.750
95100.000000 1.667
95105.000000 1.667
95110.000000 1.667
95115.000000 1.667
95120.000000 1.667
95125.000000 1.667
95130.000000 1.667
95135.000000 1.667
95140.000000 1.667
95145.000000 1.667
95150.000000 1.667
95155.000000 1.667
95160.000000 1.667
95165.000000 1.667
95170.000000 1.667
95175.000000 1.667
95180.000000 1.667
95185.000000 1.667
95190.000000 1.667
95195.000000 1.667
95200.000000 1.667
95205.000000 1.667
95210.000000 1.667
95215.000000 1.667
95220.000000 1.667
95225.000000 1.667
95230.000000 1.667
95235.000000 1.667
95240.000000 1.667
95245.000000 1.667
95250.000000 1.583
95255.000000 1.667
95260.000000 1.667
95265.000000 1.667
95270.000000 1.583
95275.000000 1.667
95280.000000 1.667
95285.000000 1.667
95290.000000 1.667
95295.000000 1.667
95300.000000 1.667
95305.000000 1.667
95310.000000 1.750
95315.000000 1.667
95320.000000 1.667
95325.000000 1.667
95330.000000 1.667
95335.000000 1.667
95340.000000 1.667
95345.000000 1.667
95350.000000 1.667
95355.000000 1.667
95360.000000 1.750
95365.000000 1.750
95370.000000 1.750
95375.000000 1.667
95380.000000 1.667
95385.000000 1.750
95390.000000 1.750
95395.000000 1.667
95400.000000 1.750
95405.000000 1.750
95410.000000 1.750
95415.000000 1.750
95420.000000 1.750
95425.000000 1.750
95430.000000 1.750
95435.000000 1.750
95440.000000 1.667
95445.000000 1.750
95450.000000 1.750
95455.000000 1.750
95460.000000 1.750
95465.000000 1.750
95470.000000 1.667
95475.000000 1.667
95480.000000 1.667
95485.000000 1.667
95490.000000 1.750
95495.000000 1.750
95500.000000 1.667
95505.000000 1.667
95510.000000 1.750
95515.000000 1.750
95520.000000 1.667
95525.000000 1.750
95530.000000 1.667
95535.000000 1.667
95540.000000 1.667
95545.000000 1.667
95550.000000 1.750
95555.000000 1.667
95560.000000 1.667
95565.000000 1.667
95570.000000 1.583
95575.000000 1.667
95580.000000 1.667
95585.000000 1.667
95590.000000 1.667
95595.000000 1.667
95600.000000 1.667
95605.000000 1.667
95610.000000 1.667
95615.000000 1.667
95620.000000 1.750
95625.000000 1.667
95630.000000 1.667
95635.000000 1.667
95640.000000 1.667
95645.000000 1.667
95650.000000 1.667
95655.000000 1.750
95660.000000 1.667
95665.000000 1.667
95670.000000 1.667
95675.000000 1.667
95680.000000 1.667
95685.000000 1.667
95690.000000 1.667
95695.000000 1.667
95700.000000 1.667
95705.000000 1.667
95710.000000 1.667
95715.000000 1.667
95720.000000 1.667
95725.000000 1.667
95730.000000 1.750
95735.000000 1.750
95740.000000 1.667
95745.000000 1.667
95750.000000 1.750
95755.000000 1.750
95760.000000 1.750
95765.000000 1.750
95770.000000 1.667
95775.000000 1.667
95780.000000 1.667
95785.000000 1.750
95790.000000 1.750
95795.000000 1.750
95800.000000 1.750
95805.000000 1.667
95810.000000 1.750
95815.000000 1.750
95820.000000 1.750
95825.000000 1.750
95830.000000 1.667
95835.000000 1.667
95840.000000 1.750
95845.000000 1.667
95850.000000 1.667
95855.000000 1.583
95860.000000 1.583
95865.000000 1.750
95870.000000 1.667
95875.000000 1.583
95880.000000 1.583
95885.000000 1.667
95890.000000 1.667
95895.000000 1.583
95900.000000 1.667
95905.000000 1.667
95910.000000 1.667
95915.000000 1.500
95920.000000 1.667
95925.000000 1.667
95930.000000 1.583
95935.000000 1.583
95940.000000 1.583
95945.000000 1.583
95950.000000 1.667
95955.000000 1.667
95960.000000 1.583
95965.000000 1.583
95970.000000 1.583
95975.000000 1.583
95980.000000 1.583
95985.000000 1.667
95990.000000 1.667
95995.000000 1.583
96000.000000 1.583
96005.000000 1.583
96010.000000 1.667
96015.000000 1.583
96020.000000 1.583
96025.000000 1.583
96030.000000 1.667
96035.000000 1.667
96040.000000 1.583
96045.000000 1.667
96050.000000 1.500
96055.000000 1.583
96060.000000 1.583
96065.000000 1.583
96070.000000 1.583
96075.000000 1.583
96080.000000 1.583
96085.000000 1.583
96090.000000 1.583
96095.000000 1.500
96100.000000 1.500
96105.000000 1.583
96110.000000 1.583
96115.000000 1.500
96120.000000 1.500
96125.000000 1.667
96130.000000 1.583
96135.000000 1.667
96140.000000 1.583
96145.000000 1.667
96150.000000 1.667
96155.000000 1.583
96160.000000 1.667
96165.000000 1.583
96170.000000 1.583
96175.000000 1.583
96180.000000 1.583
96185.000000 1.583
96190.000000 1.583
96195.000000 1.583
96200.000000 1.667
96205.000000 1.667
96210.000000 1.583
96215.000000 1.667
96220.000000 1.583
96225.000000 1.583
96230.000000 1.583
96235.000000 1.583
96240.000000 1.583
96245.000000 1.667
96250.000000 1.667
96255.000000 1.667
96260.000000 1.667
96265.000000 1.583
96270.000000 1.667
96275.000000 1.583
96280.000000 1.583
96285.000000 1.583
96290.000000 1.583
96295.000000 1.583
96300.000000 1.583
96305.000000 1.583
96310.000000 1.583
96315.000000 1.583
96320.000000 1.583
96325.000000 1.583
96330.000000 1.583
96335.000000 1.583
96340.000000 1.583
96345.000000 1.583
96350.000000 1.667
96355.000000 1.583
96360.000000 1.583
96365.000000 1.583
96370.000000 1.667
96375.000000 1.667
96380.000000 1.667
96385.000000 1.667
96390.000000 1.667
96395.000000 1.667
96400.000000 1.667
96405.000000 1.667
96410.000000 1.667
96415.000000 1.667
96420.000000 1.667
96425.000000 1.667
96430.000000 1.667
96435.000000 1.667
96440.000000 1.667
96445.000000 1.583
96450.000000 1.667
96455.000000 1.667
96460.000000 1.667
96465.000000 1.667
96470.000000 1.667
96475.000000 1.667
96480.000000 1.667
96485.000000 1.667
96490.000000 1.667
96495.000000 1.667
96500.000000 1.583
96505.000000 1.583
96510.000000 1.583
96515.000000 1.583
96520.000000 1.667
96525.000000 1.583
96530.000000 1.583
96535.000000 1.583
96540.000000 1.583
96545.000000 1.583
96550.000000 1.583
96555.000000 1.583
96560.000000 1.583
96565.000000 1.500
96570.000000 1.583
96575.000000 1.583
96580.000000 1.583
96585.000000 1.583
96590.000000 1.500
96595.000000 1.583
96600.000000 1.667
96605.000000 1.667
96610.000000 1.583
96615.000000 1.583
96620.000000 1.667
96625.000000 1.750
96630.000000 1.750
96635.000000 1.583
96640.000000 1.583
96645.000000 1.583
96650.000000 1.583
96655.000000 1.583
96660.000000 1.583
96665.000000 1.583
96670.000000 1.583
96675.000000 1.583
96680.000000 1.667
96685.000000 1.667
96690.000000 1.500
96695.000000 1.583
96700.000000 1.583
96705.000000 1.667
96710.000000 1.583
96715.000000 1.583
96720.000000 1.583
96725.000000 1.583
96730.000000 1.583
96735.000000 1.583
96740.000000 1.500
96745.000000 1.500
96750.000000 1.500
96755.000000 1.500
96760.000000 1.500
96765.000000 1.500
96770.000000 1.500
96775.000000 1.500
96780.000000 1.500
96785.000000 1.500
96790.000000 1.500
96795.000000 1.500
96800.000000 1.583
96805.000000 1.500
96810.000000 1.583
96815.000000 1.583
96820.000000 1.583
96825.000000 1.583
96830.000000 1.583
96835.000000 1.583
96840.000000 1.583
96845.000000 1.583
96850.000000 1.583
96855.000000 1.583
96860.000000 1.583
96865.000000 1.583
96870.000000 1.583
96875.000000 1.583
96880.000000 1.583
96885.000000 1.583
96890.000000 1.583
96895.000000 1.583
96900.000000 1.583
96905.000000 1.583
96910.000000 1.583
96915.000000 1.583
96920.000000 1.583
96925.000000 1.583
96930.000000 1.583
96935.000000 1.583
96940.000000 1.583
96945.000000 1.583
96950.000000 1.583
96955.000000 1.583
96960.000000 1.583
96965.000000 1.583
96970.000000 1.583
96975.000000 1.583
96980.000000 1.583
96985.000000 1.583
96990.000000 1.583
96995.000000 1.583
97000.000000 1.583
97005.000000 1.583
97010.000000 1.583
97015.000000 1.583
97020.000000 1.583
97025.000000 1.583
97030.000000 1.583
97035.000000 1.583
97040.000000 1.583
97045.000000 1.583
97050.000000 1.583
97055.000000 1.583
97060.000000 1.583
97065.000000 1.583
97070.000000 1.583
97075.000000 1.583
97080.000000 1.583
97085.000000 1.667
97090.000000 1.583
97095.000000 1.583
97100.000000 1.583
97105.000000 1.667
97110.000000 1.667
97115.000000 1.583
97120.000000 1.583
97125.000000 1.583
97130.000000 1.667
97135.000000 1.583
97140.000000 1.583
97145.000000 1.583
97150.000000 1.583
97155.000000 1.583
97160.000000 1.583
97165.000000 1.583
97170.000000 1.583
97175.000000 1.583
97180.000000 1.583
97185.000000 1.583
97190.000000 1.583
97195.000000 1.667
97200.000000 1.583
97205.000000 1.583
97210.000000 1.583
97215.000000 1.667
97220.000000 1.583
97225.000000 1.583
97230.000000 1.583
97235.000000 1.583
97240.000000 1.583
97245.000000 1.667
97250.000000 1.583
97255.000000 1.583
97260.000000 1.583
97265.000000 1.583
97270.000000 1.667
97275.000000 1.667
97280.000000 1.583
97285.000000 1.667
97290.000000 1.583
97295.000000 1.667
97300.000000 1.667
97305.000000 1.583
97310.000000 1.667
97315.000000 1.583
97320.000000 1.667
97325.000000 1.667
97330.000000 1.667
97335.000000 1.667
97340.000000 1.667
97345.000000 1.667
97350.000000 1.667
97355.000000 1.583
97360.000000 1.583
97365.000000 1.583
97370.000000 1.583
97375.000000 1.667
97380.000000 1.667
97385.000000 1.667
97390.000000 1.667
97395.000000 1.583
97400.000000 1.583
97405.000000 1.583
97410.000000 1.583
97415.000000 1.583
97420.000000 1.583
97425.000000 1.583
97430.000000 1.583
97435.000000 1.583
97440.000000 1.583
97445.000000 1.583
97450.000000 1.583
97455.000000 1.583
97460.000000 1.583
97465.000000 1.583
97470.000000 1.583
97475.000000 1.583
97480.000000 1.667
97485.000000 1.667
97490.000000 1.667
97495.000000 1.667
97500.000000 1.667
97505.000000 1.667
97510.000000 1.750
97515.000000 1.750
97520.000000 1.750
97525.000000 1.750
97530.000000 1.750
97535.000000 1.750
97540.000000 1.750
97545.000000 1.750
97550.000000 1.667
97555.000000 1.667
97560.000000 1.750
97565.000000 1.667
97570.000000 1.750
97575.000000 1.667
97580.000000 1.667
97585.000000 1.667
97590.000000 1.667
97595.000000 1.750
97600.000000 1.750
97605.000000 1.750
97610.000000 1.750
97615.000000 1.667
97620.000000 1.750
97625.000000 1.750
97630.000000 1.750
97635.000000 1.750
97640.000000 1.667
97645.000000 1.750
97650.000000 1.750
97655.000000 1.750
97660.000000 1.750
97665.000000 1.750
97670.000000 1.750
97675.000000 1.750
97680.000000 1.750
97685.000000 1.667
97690.000000 1.750
97695.000000 1.667
97700.000000 1.750
97705.000000 1.750
97710.000000 1.667
97715.000000 1.667
97720.000000 1.667
97725.000000 1.667
97730.000000 1.750
97735.000000 1.750
97740.000000 1.667
97745.000000 1.750
97750.000000 1.667
97755.000000 1.750
97760.000000 1.750
97765.000000 1.750
97770.000000 1.667
97775.000000 1.750
97780.000000 1.750
97785.000000 1.667
97790.000000 1.667
97795.000000 1.583
97800.000000 1.750
97805.000000 1.667
97810.000000 1.667
97815.000000 1.667
97820.000000 1.667
97825.000000 1.667
97830.000000 1.667
97835.000000 1.667
97840.000000 1.667
97845.000000 1.750
97850.000000 1.750
97855.000000 1.667
97860.000000 1.750
97865.000000 1.667
97870.000000 1.750
97875.000000 1.750
97880.000000 1.667
97885.000000 1.667
97890.000000 1.667
97895.000000 1.667
97900.000000 1.667
97905.000000 1.667
97910.000000 1.667
97915.000000 1.667
97920.000000 1.667
97925.000000 1.667
97930.000000 1.667
97935.000000 1.667
97940.000000 1.667
97945.000000 1.667
97950.000000 1.667
97955.000000 1.667
97960.000000 1.667
97965.000000 1.667
97970.000000 1.667
97975.000000 1.667
97980.000000 1.667
97985.000000 1.667
97990.000000 1.667
97995.000000 1.667
98000.000000 1.667
98005.000000 1.667
98010.000000 1.667
98015.000000 1.667
98020.000000 1.667
98025.000000 1.667
98030.000000 1.667
98035.000000 1.667
98040.000000 1.667
98045.000000 1.667
98050.000000 1.667
98055.000000 1.667
98060.000000 1.667
98065.000000 1.667
98070.000000 1.667
98075.000000 1.667
98080.000000 1.667
98085.000000 1.667
98090.000000 1.667
98095.000000 1.667
98100.000000 1.667
98105.000000 1.667
98110.000000 1.667
98115.000000 1.667
98120.000000 1.667
98125.000000 1.667
98130.000000 1.667
98135.000000 1.667
98140.000000 1.667
98145.000000 1.667
98150.000000 1.667
98155.000000 1.667
98160.000000 1.667
98165.000000 1.667
98170.000000 1.583
98175.000000 1.583
98180.000000 1.583
98185.000000 1.583
98190.000000 1.583
98195.000000 1.667
98200.000000 1.583
98205.000000 1.583
98210.000000 1.583
98215.000000 1.667
98220.000000 1.667
98225.000000 1.667
98230.000000 1.583
98235.000000 1.583
98240.000000 1.583
98245.000000 1.583
98250.000000 1.583
98255.000000 1.583
98260.000000 1.583
98265.000000 1.583
98270.000000 1.583
98275.000000 1.583
98280.000000 1.583
98285.000000 1.583
98290.000000 1.583
98295.000000 1.583
98300.000000 1.667
98305.000000 1.667
98310.000000 1.667
98315.000000 1.583
98320.000000 1.667
98325.000000 1.583
98330.000000 1.667
98335.000000 1.667
98340.000000 1.583
98345.000000 1.667
98350.000000 1.583
98355.000000 1.583
98360.000000 1.583
98365.000000 1.583
98370.000000 1.583
98375.000000 1.583
98380.000000 1.583
98385.000000 1.583
98390.000000 1.583
98395.000000 1.583
98400.000000 1.583
98405.000000 1.583
98410.000000 1.583
98415.000000 1.583
98420.000000 1.583
98425.000000 1.583
98430.000000 1.583
98435.000000 1.583
98440.000000 1.667
98445.000000 1.500
98450.000000 1.500
98455.000000 1.500
98460.000000 1.583
98465.000000 1.667
98470.000000 1.583
98475.000000 1.667
98480.000000 1.583
98485.000000 1.667
98490.000000 1.583
98495.000000 1.667
98500.000000 1.667
98505.000000 1.667
98510.000000 1.667
98515.000000 1.667
98520.000000 1.667
98525.000000 1.667
98530.000000 1.667
98535.000000 1.667
98540.000000 1.667
98545.000000 1.667
98550.000000 1.667
98555.000000 1.667
98560.000000 1.583
98565.000000 1.583
98570.000000 1.667
98575.000000 1.583
98580.000000 1.667
98585.000000 1.667
98590.000000 1.667
98595.000000 1.667
98600.000000 1.667
98605.000000 1.583
98610.000000 1.667
98615.000000 1.583
98620.000000 1.667
98625.000000 1.667
98630.000000 1.667
98635.000000 1.667
98640.000000 1.667
98645.000000 1.667
98650.000000 1.667
98655.000000 1.667
98660.000000 1.667
98665.000000 1.667
98670.000000 1.667
98675.000000 1.667
98680.000000 1.667
98685.000000 1.667
98690.000000 1.667
98695.000000 1.667
98700.000000 1.667
98705.000000 1.667
98710.000000 1.667
98715.000000 1.667
98720.000000 1.667
98725.000000 1.667
98730.000000 1.667
98735.000000 1.667
98740.000000 1.583
98745.000000 1.667
98750.000000 1.583
98755.000000 1.583
98760.000000 1.583
98765.000000 1.583
98770.000000 1.583
98775.000000 1.583
98780.000000 1.583
98785.000000 1.583
98790.000000 1.583
98795.000000 1.583
98800.000000 1.583
98805.000000 1.583
98810.000000 1.583
98815.000000 1.583
98820.000000 1.583
98825.000000 1.583
98830.000000 1.583
98835.000000 1.583
98840.000000 1.583
98845.000000 1.583
98850.000000 1.583
98855.000000 1.583
98860.000000 1.583
98865.000000 1.583
98870.000000 1.667
98875.000000 1.667
98880.000000 1.583
98885.000000 1.583
98890.000000 1.583
98895.000000 1.583
98900.000000 1.583
98905.000000 1.583
98910.000000 1.583
98915.000000 1.583
98920.000000 1.583
98925.000000 1.583
98930.000000 1.583
98935.000000 1.583
98940.000000 1.583
98945.000000 1.583
98950.000000 1.583
98955.000000 1.583
98960.000000 1.583
98965.000000 1.583
98970.000000 1.583
98975.000000 1.583
98980.000000 1.583
98985.000000 1.583
98990.000000 1.583
98995.000000 1.583
99000.000000 1.667
99005.000000 1.583
99010.000000 1.667
99015.000000 1.583
99020.000000 1.583
99025.000000 1.667
99030.000000 1.583
99035.000000 1.583
99040.000000 1.583
99045.000000 1.583
99050.000000 1.583
99055.000000 1.583
99060.000000 1.583
99065.000000 1.583
99070.000000 1.667
99075.000000 1.750
99080.000000 1.667
99085.000000 1.667
99090.000000 1.667
99095.000000 1.583
99100.000000 1.667
99105.000000 1.583
99110.000000 1.667
99115.000000 1.583
99120.000000 1.583
99125.000000 1.583
99130.000000 1.583
99135.000000 1.583
99140.000000 1.583
99145.000000 1.583
99150.000000 1.583
99155.000000 1.583
99160.000000 1.583
99165.000000 1.583
99170.000000 1.583
99175.000000 1.583
99180.000000 1.583
99185.000000 1.583
99190.000000 1.667
99195.000000 1.667
99200.000000 1.667
99205.000000 1.667
99210.000000 1.667
99215.000000 1.667
99220.000000 1.667
99225.000000 1.667
99230.000000 1.667
99235.000000 1.667
99240.000000 1.667
99245.000000 1.667
99250.000000 1.667
99255.000000 1.667
99260.000000 1.667
99265.000000 1.667
99270.000000 1.667
99275.000000 1.667
99280.000000 1.667
99285.000000 1.667
99290.000000 1.667
99295.000000 1.667
99300.000000 1.667
99305.000000 1.667
99310.000000 1.667
99315.000000 1.667
99320.000000 1.667
99325.000000 1.667
99330.000000 1.667
99335.000000 1.667
99340.000000 1.667
99345.000000 1.667
99350.000000 1.583
99355.000000 1.667
99360.000000 1.667
99365.000000 1.667
99370.000000 1.667
99375.000000 1.667
99380.000000 1.667
99385.000000 1.667
99390.000000 1.667
99395.000000 1.667
99400.000000 1.667
99405.000000 1.667
99410.000000 1.667
99415.000000 1.583
99420.000000 1.583
99425.000000 1.583
99430.000000 1.583
99435.000000 1.583
99440.000000 1.583
99445.000000 1.583
99450.000000 1.583
99455.000000 1.583
99460.000000 1.583
99465.000000 1.583
99470.000000 1.583
99475.000000 1.583
99480.000000 1.583
99485.000000 1.583
99490.000000 1.583
99495.000000 1.583
99500.000000 1.583
99505.000000 1.583
99510.000000 1.583
99515.000000 1.583
99520.000000 1.583
99525.000000 1.583
99530.000000 1.583
99535.000000 1.583
99540.000000 1.583
99545.000000 1.583
99550.000000 1.583
99555.000000 1.583
99560.000000 1.583
99565.000000 1.583
99570.000000 1.583
99575.000000 1.583
99580.000000 1.583
99585.000000 1.583
99590.000000 1.583
99595.000000 1.583
99600.000000 1.583
99605.000000 1.583
99610.000000 1.583
99615.000000 1.583
99620.000000 1.500
99625.000000 1.500
99630.000000 1.500
99635.000000 1.500
99640.000000 1.500
99645.000000 1.500
99650.000000 1.500
99655.000000 1.500
99660.000000 1.583
99665.000000 1.500
99670.000000 1.500
99675.000000 1.500
99680.000000 1.500
99685.000000 1.583
99690.000000 1.583
99695.000000 1.500
99700.000000 1.500
99705.000000 1.500
99710.000000 1.500
99715.000000 1.500
99720.000000 1.500
99725.000000 1.500
99730.000000 1.500
99735.000000 1.500
99740.000000 1.500
99745.000000 1.500
99750.000000 1.500
99755.000000 1.583
99760.000000 1.500
99765.000000 1.500
99770.000000 1.500
99775.000000 1.500
99780.000000 1.500
99785.000000 1.500
99790.000000 1.500
99795.000000 1.500
99800.000000 1.500
99805.000000 1.500
99810.000000 1.500
99815.000000 1.500
99820.000000 1.500
99825.000000 1.500
99830.000000 1.500
99835.000000 1.500
99840.000000 1.500
99845.000000 1.583
99850.000000 1.500
99855.000000 1.500
99860.000000 1.500
99865.000000 1.500
99870.000000 1.500
99875.000000 1.500
99880.000000 1.500
99885.000000 1.500
99890.000000 1.500
99895.000000 1.500
99900.000000 1.500
99905.000000 1.500
99910.000000 1.500
99915.000000 1.500
99920.000000 1.500
99925.000000 1.500
99930.000000 1.583
99935.000000 1.583
99940.000000 1.583
99945.000000 1.583
99950.000000 1.500
99955.000000 1.583
99960.000000 1.583
99965.000000 1.583
99970.000000 1.583
99975.000000 1.583
99980.000000 1.583
99985.000000 1.500
99990.000000 1.500
99995.000000 1.500
100000.000000 1.500
100005.000000 1.500
100010.000000 1.500
100015.000000 1.500
100020.000000 1.500
100025.000000 1.500
100030.000000 1.500
100035.000000 1.500
100040.000000 1.500
100045.000000 1.500
100050.000000 1.500
100055.000000 1.500
100060.000000 1.500
100065.000000 1.500
100070.000000 1.500
100075.000000 1.500
100080.000000 1.500
100085.000000 1.500
100090.000000 1.500
100095.000000 1.500
100100.000000 1.500
100105.000000 1.500
100110.000000 1.583
100115.000000 1.500
100120.000000 1.500
100125.000000 1.583
100130.000000 1.583
100135.000000 1.667
100140.000000 1.583
100145.000000 1.583
100150.000000 1.500
100155.000000 1.583
100160.000000 1.583
100165.000000 1.583
100170.000000 1.583
100175.000000 1.583
100180.000000 1.583
100185.000000 1.583
100190.000000 1.583
100195.000000 1.667
100200.000000 1.667
100205.000000 1.667
100210.000000 1.667
100215.000000 1.667
100220.000000 1.667
100225.000000 1.667
100230.000000 1.667
100235.000000 1.667
100240.000000 1.667
100245.000000 1.667
100250.000000 1.667
100255.000000 1.583
100260.000000 1.667
100265.000000 1.583
100270.000000 1.667
100275.000000 1.667
100280.000000 1.667
100285.000000 1.667
100290.000000 1.667
100295.000000 1.667
100300.000000 1.667
100305.000000 1.667
100310.000000 1.667
100315.000000 1.667
100320.000000 1.583
100325.000000 1.583
100330.000000 1.583
100335.000000 1.500
100340.000000 1.500
100345.000000 1.583
100350.000000 1.583
100355.000000 1.583
100360.000000 1.667
100365.000000 1.583
100370.000000 1.583
100375.000000 1.667
100380.000000 1.583
100385.000000 1.667
100390.000000 1.583
100395.000000 1.500
100400.000000 1.500
100405.000000 1.500
100410.000000 1.583
100415.000000 1.583
100420.000000 1.583
100425.000000 1.500
100430.000000 1.500
100435.000000 1.500
100440.000000 1.417
100445.000000 1.500
100450.000000 1.500
100455.000000 1.417
100460.000000 1.500
100465.000000 1.500
100470.000000 1.500
100475.000000 1.417
100480.000000 1.417
100485.000000 1.417
100490.000000 1.417
100495.000000 1.500
100500.000000 1.500
100505.000000 1.500
100510.000000 1.500
100515.000000 1.500
100520.000000 1.417
100525.000000 1.500
100530.000000 1.417
100535.000000 1.500
100540.000000 1.500
100545.000000 1.500
100550.000000 1.500
100555.000000 1.500
100560.000000 1.500
100565.000000 1.500
100570.000000 1.583
100575.000000 1.500
100580.000000 1.500
100585.000000 1.500
100590.000000 1.583
100595.000000 1.500
100600.000000 1.500
100605.000000 1.500
100610.000000 1.500
100615.000000 1.500
100620.000000 1.500
100625.000000 1.500
100630.000000 1.500
100635.000000 1.500
100640.000000 1.500
100645.000000 1.500
100650.000000 1.500
100655.000000 1.500
100660.000000 1.500
100665.000000 1.500
100670.000000 1.500
100675.000000 1.500
100680.000000 1.583
100685.000000 1.500
100690.000000 1.500
100695.000000 1.500
100700.000000 1.500
100705.000000 1.500
100710.000000 1.500
100715.000000 1.500
100720.000000 1.500
100725.000000 1.500
100730.000000 1.583
100735.000000 1.583
100740.000000 1.583
100745.000000 1.583
100750.000000 1.583
100755.000000 1.583
100760.000000 1.500
100765.000000 1.500
100770.000000 1.500
100775.000000 1.500
100780.000000 1.500
100785.000000 1.500
100790.000000 1.500
100795.000000 1.500
100800.000000 1.500
100805.000000 1.583
100810.000000 1.583
100815.000000 1.583
100820.000000 1.583
100825.000000 1.583
100830.000000 1.583
100835.000000 1.583
100840.000000 1.583
100845.000000 1.583
100850.000000 1.667
100855.000000 1.583
100860.000000 1.500
100865.000000 1.583
100870.000000 1.583
100875.000000 1.583
100880.000000 1.667
100885.000000 1.667
100890.000000 1.583
100895.000000 1.583
100900.000000 1.583
100905.000000 1.583
100910.000000 1.583
100915.000000 1.583
100920.000000 1.583
100925.000000 1.583
100930.000000 1.583
100935.000000 1.583
100940.000000 1.583
100945.000000 1.583
100950.000000 1.583
100955.000000 1.583
100960.000000 1.583
100965.000000 1.583
100970.000000 1.500
100975.000000 1.500
100980.000000 1.500
100985.000000 1.583
100990.000000 1.500
100995.000000 1.500
101000.000000 1.500
101005.000000 1.417
101010.000000 1.417
101015.000000 1.417
101020.000000 1.500
101025.000000 1.417
101030.000000 1.417
101035.000000 1.417
101040.000000 1.417
101045.000000 1.417
101050.000000 1.417
101055.000000 1.417
101060.000000 1.417
101065.000000 1.417
101070.000000 1.417
101075.000000 1.417
101080.000000 1.417
101085.000000 1.500
101090.000000 1.500
101095.000000 1.500
101100.000000 1.500
101105.000000 1.583
101110.000000 1.500
101115.000000 1.500
101120.000000 1.500
101125.000000 1.500
101130.000000 1.417
101135.000000 1.417
101140.000000 1.417
101145.000000 1.500
101150.000000 1.583
101155.000000 1.500
101160.000000 1.417
101165.000000 1.500
101170.000000 1.583
101175.000000 1.500
101180.000000 1.583
101185.000000 1.500
101190.000000 1.583
101195.000000 1.583
101200.000000 1.500
101205.000000 1.500
101210.000000 1.500
101215.000000 1.500
101220.000000 1.583
101225.000000 1.500
101230.000000 1.417
101235.000000 1.417
101240.000000 1.500
101245.000000 1.500
101250.000000 1.500
101255.000000 1.500
101260.000000 1.500
101265.000000 1.500
101270.000000 1.417
101275.000000 1.417
101280.000000 1.417
101285.000000 1.417
101290.000000 1.417
101295.000000 1.417
101300.000000 1.417
101305.000000 1.333
101310.000000 1.333
101315.000000 1.333
101320.000000 1.417
101325.000000 1.333
101330.000000 1.417
101335.000000 1.417
101340.000000 1.417
101345.000000 1.333
101350.000000 1.333
101355.000000 1.333
101360.000000 1.333
101365.000000 1.417
101370.000000 1.333
101375.000000 1.333
101380.000000 1.333
101385.000000 1.333
101390.000000 1.333
101395.000000 1.417
101400.000000 1.417
101405.000000 1.417
101410.000000 1.333
101415.000000 1.417
101420.000000 1.417
101425.000000 1.417
101430.000000 1.417
101435.000000 1.417
101440.000000 1.333
101445.000000 1.333
101450.000000 1.417
101455.000000 1.333
101460.000000 1.333
101465.000000 1.333
101470.000000 1.417
101475.000000 1.417
101480.000000 1.417
101485.000000 1.417
101490.000000 1.417
101495.000000 1.333
101500.000000 1.417
101505.000000 1.500
101510.000000 1.500
101515.000000 1.500
101520.000000 1.500
101525.000000 1.500
101530.000000 1.500
101535.000000 1.500
101540.000000 1.500
101545.000000 1.500
101550.000000 1.417
101555.000000 1.500
101560.000000 1.500
101565.000000 1.500
101570.000000 1.500
101575.000000 1.500
101580.000000 1.500
101585.000000 1.500
101590.000000 1.500
101595.000000 1.417
101600.000000 1.500
101605.000000 1.500
101610.000000 1.500
101615.000000 1.500
101620.000000 1.500
101625.000000 1.500
101630.000000 1.500
101635.000000 1.500
101640.000000 1.500
101645.000000 1.417
101650.000000 1.500
101655.000000 1.500
101660.000000 1.500
101665.000000 1.417
101670.000000 1.500
101675.000000 1.500
101680.000000 1.500
101685.000000 1.500
101690.000000 1.500
101695.000000 1.500
101700.000000 1.500
101705.000000 1.500
101710.000000 1.500
101715.000000 1.500
101720.000000 1.500
101725.000000 1.500
101730.000000 1.500
101735.000000 1.500
101740.000000 1.500
101745.000000 1.500
101750.000000 1.500
101755.000000 1.500
101760.000000 1.500
101765.000000 1.500
101770.000000 1.500
101775.000000 1.500
101780.000000 1.500
101785.000000 1.500
101790.000000 1.500
101795.000000 1.500
101800.000000 1.500
101805.000000 1.500
101810.000000 1.500
101815.000000 1.500
101820.000000 1.500
101825.000000 1.500
101830.000000 1.500
101835.000000 1.500
101840.000000 1.500
101845.000000 1.500
101850.000000 1.500
101855.000000 1.500
101860.000000 1.500
101865.000000 1.500
101870.000000 1.500
101875.000000 1.500
101880.000000 1.500
101885.000000 1.500
101890.000000 1.500
101895.000000 1.500
101900.000000 1.500
101905.000000 1.500
101910.000000 1.500
101915.000000 1.500
101920.000000 1.500
101925.000000 1.417
101930.000000 1.500
101935.000000 1.500
101940.000000 1.500
101945.000000 1.500
101950.000000 1.500
101955.000000 1.500
101960.000000 1.500
101965.000000 1.500
101970.000000 1.500
101975.000000 1.500
101980.000000 1.500
101985.000000 1.500
101990.000000 1.500
101995.000000 1.500
102000.000000 1.500
102005.000000 1.500
102010.000000 1.500
102015.000000 1.417
102020.000000 1.500
102025.000000 1.500
102030.000000 1.500
102035.000000 1.500
102040.000000 1.500
102045.000000 1.500
102050.000000 1.583
102055.000000 1.500
102060.000000 1.500
102065.000000 1.500
102070.000000 1.500
102075.000000 1.583
102080.000000 1.500
102085.000000 1.583
102090.000000 1.583
102095.000000 1.500
102100.000000 1.500
102105.000000 1.583
102110.000000 1.583
102115.000000 1.500
102120.000000 1.583
102125.000000 1.500
102130.000000 1.500
102135.000000 1.500
102140.000000 1.500
102145.000000 1.500
102150.000000 1.583
102155.000000 1.667
102160.000000 1.500
102165.000000 1.583
102170.000000 1.583
102175.000000 1.583
102180.000000 1.583
102185.000000 1.500
102190.000000 1.583
102195.000000 1.500
102200.000000 1.500
102205.000000 1.583
102210.000000 1.583
102215.000000 1.500
102220.000000 1.583
102225.000000 1.583
102230.000000 1.583
102235.000000 1.583
102240.000000 1.583
102245.000000 1.583
102250.000000 1.583
102255.000000 1.583
102260.000000 1.583
102265.000000 1.583
102270.000000 1.500
102275.000000 1.500
102280.000000 1.500
102285.000000 1.500
102290.000000 1.500
102295.000000 1.500
102300.000000 1.500
102305.000000 1.500
102310.000000 1.500
102315.000000 1.417
102320.000000 1.500
102325.000000 1.500
102330.000000 1.500
102335.000000 1.500
102340.000000 1.500
102345.000000 1.500
102350.000000 1.500
102355.000000 1.500
102360.000000 1.500
102365.000000 1.500
102370.000000 1.500
102375.000000 1.500
102380.000000 1.500
102385.000000 1.500
102390.000000 1.583
102395.000000 1.500
102400.000000 1.500
102405.000000 1.500
102410.000000 1.500
102415.000000 1.500
102420.000000 1.583
102425.000000 1.583
102430.000000 1.500
102435.000000 1.583
102440.000000 1.500
102445.000000 1.500
102450.000000 1.500
102455.000000 1.500
102460.000000 1.500
102465.000000 1.500
102470.000000 1.500
102475.000000 1.500
102480.000000 1.500
102485.000000 1.583
102490.000000 1.500
102495.000000 1.500
102500.000000 1.500
102505.000000 1.500
102510.000000 1.500
102515.000000 1.500
102520.000000 1.500
102525.000000 1.583
102530.000000 1.500
102535.000000 1.500
102540.000000 1.417
102545.000000 1.500
102550.000000 1.500
102555.000000 1.583
102560.000000 1.583
102565.000000 1.583
102570.000000 1.583
102575.000000 1.500
102580.000000 1.583
102585.000000 1.583
102590.000000 1.500
102595.000000 1.500
102600.000000 1.500
102605.000000 1.500
102610.000000 1.500
102615.000000 1.500
102620.000000 1.583
102625.000000 1.667
102630.000000 1.667
102635.000000 1.667
102640.000000 1.583
102645.000000 1.583
102650.000000 1.583
102655.000000 1.583
102660.000000 1.583
102665.000000 1.583
102670.000000 1.583
102675.000000 1.500
102680.000000 1.583
102685.000000 1.583
102690.000000 1.500
102695.000000 1.583
102700.000000 1.500
102705.000000 1.500
102710.000000 1.500
102715.000000 1.500
102720.000000 1.417
102725.000000 1.583
102730.000000 1.500
102735.000000 1.500
102740.000000 1.500
102745.000000 1.583
102750.000000 1.500
102755.000000 1.500
102760.000000 1.500
102765.000000 1.500
102770.000000 1.583
102775.000000 1.583
102780.000000 1.500
102785.000000 1.583
102790.000000 1.583
102795.000000 1.500
102800.000000 1.500
102805.000000 1.500
102810.000000 1.583
102815.000000 1.583
102820.000000 1.500
102825.000000 1.500
102830.000000 1.500
102835.000000 1.500
102840.000000 1.500
102845.000000 1.583
102850.000000 1.583
102855.000000 1.500
102860.000000 1.500
102865.000000 1.500
102870.000000 1.500
102875.000000 1.500
102880.000000 1.500
102885.000000 1.500
102890.000000 1.500
102895.000000 1.500
102900.000000 1.500
102905.000000 1.500
102910.000000 1.500
102915.000000 1.500
102920.000000 1.500
102925.000000 1.500
102930.000000 1.500
102935.000000 1.500
102940.000000 1.500
102945.000000 1.500
102950.000000 1.500
102955.000000 1.500
102960.000000 1.500
102965.000000 1.500
102970.000000 1.500
102975.000000 1.500
102980.000000 1.500
102985.000000 1.500
102990.000000 1.500
102995.000000 1.500
103000.000000 1.417
103005.000000 1.500
103010.000000 1.417
103015.000000 1.417
103020.000000 1.417
103025.000000 1.417
103030.000000 1.417
103035.000000 1.417
103040.000000 1.417
103045.000000 1.417
103050.000000 1.417
103055.000000 1.417
103060.000000 1.417
103065.000000 1.417
103070.000000 1.417
103075.000000 1.417
103080.000000 1.417
103085.000000 1.417
103090.000000 1.417
103095.000000 1.417
103100.000000 1.417
103105.000000 1.417
103110.000000 1.417
103115.000000 1.417
103120.000000 1.500
103125.000000 1.417
103130.000000 1.500
103135.000000 1.500
103140.000000 1.417
103145.000000 1.417
103150.000000 1.500
103155.000000 1.417
103160.000000 1.417
103165.000000 1.417
103170.000000 1.417
103175.000000 1.417
103180.000000 1.500
103185.000000 1.500
103190.000000 1.417
103195.000000 1.417
103200.000000 1.417
103205.000000 1.417
103210.000000 1.500
103215.000000 1.417
103220.000000 1.500
103225.000000 1.417
103230.000000 1.500
103235.000000 1.417
103240.000000 1.500
103245.000000 1.417
103250.000000 1.417
103255.000000 1.417
103260.000000 1.500
103265.000000 1.417
103270.000000 1.417
103275.000000 1.417
103280.000000 1.417
103285.000000 1.417
103290.000000 1.417
103295.000000 1.417
103300.000000 1.333
103305.000000 1.417
103310.000000 1.417
103315.000000 1.417
103320.000000 1.500
103325.000000 1.417
103330.000000 1.417
103335.000000 1.417
103340.000000 1.417
103345.000000 1.417
103350.000000 1.417
103355.000000 1.417
103360.000000 1.417
103365.000000 1.417
103370.000000 1.417
103375.000000 1.417
103380.000000 1.417
103385.000000 1.417
103390.000000 1.500
103395.000000 1.417
103400.000000 1.417
103405.000000 1.417
103410.000000 1.417
103415.000000 1.417
103420.000000 1.500
103425.000000 1.417
103430.000000 1.417
103435.000000 1.417
103440.000000 1.417
103445.000000 1.417
103450.000000 1.500
103455.000000 1.417
103460.000000 1.417
103465.000000 1.417
103470.000000 1.500
103475.000000 1.417
103480.000000 1.500
103485.000000 1.500
103490.000000 1.583
103495.000000 1.500
103500.000000 1.500
103505.000000 1.500
103510.000000 1.500
103515.000000 1.500
103520.000000 1.500
103525.000000 1.500
103530.000000 1.500
103535.000000 1.500
103540.000000 1.500
103545.000000 1.500
103550.000000 1.500
103555.000000 1.583
103560.000000 1.583
103565.000000 1.583
103570.000000 1.583
103575.000000 1.583
103580.000000 1.583
103585.000000 1.583
103590.000000 1.583
103595.000000 1.583
103600.000000 1.583
103605.000000 1.500
103610.000000 1.500
103615.000000 1.500
103620.000000 1.500
103625.000000 1.500
103630.000000 1.583
103635.000000 1.500
103640.000000 1.417
103645.000000 1.417
103650.000000 1.500
103655.000000 1.417
103660.000000 1.500
103665.000000 1.417
103670.000000 1.417
103675.000000 1.500
103680.000000 1.500
103685.000000 1.500
103690.000000 1.500
103695.000000 1.500
103700.000000 1.500
103705.000000 1.500
103710.000000 1.500
103715.000000 1.500
103720.000000 1.500
103725.000000 1.500
103730.000000 1.500
103735.000000 1.500
103740.000000 1.500
103745.000000 1.500
103750.000000 1.500
103755.000000 1.500
103760.000000 1.500
103765.000000 1.500
103770.000000 1.500
103775.000000 1.500
103780.000000 1.500
103785.000000 1.500
103790.000000 1.500
103795.000000 1.500
103800.000000 1.500
103805.000000 1.500
103810.000000 1.500
103815.000000 1.500
103820.000000 1.500
103825.000000 1.500
103830.000000 1.500
103835.000000 1.500
103840.000000 1.583
103845.000000 1.583
103850.000000 1.583
103855.000000 1.500
103860.000000 1.583
103865.000000 1.500
103870.000000 1.500
103875.000000 1.500
103880.000000 1.500
103885.000000 1.500
103890.000000 1.500
103895.000000 1.500
103900.000000 1.500
103905.000000 1.500
103910.000000 1.500
103915.000000 1.500
103920.000000 1.500
103925.000000 1.500
103930.000000 1.500
103935.000000 1.500
103940.000000 1.500
103945.000000 1.500
103950.000000 1.500
103955.000000 1.500
103960.000000 1.583
103965.000000 1.500
103970.000000 1.583
103975.000000 1.500
103980.000000 1.583
103985.000000 1.583
103990.000000 1.583
103995.000000 1.500
104000.000000 1.500
104005.000000 1.500
104010.000000 1.583
104015.000000 1.500
104020.000000 1.500
104025.000000 1.500
104030.000000 1.500
104035.000000 1.583
104040.000000 1.500
104045.000000 1.583
104050.000000 1.500
104055.000000 1.583
104060.000000 1.583
104065.000000 1.583
104070.000000 1.583
104075.000000 1.583
104080.000000 1.583
104085.000000 1.583
104090.000000 1.583
104095.000000 1.417
104100.000000 1.500
104105.000000 1.500
104110.000000 1.500
104115.000000 1.500
104120.000000 1.500
104125.000000 1.417
104130.000000 1.500
104135.000000 1.500
104140.000000 1.500
104145.000000 1.500
104150.000000 1.500
104155.000000 1.417
104160.000000 1.500
104165.000000 1.500
104170.000000 1.500
104175.000000 1.500
104180.000000 1.500
104185.000000 1.500
104190.000000 1.500
104195.000000 1.500
104200.000000 1.500
104205.000000 1.500
104210.000000 1.500
104215.000000 1.500
104220.000000 1.500
104225.000000 1.500
104230.000000 1.500
104235.000000 1.500
104240.000000 1.500
104245.000000 1.500
104250.000000 1.500
104255.000000 1.500
104260.000000 1.500
104265.000000 1.500
104270.000000 1.500
104275.000000 1.500
104280.000000 1.500
104285.000000 1.500
104290.000000 1.500
104295.000000 1.500
104300.000000 1.500
104305.000000 1.500
104310.000000 1.500
104315.000000 1.417
104320.000000 1.500
104325.000000 1.500
104330.000000 1.500
104335.000000 1.500
104340.000000 1.500
104345.000000 1.500
104350.000000 1.500
104355.000000 1.500
104360.000000 1.500
104365.000000 1.417
104370.000000 1.417
104375.000000 1.500
104380.000000 1.417
104385.000000 1.500
104390.000000 1.417
104395.000000 1.500
104400.000000 1.500
104405.000000 1.500
104410.000000 1.500
104415.000000 1.417
104420.000000 1.500
104425.000000 1.500
104430.000000 1.417
104435.000000 1.500
104440.000000 1.500
104445.000000 1.500
104450.000000 1.583
104455.000000 1.583
104460.000000 1.583
104465.000000 1.500
104470.000000 1.500
104475.000000 1.500
104480.000000 1.500
104485.000000 1.500
104490.000000 1.500
104495.000000 1.500
104500.000000 1.500
104505.000000 1.500
104510.000000 1.500
104515.000000 1.500
104520.000000 1.500
104525.000000 1.500
104530.000000 1.500
104535.000000 1.500
104540.000000 1.500
104545.000000 1.500
104550.000000 1.500
104555.000000 1.417
104560.000000 1.417
104565.000000 1.417
104570.000000 1.500
104575.000000 1.417
104580.000000 1.417
104585.000000 1.417
104590.000000 1.500
104595.000000 1.417
104600.000000 1.417
104605.000000 1.417
104610.000000 1.417
104615.000000 1.417
104620.000000 1.500
104625.000000 1.417
104630.000000 1.417
104635.000000 1.417
104640.000000 1.417
104645.000000 1.500
104650.000000 1.500
104655.000000 1.500
104660.000000 1.500
104665.000000 1.500
104670.000000 1.500
104675.000000 1.500
104680.000000 1.500
104685.000000 1.500
104690.000000 1.500
104695.000000 1.500
104700.000000 1.500
104705.000000 1.500
104710.000000 1.500
104715.000000 1.500
104720.000000 1.500
104725.000000 1.500
104730.000000 1.500
104735.000000 1.500
104740.000000 1.500
104745.000000 1.417
104750.000000 1.500
104755.000000 1.500
104760.000000 1.500
104765.000000 1.500
104770.000000 1.500
104775.000000 1.417
104780.000000 1.417
104785.000000 1.417
104790.000000 1.333
104795.000000 1.417
104800.000000 1.500
104805.000000 1.500
104810.000000 1.417
104815.000000 1.417
104820.000000 1.417
104825.000000 1.417
104830.000000 1.417
104835.000000 1.417
104840.000000 1.500
104845.000000 1.417
104850.000000 1.417
104855.000000 1.417
104860.000000 1.417
104865.000000 1.417
104870.000000 1.417
104875.000000 1.417
104880.000000 1.417
104885.000000 1.417
104890.000000 1.417
104895.000000 1.417
104900.000000 1.417
104905.000000 1.417
104910.000000 1.417
104915.000000 1.417
104920.000000 1.417
104925.000000 1.417
104930.000000 1.417
104935.000000 1.417
104940.000000 1.500
104945.000000 1.417
104950.000000 1.417
104955.000000 1.417
104960.000000 1.417
104965.000000 1.417
104970.000000 1.417
104975.000000 1.417
104980.000000 1.417
104985.000000 1.417
104990.000000 1.417
104995.000000 1.417
105000.000000 1.417
105005.000000 1.417
105010.000000 1.417
105015.000000 1.417
105020.000000 1.417
105025.000000 1.417
105030.000000 1.417
105035.000000 1.417
105040.000000 1.417
105045.000000 1.417
105050.000000 1.417
105055.000000 1.417
105060.000000 1.417
105065.000000 1.417
105070.000000 1.417
105075.000000 1.417
105080.000000 1.417
105085.000000 1.417
105090.000000 1.417
105095.000000 1.417
105100.000000 1.417
105105.000000 1.333
105110.000000 1.417
105115.000000 1.417
105120.000000 1.417
105125.000000 1.417
105130.000000 1.417
105135.000000 1.417
105140.000000 1.417
105145.000000 1.417
105150.000000 1.417
105155.000000 1.417
105160.000000 1.417
105165.000000 1.333
105170.000000 1.417
105175.000000 1.417
105180.000000 1.417
105185.000000 1.417
105190.000000 1.417
105195.000000 1.417
105200.000000 1.417
105205.000000 1.417
105210.000000 1.417
105215.000000 1.417
105220.000000 1.417
105225.000000 1.417
105230.000000 1.417
105235.000000 1.417
105240.000000 1.417
105245.000000 1.417
105250.000000 1.417
105255.000000 1.417
105260.000000 1.417
105265.000000 1.417
105270.000000 1.417
105275.000000 1.417
105280.000000 1.417
105285.000000 1.417
105290.000000 1.417
105295.000000 1.417
105300.000000 1.417
105305.000000 1.417
105310.000000 1.417
105315.000000 1.417
105320.000000 1.417
105325.000000 1.417
105330.000000 1.417
105335.000000 1.417
105340.000000 1.417
105345.000000 1.417
105350.000000 1.417
105355.000000 1.417
105360.000000 1.417
105365.000000 1.417
105370.000000 1.417
105375.000000 1.417
105380.000000 1.417
105385.000000 1.417
105390.000000 1.417
105395.000000 1.417
105400.000000 1.417
105405.000000 1.417
105410.000000 1.417
105415.000000 1.417
105420.000000 1.417
105425.000000 1.417
105430.000000 1.417
105435.000000 1.417
105440.000000 1.417
105445.000000 1.333
105450.000000 1.333
105455.000000 1.333
105460.000000 1.333
105465.000000 1.417
105470.000000 1.417
105475.000000 1.417
105480.000000 1.417
105485.000000 1.417
105490.000000 1.417
105495.000000 1.417
105500.000000 1.417
105505.000000 1.417
105510.000000 1.417
105515.000000 1.417
105520.000000 1.417
105525.000000 1.417
105530.000000 1.417
105535.000000 1.417
105540.000000 1.417
105545.000000 1.417
105550.000000 1.333
[truncated: 3,577,802 more chars]
