# Supplementary material for: Protein compactness and interaction valency define the architecture of a biomolecular condensate across scales
Source: eLife. 2023 Jul 20;12:e80038. doi: 10.7554/eLife.80038 (PMC10406433; doi:10.7554/eLife.80038)
Supplement: Figure 2—source data 2. [file elife-80038-fig2-data2.zip › Figure_2_source_data_2/panels_DE_source_data_files/Y2A24_1us_md_valency.av.dat]

0.000000 0.917
5.000000 0.750
10.000000 0.667
15.000000 0.667
20.000000 0.667
25.000000 0.500
30.000000 0.667
35.000000 0.667
40.000000 0.583
45.000000 0.500
50.000000 0.583
55.000000 0.583
60.000000 0.667
65.000000 0.750
70.000000 0.750
75.000000 0.750
80.000000 0.833
85.000000 0.833
90.000000 0.833
95.000000 0.750
100.000000 0.750
105.000000 0.750
110.000000 0.917
115.000000 0.750
120.000000 0.667
125.000000 0.750
130.000000 0.833
135.000000 0.667
140.000000 0.667
145.000000 0.667
150.000000 0.667
155.000000 0.833
160.000000 0.750
165.000000 0.833
170.000000 0.750
175.000000 0.917
180.000000 0.750
185.000000 0.833
190.000000 0.750
195.000000 0.833
200.000000 0.667
205.000000 0.583
210.000000 0.750
215.000000 0.583
220.000000 0.833
225.000000 0.667
230.000000 0.833
235.000000 0.833
240.000000 0.917
245.000000 1.000
250.000000 0.917
255.000000 1.000
260.000000 0.917
265.000000 0.833
270.000000 0.833
275.000000 0.750
280.000000 0.667
285.000000 0.750
290.000000 0.917
295.000000 0.833
300.000000 0.917
305.000000 0.750
310.000000 0.750
315.000000 0.917
320.000000 0.833
325.000000 0.917
330.000000 0.917
335.000000 0.917
340.000000 0.917
345.000000 0.917
350.000000 0.750
355.000000 0.917
360.000000 1.000
365.000000 1.000
370.000000 1.000
375.000000 0.833
380.000000 0.917
385.000000 1.000
390.000000 0.833
395.000000 0.917
400.000000 0.833
405.000000 1.000
410.000000 1.000
415.000000 0.917
420.000000 0.917
425.000000 1.000
430.000000 1.000
435.000000 0.833
440.000000 1.000
445.000000 0.917
450.000000 1.000
455.000000 1.083
460.000000 1.000
465.000000 0.917
470.000000 0.833
475.000000 0.917
480.000000 0.917
485.000000 1.083
490.000000 1.000
495.000000 0.917
500.000000 1.167
505.000000 1.083
510.000000 1.000
515.000000 0.833
520.000000 0.833
525.000000 0.750
530.000000 0.833
535.000000 0.750
540.000000 0.750
545.000000 0.833
550.000000 1.000
555.000000 1.000
560.000000 0.917
565.000000 1.000
570.000000 1.083
575.000000 0.917
580.000000 0.917
585.000000 0.917
590.000000 1.000
595.000000 1.000
600.000000 1.000
605.000000 1.083
610.000000 1.083
615.000000 1.000
620.000000 1.083
625.000000 1.000
630.000000 1.083
635.000000 0.917
640.000000 1.000
645.000000 0.917
650.000000 0.917
655.000000 0.917
660.000000 1.000
665.000000 1.000
670.000000 0.917
675.000000 0.917
680.000000 1.000
685.000000 1.000
690.000000 1.083
695.000000 1.000
700.000000 1.000
705.000000 0.917
710.000000 1.000
715.000000 1.000
720.000000 1.000
725.000000 1.000
730.000000 1.083
735.000000 1.083
740.000000 1.000
745.000000 0.917
750.000000 1.000
755.000000 0.917
760.000000 1.083
765.000000 1.083
770.000000 1.083
775.000000 1.167
780.000000 1.167
785.000000 1.000
790.000000 1.083
795.000000 1.167
800.000000 1.000
805.000000 0.917
810.000000 1.083
815.000000 1.167
820.000000 1.083
825.000000 1.000
830.000000 1.250
835.000000 1.167
840.000000 1.000
845.000000 1.083
850.000000 1.083
855.000000 1.000
860.000000 1.167
865.000000 1.333
870.000000 1.000
875.000000 1.000
880.000000 1.000
885.000000 1.167
890.000000 1.000
895.000000 1.167
900.000000 1.250
905.000000 1.000
910.000000 1.167
915.000000 0.917
920.000000 1.083
925.000000 1.000
930.000000 1.167
935.000000 1.167
940.000000 1.167
945.000000 1.250
950.000000 1.250
955.000000 1.333
960.000000 1.333
965.000000 1.167
970.000000 1.083
975.000000 1.250
980.000000 1.250
985.000000 1.417
990.000000 1.333
995.000000 1.250
1000.000000 1.333
1005.000000 1.583
1010.000000 1.333
1015.000000 1.417
1020.000000 1.500
1025.000000 1.333
1030.000000 1.417
1035.000000 1.500
1040.000000 1.417
1045.000000 1.583
1050.000000 1.500
1055.000000 1.583
1060.000000 1.667
1065.000000 1.500
1070.000000 1.583
1075.000000 1.667
1080.000000 1.667
1085.000000 1.667
1090.000000 1.667
1095.000000 1.667
1100.000000 1.667
1105.000000 1.667
1110.000000 1.500
1115.000000 1.667
1120.000000 1.500
1125.000000 1.583
1130.000000 1.583
1135.000000 1.583
1140.000000 1.500
1145.000000 1.583
1150.000000 1.583
1155.000000 1.583
1160.000000 1.500
1165.000000 1.500
1170.000000 1.500
1175.000000 1.500
1180.000000 1.417
1185.000000 1.583
1190.000000 1.583
1195.000000 1.500
1200.000000 1.583
1205.000000 1.583
1210.000000 1.667
1215.000000 1.583
1220.000000 1.500
1225.000000 1.500
1230.000000 1.417
1235.000000 1.500
1240.000000 1.417
1245.000000 1.417
1250.000000 1.417
1255.000000 1.500
1260.000000 1.417
1265.000000 1.500
1270.000000 1.417
1275.000000 1.583
1280.000000 1.583
1285.000000 1.500
1290.000000 1.500
1295.000000 1.583
1300.000000 1.417
1305.000000 1.583
1310.000000 1.417
1315.000000 1.417
1320.000000 1.417
1325.000000 1.583
1330.000000 1.500
1335.000000 1.250
1340.000000 1.417
1345.000000 1.417
1350.000000 1.333
1355.000000 1.417
1360.000000 1.417
1365.000000 1.333
1370.000000 1.417
1375.000000 1.167
1380.000000 1.167
1385.000000 1.250
1390.000000 1.250
1395.000000 1.250
1400.000000 1.250
1405.000000 1.250
1410.000000 1.250
1415.000000 1.250
1420.000000 1.167
1425.000000 1.167
1430.000000 1.000
1435.000000 1.083
1440.000000 1.083
1445.000000 1.083
1450.000000 1.083
1455.000000 1.167
1460.000000 1.167
1465.000000 1.167
1470.000000 1.083
1475.000000 1.000
1480.000000 1.083
1485.000000 1.083
1490.000000 1.083
1495.000000 1.083
1500.000000 1.167
1505.000000 1.250
1510.000000 1.167
1515.000000 1.250
1520.000000 1.167
1525.000000 1.167
1530.000000 1.250
1535.000000 1.417
1540.000000 1.167
1545.000000 1.167
1550.000000 1.250
1555.000000 1.333
1560.000000 1.333
1565.000000 1.250
1570.000000 1.167
1575.000000 1.167
1580.000000 1.250
1585.000000 1.250
1590.000000 1.250
1595.000000 1.417
1600.000000 1.333
1605.000000 1.417
1610.000000 1.250
1615.000000 1.250
1620.000000 1.250
1625.000000 1.417
1630.000000 1.417
1635.000000 1.333
1640.000000 1.333
1645.000000 1.333
1650.000000 1.333
1655.000000 1.250
1660.000000 1.417
1665.000000 1.333
1670.000000 1.417
1675.000000 1.250
1680.000000 1.333
1685.000000 1.333
1690.000000 1.417
1695.000000 1.250
1700.000000 1.417
1705.000000 1.417
1710.000000 1.417
1715.000000 1.417
1720.000000 1.333
1725.000000 1.333
1730.000000 1.417
1735.000000 1.500
1740.000000 1.417
1745.000000 1.417
1750.000000 1.417
1755.000000 1.417
1760.000000 1.500
1765.000000 1.500
1770.000000 1.333
1775.000000 1.250
1780.000000 1.333
1785.000000 1.333
1790.000000 1.250
1795.000000 1.167
1800.000000 1.333
1805.000000 1.333
1810.000000 1.417
1815.000000 1.333
1820.000000 1.333
1825.000000 1.250
1830.000000 1.333
1835.000000 1.333
1840.000000 1.250
1845.000000 1.250
1850.000000 1.250
1855.000000 1.250
1860.000000 1.083
1865.000000 1.083
1870.000000 1.167
1875.000000 1.083
1880.000000 1.250
1885.000000 1.250
1890.000000 1.000
1895.000000 1.167
1900.000000 1.167
1905.000000 1.167
1910.000000 1.083
1915.000000 1.000
1920.000000 1.000
1925.000000 1.000
1930.000000 0.917
1935.000000 1.167
1940.000000 1.167
1945.000000 1.167
1950.000000 1.083
1955.000000 1.000
1960.000000 1.167
1965.000000 1.167
1970.000000 1.167
1975.000000 1.250
1980.000000 1.083
1985.000000 1.083
1990.000000 1.167
1995.000000 1.250
2000.000000 1.250
2005.000000 1.083
2010.000000 1.000
2015.000000 1.000
2020.000000 1.000
2025.000000 0.917
2030.000000 0.917
2035.000000 1.000
2040.000000 1.167
2045.000000 1.083
2050.000000 1.083
2055.000000 1.083
2060.000000 1.167
2065.000000 1.167
2070.000000 1.167
2075.000000 1.083
2080.000000 1.083
2085.000000 1.167
2090.000000 1.083
2095.000000 1.000
2100.000000 1.083
2105.000000 1.083
2110.000000 1.083
2115.000000 1.000
2120.000000 1.000
2125.000000 1.000
2130.000000 1.167
2135.000000 1.167
2140.000000 1.167
2145.000000 1.083
2150.000000 1.250
2155.000000 1.167
2160.000000 1.167
2165.000000 1.167
2170.000000 1.167
2175.000000 1.083
2180.000000 1.167
2185.000000 1.083
2190.000000 1.000
2195.000000 1.083
2200.000000 1.000
2205.000000 1.083
2210.000000 1.000
2215.000000 1.000
2220.000000 1.167
2225.000000 1.083
2230.000000 1.167
2235.000000 1.250
2240.000000 1.000
2245.000000 1.167
2250.000000 1.167
2255.000000 1.167
2260.000000 1.167
2265.000000 1.083
2270.000000 1.167
2275.000000 1.167
2280.000000 1.000
2285.000000 1.083
2290.000000 1.000
2295.000000 1.083
2300.000000 1.083
2305.000000 1.083
2310.000000 1.083
2315.000000 1.167
2320.000000 1.167
2325.000000 1.083
2330.000000 1.167
2335.000000 1.083
2340.000000 1.000
2345.000000 1.083
2350.000000 1.000
2355.000000 1.083
2360.000000 1.167
2365.000000 1.167
2370.000000 0.917
2375.000000 1.167
2380.000000 1.250
2385.000000 0.917
2390.000000 1.167
2395.000000 1.333
2400.000000 1.167
2405.000000 1.250
2410.000000 1.167
2415.000000 1.000
2420.000000 1.083
2425.000000 1.000
2430.000000 1.083
2435.000000 1.083
2440.000000 1.083
2445.000000 1.000
2450.000000 1.083
2455.000000 1.083
2460.000000 1.000
2465.000000 1.083
2470.000000 1.000
2475.000000 0.833
2480.000000 0.833
2485.000000 1.083
2490.000000 1.000
2495.000000 0.917
2500.000000 0.917
2505.000000 0.833
2510.000000 1.000
2515.000000 0.917
2520.000000 0.833
2525.000000 0.917
2530.000000 1.000
2535.000000 1.000
2540.000000 0.917
2545.000000 0.917
2550.000000 0.917
2555.000000 1.000
2560.000000 0.917
2565.000000 1.083
2570.000000 0.833
2575.000000 0.833
2580.000000 1.000
2585.000000 1.000
2590.000000 1.000
2595.000000 1.000
2600.000000 0.917
2605.000000 0.833
2610.000000 0.917
2615.000000 0.917
2620.000000 0.833
2625.000000 0.917
2630.000000 0.833
2635.000000 0.917
2640.000000 1.000
2645.000000 1.000
2650.000000 0.917
2655.000000 1.000
2660.000000 1.083
2665.000000 1.000
2670.000000 1.083
2675.000000 1.083
2680.000000 1.000
2685.000000 1.083
2690.000000 1.000
2695.000000 1.250
2700.000000 1.250
2705.000000 1.000
2710.000000 1.167
2715.000000 1.000
2720.000000 1.083
2725.000000 1.167
2730.000000 1.167
2735.000000 1.167
2740.000000 1.167
2745.000000 1.167
2750.000000 1.167
2755.000000 1.167
2760.000000 1.167
2765.000000 1.167
2770.000000 1.167
2775.000000 1.250
2780.000000 1.333
2785.000000 1.333
2790.000000 1.333
2795.000000 1.333
2800.000000 1.333
2805.000000 1.333
2810.000000 1.333
2815.000000 1.333
2820.000000 1.333
2825.000000 1.417
2830.000000 1.250
2835.000000 1.417
2840.000000 1.250
2845.000000 1.167
2850.000000 1.167
2855.000000 1.250
2860.000000 1.250
2865.000000 1.167
2870.000000 1.167
2875.000000 1.167
2880.000000 1.167
2885.000000 1.333
2890.000000 1.250
2895.000000 1.167
2900.000000 1.167
2905.000000 1.167
2910.000000 1.083
2915.000000 1.333
2920.000000 1.250
2925.000000 1.167
2930.000000 1.333
2935.000000 1.333
2940.000000 1.333
2945.000000 1.250
2950.000000 1.083
2955.000000 1.000
2960.000000 1.000
2965.000000 1.167
2970.000000 1.083
2975.000000 1.167
2980.000000 1.167
2985.000000 1.167
2990.000000 1.000
2995.000000 1.083
3000.000000 0.917
3005.000000 1.000
3010.000000 0.917
3015.000000 1.000
3020.000000 1.000
3025.000000 1.000
3030.000000 1.000
3035.000000 1.000
3040.000000 1.083
3045.000000 1.083
3050.000000 1.000
3055.000000 0.917
3060.000000 0.917
3065.000000 1.083
3070.000000 1.083
3075.000000 1.000
3080.000000 0.917
3085.000000 1.000
3090.000000 1.000
3095.000000 1.000
3100.000000 1.083
3105.000000 1.083
3110.000000 1.083
3115.000000 1.083
3120.000000 1.083
3125.000000 1.167
3130.000000 1.167
3135.000000 1.083
3140.000000 1.083
3145.000000 1.167
3150.000000 1.083
3155.000000 1.083
3160.000000 1.167
3165.000000 1.000
3170.000000 1.000
3175.000000 1.083
3180.000000 1.167
3185.000000 1.167
3190.000000 1.250
3195.000000 1.250
3200.000000 1.167
3205.000000 1.167
3210.000000 1.250
3215.000000 1.250
3220.000000 1.250
3225.000000 1.250
3230.000000 1.083
3235.000000 1.000
3240.000000 0.833
3245.000000 0.833
3250.000000 0.917
3255.000000 0.833
3260.000000 0.833
3265.000000 0.750
3270.000000 1.083
3275.000000 1.000
3280.000000 1.000
3285.000000 1.000
3290.000000 0.917
3295.000000 0.750
3300.000000 0.917
3305.000000 1.000
3310.000000 0.833
3315.000000 0.917
3320.000000 0.833
3325.000000 1.000
3330.000000 1.000
3335.000000 1.000
3340.000000 1.000
3345.000000 1.083
3350.000000 1.000
3355.000000 0.917
3360.000000 1.000
3365.000000 1.167
3370.000000 1.083
3375.000000 0.917
3380.000000 1.000
3385.000000 1.000
3390.000000 0.917
3395.000000 1.000
3400.000000 1.000
3405.000000 0.917
3410.000000 1.083
3415.000000 1.167
3420.000000 1.167
3425.000000 1.167
3430.000000 1.000
3435.000000 1.167
3440.000000 1.167
3445.000000 1.083
3450.000000 1.167
3455.000000 1.167
3460.000000 1.167
3465.000000 1.083
3470.000000 1.000
3475.000000 1.000
3480.000000 1.083
3485.000000 1.083
3490.000000 1.000
3495.000000 1.000
3500.000000 1.000
3505.000000 1.083
3510.000000 1.083
3515.000000 1.083
3520.000000 1.000
3525.000000 1.000
3530.000000 1.083
3535.000000 0.917
3540.000000 1.083
3545.000000 1.083
3550.000000 1.083
3555.000000 1.083
3560.000000 1.000
3565.000000 1.000
3570.000000 1.000
3575.000000 1.000
3580.000000 1.000
3585.000000 1.000
3590.000000 1.000
3595.000000 1.083
3600.000000 1.167
3605.000000 1.083
3610.000000 1.083
3615.000000 1.167
3620.000000 1.000
3625.000000 1.167
3630.000000 1.000
3635.000000 1.000
3640.000000 1.083
3645.000000 1.000
3650.000000 1.000
3655.000000 1.000
3660.000000 0.917
3665.000000 0.917
3670.000000 1.000
3675.000000 1.000
3680.000000 0.917
3685.000000 0.833
3690.000000 1.000
3695.000000 1.167
3700.000000 1.167
3705.000000 1.000
3710.000000 1.083
3715.000000 1.000
3720.000000 1.083
3725.000000 1.083
3730.000000 1.083
3735.000000 1.000
3740.000000 1.000
3745.000000 1.083
3750.000000 1.250
3755.000000 1.250
3760.000000 1.250
3765.000000 1.250
3770.000000 1.250
3775.000000 1.083
3780.000000 1.083
3785.000000 1.167
3790.000000 1.250
3795.000000 1.083
3800.000000 1.167
3805.000000 1.167
3810.000000 1.167
3815.000000 1.083
3820.000000 1.083
3825.000000 1.083
3830.000000 1.000
3835.000000 0.917
3840.000000 0.917
3845.000000 0.917
3850.000000 0.917
3855.000000 1.000
3860.000000 0.917
3865.000000 0.917
3870.000000 0.917
3875.000000 1.000
3880.000000 1.083
3885.000000 1.000
3890.000000 1.000
3895.000000 1.000
3900.000000 1.000
3905.000000 1.083
3910.000000 1.083
3915.000000 1.000
3920.000000 1.000
3925.000000 0.917
3930.000000 0.917
3935.000000 1.000
3940.000000 1.083
3945.000000 1.000
3950.000000 1.000
3955.000000 1.000
3960.000000 0.917
3965.000000 0.917
3970.000000 1.000
3975.000000 1.083
3980.000000 0.917
3985.000000 1.167
3990.000000 1.000
3995.000000 1.083
4000.000000 1.083
4005.000000 0.917
4010.000000 1.000
4015.000000 1.000
4020.000000 0.917
4025.000000 0.917
4030.000000 1.000
4035.000000 1.000
4040.000000 1.000
4045.000000 1.083
4050.000000 0.750
4055.000000 1.000
4060.000000 0.917
4065.000000 0.833
4070.000000 0.917
4075.000000 0.917
4080.000000 0.917
4085.000000 0.750
4090.000000 0.833
4095.000000 0.833
4100.000000 0.917
4105.000000 0.833
4110.000000 0.917
4115.000000 0.917
4120.000000 0.917
4125.000000 1.000
4130.000000 0.917
4135.000000 0.917
4140.000000 1.083
4145.000000 0.917
4150.000000 1.083
4155.000000 1.000
4160.000000 0.833
4165.000000 0.917
4170.000000 1.083
4175.000000 1.000
4180.000000 0.917
4185.000000 1.083
4190.000000 1.000
4195.000000 1.000
4200.000000 1.167
4205.000000 1.000
4210.000000 1.333
4215.000000 1.167
4220.000000 1.167
4225.000000 1.250
4230.000000 1.250
4235.000000 1.250
4240.000000 1.167
4245.000000 1.250
4250.000000 1.333
4255.000000 1.167
4260.000000 1.333
4265.000000 1.250
4270.000000 1.250
4275.000000 1.250
4280.000000 1.167
4285.000000 1.167
4290.000000 1.250
4295.000000 1.250
4300.000000 1.083
4305.000000 1.083
4310.000000 1.083
4315.000000 1.083
4320.000000 1.000
4325.000000 1.000
4330.000000 1.167
4335.000000 1.250
4340.000000 1.167
4345.000000 1.000
4350.000000 1.250
4355.000000 1.167
4360.000000 1.083
4365.000000 1.000
4370.000000 1.083
4375.000000 1.167
4380.000000 1.167
4385.000000 1.083
4390.000000 1.083
4395.000000 1.083
4400.000000 1.000
4405.000000 1.083
4410.000000 1.083
4415.000000 1.083
4420.000000 1.083
4425.000000 1.167
4430.000000 1.083
4435.000000 0.917
4440.000000 1.167
4445.000000 1.000
4450.000000 1.000
4455.000000 1.000
4460.000000 0.917
4465.000000 1.000
4470.000000 1.083
4475.000000 1.000
4480.000000 0.917
4485.000000 0.917
4490.000000 0.917
4495.000000 0.917
4500.000000 0.833
4505.000000 0.833
4510.000000 0.833
4515.000000 0.833
4520.000000 1.000
4525.000000 1.000
4530.000000 1.000
4535.000000 0.917
4540.000000 0.917
4545.000000 0.917
4550.000000 0.917
4555.000000 0.833
4560.000000 0.833
4565.000000 0.833
4570.000000 0.833
4575.000000 0.833
4580.000000 0.917
4585.000000 1.000
4590.000000 1.000
4595.000000 0.917
4600.000000 0.917
4605.000000 1.000
4610.000000 0.917
4615.000000 0.917
4620.000000 0.833
4625.000000 0.833
4630.000000 0.833
4635.000000 0.833
4640.000000 0.833
4645.000000 0.833
4650.000000 0.833
4655.000000 0.833
4660.000000 0.833
4665.000000 0.833
4670.000000 0.833
4675.000000 0.833
4680.000000 0.833
4685.000000 0.917
4690.000000 0.833
4695.000000 0.833
4700.000000 0.833
4705.000000 0.833
4710.000000 0.917
4715.000000 0.917
4720.000000 0.917
4725.000000 1.000
4730.000000 1.000
4735.000000 0.917
4740.000000 1.000
4745.000000 1.167
4750.000000 1.083
4755.000000 1.083
4760.000000 1.083
4765.000000 1.000
4770.000000 1.000
4775.000000 1.167
4780.000000 1.083
4785.000000 1.000
4790.000000 1.000
4795.000000 1.083
4800.000000 0.917
4805.000000 1.000
4810.000000 1.000
4815.000000 1.000
4820.000000 0.917
4825.000000 0.917
4830.000000 0.917
4835.000000 0.917
4840.000000 0.917
4845.000000 0.917
4850.000000 1.083
4855.000000 1.083
4860.000000 1.083
4865.000000 1.083
4870.000000 1.167
4875.000000 1.000
4880.000000 1.000
4885.000000 1.083
4890.000000 1.083
4895.000000 1.083
4900.000000 1.083
4905.000000 1.000
4910.000000 1.000
4915.000000 1.000
4920.000000 1.000
4925.000000 1.083
4930.000000 1.000
4935.000000 1.083
4940.000000 1.083
4945.000000 1.000
4950.000000 1.000
4955.000000 1.000
4960.000000 1.000
4965.000000 1.000
4970.000000 1.000
4975.000000 1.000
4980.000000 1.000
4985.000000 1.000
4990.000000 1.000
4995.000000 0.917
5000.000000 1.000
5005.000000 1.000
5010.000000 1.083
5015.000000 1.000
5020.000000 1.167
5025.000000 1.083
5030.000000 1.250
5035.000000 1.167
5040.000000 1.083
5045.000000 1.083
5050.000000 1.083
5055.000000 1.083
5060.000000 1.167
5065.000000 1.167
5070.000000 1.167
5075.000000 1.167
5080.000000 1.167
5085.000000 1.083
5090.000000 1.000
5095.000000 1.000
5100.000000 1.000
5105.000000 1.000
5110.000000 1.083
5115.000000 1.083
5120.000000 1.167
5125.000000 1.000
5130.000000 1.083
5135.000000 1.000
5140.000000 1.000
5145.000000 1.000
5150.000000 1.083
5155.000000 1.000
5160.000000 1.000
5165.000000 1.000
5170.000000 1.000
5175.000000 1.083
5180.000000 1.083
5185.000000 1.083
5190.000000 1.083
5195.000000 1.083
5200.000000 1.083
5205.000000 1.000
5210.000000 1.000
5215.000000 1.000
5220.000000 1.000
5225.000000 0.917
5230.000000 0.917
5235.000000 0.917
5240.000000 1.083
5245.000000 1.000
5250.000000 1.083
5255.000000 1.000
5260.000000 1.000
5265.000000 1.000
5270.000000 1.000
5275.000000 1.000
5280.000000 0.917
5285.000000 1.083
5290.000000 1.083
5295.000000 1.083
5300.000000 1.083
5305.000000 1.083
5310.000000 1.083
5315.000000 1.083
5320.000000 1.083
5325.000000 1.083
5330.000000 1.000
5335.000000 1.000
5340.000000 1.000
5345.000000 1.000
5350.000000 1.083
5355.000000 1.000
5360.000000 1.000
5365.000000 0.917
5370.000000 0.917
5375.000000 1.083
5380.000000 1.000
5385.000000 1.000
5390.000000 1.000
5395.000000 1.250
5400.000000 0.917
5405.000000 1.083
5410.000000 1.000
5415.000000 1.000
5420.000000 1.000
5425.000000 1.083
5430.000000 1.083
5435.000000 0.917
5440.000000 1.083
5445.000000 1.083
5450.000000 0.917
5455.000000 0.833
5460.000000 0.917
5465.000000 0.917
5470.000000 1.000
5475.000000 1.000
5480.000000 1.000
5485.000000 1.083
5490.000000 1.000
5495.000000 1.000
5500.000000 1.000
5505.000000 1.000
5510.000000 1.000
5515.000000 1.083
5520.000000 1.083
5525.000000 1.083
5530.000000 1.083
5535.000000 1.083
5540.000000 1.083
5545.000000 1.083
5550.000000 1.000
5555.000000 1.083
5560.000000 1.083
5565.000000 1.083
5570.000000 1.083
5575.000000 1.000
5580.000000 0.917
5585.000000 1.000
5590.000000 1.000
5595.000000 1.000
5600.000000 1.000
5605.000000 1.000
5610.000000 1.000
5615.000000 1.000
5620.000000 0.917
5625.000000 0.917
5630.000000 0.917
5635.000000 0.917
5640.000000 1.000
5645.000000 0.917
5650.000000 0.917
5655.000000 1.000
5660.000000 1.000
5665.000000 1.083
5670.000000 1.000
5675.000000 1.250
5680.000000 1.083
5685.000000 1.167
5690.000000 1.167
5695.000000 1.083
5700.000000 1.167
5705.000000 1.083
5710.000000 1.167
5715.000000 0.917
5720.000000 1.000
5725.000000 1.000
5730.000000 1.167
5735.000000 1.167
5740.000000 1.250
5745.000000 1.083
5750.000000 1.000
5755.000000 1.000
5760.000000 1.000
5765.000000 1.167
5770.000000 1.000
5775.000000 1.000
5780.000000 1.083
5785.000000 1.000
5790.000000 0.917
5795.000000 0.917
5800.000000 0.917
5805.000000 1.000
5810.000000 1.000
5815.000000 1.000
5820.000000 1.000
5825.000000 0.917
5830.000000 0.917
5835.000000 0.917
5840.000000 0.833
5845.000000 0.917
5850.000000 1.000
5855.000000 0.833
5860.000000 0.833
5865.000000 0.917
5870.000000 0.917
5875.000000 0.917
5880.000000 0.833
5885.000000 0.833
5890.000000 0.833
5895.000000 0.833
5900.000000 0.917
5905.000000 0.833
5910.000000 0.917
5915.000000 0.750
5920.000000 0.833
5925.000000 0.833
5930.000000 0.833
5935.000000 0.917
5940.000000 1.000
5945.000000 1.000
5950.000000 1.000
5955.000000 1.000
5960.000000 1.083
5965.000000 1.000
5970.000000 0.917
5975.000000 1.000
5980.000000 1.000
5985.000000 0.917
5990.000000 1.083
5995.000000 1.083
6000.000000 1.000
6005.000000 1.083
6010.000000 1.083
6015.000000 1.000
6020.000000 1.083
6025.000000 0.917
6030.000000 0.917
6035.000000 1.083
6040.000000 1.083
6045.000000 1.083
6050.000000 1.000
6055.000000 0.917
6060.000000 1.000
6065.000000 1.000
6070.000000 1.000
6075.000000 1.083
6080.000000 1.000
6085.000000 1.000
6090.000000 1.000
6095.000000 1.000
6100.000000 0.917
6105.000000 1.083
6110.000000 1.083
6115.000000 1.083
6120.000000 0.917
6125.000000 1.083
6130.000000 1.000
6135.000000 0.917
6140.000000 0.917
6145.000000 0.917
6150.000000 0.917
6155.000000 0.917
6160.000000 0.917
6165.000000 0.917
6170.000000 1.167
6175.000000 1.000
6180.000000 1.000
6185.000000 1.167
6190.000000 1.000
6195.000000 1.000
6200.000000 1.000
6205.000000 1.083
6210.000000 1.083
6215.000000 1.000
6220.000000 1.083
6225.000000 1.000
6230.000000 1.000
6235.000000 1.083
6240.000000 0.917
6245.000000 1.000
6250.000000 1.000
6255.000000 1.000
6260.000000 1.000
6265.000000 1.000
6270.000000 1.000
6275.000000 1.083
6280.000000 1.083
6285.000000 1.083
6290.000000 1.167
6295.000000 1.083
6300.000000 1.083
6305.000000 1.000
6310.000000 1.167
6315.000000 1.167
6320.000000 1.083
6325.000000 1.167
6330.000000 1.167
6335.000000 1.167
6340.000000 1.250
6345.000000 1.167
6350.000000 1.167
6355.000000 1.083
6360.000000 1.083
6365.000000 1.083
6370.000000 1.167
6375.000000 1.167
6380.000000 1.167
6385.000000 1.250
6390.000000 1.250
6395.000000 1.167
6400.000000 1.167
6405.000000 1.167
6410.000000 1.167
6415.000000 1.250
6420.000000 1.167
6425.000000 1.250
6430.000000 1.250
6435.000000 1.167
6440.000000 1.167
6445.000000 1.167
6450.000000 1.167
6455.000000 1.250
6460.000000 1.250
6465.000000 1.250
6470.000000 1.333
6475.000000 1.167
6480.000000 1.083
6485.000000 1.083
6490.000000 1.250
6495.000000 1.167
6500.000000 1.083
6505.000000 1.250
6510.000000 1.333
6515.000000 1.250
6520.000000 1.417
6525.000000 1.333
6530.000000 1.333
6535.000000 1.333
6540.000000 1.333
6545.000000 1.333
6550.000000 1.333
6555.000000 1.250
6560.000000 1.250
6565.000000 1.417
6570.000000 1.417
6575.000000 1.417
6580.000000 1.417
6585.000000 1.417
6590.000000 1.417
6595.000000 1.333
6600.000000 1.333
6605.000000 1.333
6610.000000 1.333
6615.000000 1.250
6620.000000 1.417
6625.000000 1.250
6630.000000 1.333
6635.000000 1.333
6640.000000 1.333
6645.000000 1.333
6650.000000 1.333
6655.000000 1.333
6660.000000 1.333
6665.000000 1.333
6670.000000 1.333
6675.000000 1.250
6680.000000 1.417
6685.000000 1.167
6690.000000 1.333
6695.000000 1.333
6700.000000 1.167
6705.000000 1.167
6710.000000 1.083
6715.000000 1.167
6720.000000 1.167
6725.000000 1.000
6730.000000 1.250
6735.000000 1.167
6740.000000 1.167
6745.000000 1.167
6750.000000 1.167
6755.000000 1.167
6760.000000 1.167
6765.000000 1.333
6770.000000 1.333
6775.000000 1.333
6780.000000 1.333
6785.000000 1.250
6790.000000 1.250
6795.000000 1.250
6800.000000 1.333
6805.000000 1.250
6810.000000 1.333
6815.000000 1.333
6820.000000 1.417
6825.000000 1.250
6830.000000 1.250
6835.000000 1.167
6840.000000 1.167
6845.000000 1.083
6850.000000 1.167
6855.000000 1.167
6860.000000 1.167
6865.000000 1.167
6870.000000 1.167
6875.000000 1.167
6880.000000 1.083
6885.000000 1.250
6890.000000 1.167
6895.000000 1.167
6900.000000 1.250
6905.000000 1.167
6910.000000 1.083
6915.000000 1.083
6920.000000 1.083
6925.000000 1.083
6930.000000 1.083
6935.000000 1.083
6940.000000 1.083
6945.000000 1.167
6950.000000 1.167
6955.000000 1.250
6960.000000 1.167
6965.000000 1.167
6970.000000 1.167
6975.000000 1.167
6980.000000 1.083
6985.000000 1.083
6990.000000 1.167
6995.000000 1.167
7000.000000 1.083
7005.000000 1.083
7010.000000 1.167
7015.000000 1.000
7020.000000 1.000
7025.000000 1.000
7030.000000 1.000
7035.000000 1.083
7040.000000 0.917
7045.000000 0.917
7050.000000 1.083
7055.000000 0.917
7060.000000 1.083
7065.000000 0.917
7070.000000 1.250
7075.000000 1.083
7080.000000 1.083
7085.000000 1.083
7090.000000 0.917
7095.000000 0.917
7100.000000 1.083
7105.000000 1.083
7110.000000 1.083
7115.000000 1.083
7120.000000 1.000
7125.000000 0.917
7130.000000 1.000
7135.000000 1.167
7140.000000 1.083
7145.000000 1.083
7150.000000 0.917
7155.000000 0.917
7160.000000 1.000
7165.000000 0.917
7170.000000 1.000
7175.000000 0.917
7180.000000 1.000
7185.000000 1.000
7190.000000 1.083
7195.000000 1.000
7200.000000 1.000
7205.000000 1.000
7210.000000 0.917
7215.000000 0.917
7220.000000 1.000
7225.000000 0.917
7230.000000 0.917
7235.000000 1.000
7240.000000 0.917
7245.000000 0.833
7250.000000 0.917
7255.000000 0.917
7260.000000 0.917
7265.000000 1.000
7270.000000 1.083
7275.000000 1.083
7280.000000 0.917
7285.000000 0.917
7290.000000 0.917
7295.000000 0.917
7300.000000 0.917
7305.000000 0.917
7310.000000 0.917
7315.000000 1.000
7320.000000 1.083
7325.000000 0.917
7330.000000 0.917
7335.000000 0.833
7340.000000 1.000
7345.000000 1.000
7350.000000 1.083
7355.000000 1.000
7360.000000 1.000
7365.000000 1.000
7370.000000 1.000
7375.000000 1.000
7380.000000 1.083
7385.000000 1.083
7390.000000 1.083
7395.000000 1.000
7400.000000 1.083
7405.000000 0.833
7410.000000 1.167
7415.000000 1.167
7420.000000 1.000
7425.000000 1.000
7430.000000 0.917
7435.000000 1.000
7440.000000 1.000
7445.000000 0.917
7450.000000 1.000
7455.000000 0.917
7460.000000 1.083
7465.000000 1.083
7470.000000 1.083
7475.000000 1.083
7480.000000 1.167
7485.000000 1.083
7490.000000 1.083
7495.000000 1.000
7500.000000 1.083
7505.000000 1.000
7510.000000 1.083
7515.000000 1.083
7520.000000 1.083
7525.000000 1.083
7530.000000 1.000
7535.000000 0.917
7540.000000 1.083
7545.000000 1.000
7550.000000 0.833
7555.000000 0.750
7560.000000 0.833
7565.000000 0.917
7570.000000 1.000
7575.000000 0.917
7580.000000 1.000
7585.000000 1.167
7590.000000 0.917
7595.000000 0.917
7600.000000 0.917
7605.000000 0.917
7610.000000 0.917
7615.000000 1.000
7620.000000 1.000
7625.000000 1.000
7630.000000 0.833
7635.000000 0.833
7640.000000 0.750
7645.000000 1.000
7650.000000 0.833
7655.000000 0.833
7660.000000 0.833
7665.000000 0.917
7670.000000 0.833
7675.000000 1.000
7680.000000 1.000
7685.000000 1.000
7690.000000 1.000
7695.000000 1.083
7700.000000 1.167
7705.000000 1.083
7710.000000 1.083
7715.000000 1.083
7720.000000 1.000
7725.000000 1.167
7730.000000 1.083
7735.000000 1.083
7740.000000 1.000
7745.000000 1.000
7750.000000 1.083
7755.000000 1.083
7760.000000 1.000
7765.000000 1.000
7770.000000 1.000
7775.000000 1.000
7780.000000 1.000
7785.000000 1.000
7790.000000 1.000
7795.000000 1.000
7800.000000 1.000
7805.000000 0.917
7810.000000 1.000
7815.000000 0.917
7820.000000 0.917
7825.000000 0.833
7830.000000 0.917
7835.000000 1.000
7840.000000 0.833
7845.000000 1.000
7850.000000 0.917
7855.000000 0.917
7860.000000 1.000
7865.000000 1.000
7870.000000 0.917
7875.000000 1.000
7880.000000 0.833
7885.000000 0.833
7890.000000 1.000
7895.000000 1.000
7900.000000 1.083
7905.000000 1.000
7910.000000 1.000
7915.000000 1.000
7920.000000 1.000
7925.000000 1.000
7930.000000 0.917
7935.000000 1.000
7940.000000 0.833
7945.000000 0.833
7950.000000 0.917
7955.000000 0.833
7960.000000 0.917
7965.000000 0.917
7970.000000 0.917
7975.000000 0.917
7980.000000 0.917
7985.000000 0.917
7990.000000 0.833
7995.000000 0.917
8000.000000 0.833
8005.000000 0.750
8010.000000 0.833
8015.000000 0.833
8020.000000 0.750
8025.000000 0.917
8030.000000 1.000
8035.000000 0.833
8040.000000 0.833
8045.000000 0.917
8050.000000 1.000
8055.000000 1.083
8060.000000 1.000
8065.000000 0.917
8070.000000 1.000
8075.000000 1.000
8080.000000 1.083
8085.000000 1.083
8090.000000 1.083
8095.000000 1.083
8100.000000 1.000
8105.000000 1.000
8110.000000 1.000
8115.000000 1.083
8120.000000 1.083
8125.000000 1.083
8130.000000 0.917
8135.000000 1.000
8140.000000 1.167
8145.000000 1.083
8150.000000 1.083
8155.000000 1.000
8160.000000 1.000
8165.000000 1.083
8170.000000 1.167
8175.000000 1.083
8180.000000 1.000
8185.000000 1.000
8190.000000 1.083
8195.000000 1.083
8200.000000 1.083
8205.000000 1.083
8210.000000 1.000
8215.000000 1.083
8220.000000 1.083
8225.000000 1.083
8230.000000 1.000
8235.000000 1.000
8240.000000 1.167
8245.000000 1.083
8250.000000 1.250
8255.000000 1.167
8260.000000 1.083
8265.000000 1.167
8270.000000 1.167
8275.000000 1.083
8280.000000 1.167
8285.000000 1.167
8290.000000 1.083
8295.000000 1.000
8300.000000 1.083
8305.000000 1.000
8310.000000 1.083
8315.000000 1.000
8320.000000 1.083
8325.000000 1.000
8330.000000 1.000
8335.000000 1.000
8340.000000 1.000
8345.000000 1.000
8350.000000 1.167
8355.000000 1.000
8360.000000 1.000
8365.000000 1.000
8370.000000 1.000
8375.000000 1.000
8380.000000 0.917
8385.000000 1.000
8390.000000 1.000
8395.000000 1.000
8400.000000 0.917
8405.000000 1.000
8410.000000 0.917
8415.000000 0.917
8420.000000 0.917
8425.000000 1.083
8430.000000 0.917
8435.000000 1.000
8440.000000 1.083
8445.000000 1.167
8450.000000 1.167
8455.000000 1.167
8460.000000 1.167
8465.000000 1.167
8470.000000 1.000
8475.000000 1.250
8480.000000 1.250
8485.000000 1.250
8490.000000 1.167
8495.000000 1.250
8500.000000 1.333
8505.000000 1.250
8510.000000 1.417
8515.000000 1.167
8520.000000 1.167
8525.000000 1.250
8530.000000 1.333
8535.000000 1.250
8540.000000 1.500
8545.000000 1.333
8550.000000 1.250
8555.000000 1.167
8560.000000 1.250
8565.000000 1.167
8570.000000 1.167
8575.000000 1.333
8580.000000 1.250
8585.000000 1.333
8590.000000 1.333
8595.000000 1.250
8600.000000 1.167
8605.000000 1.167
8610.000000 1.167
8615.000000 1.167
8620.000000 1.167
8625.000000 1.250
8630.000000 1.167
8635.000000 1.250
8640.000000 1.250
8645.000000 1.250
8650.000000 1.250
8655.000000 1.250
8660.000000 1.250
8665.000000 1.250
8670.000000 1.250
8675.000000 1.167
8680.000000 1.167
8685.000000 1.167
8690.000000 1.167
8695.000000 1.250
8700.000000 1.250
8705.000000 1.250
8710.000000 1.167
8715.000000 1.167
8720.000000 1.167
8725.000000 1.167
8730.000000 1.250
8735.000000 1.333
8740.000000 1.250
8745.000000 1.250
8750.000000 1.083
8755.000000 1.083
8760.000000 1.083
8765.000000 1.167
8770.000000 1.167
8775.000000 1.000
8780.000000 1.000
8785.000000 1.083
8790.000000 1.083
8795.000000 0.917
8800.000000 1.000
8805.000000 1.000
8810.000000 1.083
8815.000000 1.167
8820.000000 1.083
8825.000000 1.167
8830.000000 1.083
8835.000000 1.083
8840.000000 1.250
8845.000000 1.083
8850.000000 1.000
8855.000000 1.000
8860.000000 1.000
8865.000000 1.167
8870.000000 0.917
8875.000000 1.000
8880.000000 1.000
8885.000000 1.083
8890.000000 1.000
8895.000000 1.000
8900.000000 1.000
8905.000000 1.000
8910.000000 1.000
8915.000000 1.083
8920.000000 1.000
8925.000000 1.000
8930.000000 1.000
8935.000000 1.000
8940.000000 1.000
8945.000000 1.083
8950.000000 1.083
8955.000000 1.083
8960.000000 1.167
8965.000000 1.167
8970.000000 1.167
8975.000000 1.083
8980.000000 1.083
8985.000000 1.083
8990.000000 1.083
8995.000000 1.000
9000.000000 1.000
9005.000000 1.083
9010.000000 1.000
9015.000000 1.000
9020.000000 1.000
9025.000000 1.000
9030.000000 1.167
9035.000000 1.083
9040.000000 1.083
9045.000000 1.250
9050.000000 1.167
9055.000000 1.167
9060.000000 1.250
9065.000000 1.250
9070.000000 1.250
9075.000000 1.083
9080.000000 1.250
9085.000000 1.250
9090.000000 1.167
9095.000000 1.083
9100.000000 1.083
9105.000000 0.917
9110.000000 1.083
9115.000000 1.083
9120.000000 1.167
9125.000000 1.083
9130.000000 1.000
9135.000000 1.000
9140.000000 0.917
9145.000000 1.000
9150.000000 1.000
9155.000000 1.083
9160.000000 1.083
9165.000000 1.167
9170.000000 1.083
9175.000000 1.167
9180.000000 1.167
9185.000000 1.000
9190.000000 1.000
9195.000000 1.083
9200.000000 0.917
9205.000000 1.000
9210.000000 1.000
9215.000000 1.083
9220.000000 1.000
9225.000000 1.000
9230.000000 1.083
9235.000000 1.000
9240.000000 1.083
9245.000000 1.250
9250.000000 1.000
9255.000000 1.000
9260.000000 1.083
9265.000000 1.083
9270.000000 1.083
9275.000000 1.167
9280.000000 1.083
9285.000000 1.083
9290.000000 1.083
9295.000000 1.083
9300.000000 1.000
9305.000000 1.083
9310.000000 1.083
9315.000000 1.083
9320.000000 1.083
9325.000000 1.000
9330.000000 0.917
9335.000000 0.917
9340.000000 1.000
9345.000000 1.083
9350.000000 0.917
9355.000000 1.000
9360.000000 1.000
9365.000000 1.000
9370.000000 0.917
9375.000000 1.000
9380.000000 1.083
9385.000000 1.000
9390.000000 0.917
9395.000000 0.917
9400.000000 1.083
9405.000000 0.917
9410.000000 0.917
9415.000000 0.917
9420.000000 0.917
9425.000000 1.083
9430.000000 1.000
9435.000000 1.083
9440.000000 0.917
9445.000000 0.917
9450.000000 1.000
9455.000000 0.917
9460.000000 1.000
9465.000000 0.833
9470.000000 0.833
9475.000000 1.000
9480.000000 0.917
9485.000000 0.917
9490.000000 0.917
9495.000000 0.917
9500.000000 0.917
9505.000000 1.000
9510.000000 0.833
9515.000000 0.833
9520.000000 1.000
9525.000000 0.917
9530.000000 1.000
9535.000000 1.000
9540.000000 1.000
9545.000000 1.083
9550.000000 1.000
9555.000000 1.000
9560.000000 1.000
9565.000000 0.917
9570.000000 1.000
9575.000000 0.917
9580.000000 0.917
9585.000000 0.917
9590.000000 0.917
9595.000000 0.917
9600.000000 0.917
9605.000000 0.917
9610.000000 0.917
9615.000000 1.000
9620.000000 1.000
9625.000000 1.000
9630.000000 1.000
9635.000000 1.083
9640.000000 1.000
9645.000000 0.917
9650.000000 0.917
9655.000000 0.917
9660.000000 0.917
9665.000000 1.000
9670.000000 0.917
9675.000000 1.000
9680.000000 1.083
9685.000000 1.083
9690.000000 0.917
9695.000000 0.917
9700.000000 1.000
9705.000000 1.083
9710.000000 1.083
9715.000000 1.083
9720.000000 1.083
9725.000000 1.000
9730.000000 1.000
9735.000000 1.000
9740.000000 1.083
9745.000000 1.000
9750.000000 1.000
9755.000000 1.000
9760.000000 1.000
9765.000000 1.083
9770.000000 1.000
9775.000000 1.083
9780.000000 1.250
9785.000000 1.167
9790.000000 1.250
9795.000000 1.250
9800.000000 1.167
9805.000000 1.083
9810.000000 1.083
9815.000000 1.083
9820.000000 1.083
9825.000000 1.000
9830.000000 1.083
9835.000000 1.000
9840.000000 1.083
9845.000000 1.167
9850.000000 1.167
9855.000000 1.000
9860.000000 1.167
9865.000000 1.083
9870.000000 1.083
9875.000000 1.083
9880.000000 1.083
9885.000000 1.250
9890.000000 1.083
9895.000000 1.000
9900.000000 1.167
9905.000000 1.000
9910.000000 1.000
9915.000000 1.083
9920.000000 1.000
9925.000000 1.000
9930.000000 1.000
9935.000000 1.083
9940.000000 1.083
9945.000000 1.000
9950.000000 1.000
9955.000000 1.000
9960.000000 1.000
9965.000000 1.000
9970.000000 1.000
9975.000000 1.000
9980.000000 1.000
9985.000000 1.000
9990.000000 1.000
9995.000000 1.000
10000.000000 1.000
10005.000000 1.000
10010.000000 1.000
10015.000000 1.000
10020.000000 1.000
10025.000000 1.000
10030.000000 1.083
10035.000000 1.083
10040.000000 1.083
10045.000000 1.000
10050.000000 1.000
10055.000000 1.083
10060.000000 1.083
10065.000000 1.167
10070.000000 1.167
10075.000000 1.000
10080.000000 1.000
10085.000000 1.000
10090.000000 1.167
10095.000000 1.167
10100.000000 1.167
10105.000000 1.083
10110.000000 1.083
10115.000000 1.167
10120.000000 1.000
10125.000000 1.083
10130.000000 1.000
10135.000000 1.083
10140.000000 1.083
10145.000000 1.000
10150.000000 1.167
10155.000000 1.167
10160.000000 1.000
10165.000000 1.250
10170.000000 1.167
10175.000000 1.250
10180.000000 1.083
10185.000000 1.083
10190.000000 1.167
10195.000000 1.083
10200.000000 1.167
10205.000000 1.000
10210.000000 1.083
10215.000000 1.167
10220.000000 1.250
10225.000000 1.250
10230.000000 1.250
10235.000000 1.167
10240.000000 1.250
10245.000000 1.333
10250.000000 1.250
10255.000000 1.333
10260.000000 1.333
10265.000000 1.417
10270.000000 1.333
10275.000000 1.333
10280.000000 1.333
10285.000000 1.333
10290.000000 1.417
10295.000000 1.333
10300.000000 1.250
10305.000000 1.250
10310.000000 1.250
10315.000000 1.250
10320.000000 1.333
10325.000000 1.250
10330.000000 1.250
10335.000000 1.250
10340.000000 1.250
10345.000000 1.250
10350.000000 1.250
10355.000000 1.083
10360.000000 1.250
10365.000000 1.250
10370.000000 1.167
10375.000000 1.167
10380.000000 1.167
10385.000000 1.250
10390.000000 1.083
10395.000000 1.083
10400.000000 1.250
10405.000000 1.333
10410.000000 1.333
10415.000000 1.250
10420.000000 1.417
10425.000000 1.417
10430.000000 1.417
10435.000000 1.333
10440.000000 1.250
10445.000000 1.167
10450.000000 1.250
10455.000000 1.333
10460.000000 1.333
10465.000000 1.417
10470.000000 1.500
10475.000000 1.500
10480.000000 1.333
10485.000000 1.333
10490.000000 1.333
10495.000000 1.333
10500.000000 1.333
10505.000000 1.250
10510.000000 1.167
10515.000000 1.167
10520.000000 1.167
10525.000000 1.250
10530.000000 1.250
10535.000000 1.250
10540.000000 1.250
10545.000000 1.250
10550.000000 1.250
10555.000000 1.250
10560.000000 1.250
10565.000000 1.250
10570.000000 1.250
10575.000000 1.250
10580.000000 1.250
10585.000000 1.250
10590.000000 1.250
10595.000000 1.250
10600.000000 1.250
10605.000000 1.250
10610.000000 1.250
10615.000000 1.250
10620.000000 1.250
10625.000000 1.250
10630.000000 1.250
10635.000000 1.250
10640.000000 1.250
10645.000000 1.250
10650.000000 1.333
10655.000000 1.333
10660.000000 1.250
10665.000000 1.333
10670.000000 1.333
10675.000000 1.333
10680.000000 1.250
10685.000000 1.417
10690.000000 1.417
10695.000000 1.167
10700.000000 1.250
10705.000000 1.417
10710.000000 1.417
10715.000000 1.250
10720.000000 1.333
10725.000000 1.417
10730.000000 1.333
10735.000000 1.333
10740.000000 1.333
10745.000000 1.417
10750.000000 1.333
10755.000000 1.417
10760.000000 1.333
10765.000000 1.417
10770.000000 1.417
10775.000000 1.333
10780.000000 1.417
10785.000000 1.250
10790.000000 1.250
10795.000000 1.333
10800.000000 1.417
10805.000000 1.333
10810.000000 1.333
10815.000000 1.333
10820.000000 1.333
10825.000000 1.250
10830.000000 1.250
10835.000000 1.333
10840.000000 1.250
10845.000000 1.250
10850.000000 1.333
10855.000000 1.250
10860.000000 1.417
10865.000000 1.333
10870.000000 1.333
10875.000000 1.333
10880.000000 1.333
10885.000000 1.333
10890.000000 1.333
10895.000000 1.417
10900.000000 1.333
10905.000000 1.333
10910.000000 1.333
10915.000000 1.333
10920.000000 1.333
10925.000000 1.333
10930.000000 1.250
10935.000000 1.250
10940.000000 1.333
10945.000000 1.417
10950.000000 1.417
10955.000000 1.333
10960.000000 1.417
10965.000000 1.333
10970.000000 1.333
10975.000000 1.333
10980.000000 1.250
10985.000000 1.250
10990.000000 1.250
10995.000000 1.250
11000.000000 1.250
11005.000000 1.333
11010.000000 1.333
11015.000000 1.500
11020.000000 1.583
11025.000000 1.583
11030.000000 1.500
11035.000000 1.583
11040.000000 1.583
11045.000000 1.417
11050.000000 1.417
11055.000000 1.500
11060.000000 1.250
11065.000000 1.417
11070.000000 1.417
11075.000000 1.417
11080.000000 1.333
11085.000000 1.417
11090.000000 1.333
11095.000000 1.417
11100.000000 1.417
11105.000000 1.333
11110.000000 1.333
11115.000000 1.500
11120.000000 1.167
11125.000000 1.083
11130.000000 1.083
11135.000000 1.083
11140.000000 1.333
11145.000000 1.417
11150.000000 1.250
11155.000000 1.333
11160.000000 1.250
11165.000000 1.333
11170.000000 1.333
11175.000000 1.333
11180.000000 1.333
11185.000000 1.417
11190.000000 1.417
11195.000000 1.250
11200.000000 1.167
11205.000000 1.250
11210.000000 1.250
11215.000000 1.167
11220.000000 1.167
11225.000000 1.250
11230.000000 1.333
11235.000000 1.250
11240.000000 1.250
11245.000000 1.333
11250.000000 1.333
11255.000000 1.333
11260.000000 1.333
11265.000000 1.250
11270.000000 1.333
11275.000000 1.250
11280.000000 1.333
11285.000000 1.250
11290.000000 1.333
11295.000000 1.333
11300.000000 1.333
11305.000000 1.417
11310.000000 1.333
11315.000000 1.333
11320.000000 1.333
11325.000000 1.333
11330.000000 1.333
11335.000000 1.333
11340.000000 1.333
11345.000000 1.333
11350.000000 1.333
11355.000000 1.333
11360.000000 1.333
11365.000000 1.333
11370.000000 1.250
11375.000000 1.333
11380.000000 1.333
11385.000000 1.417
11390.000000 1.250
11395.000000 1.250
11400.000000 1.333
11405.000000 1.333
11410.000000 1.250
11415.000000 1.333
11420.000000 1.250
11425.000000 1.250
11430.000000 1.250
11435.000000 1.250
11440.000000 1.333
11445.000000 1.250
11450.000000 1.250
11455.000000 1.333
11460.000000 1.333
11465.000000 1.333
11470.000000 1.167
11475.000000 1.250
11480.000000 1.250
11485.000000 1.250
11490.000000 1.333
11495.000000 1.333
11500.000000 1.417
11505.000000 1.333
11510.000000 1.417
11515.000000 1.417
11520.000000 1.417
11525.000000 1.250
11530.000000 1.500
11535.000000 1.500
11540.000000 1.583
11545.000000 1.500
11550.000000 1.333
11555.000000 1.417
11560.000000 1.417
11565.000000 1.333
11570.000000 1.250
11575.000000 1.333
11580.000000 1.250
11585.000000 1.333
11590.000000 1.333
11595.000000 1.417
11600.000000 1.417
11605.000000 1.333
11610.000000 1.333
11615.000000 1.333
11620.000000 1.417
11625.000000 1.333
11630.000000 1.417
11635.000000 1.333
11640.000000 1.417
11645.000000 1.417
11650.000000 1.333
11655.000000 1.417
11660.000000 1.333
11665.000000 1.333
11670.000000 1.333
11675.000000 1.250
11680.000000 1.333
11685.000000 1.333
11690.000000 1.417
11695.000000 1.250
11700.000000 1.250
11705.000000 1.250
11710.000000 1.333
11715.000000 1.250
11720.000000 1.250
11725.000000 1.333
11730.000000 1.250
11735.000000 1.333
11740.000000 1.250
11745.000000 1.167
11750.000000 1.167
11755.000000 1.333
11760.000000 1.167
11765.000000 1.250
11770.000000 1.250
11775.000000 1.167
11780.000000 1.083
11785.000000 1.167
11790.000000 1.250
11795.000000 1.250
11800.000000 1.167
11805.000000 1.167
11810.000000 1.167
11815.000000 1.083
11820.000000 1.083
11825.000000 1.167
11830.000000 1.167
11835.000000 1.167
11840.000000 1.250
11845.000000 1.250
11850.000000 1.167
11855.000000 1.167
11860.000000 1.167
11865.000000 1.167
11870.000000 1.167
11875.000000 1.083
11880.000000 1.167
11885.000000 1.167
11890.000000 1.167
11895.000000 1.083
11900.000000 1.083
11905.000000 1.083
11910.000000 1.000
11915.000000 1.083
11920.000000 1.083
11925.000000 1.083
11930.000000 1.083
11935.000000 1.083
11940.000000 1.167
11945.000000 1.083
11950.000000 1.083
11955.000000 1.083
11960.000000 1.167
11965.000000 1.083
11970.000000 1.083
11975.000000 1.083
11980.000000 1.083
11985.000000 1.083
11990.000000 1.083
11995.000000 1.083
12000.000000 1.083
12005.000000 1.083
12010.000000 1.083
12015.000000 1.083
12020.000000 1.083
12025.000000 1.083
12030.000000 1.083
12035.000000 1.083
12040.000000 1.083
12045.000000 1.167
12050.000000 1.167
12055.000000 1.167
12060.000000 1.083
12065.000000 1.083
12070.000000 1.000
12075.000000 1.000
12080.000000 1.000
12085.000000 1.167
12090.000000 1.083
12095.000000 1.167
12100.000000 1.167
12105.000000 1.083
12110.000000 1.167
12115.000000 1.083
12120.000000 1.083
12125.000000 1.167
12130.000000 1.167
12135.000000 1.167
12140.000000 1.167
12145.000000 1.167
12150.000000 1.083
12155.000000 1.167
12160.000000 1.167
12165.000000 1.083
12170.000000 1.083
12175.000000 1.083
12180.000000 1.083
12185.000000 1.083
12190.000000 1.083
12195.000000 1.083
12200.000000 1.000
12205.000000 1.083
12210.000000 1.083
12215.000000 1.000
12220.000000 1.083
12225.000000 1.083
12230.000000 1.000
12235.000000 1.000
12240.000000 0.917
12245.000000 1.083
12250.000000 1.083
12255.000000 0.917
12260.000000 1.000
12265.000000 0.917
12270.000000 1.083
12275.000000 1.000
12280.000000 1.000
12285.000000 1.000
12290.000000 1.000
12295.000000 1.000
12300.000000 1.000
12305.000000 1.000
12310.000000 1.000
12315.000000 1.000
12320.000000 1.083
12325.000000 1.000
12330.000000 1.000
12335.000000 1.000
12340.000000 1.083
12345.000000 1.083
12350.000000 1.000
12355.000000 1.000
12360.000000 1.000
12365.000000 1.000
12370.000000 1.000
12375.000000 1.000
12380.000000 1.083
12385.000000 1.083
12390.000000 1.000
12395.000000 1.083
12400.000000 0.917
12405.000000 1.083
12410.000000 1.083
12415.000000 1.083
12420.000000 1.083
12425.000000 1.083
12430.000000 1.083
12435.000000 1.167
12440.000000 1.167
12445.000000 1.167
12450.000000 1.167
12455.000000 1.250
12460.000000 1.167
12465.000000 1.250
12470.000000 1.250
12475.000000 1.167
12480.000000 1.250
12485.000000 1.333
12490.000000 1.250
12495.000000 1.250
12500.000000 1.250
12505.000000 1.167
12510.000000 1.167
12515.000000 1.167
12520.000000 1.250
12525.000000 1.250
12530.000000 1.167
12535.000000 1.250
12540.000000 1.250
12545.000000 1.250
12550.000000 1.333
12555.000000 1.333
12560.000000 1.250
12565.000000 1.333
12570.000000 1.250
12575.000000 1.250
12580.000000 1.333
12585.000000 1.250
12590.000000 1.167
12595.000000 1.167
12600.000000 1.250
12605.000000 1.250
12610.000000 1.250
12615.000000 1.167
12620.000000 1.167
12625.000000 1.083
12630.000000 0.917
12635.000000 1.083
12640.000000 1.000
12645.000000 1.000
12650.000000 1.083
12655.000000 0.917
12660.000000 1.000
12665.000000 1.000
12670.000000 1.000
12675.000000 1.000
12680.000000 1.083
12685.000000 1.000
12690.000000 1.000
12695.000000 1.167
12700.000000 1.000
12705.000000 1.083
12710.000000 1.000
12715.000000 1.083
12720.000000 1.083
12725.000000 1.000
12730.000000 1.000
12735.000000 1.083
12740.000000 1.000
12745.000000 1.083
12750.000000 0.917
12755.000000 1.000
12760.000000 1.000
12765.000000 1.000
12770.000000 1.000
12775.000000 1.000
12780.000000 0.833
12785.000000 0.917
12790.000000 0.917
12795.000000 0.917
12800.000000 0.917
12805.000000 0.917
12810.000000 0.917
12815.000000 1.000
12820.000000 1.083
12825.000000 1.167
12830.000000 1.083
12835.000000 1.167
12840.000000 1.000
12845.000000 1.083
12850.000000 1.000
12855.000000 1.083
12860.000000 1.250
12865.000000 1.250
12870.000000 1.250
12875.000000 1.167
12880.000000 1.083
12885.000000 1.000
12890.000000 1.083
12895.000000 1.000
12900.000000 1.000
12905.000000 1.083
12910.000000 1.083
12915.000000 1.167
12920.000000 1.167
12925.000000 1.250
12930.000000 1.333
12935.000000 1.250
12940.000000 1.167
12945.000000 1.250
12950.000000 1.167
12955.000000 1.167
12960.000000 1.167
12965.000000 1.083
12970.000000 1.167
12975.000000 1.083
12980.000000 1.083
12985.000000 1.083
12990.000000 1.083
12995.000000 1.000
13000.000000 1.000
13005.000000 0.917
13010.000000 1.083
13015.000000 1.250
13020.000000 1.083
13025.000000 1.083
13030.000000 1.083
13035.000000 1.083
13040.000000 1.000
13045.000000 0.917
13050.000000 0.917
13055.000000 1.000
13060.000000 1.000
13065.000000 1.000
13070.000000 1.083
13075.000000 1.083
13080.000000 1.083
13085.000000 1.083
13090.000000 1.083
13095.000000 1.083
13100.000000 1.083
13105.000000 1.167
13110.000000 1.167
13115.000000 1.167
13120.000000 1.250
13125.000000 1.250
13130.000000 1.167
13135.000000 1.250
13140.000000 1.167
13145.000000 1.333
13150.000000 1.333
13155.000000 1.250
13160.000000 1.250
13165.000000 1.333
13170.000000 1.417
13175.000000 1.417
13180.000000 1.333
13185.000000 1.333
13190.000000 1.250
13195.000000 1.417
13200.000000 1.250
13205.000000 1.167
13210.000000 1.333
13215.000000 1.167
13220.000000 1.333
13225.000000 1.417
13230.000000 1.333
13235.000000 1.167
13240.000000 1.250
13245.000000 1.167
13250.000000 1.083
13255.000000 1.167
13260.000000 1.167
13265.000000 1.083
13270.000000 1.083
13275.000000 1.250
13280.000000 1.083
13285.000000 1.083
13290.000000 1.167
13295.000000 1.083
13300.000000 1.167
13305.000000 1.083
13310.000000 1.167
13315.000000 1.167
13320.000000 1.083
13325.000000 1.083
13330.000000 1.083
13335.000000 1.083
13340.000000 1.083
13345.000000 1.083
13350.000000 1.000
13355.000000 1.333
13360.000000 1.167
13365.000000 1.167
13370.000000 1.083
13375.000000 1.250
13380.000000 1.083
13385.000000 1.083
13390.000000 1.167
13395.000000 1.167
13400.000000 1.250
13405.000000 1.083
13410.000000 1.167
13415.000000 1.083
13420.000000 1.167
13425.000000 1.167
13430.000000 1.167
13435.000000 1.167
13440.000000 1.167
13445.000000 1.167
13450.000000 1.167
13455.000000 1.083
13460.000000 1.083
13465.000000 1.167
13470.000000 1.083
13475.000000 1.083
13480.000000 1.167
13485.000000 1.083
13490.000000 1.167
13495.000000 1.167
13500.000000 1.250
13505.000000 1.250
13510.000000 1.250
13515.000000 1.250
13520.000000 1.250
13525.000000 1.333
13530.000000 1.333
13535.000000 1.250
13540.000000 1.167
13545.000000 1.333
13550.000000 1.333
13555.000000 1.333
13560.000000 1.250
13565.000000 1.250
13570.000000 1.167
13575.000000 1.250
13580.000000 1.250
13585.000000 1.250
13590.000000 1.250
13595.000000 1.167
13600.000000 1.167
13605.000000 1.250
13610.000000 1.333
13615.000000 1.167
13620.000000 1.250
13625.000000 1.333
13630.000000 1.250
13635.000000 1.250
13640.000000 1.333
13645.000000 1.333
13650.000000 1.333
13655.000000 1.333
13660.000000 1.333
13665.000000 1.250
13670.000000 1.250
13675.000000 1.333
13680.000000 1.333
13685.000000 1.250
13690.000000 1.250
13695.000000 1.250
13700.000000 1.250
13705.000000 1.250
13710.000000 1.250
13715.000000 1.250
13720.000000 1.250
13725.000000 1.250
13730.000000 1.250
13735.000000 1.250
13740.000000 1.250
13745.000000 1.167
13750.000000 1.167
13755.000000 1.083
13760.000000 1.250
13765.000000 1.083
13770.000000 1.250
13775.000000 1.250
13780.000000 1.417
13785.000000 1.333
13790.000000 1.250
13795.000000 1.250
13800.000000 1.167
13805.000000 1.250
13810.000000 1.250
13815.000000 1.250
13820.000000 1.167
13825.000000 1.333
13830.000000 1.333
13835.000000 1.250
13840.000000 1.250
13845.000000 1.167
13850.000000 1.167
13855.000000 1.167
13860.000000 1.333
13865.000000 1.250
13870.000000 1.250
13875.000000 1.333
13880.000000 1.250
13885.000000 1.250
13890.000000 1.250
13895.000000 1.083
13900.000000 1.083
13905.000000 1.000
13910.000000 0.917
13915.000000 1.167
13920.000000 1.250
13925.000000 1.167
13930.000000 1.167
13935.000000 1.167
13940.000000 1.250
13945.000000 1.083
13950.000000 1.167
13955.000000 1.167
13960.000000 1.000
13965.000000 1.000
13970.000000 1.167
13975.000000 1.167
13980.000000 1.250
13985.000000 1.250
13990.000000 1.250
13995.000000 1.167
14000.000000 1.167
14005.000000 1.250
14010.000000 1.167
14015.000000 1.250
14020.000000 1.167
14025.000000 1.250
14030.000000 1.250
14035.000000 1.167
14040.000000 1.333
14045.000000 1.250
14050.000000 1.167
14055.000000 1.250
14060.000000 1.250
14065.000000 1.250
14070.000000 1.250
14075.000000 1.250
14080.000000 1.250
14085.000000 1.250
14090.000000 1.167
14095.000000 1.250
14100.000000 1.167
14105.000000 1.167
14110.000000 1.083
14115.000000 1.167
14120.000000 1.083
14125.000000 1.083
14130.000000 1.083
14135.000000 1.083
14140.000000 1.083
14145.000000 1.083
14150.000000 1.083
14155.000000 1.000
14160.000000 1.000
14165.000000 1.000
14170.000000 1.000
14175.000000 1.167
14180.000000 1.167
14185.000000 1.167
14190.000000 1.167
14195.000000 1.167
14200.000000 1.000
14205.000000 1.083
14210.000000 1.000
14215.000000 1.083
14220.000000 1.167
14225.000000 1.083
14230.000000 1.167
14235.000000 1.083
14240.000000 1.083
14245.000000 1.083
14250.000000 1.083
14255.000000 1.083
14260.000000 1.083
14265.000000 1.167
14270.000000 1.083
14275.000000 1.000
14280.000000 1.000
14285.000000 1.083
14290.000000 1.083
14295.000000 1.083
14300.000000 1.000
14305.000000 1.000
14310.000000 1.000
14315.000000 1.167
14320.000000 1.083
14325.000000 1.000
14330.000000 0.917
14335.000000 1.083
14340.000000 1.083
14345.000000 1.083
14350.000000 1.083
14355.000000 1.167
14360.000000 1.083
14365.000000 1.000
14370.000000 1.167
14375.000000 1.167
14380.000000 1.083
14385.000000 1.083
14390.000000 1.083
14395.000000 1.167
14400.000000 1.167
14405.000000 1.167
14410.000000 1.000
14415.000000 1.083
14420.000000 1.000
14425.000000 1.000
14430.000000 1.167
14435.000000 1.083
14440.000000 1.083
14445.000000 1.000
14450.000000 1.000
14455.000000 1.083
14460.000000 1.083
14465.000000 1.083
14470.000000 1.000
14475.000000 1.000
14480.000000 1.000
14485.000000 1.083
14490.000000 1.083
14495.000000 1.083
14500.000000 1.083
14505.000000 1.000
14510.000000 1.000
14515.000000 1.000
14520.000000 1.000
14525.000000 1.083
14530.000000 1.083
14535.000000 1.083
14540.000000 0.917
14545.000000 1.083
14550.000000 1.083
14555.000000 1.083
14560.000000 1.167
14565.000000 1.083
14570.000000 1.167
14575.000000 1.167
14580.000000 1.167
14585.000000 1.250
14590.000000 1.250
14595.000000 1.250
14600.000000 1.250
14605.000000 1.083
14610.000000 1.167
14615.000000 1.083
14620.000000 1.250
14625.000000 1.167
14630.000000 1.167
14635.000000 1.167
14640.000000 1.250
14645.000000 1.167
14650.000000 1.167
14655.000000 1.167
14660.000000 1.083
14665.000000 1.167
14670.000000 1.167
14675.000000 1.250
14680.000000 1.250
14685.000000 1.167
14690.000000 1.167
14695.000000 1.083
14700.000000 1.000
14705.000000 1.083
14710.000000 1.083
14715.000000 1.083
14720.000000 1.167
14725.000000 1.167
14730.000000 1.083
14735.000000 1.167
14740.000000 1.250
14745.000000 1.167
14750.000000 1.167
14755.000000 1.167
14760.000000 1.167
14765.000000 1.167
14770.000000 1.167
14775.000000 1.167
14780.000000 1.083
14785.000000 1.250
14790.000000 1.167
14795.000000 1.250
14800.000000 1.250
14805.000000 1.250
14810.000000 1.250
14815.000000 1.333
14820.000000 1.250
14825.000000 1.250
14830.000000 1.333
14835.000000 1.417
14840.000000 1.500
14845.000000 1.417
14850.000000 1.333
14855.000000 1.417
14860.000000 1.417
14865.000000 1.417
14870.000000 1.333
14875.000000 1.333
14880.000000 1.500
14885.000000 1.417
14890.000000 1.500
14895.000000 1.500
14900.000000 1.417
14905.000000 1.417
14910.000000 1.500
14915.000000 1.333
14920.000000 1.333
14925.000000 1.417
14930.000000 1.417
14935.000000 1.500
14940.000000 1.417
14945.000000 1.417
14950.000000 1.500
14955.000000 1.333
14960.000000 1.417
14965.000000 1.417
14970.000000 1.500
14975.000000 1.333
14980.000000 1.500
14985.000000 1.417
14990.000000 1.333
14995.000000 1.417
15000.000000 1.417
15005.000000 1.500
15010.000000 1.500
15015.000000 1.500
15020.000000 1.417
15025.000000 1.417
15030.000000 1.417
15035.000000 1.333
15040.000000 1.333
15045.000000 1.417
15050.000000 1.333
15055.000000 1.333
15060.000000 1.333
15065.000000 1.417
15070.000000 1.417
15075.000000 1.333
15080.000000 1.417
15085.000000 1.250
15090.000000 1.250
15095.000000 1.333
15100.000000 1.333
15105.000000 1.417
15110.000000 1.333
15115.000000 1.333
15120.000000 1.417
15125.000000 1.500
15130.000000 1.500
15135.000000 1.417
15140.000000 1.417
15145.000000 1.417
15150.000000 1.500
15155.000000 1.500
15160.000000 1.500
15165.000000 1.583
15170.000000 1.583
15175.000000 1.583
15180.000000 1.500
15185.000000 1.500
15190.000000 1.417
15195.000000 1.500
15200.000000 1.417
15205.000000 1.417
15210.000000 1.417
15215.000000 1.500
15220.000000 1.500
15225.000000 1.500
15230.000000 1.500
15235.000000 1.417
15240.000000 1.583
15245.000000 1.583
15250.000000 1.583
15255.000000 1.500
15260.000000 1.500
15265.000000 1.583
15270.000000 1.500
15275.000000 1.500
15280.000000 1.417
15285.000000 1.500
15290.000000 1.500
15295.000000 1.500
15300.000000 1.500
15305.000000 1.500
15310.000000 1.500
15315.000000 1.500
15320.000000 1.583
15325.000000 1.583
15330.000000 1.583
15335.000000 1.583
15340.000000 1.583
15345.000000 1.500
15350.000000 1.417
15355.000000 1.417
15360.000000 1.417
15365.000000 1.417
15370.000000 1.417
15375.000000 1.417
15380.000000 1.417
15385.000000 1.417
15390.000000 1.333
15395.000000 1.417
15400.000000 1.333
15405.000000 1.417
15410.000000 1.417
15415.000000 1.417
15420.000000 1.417
15425.000000 1.417
15430.000000 1.417
15435.000000 1.500
15440.000000 1.417
15445.000000 1.417
15450.000000 1.417
15455.000000 1.417
15460.000000 1.500
15465.000000 1.417
15470.000000 1.417
15475.000000 1.417
15480.000000 1.417
15485.000000 1.500
15490.000000 1.500
15495.000000 1.500
15500.000000 1.500
15505.000000 1.583
15510.000000 1.500
15515.000000 1.500
15520.000000 1.500
15525.000000 1.500
15530.000000 1.500
15535.000000 1.500
15540.000000 1.500
15545.000000 1.417
15550.000000 1.417
15555.000000 1.500
15560.000000 1.583
15565.000000 1.583
15570.000000 1.583
15575.000000 1.583
15580.000000 1.667
15585.000000 1.750
15590.000000 1.667
15595.000000 1.667
15600.000000 1.750
15605.000000 1.750
15610.000000 1.833
15615.000000 1.583
15620.000000 1.583
15625.000000 1.500
15630.000000 1.833
15635.000000 1.833
15640.000000 1.750
15645.000000 1.750
15650.000000 1.833
15655.000000 1.833
15660.000000 1.750
15665.000000 1.750
15670.000000 1.750
15675.000000 1.750
15680.000000 1.833
15685.000000 1.667
15690.000000 1.583
15695.000000 1.833
15700.000000 1.667
15705.000000 1.667
15710.000000 1.583
15715.000000 1.667
15720.000000 1.583
15725.000000 1.667
15730.000000 1.750
15735.000000 1.583
15740.000000 1.750
15745.000000 1.583
15750.000000 1.667
15755.000000 1.583
15760.000000 1.417
15765.000000 1.583
15770.000000 1.583
15775.000000 1.583
15780.000000 1.500
15785.000000 1.583
15790.000000 1.667
15795.000000 1.500
15800.000000 1.667
15805.000000 1.500
15810.000000 1.417
15815.000000 1.500
15820.000000 1.417
15825.000000 1.583
15830.000000 1.500
15835.000000 1.583
15840.000000 1.500
15845.000000 1.500
15850.000000 1.500
15855.000000 1.500
15860.000000 1.417
15865.000000 1.417
15870.000000 1.417
15875.000000 1.417
15880.000000 1.417
15885.000000 1.500
15890.000000 1.500
15895.000000 1.500
15900.000000 1.667
15905.000000 1.583
15910.000000 1.667
15915.000000 1.583
15920.000000 1.583
15925.000000 1.583
15930.000000 1.583
15935.000000 1.500
15940.000000 1.500
15945.000000 1.417
15950.000000 1.500
15955.000000 1.583
15960.000000 1.417
15965.000000 1.417
15970.000000 1.500
15975.000000 1.500
15980.000000 1.500
15985.000000 1.417
15990.000000 1.417
15995.000000 1.417
16000.000000 1.500
16005.000000 1.500
16010.000000 1.500
16015.000000 1.667
16020.000000 1.500
16025.000000 1.583
16030.000000 1.417
16035.000000 1.500
16040.000000 1.500
16045.000000 1.333
16050.000000 1.333
16055.000000 1.417
16060.000000 1.250
16065.000000 1.500
16070.000000 1.500
16075.000000 1.500
16080.000000 1.417
16085.000000 1.417
16090.000000 1.417
16095.000000 1.333
16100.000000 1.333
16105.000000 1.333
16110.000000 1.333
16115.000000 1.333
16120.000000 1.417
16125.000000 1.417
16130.000000 1.333
16135.000000 1.333
16140.000000 1.417
16145.000000 1.417
16150.000000 1.417
16155.000000 1.500
16160.000000 1.583
16165.000000 1.583
16170.000000 1.500
16175.000000 1.500
16180.000000 1.333
16185.000000 1.333
16190.000000 1.417
16195.000000 1.500
16200.000000 1.500
16205.000000 1.333
16210.000000 1.333
16215.000000 1.417
16220.000000 1.417
16225.000000 1.333
16230.000000 1.333
16235.000000 1.333
16240.000000 1.333
16245.000000 1.333
16250.000000 1.500
16255.000000 1.500
16260.000000 1.417
16265.000000 1.583
16270.000000 1.417
16275.000000 1.417
16280.000000 1.500
16285.000000 1.417
16290.000000 1.417
16295.000000 1.417
16300.000000 1.417
16305.000000 1.417
16310.000000 1.583
16315.000000 1.583
16320.000000 1.583
16325.000000 1.583
16330.000000 1.500
16335.000000 1.417
16340.000000 1.500
16345.000000 1.583
16350.000000 1.583
16355.000000 1.500
16360.000000 1.500
16365.000000 1.417
16370.000000 1.417
16375.000000 1.583
16380.000000 1.583
16385.000000 1.583
16390.000000 1.583
16395.000000 1.500
16400.000000 1.500
16405.000000 1.500
16410.000000 1.500
16415.000000 1.417
16420.000000 1.417
16425.000000 1.583
16430.000000 1.583
16435.000000 1.583
16440.000000 1.583
16445.000000 1.583
16450.000000 1.583
16455.000000 1.583
16460.000000 1.667
16465.000000 1.750
16470.000000 1.500
16475.000000 1.500
16480.000000 1.500
16485.000000 1.500
16490.000000 1.583
16495.000000 1.500
16500.000000 1.500
16505.000000 1.500
16510.000000 1.500
16515.000000 1.500
16520.000000 1.500
16525.000000 1.500
16530.000000 1.500
16535.000000 1.583
16540.000000 1.583
16545.000000 1.500
16550.000000 1.417
16555.000000 1.417
16560.000000 1.417
16565.000000 1.417
16570.000000 1.417
16575.000000 1.417
16580.000000 1.417
16585.000000 1.417
16590.000000 1.333
16595.000000 1.417
16600.000000 1.417
16605.000000 1.417
16610.000000 1.333
16615.000000 1.333
16620.000000 1.333
16625.000000 1.500
16630.000000 1.500
16635.000000 1.333
16640.000000 1.417
16645.000000 1.417
16650.000000 1.333
16655.000000 1.417
16660.000000 1.417
16665.000000 1.333
16670.000000 1.500
16675.000000 1.417
16680.000000 1.417
16685.000000 1.417
16690.000000 1.333
16695.000000 1.417
16700.000000 1.417
16705.000000 1.417
16710.000000 1.417
16715.000000 1.333
16720.000000 1.333
16725.000000 1.333
16730.000000 1.333
16735.000000 1.417
16740.000000 1.333
16745.000000 1.333
16750.000000 1.333
16755.000000 1.333
16760.000000 1.417
16765.000000 1.333
16770.000000 1.417
16775.000000 1.417
16780.000000 1.333
16785.000000 1.417
16790.000000 1.333
16795.000000 1.417
16800.000000 1.333
16805.000000 1.333
16810.000000 1.500
16815.000000 1.333
16820.000000 1.333
16825.000000 1.333
16830.000000 1.500
16835.000000 1.417
16840.000000 1.583
16845.000000 1.583
16850.000000 1.500
16855.000000 1.500
16860.000000 1.333
16865.000000 1.333
16870.000000 1.583
16875.000000 1.417
16880.000000 1.250
16885.000000 1.333
16890.000000 1.333
16895.000000 1.250
16900.000000 1.333
16905.000000 1.333
16910.000000 1.333
16915.000000 1.250
16920.000000 1.250
16925.000000 1.333
16930.000000 1.250
16935.000000 1.250
16940.000000 1.250
16945.000000 1.250
16950.000000 1.250
16955.000000 1.250
16960.000000 1.250
16965.000000 1.250
16970.000000 1.333
16975.000000 1.333
16980.000000 1.333
16985.000000 1.417
16990.000000 1.417
16995.000000 1.417
17000.000000 1.417
17005.000000 1.333
17010.000000 1.417
17015.000000 1.333
17020.000000 1.417
17025.000000 1.417
17030.000000 1.333
17035.000000 1.333
17040.000000 1.333
17045.000000 1.333
17050.000000 1.333
17055.000000 1.250
17060.000000 1.333
17065.000000 1.333
17070.000000 1.250
17075.000000 1.333
17080.000000 1.250
17085.000000 1.333
17090.000000 1.167
17095.000000 1.250
17100.000000 1.167
17105.000000 1.250
17110.000000 1.250
17115.000000 1.250
17120.000000 1.333
17125.000000 1.333
17130.000000 1.250
17135.000000 1.333
17140.000000 1.250
17145.000000 1.250
17150.000000 1.250
17155.000000 1.250
17160.000000 1.250
17165.000000 1.333
17170.000000 1.333
17175.000000 1.417
17180.000000 1.250
17185.000000 1.417
17190.000000 1.333
17195.000000 1.333
17200.000000 1.333
17205.000000 1.250
17210.000000 1.250
17215.000000 1.250
17220.000000 1.250
17225.000000 1.167
17230.000000 1.250
17235.000000 1.250
17240.000000 1.083
17245.000000 1.167
17250.000000 1.083
17255.000000 1.000
17260.000000 1.083
17265.000000 1.083
17270.000000 1.167
17275.000000 1.167
17280.000000 1.167
17285.000000 1.250
17290.000000 1.167
17295.000000 1.250
17300.000000 1.083
17305.000000 1.167
17310.000000 1.083
17315.000000 1.167
17320.000000 1.167
17325.000000 1.083
17330.000000 1.083
17335.000000 1.083
17340.000000 1.167
17345.000000 1.167
17350.000000 1.167
17355.000000 1.167
17360.000000 1.250
17365.000000 1.333
17370.000000 1.250
17375.000000 1.250
17380.000000 1.250
17385.000000 1.250
17390.000000 1.167
17395.000000 1.250
17400.000000 1.167
17405.000000 1.167
17410.000000 1.250
17415.000000 1.167
17420.000000 1.167
17425.000000 1.250
17430.000000 1.167
17435.000000 1.250
17440.000000 1.167
17445.000000 1.083
17450.000000 1.083
17455.000000 1.083
17460.000000 1.083
17465.000000 1.083
17470.000000 1.083
17475.000000 1.250
17480.000000 1.167
17485.000000 1.167
17490.000000 1.167
17495.000000 1.167
17500.000000 1.167
17505.000000 1.167
17510.000000 1.167
17515.000000 1.083
17520.000000 1.083
17525.000000 1.083
17530.000000 1.083
17535.000000 1.083
17540.000000 1.083
17545.000000 1.167
17550.000000 1.250
17555.000000 1.250
17560.000000 1.250
17565.000000 1.250
17570.000000 1.333
17575.000000 1.333
17580.000000 1.333
17585.000000 1.250
17590.000000 1.167
17595.000000 1.250
17600.000000 1.333
17605.000000 1.250
17610.000000 1.250
17615.000000 1.333
17620.000000 1.250
17625.000000 1.250
17630.000000 1.250
17635.000000 1.250
17640.000000 1.250
17645.000000 1.250
17650.000000 1.333
17655.000000 1.333
17660.000000 1.333
17665.000000 1.333
17670.000000 1.417
17675.000000 1.417
17680.000000 1.333
17685.000000 1.417
17690.000000 1.333
17695.000000 1.333
17700.000000 1.333
17705.000000 1.333
17710.000000 1.333
17715.000000 1.167
17720.000000 1.250
17725.000000 1.333
17730.000000 1.250
17735.000000 1.250
17740.000000 1.250
17745.000000 1.167
17750.000000 1.167
17755.000000 1.250
17760.000000 1.250
17765.000000 1.250
17770.000000 1.250
17775.000000 1.333
17780.000000 1.417
17785.000000 1.417
17790.000000 1.417
17795.000000 1.417
17800.000000 1.417
17805.000000 1.417
17810.000000 1.333
17815.000000 1.500
17820.000000 1.500
17825.000000 1.500
17830.000000 1.417
17835.000000 1.417
17840.000000 1.333
17845.000000 1.417
17850.000000 1.417
17855.000000 1.500
17860.000000 1.417
17865.000000 1.333
17870.000000 1.250
17875.000000 1.333
17880.000000 1.333
17885.000000 1.417
17890.000000 1.417
17895.000000 1.417
17900.000000 1.417
17905.000000 1.417
17910.000000 1.333
17915.000000 1.333
17920.000000 1.333
17925.000000 1.250
17930.000000 1.250
17935.000000 1.333
17940.000000 1.333
17945.000000 1.333
17950.000000 1.250
17955.000000 1.250
17960.000000 1.333
17965.000000 1.250
17970.000000 1.083
17975.000000 1.083
17980.000000 1.167
17985.000000 1.167
17990.000000 1.250
17995.000000 1.333
18000.000000 1.250
18005.000000 1.167
18010.000000 1.167
18015.000000 1.167
18020.000000 1.333
18025.000000 1.333
18030.000000 1.333
18035.000000 1.333
18040.000000 1.333
18045.000000 1.333
18050.000000 1.417
18055.000000 1.333
18060.000000 1.417
18065.000000 1.417
18070.000000 1.417
18075.000000 1.417
18080.000000 1.333
18085.000000 1.500
18090.000000 1.500
18095.000000 1.333
18100.000000 1.333
18105.000000 1.333
18110.000000 1.417
18115.000000 1.500
18120.000000 1.417
18125.000000 1.417
18130.000000 1.417
18135.000000 1.417
18140.000000 1.333
18145.000000 1.417
18150.000000 1.500
18155.000000 1.500
18160.000000 1.417
18165.000000 1.500
18170.000000 1.417
18175.000000 1.250
18180.000000 1.250
18185.000000 1.250
18190.000000 1.167
18195.000000 1.250
18200.000000 1.167
18205.000000 1.167
18210.000000 1.167
18215.000000 1.167
18220.000000 1.167
18225.000000 1.167
18230.000000 1.250
18235.000000 1.167
18240.000000 1.167
18245.000000 1.167
18250.000000 1.167
18255.000000 1.167
18260.000000 1.083
18265.000000 1.083
18270.000000 1.167
18275.000000 1.083
18280.000000 1.083
18285.000000 1.083
18290.000000 1.167
18295.000000 1.167
18300.000000 1.250
18305.000000 1.167
18310.000000 1.250
18315.000000 1.333
18320.000000 1.250
18325.000000 1.167
18330.000000 1.167
18335.000000 1.167
18340.000000 1.250
18345.000000 1.250
18350.000000 1.250
18355.000000 1.250
18360.000000 1.167
18365.000000 1.083
18370.000000 1.083
18375.000000 1.250
18380.000000 1.083
18385.000000 1.000
18390.000000 1.083
18395.000000 1.250
18400.000000 1.250
18405.000000 1.250
18410.000000 1.250
18415.000000 1.250
18420.000000 1.250
18425.000000 1.333
18430.000000 1.333
18435.000000 1.333
18440.000000 1.417
18445.000000 1.250
18450.000000 1.333
18455.000000 1.417
18460.000000 1.333
18465.000000 1.417
18470.000000 1.333
18475.000000 1.500
18480.000000 1.417
18485.000000 1.333
18490.000000 1.583
18495.000000 1.500
18500.000000 1.583
18505.000000 1.250
18510.000000 1.417
18515.000000 1.333
18520.000000 1.250
18525.000000 1.333
18530.000000 1.417
18535.000000 1.500
18540.000000 1.250
18545.000000 1.250
18550.000000 1.250
18555.000000 1.250
18560.000000 1.250
18565.000000 1.250
18570.000000 1.250
18575.000000 1.167
18580.000000 1.250
18585.000000 1.250
18590.000000 1.250
18595.000000 1.333
18600.000000 1.250
18605.000000 1.250
18610.000000 1.250
18615.000000 1.250
18620.000000 1.250
18625.000000 1.250
18630.000000 1.250
18635.000000 1.250
18640.000000 1.250
18645.000000 1.250
18650.000000 1.250
18655.000000 1.250
18660.000000 1.167
18665.000000 1.167
18670.000000 1.167
18675.000000 1.250
18680.000000 1.167
18685.000000 1.167
18690.000000 1.083
18695.000000 1.167
18700.000000 1.167
18705.000000 1.250
18710.000000 1.083
18715.000000 1.167
18720.000000 1.250
18725.000000 1.333
18730.000000 1.167
18735.000000 1.167
18740.000000 1.167
18745.000000 1.167
18750.000000 1.167
18755.000000 1.250
18760.000000 1.167
18765.000000 1.250
18770.000000 1.167
18775.000000 1.250
18780.000000 1.250
18785.000000 1.333
18790.000000 1.333
18795.000000 1.333
18800.000000 1.417
18805.000000 1.417
18810.000000 1.417
18815.000000 1.417
18820.000000 1.417
18825.000000 1.333
18830.000000 1.333
18835.000000 1.417
18840.000000 1.333
18845.000000 1.417
18850.000000 1.417
18855.000000 1.333
18860.000000 1.417
18865.000000 1.417
18870.000000 1.417
18875.000000 1.417
18880.000000 1.333
18885.000000 1.333
18890.000000 1.417
18895.000000 1.333
18900.000000 1.333
18905.000000 1.250
18910.000000 1.333
18915.000000 1.333
18920.000000 1.417
18925.000000 1.417
18930.000000 1.417
18935.000000 1.333
18940.000000 1.417
18945.000000 1.333
18950.000000 1.333
18955.000000 1.417
18960.000000 1.333
18965.000000 1.333
18970.000000 1.417
18975.000000 1.333
18980.000000 1.333
18985.000000 1.333
18990.000000 1.333
18995.000000 1.417
19000.000000 1.333
19005.000000 1.333
19010.000000 1.333
19015.000000 1.333
19020.000000 1.250
19025.000000 1.333
19030.000000 1.250
19035.000000 1.250
19040.000000 1.250
19045.000000 1.250
19050.000000 1.333
19055.000000 1.417
19060.000000 1.500
19065.000000 1.417
19070.000000 1.333
19075.000000 1.333
19080.000000 1.333
19085.000000 1.417
19090.000000 1.417
19095.000000 1.333
19100.000000 1.333
19105.000000 1.333
19110.000000 1.333
19115.000000 1.333
19120.000000 1.250
19125.000000 1.333
19130.000000 1.250
19135.000000 1.333
19140.000000 1.250
19145.000000 1.333
19150.000000 1.250
19155.000000 1.333
19160.000000 1.333
19165.000000 1.333
19170.000000 1.333
19175.000000 1.333
19180.000000 1.333
19185.000000 1.333
19190.000000 1.333
19195.000000 1.333
19200.000000 1.417
19205.000000 1.250
19210.000000 1.417
19215.000000 1.417
19220.000000 1.417
19225.000000 1.333
19230.000000 1.417
19235.000000 1.333
19240.000000 1.333
19245.000000 1.333
19250.000000 1.417
19255.000000 1.333
19260.000000 1.333
19265.000000 1.333
19270.000000 1.250
19275.000000 1.333
19280.000000 1.417
19285.000000 1.417
19290.000000 1.417
19295.000000 1.417
19300.000000 1.417
19305.000000 1.417
19310.000000 1.333
19315.000000 1.417
19320.000000 1.333
19325.000000 1.333
19330.000000 1.417
19335.000000 1.417
19340.000000 1.417
19345.000000 1.417
19350.000000 1.417
19355.000000 1.417
19360.000000 1.500
19365.000000 1.417
19370.000000 1.333
19375.000000 1.250
19380.000000 1.417
19385.000000 1.417
19390.000000 1.333
19395.000000 1.250
19400.000000 1.167
19405.000000 1.167
19410.000000 1.333
19415.000000 1.333
19420.000000 1.250
19425.000000 1.250
19430.000000 1.250
19435.000000 1.167
19440.000000 1.250
19445.000000 1.250
19450.000000 1.250
19455.000000 1.333
19460.000000 1.250
19465.000000 1.250
19470.000000 1.333
19475.000000 1.333
19480.000000 1.333
19485.000000 1.250
19490.000000 1.250
19495.000000 1.250
19500.000000 1.250
19505.000000 1.250
19510.000000 1.167
19515.000000 1.167
19520.000000 1.167
19525.000000 1.250
19530.000000 1.250
19535.000000 1.167
19540.000000 1.167
19545.000000 1.250
19550.000000 1.167
19555.000000 1.250
19560.000000 1.250
19565.000000 1.333
19570.000000 1.167
19575.000000 1.333
19580.000000 1.333
19585.000000 1.250
19590.000000 1.250
19595.000000 1.333
19600.000000 1.250
19605.000000 1.167
19610.000000 1.250
19615.000000 1.250
19620.000000 1.250
19625.000000 1.250
19630.000000 1.333
19635.000000 1.333
19640.000000 1.333
19645.000000 1.333
19650.000000 1.333
19655.000000 1.417
19660.000000 1.250
19665.000000 1.250
19670.000000 1.333
19675.000000 1.333
19680.000000 1.333
19685.000000 1.333
19690.000000 1.333
19695.000000 1.333
19700.000000 1.333
19705.000000 1.417
19710.000000 1.167
19715.000000 1.250
19720.000000 1.250
19725.000000 1.333
19730.000000 1.500
19735.000000 1.333
19740.000000 1.250
19745.000000 1.333
19750.000000 1.250
19755.000000 1.333
19760.000000 1.250
19765.000000 1.250
19770.000000 1.083
19775.000000 1.250
19780.000000 1.250
19785.000000 1.167
19790.000000 1.250
19795.000000 1.167
19800.000000 1.167
19805.000000 1.333
19810.000000 1.250
19815.000000 1.167
19820.000000 1.333
19825.000000 1.167
19830.000000 1.083
19835.000000 1.083
19840.000000 1.167
19845.000000 1.167
19850.000000 1.250
19855.000000 1.167
19860.000000 1.167
19865.000000 1.167
19870.000000 1.333
19875.000000 1.333
19880.000000 1.167
19885.000000 1.250
19890.000000 1.167
19895.000000 1.167
19900.000000 1.250
19905.000000 1.167
19910.000000 1.167
19915.000000 1.167
19920.000000 1.083
19925.000000 1.083
19930.000000 1.167
19935.000000 1.250
19940.000000 1.167
19945.000000 1.167
19950.000000 1.167
19955.000000 1.167
19960.000000 1.250
19965.000000 1.250
19970.000000 1.250
19975.000000 1.333
19980.000000 1.250
19985.000000 1.250
19990.000000 1.250
19995.000000 1.250
20000.000000 1.083
20005.000000 1.083
20010.000000 1.083
20015.000000 1.083
20020.000000 1.167
20025.000000 1.083
20030.000000 1.167
20035.000000 1.167
20040.000000 1.083
20045.000000 1.000
20050.000000 1.167
20055.000000 1.167
20060.000000 1.167
20065.000000 1.167
20070.000000 1.250
20075.000000 1.250
20080.000000 1.250
20085.000000 1.167
20090.000000 1.167
20095.000000 1.167
20100.000000 1.167
20105.000000 1.167
20110.000000 1.167
20115.000000 1.167
20120.000000 1.250
20125.000000 1.167
20130.000000 1.167
20135.000000 1.167
20140.000000 1.250
20145.000000 1.250
20150.000000 1.167
20155.000000 1.250
20160.000000 1.167
20165.000000 1.250
20170.000000 1.167
20175.000000 1.167
20180.000000 1.167
20185.000000 1.167
20190.000000 1.250
20195.000000 1.333
20200.000000 1.250
20205.000000 1.250
20210.000000 1.250
20215.000000 1.250
20220.000000 1.250
20225.000000 1.250
20230.000000 1.167
20235.000000 1.250
20240.000000 1.167
20245.000000 1.167
20250.000000 1.167
20255.000000 1.167
20260.000000 1.167
20265.000000 1.083
20270.000000 1.250
20275.000000 1.167
20280.000000 1.333
20285.000000 1.250
20290.000000 1.167
20295.000000 1.333
20300.000000 1.167
20305.000000 1.167
20310.000000 1.167
20315.000000 1.083
20320.000000 1.083
20325.000000 1.167
20330.000000 1.167
20335.000000 1.167
20340.000000 1.167
20345.000000 1.167
20350.000000 1.167
20355.000000 1.167
20360.000000 1.250
20365.000000 1.167
20370.000000 1.167
20375.000000 1.167
20380.000000 1.167
20385.000000 1.167
20390.000000 1.167
20395.000000 1.167
20400.000000 1.250
20405.000000 1.167
20410.000000 1.250
20415.000000 1.250
20420.000000 1.167
20425.000000 1.167
20430.000000 1.167
20435.000000 1.167
20440.000000 1.167
20445.000000 1.167
20450.000000 1.167
20455.000000 1.167
20460.000000 1.167
20465.000000 1.167
20470.000000 1.167
20475.000000 1.167
20480.000000 1.167
20485.000000 1.167
20490.000000 1.083
20495.000000 1.083
20500.000000 1.083
20505.000000 1.083
20510.000000 1.083
20515.000000 1.167
20520.000000 1.083
20525.000000 1.167
20530.000000 1.250
20535.000000 1.250
20540.000000 1.167
20545.000000 1.167
20550.000000 1.167
20555.000000 1.167
20560.000000 1.167
20565.000000 1.167
20570.000000 1.167
20575.000000 1.167
20580.000000 1.167
20585.000000 1.167
20590.000000 1.167
20595.000000 1.167
20600.000000 1.167
20605.000000 1.167
20610.000000 1.250
20615.000000 1.167
20620.000000 1.167
20625.000000 1.167
20630.000000 1.167
20635.000000 1.250
20640.000000 1.250
20645.000000 1.250
20650.000000 1.250
20655.000000 1.250
20660.000000 1.250
20665.000000 1.250
20670.000000 1.167
20675.000000 1.167
20680.000000 1.250
20685.000000 1.250
20690.000000 1.250
20695.000000 1.250
20700.000000 1.250
20705.000000 1.250
20710.000000 1.250
20715.000000 1.333
20720.000000 1.250
20725.000000 1.250
20730.000000 1.250
20735.000000 1.250
20740.000000 1.250
20745.000000 1.250
20750.000000 1.333
20755.000000 1.333
20760.000000 1.333
20765.000000 1.333
20770.000000 1.250
20775.000000 1.417
20780.000000 1.333
20785.000000 1.167
20790.000000 1.250
20795.000000 1.167
20800.000000 1.250
20805.000000 1.167
20810.000000 1.250
20815.000000 1.167
20820.000000 1.167
20825.000000 1.083
20830.000000 1.167
20835.000000 1.083
20840.000000 1.083
20845.000000 1.000
20850.000000 1.000
20855.000000 1.000
20860.000000 1.000
20865.000000 1.000
20870.000000 1.083
20875.000000 1.083
20880.000000 1.083
20885.000000 1.083
20890.000000 1.083
20895.000000 1.083
20900.000000 1.083
20905.000000 1.083
20910.000000 1.083
20915.000000 1.167
20920.000000 1.083
20925.000000 1.083
20930.000000 1.083
20935.000000 1.083
20940.000000 1.083
20945.000000 1.083
20950.000000 1.083
20955.000000 1.000
20960.000000 1.167
20965.000000 1.167
20970.000000 1.083
20975.000000 1.000
20980.000000 1.083
20985.000000 1.000
20990.000000 1.083
20995.000000 1.083
21000.000000 1.083
21005.000000 1.000
21010.000000 0.917
21015.000000 0.917
21020.000000 1.000
21025.000000 0.917
21030.000000 0.917
21035.000000 0.917
21040.000000 0.917
21045.000000 0.917
21050.000000 0.917
21055.000000 0.917
21060.000000 0.917
21065.000000 1.000
21070.000000 1.000
21075.000000 1.000
21080.000000 1.000
21085.000000 1.083
21090.000000 1.083
21095.000000 1.083
21100.000000 1.083
21105.000000 1.083
21110.000000 1.000
21115.000000 1.167
21120.000000 1.167
21125.000000 1.167
21130.000000 1.167
21135.000000 1.000
21140.000000 0.917
21145.000000 0.917
21150.000000 0.917
21155.000000 0.917
21160.000000 0.917
21165.000000 1.000
21170.000000 1.083
21175.000000 1.083
21180.000000 1.083
21185.000000 1.000
21190.000000 1.083
21195.000000 1.000
21200.000000 1.000
21205.000000 1.000
21210.000000 1.083
21215.000000 1.083
21220.000000 1.000
21225.000000 1.000
21230.000000 1.000
21235.000000 1.083
21240.000000 1.083
21245.000000 1.000
21250.000000 1.167
21255.000000 1.083
21260.000000 1.083
21265.000000 1.000
21270.000000 1.000
21275.000000 1.000
21280.000000 1.000
21285.000000 1.000
21290.000000 1.000
21295.000000 1.167
21300.000000 1.083
21305.000000 1.250
21310.000000 1.250
21315.000000 1.250
21320.000000 1.333
21325.000000 1.167
21330.000000 1.250
21335.000000 1.250
21340.000000 1.083
21345.000000 1.333
21350.000000 1.333
21355.000000 1.250
21360.000000 1.333
21365.000000 1.333
21370.000000 1.333
21375.000000 1.250
21380.000000 1.250
21385.000000 1.417
21390.000000 1.250
21395.000000 1.333
21400.000000 1.167
21405.000000 1.333
21410.000000 1.250
21415.000000 1.250
21420.000000 1.250
21425.000000 1.417
21430.000000 1.250
21435.000000 1.333
21440.000000 1.250
21445.000000 1.333
21450.000000 1.417
21455.000000 1.333
21460.000000 1.250
21465.000000 1.250
21470.000000 1.250
21475.000000 1.333
21480.000000 1.333
21485.000000 1.333
21490.000000 1.250
21495.000000 1.250
21500.000000 1.333
21505.000000 1.333
21510.000000 1.333
21515.000000 1.250
21520.000000 1.333
21525.000000 1.250
21530.000000 1.250
21535.000000 1.333
21540.000000 1.250
21545.000000 1.250
21550.000000 1.167
21555.000000 1.250
21560.000000 1.250
21565.000000 1.250
21570.000000 1.333
21575.000000 1.250
21580.000000 1.333
21585.000000 1.167
21590.000000 1.167
21595.000000 1.000
21600.000000 1.083
21605.000000 1.083
21610.000000 1.000
21615.000000 1.250
21620.000000 1.167
21625.000000 1.250
21630.000000 1.333
21635.000000 1.333
21640.000000 1.333
21645.000000 1.250
21650.000000 1.250
21655.000000 1.333
21660.000000 1.333
21665.000000 1.250
21670.000000 1.333
21675.000000 1.167
21680.000000 1.250
21685.000000 1.083
21690.000000 1.083
21695.000000 1.167
21700.000000 1.167
21705.000000 1.167
21710.000000 1.167
21715.000000 1.250
21720.000000 1.167
21725.000000 1.167
21730.000000 1.083
21735.000000 1.167
21740.000000 1.167
21745.000000 1.250
21750.000000 1.167
21755.000000 1.083
21760.000000 1.083
21765.000000 1.000
21770.000000 0.917
21775.000000 1.000
21780.000000 0.917
21785.000000 1.083
21790.000000 1.083
21795.000000 0.917
21800.000000 0.917
21805.000000 0.917
21810.000000 0.917
21815.000000 0.917
21820.000000 0.833
21825.000000 0.917
21830.000000 0.917
21835.000000 0.833
21840.000000 1.000
21845.000000 1.000
21850.000000 0.917
21855.000000 1.083
21860.000000 1.083
21865.000000 1.083
21870.000000 1.167
21875.000000 1.000
21880.000000 1.000
21885.000000 0.833
21890.000000 0.917
21895.000000 1.083
21900.000000 1.083
21905.000000 1.000
21910.000000 1.000
21915.000000 1.083
21920.000000 1.083
21925.000000 1.083
21930.000000 1.083
21935.000000 1.000
21940.000000 1.083
21945.000000 1.083
21950.000000 1.000
21955.000000 1.083
21960.000000 1.000
21965.000000 1.000
21970.000000 0.917
21975.000000 0.833
21980.000000 1.083
21985.000000 0.917
21990.000000 0.917
21995.000000 1.000
22000.000000 1.000
22005.000000 1.000
22010.000000 0.917
22015.000000 0.917
22020.000000 0.917
22025.000000 0.917
22030.000000 0.917
22035.000000 0.917
22040.000000 0.917
22045.000000 0.917
22050.000000 1.000
22055.000000 1.083
22060.000000 1.000
22065.000000 1.083
22070.000000 1.000
22075.000000 1.000
22080.000000 1.083
22085.000000 1.000
22090.000000 0.917
22095.000000 0.917
22100.000000 0.917
22105.000000 0.833
22110.000000 0.917
22115.000000 0.917
22120.000000 1.000
22125.000000 0.917
22130.000000 1.000
22135.000000 1.000
22140.000000 0.917
22145.000000 0.833
22150.000000 0.917
22155.000000 1.000
22160.000000 1.000
22165.000000 1.000
22170.000000 1.000
22175.000000 1.000
22180.000000 1.000
22185.000000 1.000
22190.000000 1.000
22195.000000 1.000
22200.000000 1.000
22205.000000 1.000
22210.000000 0.917
22215.000000 1.083
22220.000000 1.000
22225.000000 1.083
22230.000000 1.000
22235.000000 1.000
22240.000000 1.083
22245.000000 1.000
22250.000000 1.083
22255.000000 1.083
22260.000000 1.000
22265.000000 1.083
22270.000000 1.000
22275.000000 1.083
22280.000000 1.167
22285.000000 1.083
22290.000000 1.167
22295.000000 1.167
22300.000000 1.167
22305.000000 1.167
22310.000000 1.250
22315.000000 1.250
22320.000000 1.250
22325.000000 1.250
22330.000000 1.250
22335.000000 1.250
22340.000000 1.250
22345.000000 1.167
22350.000000 1.167
22355.000000 1.250
22360.000000 1.167
22365.000000 1.083
22370.000000 1.083
22375.000000 1.083
22380.000000 1.083
22385.000000 1.083
22390.000000 1.167
22395.000000 1.083
22400.000000 1.167
22405.000000 1.167
22410.000000 1.167
22415.000000 1.250
22420.000000 1.167
22425.000000 1.167
22430.000000 1.167
22435.000000 1.250
22440.000000 1.250
22445.000000 1.250
22450.000000 1.250
22455.000000 1.167
22460.000000 1.167
22465.000000 1.250
22470.000000 1.167
22475.000000 1.167
22480.000000 1.250
22485.000000 1.167
22490.000000 1.083
22495.000000 1.333
22500.000000 1.167
22505.000000 1.333
22510.000000 1.250
22515.000000 1.333
22520.000000 1.167
22525.000000 1.167
22530.000000 1.250
22535.000000 1.417
22540.000000 1.333
22545.000000 1.333
22550.000000 1.250
22555.000000 1.250
22560.000000 1.250
22565.000000 1.333
22570.000000 1.250
22575.000000 1.250
22580.000000 1.250
22585.000000 1.167
22590.000000 1.250
22595.000000 1.250
22600.000000 1.167
22605.000000 1.083
22610.000000 1.167
22615.000000 1.083
22620.000000 1.167
22625.000000 1.167
22630.000000 1.167
22635.000000 1.167
22640.000000 1.083
22645.000000 1.083
22650.000000 1.083
22655.000000 1.000
22660.000000 1.000
22665.000000 1.083
22670.000000 1.167
22675.000000 1.167
22680.000000 1.167
22685.000000 1.167
22690.000000 1.083
22695.000000 1.083
22700.000000 1.167
22705.000000 1.167
22710.000000 1.167
22715.000000 1.250
22720.000000 1.250
22725.000000 1.167
22730.000000 1.167
22735.000000 1.167
22740.000000 1.167
22745.000000 1.083
22750.000000 1.083
22755.000000 1.167
22760.000000 1.167
22765.000000 1.167
22770.000000 1.250
22775.000000 1.167
22780.000000 1.083
22785.000000 1.250
22790.000000 1.250
22795.000000 1.250
22800.000000 1.083
22805.000000 1.083
22810.000000 1.167
22815.000000 1.083
22820.000000 1.167
22825.000000 1.083
22830.000000 1.167
22835.000000 1.167
22840.000000 1.167
22845.000000 1.167
22850.000000 1.167
22855.000000 1.250
22860.000000 1.167
22865.000000 1.167
22870.000000 1.083
22875.000000 1.167
22880.000000 1.167
22885.000000 1.167
22890.000000 1.083
22895.000000 1.167
22900.000000 1.000
22905.000000 1.167
22910.000000 1.000
22915.000000 1.000
22920.000000 1.083
22925.000000 1.000
22930.000000 1.083
22935.000000 1.083
22940.000000 1.167
22945.000000 1.167
22950.000000 1.167
22955.000000 1.167
22960.000000 1.167
22965.000000 1.083
22970.000000 1.250
22975.000000 1.167
22980.000000 1.167
22985.000000 1.167
22990.000000 1.167
22995.000000 1.167
23000.000000 1.167
23005.000000 1.167
23010.000000 1.250
23015.000000 1.167
23020.000000 1.083
23025.000000 1.000
23030.000000 1.083
23035.000000 1.083
23040.000000 1.000
23045.000000 1.083
23050.000000 1.083
23055.000000 1.000
23060.000000 0.917
23065.000000 0.917
23070.000000 1.000
23075.000000 1.083
23080.000000 1.083
23085.000000 1.083
23090.000000 1.000
23095.000000 1.000
23100.000000 0.917
23105.000000 1.000
23110.000000 0.917
23115.000000 1.000
23120.000000 1.000
23125.000000 1.000
23130.000000 1.000
23135.000000 0.917
23140.000000 0.917
23145.000000 1.000
23150.000000 1.083
23155.000000 1.000
23160.000000 1.000
23165.000000 1.083
23170.000000 1.083
23175.000000 1.083
23180.000000 1.083
23185.000000 1.167
23190.000000 1.167
23195.000000 1.167
23200.000000 1.167
23205.000000 1.083
23210.000000 1.083
23215.000000 1.000
23220.000000 1.083
23225.000000 1.000
23230.000000 1.083
23235.000000 1.083
23240.000000 1.083
23245.000000 1.083
23250.000000 1.083
23255.000000 1.167
23260.000000 1.167
23265.000000 1.167
23270.000000 1.333
23275.000000 1.167
23280.000000 1.167
23285.000000 1.250
23290.000000 1.167
23295.000000 1.167
23300.000000 1.167
23305.000000 1.167
23310.000000 1.083
23315.000000 1.083
23320.000000 1.083
23325.000000 1.083
23330.000000 1.083
23335.000000 1.083
23340.000000 1.083
23345.000000 1.083
23350.000000 1.083
23355.000000 1.083
23360.000000 1.083
23365.000000 1.083
23370.000000 1.083
23375.000000 1.083
23380.000000 1.083
23385.000000 1.083
23390.000000 1.083
23395.000000 1.083
23400.000000 1.000
23405.000000 1.083
23410.000000 1.000
23415.000000 1.000
23420.000000 1.000
23425.000000 1.000
23430.000000 0.917
23435.000000 0.917
23440.000000 1.000
23445.000000 1.000
23450.000000 1.000
23455.000000 1.083
23460.000000 1.167
23465.000000 1.083
23470.000000 1.000
23475.000000 1.000
23480.000000 1.000
23485.000000 1.000
23490.000000 1.083
23495.000000 1.000
23500.000000 1.000
23505.000000 1.083
23510.000000 1.000
23515.000000 0.917
23520.000000 1.000
23525.000000 1.000
23530.000000 1.000
23535.000000 1.000
23540.000000 1.000
23545.000000 1.000
23550.000000 1.083
23555.000000 1.000
23560.000000 1.000
23565.000000 1.000
23570.000000 1.000
23575.000000 1.000
23580.000000 0.917
23585.000000 1.083
23590.000000 1.000
23595.000000 1.000
23600.000000 1.000
23605.000000 1.000
23610.000000 1.000
23615.000000 1.000
23620.000000 1.083
23625.000000 1.000
23630.000000 1.000
23635.000000 1.000
23640.000000 1.083
23645.000000 1.000
23650.000000 1.000
23655.000000 1.083
23660.000000 1.000
23665.000000 1.000
23670.000000 1.083
23675.000000 1.000
23680.000000 1.083
23685.000000 1.000
23690.000000 1.000
23695.000000 1.083
23700.000000 1.083
23705.000000 1.083
23710.000000 1.083
23715.000000 1.000
23720.000000 1.000
23725.000000 1.000
23730.000000 1.000
23735.000000 1.000
23740.000000 1.000
23745.000000 1.083
23750.000000 1.000
23755.000000 1.000
23760.000000 1.083
23765.000000 1.083
23770.000000 1.000
23775.000000 1.000
23780.000000 1.000
23785.000000 1.000
23790.000000 1.000
23795.000000 1.000
23800.000000 0.917
23805.000000 1.000
23810.000000 1.000
23815.000000 1.083
23820.000000 1.083
23825.000000 1.083
23830.000000 1.167
23835.000000 1.167
23840.000000 1.167
23845.000000 1.167
23850.000000 1.083
23855.000000 1.083
23860.000000 1.083
23865.000000 1.167
23870.000000 1.167
23875.000000 1.167
23880.000000 1.167
23885.000000 1.000
23890.000000 1.167
23895.000000 1.083
23900.000000 1.167
23905.000000 1.167
23910.000000 1.167
23915.000000 1.167
23920.000000 1.083
23925.000000 1.083
23930.000000 1.083
23935.000000 1.083
23940.000000 1.167
23945.000000 1.167
23950.000000 1.167
23955.000000 1.167
23960.000000 1.167
23965.000000 1.167
23970.000000 1.167
23975.000000 1.167
23980.000000 1.167
23985.000000 1.167
23990.000000 1.250
23995.000000 1.250
24000.000000 1.250
24005.000000 1.250
24010.000000 1.250
24015.000000 1.250
24020.000000 1.250
24025.000000 1.250
24030.000000 1.250
24035.000000 1.250
24040.000000 1.250
24045.000000 1.250
24050.000000 1.250
24055.000000 1.250
24060.000000 1.250
24065.000000 1.250
24070.000000 1.167
24075.000000 1.167
24080.000000 1.167
24085.000000 1.167
24090.000000 1.167
24095.000000 1.083
24100.000000 1.167
24105.000000 1.083
24110.000000 1.167
24115.000000 1.167
24120.000000 1.167
24125.000000 1.167
24130.000000 1.167
24135.000000 1.167
24140.000000 1.167
24145.000000 1.000
24150.000000 1.167
24155.000000 1.167
24160.000000 1.167
24165.000000 1.167
24170.000000 1.250
24175.000000 1.250
24180.000000 1.083
24185.000000 1.083
24190.000000 1.083
24195.000000 1.167
24200.000000 1.167
24205.000000 1.167
24210.000000 1.167
24215.000000 1.250
24220.000000 1.083
24225.000000 1.167
24230.000000 1.167
24235.000000 1.083
24240.000000 1.083
24245.000000 1.083
24250.000000 1.000
24255.000000 1.083
24260.000000 1.083
24265.000000 1.083
24270.000000 1.083
24275.000000 1.083
24280.000000 1.083
24285.000000 1.083
24290.000000 1.083
24295.000000 1.083
24300.000000 1.083
24305.000000 1.083
24310.000000 1.083
24315.000000 1.083
24320.000000 1.167
24325.000000 1.083
24330.000000 1.083
24335.000000 1.083
24340.000000 1.083
24345.000000 1.083
24350.000000 1.083
24355.000000 1.083
24360.000000 1.083
24365.000000 1.083
24370.000000 1.083
24375.000000 1.083
24380.000000 1.167
24385.000000 1.000
24390.000000 1.000
24395.000000 1.000
24400.000000 1.083
24405.000000 1.083
24410.000000 1.083
24415.000000 1.083
24420.000000 1.000
24425.000000 1.000
24430.000000 0.917
24435.000000 1.000
24440.000000 0.917
24445.000000 0.917
24450.000000 0.917
24455.000000 0.917
24460.000000 0.917
24465.000000 0.833
24470.000000 0.917
24475.000000 1.000
24480.000000 1.000
24485.000000 1.083
24490.000000 0.917
24495.000000 0.917
24500.000000 0.917
24505.000000 1.000
24510.000000 0.917
24515.000000 0.917
24520.000000 1.000
24525.000000 1.000
24530.000000 1.083
24535.000000 1.000
24540.000000 1.000
24545.000000 1.000
24550.000000 0.917
24555.000000 1.000
24560.000000 0.917
24565.000000 0.917
24570.000000 1.000
24575.000000 1.083
24580.000000 1.000
24585.000000 1.000
24590.000000 1.000
24595.000000 1.083
24600.000000 1.083
24605.000000 0.917
24610.000000 1.000
24615.000000 1.000
24620.000000 0.917
24625.000000 0.917
24630.000000 1.000
24635.000000 1.000
24640.000000 1.000
24645.000000 1.000
24650.000000 1.000
24655.000000 1.083
24660.000000 1.083
24665.000000 1.000
24670.000000 1.000
24675.000000 1.000
24680.000000 1.000
24685.000000 0.917
24690.000000 0.917
24695.000000 0.917
24700.000000 0.917
24705.000000 0.917
24710.000000 1.000
24715.000000 1.000
24720.000000 0.917
24725.000000 0.917
24730.000000 0.917
24735.000000 0.917
24740.000000 0.917
24745.000000 0.917
24750.000000 0.833
24755.000000 1.000
24760.000000 1.000
24765.000000 1.000
24770.000000 1.000
24775.000000 1.000
24780.000000 0.917
24785.000000 1.000
24790.000000 1.000
24795.000000 1.000
24800.000000 1.000
24805.000000 1.000
24810.000000 1.000
24815.000000 0.917
24820.000000 1.000
24825.000000 0.917
24830.000000 1.000
24835.000000 1.000
24840.000000 1.000
24845.000000 1.000
24850.000000 0.917
24855.000000 0.917
24860.000000 1.000
24865.000000 1.000
24870.000000 1.000
24875.000000 1.000
24880.000000 1.000
24885.000000 1.000
24890.000000 1.000
24895.000000 0.917
24900.000000 0.917
24905.000000 0.917
24910.000000 0.917
24915.000000 0.917
24920.000000 0.917
24925.000000 0.917
24930.000000 0.917
24935.000000 0.917
24940.000000 0.833
24945.000000 0.917
24950.000000 0.833
24955.000000 0.917
24960.000000 0.833
24965.000000 0.833
24970.000000 0.917
24975.000000 0.833
24980.000000 0.917
24985.000000 0.833
24990.000000 0.833
24995.000000 0.833
25000.000000 0.917
25005.000000 0.833
25010.000000 0.917
25015.000000 0.917
25020.000000 0.917
25025.000000 1.000
25030.000000 1.000
25035.000000 1.083
25040.000000 1.083
25045.000000 1.000
25050.000000 1.083
25055.000000 1.083
25060.000000 1.083
25065.000000 1.083
25070.000000 1.083
25075.000000 1.083
25080.000000 1.083
25085.000000 1.167
25090.000000 1.167
25095.000000 1.167
25100.000000 1.083
25105.000000 1.083
25110.000000 1.083
25115.000000 1.000
25120.000000 1.083
25125.000000 1.083
25130.000000 1.167
25135.000000 1.167
25140.000000 1.167
25145.000000 1.083
25150.000000 1.083
25155.000000 1.083
25160.000000 1.083
25165.000000 1.083
25170.000000 1.083
25175.000000 1.000
25180.000000 1.083
25185.000000 0.917
25190.000000 1.000
25195.000000 1.000
25200.000000 1.000
25205.000000 1.083
25210.000000 1.083
25215.000000 1.000
25220.000000 1.000
25225.000000 1.083
25230.000000 1.083
25235.000000 0.917
25240.000000 1.000
25245.000000 1.083
25250.000000 1.083
25255.000000 1.083
25260.000000 1.000
25265.000000 1.083
25270.000000 1.000
25275.000000 1.000
25280.000000 1.000
25285.000000 1.083
25290.000000 0.917
25295.000000 1.000
25300.000000 1.000
25305.000000 0.917
25310.000000 1.000
25315.000000 1.000
25320.000000 1.000
25325.000000 1.000
25330.000000 1.000
25335.000000 1.000
25340.000000 0.917
25345.000000 1.000
25350.000000 1.083
25355.000000 1.000
25360.000000 1.000
25365.000000 1.000
25370.000000 0.917
25375.000000 0.917
25380.000000 1.000
25385.000000 0.917
25390.000000 0.917
25395.000000 0.917
25400.000000 0.917
25405.000000 0.833
25410.000000 0.917
25415.000000 0.917
25420.000000 0.833
25425.000000 0.833
25430.000000 0.833
25435.000000 0.833
25440.000000 0.833
25445.000000 0.833
25450.000000 0.833
25455.000000 0.833
25460.000000 0.833
25465.000000 0.833
25470.000000 0.833
25475.000000 0.833
25480.000000 0.833
25485.000000 0.833
25490.000000 0.750
25495.000000 0.833
25500.000000 0.917
25505.000000 1.000
25510.000000 1.000
25515.000000 0.917
25520.000000 0.833
25525.000000 0.917
25530.000000 1.000
25535.000000 0.917
25540.000000 1.000
25545.000000 0.833
25550.000000 0.917
25555.000000 0.917
25560.000000 0.917
25565.000000 1.000
25570.000000 0.917
25575.000000 0.833
25580.000000 0.833
25585.000000 0.917
25590.000000 0.917
25595.000000 1.000
25600.000000 0.833
25605.000000 1.000
25610.000000 0.917
25615.000000 1.000
25620.000000 0.917
25625.000000 0.917
25630.000000 0.917
25635.000000 0.833
25640.000000 0.917
25645.000000 0.833
25650.000000 0.833
25655.000000 1.000
25660.000000 0.917
25665.000000 0.833
25670.000000 1.000
25675.000000 1.000
25680.000000 1.000
25685.000000 1.000
25690.000000 0.917
25695.000000 1.000
25700.000000 1.000
25705.000000 1.000
25710.000000 1.000
25715.000000 1.000
25720.000000 1.000
25725.000000 1.000
25730.000000 1.083
25735.000000 1.000
25740.000000 1.083
25745.000000 1.000
25750.000000 1.000
25755.000000 1.000
25760.000000 1.083
25765.000000 1.000
25770.000000 1.000
25775.000000 1.000
25780.000000 1.000
25785.000000 1.000
25790.000000 1.083
25795.000000 1.167
25800.000000 1.167
25805.000000 1.000
25810.000000 1.167
25815.000000 1.083
25820.000000 1.167
25825.000000 1.083
25830.000000 1.083
25835.000000 1.083
25840.000000 1.083
25845.000000 1.083
25850.000000 1.083
25855.000000 1.083
25860.000000 1.083
25865.000000 1.000
25870.000000 1.083
25875.000000 1.083
25880.000000 1.083
25885.000000 1.083
25890.000000 1.083
25895.000000 1.083
25900.000000 1.083
25905.000000 1.083
25910.000000 1.083
25915.000000 1.000
25920.000000 1.000
25925.000000 1.083
25930.000000 1.167
25935.000000 1.167
25940.000000 1.167
25945.000000 1.167
25950.000000 1.167
25955.000000 1.167
25960.000000 1.167
25965.000000 1.167
25970.000000 1.167
25975.000000 1.167
25980.000000 1.167
25985.000000 1.167
25990.000000 1.167
25995.000000 1.167
26000.000000 1.167
26005.000000 1.167
26010.000000 1.083
26015.000000 1.167
26020.000000 1.083
26025.000000 1.083
26030.000000 1.083
26035.000000 1.083
26040.000000 1.083
26045.000000 1.083
26050.000000 1.083
26055.000000 1.083
26060.000000 1.083
26065.000000 1.083
26070.000000 1.083
26075.000000 1.083
26080.000000 1.083
26085.000000 1.083
26090.000000 1.083
26095.000000 1.083
26100.000000 1.083
26105.000000 1.083
26110.000000 1.083
26115.000000 1.083
26120.000000 1.167
26125.000000 1.083
26130.000000 1.083
26135.000000 1.167
26140.000000 1.167
26145.000000 1.167
26150.000000 1.083
26155.000000 1.083
26160.000000 1.167
26165.000000 1.083
26170.000000 1.083
26175.000000 1.083
26180.000000 1.083
26185.000000 1.083
26190.000000 1.083
26195.000000 1.083
26200.000000 1.083
26205.000000 1.083
26210.000000 1.083
26215.000000 1.083
26220.000000 1.083
26225.000000 1.083
26230.000000 1.083
26235.000000 1.083
26240.000000 1.083
26245.000000 1.083
26250.000000 1.083
26255.000000 1.083
26260.000000 1.083
26265.000000 1.083
26270.000000 1.083
26275.000000 1.083
26280.000000 1.083
26285.000000 1.083
26290.000000 1.083
26295.000000 1.083
26300.000000 1.083
26305.000000 1.083
26310.000000 1.083
26315.000000 1.000
26320.000000 1.083
26325.000000 1.000
26330.000000 1.083
26335.000000 1.083
26340.000000 1.000
26345.000000 1.000
26350.000000 1.083
26355.000000 1.000
26360.000000 1.083
26365.000000 1.083
26370.000000 1.083
26375.000000 1.083
26380.000000 1.167
26385.000000 1.167
26390.000000 1.167
26395.000000 1.250
26400.000000 1.167
26405.000000 1.167
26410.000000 1.083
26415.000000 1.083
26420.000000 1.167
26425.000000 1.083
26430.000000 1.167
26435.000000 1.083
26440.000000 1.250
26445.000000 1.333
26450.000000 1.417
26455.000000 1.333
26460.000000 1.417
26465.000000 1.333
26470.000000 1.333
26475.000000 1.333
26480.000000 1.250
26485.000000 1.333
26490.000000 1.250
26495.000000 1.250
26500.000000 1.333
26505.000000 1.333
26510.000000 1.333
26515.000000 1.250
26520.000000 1.250
26525.000000 1.333
26530.000000 1.333
26535.000000 1.333
26540.000000 1.167
26545.000000 1.250
26550.000000 1.250
26555.000000 1.167
26560.000000 1.250
26565.000000 1.167
26570.000000 1.250
26575.000000 1.250
26580.000000 1.250
26585.000000 1.250
26590.000000 1.167
26595.000000 1.167
26600.000000 1.250
26605.000000 1.167
26610.000000 1.250
26615.000000 1.250
26620.000000 1.167
26625.000000 1.167
26630.000000 1.167
26635.000000 1.083
26640.000000 1.250
26645.000000 1.167
26650.000000 1.167
26655.000000 1.167
26660.000000 1.167
26665.000000 1.083
26670.000000 1.250
26675.000000 1.250
26680.000000 1.250
26685.000000 1.250
26690.000000 1.250
26695.000000 1.333
26700.000000 1.333
26705.000000 1.250
26710.000000 1.250
26715.000000 1.250
26720.000000 1.250
26725.000000 1.250
26730.000000 1.250
26735.000000 1.250
26740.000000 1.250
26745.000000 1.167
26750.000000 1.250
26755.000000 1.250
26760.000000 1.333
26765.000000 1.333
26770.000000 1.250
26775.000000 1.333
26780.000000 1.333
26785.000000 1.250
26790.000000 1.333
26795.000000 1.333
26800.000000 1.333
26805.000000 1.333
26810.000000 1.250
26815.000000 1.250
26820.000000 1.167
26825.000000 1.250
26830.000000 1.333
26835.000000 1.333
26840.000000 1.333
26845.000000 1.333
26850.000000 1.250
26855.000000 1.333
26860.000000 1.250
26865.000000 1.333
26870.000000 1.333
26875.000000 1.333
26880.000000 1.333
26885.000000 1.333
26890.000000 1.333
26895.000000 1.333
26900.000000 1.333
26905.000000 1.167
26910.000000 1.250
26915.000000 1.250
26920.000000 1.250
26925.000000 1.250
26930.000000 1.417
26935.000000 1.333
26940.000000 1.333
26945.000000 1.250
26950.000000 1.250
26955.000000 1.250
26960.000000 1.250
26965.000000 1.250
26970.000000 1.417
26975.000000 1.250
26980.000000 1.417
26985.000000 1.333
26990.000000 1.250
26995.000000 1.333
27000.000000 1.167
27005.000000 1.250
27010.000000 1.250
27015.000000 1.333
27020.000000 1.500
27025.000000 1.417
27030.000000 1.417
27035.000000 1.417
27040.000000 1.417
27045.000000 1.333
27050.000000 1.333
27055.000000 1.333
27060.000000 1.333
27065.000000 1.333
27070.000000 1.500
27075.000000 1.333
27080.000000 1.500
27085.000000 1.417
27090.000000 1.417
27095.000000 1.250
27100.000000 1.250
27105.000000 1.250
27110.000000 1.250
27115.000000 1.417
27120.000000 1.417
27125.000000 1.417
27130.000000 1.500
27135.000000 1.333
27140.000000 1.417
27145.000000 1.417
27150.000000 1.417
27155.000000 1.333
27160.000000 1.417
27165.000000 1.417
27170.000000 1.417
27175.000000 1.417
27180.000000 1.417
27185.000000 1.417
27190.000000 1.417
27195.000000 1.250
27200.000000 1.417
27205.000000 1.417
27210.000000 1.417
27215.000000 1.417
27220.000000 1.417
27225.000000 1.417
27230.000000 1.333
27235.000000 1.417
27240.000000 1.250
27245.000000 1.417
27250.000000 1.333
27255.000000 1.333
27260.000000 1.333
27265.000000 1.333
27270.000000 1.333
27275.000000 1.417
27280.000000 1.167
27285.000000 1.250
27290.000000 1.167
27295.000000 1.250
27300.000000 1.167
27305.000000 1.167
27310.000000 1.250
27315.000000 1.250
27320.000000 1.250
27325.000000 1.250
27330.000000 1.167
27335.000000 1.167
27340.000000 1.167
27345.000000 1.167
27350.000000 1.167
27355.000000 1.167
27360.000000 1.250
27365.000000 1.250
27370.000000 1.167
27375.000000 1.167
27380.000000 1.167
27385.000000 1.250
27390.000000 1.167
27395.000000 1.250
27400.000000 1.167
27405.000000 1.250
27410.000000 1.167
27415.000000 1.167
27420.000000 1.167
27425.000000 1.167
27430.000000 1.167
27435.000000 1.167
27440.000000 1.167
27445.000000 1.250
27450.000000 1.250
27455.000000 1.333
27460.000000 1.250
27465.000000 1.250
27470.000000 1.250
27475.000000 1.333
27480.000000 1.167
27485.000000 1.250
27490.000000 1.083
27495.000000 1.250
27500.000000 1.167
27505.000000 1.167
27510.000000 1.250
27515.000000 1.250
27520.000000 1.250
27525.000000 1.167
27530.000000 1.250
27535.000000 1.333
27540.000000 1.333
27545.000000 1.333
27550.000000 1.333
27555.000000 1.250
27560.000000 1.333
27565.000000 1.333
27570.000000 1.250
27575.000000 1.333
27580.000000 1.333
27585.000000 1.250
27590.000000 1.250
27595.000000 1.250
27600.000000 1.167
27605.000000 1.167
27610.000000 1.167
27615.000000 1.167
27620.000000 1.167
27625.000000 1.333
27630.000000 1.250
27635.000000 1.167
27640.000000 1.167
27645.000000 1.167
27650.000000 1.167
27655.000000 1.167
27660.000000 1.083
27665.000000 1.167
27670.000000 1.167
27675.000000 1.167
27680.000000 1.167
27685.000000 1.167
27690.000000 1.167
27695.000000 1.167
27700.000000 1.167
27705.000000 1.250
27710.000000 1.167
27715.000000 1.250
27720.000000 1.250
27725.000000 1.250
27730.000000 1.250
27735.000000 1.250
27740.000000 1.167
27745.000000 1.250
27750.000000 1.333
27755.000000 1.333
27760.000000 1.250
27765.000000 1.250
27770.000000 1.250
27775.000000 1.167
27780.000000 1.167
27785.000000 1.083
27790.000000 1.167
27795.000000 1.083
27800.000000 1.167
27805.000000 1.167
27810.000000 1.167
27815.000000 1.167
27820.000000 1.167
27825.000000 1.167
27830.000000 1.167
27835.000000 1.167
27840.000000 1.167
27845.000000 1.167
27850.000000 1.167
27855.000000 1.167
27860.000000 1.167
27865.000000 1.167
27870.000000 1.167
27875.000000 1.167
27880.000000 1.083
27885.000000 1.167
27890.000000 1.083
27895.000000 1.167
27900.000000 1.167
27905.000000 1.167
27910.000000 1.083
27915.000000 1.083
27920.000000 1.083
27925.000000 1.083
27930.000000 1.167
27935.000000 1.167
27940.000000 1.167
27945.000000 1.167
27950.000000 1.167
27955.000000 1.167
27960.000000 1.167
27965.000000 1.167
27970.000000 1.167
27975.000000 1.250
27980.000000 1.250
27985.000000 1.250
27990.000000 1.250
27995.000000 1.250
28000.000000 1.250
28005.000000 1.250
28010.000000 1.250
28015.000000 1.250
28020.000000 1.167
28025.000000 1.250
28030.000000 1.250
28035.000000 1.250
28040.000000 1.167
28045.000000 1.250
28050.000000 1.167
28055.000000 1.167
28060.000000 1.167
28065.000000 1.167
28070.000000 1.167
28075.000000 1.250
28080.000000 1.250
28085.000000 1.250
28090.000000 1.167
28095.000000 1.167
28100.000000 1.167
28105.000000 1.167
28110.000000 1.167
28115.000000 1.167
28120.000000 1.167
28125.000000 1.167
28130.000000 1.167
28135.000000 1.167
28140.000000 1.167
28145.000000 1.167
28150.000000 1.167
28155.000000 1.167
28160.000000 1.167
28165.000000 1.167
28170.000000 1.167
28175.000000 1.333
28180.000000 1.333
28185.000000 1.250
28190.000000 1.333
28195.000000 1.333
28200.000000 1.333
28205.000000 1.250
28210.000000 1.333
28215.000000 1.167
28220.000000 1.333
28225.000000 1.333
28230.000000 1.333
28235.000000 1.167
28240.000000 1.333
28245.000000 1.250
28250.000000 1.250
28255.000000 1.250
28260.000000 1.250
28265.000000 1.250
28270.000000 1.250
28275.000000 1.167
28280.000000 1.250
28285.000000 1.250
28290.000000 1.250
28295.000000 1.250
28300.000000 1.250
28305.000000 1.250
28310.000000 1.250
28315.000000 1.250
28320.000000 1.167
28325.000000 1.167
28330.000000 1.250
28335.000000 1.167
28340.000000 1.250
28345.000000 1.250
28350.000000 1.250
28355.000000 1.250
28360.000000 1.167
28365.000000 1.167
28370.000000 1.167
28375.000000 1.167
28380.000000 1.250
28385.000000 1.250
28390.000000 1.250
28395.000000 1.167
28400.000000 1.167
28405.000000 1.250
28410.000000 1.250
28415.000000 1.250
28420.000000 1.250
28425.000000 1.250
28430.000000 1.250
28435.000000 1.250
28440.000000 1.250
28445.000000 1.250
28450.000000 1.250
28455.000000 1.250
28460.000000 1.250
28465.000000 1.250
28470.000000 1.250
28475.000000 1.250
28480.000000 1.250
28485.000000 1.250
28490.000000 1.250
28495.000000 1.250
28500.000000 1.250
28505.000000 1.250
28510.000000 1.250
28515.000000 1.250
28520.000000 1.250
28525.000000 1.250
28530.000000 1.250
28535.000000 1.250
28540.000000 1.250
28545.000000 1.250
28550.000000 1.250
28555.000000 1.167
28560.000000 1.250
28565.000000 1.250
28570.000000 1.250
28575.000000 1.250
28580.000000 1.250
28585.000000 1.250
28590.000000 1.250
28595.000000 1.250
28600.000000 1.250
28605.000000 1.250
28610.000000 1.333
28615.000000 1.333
28620.000000 1.333
28625.000000 1.333
28630.000000 1.333
28635.000000 1.333
28640.000000 1.333
28645.000000 1.333
28650.000000 1.333
28655.000000 1.333
28660.000000 1.333
28665.000000 1.250
28670.000000 1.333
28675.000000 1.250
28680.000000 1.167
28685.000000 1.250
28690.000000 1.250
28695.000000 1.250
28700.000000 1.250
28705.000000 1.083
28710.000000 1.083
28715.000000 1.167
28720.000000 1.167
28725.000000 1.083
28730.000000 1.167
28735.000000 1.250
28740.000000 1.333
28745.000000 1.333
28750.000000 1.250
28755.000000 1.250
28760.000000 1.250
28765.000000 1.167
28770.000000 1.167
28775.000000 1.250
28780.000000 1.250
28785.000000 1.250
28790.000000 1.250
28795.000000 1.250
28800.000000 1.333
28805.000000 1.333
28810.000000 1.333
28815.000000 1.333
28820.000000 1.333
28825.000000 1.333
28830.000000 1.333
28835.000000 1.333
28840.000000 1.333
28845.000000 1.333
28850.000000 1.333
28855.000000 1.333
28860.000000 1.333
28865.000000 1.250
28870.000000 1.250
28875.000000 1.250
28880.000000 1.250
28885.000000 1.250
28890.000000 1.250
28895.000000 1.333
28900.000000 1.250
28905.000000 1.250
28910.000000 1.250
28915.000000 1.333
28920.000000 1.250
28925.000000 1.250
28930.000000 1.250
28935.000000 1.250
28940.000000 1.250
28945.000000 1.250
28950.000000 1.250
28955.000000 1.250
28960.000000 1.250
28965.000000 1.250
28970.000000 1.250
28975.000000 1.250
28980.000000 1.250
28985.000000 1.250
28990.000000 1.250
28995.000000 1.250
29000.000000 1.250
29005.000000 1.250
29010.000000 1.250
29015.000000 1.250
29020.000000 1.250
29025.000000 1.250
29030.000000 1.250
29035.000000 1.250
29040.000000 1.250
29045.000000 1.250
29050.000000 1.250
29055.000000 1.250
29060.000000 1.250
29065.000000 1.250
29070.000000 1.250
29075.000000 1.250
29080.000000 1.250
29085.000000 1.250
29090.000000 1.250
29095.000000 1.250
29100.000000 1.250
29105.000000 1.250
29110.000000 1.250
29115.000000 1.250
29120.000000 1.333
29125.000000 1.250
29130.000000 1.333
29135.000000 1.250
29140.000000 1.250
29145.000000 1.333
29150.000000 1.333
29155.000000 1.250
29160.000000 1.250
29165.000000 1.333
29170.000000 1.250
29175.000000 1.250
29180.000000 1.250
29185.000000 1.250
29190.000000 1.250
29195.000000 1.333
29200.000000 1.333
29205.000000 1.333
29210.000000 1.333
29215.000000 1.417
29220.000000 1.417
29225.000000 1.417
29230.000000 1.417
29235.000000 1.417
29240.000000 1.417
29245.000000 1.417
29250.000000 1.417
29255.000000 1.417
29260.000000 1.417
29265.000000 1.333
29270.000000 1.417
29275.000000 1.417
29280.000000 1.417
29285.000000 1.333
29290.000000 1.333
29295.000000 1.333
29300.000000 1.167
29305.000000 1.250
29310.000000 1.250
29315.000000 1.167
29320.000000 1.167
29325.000000 1.250
29330.000000 1.167
29335.000000 1.250
29340.000000 1.250
29345.000000 1.250
29350.000000 1.250
29355.000000 1.250
29360.000000 1.167
29365.000000 1.167
29370.000000 1.167
29375.000000 1.250
29380.000000 1.167
29385.000000 1.167
29390.000000 1.250
29395.000000 1.250
29400.000000 1.250
29405.000000 1.167
29410.000000 1.167
29415.000000 1.250
29420.000000 1.167
29425.000000 1.167
29430.000000 1.250
29435.000000 1.250
29440.000000 1.250
29445.000000 1.250
29450.000000 1.250
29455.000000 1.250
29460.000000 1.167
29465.000000 1.250
29470.000000 1.250
29475.000000 1.250
29480.000000 1.250
29485.000000 1.250
29490.000000 1.250
29495.000000 1.250
29500.000000 1.250
29505.000000 1.250
29510.000000 1.250
29515.000000 1.167
29520.000000 1.167
29525.000000 1.167
29530.000000 1.167
29535.000000 1.167
29540.000000 1.167
29545.000000 1.250
29550.000000 1.167
29555.000000 1.250
29560.000000 1.250
29565.000000 1.250
29570.000000 1.250
29575.000000 1.250
29580.000000 1.417
29585.000000 1.333
29590.000000 1.250
29595.000000 1.333
29600.000000 1.250
29605.000000 1.167
29610.000000 1.167
29615.000000 1.167
29620.000000 1.167
29625.000000 1.167
29630.000000 1.167
29635.000000 1.167
29640.000000 1.167
29645.000000 1.167
29650.000000 1.167
29655.000000 1.250
29660.000000 1.250
29665.000000 1.250
29670.000000 1.250
29675.000000 1.250
29680.000000 1.250
29685.000000 1.167
29690.000000 1.167
29695.000000 1.250
29700.000000 1.167
29705.000000 1.167
29710.000000 1.167
29715.000000 1.167
29720.000000 1.167
29725.000000 1.167
29730.000000 1.250
29735.000000 1.250
29740.000000 1.250
29745.000000 1.250
29750.000000 1.250
29755.000000 1.167
29760.000000 1.250
29765.000000 1.250
29770.000000 1.167
29775.000000 1.083
29780.000000 1.167
29785.000000 1.083
29790.000000 1.167
29795.000000 1.167
29800.000000 1.167
29805.000000 1.167
29810.000000 1.083
29815.000000 1.083
29820.000000 1.083
29825.000000 1.083
29830.000000 1.083
29835.000000 1.083
29840.000000 1.083
29845.000000 1.083
29850.000000 1.083
29855.000000 1.083
29860.000000 1.083
29865.000000 1.083
29870.000000 1.083
29875.000000 1.083
29880.000000 1.083
29885.000000 1.083
29890.000000 1.083
29895.000000 1.083
29900.000000 1.000
29905.000000 1.083
29910.000000 1.083
29915.000000 1.083
29920.000000 1.167
29925.000000 1.167
29930.000000 1.083
29935.000000 1.167
29940.000000 1.083
29945.000000 1.167
29950.000000 1.167
29955.000000 1.250
29960.000000 1.167
29965.000000 1.167
29970.000000 1.167
29975.000000 1.167
29980.000000 1.250
29985.000000 1.250
29990.000000 1.167
29995.000000 1.250
30000.000000 1.250
30005.000000 1.083
30010.000000 1.083
30015.000000 1.083
30020.000000 1.000
30025.000000 0.917
30030.000000 1.000
30035.000000 0.917
30040.000000 1.000
30045.000000 1.000
30050.000000 1.083
30055.000000 1.167
30060.000000 1.167
30065.000000 1.167
30070.000000 1.167
30075.000000 1.167
30080.000000 1.083
30085.000000 1.167
30090.000000 1.167
30095.000000 1.167
30100.000000 1.167
30105.000000 1.167
30110.000000 1.167
30115.000000 1.083
30120.000000 1.167
30125.000000 1.167
30130.000000 1.167
30135.000000 1.250
30140.000000 1.250
30145.000000 1.250
30150.000000 1.250
30155.000000 1.250
30160.000000 1.250
30165.000000 1.250
30170.000000 1.167
30175.000000 1.083
30180.000000 1.083
30185.000000 1.167
30190.000000 1.083
30195.000000 1.083
30200.000000 0.917
30205.000000 1.000
30210.000000 0.917
30215.000000 1.000
30220.000000 0.917
30225.000000 0.917
30230.000000 0.917
30235.000000 0.917
30240.000000 1.000
30245.000000 1.000
30250.000000 1.000
30255.000000 1.000
30260.000000 1.000
30265.000000 1.083
30270.000000 1.083
30275.000000 1.083
30280.000000 1.083
30285.000000 1.083
30290.000000 1.083
30295.000000 1.083
30300.000000 1.083
30305.000000 1.083
30310.000000 1.000
30315.000000 0.917
30320.000000 1.000
30325.000000 1.000
30330.000000 1.000
30335.000000 1.000
30340.000000 1.000
30345.000000 1.000
30350.000000 1.000
30355.000000 1.000
30360.000000 1.000
30365.000000 1.000
30370.000000 1.000
30375.000000 1.000
30380.000000 1.000
30385.000000 1.000
30390.000000 1.000
30395.000000 1.000
30400.000000 1.000
30405.000000 1.000
30410.000000 1.000
30415.000000 1.000
30420.000000 1.000
30425.000000 1.000
30430.000000 1.000
30435.000000 1.000
30440.000000 1.000
30445.000000 1.000
30450.000000 1.000
30455.000000 1.000
30460.000000 1.000
30465.000000 1.000
30470.000000 1.000
30475.000000 1.000
30480.000000 1.000
30485.000000 1.000
30490.000000 1.000
30495.000000 1.000
30500.000000 0.917
30505.000000 0.917
30510.000000 0.917
30515.000000 0.917
30520.000000 0.833
30525.000000 0.833
30530.000000 0.833
30535.000000 0.917
30540.000000 0.917
30545.000000 0.917
30550.000000 0.917
30555.000000 0.917
30560.000000 0.917
30565.000000 1.000
30570.000000 0.917
30575.000000 1.083
30580.000000 0.917
30585.000000 1.083
30590.000000 1.000
30595.000000 1.000
30600.000000 0.917
30605.000000 0.917
30610.000000 0.917
30615.000000 1.000
30620.000000 1.000
30625.000000 1.000
30630.000000 0.917
30635.000000 1.000
30640.000000 0.833
30645.000000 0.917
30650.000000 1.000
30655.000000 1.000
30660.000000 0.833
30665.000000 0.833
30670.000000 0.833
30675.000000 0.833
30680.000000 0.833
30685.000000 0.833
30690.000000 0.833
30695.000000 0.917
30700.000000 1.000
30705.000000 0.917
30710.000000 1.000
30715.000000 1.000
30720.000000 1.083
30725.000000 1.083
30730.000000 1.083
30735.000000 1.083
30740.000000 1.083
30745.000000 1.083
30750.000000 1.083
30755.000000 1.083
30760.000000 1.000
30765.000000 1.083
30770.000000 1.083
30775.000000 1.083
30780.000000 1.000
30785.000000 1.000
30790.000000 1.083
30795.000000 1.083
30800.000000 1.083
30805.000000 1.000
30810.000000 1.083
30815.000000 1.000
30820.000000 1.000
30825.000000 1.083
30830.000000 1.000
30835.000000 1.000
30840.000000 0.917
30845.000000 1.000
30850.000000 0.917
30855.000000 0.917
30860.000000 1.000
30865.000000 1.000
30870.000000 1.000
30875.000000 1.000
30880.000000 1.000
30885.000000 1.000
30890.000000 0.917
30895.000000 1.000
30900.000000 1.000
30905.000000 0.917
30910.000000 1.000
30915.000000 0.917
30920.000000 0.917
30925.000000 0.917
30930.000000 1.000
30935.000000 1.000
30940.000000 0.917
30945.000000 1.000
30950.000000 1.000
30955.000000 1.000
30960.000000 1.000
30965.000000 1.000
30970.000000 1.083
30975.000000 1.000
30980.000000 0.917
30985.000000 1.000
30990.000000 1.083
30995.000000 1.000
31000.000000 1.000
31005.000000 1.000
31010.000000 1.083
31015.000000 1.000
31020.000000 1.083
31025.000000 1.000
31030.000000 1.083
31035.000000 1.000
31040.000000 1.083
31045.000000 1.000
31050.000000 1.083
31055.000000 1.083
31060.000000 1.083
31065.000000 1.000
31070.000000 1.083
31075.000000 1.083
31080.000000 1.083
31085.000000 1.083
31090.000000 1.000
31095.000000 1.083
31100.000000 1.083
31105.000000 1.083
31110.000000 1.083
31115.000000 1.083
31120.000000 1.083
31125.000000 1.083
31130.000000 1.083
31135.000000 1.000
31140.000000 1.000
31145.000000 1.000
31150.000000 1.000
31155.000000 1.000
31160.000000 1.000
31165.000000 1.000
31170.000000 1.000
31175.000000 1.000
31180.000000 1.000
31185.000000 1.000
31190.000000 1.000
31195.000000 1.000
31200.000000 1.000
31205.000000 1.000
31210.000000 1.000
31215.000000 1.000
31220.000000 1.000
31225.000000 1.000
31230.000000 1.000
31235.000000 1.000
31240.000000 1.000
31245.000000 1.000
31250.000000 0.917
31255.000000 1.000
31260.000000 1.000
31265.000000 0.917
31270.000000 0.917
31275.000000 0.917
31280.000000 1.000
31285.000000 0.917
31290.000000 1.083
31295.000000 0.917
31300.000000 1.000
31305.000000 1.000
31310.000000 1.000
31315.000000 1.000
31320.000000 1.000
31325.000000 1.000
31330.000000 0.917
31335.000000 1.000
31340.000000 1.000
31345.000000 1.000
31350.000000 1.000
31355.000000 1.000
31360.000000 1.000
31365.000000 1.000
31370.000000 1.000
31375.000000 1.000
31380.000000 1.000
31385.000000 1.000
31390.000000 1.000
31395.000000 1.000
31400.000000 1.000
31405.000000 1.000
31410.000000 1.000
31415.000000 1.000
31420.000000 1.000
31425.000000 0.917
31430.000000 1.000
31435.000000 1.000
31440.000000 1.000
31445.000000 1.000
31450.000000 0.917
31455.000000 1.000
31460.000000 1.000
31465.000000 1.000
31470.000000 0.917
31475.000000 1.000
31480.000000 1.000
31485.000000 1.083
31490.000000 1.000
31495.000000 1.000
31500.000000 1.000
31505.000000 1.000
31510.000000 1.000
31515.000000 1.083
31520.000000 1.000
31525.000000 1.000
31530.000000 1.000
31535.000000 1.083
31540.000000 1.000
31545.000000 1.083
31550.000000 1.083
31555.000000 1.083
31560.000000 1.083
31565.000000 1.000
31570.000000 1.083
31575.000000 1.167
31580.000000 1.167
31585.000000 1.083
31590.000000 1.167
31595.000000 1.167
31600.000000 1.167
31605.000000 1.167
31610.000000 1.167
31615.000000 1.167
31620.000000 1.083
31625.000000 1.083
31630.000000 1.000
31635.000000 1.083
31640.000000 1.083
31645.000000 1.083
31650.000000 1.083
31655.000000 1.083
31660.000000 1.167
31665.000000 1.167
31670.000000 1.083
31675.000000 1.083
31680.000000 1.250
31685.000000 1.167
31690.000000 1.167
31695.000000 1.167
31700.000000 1.083
31705.000000 1.083
31710.000000 1.167
31715.000000 1.167
31720.000000 1.083
31725.000000 1.167
31730.000000 1.167
31735.000000 1.167
31740.000000 1.167
31745.000000 1.167
31750.000000 1.167
31755.000000 1.167
31760.000000 1.167
31765.000000 1.167
31770.000000 1.167
31775.000000 1.167
31780.000000 1.167
31785.000000 1.167
31790.000000 1.167
31795.000000 1.083
31800.000000 1.167
31805.000000 1.083
31810.000000 1.167
31815.000000 1.167
31820.000000 1.167
31825.000000 1.167
31830.000000 1.167
31835.000000 1.083
31840.000000 1.083
31845.000000 1.000
31850.000000 1.167
31855.000000 1.167
31860.000000 1.000
31865.000000 1.000
31870.000000 1.000
31875.000000 1.083
31880.000000 1.083
31885.000000 1.083
31890.000000 1.000
31895.000000 1.000
31900.000000 1.000
31905.000000 1.000
31910.000000 1.000
31915.000000 1.000
31920.000000 0.917
31925.000000 0.917
31930.000000 1.000
31935.000000 1.000
31940.000000 1.000
31945.000000 1.000
31950.000000 0.917
31955.000000 1.000
31960.000000 0.917
31965.000000 0.917
31970.000000 0.917
31975.000000 0.917
31980.000000 0.917
31985.000000 0.917
31990.000000 0.917
31995.000000 1.000
32000.000000 0.917
32005.000000 0.917
32010.000000 0.917
32015.000000 0.917
32020.000000 0.917
32025.000000 0.917
32030.000000 0.917
32035.000000 1.000
32040.000000 1.000
32045.000000 1.000
32050.000000 1.000
32055.000000 1.000
32060.000000 1.000
32065.000000 1.000
32070.000000 1.000
32075.000000 1.083
32080.000000 0.917
32085.000000 1.000
32090.000000 1.000
32095.000000 1.000
32100.000000 1.083
32105.000000 1.000
32110.000000 1.000
32115.000000 0.917
32120.000000 0.917
32125.000000 1.000
32130.000000 1.000
32135.000000 0.917
32140.000000 1.000
32145.000000 0.917
32150.000000 0.917
32155.000000 1.000
32160.000000 1.167
32165.000000 1.083
32170.000000 1.083
32175.000000 1.000
32180.000000 1.000
32185.000000 1.000
32190.000000 1.000
32195.000000 1.000
32200.000000 1.000
32205.000000 1.000
32210.000000 0.917
32215.000000 1.000
32220.000000 1.000
32225.000000 1.167
32230.000000 1.083
32235.000000 1.083
32240.000000 1.083
32245.000000 1.000
32250.000000 1.000
32255.000000 1.083
32260.000000 1.000
32265.000000 1.000
32270.000000 1.000
32275.000000 0.917
32280.000000 1.000
32285.000000 1.000
32290.000000 1.000
32295.000000 1.000
32300.000000 1.000
32305.000000 1.083
32310.000000 1.000
32315.000000 0.917
32320.000000 1.083
32325.000000 1.000
32330.000000 1.000
32335.000000 0.917
32340.000000 1.000
32345.000000 1.000
32350.000000 1.083
32355.000000 1.000
32360.000000 1.000
32365.000000 1.083
32370.000000 1.000
32375.000000 1.083
32380.000000 1.000
32385.000000 1.083
32390.000000 1.000
32395.000000 1.000
32400.000000 1.000
32405.000000 1.000
32410.000000 1.000
32415.000000 1.000
32420.000000 1.000
32425.000000 1.000
32430.000000 1.000
32435.000000 1.083
32440.000000 1.083
32445.000000 1.083
32450.000000 1.083
32455.000000 1.083
32460.000000 1.000
32465.000000 1.083
32470.000000 1.083
32475.000000 1.000
32480.000000 1.083
32485.000000 1.000
32490.000000 1.000
32495.000000 1.000
32500.000000 0.917
32505.000000 0.917
32510.000000 1.000
32515.000000 0.917
32520.000000 1.000
32525.000000 1.000
32530.000000 1.000
32535.000000 1.000
32540.000000 1.000
32545.000000 1.083
32550.000000 1.083
32555.000000 1.083
32560.000000 1.167
32565.000000 1.167
32570.000000 1.167
32575.000000 1.083
32580.000000 1.083
32585.000000 1.083
32590.000000 1.083
32595.000000 1.083
32600.000000 1.083
32605.000000 1.167
32610.000000 1.083
32615.000000 1.083
32620.000000 1.083
32625.000000 1.167
32630.000000 1.083
32635.000000 1.167
32640.000000 1.083
32645.000000 1.083
32650.000000 1.167
32655.000000 1.167
32660.000000 1.000
32665.000000 1.083
32670.000000 1.083
32675.000000 1.000
32680.000000 1.083
32685.000000 1.167
32690.000000 1.083
32695.000000 1.000
32700.000000 1.083
32705.000000 1.083
32710.000000 1.167
32715.000000 1.167
32720.000000 1.167
32725.000000 1.167
32730.000000 1.167
32735.000000 1.167
32740.000000 1.083
32745.000000 1.083
32750.000000 1.083
32755.000000 1.083
32760.000000 1.083
32765.000000 1.083
32770.000000 1.083
32775.000000 1.083
32780.000000 1.083
32785.000000 1.000
32790.000000 1.000
32795.000000 1.083
32800.000000 1.083
32805.000000 1.083
32810.000000 1.083
32815.000000 1.083
32820.000000 1.083
32825.000000 1.083
32830.000000 1.083
32835.000000 1.083
32840.000000 1.083
32845.000000 1.083
32850.000000 1.000
32855.000000 1.000
32860.000000 1.083
32865.000000 1.083
32870.000000 1.083
32875.000000 1.083
32880.000000 1.083
32885.000000 1.083
32890.000000 1.000
32895.000000 1.083
32900.000000 1.083
32905.000000 1.083
32910.000000 1.167
32915.000000 1.167
32920.000000 1.167
32925.000000 1.083
32930.000000 1.000
32935.000000 1.000
32940.000000 1.000
32945.000000 0.917
32950.000000 1.000
32955.000000 1.000
32960.000000 1.000
32965.000000 1.083
32970.000000 1.083
32975.000000 1.083
32980.000000 1.167
32985.000000 1.083
32990.000000 1.083
32995.000000 1.083
33000.000000 1.083
33005.000000 1.083
33010.000000 1.167
33015.000000 1.000
33020.000000 1.167
33025.000000 1.083
33030.000000 1.083
33035.000000 1.167
33040.000000 1.167
33045.000000 1.167
33050.000000 1.167
33055.000000 1.167
33060.000000 1.083
33065.000000 1.083
33070.000000 1.167
33075.000000 1.167
33080.000000 1.167
33085.000000 1.083
33090.000000 1.083
33095.000000 1.083
33100.000000 1.083
33105.000000 1.083
33110.000000 1.083
33115.000000 1.083
33120.000000 1.083
33125.000000 1.083
33130.000000 1.083
33135.000000 1.083
33140.000000 1.083
33145.000000 1.000
33150.000000 1.083
33155.000000 1.083
33160.000000 1.083
33165.000000 1.083
33170.000000 1.083
33175.000000 1.083
33180.000000 1.083
33185.000000 1.083
33190.000000 1.083
33195.000000 1.083
33200.000000 1.083
33205.000000 1.083
33210.000000 1.083
33215.000000 1.083
33220.000000 1.083
33225.000000 1.083
33230.000000 1.083
33235.000000 1.083
33240.000000 1.083
33245.000000 1.083
33250.000000 1.083
33255.000000 1.083
33260.000000 1.083
33265.000000 1.083
33270.000000 1.083
33275.000000 1.083
33280.000000 1.083
33285.000000 1.083
33290.000000 1.083
33295.000000 1.083
33300.000000 1.083
33305.000000 1.083
33310.000000 1.083
33315.000000 1.083
33320.000000 1.083
33325.000000 1.083
33330.000000 1.083
33335.000000 1.083
33340.000000 1.083
33345.000000 1.083
33350.000000 1.000
33355.000000 1.000
33360.000000 1.000
33365.000000 1.083
33370.000000 1.000
33375.000000 1.000
33380.000000 1.000
33385.000000 1.000
33390.000000 1.000
33395.000000 1.000
33400.000000 1.000
33405.000000 1.000
33410.000000 1.000
33415.000000 1.000
33420.000000 1.000
33425.000000 1.000
33430.000000 1.083
33435.000000 1.083
33440.000000 1.000
33445.000000 1.000
33450.000000 1.083
33455.000000 1.083
33460.000000 1.000
33465.000000 1.083
33470.000000 1.083
33475.000000 1.000
33480.000000 1.000
33485.000000 1.000
33490.000000 1.000
33495.000000 1.000
33500.000000 1.000
33505.000000 1.000
33510.000000 1.000
33515.000000 1.000
33520.000000 1.000
33525.000000 1.000
33530.000000 1.000
33535.000000 1.000
33540.000000 1.000
33545.000000 1.000
33550.000000 1.000
33555.000000 1.000
33560.000000 1.000
33565.000000 1.000
33570.000000 1.000
33575.000000 1.083
33580.000000 1.083
33585.000000 1.000
33590.000000 1.167
33595.000000 1.083
33600.000000 1.083
33605.000000 1.083
33610.000000 1.083
33615.000000 1.083
33620.000000 1.083
33625.000000 1.000
33630.000000 1.000
33635.000000 1.083
33640.000000 1.083
33645.000000 1.083
33650.000000 1.083
33655.000000 1.083
33660.000000 1.167
33665.000000 1.167
33670.000000 1.083
33675.000000 1.083
33680.000000 1.083
33685.000000 1.083
33690.000000 1.083
33695.000000 1.083
33700.000000 1.083
33705.000000 1.083
33710.000000 1.083
33715.000000 1.083
33720.000000 1.083
33725.000000 1.167
33730.000000 1.167
33735.000000 1.000
33740.000000 1.000
33745.000000 1.000
33750.000000 1.000
33755.000000 1.000
33760.000000 1.000
33765.000000 1.000
33770.000000 1.083
33775.000000 1.000
33780.000000 1.000
33785.000000 1.083
33790.000000 1.000
33795.000000 1.000
33800.000000 1.083
33805.000000 1.083
33810.000000 1.083
33815.000000 1.000
33820.000000 1.083
33825.000000 1.083
33830.000000 1.000
33835.000000 1.000
33840.000000 1.000
33845.000000 1.000
33850.000000 1.000
33855.000000 1.000
33860.000000 1.083
33865.000000 1.000
33870.000000 1.000
33875.000000 1.083
33880.000000 0.917
33885.000000 1.000
33890.000000 1.000
33895.000000 1.000
33900.000000 1.000
33905.000000 1.000
33910.000000 0.917
33915.000000 1.000
33920.000000 1.083
33925.000000 1.000
33930.000000 1.083
33935.000000 1.083
33940.000000 0.917
33945.000000 1.000
33950.000000 0.917
33955.000000 1.000
33960.000000 1.083
33965.000000 1.000
33970.000000 0.917
33975.000000 0.917
33980.000000 0.917
33985.000000 0.917
33990.000000 0.917
33995.000000 0.917
34000.000000 1.000
34005.000000 0.917
34010.000000 0.917
34015.000000 0.917
34020.000000 0.917
34025.000000 0.917
34030.000000 0.917
34035.000000 1.083
34040.000000 0.833
34045.000000 0.833
34050.000000 0.833
34055.000000 0.833
34060.000000 0.833
34065.000000 0.833
34070.000000 0.833
34075.000000 0.833
34080.000000 0.833
34085.000000 0.833
34090.000000 0.917
34095.000000 0.833
34100.000000 0.833
34105.000000 0.833
34110.000000 0.917
34115.000000 0.833
34120.000000 0.833
34125.000000 0.833
34130.000000 0.917
34135.000000 0.917
34140.000000 0.917
34145.000000 0.833
34150.000000 0.917
34155.000000 0.833
34160.000000 0.833
34165.000000 0.833
34170.000000 0.833
34175.000000 0.833
34180.000000 0.833
34185.000000 0.917
34190.000000 1.000
34195.000000 0.917
34200.000000 0.917
34205.000000 1.000
34210.000000 0.917
34215.000000 1.000
34220.000000 1.000
34225.000000 1.000
34230.000000 1.000
34235.000000 1.000
34240.000000 1.000
34245.000000 1.000
34250.000000 0.833
34255.000000 0.833
34260.000000 0.917
34265.000000 0.833
34270.000000 0.833
34275.000000 0.833
34280.000000 0.833
34285.000000 0.917
34290.000000 0.833
34295.000000 0.833
34300.000000 0.833
34305.000000 0.833
34310.000000 0.833
34315.000000 0.833
34320.000000 0.833
34325.000000 0.833
34330.000000 0.833
34335.000000 0.833
34340.000000 0.833
34345.000000 0.833
34350.000000 0.917
34355.000000 0.917
34360.000000 0.917
34365.000000 1.000
34370.000000 1.000
34375.000000 1.000
34380.000000 1.000
34385.000000 1.000
34390.000000 1.000
34395.000000 0.917
34400.000000 1.000
34405.000000 1.000
34410.000000 1.000
34415.000000 1.000
34420.000000 1.000
34425.000000 1.000
34430.000000 1.000
34435.000000 1.000
34440.000000 1.000
34445.000000 1.083
34450.000000 1.000
34455.000000 1.000
34460.000000 1.000
34465.000000 1.000
34470.000000 1.083
34475.000000 1.000
34480.000000 1.000
34485.000000 1.000
34490.000000 1.000
34495.000000 1.000
34500.000000 1.000
34505.000000 1.000
34510.000000 1.000
34515.000000 1.000
34520.000000 1.000
34525.000000 1.000
34530.000000 1.000
34535.000000 1.000
34540.000000 1.000
34545.000000 0.917
34550.000000 0.917
34555.000000 1.000
34560.000000 1.083
34565.000000 0.917
34570.000000 1.000
34575.000000 0.917
34580.000000 0.917
34585.000000 0.917
34590.000000 0.917
34595.000000 0.917
34600.000000 0.833
34605.000000 0.833
34610.000000 0.917
34615.000000 0.917
34620.000000 0.833
34625.000000 0.833
34630.000000 0.833
34635.000000 0.833
34640.000000 0.833
34645.000000 0.833
34650.000000 0.833
34655.000000 0.833
34660.000000 0.833
34665.000000 0.917
34670.000000 0.917
34675.000000 0.917
34680.000000 0.833
34685.000000 0.833
34690.000000 0.833
34695.000000 0.833
34700.000000 0.917
34705.000000 0.917
34710.000000 0.917
34715.000000 0.917
34720.000000 0.917
34725.000000 0.917
34730.000000 1.000
34735.000000 0.917
34740.000000 0.917
34745.000000 0.917
34750.000000 0.917
34755.000000 1.000
34760.000000 0.917
34765.000000 0.917
34770.000000 0.833
34775.000000 0.917
34780.000000 0.917
34785.000000 0.917
34790.000000 1.000
34795.000000 0.917
34800.000000 0.917
34805.000000 0.917
34810.000000 1.000
34815.000000 1.000
34820.000000 0.917
34825.000000 1.000
34830.000000 0.917
34835.000000 0.917
34840.000000 0.917
34845.000000 1.000
34850.000000 1.000
34855.000000 0.917
34860.000000 1.000
34865.000000 1.000
34870.000000 1.083
34875.000000 1.000
34880.000000 1.000
34885.000000 1.000
34890.000000 1.000
34895.000000 1.000
34900.000000 1.083
34905.000000 1.083
34910.000000 1.000
34915.000000 1.083
34920.000000 0.917
34925.000000 1.000
34930.000000 1.000
34935.000000 1.000
34940.000000 1.000
34945.000000 1.000
34950.000000 1.000
34955.000000 1.000
34960.000000 0.917
34965.000000 0.917
34970.000000 1.000
34975.000000 1.000
34980.000000 1.000
34985.000000 0.917
34990.000000 0.917
34995.000000 1.000
35000.000000 1.000
35005.000000 1.000
35010.000000 1.000
35015.000000 0.917
35020.000000 0.917
35025.000000 1.000
35030.000000 1.000
35035.000000 1.000
35040.000000 0.917
35045.000000 0.917
35050.000000 0.917
35055.000000 0.917
35060.000000 0.917
35065.000000 0.917
35070.000000 0.833
35075.000000 0.833
35080.000000 0.833
35085.000000 0.833
35090.000000 0.833
35095.000000 0.917
35100.000000 0.917
35105.000000 1.000
35110.000000 1.000
35115.000000 1.000
35120.000000 1.000
35125.000000 1.000
35130.000000 1.000
35135.000000 1.083
35140.000000 1.000
35145.000000 1.000
35150.000000 1.000
35155.000000 1.000
35160.000000 1.000
35165.000000 1.000
35170.000000 0.917
35175.000000 1.000
35180.000000 1.000
35185.000000 1.000
35190.000000 1.000
35195.000000 1.083
35200.000000 0.917
35205.000000 1.000
35210.000000 1.000
35215.000000 1.000
35220.000000 1.083
35225.000000 1.083
35230.000000 1.083
35235.000000 1.000
35240.000000 1.083
35245.000000 1.167
35250.000000 1.167
35255.000000 1.083
35260.000000 1.000
35265.000000 1.083
35270.000000 1.083
35275.000000 1.083
35280.000000 1.083
35285.000000 1.083
35290.000000 1.000
35295.000000 1.083
35300.000000 1.000
35305.000000 1.000
35310.000000 1.167
35315.000000 1.167
35320.000000 1.167
35325.000000 1.167
35330.000000 1.083
35335.000000 1.083
35340.000000 1.167
35345.000000 1.083
35350.000000 1.083
35355.000000 1.083
35360.000000 1.083
35365.000000 1.083
35370.000000 1.083
35375.000000 1.083
35380.000000 1.083
35385.000000 1.000
35390.000000 1.167
35395.000000 1.000
35400.000000 1.083
35405.000000 1.167
35410.000000 1.167
35415.000000 1.167
35420.000000 1.083
35425.000000 1.167
35430.000000 1.083
35435.000000 1.083
35440.000000 1.083
35445.000000 1.083
35450.000000 1.083
35455.000000 1.083
35460.000000 1.083
35465.000000 1.083
35470.000000 1.167
35475.000000 1.083
35480.000000 1.083
35485.000000 1.000
35490.000000 1.000
35495.000000 1.083
35500.000000 1.083
35505.000000 1.167
35510.000000 1.167
35515.000000 1.083
35520.000000 1.083
35525.000000 1.167
35530.000000 1.167
35535.000000 1.083
35540.000000 1.083
35545.000000 1.000
35550.000000 0.917
35555.000000 1.083
35560.000000 1.000
35565.000000 1.000
35570.000000 1.000
35575.000000 1.000
35580.000000 1.083
35585.000000 1.000
35590.000000 1.000
35595.000000 1.000
35600.000000 0.917
35605.000000 1.000
35610.000000 0.917
35615.000000 0.917
35620.000000 0.833
35625.000000 0.833
35630.000000 0.833
35635.000000 0.750
35640.000000 0.750
35645.000000 0.750
35650.000000 0.750
35655.000000 0.917
35660.000000 0.750
35665.000000 0.833
35670.000000 0.750
35675.000000 0.833
35680.000000 0.750
35685.000000 0.750
35690.000000 0.833
35695.000000 0.917
35700.000000 0.917
35705.000000 0.917
35710.000000 0.833
35715.000000 0.833
35720.000000 0.833
35725.000000 0.833
35730.000000 1.000
35735.000000 1.000
35740.000000 1.000
35745.000000 1.000
35750.000000 1.000
35755.000000 1.000
35760.000000 1.083
35765.000000 1.000
35770.000000 1.000
35775.000000 1.000
35780.000000 1.083
35785.000000 1.083
35790.000000 1.083
35795.000000 1.083
35800.000000 1.083
35805.000000 1.083
35810.000000 1.083
35815.000000 1.083
35820.000000 1.000
35825.000000 1.000
35830.000000 1.000
35835.000000 1.000
35840.000000 1.167
35845.000000 1.083
35850.000000 1.167
35855.000000 1.083
35860.000000 1.083
35865.000000 1.083
35870.000000 1.083
35875.000000 1.167
35880.000000 1.083
35885.000000 1.167
35890.000000 1.167
35895.000000 1.000
35900.000000 1.083
35905.000000 0.917
35910.000000 1.083
35915.000000 0.917
35920.000000 0.917
35925.000000 1.000
35930.000000 1.083
35935.000000 1.000
35940.000000 1.083
35945.000000 1.000
35950.000000 0.917
35955.000000 0.917
35960.000000 1.000
35965.000000 0.917
35970.000000 0.917
35975.000000 0.917
35980.000000 0.917
35985.000000 0.917
35990.000000 0.917
35995.000000 0.833
36000.000000 1.000
36005.000000 0.833
36010.000000 0.917
36015.000000 0.917
36020.000000 1.000
36025.000000 0.917
36030.000000 0.917
36035.000000 0.917
36040.000000 1.000
36045.000000 0.917
36050.000000 0.833
36055.000000 0.833
36060.000000 0.833
36065.000000 0.833
36070.000000 0.917
36075.000000 1.000
36080.000000 0.833
36085.000000 0.917
36090.000000 0.917
36095.000000 1.000
36100.000000 1.000
36105.000000 0.917
36110.000000 0.833
36115.000000 0.917
36120.000000 1.000
36125.000000 1.000
36130.000000 1.000
36135.000000 1.000
36140.000000 1.000
36145.000000 1.000
36150.000000 1.000
36155.000000 1.000
36160.000000 1.000
36165.000000 1.000
36170.000000 1.000
36175.000000 1.000
36180.000000 0.917
36185.000000 1.000
36190.000000 0.917
36195.000000 0.917
36200.000000 0.917
36205.000000 1.000
36210.000000 0.917
36215.000000 1.000
36220.000000 1.000
36225.000000 1.000
36230.000000 1.083
36235.000000 1.083
36240.000000 1.083
36245.000000 1.000
36250.000000 1.083
36255.000000 1.000
36260.000000 1.083
36265.000000 1.000
36270.000000 1.000
36275.000000 1.000
36280.000000 1.000
36285.000000 1.000
36290.000000 1.000
36295.000000 1.000
36300.000000 1.000
36305.000000 1.000
36310.000000 1.000
36315.000000 1.000
36320.000000 1.000
36325.000000 1.000
36330.000000 1.000
36335.000000 1.000
36340.000000 1.000
36345.000000 1.000
36350.000000 1.000
36355.000000 1.000
36360.000000 1.000
36365.000000 0.917
36370.000000 0.917
36375.000000 0.917
36380.000000 0.917
36385.000000 0.917
36390.000000 0.917
36395.000000 0.917
36400.000000 0.917
36405.000000 0.917
36410.000000 1.000
36415.000000 0.917
36420.000000 1.000
36425.000000 1.000
36430.000000 0.917
36435.000000 0.917
36440.000000 1.000
36445.000000 1.000
36450.000000 0.917
36455.000000 0.917
36460.000000 0.833
36465.000000 0.917
36470.000000 0.917
36475.000000 0.917
36480.000000 0.833
36485.000000 0.833
36490.000000 0.833
36495.000000 0.917
36500.000000 0.917
36505.000000 0.917
36510.000000 0.833
36515.000000 0.917
36520.000000 0.833
36525.000000 0.833
36530.000000 0.833
36535.000000 0.833
36540.000000 0.833
36545.000000 0.917
36550.000000 0.833
36555.000000 0.917
36560.000000 0.833
36565.000000 0.833
36570.000000 0.833
36575.000000 0.833
36580.000000 0.833
36585.000000 0.833
36590.000000 0.833
36595.000000 0.833
36600.000000 0.833
36605.000000 0.833
36610.000000 0.833
36615.000000 0.833
36620.000000 0.833
36625.000000 0.833
36630.000000 0.917
36635.000000 0.833
36640.000000 0.833
36645.000000 0.833
36650.000000 0.833
36655.000000 0.833
36660.000000 0.833
36665.000000 0.833
36670.000000 0.833
36675.000000 0.833
36680.000000 0.833
36685.000000 0.833
36690.000000 0.833
36695.000000 0.833
36700.000000 0.833
36705.000000 0.833
36710.000000 0.833
36715.000000 0.917
36720.000000 0.917
36725.000000 0.917
36730.000000 0.917
36735.000000 0.917
36740.000000 0.917
36745.000000 0.917
36750.000000 0.917
36755.000000 0.917
36760.000000 0.917
36765.000000 0.917
36770.000000 0.917
36775.000000 0.917
36780.000000 0.917
36785.000000 0.917
36790.000000 0.917
36795.000000 0.917
36800.000000 1.000
36805.000000 1.000
36810.000000 1.000
36815.000000 1.000
36820.000000 1.000
36825.000000 1.000
36830.000000 1.000
36835.000000 1.000
36840.000000 1.000
36845.000000 1.000
36850.000000 1.000
36855.000000 0.917
36860.000000 1.000
36865.000000 0.917
36870.000000 1.000
36875.000000 1.000
36880.000000 1.083
36885.000000 1.000
36890.000000 1.000
36895.000000 1.000
36900.000000 1.000
36905.000000 1.000
36910.000000 1.000
36915.000000 1.000
36920.000000 1.000
36925.000000 1.000
36930.000000 1.000
36935.000000 1.000
36940.000000 1.000
36945.000000 1.000
36950.000000 1.000
36955.000000 1.000
36960.000000 1.000
36965.000000 1.000
36970.000000 1.000
36975.000000 0.917
36980.000000 1.000
36985.000000 1.000
36990.000000 0.917
36995.000000 0.917
37000.000000 0.917
37005.000000 1.000
37010.000000 1.083
37015.000000 0.917
37020.000000 0.917
37025.000000 1.000
37030.000000 0.833
37035.000000 0.917
37040.000000 0.917
37045.000000 0.917
37050.000000 0.917
37055.000000 0.917
37060.000000 1.000
37065.000000 0.917
37070.000000 0.917
37075.000000 0.917
37080.000000 0.917
37085.000000 0.833
37090.000000 0.833
37095.000000 0.833
37100.000000 0.917
37105.000000 0.917
37110.000000 0.917
37115.000000 0.917
37120.000000 1.000
37125.000000 0.833
37130.000000 0.917
37135.000000 0.917
37140.000000 1.000
37145.000000 0.917
37150.000000 1.000
37155.000000 1.083
37160.000000 1.083
37165.000000 0.917
37170.000000 1.000
37175.000000 1.167
37180.000000 1.167
37185.000000 1.083
37190.000000 1.083
37195.000000 1.167
37200.000000 1.083
37205.000000 1.083
37210.000000 1.167
37215.000000 1.167
37220.000000 1.167
37225.000000 1.083
37230.000000 1.083
37235.000000 1.083
37240.000000 1.083
37245.000000 1.083
37250.000000 1.000
37255.000000 1.083
37260.000000 1.083
37265.000000 1.000
37270.000000 1.083
37275.000000 1.083
37280.000000 1.083
37285.000000 1.083
37290.000000 1.083
37295.000000 1.083
37300.000000 1.083
37305.000000 1.083
37310.000000 1.083
37315.000000 1.000
37320.000000 1.083
37325.000000 1.000
37330.000000 1.000
37335.000000 1.000
37340.000000 1.000
37345.000000 1.000
37350.000000 1.000
37355.000000 1.000
37360.000000 1.000
37365.000000 1.000
37370.000000 1.000
37375.000000 1.000
37380.000000 1.000
37385.000000 1.000
37390.000000 1.000
37395.000000 1.083
37400.000000 1.000
37405.000000 1.000
37410.000000 1.083
37415.000000 1.083
37420.000000 1.000
37425.000000 1.000
37430.000000 0.917
37435.000000 1.000
37440.000000 1.000
37445.000000 0.917
37450.000000 0.917
37455.000000 1.000
37460.000000 1.000
37465.000000 0.917
37470.000000 1.000
37475.000000 1.000
37480.000000 1.000
37485.000000 1.000
37490.000000 1.000
37495.000000 1.000
37500.000000 1.000
37505.000000 0.917
37510.000000 0.917
37515.000000 1.000
37520.000000 0.833
37525.000000 0.917
37530.000000 1.000
37535.000000 1.000
37540.000000 0.917
37545.000000 0.833
37550.000000 0.917
37555.000000 0.833
37560.000000 0.833
37565.000000 0.833
37570.000000 0.833
37575.000000 0.917
37580.000000 0.917
37585.000000 0.833
37590.000000 0.917
37595.000000 0.917
37600.000000 0.833
37605.000000 0.833
37610.000000 0.833
37615.000000 0.833
37620.000000 0.833
37625.000000 0.833
37630.000000 0.833
37635.000000 0.833
37640.000000 0.833
37645.000000 0.833
37650.000000 0.833
37655.000000 0.833
37660.000000 0.833
37665.000000 0.833
37670.000000 0.833
37675.000000 0.833
37680.000000 0.833
37685.000000 0.833
37690.000000 0.833
37695.000000 0.833
37700.000000 0.917
37705.000000 0.917
37710.000000 0.917
37715.000000 0.917
37720.000000 0.833
37725.000000 0.833
37730.000000 0.833
37735.000000 0.917
37740.000000 0.917
37745.000000 0.917
37750.000000 0.917
37755.000000 0.917
37760.000000 0.917
37765.000000 0.833
37770.000000 1.000
37775.000000 1.000
37780.000000 1.000
37785.000000 1.000
37790.000000 1.000
37795.000000 0.917
37800.000000 0.833
37805.000000 0.833
37810.000000 0.833
37815.000000 0.917
37820.000000 0.917
37825.000000 0.833
37830.000000 0.833
37835.000000 0.917
37840.000000 0.833
37845.000000 0.833
37850.000000 0.833
37855.000000 0.833
37860.000000 1.000
37865.000000 0.917
37870.000000 0.750
37875.000000 0.917
37880.000000 0.917
37885.000000 0.917
37890.000000 0.833
37895.000000 0.833
37900.000000 0.917
37905.000000 0.833
37910.000000 0.917
37915.000000 0.917
37920.000000 0.833
37925.000000 0.833
37930.000000 0.750
37935.000000 0.750
37940.000000 0.750
37945.000000 0.750
37950.000000 0.750
37955.000000 0.750
37960.000000 0.750
37965.000000 0.833
37970.000000 0.750
37975.000000 0.667
37980.000000 0.750
37985.000000 0.750
37990.000000 0.750
37995.000000 0.667
38000.000000 0.667
38005.000000 0.833
38010.000000 0.750
38015.000000 0.750
38020.000000 0.833
38025.000000 0.750
38030.000000 0.750
38035.000000 0.750
38040.000000 0.750
38045.000000 0.833
38050.000000 0.750
38055.000000 0.750
38060.000000 0.750
38065.000000 0.750
38070.000000 0.750
38075.000000 0.917
38080.000000 0.750
38085.000000 0.833
38090.000000 0.833
38095.000000 0.833
38100.000000 0.833
38105.000000 0.833
38110.000000 0.833
38115.000000 0.833
38120.000000 0.917
38125.000000 0.917
38130.000000 0.917
38135.000000 0.917
38140.000000 0.917
38145.000000 0.917
38150.000000 0.917
38155.000000 0.917
38160.000000 0.833
38165.000000 0.917
38170.000000 0.917
38175.000000 0.917
38180.000000 0.917
38185.000000 0.917
38190.000000 0.917
38195.000000 0.917
38200.000000 0.833
38205.000000 0.833
38210.000000 0.833
38215.000000 0.833
38220.000000 0.833
38225.000000 0.833
38230.000000 0.833
38235.000000 0.833
38240.000000 0.750
38245.000000 0.750
38250.000000 0.750
38255.000000 0.750
38260.000000 0.750
38265.000000 0.833
38270.000000 0.750
38275.000000 0.750
38280.000000 0.750
38285.000000 0.750
38290.000000 0.833
38295.000000 0.833
38300.000000 0.833
38305.000000 0.833
38310.000000 0.833
38315.000000 0.833
38320.000000 0.833
38325.000000 0.833
38330.000000 0.833
38335.000000 0.833
38340.000000 0.917
38345.000000 0.833
38350.000000 0.833
38355.000000 0.833
38360.000000 0.833
38365.000000 0.917
38370.000000 0.917
38375.000000 0.917
38380.000000 0.833
38385.000000 0.917
38390.000000 0.833
38395.000000 0.917
38400.000000 0.917
38405.000000 0.917
38410.000000 0.917
38415.000000 0.917
38420.000000 0.917
38425.000000 0.833
38430.000000 0.833
38435.000000 0.833
38440.000000 0.833
38445.000000 0.833
38450.000000 0.917
38455.000000 0.917
38460.000000 0.917
38465.000000 0.917
38470.000000 0.917
38475.000000 0.917
38480.000000 0.833
38485.000000 0.917
38490.000000 0.917
38495.000000 0.917
38500.000000 0.917
38505.000000 0.917
38510.000000 0.833
38515.000000 0.917
38520.000000 0.833
38525.000000 0.833
38530.000000 0.833
38535.000000 0.833
38540.000000 0.833
38545.000000 0.833
38550.000000 0.833
38555.000000 0.750
38560.000000 0.917
38565.000000 0.833
38570.000000 0.917
38575.000000 0.917
38580.000000 0.833
38585.000000 0.833
38590.000000 0.917
38595.000000 0.917
38600.000000 0.833
38605.000000 0.917
38610.000000 0.833
38615.000000 0.833
38620.000000 0.833
38625.000000 0.833
38630.000000 0.917
38635.000000 0.833
38640.000000 0.833
38645.000000 0.750
38650.000000 0.833
38655.000000 0.833
38660.000000 0.833
38665.000000 0.750
38670.000000 0.833
38675.000000 0.917
38680.000000 0.917
38685.000000 0.833
38690.000000 0.833
38695.000000 0.833
38700.000000 0.833
38705.000000 0.833
38710.000000 0.833
38715.000000 0.833
38720.000000 0.833
38725.000000 0.917
38730.000000 0.833
38735.000000 0.917
38740.000000 0.917
38745.000000 0.917
38750.000000 0.917
38755.000000 0.917
38760.000000 0.917
38765.000000 0.917
38770.000000 0.917
38775.000000 0.917
38780.000000 0.917
38785.000000 0.917
38790.000000 0.917
38795.000000 0.917
38800.000000 0.917
38805.000000 0.833
38810.000000 0.833
38815.000000 0.917
38820.000000 0.917
38825.000000 0.917
38830.000000 0.917
38835.000000 0.917
38840.000000 0.917
38845.000000 0.917
38850.000000 0.917
38855.000000 0.917
38860.000000 0.917
38865.000000 0.917
38870.000000 0.917
38875.000000 0.917
38880.000000 0.917
38885.000000 0.917
38890.000000 0.917
38895.000000 0.917
38900.000000 0.917
38905.000000 0.917
38910.000000 0.917
38915.000000 0.917
38920.000000 0.917
38925.000000 0.917
38930.000000 0.917
38935.000000 0.917
38940.000000 0.917
38945.000000 0.917
38950.000000 0.917
38955.000000 0.917
38960.000000 1.000
38965.000000 1.000
38970.000000 0.917
38975.000000 1.000
38980.000000 1.000
38985.000000 1.000
38990.000000 1.000
38995.000000 0.917
39000.000000 0.917
39005.000000 0.917
39010.000000 1.000
39015.000000 0.917
39020.000000 0.917
39025.000000 0.917
39030.000000 1.000
39035.000000 0.917
39040.000000 1.000
39045.000000 1.000
39050.000000 1.000
39055.000000 1.000
39060.000000 1.000
39065.000000 1.000
39070.000000 0.917
39075.000000 0.917
39080.000000 0.917
39085.000000 0.833
39090.000000 0.917
39095.000000 0.917
39100.000000 0.917
39105.000000 0.917
39110.000000 0.833
39115.000000 0.833
39120.000000 0.833
39125.000000 0.833
39130.000000 0.833
39135.000000 0.833
39140.000000 0.917
39145.000000 0.917
39150.000000 0.917
39155.000000 0.833
39160.000000 0.833
39165.000000 0.833
39170.000000 0.833
39175.000000 0.833
39180.000000 0.833
39185.000000 0.833
39190.000000 0.833
39195.000000 0.833
39200.000000 0.833
39205.000000 0.833
39210.000000 0.833
39215.000000 0.833
39220.000000 0.917
39225.000000 0.833
39230.000000 0.917
39235.000000 0.917
39240.000000 0.917
39245.000000 1.000
39250.000000 1.000
39255.000000 1.000
39260.000000 1.000
39265.000000 1.000
39270.000000 1.000
39275.000000 1.000
39280.000000 1.000
39285.000000 1.000
39290.000000 1.000
39295.000000 1.000
39300.000000 1.000
39305.000000 1.000
39310.000000 1.000
39315.000000 0.917
39320.000000 0.917
39325.000000 0.917
39330.000000 0.917
39335.000000 0.917
39340.000000 0.917
39345.000000 1.000
39350.000000 1.000
39355.000000 1.000
39360.000000 0.917
39365.000000 0.917
39370.000000 1.000
39375.000000 1.000
39380.000000 0.917
39385.000000 0.917
39390.000000 0.917
39395.000000 0.917
39400.000000 0.917
39405.000000 0.917
39410.000000 0.917
39415.000000 0.917
39420.000000 0.917
39425.000000 0.917
39430.000000 0.917
39435.000000 0.833
39440.000000 0.917
39445.000000 0.833
39450.000000 0.917
39455.000000 0.917
39460.000000 0.917
39465.000000 0.917
39470.000000 0.917
39475.000000 0.917
39480.000000 0.917
39485.000000 0.917
39490.000000 0.917
39495.000000 0.917
39500.000000 0.917
39505.000000 0.833
39510.000000 0.917
39515.000000 0.917
39520.000000 0.833
39525.000000 0.833
39530.000000 0.833
39535.000000 0.833
39540.000000 0.833
39545.000000 0.833
39550.000000 0.917
39555.000000 0.917
39560.000000 0.917
39565.000000 0.917
39570.000000 0.917
39575.000000 0.833
39580.000000 1.000
39585.000000 0.917
39590.000000 0.917
39595.000000 0.917
39600.000000 0.917
39605.000000 0.917
39610.000000 0.917
39615.000000 0.917
39620.000000 0.917
39625.000000 0.917
39630.000000 1.000
39635.000000 1.000
39640.000000 0.917
39645.000000 1.000
39650.000000 1.000
39655.000000 1.000
39660.000000 1.000
39665.000000 1.000
39670.000000 1.000
39675.000000 0.917
39680.000000 1.000
39685.000000 0.917
39690.000000 1.000
39695.000000 0.917
39700.000000 1.083
39705.000000 1.000
39710.000000 1.000
39715.000000 1.000
39720.000000 1.000
39725.000000 1.000
39730.000000 1.000
39735.000000 1.000
39740.000000 1.000
39745.000000 1.000
39750.000000 1.000
39755.000000 1.000
39760.000000 1.000
39765.000000 1.000
39770.000000 1.000
39775.000000 1.000
39780.000000 1.000
39785.000000 1.000
39790.000000 0.833
39795.000000 0.917
39800.000000 0.917
39805.000000 0.917
39810.000000 0.833
39815.000000 0.917
39820.000000 1.000
39825.000000 0.917
39830.000000 0.917
39835.000000 0.917
39840.000000 1.000
39845.000000 0.917
39850.000000 1.000
39855.000000 1.000
39860.000000 0.917
39865.000000 0.917
39870.000000 0.917
39875.000000 0.917
39880.000000 1.000
39885.000000 0.917
39890.000000 0.917
39895.000000 0.917
39900.000000 0.917
39905.000000 0.917
39910.000000 1.000
39915.000000 0.917
39920.000000 0.917
39925.000000 0.917
39930.000000 0.917
39935.000000 0.917
39940.000000 1.000
39945.000000 0.917
39950.000000 0.917
39955.000000 0.917
39960.000000 0.917
39965.000000 0.917
39970.000000 1.000
39975.000000 1.000
39980.000000 1.000
39985.000000 1.000
39990.000000 1.000
39995.000000 1.000
40000.000000 1.000
40005.000000 0.917
40010.000000 1.000
40015.000000 0.917
40020.000000 0.917
40025.000000 0.917
40030.000000 1.000
40035.000000 1.000
40040.000000 1.000
40045.000000 1.000
40050.000000 1.000
40055.000000 1.000
40060.000000 1.000
40065.000000 1.000
40070.000000 1.083
40075.000000 1.000
40080.000000 1.000
40085.000000 1.000
40090.000000 1.000
40095.000000 1.000
40100.000000 1.083
40105.000000 1.000
40110.000000 0.917
40115.000000 0.917
40120.000000 0.917
40125.000000 0.917
40130.000000 0.917
40135.000000 1.000
40140.000000 1.000
40145.000000 1.000
40150.000000 1.000
40155.000000 1.000
40160.000000 1.000
40165.000000 1.000
40170.000000 1.000
40175.000000 1.000
40180.000000 1.000
40185.000000 1.000
40190.000000 1.000
40195.000000 1.000
40200.000000 1.000
40205.000000 1.083
40210.000000 1.083
40215.000000 1.083
40220.000000 1.083
40225.000000 1.083
40230.000000 1.000
40235.000000 1.000
40240.000000 1.083
40245.000000 1.083
40250.000000 1.083
40255.000000 1.000
40260.000000 1.167
40265.000000 1.167
40270.000000 1.167
40275.000000 1.083
40280.000000 1.083
40285.000000 1.083
40290.000000 1.083
40295.000000 1.083
40300.000000 1.083
40305.000000 1.167
40310.000000 1.083
40315.000000 1.083
40320.000000 1.000
40325.000000 1.083
40330.000000 1.167
40335.000000 1.167
40340.000000 1.167
40345.000000 1.167
40350.000000 1.167
40355.000000 1.083
40360.000000 1.083
40365.000000 1.083
40370.000000 1.083
40375.000000 1.167
40380.000000 1.167
40385.000000 1.167
40390.000000 1.167
40395.000000 1.167
40400.000000 1.083
40405.000000 1.083
40410.000000 1.083
40415.000000 1.167
40420.000000 1.167
40425.000000 1.083
40430.000000 1.000
40435.000000 1.000
40440.000000 1.000
40445.000000 0.917
40450.000000 1.000
40455.000000 1.000
40460.000000 0.917
40465.000000 0.917
40470.000000 0.917
40475.000000 0.917
40480.000000 1.000
40485.000000 1.000
40490.000000 0.917
40495.000000 1.083
40500.000000 1.083
40505.000000 1.083
40510.000000 1.000
40515.000000 1.000
40520.000000 1.083
40525.000000 1.000
40530.000000 1.000
40535.000000 1.000
40540.000000 1.083
40545.000000 1.000
40550.000000 1.083
40555.000000 1.083
40560.000000 1.000
40565.000000 1.000
40570.000000 1.000
40575.000000 1.000
40580.000000 1.000
40585.000000 1.083
40590.000000 1.000
40595.000000 1.083
40600.000000 1.083
40605.000000 1.083
40610.000000 1.083
40615.000000 1.083
40620.000000 1.000
40625.000000 1.083
40630.000000 1.000
40635.000000 1.000
40640.000000 1.000
40645.000000 1.000
40650.000000 1.083
40655.000000 1.083
40660.000000 1.083
40665.000000 1.167
40670.000000 1.083
40675.000000 1.083
40680.000000 1.000
40685.000000 1.083
40690.000000 1.000
40695.000000 1.083
40700.000000 0.917
40705.000000 1.000
40710.000000 0.917
40715.000000 1.000
40720.000000 1.083
40725.000000 0.917
40730.000000 1.000
40735.000000 1.000
40740.000000 0.917
40745.000000 1.083
40750.000000 1.000
40755.000000 1.000
40760.000000 1.083
40765.000000 1.000
40770.000000 1.083
40775.000000 1.083
40780.000000 1.083
40785.000000 1.083
40790.000000 1.083
40795.000000 1.083
40800.000000 1.083
40805.000000 1.167
40810.000000 1.083
40815.000000 1.083
40820.000000 1.083
40825.000000 1.083
40830.000000 1.083
40835.000000 1.083
40840.000000 1.000
40845.000000 0.917
40850.000000 1.000
40855.000000 1.000
40860.000000 1.000
40865.000000 1.083
40870.000000 1.000
40875.000000 1.000
40880.000000 0.917
40885.000000 1.000
40890.000000 1.000
40895.000000 1.000
40900.000000 1.000
40905.000000 1.000
40910.000000 1.083
40915.000000 1.167
40920.000000 1.167
40925.000000 1.083
40930.000000 1.083
40935.000000 1.083
40940.000000 1.167
40945.000000 1.167
40950.000000 1.167
40955.000000 1.167
40960.000000 1.167
40965.000000 1.167
40970.000000 1.167
40975.000000 1.167
40980.000000 1.167
40985.000000 1.083
40990.000000 1.083
40995.000000 1.083
41000.000000 1.167
41005.000000 1.000
41010.000000 1.000
41015.000000 1.000
41020.000000 1.000
41025.000000 1.000
41030.000000 1.000
41035.000000 1.083
41040.000000 1.083
41045.000000 1.083
41050.000000 1.000
41055.000000 0.917
41060.000000 1.000
41065.000000 1.000
41070.000000 1.083
41075.000000 1.083
41080.000000 1.000
41085.000000 0.917
41090.000000 1.000
41095.000000 1.000
41100.000000 1.000
41105.000000 1.000
41110.000000 1.000
41115.000000 1.000
41120.000000 1.083
41125.000000 1.000
41130.000000 1.083
41135.000000 1.083
41140.000000 1.000
41145.000000 1.083
41150.000000 1.083
41155.000000 1.167
41160.000000 1.083
41165.000000 1.000
41170.000000 1.083
41175.000000 1.000
41180.000000 1.000
41185.000000 1.000
41190.000000 0.917
41195.000000 1.000
41200.000000 1.000
41205.000000 1.000
41210.000000 1.000
41215.000000 1.000
41220.000000 1.000
41225.000000 1.083
41230.000000 0.917
41235.000000 1.000
41240.000000 1.000
41245.000000 0.917
41250.000000 1.083
41255.000000 1.000
41260.000000 1.000
41265.000000 1.000
41270.000000 1.000
41275.000000 1.000
41280.000000 1.000
41285.000000 1.000
41290.000000 1.000
41295.000000 0.917
41300.000000 1.000
41305.000000 0.917
41310.000000 1.000
41315.000000 1.000
41320.000000 0.917
41325.000000 1.000
41330.000000 1.000
41335.000000 1.000
41340.000000 0.917
41345.000000 1.000
41350.000000 1.000
41355.000000 0.917
41360.000000 0.917
41365.000000 0.917
41370.000000 0.917
41375.000000 0.917
41380.000000 0.917
41385.000000 0.917
41390.000000 0.917
41395.000000 0.917
41400.000000 0.917
41405.000000 0.917
41410.000000 0.917
41415.000000 0.917
41420.000000 0.833
41425.000000 0.917
41430.000000 0.917
41435.000000 0.917
41440.000000 1.000
41445.000000 1.000
41450.000000 0.917
41455.000000 0.833
41460.000000 0.833
41465.000000 0.917
41470.000000 1.000
41475.000000 1.000
41480.000000 1.000
41485.000000 1.000
41490.000000 1.000
41495.000000 1.000
41500.000000 1.000
41505.000000 0.917
41510.000000 0.917
41515.000000 0.917
41520.000000 0.917
41525.000000 0.917
41530.000000 0.917
41535.000000 0.917
41540.000000 0.917
41545.000000 0.917
41550.000000 0.917
41555.000000 0.917
41560.000000 0.917
41565.000000 1.000
41570.000000 0.917
41575.000000 1.000
41580.000000 0.917
41585.000000 0.917
41590.000000 0.833
41595.000000 0.917
41600.000000 0.917
41605.000000 0.917
41610.000000 0.917
41615.000000 0.917
41620.000000 0.833
41625.000000 0.917
41630.000000 0.833
41635.000000 0.833
41640.000000 0.833
41645.000000 0.833
41650.000000 0.917
41655.000000 0.917
41660.000000 0.833
41665.000000 1.000
41670.000000 1.000
41675.000000 1.000
41680.000000 1.000
41685.000000 1.000
41690.000000 1.083
41695.000000 1.083
41700.000000 1.000
41705.000000 0.917
41710.000000 0.833
41715.000000 0.917
41720.000000 0.833
41725.000000 0.917
41730.000000 1.000
41735.000000 0.833
41740.000000 0.917
41745.000000 0.833
41750.000000 1.000
41755.000000 0.917
41760.000000 0.917
41765.000000 0.833
41770.000000 0.833
41775.000000 0.833
41780.000000 0.833
41785.000000 0.833
41790.000000 0.833
41795.000000 0.833
41800.000000 0.833
41805.000000 0.833
41810.000000 0.833
41815.000000 0.833
41820.000000 0.833
41825.000000 0.833
41830.000000 0.833
41835.000000 0.833
41840.000000 0.833
41845.000000 0.833
41850.000000 0.833
41855.000000 0.750
41860.000000 0.833
41865.000000 0.833
41870.000000 0.833
41875.000000 0.833
41880.000000 0.750
41885.000000 0.750
41890.000000 0.750
41895.000000 0.750
41900.000000 0.750
41905.000000 0.750
41910.000000 0.750
41915.000000 0.750
41920.000000 0.750
41925.000000 0.750
41930.000000 0.750
41935.000000 0.750
41940.000000 0.750
41945.000000 0.750
41950.000000 0.750
41955.000000 0.750
41960.000000 0.750
41965.000000 0.750
41970.000000 0.833
41975.000000 0.833
41980.000000 0.750
41985.000000 0.833
41990.000000 0.833
41995.000000 0.750
42000.000000 0.833
42005.000000 0.833
42010.000000 0.750
42015.000000 0.750
42020.000000 0.750
42025.000000 0.750
42030.000000 0.750
42035.000000 0.750
42040.000000 0.750
42045.000000 0.750
42050.000000 0.750
42055.000000 0.750
42060.000000 0.750
42065.000000 0.750
42070.000000 0.750
42075.000000 0.750
42080.000000 0.750
42085.000000 0.750
42090.000000 0.750
42095.000000 0.750
42100.000000 0.750
42105.000000 0.750
42110.000000 0.750
42115.000000 0.750
42120.000000 0.750
42125.000000 0.750
42130.000000 0.833
42135.000000 0.833
42140.000000 0.833
42145.000000 0.917
42150.000000 0.917
42155.000000 0.917
42160.000000 0.917
42165.000000 1.000
42170.000000 0.917
42175.000000 0.917
42180.000000 0.917
42185.000000 0.917
42190.000000 0.917
42195.000000 0.917
42200.000000 0.917
42205.000000 0.917
42210.000000 0.917
42215.000000 0.917
42220.000000 0.833
42225.000000 0.833
42230.000000 0.833
42235.000000 0.833
42240.000000 0.833
42245.000000 0.833
42250.000000 0.917
42255.000000 0.917
42260.000000 0.917
42265.000000 0.917
42270.000000 0.917
42275.000000 0.917
42280.000000 0.917
42285.000000 0.917
42290.000000 0.917
42295.000000 0.917
42300.000000 0.917
42305.000000 0.917
42310.000000 0.917
42315.000000 0.917
42320.000000 0.917
42325.000000 0.917
42330.000000 1.000
42335.000000 0.917
42340.000000 0.917
42345.000000 0.750
42350.000000 0.833
42355.000000 0.833
42360.000000 0.833
42365.000000 0.833
42370.000000 0.917
42375.000000 0.917
42380.000000 0.833
42385.000000 0.833
42390.000000 0.833
42395.000000 0.833
42400.000000 0.833
42405.000000 0.917
42410.000000 0.833
42415.000000 0.917
42420.000000 0.833
42425.000000 0.917
42430.000000 0.833
42435.000000 0.750
42440.000000 0.833
42445.000000 0.833
42450.000000 0.833
42455.000000 0.833
42460.000000 0.833
42465.000000 0.833
42470.000000 0.833
42475.000000 0.833
42480.000000 0.833
42485.000000 0.917
42490.000000 0.917
42495.000000 0.917
42500.000000 0.833
42505.000000 0.917
42510.000000 0.917
42515.000000 0.833
42520.000000 0.833
42525.000000 0.917
42530.000000 0.833
42535.000000 0.833
42540.000000 0.917
42545.000000 0.917
42550.000000 0.917
42555.000000 1.083
42560.000000 0.833
42565.000000 0.917
42570.000000 0.917
42575.000000 1.000
42580.000000 1.000
42585.000000 0.917
42590.000000 1.000
42595.000000 0.917
42600.000000 0.917
42605.000000 1.000
42610.000000 1.083
42615.000000 1.000
42620.000000 0.917
42625.000000 1.083
42630.000000 1.000
42635.000000 0.917
42640.000000 0.917
42645.000000 1.000
42650.000000 0.917
42655.000000 0.917
42660.000000 0.917
42665.000000 0.917
42670.000000 1.000
42675.000000 1.000
42680.000000 1.000
42685.000000 1.000
42690.000000 1.083
42695.000000 1.000
42700.000000 1.083
42705.000000 1.000
42710.000000 1.000
42715.000000 1.083
42720.000000 1.000
42725.000000 1.083
42730.000000 1.083
42735.000000 1.083
42740.000000 1.083
42745.000000 1.083
42750.000000 1.083
42755.000000 1.083
42760.000000 1.000
42765.000000 1.000
42770.000000 1.000
42775.000000 1.083
42780.000000 1.000
42785.000000 1.083
42790.000000 1.083
42795.000000 1.000
42800.000000 1.000
42805.000000 1.000
42810.000000 1.167
42815.000000 1.083
42820.000000 1.167
42825.000000 1.083
42830.000000 1.083
42835.000000 1.083
42840.000000 1.000
42845.000000 1.083
42850.000000 1.000
42855.000000 1.000
42860.000000 1.083
42865.000000 1.000
42870.000000 1.083
42875.000000 1.083
42880.000000 1.083
42885.000000 1.000
42890.000000 1.000
42895.000000 1.000
42900.000000 1.083
42905.000000 1.083
42910.000000 1.083
42915.000000 1.083
42920.000000 1.083
42925.000000 1.000
42930.000000 1.083
42935.000000 1.083
42940.000000 1.083
42945.000000 1.083
42950.000000 1.083
42955.000000 1.083
42960.000000 1.083
42965.000000 1.083
42970.000000 1.083
42975.000000 1.083
42980.000000 1.083
42985.000000 1.083
42990.000000 1.083
42995.000000 1.083
43000.000000 1.083
43005.000000 1.083
43010.000000 1.083
43015.000000 1.083
43020.000000 1.083
43025.000000 1.083
43030.000000 1.083
43035.000000 1.083
43040.000000 1.083
43045.000000 1.167
43050.000000 1.083
43055.000000 1.167
43060.000000 1.167
43065.000000 1.167
43070.000000 1.167
43075.000000 1.167
43080.000000 1.083
43085.000000 1.083
43090.000000 1.083
43095.000000 1.083
43100.000000 1.083
43105.000000 1.083
43110.000000 1.083
43115.000000 1.083
43120.000000 1.083
43125.000000 1.083
43130.000000 1.083
43135.000000 1.083
43140.000000 1.083
43145.000000 1.083
43150.000000 1.083
43155.000000 1.083
43160.000000 1.083
43165.000000 1.000
43170.000000 1.000
43175.000000 1.000
43180.000000 1.083
43185.000000 1.083
43190.000000 1.083
43195.000000 1.083
43200.000000 1.000
43205.000000 1.083
43210.000000 1.000
43215.000000 1.083
43220.000000 1.083
43225.000000 1.083
43230.000000 1.083
43235.000000 1.250
43240.000000 1.083
43245.000000 1.167
43250.000000 1.083
43255.000000 1.167
43260.000000 1.167
43265.000000 1.250
43270.000000 1.083
43275.000000 1.000
43280.000000 1.083
43285.000000 1.083
43290.000000 1.083
43295.000000 1.083
43300.000000 1.083
43305.000000 1.167
43310.000000 1.167
43315.000000 1.167
43320.000000 1.167
43325.000000 1.083
43330.000000 1.167
43335.000000 1.083
43340.000000 1.083
43345.000000 1.083
43350.000000 1.083
43355.000000 1.000
43360.000000 1.000
43365.000000 1.000
43370.000000 1.000
43375.000000 1.000
43380.000000 1.000
43385.000000 1.000
43390.000000 1.000
43395.000000 1.000
43400.000000 1.000
43405.000000 1.083
43410.000000 1.083
43415.000000 1.083
43420.000000 1.000
43425.000000 1.083
43430.000000 1.083
43435.000000 1.083
43440.000000 1.083
43445.000000 1.083
43450.000000 1.167
43455.000000 1.083
43460.000000 1.083
43465.000000 1.167
43470.000000 1.167
43475.000000 1.167
43480.000000 1.167
43485.000000 1.167
43490.000000 1.167
43495.000000 1.167
43500.000000 1.083
43505.000000 1.167
43510.000000 1.083
43515.000000 1.083
43520.000000 1.083
43525.000000 1.167
43530.000000 1.167
43535.000000 1.083
43540.000000 1.167
43545.000000 1.167
43550.000000 1.167
43555.000000 1.167
43560.000000 1.167
43565.000000 1.250
43570.000000 1.250
43575.000000 1.250
43580.000000 1.250
43585.000000 1.333
43590.000000 1.250
43595.000000 1.333
43600.000000 1.333
43605.000000 1.250
43610.000000 1.333
43615.000000 1.250
43620.000000 1.167
43625.000000 1.250
43630.000000 1.250
43635.000000 1.167
43640.000000 1.167
43645.000000 1.083
43650.000000 1.167
43655.000000 1.167
43660.000000 1.167
43665.000000 1.167
43670.000000 1.167
43675.000000 1.167
43680.000000 1.167
43685.000000 1.083
43690.000000 1.083
43695.000000 1.083
43700.000000 1.083
43705.000000 1.083
43710.000000 1.083
43715.000000 1.083
43720.000000 1.167
43725.000000 1.083
43730.000000 1.083
43735.000000 1.083
43740.000000 1.083
43745.000000 1.083
43750.000000 1.083
43755.000000 1.083
43760.000000 1.083
43765.000000 1.083
43770.000000 1.083
43775.000000 1.083
43780.000000 1.083
43785.000000 1.083
43790.000000 1.083
43795.000000 1.000
43800.000000 1.083
43805.000000 1.083
43810.000000 1.000
43815.000000 1.000
43820.000000 1.083
43825.000000 1.167
43830.000000 1.083
43835.000000 1.167
43840.000000 1.083
43845.000000 1.167
43850.000000 1.083
43855.000000 1.083
43860.000000 1.083
43865.000000 1.000
43870.000000 0.917
43875.000000 0.917
43880.000000 0.917
43885.000000 0.917
43890.000000 0.917
43895.000000 0.917
43900.000000 0.917
43905.000000 1.000
43910.000000 0.917
43915.000000 0.917
43920.000000 0.917
43925.000000 0.917
43930.000000 0.917
43935.000000 0.917
43940.000000 0.917
43945.000000 0.917
43950.000000 0.917
43955.000000 0.917
43960.000000 0.917
43965.000000 0.917
43970.000000 0.917
43975.000000 0.917
43980.000000 0.917
43985.000000 0.917
43990.000000 0.917
43995.000000 0.917
44000.000000 0.917
44005.000000 0.917
44010.000000 0.917
44015.000000 0.917
44020.000000 0.917
44025.000000 0.917
44030.000000 0.917
44035.000000 0.917
44040.000000 0.917
44045.000000 0.917
44050.000000 0.917
44055.000000 0.917
44060.000000 0.917
44065.000000 0.917
44070.000000 0.917
44075.000000 0.917
44080.000000 0.917
44085.000000 0.917
44090.000000 0.917
44095.000000 0.917
44100.000000 0.917
44105.000000 1.000
44110.000000 1.000
44115.000000 1.000
44120.000000 1.000
44125.000000 1.000
44130.000000 1.000
44135.000000 1.000
44140.000000 1.083
44145.000000 1.000
44150.000000 1.000
44155.000000 1.000
44160.000000 1.000
44165.000000 0.917
44170.000000 1.083
44175.000000 1.000
44180.000000 1.000
44185.000000 1.000
44190.000000 1.000
44195.000000 1.000
44200.000000 1.000
44205.000000 1.000
44210.000000 1.000
44215.000000 1.000
44220.000000 1.000
44225.000000 1.000
44230.000000 1.000
44235.000000 1.000
44240.000000 1.000
44245.000000 1.000
44250.000000 1.000
44255.000000 1.000
44260.000000 1.000
44265.000000 1.083
44270.000000 1.083
44275.000000 1.083
44280.000000 1.000
44285.000000 1.000
44290.000000 1.000
44295.000000 1.000
44300.000000 1.000
44305.000000 1.000
44310.000000 1.000
44315.000000 0.917
44320.000000 0.917
44325.000000 0.917
44330.000000 1.000
44335.000000 1.000
44340.000000 1.000
44345.000000 1.000
44350.000000 0.917
44355.000000 0.917
44360.000000 1.000
44365.000000 0.917
44370.000000 0.917
44375.000000 0.917
44380.000000 0.917
44385.000000 0.917
44390.000000 0.917
44395.000000 0.917
44400.000000 0.917
44405.000000 0.917
44410.000000 0.917
44415.000000 0.833
44420.000000 0.917
44425.000000 0.917
44430.000000 0.917
44435.000000 0.917
44440.000000 0.917
44445.000000 0.917
44450.000000 0.917
44455.000000 0.917
44460.000000 0.917
44465.000000 0.917
44470.000000 0.917
44475.000000 0.917
44480.000000 0.917
44485.000000 0.833
44490.000000 0.917
44495.000000 0.917
44500.000000 0.917
44505.000000 1.000
44510.000000 0.917
44515.000000 1.000
44520.000000 0.833
44525.000000 0.833
44530.000000 0.917
44535.000000 0.917
44540.000000 0.833
44545.000000 0.833
44550.000000 0.833
44555.000000 0.833
44560.000000 0.833
44565.000000 0.833
44570.000000 0.833
44575.000000 1.083
44580.000000 0.833
44585.000000 0.833
44590.000000 0.833
44595.000000 0.833
44600.000000 0.833
44605.000000 0.833
44610.000000 0.833
44615.000000 0.917
44620.000000 0.833
44625.000000 0.833
44630.000000 0.833
44635.000000 0.833
44640.000000 0.833
44645.000000 0.917
44650.000000 0.917
44655.000000 0.917
44660.000000 0.917
44665.000000 0.833
44670.000000 0.917
44675.000000 0.917
44680.000000 0.833
44685.000000 0.833
44690.000000 0.833
44695.000000 0.833
44700.000000 0.917
44705.000000 0.917
44710.000000 0.833
44715.000000 0.917
44720.000000 0.833
44725.000000 0.833
44730.000000 0.833
44735.000000 0.833
44740.000000 0.833
44745.000000 0.833
44750.000000 0.833
44755.000000 0.833
44760.000000 0.833
44765.000000 0.833
44770.000000 0.833
44775.000000 0.833
44780.000000 0.833
44785.000000 0.833
44790.000000 0.833
44795.000000 0.833
44800.000000 0.833
44805.000000 0.833
44810.000000 0.833
44815.000000 0.833
44820.000000 0.917
44825.000000 0.833
44830.000000 0.833
44835.000000 0.833
44840.000000 0.833
44845.000000 0.833
44850.000000 0.833
44855.000000 0.833
44860.000000 0.833
44865.000000 0.833
44870.000000 0.833
44875.000000 0.833
44880.000000 0.833
44885.000000 0.833
44890.000000 0.833
44895.000000 0.833
44900.000000 0.833
44905.000000 0.833
44910.000000 0.833
44915.000000 0.917
44920.000000 0.917
44925.000000 0.917
44930.000000 0.833
44935.000000 0.917
44940.000000 0.833
44945.000000 0.917
44950.000000 0.917
44955.000000 0.917
44960.000000 0.917
44965.000000 0.917
44970.000000 0.917
44975.000000 0.917
44980.000000 0.833
44985.000000 0.917
44990.000000 0.917
44995.000000 0.833
45000.000000 0.917
45005.000000 0.917
45010.000000 0.917
45015.000000 0.917
45020.000000 0.917
45025.000000 0.917
45030.000000 0.917
45035.000000 0.917
45040.000000 0.833
45045.000000 0.833
45050.000000 0.833
45055.000000 0.917
45060.000000 0.833
45065.000000 0.833
45070.000000 0.833
45075.000000 0.833
45080.000000 0.833
45085.000000 0.833
45090.000000 0.833
45095.000000 0.833
45100.000000 0.833
45105.000000 0.833
45110.000000 0.833
45115.000000 0.833
45120.000000 0.833
45125.000000 0.833
45130.000000 0.833
45135.000000 0.833
45140.000000 0.833
45145.000000 0.833
45150.000000 0.833
45155.000000 0.833
45160.000000 0.833
45165.000000 0.917
45170.000000 0.917
45175.000000 0.917
45180.000000 0.917
45185.000000 0.917
45190.000000 0.917
45195.000000 0.917
45200.000000 0.833
45205.000000 0.917
45210.000000 0.833
45215.000000 0.917
45220.000000 0.917
45225.000000 0.917
45230.000000 0.917
45235.000000 0.917
45240.000000 0.833
45245.000000 0.833
45250.000000 0.833
45255.000000 0.833
45260.000000 0.833
45265.000000 0.833
45270.000000 0.917
45275.000000 0.833
45280.000000 0.833
45285.000000 0.917
45290.000000 0.917
45295.000000 0.833
45300.000000 0.917
45305.000000 0.917
45310.000000 0.917
45315.000000 0.917
45320.000000 0.833
45325.000000 0.917
45330.000000 0.917
45335.000000 0.917
45340.000000 0.917
45345.000000 0.917
45350.000000 0.917
45355.000000 0.917
45360.000000 0.917
45365.000000 0.917
45370.000000 0.917
45375.000000 0.917
45380.000000 0.917
45385.000000 0.917
45390.000000 0.917
45395.000000 0.917
45400.000000 0.917
45405.000000 0.917
45410.000000 0.917
45415.000000 0.917
45420.000000 0.917
45425.000000 0.917
45430.000000 0.917
45435.000000 0.917
45440.000000 0.917
45445.000000 0.917
45450.000000 0.917
45455.000000 0.917
45460.000000 0.917
45465.000000 0.917
45470.000000 0.917
45475.000000 0.917
45480.000000 0.917
45485.000000 0.917
45490.000000 0.917
45495.000000 0.833
45500.000000 0.833
45505.000000 0.917
45510.000000 0.917
45515.000000 0.917
45520.000000 0.917
45525.000000 0.917
45530.000000 1.000
45535.000000 1.000
45540.000000 1.000
45545.000000 1.000
45550.000000 0.917
45555.000000 1.000
45560.000000 1.000
45565.000000 0.917
45570.000000 0.917
45575.000000 0.917
45580.000000 0.917
45585.000000 0.917
45590.000000 0.917
45595.000000 0.917
45600.000000 1.000
45605.000000 0.917
45610.000000 1.000
45615.000000 1.000
45620.000000 0.917
45625.000000 0.917
45630.000000 0.917
45635.000000 1.000
45640.000000 1.000
45645.000000 1.000
45650.000000 1.000
45655.000000 0.917
45660.000000 0.917
45665.000000 0.917
45670.000000 0.917
45675.000000 0.917
45680.000000 0.917
45685.000000 0.917
45690.000000 0.917
45695.000000 0.917
45700.000000 0.917
45705.000000 0.917
45710.000000 0.917
45715.000000 0.917
45720.000000 0.917
45725.000000 0.917
45730.000000 0.917
45735.000000 0.917
45740.000000 0.917
45745.000000 0.917
45750.000000 0.917
45755.000000 1.000
45760.000000 1.000
45765.000000 0.917
45770.000000 0.917
45775.000000 0.917
45780.000000 0.917
45785.000000 0.917
45790.000000 0.917
45795.000000 0.917
45800.000000 0.917
45805.000000 0.917
45810.000000 0.917
45815.000000 0.917
45820.000000 0.917
45825.000000 0.917
45830.000000 0.917
45835.000000 0.917
45840.000000 0.917
45845.000000 0.917
45850.000000 0.917
45855.000000 0.917
45860.000000 0.917
45865.000000 0.917
45870.000000 0.917
45875.000000 1.000
45880.000000 0.917
45885.000000 1.000
45890.000000 1.083
45895.000000 1.083
45900.000000 1.083
45905.000000 1.083
45910.000000 1.083
45915.000000 1.250
45920.000000 1.167
45925.000000 1.083
45930.000000 1.167
45935.000000 1.167
45940.000000 1.083
45945.000000 1.083
45950.000000 1.083
45955.000000 1.083
45960.000000 1.083
45965.000000 1.083
45970.000000 1.167
45975.000000 1.167
45980.000000 1.167
45985.000000 1.083
45990.000000 1.083
45995.000000 1.000
46000.000000 1.083
46005.000000 1.083
46010.000000 1.083
46015.000000 1.167
46020.000000 1.167
46025.000000 1.167
46030.000000 1.083
46035.000000 1.167
46040.000000 1.000
46045.000000 1.250
46050.000000 1.083
46055.000000 1.000
46060.000000 1.083
46065.000000 1.000
46070.000000 1.000
46075.000000 1.000
46080.000000 0.917
46085.000000 0.917
46090.000000 1.000
46095.000000 1.250
46100.000000 1.083
46105.000000 1.083
46110.000000 1.000
46115.000000 1.000
46120.000000 0.917
46125.000000 1.083
46130.000000 0.917
46135.000000 0.917
46140.000000 0.917
46145.000000 1.000
46150.000000 1.083
46155.000000 1.000
46160.000000 0.917
46165.000000 0.917
46170.000000 1.000
46175.000000 0.917
46180.000000 0.917
46185.000000 1.000
46190.000000 1.000
46195.000000 1.000
46200.000000 0.917
46205.000000 1.000
46210.000000 1.000
46215.000000 1.000
46220.000000 1.000
46225.000000 1.000
46230.000000 1.083
46235.000000 1.000
46240.000000 1.167
46245.000000 1.000
46250.000000 1.000
46255.000000 1.000
46260.000000 1.000
46265.000000 1.000
46270.000000 1.000
46275.000000 1.000
46280.000000 1.083
46285.000000 1.083
46290.000000 1.000
46295.000000 1.000
46300.000000 1.000
46305.000000 1.000
46310.000000 1.000
46315.000000 1.000
46320.000000 1.000
46325.000000 1.000
46330.000000 1.000
46335.000000 1.000
46340.000000 1.083
46345.000000 1.083
46350.000000 1.083
46355.000000 1.000
46360.000000 1.000
46365.000000 1.000
46370.000000 1.000
46375.000000 1.083
46380.000000 1.083
46385.000000 1.083
46390.000000 1.083
46395.000000 1.083
46400.000000 1.083
46405.000000 1.083
46410.000000 1.083
46415.000000 1.083
46420.000000 1.083
46425.000000 1.083
46430.000000 1.083
46435.000000 1.083
46440.000000 1.083
46445.000000 1.083
46450.000000 1.083
46455.000000 1.083
46460.000000 1.083
46465.000000 1.083
46470.000000 1.083
46475.000000 1.083
46480.000000 1.083
46485.000000 1.083
46490.000000 1.083
46495.000000 1.083
46500.000000 1.083
46505.000000 1.083
46510.000000 1.167
46515.000000 1.167
46520.000000 1.167
46525.000000 1.167
46530.000000 1.083
46535.000000 1.083
46540.000000 1.167
46545.000000 1.167
46550.000000 1.167
46555.000000 1.167
46560.000000 1.083
46565.000000 1.167
46570.000000 1.250
46575.000000 1.167
46580.000000 1.167
46585.000000 1.250
46590.000000 1.083
46595.000000 1.167
46600.000000 1.167
46605.000000 1.250
46610.000000 1.167
46615.000000 1.083
46620.000000 1.083
46625.000000 1.083
46630.000000 1.250
46635.000000 1.167
46640.000000 1.083
46645.000000 1.083
46650.000000 1.083
46655.000000 1.167
46660.000000 1.083
46665.000000 1.083
46670.000000 1.167
46675.000000 1.167
46680.000000 1.000
46685.000000 1.167
46690.000000 1.000
46695.000000 1.083
46700.000000 1.083
46705.000000 1.083
46710.000000 1.000
46715.000000 1.000
46720.000000 1.000
46725.000000 1.000
46730.000000 1.000
46735.000000 1.000
46740.000000 1.000
46745.000000 1.000
46750.000000 1.000
46755.000000 1.083
46760.000000 1.083
46765.000000 1.083
46770.000000 1.083
46775.000000 1.000
46780.000000 1.083
46785.000000 1.167
46790.000000 1.000
46795.000000 1.083
46800.000000 1.000
46805.000000 1.083
46810.000000 1.083
46815.000000 1.083
46820.000000 1.083
46825.000000 1.083
46830.000000 1.083
46835.000000 1.083
46840.000000 1.000
46845.000000 1.083
46850.000000 1.083
46855.000000 1.083
46860.000000 1.083
46865.000000 1.083
46870.000000 1.083
46875.000000 1.083
46880.000000 1.000
46885.000000 1.083
46890.000000 1.000
46895.000000 1.083
46900.000000 1.083
46905.000000 1.167
46910.000000 1.083
46915.000000 1.167
46920.000000 1.083
46925.000000 1.167
46930.000000 1.167
46935.000000 1.167
46940.000000 1.167
46945.000000 1.083
46950.000000 1.000
46955.000000 1.083
46960.000000 1.083
46965.000000 1.083
46970.000000 1.167
46975.000000 1.083
46980.000000 1.167
46985.000000 1.083
46990.000000 1.000
46995.000000 1.083
47000.000000 1.000
47005.000000 1.000
47010.000000 1.083
47015.000000 1.083
47020.000000 1.083
47025.000000 1.083
47030.000000 1.000
47035.000000 1.083
47040.000000 1.083
47045.000000 1.000
47050.000000 0.917
47055.000000 1.000
47060.000000 0.833
47065.000000 0.917
47070.000000 0.917
47075.000000 0.917
47080.000000 0.917
47085.000000 0.917
47090.000000 1.000
47095.000000 1.000
47100.000000 1.000
47105.000000 1.000
47110.000000 1.083
47115.000000 1.083
47120.000000 1.083
47125.000000 1.083
47130.000000 1.083
47135.000000 1.083
47140.000000 1.083
47145.000000 1.083
47150.000000 1.083
47155.000000 1.083
47160.000000 1.083
47165.000000 1.083
47170.000000 1.083
47175.000000 1.083
47180.000000 1.083
47185.000000 1.000
47190.000000 1.083
47195.000000 1.083
47200.000000 1.083
47205.000000 1.000
47210.000000 1.083
47215.000000 1.083
47220.000000 1.083
47225.000000 1.083
47230.000000 1.083
47235.000000 1.083
47240.000000 1.083
47245.000000 1.083
47250.000000 1.083
47255.000000 1.083
47260.000000 1.083
47265.000000 1.083
47270.000000 1.083
47275.000000 1.083
47280.000000 1.083
47285.000000 1.083
47290.000000 1.083
47295.000000 1.083
47300.000000 1.083
47305.000000 1.083
47310.000000 1.000
47315.000000 1.000
47320.000000 1.000
47325.000000 1.000
47330.000000 1.000
47335.000000 1.083
47340.000000 1.000
47345.000000 1.000
47350.000000 1.000
47355.000000 1.083
47360.000000 1.000
47365.000000 1.000
47370.000000 1.000
47375.000000 1.083
47380.000000 1.000
47385.000000 1.000
47390.000000 1.000
47395.000000 1.000
47400.000000 1.000
47405.000000 1.000
47410.000000 1.000
47415.000000 1.000
47420.000000 1.000
47425.000000 1.000
47430.000000 1.000
47435.000000 1.000
47440.000000 1.000
47445.000000 1.000
47450.000000 1.000
47455.000000 1.000
47460.000000 1.000
47465.000000 1.000
47470.000000 1.000
47475.000000 1.000
47480.000000 1.083
47485.000000 1.000
47490.000000 1.000
47495.000000 1.000
47500.000000 1.000
47505.000000 1.000
47510.000000 1.000
47515.000000 1.000
47520.000000 1.000
47525.000000 1.000
47530.000000 1.000
47535.000000 1.000
47540.000000 1.000
47545.000000 1.000
47550.000000 1.000
47555.000000 1.000
47560.000000 1.000
47565.000000 1.000
47570.000000 1.000
47575.000000 1.000
47580.000000 1.083
47585.000000 1.000
47590.000000 1.000
47595.000000 1.000
47600.000000 1.083
47605.000000 1.083
47610.000000 1.083
47615.000000 1.083
47620.000000 1.083
47625.000000 1.167
47630.000000 1.083
47635.000000 1.083
47640.000000 1.083
47645.000000 1.000
47650.000000 1.083
47655.000000 1.083
47660.000000 1.083
47665.000000 1.083
47670.000000 1.083
47675.000000 1.083
47680.000000 1.083
47685.000000 1.083
47690.000000 1.083
47695.000000 1.083
47700.000000 1.083
47705.000000 1.083
47710.000000 1.083
47715.000000 1.083
47720.000000 1.083
47725.000000 1.083
47730.000000 1.083
47735.000000 1.000
47740.000000 1.083
47745.000000 1.083
47750.000000 1.000
47755.000000 1.000
47760.000000 1.000
47765.000000 1.083
47770.000000 1.000
47775.000000 1.000
47780.000000 1.000
47785.000000 1.083
47790.000000 1.083
47795.000000 1.083
47800.000000 1.083
47805.000000 1.083
47810.000000 1.000
47815.000000 1.083
47820.000000 1.083
47825.000000 1.083
47830.000000 1.167
47835.000000 1.000
47840.000000 1.167
47845.000000 1.167
47850.000000 1.167
47855.000000 1.083
47860.000000 1.083
47865.000000 1.083
47870.000000 1.083
47875.000000 1.083
47880.000000 1.083
47885.000000 1.083
47890.000000 1.083
47895.000000 1.000
47900.000000 1.083
47905.000000 1.083
47910.000000 1.083
47915.000000 1.083
47920.000000 1.083
47925.000000 1.083
47930.000000 1.167
47935.000000 1.083
47940.000000 1.083
47945.000000 1.083
47950.000000 1.083
47955.000000 1.083
47960.000000 1.083
47965.000000 1.083
47970.000000 1.167
47975.000000 1.083
47980.000000 1.083
47985.000000 1.083
47990.000000 1.083
47995.000000 1.083
48000.000000 1.083
48005.000000 1.083
48010.000000 1.083
48015.000000 1.083
48020.000000 1.083
48025.000000 1.167
48030.000000 1.167
48035.000000 1.083
48040.000000 1.083
48045.000000 1.083
48050.000000 1.083
48055.000000 1.083
48060.000000 1.083
48065.000000 1.083
48070.000000 1.083
48075.000000 1.083
48080.000000 1.083
48085.000000 1.083
48090.000000 1.083
48095.000000 1.083
48100.000000 1.083
48105.000000 1.083
48110.000000 1.083
48115.000000 1.083
48120.000000 1.083
48125.000000 1.083
48130.000000 1.083
48135.000000 1.083
48140.000000 1.083
48145.000000 1.083
48150.000000 1.083
48155.000000 1.083
48160.000000 1.083
48165.000000 1.083
48170.000000 1.083
48175.000000 1.083
48180.000000 1.083
48185.000000 1.083
48190.000000 1.083
48195.000000 1.083
48200.000000 1.083
48205.000000 1.083
48210.000000 1.083
48215.000000 1.083
48220.000000 1.083
48225.000000 1.167
48230.000000 1.083
48235.000000 1.167
48240.000000 1.083
48245.000000 1.167
48250.000000 1.083
48255.000000 1.083
48260.000000 1.083
48265.000000 1.083
48270.000000 1.083
48275.000000 1.083
48280.000000 1.083
48285.000000 1.083
48290.000000 1.083
48295.000000 1.083
48300.000000 1.000
48305.000000 1.083
48310.000000 1.083
48315.000000 1.083
48320.000000 1.083
48325.000000 1.000
48330.000000 1.000
48335.000000 1.083
48340.000000 0.917
48345.000000 0.917
48350.000000 0.917
48355.000000 1.000
48360.000000 0.917
48365.000000 1.000
48370.000000 1.000
48375.000000 1.083
48380.000000 1.000
48385.000000 1.083
48390.000000 1.083
48395.000000 1.083
48400.000000 1.083
48405.000000 1.083
48410.000000 1.000
48415.000000 1.083
48420.000000 1.167
48425.000000 1.000
48430.000000 1.083
48435.000000 1.083
48440.000000 1.167
48445.000000 1.083
48450.000000 1.250
48455.000000 1.167
48460.000000 1.250
48465.000000 1.250
48470.000000 1.167
48475.000000 1.333
48480.000000 1.250
48485.000000 1.167
48490.000000 1.083
48495.000000 1.083
48500.000000 1.167
48505.000000 1.167
48510.000000 1.167
48515.000000 1.167
48520.000000 1.000
48525.000000 1.083
48530.000000 1.083
48535.000000 1.083
48540.000000 1.083
48545.000000 1.167
48550.000000 1.083
48555.000000 1.083
48560.000000 1.167
48565.000000 1.250
48570.000000 1.167
48575.000000 1.250
48580.000000 1.250
48585.000000 1.333
48590.000000 1.333
48595.000000 1.250
48600.000000 1.333
48605.000000 1.250
48610.000000 1.167
48615.000000 1.167
48620.000000 1.167
48625.000000 1.167
48630.000000 1.333
48635.000000 1.167
48640.000000 1.083
48645.000000 1.083
48650.000000 1.167
48655.000000 1.167
48660.000000 1.167
48665.000000 1.250
48670.000000 1.167
48675.000000 1.167
48680.000000 1.167
48685.000000 1.167
48690.000000 1.083
48695.000000 1.083
48700.000000 1.167
48705.000000 1.083
48710.000000 1.167
48715.000000 1.083
48720.000000 1.167
48725.000000 1.167
48730.000000 1.250
48735.000000 1.250
48740.000000 1.250
48745.000000 1.250
48750.000000 1.333
48755.000000 1.333
48760.000000 1.250
48765.000000 1.167
48770.000000 1.250
48775.000000 1.167
48780.000000 1.167
48785.000000 1.167
48790.000000 1.167
48795.000000 1.167
48800.000000 1.250
48805.000000 1.250
48810.000000 1.083
48815.000000 1.083
48820.000000 1.083
48825.000000 1.167
48830.000000 1.250
48835.000000 1.083
48840.000000 1.167
48845.000000 1.167
48850.000000 1.167
48855.000000 1.167
48860.000000 1.083
48865.000000 1.167
48870.000000 1.083
48875.000000 1.167
48880.000000 1.167
48885.000000 1.167
48890.000000 1.167
48895.000000 1.167
48900.000000 1.167
48905.000000 1.083
48910.000000 1.167
48915.000000 1.167
48920.000000 1.167
48925.000000 1.250
48930.000000 1.333
48935.000000 1.167
48940.000000 1.250
48945.000000 1.250
48950.000000 1.250
48955.000000 1.167
48960.000000 1.167
48965.000000 1.250
48970.000000 1.250
48975.000000 1.167
48980.000000 1.250
48985.000000 1.250
48990.000000 1.250
48995.000000 1.250
49000.000000 1.250
49005.000000 1.250
49010.000000 1.250
49015.000000 1.250
49020.000000 1.250
49025.000000 1.250
49030.000000 1.250
49035.000000 1.250
49040.000000 1.250
49045.000000 1.250
49050.000000 1.250
49055.000000 1.250
49060.000000 1.250
49065.000000 1.333
49070.000000 1.250
49075.000000 1.250
49080.000000 1.250
49085.000000 1.250
49090.000000 1.250
49095.000000 1.250
49100.000000 1.250
49105.000000 1.250
49110.000000 1.167
49115.000000 1.167
49120.000000 1.167
49125.000000 1.167
49130.000000 1.250
49135.000000 1.167
49140.000000 1.167
49145.000000 1.167
49150.000000 1.167
49155.000000 1.167
49160.000000 1.167
49165.000000 1.083
49170.000000 1.167
49175.000000 1.083
49180.000000 1.083
49185.000000 1.167
49190.000000 1.167
49195.000000 1.167
49200.000000 1.250
49205.000000 1.167
49210.000000 1.167
49215.000000 1.167
49220.000000 1.167
49225.000000 1.167
49230.000000 1.167
49235.000000 1.167
49240.000000 1.083
49245.000000 1.167
49250.000000 1.167
49255.000000 1.083
49260.000000 1.167
49265.000000 1.167
49270.000000 1.167
49275.000000 1.167
49280.000000 1.167
49285.000000 1.167
49290.000000 1.250
49295.000000 1.083
49300.000000 1.167
49305.000000 1.250
49310.000000 1.167
49315.000000 1.250
49320.000000 1.167
49325.000000 1.250
49330.000000 1.167
49335.000000 1.167
49340.000000 1.250
49345.000000 1.250
49350.000000 1.250
49355.000000 1.250
49360.000000 1.250
49365.000000 1.250
49370.000000 1.250
49375.000000 1.250
49380.000000 1.250
49385.000000 1.333
49390.000000 1.250
49395.000000 1.250
49400.000000 1.417
49405.000000 1.333
49410.000000 1.250
49415.000000 1.167
49420.000000 1.250
49425.000000 1.167
49430.000000 1.167
49435.000000 1.167
49440.000000 1.167
49445.000000 1.167
49450.000000 1.167
49455.000000 1.167
49460.000000 1.167
49465.000000 1.167
49470.000000 1.167
49475.000000 1.167
49480.000000 1.250
49485.000000 1.250
49490.000000 1.250
49495.000000 1.333
49500.000000 1.167
49505.000000 1.250
49510.000000 1.167
49515.000000 1.167
49520.000000 1.250
49525.000000 1.083
49530.000000 1.250
49535.000000 1.250
49540.000000 1.250
49545.000000 1.250
49550.000000 1.250
49555.000000 1.167
49560.000000 1.250
49565.000000 1.167
49570.000000 1.333
49575.000000 1.333
49580.000000 1.250
49585.000000 1.333
49590.000000 1.333
49595.000000 1.333
49600.000000 1.333
49605.000000 1.333
49610.000000 1.333
49615.000000 1.250
49620.000000 1.250
49625.000000 1.250
49630.000000 1.250
49635.000000 1.250
49640.000000 1.250
49645.000000 1.250
49650.000000 1.250
49655.000000 1.250
49660.000000 1.250
49665.000000 1.250
49670.000000 1.250
49675.000000 1.250
49680.000000 1.250
49685.000000 1.250
49690.000000 1.250
49695.000000 1.250
49700.000000 1.250
49705.000000 1.250
49710.000000 1.250
49715.000000 1.167
49720.000000 1.167
49725.000000 1.250
49730.000000 1.250
49735.000000 1.250
49740.000000 1.250
49745.000000 1.250
49750.000000 1.250
49755.000000 1.250
49760.000000 1.250
49765.000000 1.250
49770.000000 1.250
49775.000000 1.250
49780.000000 1.250
49785.000000 1.250
49790.000000 1.250
49795.000000 1.250
49800.000000 1.250
49805.000000 1.250
49810.000000 1.250
49815.000000 1.250
49820.000000 1.250
49825.000000 1.250
49830.000000 1.250
49835.000000 1.250
49840.000000 1.250
49845.000000 1.250
49850.000000 1.250
49855.000000 1.167
49860.000000 1.167
49865.000000 1.167
49870.000000 1.167
49875.000000 1.167
49880.000000 1.167
49885.000000 1.167
49890.000000 1.083
49895.000000 1.167
49900.000000 1.250
49905.000000 1.167
49910.000000 1.167
49915.000000 1.250
49920.000000 1.167
49925.000000 1.167
49930.000000 1.167
49935.000000 1.083
49940.000000 1.167
49945.000000 1.083
49950.000000 1.250
49955.000000 1.167
49960.000000 1.083
49965.000000 1.083
49970.000000 1.083
49975.000000 1.083
49980.000000 1.083
49985.000000 1.083
49990.000000 1.083
49995.000000 1.167
50000.000000 1.167
50005.000000 1.167
50010.000000 1.250
50015.000000 1.250
50020.000000 1.250
50025.000000 1.167
50030.000000 1.333
50035.000000 1.167
50040.000000 1.167
50045.000000 1.167
50050.000000 1.250
50055.000000 1.333
50060.000000 1.250
50065.000000 1.250
50070.000000 1.250
50075.000000 1.167
50080.000000 1.333
50085.000000 1.250
50090.000000 1.250
50095.000000 1.250
50100.000000 1.167
50105.000000 1.167
50110.000000 1.167
50115.000000 1.167
50120.000000 1.167
50125.000000 1.250
50130.000000 1.250
50135.000000 1.167
50140.000000 1.167
50145.000000 1.167
50150.000000 1.167
50155.000000 1.167
50160.000000 1.333
50165.000000 1.417
50170.000000 1.250
50175.000000 1.250
50180.000000 1.167
50185.000000 1.167
50190.000000 1.167
50195.000000 1.167
50200.000000 1.167
50205.000000 1.250
50210.000000 1.250
50215.000000 1.167
50220.000000 1.167
50225.000000 1.167
50230.000000 1.167
50235.000000 1.167
50240.000000 1.167
50245.000000 1.167
50250.000000 1.083
50255.000000 1.083
50260.000000 1.083
50265.000000 1.083
50270.000000 1.083
50275.000000 1.083
50280.000000 1.083
50285.000000 1.083
50290.000000 1.083
50295.000000 1.083
50300.000000 1.083
50305.000000 1.083
50310.000000 1.083
50315.000000 1.083
50320.000000 1.000
50325.000000 1.083
50330.000000 1.083
50335.000000 1.083
50340.000000 1.000
50345.000000 1.000
50350.000000 1.000
50355.000000 1.000
50360.000000 1.000
50365.000000 1.000
50370.000000 1.000
50375.000000 1.000
50380.000000 1.000
50385.000000 1.083
50390.000000 1.083
50395.000000 1.167
50400.000000 1.167
50405.000000 1.167
50410.000000 1.167
50415.000000 1.167
50420.000000 1.250
50425.000000 1.250
50430.000000 1.250
50435.000000 1.250
50440.000000 1.250
50445.000000 1.250
50450.000000 1.250
50455.000000 1.333
50460.000000 1.167
50465.000000 1.083
50470.000000 1.083
50475.000000 1.000
50480.000000 1.000
50485.000000 1.000
50490.000000 1.083
50495.000000 1.083
50500.000000 1.083
50505.000000 1.083
50510.000000 1.083
50515.000000 1.167
50520.000000 1.083
50525.000000 1.167
50530.000000 1.167
50535.000000 1.167
50540.000000 1.167
50545.000000 1.167
50550.000000 1.250
50555.000000 1.250
50560.000000 1.250
50565.000000 1.250
50570.000000 1.167
50575.000000 1.167
50580.000000 1.083
50585.000000 1.083
50590.000000 1.083
50595.000000 1.083
50600.000000 1.083
50605.000000 1.083
50610.000000 1.167
50615.000000 1.250
50620.000000 1.250
50625.000000 1.250
50630.000000 1.167
50635.000000 1.167
50640.000000 1.083
50645.000000 1.083
50650.000000 1.167
50655.000000 1.167
50660.000000 1.167
50665.000000 1.250
50670.000000 1.083
50675.000000 1.083
50680.000000 1.167
50685.000000 1.083
50690.000000 1.000
50695.000000 1.167
50700.000000 1.083
50705.000000 1.250
50710.000000 1.167
50715.000000 1.167
50720.000000 1.083
50725.000000 1.000
50730.000000 1.083
50735.000000 1.083
50740.000000 1.000
50745.000000 1.000
50750.000000 1.000
50755.000000 1.083
50760.000000 1.167
50765.000000 1.083
50770.000000 1.167
50775.000000 1.167
50780.000000 1.083
50785.000000 1.083
50790.000000 1.167
50795.000000 1.083
50800.000000 1.167
50805.000000 1.000
50810.000000 1.000
50815.000000 1.083
50820.000000 1.167
50825.000000 1.167
50830.000000 1.083
50835.000000 1.083
50840.000000 1.083
50845.000000 1.167
50850.000000 1.167
50855.000000 1.167
50860.000000 1.250
50865.000000 1.167
50870.000000 1.250
50875.000000 1.167
50880.000000 1.250
50885.000000 1.250
50890.000000 1.167
50895.000000 1.083
50900.000000 1.417
50905.000000 1.417
50910.000000 1.167
50915.000000 1.333
50920.000000 1.250
50925.000000 1.167
50930.000000 1.333
50935.000000 1.333
50940.000000 1.250
50945.000000 1.167
50950.000000 1.250
50955.000000 1.167
50960.000000 1.250
50965.000000 1.250
50970.000000 1.250
50975.000000 1.333
50980.000000 1.333
50985.000000 1.333
50990.000000 1.333
50995.000000 1.333
51000.000000 1.167
51005.000000 1.250
51010.000000 1.250
51015.000000 1.167
51020.000000 1.167
51025.000000 1.167
51030.000000 1.167
51035.000000 1.250
51040.000000 1.167
51045.000000 1.167
51050.000000 1.167
51055.000000 1.167
51060.000000 1.250
51065.000000 1.167
51070.000000 1.167
51075.000000 1.167
51080.000000 1.167
51085.000000 1.167
51090.000000 1.167
51095.000000 1.167
51100.000000 1.167
51105.000000 1.083
51110.000000 1.167
51115.000000 1.167
51120.000000 1.167
51125.000000 1.083
51130.000000 1.167
51135.000000 1.167
51140.000000 1.083
51145.000000 1.250
51150.000000 1.167
51155.000000 1.167
51160.000000 1.167
51165.000000 1.167
51170.000000 1.083
51175.000000 1.083
51180.000000 1.083
51185.000000 1.083
51190.000000 1.083
51195.000000 1.250
51200.000000 1.250
51205.000000 1.083
51210.000000 1.083
51215.000000 1.167
51220.000000 1.167
51225.000000 1.083
51230.000000 1.167
51235.000000 1.250
51240.000000 1.167
51245.000000 1.167
51250.000000 1.083
51255.000000 1.167
51260.000000 1.167
51265.000000 1.167
51270.000000 1.167
51275.000000 1.250
51280.000000 1.167
51285.000000 1.167
51290.000000 1.167
51295.000000 1.167
51300.000000 1.333
51305.000000 1.250
51310.000000 1.250
51315.000000 1.167
51320.000000 1.167
51325.000000 1.250
51330.000000 1.250
51335.000000 1.167
51340.000000 1.250
51345.000000 1.083
51350.000000 1.250
51355.000000 1.167
51360.000000 1.167
51365.000000 1.167
51370.000000 1.250
51375.000000 1.250
51380.000000 1.250
51385.000000 1.167
51390.000000 1.250
51395.000000 1.250
51400.000000 1.250
51405.000000 1.250
51410.000000 1.250
51415.000000 1.250
51420.000000 1.167
51425.000000 1.167
51430.000000 1.250
51435.000000 1.250
51440.000000 1.250
51445.000000 1.250
51450.000000 1.167
51455.000000 1.250
51460.000000 1.167
51465.000000 1.167
51470.000000 1.250
51475.000000 1.250
51480.000000 1.250
51485.000000 1.250
51490.000000 1.250
51495.000000 1.250
51500.000000 1.167
51505.000000 1.250
51510.000000 1.250
51515.000000 1.250
51520.000000 1.250
51525.000000 1.250
51530.000000 1.250
51535.000000 1.250
51540.000000 1.250
51545.000000 1.250
51550.000000 1.250
51555.000000 1.250
51560.000000 1.333
51565.000000 1.333
51570.000000 1.333
51575.000000 1.333
51580.000000 1.333
51585.000000 1.333
51590.000000 1.333
51595.000000 1.333
51600.000000 1.333
51605.000000 1.250
51610.000000 1.167
51615.000000 1.250
51620.000000 1.250
51625.000000 1.333
51630.000000 1.167
51635.000000 1.167
51640.000000 1.167
51645.000000 1.167
51650.000000 1.250
51655.000000 1.250
51660.000000 1.250
51665.000000 1.250
51670.000000 1.250
51675.000000 1.250
51680.000000 1.250
51685.000000 1.250
51690.000000 1.250
51695.000000 1.250
51700.000000 1.250
51705.000000 1.167
51710.000000 1.333
51715.000000 1.333
51720.000000 1.333
51725.000000 1.333
51730.000000 1.333
51735.000000 1.417
51740.000000 1.333
51745.000000 1.417
51750.000000 1.250
51755.000000 1.333
51760.000000 1.250
51765.000000 1.250
51770.000000 1.417
51775.000000 1.417
51780.000000 1.417
51785.000000 1.417
51790.000000 1.417
51795.000000 1.417
51800.000000 1.500
51805.000000 1.417
51810.000000 1.417
51815.000000 1.500
51820.000000 1.500
51825.000000 1.417
51830.000000 1.417
51835.000000 1.500
51840.000000 1.417
51845.000000 1.417
51850.000000 1.500
51855.000000 1.500
51860.000000 1.500
51865.000000 1.500
51870.000000 1.417
51875.000000 1.500
51880.000000 1.500
51885.000000 1.333
51890.000000 1.333
51895.000000 1.500
51900.000000 1.500
51905.000000 1.417
51910.000000 1.500
51915.000000 1.417
51920.000000 1.333
51925.000000 1.417
51930.000000 1.250
51935.000000 1.250
51940.000000 1.333
51945.000000 1.333
51950.000000 1.250
51955.000000 1.250
51960.000000 1.250
51965.000000 1.250
51970.000000 1.250
51975.000000 1.250
51980.000000 1.333
51985.000000 1.417
51990.000000 1.333
51995.000000 1.333
52000.000000 1.333
52005.000000 1.333
52010.000000 1.250
52015.000000 1.333
52020.000000 1.333
52025.000000 1.250
52030.000000 1.250
52035.000000 1.333
52040.000000 1.250
52045.000000 1.250
52050.000000 1.333
52055.000000 1.333
52060.000000 1.250
52065.000000 1.417
52070.000000 1.333
52075.000000 1.250
52080.000000 1.250
52085.000000 1.333
52090.000000 1.333
52095.000000 1.167
52100.000000 1.250
52105.000000 1.250
52110.000000 1.167
52115.000000 1.167
52120.000000 1.167
52125.000000 1.167
52130.000000 1.167
52135.000000 1.167
52140.000000 1.250
52145.000000 1.167
52150.000000 1.333
52155.000000 1.333
52160.000000 1.250
52165.000000 1.167
52170.000000 1.250
52175.000000 1.250
52180.000000 1.250
52185.000000 1.250
52190.000000 1.250
52195.000000 1.250
52200.000000 1.250
52205.000000 1.250
52210.000000 1.333
52215.000000 1.250
52220.000000 1.250
52225.000000 1.333
52230.000000 1.333
52235.000000 1.250
52240.000000 1.250
52245.000000 1.333
52250.000000 1.250
52255.000000 1.333
52260.000000 1.250
52265.000000 1.333
52270.000000 1.250
52275.000000 1.333
52280.000000 1.250
52285.000000 1.417
52290.000000 1.250
52295.000000 1.333
52300.000000 1.333
52305.000000 1.333
52310.000000 1.333
52315.000000 1.500
52320.000000 1.417
52325.000000 1.417
52330.000000 1.333
52335.000000 1.333
52340.000000 1.333
52345.000000 1.417
52350.000000 1.333
52355.000000 1.417
52360.000000 1.333
52365.000000 1.417
52370.000000 1.333
52375.000000 1.417
52380.000000 1.333
52385.000000 1.417
52390.000000 1.333
52395.000000 1.333
52400.000000 1.417
52405.000000 1.333
52410.000000 1.333
52415.000000 1.333
52420.000000 1.333
52425.000000 1.333
52430.000000 1.333
52435.000000 1.417
52440.000000 1.333
52445.000000 1.333
52450.000000 1.333
52455.000000 1.333
52460.000000 1.333
52465.000000 1.333
52470.000000 1.333
52475.000000 1.250
52480.000000 1.333
52485.000000 1.333
52490.000000 1.417
52495.000000 1.333
52500.000000 1.333
52505.000000 1.333
52510.000000 1.333
52515.000000 1.333
52520.000000 1.500
52525.000000 1.500
52530.000000 1.583
52535.000000 1.583
52540.000000 1.500
52545.000000 1.500
52550.000000 1.500
52555.000000 1.417
52560.000000 1.500
52565.000000 1.417
52570.000000 1.417
52575.000000 1.500
52580.000000 1.417
52585.000000 1.417
52590.000000 1.417
52595.000000 1.500
52600.000000 1.417
52605.000000 1.333
52610.000000 1.500
52615.000000 1.417
52620.000000 1.417
52625.000000 1.417
52630.000000 1.333
52635.000000 1.417
52640.000000 1.500
52645.000000 1.333
52650.000000 1.333
52655.000000 1.583
52660.000000 1.333
52665.000000 1.417
52670.000000 1.417
52675.000000 1.333
52680.000000 1.333
52685.000000 1.333
52690.000000 1.333
52695.000000 1.333
52700.000000 1.333
52705.000000 1.333
52710.000000 1.417
52715.000000 1.417
52720.000000 1.417
52725.000000 1.417
52730.000000 1.417
52735.000000 1.417
52740.000000 1.417
52745.000000 1.417
52750.000000 1.417
52755.000000 1.333
52760.000000 1.333
52765.000000 1.417
52770.000000 1.417
52775.000000 1.417
52780.000000 1.417
52785.000000 1.417
52790.000000 1.417
52795.000000 1.333
52800.000000 1.333
52805.000000 1.333
52810.000000 1.333
52815.000000 1.333
52820.000000 1.333
52825.000000 1.333
52830.000000 1.333
52835.000000 1.333
52840.000000 1.333
52845.000000 1.333
52850.000000 1.333
52855.000000 1.333
52860.000000 1.333
52865.000000 1.333
52870.000000 1.250
52875.000000 1.333
52880.000000 1.417
52885.000000 1.417
52890.000000 1.417
52895.000000 1.333
52900.000000 1.417
52905.000000 1.417
52910.000000 1.417
52915.000000 1.417
52920.000000 1.417
52925.000000 1.500
52930.000000 1.417
52935.000000 1.250
52940.000000 1.333
52945.000000 1.333
52950.000000 1.417
52955.000000 1.417
52960.000000 1.333
52965.000000 1.250
52970.000000 1.333
52975.000000 1.333
52980.000000 1.333
52985.000000 1.333
52990.000000 1.333
52995.000000 1.333
53000.000000 1.417
53005.000000 1.333
53010.000000 1.417
53015.000000 1.333
53020.000000 1.417
53025.000000 1.417
53030.000000 1.417
53035.000000 1.333
53040.000000 1.417
53045.000000 1.417
53050.000000 1.417
53055.000000 1.333
53060.000000 1.417
53065.000000 1.417
53070.000000 1.333
53075.000000 1.333
53080.000000 1.333
53085.000000 1.333
53090.000000 1.333
53095.000000 1.333
53100.000000 1.333
53105.000000 1.333
53110.000000 1.333
53115.000000 1.333
53120.000000 1.333
53125.000000 1.333
53130.000000 1.333
53135.000000 1.333
53140.000000 1.333
53145.000000 1.250
53150.000000 1.333
53155.000000 1.333
53160.000000 1.333
53165.000000 1.333
53170.000000 1.333
53175.000000 1.333
53180.000000 1.333
53185.000000 1.333
53190.000000 1.333
53195.000000 1.333
53200.000000 1.417
53205.000000 1.417
53210.000000 1.417
53215.000000 1.417
53220.000000 1.417
53225.000000 1.417
53230.000000 1.417
53235.000000 1.417
53240.000000 1.333
53245.000000 1.417
53250.000000 1.417
53255.000000 1.417
53260.000000 1.333
53265.000000 1.333
53270.000000 1.417
53275.000000 1.417
53280.000000 1.417
53285.000000 1.417
53290.000000 1.417
53295.000000 1.417
53300.000000 1.417
53305.000000 1.417
53310.000000 1.333
53315.000000 1.333
53320.000000 1.333
53325.000000 1.333
53330.000000 1.333
53335.000000 1.333
53340.000000 1.333
53345.000000 1.333
53350.000000 1.333
53355.000000 1.333
53360.000000 1.333
53365.000000 1.333
53370.000000 1.333
53375.000000 1.333
53380.000000 1.333
53385.000000 1.250
53390.000000 1.250
53395.000000 1.250
53400.000000 1.333
53405.000000 1.333
53410.000000 1.333
53415.000000 1.417
53420.000000 1.333
53425.000000 1.333
53430.000000 1.333
53435.000000 1.333
53440.000000 1.333
53445.000000 1.333
53450.000000 1.417
53455.000000 1.333
53460.000000 1.333
53465.000000 1.417
53470.000000 1.333
53475.000000 1.333
53480.000000 1.333
53485.000000 1.333
53490.000000 1.417
53495.000000 1.417
53500.000000 1.333
53505.000000 1.417
53510.000000 1.417
53515.000000 1.417
53520.000000 1.333
53525.000000 1.417
53530.000000 1.417
53535.000000 1.333
53540.000000 1.333
53545.000000 1.333
53550.000000 1.333
53555.000000 1.333
53560.000000 1.333
53565.000000 1.333
53570.000000 1.333
53575.000000 1.333
53580.000000 1.333
53585.000000 1.333
53590.000000 1.333
53595.000000 1.417
53600.000000 1.417
53605.000000 1.417
53610.000000 1.333
53615.000000 1.333
53620.000000 1.333
53625.000000 1.333
53630.000000 1.333
53635.000000 1.333
53640.000000 1.333
53645.000000 1.333
53650.000000 1.250
53655.000000 1.333
53660.000000 1.333
53665.000000 1.333
53670.000000 1.333
53675.000000 1.417
53680.000000 1.250
53685.000000 1.250
53690.000000 1.333
53695.000000 1.250
53700.000000 1.333
53705.000000 1.333
53710.000000 1.250
53715.000000 1.333
53720.000000 1.333
53725.000000 1.333
53730.000000 1.333
53735.000000 1.250
53740.000000 1.250
53745.000000 1.250
53750.000000 1.250
53755.000000 1.167
53760.000000 1.167
53765.000000 1.167
53770.000000 1.167
53775.000000 1.167
53780.000000 1.083
53785.000000 1.167
53790.000000 1.167
53795.000000 1.250
53800.000000 1.250
53805.000000 1.250
53810.000000 1.250
53815.000000 1.250
53820.000000 1.333
53825.000000 1.250
53830.000000 1.250
53835.000000 1.250
53840.000000 1.250
53845.000000 1.250
53850.000000 1.333
53855.000000 1.333
53860.000000 1.333
53865.000000 1.333
53870.000000 1.333
53875.000000 1.333
53880.000000 1.333
53885.000000 1.333
53890.000000 1.333
53895.000000 1.333
53900.000000 1.333
53905.000000 1.333
53910.000000 1.333
53915.000000 1.333
53920.000000 1.333
53925.000000 1.333
53930.000000 1.333
53935.000000 1.333
53940.000000 1.333
53945.000000 1.333
53950.000000 1.333
53955.000000 1.333
53960.000000 1.333
53965.000000 1.333
53970.000000 1.167
53975.000000 1.250
53980.000000 1.167
53985.000000 1.167
53990.000000 1.250
53995.000000 1.167
54000.000000 1.167
54005.000000 1.167
54010.000000 1.167
54015.000000 1.250
54020.000000 1.250
54025.000000 1.167
54030.000000 1.417
54035.000000 1.417
54040.000000 1.333
54045.000000 1.250
54050.000000 1.333
54055.000000 1.417
54060.000000 1.417
54065.000000 1.250
54070.000000 1.250
54075.000000 1.250
54080.000000 1.250
54085.000000 1.333
54090.000000 1.250
54095.000000 1.250
54100.000000 1.333
54105.000000 1.333
54110.000000 1.167
54115.000000 1.250
54120.000000 1.167
54125.000000 1.167
54130.000000 1.167
54135.000000 1.167
54140.000000 1.167
54145.000000 1.167
54150.000000 1.167
54155.000000 1.167
54160.000000 1.250
54165.000000 1.250
54170.000000 1.167
54175.000000 1.167
54180.000000 1.167
54185.000000 1.167
54190.000000 1.167
54195.000000 1.167
54200.000000 1.167
54205.000000 1.167
54210.000000 1.250
54215.000000 1.333
54220.000000 1.333
54225.000000 1.333
54230.000000 1.333
54235.000000 1.250
54240.000000 1.333
54245.000000 1.250
54250.000000 1.333
54255.000000 1.333
54260.000000 1.417
54265.000000 1.333
54270.000000 1.333
54275.000000 1.333
54280.000000 1.333
54285.000000 1.333
54290.000000 1.333
54295.000000 1.333
54300.000000 1.333
54305.000000 1.250
54310.000000 1.333
54315.000000 1.333
54320.000000 1.250
54325.000000 1.333
54330.000000 1.333
54335.000000 1.167
54340.000000 1.250
54345.000000 1.333
54350.000000 1.333
54355.000000 1.333
54360.000000 1.333
54365.000000 1.333
54370.000000 1.500
54375.000000 1.333
54380.000000 1.417
54385.000000 1.333
54390.000000 1.250
54395.000000 1.250
54400.000000 1.250
54405.000000 1.250
54410.000000 1.250
54415.000000 1.167
54420.000000 1.167
54425.000000 1.250
54430.000000 1.167
54435.000000 1.167
54440.000000 1.167
54445.000000 1.167
54450.000000 1.167
54455.000000 1.167
54460.000000 1.167
54465.000000 1.167
54470.000000 1.250
54475.000000 1.250
54480.000000 1.250
54485.000000 1.167
54490.000000 1.167
54495.000000 1.167
54500.000000 1.167
54505.000000 1.167
54510.000000 1.083
54515.000000 1.167
54520.000000 1.167
54525.000000 1.167
54530.000000 1.167
54535.000000 1.167
54540.000000 1.167
54545.000000 1.083
54550.000000 1.083
54555.000000 1.083
54560.000000 1.083
54565.000000 1.167
54570.000000 1.083
54575.000000 1.083
54580.000000 1.083
54585.000000 1.167
54590.000000 1.167
54595.000000 1.083
54600.000000 1.083
54605.000000 1.167
54610.000000 1.250
54615.000000 1.167
54620.000000 1.167
54625.000000 1.083
54630.000000 1.167
54635.000000 1.167
54640.000000 1.083
54645.000000 1.167
54650.000000 1.167
54655.000000 1.167
54660.000000 1.167
54665.000000 1.167
54670.000000 1.167
54675.000000 1.167
54680.000000 1.250
54685.000000 1.167
54690.000000 1.167
54695.000000 1.167
54700.000000 1.167
54705.000000 1.167
54710.000000 1.083
54715.000000 1.167
54720.000000 1.083
54725.000000 1.167
54730.000000 1.083
54735.000000 1.167
54740.000000 1.167
54745.000000 1.167
54750.000000 1.167
54755.000000 1.167
54760.000000 1.167
54765.000000 1.167
54770.000000 1.167
54775.000000 1.167
54780.000000 1.167
54785.000000 1.167
54790.000000 1.167
54795.000000 1.167
54800.000000 1.167
54805.000000 1.083
54810.000000 1.083
54815.000000 1.167
54820.000000 1.083
54825.000000 1.167
54830.000000 1.167
54835.000000 1.083
54840.000000 1.167
54845.000000 1.167
54850.000000 1.167
54855.000000 1.167
54860.000000 1.083
54865.000000 1.167
54870.000000 1.083
54875.000000 1.167
54880.000000 1.167
54885.000000 1.083
54890.000000 1.167
54895.000000 1.167
54900.000000 1.167
54905.000000 1.250
54910.000000 1.250
54915.000000 1.167
54920.000000 1.250
54925.000000 1.167
54930.000000 1.167
54935.000000 1.250
54940.000000 1.167
54945.000000 1.250
54950.000000 1.167
54955.000000 1.250
54960.000000 1.250
54965.000000 1.167
54970.000000 1.167
54975.000000 1.167
54980.000000 1.167
54985.000000 1.167
54990.000000 1.167
54995.000000 1.167
55000.000000 1.167
55005.000000 1.167
55010.000000 1.250
55015.000000 1.250
55020.000000 1.250
55025.000000 1.250
55030.000000 1.333
55035.000000 1.250
55040.000000 1.333
55045.000000 1.333
55050.000000 1.167
55055.000000 1.250
55060.000000 1.167
55065.000000 1.250
55070.000000 1.250
55075.000000 1.167
55080.000000 1.250
55085.000000 1.250
55090.000000 1.250
55095.000000 1.250
55100.000000 1.250
55105.000000 1.333
55110.000000 1.250
55115.000000 1.250
55120.000000 1.250
55125.000000 1.250
55130.000000 1.250
55135.000000 1.250
55140.000000 1.250
55145.000000 1.250
55150.000000 1.250
55155.000000 1.250
55160.000000 1.250
55165.000000 1.333
55170.000000 1.333
55175.000000 1.250
55180.000000 1.250
55185.000000 1.250
55190.000000 1.250
55195.000000 1.250
55200.000000 1.167
55205.000000 1.167
55210.000000 1.167
55215.000000 1.167
55220.000000 1.083
55225.000000 1.167
55230.000000 1.167
55235.000000 1.167
55240.000000 1.167
55245.000000 1.250
55250.000000 1.250
55255.000000 1.167
55260.000000 1.167
55265.000000 1.083
55270.000000 1.167
55275.000000 1.167
55280.000000 1.167
55285.000000 1.167
55290.000000 1.083
55295.000000 1.250
55300.000000 1.167
55305.000000 1.083
55310.000000 1.083
55315.000000 1.083
55320.000000 1.083
55325.000000 1.083
55330.000000 1.167
55335.000000 1.167
55340.000000 1.167
55345.000000 1.167
55350.000000 1.167
55355.000000 1.167
55360.000000 1.167
55365.000000 1.167
55370.000000 1.167
55375.000000 1.167
55380.000000 1.167
55385.000000 1.167
55390.000000 1.167
55395.000000 1.167
55400.000000 1.167
55405.000000 1.167
55410.000000 1.167
55415.000000 1.167
55420.000000 1.167
55425.000000 1.167
55430.000000 1.167
55435.000000 1.167
55440.000000 1.167
55445.000000 1.167
55450.000000 1.167
55455.000000 1.167
55460.000000 1.167
55465.000000 1.167
55470.000000 1.167
55475.000000 1.167
55480.000000 1.167
55485.000000 1.167
55490.000000 1.083
55495.000000 1.083
55500.000000 1.167
55505.000000 1.167
55510.000000 1.083
55515.000000 1.167
55520.000000 1.083
55525.000000 1.083
55530.000000 1.083
55535.000000 1.083
55540.000000 1.083
55545.000000 1.250
55550.000000 1.167
55555.000000 1.167
55560.000000 1.167
55565.000000 1.083
55570.000000 1.250
55575.000000 1.250
55580.000000 1.250
55585.000000 1.250
55590.000000 1.250
55595.000000 1.250
55600.000000 1.250
55605.000000 1.083
55610.000000 1.167
55615.000000 1.167
55620.000000 1.167
55625.000000 1.167
55630.000000 1.250
55635.000000 1.167
55640.000000 1.250
55645.000000 1.250
55650.000000 1.250
55655.000000 1.250
55660.000000 1.167
55665.000000 1.167
55670.000000 1.250
55675.000000 1.167
55680.000000 1.167
55685.000000 1.167
55690.000000 1.083
55695.000000 1.167
55700.000000 1.167
55705.000000 1.167
55710.000000 1.167
55715.000000 1.167
55720.000000 1.250
55725.000000 1.167
55730.000000 1.167
55735.000000 1.167
55740.000000 1.250
55745.000000 1.167
55750.000000 1.250
55755.000000 1.250
55760.000000 1.250
55765.000000 1.250
55770.000000 1.250
55775.000000 1.250
55780.000000 1.250
55785.000000 1.333
55790.000000 1.250
55795.000000 1.250
55800.000000 1.250
55805.000000 1.250
55810.000000 1.250
55815.000000 1.167
55820.000000 1.333
55825.000000 1.250
55830.000000 1.167
55835.000000 1.167
55840.000000 1.167
55845.000000 1.167
55850.000000 1.167
55855.000000 1.250
55860.000000 1.167
55865.000000 1.167
55870.000000 1.167
55875.000000 1.167
55880.000000 1.167
55885.000000 1.167
55890.000000 1.167
55895.000000 1.167
55900.000000 1.167
55905.000000 1.167
55910.000000 1.167
55915.000000 1.167
55920.000000 1.167
55925.000000 1.250
55930.000000 1.250
55935.000000 1.167
55940.000000 1.167
55945.000000 1.167
55950.000000 1.167
55955.000000 1.167
55960.000000 1.167
55965.000000 1.250
55970.000000 1.250
55975.000000 1.250
55980.000000 1.250
55985.000000 1.250
55990.000000 1.250
55995.000000 1.250
56000.000000 1.250
56005.000000 1.250
56010.000000 1.250
56015.000000 1.250
56020.000000 1.250
56025.000000 1.250
56030.000000 1.333
56035.000000 1.250
56040.000000 1.250
56045.000000 1.250
56050.000000 1.250
56055.000000 1.250
56060.000000 1.250
56065.000000 1.250
56070.000000 1.250
56075.000000 1.250
56080.000000 1.417
56085.000000 1.333
56090.000000 1.333
56095.000000 1.333
56100.000000 1.333
56105.000000 1.333
56110.000000 1.333
56115.000000 1.333
56120.000000 1.250
56125.000000 1.333
56130.000000 1.250
56135.000000 1.333
56140.000000 1.333
56145.000000 1.250
56150.000000 1.333
56155.000000 1.333
56160.000000 1.333
56165.000000 1.333
56170.000000 1.417
56175.000000 1.333
56180.000000 1.333
56185.000000 1.417
56190.000000 1.333
56195.000000 1.417
56200.000000 1.250
56205.000000 1.167
56210.000000 1.167
56215.000000 1.250
56220.000000 1.250
56225.000000 1.250
56230.000000 1.250
56235.000000 1.250
56240.000000 1.250
56245.000000 1.333
56250.000000 1.333
56255.000000 1.333
56260.000000 1.333
56265.000000 1.333
56270.000000 1.333
56275.000000 1.250
56280.000000 1.250
56285.000000 1.250
56290.000000 1.250
56295.000000 1.250
56300.000000 1.250
56305.000000 1.250
56310.000000 1.250
56315.000000 1.250
56320.000000 1.250
56325.000000 1.250
56330.000000 1.250
56335.000000 1.250
56340.000000 1.167
56345.000000 1.250
56350.000000 1.250
56355.000000 1.250
56360.000000 1.250
56365.000000 1.250
56370.000000 1.250
56375.000000 1.250
56380.000000 1.167
56385.000000 1.167
56390.000000 1.250
56395.000000 1.333
56400.000000 1.250
56405.000000 1.333
56410.000000 1.250
56415.000000 1.333
56420.000000 1.333
56425.000000 1.333
56430.000000 1.333
56435.000000 1.333
56440.000000 1.333
56445.000000 1.333
56450.000000 1.333
56455.000000 1.333
56460.000000 1.333
56465.000000 1.333
56470.000000 1.333
56475.000000 1.333
56480.000000 1.333
56485.000000 1.333
56490.000000 1.333
56495.000000 1.333
56500.000000 1.333
56505.000000 1.333
56510.000000 1.333
56515.000000 1.333
56520.000000 1.333
56525.000000 1.333
56530.000000 1.333
56535.000000 1.333
56540.000000 1.333
56545.000000 1.333
56550.000000 1.333
56555.000000 1.250
56560.000000 1.250
56565.000000 1.250
56570.000000 1.250
56575.000000 1.250
56580.000000 1.333
56585.000000 1.333
56590.000000 1.250
56595.000000 1.250
56600.000000 1.167
56605.000000 1.167
56610.000000 1.167
56615.000000 1.250
56620.000000 1.250
56625.000000 1.250
56630.000000 1.250
56635.000000 1.250
56640.000000 1.333
56645.000000 1.167
56650.000000 1.250
56655.000000 1.333
56660.000000 1.333
56665.000000 1.333
56670.000000 1.333
56675.000000 1.333
56680.000000 1.333
56685.000000 1.333
56690.000000 1.417
56695.000000 1.333
56700.000000 1.333
56705.000000 1.250
56710.000000 1.250
56715.000000 1.333
56720.000000 1.333
56725.000000 1.333
56730.000000 1.333
56735.000000 1.333
56740.000000 1.250
56745.000000 1.167
56750.000000 1.250
56755.000000 1.250
56760.000000 1.250
56765.000000 1.250
56770.000000 1.250
56775.000000 1.250
56780.000000 1.333
56785.000000 1.333
56790.000000 1.250
56795.000000 1.250
56800.000000 1.250
56805.000000 1.250
56810.000000 1.250
56815.000000 1.250
56820.000000 1.250
56825.000000 1.167
56830.000000 1.250
56835.000000 1.250
56840.000000 1.167
56845.000000 1.333
56850.000000 1.250
56855.000000 1.167
56860.000000 1.333
56865.000000 1.250
56870.000000 1.417
56875.000000 1.333
56880.000000 1.333
56885.000000 1.333
56890.000000 1.417
56895.000000 1.417
56900.000000 1.333
56905.000000 1.333
56910.000000 1.500
56915.000000 1.417
56920.000000 1.500
56925.000000 1.417
56930.000000 1.417
56935.000000 1.417
56940.000000 1.417
56945.000000 1.417
56950.000000 1.417
56955.000000 1.417
56960.000000 1.417
56965.000000 1.417
56970.000000 1.417
56975.000000 1.417
56980.000000 1.417
56985.000000 1.333
56990.000000 1.417
56995.000000 1.417
57000.000000 1.417
57005.000000 1.417
57010.000000 1.417
57015.000000 1.417
57020.000000 1.250
57025.000000 1.417
57030.000000 1.333
57035.000000 1.333
57040.000000 1.333
57045.000000 1.333
57050.000000 1.333
57055.000000 1.250
57060.000000 1.250
57065.000000 1.333
57070.000000 1.333
57075.000000 1.417
57080.000000 1.417
57085.000000 1.417
57090.000000 1.417
57095.000000 1.417
57100.000000 1.417
57105.000000 1.417
57110.000000 1.333
57115.000000 1.417
57120.000000 1.333
57125.000000 1.333
57130.000000 1.417
57135.000000 1.417
57140.000000 1.417
57145.000000 1.250
57150.000000 1.333
57155.000000 1.333
57160.000000 1.250
57165.000000 1.333
57170.000000 1.250
57175.000000 1.250
57180.000000 1.250
57185.000000 1.333
57190.000000 1.250
57195.000000 1.333
57200.000000 1.333
57205.000000 1.333
57210.000000 1.250
57215.000000 1.333
57220.000000 1.333
57225.000000 1.333
57230.000000 1.250
57235.000000 1.250
57240.000000 1.333
57245.000000 1.250
57250.000000 1.250
57255.000000 1.333
57260.000000 1.250
57265.000000 1.333
57270.000000 1.250
57275.000000 1.167
57280.000000 1.333
57285.000000 1.250
57290.000000 1.333
57295.000000 1.333
57300.000000 1.417
57305.000000 1.333
57310.000000 1.417
57315.000000 1.417
57320.000000 1.417
57325.000000 1.417
57330.000000 1.417
57335.000000 1.417
57340.000000 1.417
57345.000000 1.333
57350.000000 1.417
57355.000000 1.167
57360.000000 1.167
57365.000000 1.333
57370.000000 1.167
57375.000000 1.250
57380.000000 1.250
57385.000000 1.250
57390.000000 1.167
57395.000000 1.167
57400.000000 1.250
57405.000000 1.250
57410.000000 1.333
57415.000000 1.417
57420.000000 1.417
57425.000000 1.250
57430.000000 1.333
57435.000000 1.250
57440.000000 1.333
57445.000000 1.417
57450.000000 1.333
57455.000000 1.333
57460.000000 1.333
57465.000000 1.333
57470.000000 1.250
57475.000000 1.333
57480.000000 1.167
57485.000000 1.167
57490.000000 1.250
57495.000000 1.250
57500.000000 1.167
57505.000000 1.250
57510.000000 1.083
57515.000000 1.417
57520.000000 1.417
57525.000000 1.250
57530.000000 1.333
57535.000000 1.250
57540.000000 1.250
57545.000000 1.250
57550.000000 1.250
57555.000000 1.250
57560.000000 1.250
57565.000000 1.250
57570.000000 1.250
57575.000000 1.250
57580.000000 1.333
57585.000000 1.250
57590.000000 1.250
57595.000000 1.250
57600.000000 1.250
57605.000000 1.250
57610.000000 1.250
57615.000000 1.250
57620.000000 1.083
57625.000000 1.250
57630.000000 1.167
57635.000000 1.167
57640.000000 1.167
57645.000000 1.167
57650.000000 1.167
57655.000000 1.250
57660.000000 1.250
57665.000000 1.250
57670.000000 1.250
57675.000000 1.250
57680.000000 1.250
57685.000000 1.250
57690.000000 1.167
57695.000000 1.333
57700.000000 1.333
57705.000000 1.250
57710.000000 1.250
57715.000000 1.333
57720.000000 1.250
57725.000000 1.250
57730.000000 1.250
57735.000000 1.250
57740.000000 1.417
57745.000000 1.250
57750.000000 1.167
57755.000000 1.250
57760.000000 1.250
57765.000000 1.417
57770.000000 1.333
57775.000000 1.333
57780.000000 1.250
57785.000000 1.250
57790.000000 1.083
57795.000000 1.167
57800.000000 1.167
57805.000000 1.083
57810.000000 1.083
57815.000000 1.083
57820.000000 1.083
57825.000000 1.167
57830.000000 1.167
57835.000000 1.083
57840.000000 1.250
57845.000000 1.083
57850.000000 1.083
57855.000000 1.167
57860.000000 1.083
57865.000000 1.167
57870.000000 1.083
57875.000000 1.083
57880.000000 1.250
57885.000000 1.083
57890.000000 1.167
57895.000000 1.083
57900.000000 1.167
57905.000000 1.083
57910.000000 1.083
57915.000000 1.167
57920.000000 1.167
57925.000000 1.250
57930.000000 1.167
57935.000000 1.250
57940.000000 1.083
57945.000000 1.167
57950.000000 1.167
57955.000000 1.167
57960.000000 1.167
57965.000000 1.167
57970.000000 1.167
57975.000000 1.167
57980.000000 1.167
57985.000000 1.083
57990.000000 1.250
57995.000000 1.167
58000.000000 1.167
58005.000000 1.250
58010.000000 1.167
58015.000000 1.167
58020.000000 1.083
58025.000000 1.083
58030.000000 1.250
58035.000000 1.250
58040.000000 1.167
58045.000000 1.083
58050.000000 1.083
58055.000000 1.083
58060.000000 1.167
58065.000000 1.167
58070.000000 1.167
58075.000000 1.083
58080.000000 1.083
58085.000000 1.083
58090.000000 1.083
58095.000000 1.083
58100.000000 1.083
58105.000000 1.083
58110.000000 1.083
58115.000000 1.167
58120.000000 1.167
58125.000000 1.083
58130.000000 1.083
58135.000000 1.083
58140.000000 1.167
58145.000000 1.167
58150.000000 1.167
58155.000000 1.250
58160.000000 1.250
58165.000000 1.083
58170.000000 1.167
58175.000000 1.083
58180.000000 1.167
58185.000000 1.083
58190.000000 1.250
58195.000000 1.167
58200.000000 1.167
58205.000000 1.250
58210.000000 1.250
58215.000000 1.250
58220.000000 1.250
58225.000000 1.250
58230.000000 1.250
58235.000000 1.250
58240.000000 1.250
58245.000000 1.250
58250.000000 1.250
58255.000000 1.250
58260.000000 1.250
58265.000000 1.250
58270.000000 1.250
58275.000000 1.167
58280.000000 1.250
58285.000000 1.250
58290.000000 1.250
58295.000000 1.250
58300.000000 1.167
58305.000000 1.083
58310.000000 1.250
58315.000000 1.250
58320.000000 1.083
58325.000000 1.250
58330.000000 1.083
58335.000000 1.083
58340.000000 1.083
58345.000000 1.083
58350.000000 1.167
58355.000000 1.083
58360.000000 1.083
58365.000000 1.250
58370.000000 1.250
58375.000000 1.083
58380.000000 1.083
58385.000000 1.083
58390.000000 1.167
58395.000000 1.083
58400.000000 1.083
58405.000000 1.083
58410.000000 1.083
58415.000000 1.083
58420.000000 1.083
58425.000000 1.083
58430.000000 1.083
58435.000000 1.083
58440.000000 1.250
58445.000000 1.250
58450.000000 1.167
58455.000000 1.250
58460.000000 1.167
58465.000000 1.333
58470.000000 1.333
58475.000000 1.083
58480.000000 1.250
58485.000000 1.167
58490.000000 1.167
58495.000000 1.167
58500.000000 1.167
58505.000000 1.167
58510.000000 1.167
58515.000000 1.167
58520.000000 1.167
58525.000000 1.167
58530.000000 1.167
58535.000000 1.167
58540.000000 1.167
58545.000000 1.167
58550.000000 1.167
58555.000000 1.167
58560.000000 1.167
58565.000000 1.167
58570.000000 1.167
58575.000000 1.167
58580.000000 1.167
58585.000000 1.250
58590.000000 1.250
58595.000000 1.250
58600.000000 1.167
58605.000000 1.250
58610.000000 1.250
58615.000000 1.250
58620.000000 1.250
58625.000000 1.333
58630.000000 1.333
58635.000000 1.333
58640.000000 1.250
58645.000000 1.250
58650.000000 1.333
58655.000000 1.333
58660.000000 1.333
58665.000000 1.333
58670.000000 1.333
58675.000000 1.250
58680.000000 1.333
58685.000000 1.333
58690.000000 1.333
58695.000000 1.333
58700.000000 1.333
58705.000000 1.333
58710.000000 1.333
58715.000000 1.333
58720.000000 1.333
58725.000000 1.333
58730.000000 1.250
58735.000000 1.250
58740.000000 1.333
58745.000000 1.333
58750.000000 1.333
58755.000000 1.250
58760.000000 1.167
58765.000000 1.250
58770.000000 1.333
58775.000000 1.167
58780.000000 1.250
58785.000000 1.333
58790.000000 1.333
58795.000000 1.333
58800.000000 1.333
58805.000000 1.333
58810.000000 1.333
58815.000000 1.333
58820.000000 1.333
58825.000000 1.250
58830.000000 1.250
58835.000000 1.333
58840.000000 1.333
58845.000000 1.333
58850.000000 1.333
58855.000000 1.333
58860.000000 1.417
58865.000000 1.333
58870.000000 1.333
58875.000000 1.333
58880.000000 1.333
58885.000000 1.333
58890.000000 1.333
58895.000000 1.333
58900.000000 1.333
58905.000000 1.333
58910.000000 1.333
58915.000000 1.333
58920.000000 1.333
58925.000000 1.417
58930.000000 1.333
58935.000000 1.333
58940.000000 1.333
58945.000000 1.333
58950.000000 1.250
58955.000000 1.333
58960.000000 1.333
58965.000000 1.333
58970.000000 1.333
58975.000000 1.333
58980.000000 1.250
58985.000000 1.333
58990.000000 1.333
58995.000000 1.333
59000.000000 1.250
59005.000000 1.250
59010.000000 1.167
59015.000000 1.250
59020.000000 1.167
59025.000000 1.083
59030.000000 1.167
59035.000000 1.167
59040.000000 1.167
59045.000000 1.083
59050.000000 1.167
59055.000000 1.250
59060.000000 1.250
59065.000000 1.250
59070.000000 1.250
59075.000000 1.250
59080.000000 1.167
59085.000000 1.250
59090.000000 1.250
59095.000000 1.167
59100.000000 1.167
59105.000000 1.167
59110.000000 1.167
59115.000000 1.083
59120.000000 1.167
59125.000000 1.083
59130.000000 1.167
59135.000000 1.083
59140.000000 1.167
59145.000000 1.167
59150.000000 1.083
59155.000000 1.083
59160.000000 1.083
59165.000000 1.083
59170.000000 1.083
59175.000000 1.083
59180.000000 1.083
59185.000000 1.083
59190.000000 1.167
59195.000000 1.167
59200.000000 1.167
59205.000000 1.083
59210.000000 1.083
59215.000000 1.167
59220.000000 1.167
59225.000000 1.167
59230.000000 1.250
59235.000000 1.167
59240.000000 1.167
59245.000000 1.167
59250.000000 1.083
59255.000000 1.083
59260.000000 1.083
59265.000000 1.167
59270.000000 1.083
59275.000000 1.083
59280.000000 1.083
59285.000000 1.167
59290.000000 1.250
59295.000000 1.167
59300.000000 1.167
59305.000000 1.167
59310.000000 1.167
59315.000000 1.167
59320.000000 1.250
59325.000000 1.167
59330.000000 1.167
59335.000000 1.250
59340.000000 1.250
59345.000000 1.167
59350.000000 1.250
59355.000000 1.167
59360.000000 1.167
59365.000000 1.250
59370.000000 1.333
59375.000000 1.250
59380.000000 1.250
59385.000000 1.250
59390.000000 1.250
59395.000000 1.250
59400.000000 1.333
59405.000000 1.250
59410.000000 1.333
59415.000000 1.333
59420.000000 1.250
59425.000000 1.250
59430.000000 1.250
59435.000000 1.167
59440.000000 1.167
59445.000000 1.167
59450.000000 1.167
59455.000000 1.167
59460.000000 1.167
59465.000000 1.250
59470.000000 1.417
59475.000000 1.167
59480.000000 1.250
59485.000000 1.333
59490.000000 1.250
59495.000000 1.333
59500.000000 1.333
59505.000000 1.333
59510.000000 1.417
59515.000000 1.333
59520.000000 1.250
59525.000000 1.250
59530.000000 1.250
59535.000000 1.167
59540.000000 1.167
59545.000000 1.250
59550.000000 1.250
59555.000000 1.250
59560.000000 1.250
59565.000000 1.250
59570.000000 1.333
59575.000000 1.333
59580.000000 1.333
59585.000000 1.250
59590.000000 1.250
59595.000000 1.333
59600.000000 1.167
59605.000000 1.250
59610.000000 1.250
59615.000000 1.250
59620.000000 1.333
59625.000000 1.167
59630.000000 1.250
59635.000000 1.333
59640.000000 1.250
59645.000000 1.250
59650.000000 1.167
59655.000000 1.250
59660.000000 1.333
59665.000000 1.167
59670.000000 1.167
59675.000000 1.167
59680.000000 1.250
59685.000000 1.167
59690.000000 1.167
59695.000000 1.083
59700.000000 1.083
59705.000000 1.000
59710.000000 1.000
59715.000000 1.000
59720.000000 1.000
59725.000000 1.083
59730.000000 1.167
59735.000000 1.167
59740.000000 1.167
59745.000000 1.167
59750.000000 1.083
59755.000000 1.083
59760.000000 1.083
59765.000000 1.083
59770.000000 1.083
59775.000000 1.083
59780.000000 1.167
59785.000000 1.167
59790.000000 1.167
59795.000000 1.167
59800.000000 1.167
59805.000000 1.083
59810.000000 1.083
59815.000000 1.083
59820.000000 1.083
59825.000000 1.083
59830.000000 1.083
59835.000000 1.167
59840.000000 1.083
59845.000000 1.167
59850.000000 1.167
59855.000000 1.167
59860.000000 1.083
59865.000000 1.167
59870.000000 1.167
59875.000000 1.250
59880.000000 1.250
59885.000000 1.167
59890.000000 1.167
59895.000000 1.167
59900.000000 1.167
59905.000000 1.167
59910.000000 1.167
59915.000000 1.083
59920.000000 1.083
59925.000000 1.083
59930.000000 1.000
59935.000000 1.083
59940.000000 1.083
59945.000000 1.083
59950.000000 1.083
59955.000000 1.083
59960.000000 1.167
59965.000000 1.083
59970.000000 1.083
59975.000000 1.083
59980.000000 1.083
59985.000000 1.083
59990.000000 1.083
59995.000000 1.083
60000.000000 1.083
60005.000000 1.083
60010.000000 1.083
60015.000000 1.083
60020.000000 1.083
60025.000000 1.083
60030.000000 1.083
60035.000000 1.083
60040.000000 1.083
60045.000000 1.083
60050.000000 1.083
60055.000000 1.083
60060.000000 1.083
60065.000000 1.083
60070.000000 1.083
60075.000000 1.083
60080.000000 1.083
60085.000000 1.083
60090.000000 1.083
60095.000000 1.083
60100.000000 1.083
60105.000000 1.083
60110.000000 1.083
60115.000000 1.083
60120.000000 1.083
60125.000000 1.167
60130.000000 1.083
60135.000000 1.083
60140.000000 1.083
60145.000000 1.083
60150.000000 1.167
60155.000000 1.167
60160.000000 1.083
60165.000000 1.083
60170.000000 1.167
60175.000000 1.167
60180.000000 1.167
60185.000000 1.167
60190.000000 1.083
60195.000000 1.167
60200.000000 1.167
60205.000000 1.083
60210.000000 1.167
60215.000000 1.167
60220.000000 1.083
60225.000000 1.167
60230.000000 1.167
60235.000000 1.167
60240.000000 1.167
60245.000000 1.083
60250.000000 1.083
60255.000000 1.250
60260.000000 1.083
60265.000000 1.083
60270.000000 1.083
60275.000000 1.167
60280.000000 1.167
60285.000000 1.167
60290.000000 1.167
60295.000000 1.167
60300.000000 1.167
60305.000000 1.167
60310.000000 1.167
60315.000000 1.167
60320.000000 1.167
60325.000000 1.167
60330.000000 1.167
60335.000000 1.167
60340.000000 1.167
60345.000000 1.167
60350.000000 1.167
60355.000000 1.333
60360.000000 1.250
60365.000000 1.167
60370.000000 1.167
60375.000000 1.167
60380.000000 1.167
60385.000000 1.167
60390.000000 1.083
60395.000000 1.083
60400.000000 1.167
60405.000000 1.167
60410.000000 1.167
60415.000000 1.167
60420.000000 1.167
60425.000000 1.167
60430.000000 1.250
60435.000000 1.167
60440.000000 1.083
60445.000000 1.167
60450.000000 1.250
60455.000000 1.167
60460.000000 1.250
60465.000000 1.250
60470.000000 1.250
60475.000000 1.250
60480.000000 1.250
60485.000000 1.250
60490.000000 1.250
60495.000000 1.250
60500.000000 1.250
60505.000000 1.250
60510.000000 1.333
60515.000000 1.250
60520.000000 1.250
60525.000000 1.333
60530.000000 1.333
60535.000000 1.250
60540.000000 1.250
60545.000000 1.333
60550.000000 1.250
60555.000000 1.250
60560.000000 1.250
60565.000000 1.250
60570.000000 1.333
60575.000000 1.333
60580.000000 1.333
60585.000000 1.417
60590.000000 1.333
60595.000000 1.333
60600.000000 1.333
60605.000000 1.333
60610.000000 1.250
60615.000000 1.250
60620.000000 1.250
60625.000000 1.250
60630.000000 1.167
60635.000000 1.250
60640.000000 1.167
60645.000000 1.250
60650.000000 1.167
60655.000000 1.250
60660.000000 1.167
60665.000000 1.167
60670.000000 1.167
60675.000000 1.250
60680.000000 1.250
60685.000000 1.167
60690.000000 1.167
60695.000000 1.250
60700.000000 1.083
60705.000000 1.167
60710.000000 1.250
60715.000000 1.167
60720.000000 1.167
60725.000000 1.250
60730.000000 1.167
60735.000000 1.083
60740.000000 1.250
60745.000000 1.167
60750.000000 1.250
60755.000000 1.083
60760.000000 1.333
60765.000000 1.250
60770.000000 1.250
60775.000000 1.250
60780.000000 1.333
60785.000000 1.417
60790.000000 1.417
60795.000000 1.417
60800.000000 1.250
60805.000000 1.417
60810.000000 1.333
60815.000000 1.333
60820.000000 1.417
60825.000000 1.417
60830.000000 1.500
60835.000000 1.583
60840.000000 1.500
60845.000000 1.250
60850.000000 1.250
60855.000000 1.250
60860.000000 1.250
60865.000000 1.250
60870.000000 1.333
60875.000000 1.250
60880.000000 1.250
60885.000000 1.250
60890.000000 1.250
60895.000000 1.250
60900.000000 1.083
60905.000000 1.167
60910.000000 1.000
60915.000000 1.167
60920.000000 1.167
60925.000000 1.083
60930.000000 1.083
60935.000000 1.167
60940.000000 1.083
60945.000000 1.083
60950.000000 1.000
60955.000000 1.000
60960.000000 0.917
60965.000000 1.083
60970.000000 1.000
60975.000000 1.167
60980.000000 0.917
60985.000000 1.000
60990.000000 1.083
60995.000000 1.167
61000.000000 1.083
61005.000000 1.000
61010.000000 1.083
61015.000000 1.083
61020.000000 0.917
61025.000000 0.917
61030.000000 0.917
61035.000000 0.917
61040.000000 0.917
61045.000000 1.000
61050.000000 0.917
61055.000000 1.000
61060.000000 0.917
61065.000000 1.000
61070.000000 1.000
61075.000000 1.000
61080.000000 1.000
61085.000000 1.000
61090.000000 0.917
61095.000000 1.000
61100.000000 1.083
61105.000000 1.167
61110.000000 1.167
61115.000000 1.167
61120.000000 1.083
61125.000000 1.167
61130.000000 1.083
61135.000000 1.083
61140.000000 0.917
61145.000000 1.000
61150.000000 0.917
61155.000000 0.917
61160.000000 1.000
61165.000000 1.000
61170.000000 1.000
61175.000000 1.083
61180.000000 1.083
61185.000000 1.083
61190.000000 1.083
61195.000000 1.000
61200.000000 1.000
61205.000000 1.000
61210.000000 1.000
61215.000000 1.167
61220.000000 1.083
61225.000000 1.167
61230.000000 1.167
61235.000000 1.167
61240.000000 1.167
61245.000000 1.167
61250.000000 1.167
61255.000000 1.083
61260.000000 1.000
61265.000000 1.083
61270.000000 1.000
61275.000000 1.250
61280.000000 1.083
61285.000000 1.083
61290.000000 1.167
61295.000000 1.167
61300.000000 1.000
61305.000000 1.000
61310.000000 1.083
61315.000000 1.167
61320.000000 1.083
61325.000000 1.083
61330.000000 1.083
61335.000000 1.083
61340.000000 1.083
61345.000000 1.000
61350.000000 1.000
61355.000000 1.000
61360.000000 1.083
61365.000000 1.000
61370.000000 1.000
61375.000000 1.083
61380.000000 1.083
61385.000000 1.083
61390.000000 1.083
61395.000000 1.083
61400.000000 1.167
61405.000000 1.083
61410.000000 1.167
61415.000000 1.167
61420.000000 1.167
61425.000000 1.167
61430.000000 1.083
61435.000000 1.167
61440.000000 1.250
61445.000000 1.250
61450.000000 1.250
61455.000000 1.167
61460.000000 1.167
61465.000000 1.250
61470.000000 1.083
61475.000000 1.083
61480.000000 1.083
61485.000000 1.000
61490.000000 1.000
61495.000000 1.000
61500.000000 1.083
61505.000000 1.083
61510.000000 1.083
61515.000000 1.083
61520.000000 1.083
61525.000000 1.083
61530.000000 1.000
61535.000000 1.000
61540.000000 1.000
61545.000000 1.000
61550.000000 1.000
61555.000000 1.000
61560.000000 1.000
61565.000000 1.083
61570.000000 1.000
61575.000000 1.083
61580.000000 1.000
61585.000000 1.083
61590.000000 1.083
61595.000000 1.083
61600.000000 1.083
61605.000000 1.000
61610.000000 1.083
61615.000000 1.000
61620.000000 1.000
61625.000000 1.000
61630.000000 1.000
61635.000000 1.000
61640.000000 1.083
61645.000000 1.083
61650.000000 1.083
61655.000000 1.083
61660.000000 1.083
61665.000000 1.000
61670.000000 1.000
61675.000000 1.000
61680.000000 1.083
61685.000000 1.000
61690.000000 1.000
61695.000000 1.083
61700.000000 1.000
61705.000000 1.000
61710.000000 1.083
61715.000000 1.083
61720.000000 1.083
61725.000000 1.083
61730.000000 1.083
61735.000000 1.083
61740.000000 1.083
61745.000000 1.083
61750.000000 1.083
61755.000000 1.167
61760.000000 1.083
61765.000000 1.083
61770.000000 1.083
61775.000000 1.083
61780.000000 1.083
61785.000000 1.083
61790.000000 1.083
61795.000000 1.083
61800.000000 1.167
61805.000000 1.167
61810.000000 1.083
61815.000000 1.083
61820.000000 1.167
61825.000000 1.167
61830.000000 1.083
61835.000000 1.083
61840.000000 1.083
61845.000000 1.083
61850.000000 1.083
61855.000000 1.083
61860.000000 1.083
61865.000000 1.083
61870.000000 1.083
61875.000000 1.083
61880.000000 1.083
61885.000000 1.083
61890.000000 1.083
61895.000000 1.083
61900.000000 1.083
61905.000000 1.167
61910.000000 1.083
61915.000000 1.083
61920.000000 1.083
61925.000000 1.083
61930.000000 1.083
61935.000000 1.083
61940.000000 1.083
61945.000000 1.000
61950.000000 1.083
61955.000000 1.083
61960.000000 1.083
61965.000000 1.083
61970.000000 1.083
61975.000000 1.083
61980.000000 1.083
61985.000000 1.083
61990.000000 1.083
61995.000000 1.083
62000.000000 1.083
62005.000000 1.083
62010.000000 1.083
62015.000000 1.083
62020.000000 1.083
62025.000000 1.083
62030.000000 1.083
62035.000000 1.000
62040.000000 1.083
62045.000000 1.167
62050.000000 1.083
62055.000000 1.000
62060.000000 1.000
62065.000000 1.000
62070.000000 1.083
62075.000000 1.083
62080.000000 1.250
62085.000000 1.167
62090.000000 1.167
62095.000000 1.167
62100.000000 1.250
62105.000000 1.167
62110.000000 1.250
62115.000000 1.167
62120.000000 1.250
62125.000000 1.167
62130.000000 1.250
62135.000000 1.250
62140.000000 1.250
62145.000000 1.167
62150.000000 1.250
62155.000000 1.083
62160.000000 1.083
62165.000000 1.083
62170.000000 1.083
62175.000000 1.083
62180.000000 1.083
62185.000000 1.083
62190.000000 1.167
62195.000000 1.167
62200.000000 1.167
62205.000000 1.167
62210.000000 1.167
62215.000000 1.250
62220.000000 1.167
62225.000000 1.167
62230.000000 1.167
62235.000000 1.083
62240.000000 1.083
62245.000000 1.167
62250.000000 1.083
62255.000000 1.083
62260.000000 1.083
62265.000000 1.083
62270.000000 1.083
62275.000000 1.167
62280.000000 1.167
62285.000000 1.083
62290.000000 1.167
62295.000000 1.083
62300.000000 1.083
62305.000000 1.083
62310.000000 1.083
62315.000000 1.083
62320.000000 1.083
62325.000000 1.167
62330.000000 1.167
62335.000000 1.083
62340.000000 1.083
62345.000000 1.083
62350.000000 1.083
62355.000000 1.083
62360.000000 1.000
62365.000000 1.000
62370.000000 1.000
62375.000000 1.000
62380.000000 1.083
62385.000000 1.000
62390.000000 1.000
62395.000000 1.000
62400.000000 1.000
62405.000000 1.000
62410.000000 1.000
62415.000000 1.000
62420.000000 1.000
62425.000000 1.000
62430.000000 1.000
62435.000000 1.000
62440.000000 1.000
62445.000000 1.000
62450.000000 1.000
62455.000000 1.000
62460.000000 1.000
62465.000000 1.000
62470.000000 1.000
62475.000000 1.000
62480.000000 1.000
62485.000000 1.000
62490.000000 1.000
62495.000000 1.000
62500.000000 1.000
62505.000000 1.083
62510.000000 1.000
62515.000000 1.167
62520.000000 1.167
62525.000000 1.167
62530.000000 1.167
62535.000000 1.083
62540.000000 1.083
62545.000000 1.083
62550.000000 1.083
62555.000000 1.083
62560.000000 1.083
62565.000000 1.167
62570.000000 1.167
62575.000000 1.167
62580.000000 1.167
62585.000000 1.167
62590.000000 1.167
62595.000000 1.167
62600.000000 1.167
62605.000000 1.167
62610.000000 1.167
62615.000000 1.250
62620.000000 1.250
62625.000000 1.250
62630.000000 1.250
62635.000000 1.167
62640.000000 1.167
62645.000000 1.167
62650.000000 1.167
62655.000000 1.250
62660.000000 1.083
62665.000000 1.167
62670.000000 1.083
62675.000000 1.250
62680.000000 1.250
62685.000000 1.167
62690.000000 1.167
62695.000000 1.250
62700.000000 1.250
62705.000000 1.250
62710.000000 1.167
62715.000000 1.167
62720.000000 1.083
62725.000000 1.167
62730.000000 1.167
62735.000000 1.167
62740.000000 1.167
62745.000000 1.167
62750.000000 1.167
62755.000000 1.167
62760.000000 1.167
62765.000000 1.250
62770.000000 1.167
62775.000000 1.083
62780.000000 1.167
62785.000000 1.167
62790.000000 1.083
62795.000000 1.083
62800.000000 1.083
62805.000000 1.083
62810.000000 1.083
62815.000000 1.083
62820.000000 1.000
62825.000000 1.000
62830.000000 1.000
62835.000000 1.000
62840.000000 1.083
62845.000000 1.167
62850.000000 1.083
62855.000000 1.000
62860.000000 1.000
62865.000000 1.000
62870.000000 1.083
62875.000000 1.000
62880.000000 1.000
62885.000000 1.000
62890.000000 1.000
62895.000000 1.000
62900.000000 1.083
62905.000000 1.083
62910.000000 1.083
62915.000000 1.083
62920.000000 1.083
62925.000000 1.083
62930.000000 1.167
62935.000000 1.167
62940.000000 1.167
62945.000000 1.167
62950.000000 1.167
62955.000000 1.167
62960.000000 1.167
62965.000000 1.167
62970.000000 1.167
62975.000000 1.167
62980.000000 1.167
62985.000000 1.167
62990.000000 1.167
62995.000000 1.167
63000.000000 1.167
63005.000000 1.167
63010.000000 1.167
63015.000000 1.167
63020.000000 1.167
63025.000000 1.167
63030.000000 1.167
63035.000000 1.167
63040.000000 1.167
63045.000000 1.167
63050.000000 1.167
63055.000000 1.167
63060.000000 1.167
63065.000000 1.167
63070.000000 1.167
63075.000000 1.167
63080.000000 1.167
63085.000000 1.167
63090.000000 1.167
63095.000000 1.250
63100.000000 1.167
63105.000000 1.250
63110.000000 1.250
63115.000000 1.250
63120.000000 1.167
63125.000000 1.167
63130.000000 1.167
63135.000000 1.167
63140.000000 1.167
63145.000000 1.083
63150.000000 1.333
63155.000000 1.250
63160.000000 1.167
63165.000000 1.167
63170.000000 1.250
63175.000000 1.167
63180.000000 1.250
63185.000000 1.167
63190.000000 1.167
63195.000000 1.250
63200.000000 1.250
63205.000000 1.167
63210.000000 1.250
63215.000000 1.333
63220.000000 1.250
63225.000000 1.250
63230.000000 1.333
63235.000000 1.333
63240.000000 1.250
63245.000000 1.250
63250.000000 1.250
63255.000000 1.167
63260.000000 1.167
63265.000000 1.167
63270.000000 1.250
63275.000000 1.250
63280.000000 1.167
63285.000000 1.167
63290.000000 1.167
63295.000000 1.250
63300.000000 1.250
63305.000000 1.250
63310.000000 1.167
63315.000000 1.250
63320.000000 1.250
63325.000000 1.333
63330.000000 1.250
63335.000000 1.333
63340.000000 1.333
63345.000000 1.417
63350.000000 1.250
63355.000000 1.167
63360.000000 1.167
63365.000000 1.250
63370.000000 1.167
63375.000000 1.167
63380.000000 1.333
63385.000000 1.333
63390.000000 1.333
63395.000000 1.250
63400.000000 1.167
63405.000000 1.167
63410.000000 1.167
63415.000000 1.250
63420.000000 1.250
63425.000000 1.167
63430.000000 1.167
63435.000000 1.083
63440.000000 1.083
63445.000000 1.083
63450.000000 1.167
63455.000000 1.083
63460.000000 1.083
63465.000000 1.167
63470.000000 1.167
63475.000000 1.250
63480.000000 1.250
63485.000000 1.167
63490.000000 1.250
63495.000000 1.250
63500.000000 1.250
63505.000000 1.083
63510.000000 1.250
63515.000000 1.250
63520.000000 1.083
63525.000000 1.250
63530.000000 1.250
63535.000000 1.250
63540.000000 1.250
63545.000000 1.250
63550.000000 1.250
63555.000000 1.250
63560.000000 1.250
63565.000000 1.250
63570.000000 1.250
63575.000000 1.250
63580.000000 1.250
63585.000000 1.167
63590.000000 1.250
63595.000000 1.250
63600.000000 1.250
63605.000000 1.250
63610.000000 1.167
63615.000000 1.250
63620.000000 1.250
63625.000000 1.250
63630.000000 1.250
63635.000000 1.167
63640.000000 1.083
63645.000000 1.167
63650.000000 1.167
63655.000000 1.167
63660.000000 1.167
63665.000000 1.167
63670.000000 1.167
63675.000000 1.167
63680.000000 1.167
63685.000000 1.167
63690.000000 1.167
63695.000000 1.167
63700.000000 1.167
63705.000000 1.167
63710.000000 1.167
63715.000000 1.250
63720.000000 1.167
63725.000000 1.167
63730.000000 1.167
63735.000000 1.167
63740.000000 1.167
63745.000000 1.167
63750.000000 1.167
63755.000000 1.167
63760.000000 1.167
63765.000000 1.167
63770.000000 1.167
63775.000000 1.167
63780.000000 1.167
63785.000000 1.167
63790.000000 1.167
63795.000000 1.167
63800.000000 1.083
63805.000000 1.167
63810.000000 1.083
63815.000000 1.000
63820.000000 1.000
63825.000000 1.000
63830.000000 1.000
63835.000000 1.000
63840.000000 1.000
63845.000000 1.000
63850.000000 1.083
63855.000000 1.083
63860.000000 1.000
63865.000000 1.000
63870.000000 1.083
63875.000000 1.083
63880.000000 1.083
63885.000000 1.083
63890.000000 1.083
63895.000000 1.083
63900.000000 1.167
63905.000000 1.083
63910.000000 1.167
63915.000000 1.083
63920.000000 1.083
63925.000000 1.083
63930.000000 1.083
63935.000000 1.083
63940.000000 1.083
63945.000000 1.083
63950.000000 1.083
63955.000000 1.167
63960.000000 1.167
63965.000000 1.083
63970.000000 1.083
63975.000000 1.083
63980.000000 1.167
63985.000000 1.083
63990.000000 1.083
63995.000000 1.083
64000.000000 1.083
64005.000000 1.167
64010.000000 1.083
64015.000000 1.083
64020.000000 1.083
64025.000000 1.083
64030.000000 1.000
64035.000000 1.083
64040.000000 1.083
64045.000000 1.083
64050.000000 1.083
64055.000000 1.083
64060.000000 1.083
64065.000000 1.083
64070.000000 1.083
64075.000000 1.083
64080.000000 1.000
64085.000000 1.000
64090.000000 1.083
64095.000000 1.000
64100.000000 1.000
64105.000000 1.000
64110.000000 1.000
64115.000000 1.000
64120.000000 1.000
64125.000000 1.000
64130.000000 1.083
64135.000000 1.000
64140.000000 1.083
64145.000000 1.000
64150.000000 1.000
64155.000000 1.000
64160.000000 1.000
64165.000000 1.000
64170.000000 1.000
64175.000000 1.000
64180.000000 1.000
64185.000000 0.917
64190.000000 1.000
64195.000000 1.000
64200.000000 1.000
64205.000000 0.917
64210.000000 1.000
64215.000000 1.000
64220.000000 1.000
64225.000000 1.000
64230.000000 1.000
64235.000000 0.917
64240.000000 0.917
64245.000000 0.917
64250.000000 0.917
64255.000000 0.917
64260.000000 1.000
64265.000000 0.917
64270.000000 1.000
64275.000000 0.917
64280.000000 0.917
64285.000000 0.917
64290.000000 0.917
64295.000000 0.917
64300.000000 1.000
64305.000000 1.000
64310.000000 0.917
64315.000000 0.917
64320.000000 0.917
64325.000000 1.000
64330.000000 1.000
64335.000000 1.000
64340.000000 0.917
64345.000000 1.000
64350.000000 0.917
64355.000000 1.000
64360.000000 1.000
64365.000000 1.000
64370.000000 1.000
64375.000000 1.000
64380.000000 1.000
64385.000000 1.000
64390.000000 1.000
64395.000000 1.083
64400.000000 1.000
64405.000000 1.000
64410.000000 1.000
64415.000000 1.000
64420.000000 1.000
64425.000000 1.000
64430.000000 1.083
64435.000000 1.000
64440.000000 1.083
64445.000000 1.167
64450.000000 1.083
64455.000000 1.083
64460.000000 1.167
64465.000000 1.167
64470.000000 1.167
64475.000000 1.083
64480.000000 1.167
64485.000000 1.083
64490.000000 1.083
64495.000000 1.083
64500.000000 1.167
64505.000000 1.167
64510.000000 1.083
64515.000000 1.083
64520.000000 1.083
64525.000000 1.083
64530.000000 1.083
64535.000000 1.083
64540.000000 1.000
64545.000000 1.000
64550.000000 1.000
64555.000000 1.083
64560.000000 1.083
64565.000000 1.083
64570.000000 1.083
64575.000000 1.083
64580.000000 1.083
64585.000000 1.083
64590.000000 1.000
64595.000000 1.083
64600.000000 1.167
64605.000000 1.167
64610.000000 1.083
64615.000000 1.083
64620.000000 1.083
64625.000000 1.083
64630.000000 1.250
64635.000000 1.000
64640.000000 1.083
64645.000000 1.083
64650.000000 1.083
64655.000000 1.083
64660.000000 1.083
64665.000000 1.083
64670.000000 1.083
64675.000000 1.167
64680.000000 1.083
64685.000000 1.167
64690.000000 1.083
64695.000000 1.083
64700.000000 1.000
64705.000000 1.000
64710.000000 1.000
64715.000000 1.000
64720.000000 1.000
64725.000000 1.000
64730.000000 1.000
64735.000000 1.000
64740.000000 1.083
64745.000000 1.083
64750.000000 1.000
64755.000000 1.083
64760.000000 1.000
64765.000000 1.000
64770.000000 1.000
64775.000000 1.083
64780.000000 1.083
64785.000000 1.083
64790.000000 1.000
64795.000000 1.083
64800.000000 1.000
64805.000000 1.000
64810.000000 1.000
64815.000000 1.000
64820.000000 1.000
64825.000000 1.000
64830.000000 1.000
64835.000000 1.000
64840.000000 1.000
64845.000000 1.000
64850.000000 1.083
64855.000000 1.083
64860.000000 1.083
64865.000000 1.083
64870.000000 1.083
64875.000000 1.083
64880.000000 1.083
64885.000000 1.167
64890.000000 1.167
64895.000000 1.167
64900.000000 1.167
64905.000000 1.167
64910.000000 1.083
64915.000000 1.000
64920.000000 1.083
64925.000000 1.167
64930.000000 1.083
64935.000000 1.083
64940.000000 1.167
64945.000000 1.167
64950.000000 1.167
64955.000000 1.250
64960.000000 1.250
64965.000000 1.167
64970.000000 1.167
64975.000000 1.250
64980.000000 1.250
64985.000000 1.250
64990.000000 1.250
64995.000000 1.250
65000.000000 1.250
65005.000000 1.250
65010.000000 1.250
65015.000000 1.250
65020.000000 1.250
65025.000000 1.250
65030.000000 1.167
65035.000000 1.083
65040.000000 1.083
65045.000000 1.167
65050.000000 1.167
65055.000000 1.167
65060.000000 1.167
65065.000000 1.167
65070.000000 1.083
65075.000000 1.083
65080.000000 1.167
65085.000000 1.083
65090.000000 1.083
65095.000000 1.083
65100.000000 1.083
65105.000000 1.167
65110.000000 1.083
65115.000000 1.167
65120.000000 1.083
65125.000000 1.000
65130.000000 1.167
65135.000000 1.167
65140.000000 1.167
65145.000000 1.083
65150.000000 1.083
65155.000000 1.083
65160.000000 1.083
65165.000000 1.000
65170.000000 1.083
65175.000000 1.000
65180.000000 1.000
65185.000000 1.000
65190.000000 1.000
65195.000000 1.000
65200.000000 1.083
65205.000000 1.000
65210.000000 1.083
65215.000000 1.000
65220.000000 1.000
65225.000000 1.167
65230.000000 1.083
65235.000000 1.083
65240.000000 1.000
65245.000000 1.083
65250.000000 1.083
65255.000000 1.167
65260.000000 1.083
65265.000000 1.083
65270.000000 1.083
65275.000000 1.250
65280.000000 1.167
65285.000000 1.083
65290.000000 1.083
65295.000000 1.167
65300.000000 1.083
65305.000000 1.083
65310.000000 1.167
65315.000000 1.167
65320.000000 1.167
65325.000000 1.167
65330.000000 1.167
65335.000000 1.083
65340.000000 1.083
65345.000000 1.083
65350.000000 1.167
65355.000000 1.083
65360.000000 1.083
65365.000000 1.250
65370.000000 1.250
65375.000000 1.167
65380.000000 1.083
65385.000000 1.083
65390.000000 1.000
65395.000000 1.083
65400.000000 1.083
65405.000000 1.167
65410.000000 1.083
65415.000000 1.083
65420.000000 1.083
65425.000000 1.083
65430.000000 1.167
65435.000000 1.167
65440.000000 1.167
65445.000000 1.167
65450.000000 1.167
65455.000000 1.167
65460.000000 1.167
65465.000000 1.167
65470.000000 1.167
65475.000000 1.167
65480.000000 1.167
65485.000000 1.167
65490.000000 1.250
65495.000000 1.167
65500.000000 1.167
65505.000000 1.167
65510.000000 1.167
65515.000000 1.167
65520.000000 1.167
65525.000000 1.167
65530.000000 1.250
65535.000000 1.083
65540.000000 1.250
65545.000000 1.250
65550.000000 1.250
65555.000000 1.250
65560.000000 1.167
65565.000000 1.167
65570.000000 1.250
65575.000000 1.250
65580.000000 1.250
65585.000000 1.250
65590.000000 1.250
65595.000000 1.250
65600.000000 1.167
65605.000000 1.250
65610.000000 1.250
65615.000000 1.250
65620.000000 1.250
65625.000000 1.250
65630.000000 1.250
65635.000000 1.250
65640.000000 1.167
65645.000000 1.250
65650.000000 1.250
65655.000000 1.250
65660.000000 1.167
65665.000000 1.250
65670.000000 1.250
65675.000000 1.250
65680.000000 1.250
65685.000000 1.250
65690.000000 1.250
65695.000000 1.250
65700.000000 1.250
65705.000000 1.167
65710.000000 1.167
65715.000000 1.167
65720.000000 1.167
65725.000000 1.250
65730.000000 1.250
65735.000000 1.250
65740.000000 1.250
65745.000000 1.250
65750.000000 1.250
65755.000000 1.250
65760.000000 1.333
65765.000000 1.333
65770.000000 1.333
65775.000000 1.333
65780.000000 1.333
65785.000000 1.333
65790.000000 1.333
65795.000000 1.250
65800.000000 1.250
65805.000000 1.250
65810.000000 1.333
65815.000000 1.250
65820.000000 1.333
65825.000000 1.333
65830.000000 1.250
65835.000000 1.333
65840.000000 1.250
65845.000000 1.250
65850.000000 1.250
65855.000000 1.250
65860.000000 1.250
65865.000000 1.250
65870.000000 1.250
65875.000000 1.250
65880.000000 1.250
65885.000000 1.250
65890.000000 1.250
65895.000000 1.333
65900.000000 1.333
65905.000000 1.250
65910.000000 1.250
65915.000000 1.250
65920.000000 1.250
65925.000000 1.250
65930.000000 1.250
65935.000000 1.250
65940.000000 1.250
65945.000000 1.250
65950.000000 1.250
65955.000000 1.250
65960.000000 1.333
65965.000000 1.333
65970.000000 1.417
65975.000000 1.417
65980.000000 1.333
65985.000000 1.333
65990.000000 1.417
65995.000000 1.333
66000.000000 1.333
66005.000000 1.417
66010.000000 1.417
66015.000000 1.333
66020.000000 1.250
66025.000000 1.250
66030.000000 1.167
66035.000000 1.333
66040.000000 1.417
66045.000000 1.333
66050.000000 1.333
66055.000000 1.417
66060.000000 1.417
66065.000000 1.417
66070.000000 1.250
66075.000000 1.333
66080.000000 1.333
66085.000000 1.333
66090.000000 1.333
66095.000000 1.250
66100.000000 1.250
66105.000000 1.250
66110.000000 1.333
66115.000000 1.250
66120.000000 1.417
66125.000000 1.250
66130.000000 1.250
66135.000000 1.417
66140.000000 1.333
66145.000000 1.250
66150.000000 1.333
66155.000000 1.333
66160.000000 1.333
66165.000000 1.333
66170.000000 1.417
66175.000000 1.333
66180.000000 1.417
66185.000000 1.417
66190.000000 1.417
66195.000000 1.417
66200.000000 1.417
66205.000000 1.417
66210.000000 1.417
66215.000000 1.417
66220.000000 1.417
66225.000000 1.333
66230.000000 1.333
66235.000000 1.333
66240.000000 1.333
66245.000000 1.333
66250.000000 1.333
66255.000000 1.417
66260.000000 1.333
66265.000000 1.333
66270.000000 1.333
66275.000000 1.333
66280.000000 1.333
66285.000000 1.333
66290.000000 1.333
66295.000000 1.333
66300.000000 1.417
66305.000000 1.333
66310.000000 1.417
66315.000000 1.417
66320.000000 1.333
66325.000000 1.417
66330.000000 1.417
66335.000000 1.417
66340.000000 1.500
66345.000000 1.500
66350.000000 1.417
66355.000000 1.333
66360.000000 1.417
66365.000000 1.417
66370.000000 1.333
66375.000000 1.333
66380.000000 1.333
66385.000000 1.417
66390.000000 1.250
66395.000000 1.250
66400.000000 1.417
66405.000000 1.417
66410.000000 1.333
66415.000000 1.333
66420.000000 1.333
66425.000000 1.333
66430.000000 1.333
66435.000000 1.333
66440.000000 1.167
66445.000000 1.417
66450.000000 1.417
66455.000000 1.417
66460.000000 1.333
66465.000000 1.333
66470.000000 1.333
66475.000000 1.333
66480.000000 1.417
66485.000000 1.250
66490.000000 1.250
66495.000000 1.250
66500.000000 1.250
66505.000000 1.250
66510.000000 1.333
66515.000000 1.250
66520.000000 1.250
66525.000000 1.333
66530.000000 1.333
66535.000000 1.333
66540.000000 1.333
66545.000000 1.333
66550.000000 1.250
66555.000000 1.250
66560.000000 1.250
66565.000000 1.250
66570.000000 1.250
66575.000000 1.250
66580.000000 1.250
66585.000000 1.250
66590.000000 1.250
66595.000000 1.333
66600.000000 1.250
66605.000000 1.250
66610.000000 1.250
66615.000000 1.250
66620.000000 1.250
66625.000000 1.250
66630.000000 1.167
66635.000000 1.250
66640.000000 1.250
66645.000000 1.167
66650.000000 1.167
66655.000000 1.167
66660.000000 1.250
66665.000000 1.250
66670.000000 1.333
66675.000000 1.333
66680.000000 1.333
66685.000000 1.333
66690.000000 1.333
66695.000000 1.417
66700.000000 1.333
66705.000000 1.333
66710.000000 1.500
66715.000000 1.417
66720.000000 1.417
66725.000000 1.417
66730.000000 1.333
66735.000000 1.417
66740.000000 1.250
66745.000000 1.333
66750.000000 1.333
66755.000000 1.250
66760.000000 1.250
66765.000000 1.333
66770.000000 1.250
66775.000000 1.333
66780.000000 1.333
66785.000000 1.333
66790.000000 1.333
66795.000000 1.333
66800.000000 1.333
66805.000000 1.417
66810.000000 1.417
66815.000000 1.333
66820.000000 1.333
66825.000000 1.333
66830.000000 1.333
66835.000000 1.417
66840.000000 1.417
66845.000000 1.333
66850.000000 1.333
66855.000000 1.500
66860.000000 1.333
66865.000000 1.333
66870.000000 1.417
66875.000000 1.417
66880.000000 1.333
66885.000000 1.333
66890.000000 1.333
66895.000000 1.333
66900.000000 1.333
66905.000000 1.333
66910.000000 1.417
66915.000000 1.417
66920.000000 1.500
66925.000000 1.417
66930.000000 1.417
66935.000000 1.417
66940.000000 1.417
66945.000000 1.417
66950.000000 1.417
66955.000000 1.417
66960.000000 1.417
66965.000000 1.417
66970.000000 1.417
66975.000000 1.333
66980.000000 1.333
66985.000000 1.333
66990.000000 1.333
66995.000000 1.333
67000.000000 1.250
67005.000000 1.333
67010.000000 1.333
67015.000000 1.333
67020.000000 1.333
67025.000000 1.333
67030.000000 1.333
67035.000000 1.333
67040.000000 1.417
67045.000000 1.417
67050.000000 1.333
67055.000000 1.333
67060.000000 1.250
67065.000000 1.333
67070.000000 1.250
67075.000000 1.250
67080.000000 1.250
67085.000000 1.333
67090.000000 1.333
67095.000000 1.333
67100.000000 1.333
67105.000000 1.333
67110.000000 1.500
67115.000000 1.333
67120.000000 1.500
67125.000000 1.417
67130.000000 1.417
67135.000000 1.500
67140.000000 1.417
67145.000000 1.500
67150.000000 1.500
67155.000000 1.333
67160.000000 1.333
67165.000000 1.417
67170.000000 1.417
67175.000000 1.417
67180.000000 1.333
67185.000000 1.417
67190.000000 1.417
67195.000000 1.417
67200.000000 1.417
67205.000000 1.417
67210.000000 1.333
67215.000000 1.333
67220.000000 1.333
67225.000000 1.250
67230.000000 1.333
67235.000000 1.250
67240.000000 1.250
67245.000000 1.333
67250.000000 1.417
67255.000000 1.417
67260.000000 1.417
67265.000000 1.417
67270.000000 1.417
67275.000000 1.417
67280.000000 1.417
67285.000000 1.417
67290.000000 1.500
67295.000000 1.500
67300.000000 1.417
67305.000000 1.500
67310.000000 1.500
67315.000000 1.500
67320.000000 1.500
67325.000000 1.500
67330.000000 1.417
67335.000000 1.417
67340.000000 1.500
67345.000000 1.500
67350.000000 1.500
67355.000000 1.500
67360.000000 1.500
67365.000000 1.417
67370.000000 1.333
67375.000000 1.500
67380.000000 1.500
67385.000000 1.500
67390.000000 1.500
67395.000000 1.500
67400.000000 1.417
67405.000000 1.417
67410.000000 1.417
67415.000000 1.417
67420.000000 1.417
67425.000000 1.333
67430.000000 1.417
67435.000000 1.417
67440.000000 1.417
67445.000000 1.417
67450.000000 1.417
67455.000000 1.417
67460.000000 1.333
67465.000000 1.417
67470.000000 1.417
67475.000000 1.417
67480.000000 1.417
67485.000000 1.500
67490.000000 1.417
67495.000000 1.417
67500.000000 1.417
67505.000000 1.417
67510.000000 1.417
67515.000000 1.417
67520.000000 1.417
67525.000000 1.417
67530.000000 1.333
67535.000000 1.333
67540.000000 1.417
67545.000000 1.417
67550.000000 1.333
67555.000000 1.333
67560.000000 1.333
67565.000000 1.333
67570.000000 1.333
67575.000000 1.333
67580.000000 1.333
67585.000000 1.333
67590.000000 1.250
67595.000000 1.417
67600.000000 1.333
67605.000000 1.333
67610.000000 1.250
67615.000000 1.250
67620.000000 1.250
67625.000000 1.250
67630.000000 1.250
67635.000000 1.250
67640.000000 1.250
67645.000000 1.250
67650.000000 1.250
67655.000000 1.250
67660.000000 1.250
67665.000000 1.250
67670.000000 1.250
67675.000000 1.250
67680.000000 1.250
67685.000000 1.250
67690.000000 1.250
67695.000000 1.333
67700.000000 1.250
67705.000000 1.250
67710.000000 1.250
67715.000000 1.250
67720.000000 1.250
67725.000000 1.250
67730.000000 1.250
67735.000000 1.250
67740.000000 1.250
67745.000000 1.333
67750.000000 1.333
67755.000000 1.333
67760.000000 1.333
67765.000000 1.333
67770.000000 1.333
67775.000000 1.417
67780.000000 1.333
67785.000000 1.417
67790.000000 1.333
67795.000000 1.333
67800.000000 1.417
67805.000000 1.417
67810.000000 1.333
67815.000000 1.417
67820.000000 1.333
67825.000000 1.333
67830.000000 1.417
67835.000000 1.417
67840.000000 1.417
67845.000000 1.417
67850.000000 1.417
67855.000000 1.417
67860.000000 1.333
67865.000000 1.417
67870.000000 1.417
67875.000000 1.333
67880.000000 1.333
67885.000000 1.333
67890.000000 1.250
67895.000000 1.250
67900.000000 1.333
67905.000000 1.333
67910.000000 1.333
67915.000000 1.333
67920.000000 1.333
67925.000000 1.333
67930.000000 1.333
67935.000000 1.333
67940.000000 1.417
67945.000000 1.417
67950.000000 1.250
67955.000000 1.250
67960.000000 1.250
67965.000000 1.250
67970.000000 1.250
67975.000000 1.250
67980.000000 1.250
67985.000000 1.250
67990.000000 1.333
67995.000000 1.333
68000.000000 1.250
68005.000000 1.333
68010.000000 1.250
68015.000000 1.250
68020.000000 1.250
68025.000000 1.250
68030.000000 1.250
68035.000000 1.250
68040.000000 1.250
68045.000000 1.250
68050.000000 1.250
68055.000000 1.167
68060.000000 1.250
68065.000000 1.250
68070.000000 1.250
68075.000000 1.250
68080.000000 1.250
68085.000000 1.250
68090.000000 1.167
68095.000000 1.167
68100.000000 1.167
68105.000000 1.167
68110.000000 1.167
68115.000000 1.167
68120.000000 1.250
68125.000000 1.250
68130.000000 1.250
68135.000000 1.250
68140.000000 1.250
68145.000000 1.333
68150.000000 1.250
68155.000000 1.250
68160.000000 1.333
68165.000000 1.167
68170.000000 1.333
68175.000000 1.250
68180.000000 1.417
68185.000000 1.250
68190.000000 1.250
68195.000000 1.250
68200.000000 1.250
68205.000000 1.167
68210.000000 1.250
68215.000000 1.167
68220.000000 1.167
68225.000000 1.167
68230.000000 1.167
68235.000000 1.083
68240.000000 1.250
68245.000000 1.333
68250.000000 1.250
68255.000000 1.250
68260.000000 1.250
68265.000000 1.083
68270.000000 1.083
68275.000000 1.083
68280.000000 1.167
68285.000000 1.167
68290.000000 1.167
68295.000000 1.167
68300.000000 1.250
68305.000000 1.167
68310.000000 1.167
68315.000000 1.167
68320.000000 1.083
68325.000000 1.250
68330.000000 1.250
68335.000000 1.083
68340.000000 1.167
68345.000000 1.333
68350.000000 1.167
68355.000000 1.250
68360.000000 1.167
68365.000000 1.167
68370.000000 1.167
68375.000000 1.083
68380.000000 1.167
68385.000000 1.167
68390.000000 1.250
68395.000000 1.167
68400.000000 1.250
68405.000000 1.167
68410.000000 1.167
68415.000000 1.167
68420.000000 1.167
68425.000000 1.083
68430.000000 1.167
68435.000000 1.250
68440.000000 1.167
68445.000000 1.167
68450.000000 1.083
68455.000000 1.083
68460.000000 1.083
68465.000000 1.083
68470.000000 1.083
68475.000000 1.083
68480.000000 1.167
68485.000000 1.167
68490.000000 1.250
68495.000000 1.250
68500.000000 1.250
68505.000000 1.250
68510.000000 1.333
68515.000000 1.333
68520.000000 1.333
68525.000000 1.250
68530.000000 1.333
68535.000000 1.333
68540.000000 1.250
68545.000000 1.250
68550.000000 1.333
68555.000000 1.250
68560.000000 1.250
68565.000000 1.167
68570.000000 1.250
68575.000000 1.250
68580.000000 1.167
68585.000000 1.250
68590.000000 1.250
68595.000000 1.250
68600.000000 1.250
68605.000000 1.167
68610.000000 1.250
68615.000000 1.333
68620.000000 1.167
68625.000000 1.167
68630.000000 1.250
68635.000000 1.167
68640.000000 1.167
68645.000000 1.167
68650.000000 1.167
68655.000000 1.083
68660.000000 1.083
68665.000000 1.250
68670.000000 1.250
68675.000000 1.250
68680.000000 1.250
68685.000000 1.250
68690.000000 1.417
68695.000000 1.417
68700.000000 1.417
68705.000000 1.333
68710.000000 1.333
68715.000000 1.333
68720.000000 1.417
68725.000000 1.417
68730.000000 1.417
68735.000000 1.250
68740.000000 1.333
68745.000000 1.333
68750.000000 1.417
68755.000000 1.333
68760.000000 1.333
68765.000000 1.333
68770.000000 1.250
68775.000000 1.250
68780.000000 1.333
68785.000000 1.417
68790.000000 1.250
68795.000000 1.417
68800.000000 1.333
68805.000000 1.417
68810.000000 1.333
68815.000000 1.333
68820.000000 1.417
68825.000000 1.500
68830.000000 1.417
68835.000000 1.667
68840.000000 1.667
68845.000000 1.750
68850.000000 1.583
68855.000000 1.417
68860.000000 1.417
68865.000000 1.417
68870.000000 1.500
68875.000000 1.500
68880.000000 1.500
68885.000000 1.583
68890.000000 1.583
68895.000000 1.417
68900.000000 1.500
68905.000000 1.500
68910.000000 1.417
68915.000000 1.417
68920.000000 1.417
68925.000000 1.500
68930.000000 1.583
68935.000000 1.583
68940.000000 1.583
68945.000000 1.583
68950.000000 1.500
68955.000000 1.500
68960.000000 1.500
68965.000000 1.583
68970.000000 1.500
68975.000000 1.500
68980.000000 1.500
68985.000000 1.583
68990.000000 1.583
68995.000000 1.583
69000.000000 1.583
69005.000000 1.500
69010.000000 1.500
69015.000000 1.500
69020.000000 1.583
69025.000000 1.417
69030.000000 1.500
69035.000000 1.500
69040.000000 1.500
69045.000000 1.417
69050.000000 1.500
69055.000000 1.500
69060.000000 1.583
69065.000000 1.500
69070.000000 1.500
69075.000000 1.500
69080.000000 1.500
69085.000000 1.500
69090.000000 1.500
69095.000000 1.500
69100.000000 1.500
69105.000000 1.500
69110.000000 1.417
69115.000000 1.500
69120.000000 1.500
69125.000000 1.500
69130.000000 1.500
69135.000000 1.333
69140.000000 1.333
69145.000000 1.333
69150.000000 1.333
69155.000000 1.333
69160.000000 1.333
69165.000000 1.333
69170.000000 1.417
69175.000000 1.333
69180.000000 1.417
69185.000000 1.500
69190.000000 1.500
69195.000000 1.333
69200.000000 1.417
69205.000000 1.417
69210.000000 1.417
69215.000000 1.417
69220.000000 1.417
69225.000000 1.417
69230.000000 1.417
69235.000000 1.417
69240.000000 1.417
69245.000000 1.417
69250.000000 1.417
69255.000000 1.417
69260.000000 1.333
69265.000000 1.417
69270.000000 1.417
69275.000000 1.333
69280.000000 1.417
69285.000000 1.333
69290.000000 1.333
69295.000000 1.333
69300.000000 1.417
69305.000000 1.417
69310.000000 1.333
69315.000000 1.333
69320.000000 1.333
69325.000000 1.333
69330.000000 1.333
69335.000000 1.417
69340.000000 1.333
69345.000000 1.333
69350.000000 1.333
69355.000000 1.333
69360.000000 1.333
69365.000000 1.333
69370.000000 1.333
69375.000000 1.333
69380.000000 1.417
69385.000000 1.333
69390.000000 1.333
69395.000000 1.333
69400.000000 1.333
69405.000000 1.333
69410.000000 1.333
69415.000000 1.333
69420.000000 1.333
69425.000000 1.250
69430.000000 1.333
69435.000000 1.333
69440.000000 1.333
69445.000000 1.333
69450.000000 1.250
69455.000000 1.250
69460.000000 1.250
69465.000000 1.250
69470.000000 1.250
69475.000000 1.250
69480.000000 1.250
69485.000000 1.250
69490.000000 1.250
69495.000000 1.250
69500.000000 1.333
69505.000000 1.333
69510.000000 1.250
69515.000000 1.333
69520.000000 1.333
69525.000000 1.250
69530.000000 1.250
69535.000000 1.250
69540.000000 1.250
69545.000000 1.250
69550.000000 1.250
69555.000000 1.250
69560.000000 1.333
69565.000000 1.250
69570.000000 1.250
69575.000000 1.250
69580.000000 1.250
69585.000000 1.250
69590.000000 1.167
69595.000000 1.250
69600.000000 1.250
69605.000000 1.250
69610.000000 1.250
69615.000000 1.333
69620.000000 1.333
69625.000000 1.250
69630.000000 1.333
69635.000000 1.333
69640.000000 1.333
69645.000000 1.333
69650.000000 1.333
69655.000000 1.333
69660.000000 1.333
69665.000000 1.333
69670.000000 1.333
69675.000000 1.250
69680.000000 1.250
69685.000000 1.333
69690.000000 1.250
69695.000000 1.333
69700.000000 1.333
69705.000000 1.333
69710.000000 1.250
69715.000000 1.333
69720.000000 1.250
69725.000000 1.250
69730.000000 1.250
69735.000000 1.250
69740.000000 1.250
69745.000000 1.250
69750.000000 1.250
69755.000000 1.250
69760.000000 1.250
69765.000000 1.250
69770.000000 1.333
69775.000000 1.333
69780.000000 1.250
69785.000000 1.250
69790.000000 1.333
69795.000000 1.333
69800.000000 1.250
69805.000000 1.250
69810.000000 1.250
69815.000000 1.250
69820.000000 1.250
69825.000000 1.250
69830.000000 1.250
69835.000000 1.250
69840.000000 1.250
69845.000000 1.250
69850.000000 1.250
69855.000000 1.250
69860.000000 1.250
69865.000000 1.250
69870.000000 1.250
69875.000000 1.250
69880.000000 1.250
69885.000000 1.250
69890.000000 1.250
69895.000000 1.250
69900.000000 1.250
69905.000000 1.250
69910.000000 1.250
69915.000000 1.250
69920.000000 1.250
69925.000000 1.250
69930.000000 1.250
69935.000000 1.250
69940.000000 1.250
69945.000000 1.250
69950.000000 1.250
69955.000000 1.250
69960.000000 1.250
69965.000000 1.250
69970.000000 1.250
69975.000000 1.250
69980.000000 1.250
69985.000000 1.250
69990.000000 1.250
69995.000000 1.250
70000.000000 1.250
70005.000000 1.250
70010.000000 1.250
70015.000000 1.250
70020.000000 1.250
70025.000000 1.250
70030.000000 1.250
70035.000000 1.250
70040.000000 1.250
70045.000000 1.250
70050.000000 1.167
70055.000000 1.250
70060.000000 1.250
70065.000000 1.250
70070.000000 1.250
70075.000000 1.250
70080.000000 1.250
70085.000000 1.250
70090.000000 1.167
70095.000000 1.167
70100.000000 1.167
70105.000000 1.167
70110.000000 1.167
70115.000000 1.167
70120.000000 1.167
70125.000000 1.167
70130.000000 1.167
70135.000000 1.167
70140.000000 1.167
70145.000000 1.167
70150.000000 1.167
70155.000000 1.167
70160.000000 1.167
70165.000000 1.167
70170.000000 1.167
70175.000000 1.250
70180.000000 1.167
70185.000000 1.167
70190.000000 1.167
70195.000000 1.167
70200.000000 1.167
70205.000000 1.167
70210.000000 1.167
70215.000000 1.167
70220.000000 1.167
70225.000000 1.167
70230.000000 1.167
70235.000000 1.167
70240.000000 1.167
70245.000000 1.167
70250.000000 1.167
70255.000000 1.167
70260.000000 1.167
70265.000000 1.167
70270.000000 1.167
70275.000000 1.167
70280.000000 1.167
70285.000000 1.167
70290.000000 1.167
70295.000000 1.167
70300.000000 1.167
70305.000000 1.167
70310.000000 1.167
70315.000000 1.167
70320.000000 1.167
70325.000000 1.167
70330.000000 1.167
70335.000000 1.167
70340.000000 1.167
70345.000000 1.167
70350.000000 1.250
70355.000000 1.167
70360.000000 1.250
70365.000000 1.167
70370.000000 1.167
70375.000000 1.167
70380.000000 1.167
70385.000000 1.167
70390.000000 1.250
70395.000000 1.250
70400.000000 1.333
70405.000000 1.167
70410.000000 1.167
70415.000000 1.250
70420.000000 1.167
70425.000000 1.167
70430.000000 1.083
70435.000000 1.083
70440.000000 1.167
70445.000000 1.250
70450.000000 1.250
70455.000000 1.250
70460.000000 1.167
70465.000000 1.167
70470.000000 1.167
70475.000000 1.167
70480.000000 1.250
70485.000000 1.167
70490.000000 1.167
70495.000000 1.167
70500.000000 1.167
70505.000000 1.167
70510.000000 1.083
70515.000000 1.083
70520.000000 1.083
70525.000000 1.083
70530.000000 1.083
70535.000000 1.083
70540.000000 1.083
70545.000000 1.083
70550.000000 1.083
70555.000000 1.167
70560.000000 1.083
70565.000000 1.083
70570.000000 1.083
70575.000000 1.083
70580.000000 1.167
70585.000000 1.083
70590.000000 1.083
70595.000000 1.083
70600.000000 1.000
70605.000000 1.083
70610.000000 1.167
70615.000000 1.167
70620.000000 1.167
70625.000000 1.000
70630.000000 1.000
70635.000000 1.000
70640.000000 1.000
70645.000000 1.000
70650.000000 1.000
70655.000000 1.000
70660.000000 1.000
70665.000000 1.000
70670.000000 1.000
70675.000000 1.000
70680.000000 1.000
70685.000000 1.000
70690.000000 1.000
70695.000000 1.000
70700.000000 1.000
70705.000000 1.000
70710.000000 1.083
70715.000000 1.083
70720.000000 1.083
70725.000000 1.083
70730.000000 1.083
70735.000000 1.083
70740.000000 1.083
70745.000000 1.167
70750.000000 1.167
70755.000000 1.167
70760.000000 1.167
70765.000000 1.167
70770.000000 1.167
70775.000000 1.167
70780.000000 1.167
70785.000000 1.167
70790.000000 1.167
70795.000000 1.167
70800.000000 1.167
70805.000000 1.167
70810.000000 1.083
70815.000000 1.083
70820.000000 1.083
70825.000000 1.167
70830.000000 1.167
70835.000000 1.250
70840.000000 1.250
70845.000000 1.167
70850.000000 1.167
70855.000000 1.167
70860.000000 1.167
70865.000000 1.083
70870.000000 1.083
70875.000000 1.083
70880.000000 1.083
70885.000000 1.083
70890.000000 1.083
70895.000000 1.083
70900.000000 1.083
70905.000000 1.083
70910.000000 1.083
70915.000000 1.083
70920.000000 1.083
70925.000000 1.083
70930.000000 1.083
70935.000000 1.083
70940.000000 1.083
70945.000000 1.083
70950.000000 1.083
70955.000000 1.083
70960.000000 1.167
70965.000000 1.167
70970.000000 1.167
70975.000000 1.167
70980.000000 1.083
70985.000000 1.083
70990.000000 1.167
70995.000000 1.167
71000.000000 1.083
71005.000000 1.167
71010.000000 1.167
71015.000000 1.167
71020.000000 1.083
71025.000000 1.167
71030.000000 1.083
71035.000000 1.083
71040.000000 1.083
71045.000000 1.083
71050.000000 1.083
71055.000000 1.250
71060.000000 1.167
71065.000000 1.083
71070.000000 1.167
71075.000000 1.083
71080.000000 1.083
71085.000000 1.083
71090.000000 1.083
71095.000000 1.083
71100.000000 1.167
71105.000000 1.167
71110.000000 1.083
71115.000000 1.083
71120.000000 1.083
71125.000000 1.083
71130.000000 1.083
71135.000000 1.167
71140.000000 1.250
71145.000000 1.167
71150.000000 1.167
71155.000000 1.333
71160.000000 1.083
71165.000000 1.083
71170.000000 1.167
71175.000000 1.083
71180.000000 1.083
71185.000000 1.083
71190.000000 1.083
71195.000000 1.083
71200.000000 1.167
71205.000000 1.083
71210.000000 1.167
71215.000000 1.167
71220.000000 1.083
71225.000000 1.250
71230.000000 1.250
71235.000000 1.333
71240.000000 1.333
71245.000000 1.250
71250.000000 1.167
71255.000000 1.250
71260.000000 1.250
71265.000000 1.333
71270.000000 1.250
71275.000000 1.250
71280.000000 1.167
71285.000000 1.250
71290.000000 1.167
71295.000000 1.167
71300.000000 1.167
71305.000000 1.167
71310.000000 1.167
71315.000000 1.167
71320.000000 1.167
71325.000000 1.167
71330.000000 1.167
71335.000000 1.167
71340.000000 1.167
71345.000000 1.167
71350.000000 1.167
71355.000000 1.167
71360.000000 1.167
71365.000000 1.167
71370.000000 1.167
71375.000000 1.167
71380.000000 1.167
71385.000000 1.167
71390.000000 1.167
71395.000000 1.167
71400.000000 1.167
71405.000000 1.167
71410.000000 1.167
71415.000000 1.167
71420.000000 1.167
71425.000000 1.167
71430.000000 1.167
71435.000000 1.167
71440.000000 1.167
71445.000000 1.250
71450.000000 1.167
71455.000000 1.250
71460.000000 1.250
71465.000000 1.250
71470.000000 1.250
71475.000000 1.250
71480.000000 1.167
71485.000000 1.167
71490.000000 1.083
71495.000000 1.083
71500.000000 1.083
71505.000000 1.167
71510.000000 1.250
71515.000000 1.167
71520.000000 1.167
71525.000000 1.167
71530.000000 1.167
71535.000000 1.083
71540.000000 1.167
71545.000000 1.167
71550.000000 1.083
71555.000000 1.083
71560.000000 1.083
71565.000000 1.083
71570.000000 1.083
71575.000000 1.083
71580.000000 1.083
71585.000000 1.083
71590.000000 1.083
71595.000000 1.083
71600.000000 1.083
71605.000000 1.083
71610.000000 1.083
71615.000000 1.083
71620.000000 1.083
71625.000000 1.083
71630.000000 1.083
71635.000000 1.083
71640.000000 1.083
71645.000000 1.083
71650.000000 1.083
71655.000000 1.083
71660.000000 1.083
71665.000000 1.083
71670.000000 1.083
71675.000000 1.083
71680.000000 1.083
71685.000000 1.083
71690.000000 1.083
71695.000000 1.083
71700.000000 1.083
71705.000000 1.083
71710.000000 1.083
71715.000000 1.083
71720.000000 1.083
71725.000000 1.083
71730.000000 1.083
71735.000000 1.083
71740.000000 1.083
71745.000000 1.083
71750.000000 1.083
71755.000000 1.083
71760.000000 1.083
71765.000000 1.083
71770.000000 1.167
71775.000000 1.083
71780.000000 1.083
71785.000000 1.083
71790.000000 1.083
71795.000000 1.083
71800.000000 1.083
71805.000000 1.167
71810.000000 1.083
71815.000000 1.083
71820.000000 1.167
71825.000000 1.167
71830.000000 1.167
71835.000000 1.167
71840.000000 1.250
71845.000000 1.250
71850.000000 1.250
71855.000000 1.250
71860.000000 1.250
71865.000000 1.250
71870.000000 1.250
71875.000000 1.250
71880.000000 1.250
71885.000000 1.333
71890.000000 1.417
71895.000000 1.333
71900.000000 1.333
71905.000000 1.333
71910.000000 1.333
71915.000000 1.333
71920.000000 1.333
71925.000000 1.333
71930.000000 1.333
71935.000000 1.250
71940.000000 1.333
71945.000000 1.417
71950.000000 1.167
71955.000000 1.333
71960.000000 1.167
71965.000000 1.250
71970.000000 1.167
71975.000000 1.167
71980.000000 1.250
71985.000000 1.250
71990.000000 1.333
71995.000000 1.417
72000.000000 1.417
72005.000000 1.333
72010.000000 1.250
72015.000000 1.333
72020.000000 1.333
72025.000000 1.250
72030.000000 1.250
72035.000000 1.250
72040.000000 1.250
72045.000000 1.250
72050.000000 1.250
72055.000000 1.333
72060.000000 1.333
72065.000000 1.250
72070.000000 1.250
72075.000000 1.250
72080.000000 1.417
72085.000000 1.333
72090.000000 1.250
72095.000000 1.250
72100.000000 1.167
72105.000000 1.167
72110.000000 1.083
72115.000000 1.167
72120.000000 1.250
72125.000000 1.250
72130.000000 1.333
72135.000000 1.333
72140.000000 1.250
72145.000000 1.167
72150.000000 1.250
72155.000000 1.333
72160.000000 1.250
72165.000000 1.333
72170.000000 1.250
72175.000000 1.250
72180.000000 1.250
72185.000000 1.250
72190.000000 1.250
72195.000000 1.250
72200.000000 1.250
72205.000000 1.250
72210.000000 1.250
72215.000000 1.250
72220.000000 1.250
72225.000000 1.333
72230.000000 1.333
72235.000000 1.250
72240.000000 1.250
72245.000000 1.333
72250.000000 1.250
72255.000000 1.250
72260.000000 1.250
72265.000000 1.250
72270.000000 1.250
72275.000000 1.333
72280.000000 1.250
72285.000000 1.333
72290.000000 1.333
72295.000000 1.250
72300.000000 1.250
72305.000000 1.250
72310.000000 1.250
72315.000000 1.167
72320.000000 1.167
72325.000000 1.250
72330.000000 1.250
72335.000000 1.167
72340.000000 1.167
72345.000000 1.167
72350.000000 1.167
72355.000000 1.167
72360.000000 1.167
72365.000000 1.167
72370.000000 1.250
72375.000000 1.167
72380.000000 1.167
72385.000000 1.167
72390.000000 1.167
72395.000000 1.167
72400.000000 1.167
72405.000000 1.167
72410.000000 1.167
72415.000000 1.167
72420.000000 1.167
72425.000000 1.167
72430.000000 1.167
72435.000000 1.250
72440.000000 1.250
72445.000000 1.250
72450.000000 1.250
72455.000000 1.167
72460.000000 1.167
72465.000000 1.167
72470.000000 1.167
72475.000000 1.167
72480.000000 1.167
72485.000000 1.167
72490.000000 1.167
72495.000000 1.250
72500.000000 1.250
72505.000000 1.250
72510.000000 1.250
72515.000000 1.167
72520.000000 1.083
72525.000000 1.083
72530.000000 1.167
72535.000000 1.167
72540.000000 1.250
72545.000000 1.250
72550.000000 1.167
72555.000000 1.167
72560.000000 1.167
72565.000000 1.167
72570.000000 1.250
72575.000000 1.083
72580.000000 1.167
72585.000000 1.083
72590.000000 1.167
72595.000000 1.083
72600.000000 1.167
72605.000000 1.167
72610.000000 1.167
72615.000000 1.250
72620.000000 1.083
72625.000000 1.167
72630.000000 1.250
72635.000000 1.167
72640.000000 1.167
72645.000000 1.167
72650.000000 1.167
72655.000000 1.167
72660.000000 1.167
72665.000000 1.167
72670.000000 1.167
72675.000000 1.167
72680.000000 1.167
72685.000000 1.167
72690.000000 1.167
72695.000000 1.167
72700.000000 1.167
72705.000000 1.167
72710.000000 1.167
72715.000000 1.167
72720.000000 1.167
72725.000000 1.083
72730.000000 1.167
72735.000000 1.167
72740.000000 1.250
72745.000000 1.250
72750.000000 1.250
72755.000000 1.333
72760.000000 1.250
72765.000000 1.333
72770.000000 1.333
72775.000000 1.333
72780.000000 1.333
72785.000000 1.333
72790.000000 1.333
72795.000000 1.333
72800.000000 1.333
72805.000000 1.250
72810.000000 1.333
72815.000000 1.250
72820.000000 1.167
72825.000000 1.250
72830.000000 1.167
72835.000000 1.250
72840.000000 1.250
72845.000000 1.083
72850.000000 1.250
72855.000000 1.167
72860.000000 1.083
72865.000000 1.167
72870.000000 1.250
72875.000000 1.250
72880.000000 1.250
72885.000000 1.250
72890.000000 1.167
72895.000000 1.250
72900.000000 1.167
72905.000000 1.167
72910.000000 1.167
72915.000000 1.167
72920.000000 1.250
72925.000000 1.250
72930.000000 1.250
72935.000000 1.250
72940.000000 1.250
72945.000000 1.250
72950.000000 1.333
72955.000000 1.250
72960.000000 1.250
72965.000000 1.250
72970.000000 1.250
72975.000000 1.250
72980.000000 1.250
72985.000000 1.250
72990.000000 1.250
72995.000000 1.250
73000.000000 1.167
73005.000000 1.250
73010.000000 1.167
73015.000000 1.250
73020.000000 1.250
73025.000000 1.250
73030.000000 1.250
73035.000000 1.250
73040.000000 1.250
73045.000000 1.250
73050.000000 1.250
73055.000000 1.250
73060.000000 1.250
73065.000000 1.250
73070.000000 1.167
73075.000000 1.083
73080.000000 1.167
73085.000000 1.167
73090.000000 1.250
73095.000000 1.250
73100.000000 1.250
73105.000000 1.250
73110.000000 1.167
73115.000000 1.333
73120.000000 1.167
73125.000000 1.167
73130.000000 1.250
73135.000000 1.167
73140.000000 1.250
73145.000000 1.167
73150.000000 1.250
73155.000000 1.167
73160.000000 1.167
73165.000000 1.167
73170.000000 1.250
73175.000000 1.167
73180.000000 1.167
73185.000000 1.167
73190.000000 1.250
73195.000000 1.333
73200.000000 1.250
73205.000000 1.250
73210.000000 1.250
73215.000000 1.167
73220.000000 1.250
73225.000000 1.333
73230.000000 1.333
73235.000000 1.333
73240.000000 1.333
73245.000000 1.250
73250.000000 1.250
73255.000000 1.250
73260.000000 1.250
73265.000000 1.250
73270.000000 1.250
73275.000000 1.250
73280.000000 1.250
73285.000000 1.167
73290.000000 1.250
73295.000000 1.167
73300.000000 1.250
73305.000000 1.167
73310.000000 1.167
73315.000000 1.167
73320.000000 1.167
73325.000000 1.167
73330.000000 1.167
73335.000000 1.167
73340.000000 1.167
73345.000000 1.167
73350.000000 1.167
73355.000000 1.167
73360.000000 1.167
73365.000000 1.167
73370.000000 1.167
73375.000000 1.083
73380.000000 1.167
73385.000000 1.167
73390.000000 1.167
73395.000000 1.250
73400.000000 1.167
73405.000000 1.167
73410.000000 1.250
73415.000000 1.250
73420.000000 1.250
73425.000000 1.250
73430.000000 1.083
73435.000000 1.167
73440.000000 1.083
73445.000000 1.250
73450.000000 1.167
73455.000000 1.167
73460.000000 1.250
73465.000000 1.250
73470.000000 1.167
73475.000000 1.250
73480.000000 1.167
73485.000000 1.167
73490.000000 1.167
73495.000000 1.167
73500.000000 1.167
73505.000000 1.167
73510.000000 1.167
73515.000000 1.167
73520.000000 1.250
73525.000000 1.417
73530.000000 1.333
73535.000000 1.250
73540.000000 1.333
73545.000000 1.250
73550.000000 1.250
73555.000000 1.250
73560.000000 1.167
73565.000000 1.333
73570.000000 1.333
73575.000000 1.333
73580.000000 1.250
73585.000000 1.250
73590.000000 1.250
73595.000000 1.417
73600.000000 1.333
73605.000000 1.333
73610.000000 1.250
73615.000000 1.250
73620.000000 1.250
73625.000000 1.250
73630.000000 1.333
73635.000000 1.250
73640.000000 1.250
73645.000000 1.250
73650.000000 1.250
73655.000000 1.250
73660.000000 1.250
73665.000000 1.250
73670.000000 1.250
73675.000000 1.250
73680.000000 1.250
73685.000000 1.250
73690.000000 1.333
73695.000000 1.333
73700.000000 1.333
73705.000000 1.250
73710.000000 1.250
73715.000000 1.250
73720.000000 1.167
73725.000000 1.167
73730.000000 1.167
73735.000000 1.250
73740.000000 1.250
73745.000000 1.167
73750.000000 1.167
73755.000000 1.167
73760.000000 1.250
73765.000000 1.417
73770.000000 1.417
73775.000000 1.250
73780.000000 1.250
73785.000000 1.250
73790.000000 1.250
73795.000000 1.250
73800.000000 1.333
73805.000000 1.333
73810.000000 1.333
73815.000000 1.333
73820.000000 1.250
73825.000000 1.333
73830.000000 1.250
73835.000000 1.250
73840.000000 1.250
73845.000000 1.333
73850.000000 1.250
73855.000000 1.333
73860.000000 1.250
73865.000000 1.333
73870.000000 1.250
73875.000000 1.333
73880.000000 1.417
73885.000000 1.333
73890.000000 1.417
73895.000000 1.250
73900.000000 1.250
73905.000000 1.250
73910.000000 1.333
73915.000000 1.333
73920.000000 1.333
73925.000000 1.333
73930.000000 1.250
73935.000000 1.250
73940.000000 1.250
73945.000000 1.333
73950.000000 1.250
73955.000000 1.250
73960.000000 1.333
73965.000000 1.250
73970.000000 1.333
73975.000000 1.417
73980.000000 1.583
73985.000000 1.417
73990.000000 1.417
73995.000000 1.500
74000.000000 1.500
74005.000000 1.333
74010.000000 1.417
74015.000000 1.417
74020.000000 1.500
74025.000000 1.500
74030.000000 1.500
74035.000000 1.583
74040.000000 1.417
74045.000000 1.667
74050.000000 1.500
74055.000000 1.583
74060.000000 1.583
74065.000000 1.500
74070.000000 1.667
74075.000000 1.667
74080.000000 1.667
74085.000000 1.667
74090.000000 1.667
74095.000000 1.667
74100.000000 1.667
74105.000000 1.583
74110.000000 1.583
74115.000000 1.583
74120.000000 1.583
74125.000000 1.583
74130.000000 1.583
74135.000000 1.667
74140.000000 1.583
74145.000000 1.583
74150.000000 1.583
74155.000000 1.583
74160.000000 1.583
74165.000000 1.583
74170.000000 1.583
74175.000000 1.583
74180.000000 1.500
74185.000000 1.500
74190.000000 1.583
74195.000000 1.583
74200.000000 1.583
74205.000000 1.500
74210.000000 1.583
74215.000000 1.583
74220.000000 1.500
74225.000000 1.583
74230.000000 1.583
74235.000000 1.583
74240.000000 1.583
74245.000000 1.583
74250.000000 1.583
74255.000000 1.583
74260.000000 1.583
74265.000000 1.583
74270.000000 1.583
74275.000000 1.667
74280.000000 1.667
74285.000000 1.750
74290.000000 1.750
74295.000000 1.750
74300.000000 1.667
74305.000000 1.667
74310.000000 1.750
74315.000000 1.583
74320.000000 1.583
74325.000000 1.667
74330.000000 1.667
74335.000000 1.667
74340.000000 1.583
74345.000000 1.583
74350.000000 1.583
74355.000000 1.667
74360.000000 1.667
74365.000000 1.583
74370.000000 1.583
74375.000000 1.667
74380.000000 1.583
74385.000000 1.667
74390.000000 1.667
74395.000000 1.667
74400.000000 1.750
74405.000000 1.667
74410.000000 1.750
74415.000000 1.750
74420.000000 1.750
74425.000000 1.667
74430.000000 1.667
74435.000000 1.583
74440.000000 1.583
74445.000000 1.667
74450.000000 1.750
74455.000000 1.500
74460.000000 1.583
74465.000000 1.583
74470.000000 1.583
74475.000000 1.667
74480.000000 1.667
74485.000000 1.667
74490.000000 1.583
74495.000000 1.667
74500.000000 1.667
74505.000000 1.667
74510.000000 1.667
74515.000000 1.667
74520.000000 1.667
74525.000000 1.667
74530.000000 1.667
74535.000000 1.750
74540.000000 1.500
74545.000000 1.500
74550.000000 1.500
74555.000000 1.500
74560.000000 1.500
74565.000000 1.583
74570.000000 1.417
74575.000000 1.583
74580.000000 1.417
74585.000000 1.583
74590.000000 1.583
74595.000000 1.583
74600.000000 1.500
74605.000000 1.583
74610.000000 1.500
74615.000000 1.500
74620.000000 1.500
74625.000000 1.500
74630.000000 1.500
74635.000000 1.583
74640.000000 1.667
74645.000000 1.583
74650.000000 1.500
74655.000000 1.500
74660.000000 1.583
74665.000000 1.667
74670.000000 1.667
74675.000000 1.583
74680.000000 1.583
74685.000000 1.583
74690.000000 1.583
74695.000000 1.583
74700.000000 1.500
74705.000000 1.583
74710.000000 1.583
74715.000000 1.667
74720.000000 1.583
74725.000000 1.500
74730.000000 1.500
74735.000000 1.583
74740.000000 1.583
74745.000000 1.667
74750.000000 1.667
74755.000000 1.667
74760.000000 1.667
74765.000000 1.583
74770.000000 1.500
74775.000000 1.500
74780.000000 1.500
74785.000000 1.583
74790.000000 1.500
74795.000000 1.500
74800.000000 1.500
74805.000000 1.500
74810.000000 1.500
74815.000000 1.500
74820.000000 1.500
74825.000000 1.500
74830.000000 1.500
74835.000000 1.500
74840.000000 1.500
74845.000000 1.500
74850.000000 1.500
74855.000000 1.417
74860.000000 1.500
74865.000000 1.500
74870.000000 1.583
74875.000000 1.667
74880.000000 1.583
74885.000000 1.583
74890.000000 1.583
74895.000000 1.583
74900.000000 1.583
74905.000000 1.583
74910.000000 1.583
74915.000000 1.583
74920.000000 1.583
74925.000000 1.500
74930.000000 1.583
74935.000000 1.750
74940.000000 1.750
74945.000000 1.750
74950.000000 1.667
74955.000000 1.583
74960.000000 1.750
74965.000000 1.750
74970.000000 1.833
74975.000000 1.750
74980.000000 1.667
74985.000000 1.750
74990.000000 1.667
74995.000000 1.750
75000.000000 1.667
75005.000000 1.583
75010.000000 1.667
75015.000000 1.750
75020.000000 1.750
75025.000000 1.750
75030.000000 1.833
75035.000000 1.750
75040.000000 1.750
75045.000000 1.750
75050.000000 1.750
75055.000000 1.833
75060.000000 1.750
75065.000000 1.833
75070.000000 1.833
75075.000000 1.833
75080.000000 1.750
75085.000000 1.750
75090.000000 1.833
75095.000000 1.917
75100.000000 1.833
75105.000000 1.833
75110.000000 1.667
75115.000000 1.750
75120.000000 1.667
75125.000000 1.750
75130.000000 1.750
75135.000000 1.750
75140.000000 1.750
75145.000000 1.750
75150.000000 1.833
75155.000000 1.833
75160.000000 1.750
75165.000000 1.833
75170.000000 1.833
75175.000000 1.750
75180.000000 1.667
75185.000000 1.750
75190.000000 1.917
75195.000000 1.750
75200.000000 1.667
75205.000000 1.583
75210.000000 1.750
75215.000000 1.667
75220.000000 1.750
75225.000000 1.750
75230.000000 1.667
75235.000000 1.667
75240.000000 1.667
75245.000000 1.667
75250.000000 1.750
75255.000000 1.667
75260.000000 1.667
75265.000000 1.750
75270.000000 1.667
75275.000000 1.667
75280.000000 1.667
75285.000000 1.667
75290.000000 1.667
75295.000000 1.750
75300.000000 1.750
75305.000000 1.667
75310.000000 1.750
75315.000000 1.750
75320.000000 1.750
75325.000000 1.667
75330.000000 1.750
75335.000000 1.667
75340.000000 1.750
75345.000000 1.833
75350.000000 1.750
75355.000000 1.750
75360.000000 1.750
75365.000000 1.833
75370.000000 1.833
75375.000000 1.833
75380.000000 1.667
75385.000000 1.750
75390.000000 1.750
75395.000000 1.750
75400.000000 1.667
75405.000000 1.667
75410.000000 1.750
75415.000000 1.750
75420.000000 1.667
75425.000000 1.750
75430.000000 1.667
75435.000000 1.750
75440.000000 1.667
75445.000000 1.667
75450.000000 1.667
75455.000000 1.500
75460.000000 1.417
75465.000000 1.583
75470.000000 1.583
75475.000000 1.500
75480.000000 1.667
75485.000000 1.583
75490.000000 1.583
75495.000000 1.583
75500.000000 1.583
75505.000000 1.500
75510.000000 1.667
75515.000000 1.667
75520.000000 1.583
75525.000000 1.667
75530.000000 1.667
75535.000000 1.583
75540.000000 1.583
75545.000000 1.583
75550.000000 1.583
75555.000000 1.500
75560.000000 1.583
75565.000000 1.750
75570.000000 1.583
75575.000000 1.583
75580.000000 1.583
75585.000000 1.667
75590.000000 1.583
75595.000000 1.583
75600.000000 1.583
75605.000000 1.583
75610.000000 1.583
75615.000000 1.667
75620.000000 1.667
75625.000000 1.667
75630.000000 1.750
75635.000000 1.750
75640.000000 1.750
75645.000000 1.667
75650.000000 1.750
75655.000000 1.667
75660.000000 1.583
75665.000000 1.583
75670.000000 1.583
75675.000000 1.583
75680.000000 1.500
75685.000000 1.500
75690.000000 1.500
75695.000000 1.583
75700.000000 1.583
75705.000000 1.583
75710.000000 1.583
75715.000000 1.583
75720.000000 1.500
75725.000000 1.583
75730.000000 1.583
75735.000000 1.583
75740.000000 1.583
75745.000000 1.583
75750.000000 1.583
75755.000000 1.583
75760.000000 1.583
75765.000000 1.583
75770.000000 1.583
75775.000000 1.583
75780.000000 1.583
75785.000000 1.583
75790.000000 1.583
75795.000000 1.583
75800.000000 1.583
75805.000000 1.667
75810.000000 1.583
75815.000000 1.583
75820.000000 1.583
75825.000000 1.583
75830.000000 1.583
75835.000000 1.583
75840.000000 1.583
75845.000000 1.500
75850.000000 1.583
75855.000000 1.583
75860.000000 1.583
75865.000000 1.583
75870.000000 1.667
75875.000000 1.667
75880.000000 1.583
75885.000000 1.583
75890.000000 1.667
75895.000000 1.667
75900.000000 1.583
75905.000000 1.583
75910.000000 1.583
75915.000000 1.583
75920.000000 1.500
75925.000000 1.583
75930.000000 1.500
75935.000000 1.667
75940.000000 1.583
75945.000000 1.583
75950.000000 1.583
75955.000000 1.583
75960.000000 1.583
75965.000000 1.583
75970.000000 1.583
75975.000000 1.583
75980.000000 1.583
75985.000000 1.667
75990.000000 1.750
75995.000000 1.750
76000.000000 1.667
76005.000000 1.583
76010.000000 1.583
76015.000000 1.667
76020.000000 1.500
76025.000000 1.500
76030.000000 1.583
76035.000000 1.583
76040.000000 1.750
76045.000000 1.667
76050.000000 1.583
76055.000000 1.500
76060.000000 1.583
76065.000000 1.583
76070.000000 1.750
76075.000000 1.667
76080.000000 1.667
76085.000000 1.583
76090.000000 1.500
76095.000000 1.583
76100.000000 1.583
76105.000000 1.667
76110.000000 1.667
76115.000000 1.583
76120.000000 1.583
76125.000000 1.583
76130.000000 1.500
76135.000000 1.500
76140.000000 1.583
76145.000000 1.583
76150.000000 1.583
76155.000000 1.500
76160.000000 1.500
76165.000000 1.500
76170.000000 1.583
76175.000000 1.500
76180.000000 1.500
76185.000000 1.500
76190.000000 1.583
76195.000000 1.500
76200.000000 1.583
76205.000000 1.583
76210.000000 1.500
76215.000000 1.500
76220.000000 1.583
76225.000000 1.500
76230.000000 1.583
76235.000000 1.500
76240.000000 1.500
76245.000000 1.500
76250.000000 1.500
76255.000000 1.500
76260.000000 1.500
76265.000000 1.500
76270.000000 1.500
76275.000000 1.500
76280.000000 1.500
76285.000000 1.500
76290.000000 1.500
76295.000000 1.417
76300.000000 1.667
76305.000000 1.583
76310.000000 1.417
76315.000000 1.500
76320.000000 1.500
76325.000000 1.417
76330.000000 1.417
76335.000000 1.417
76340.000000 1.333
76345.000000 1.583
76350.000000 1.417
76355.000000 1.417
76360.000000 1.500
76365.000000 1.417
76370.000000 1.333
76375.000000 1.417
76380.000000 1.417
76385.000000 1.417
76390.000000 1.417
76395.000000 1.417
76400.000000 1.417
76405.000000 1.583
76410.000000 1.500
76415.000000 1.500
76420.000000 1.500
76425.000000 1.500
76430.000000 1.500
76435.000000 1.500
76440.000000 1.583
76445.000000 1.500
76450.000000 1.500
76455.000000 1.583
76460.000000 1.583
76465.000000 1.583
76470.000000 1.500
76475.000000 1.667
76480.000000 1.583
76485.000000 1.667
76490.000000 1.583
76495.000000 1.583
76500.000000 1.667
76505.000000 1.667
76510.000000 1.667
76515.000000 1.667
76520.000000 1.583
76525.000000 1.583
76530.000000 1.583
76535.000000 1.583
76540.000000 1.583
76545.000000 1.583
76550.000000 1.583
76555.000000 1.583
76560.000000 1.583
76565.000000 1.583
76570.000000 1.583
76575.000000 1.583
76580.000000 1.583
76585.000000 1.583
76590.000000 1.583
76595.000000 1.583
76600.000000 1.583
76605.000000 1.583
76610.000000 1.583
76615.000000 1.583
76620.000000 1.583
76625.000000 1.583
76630.000000 1.583
76635.000000 1.583
76640.000000 1.583
76645.000000 1.583
76650.000000 1.500
76655.000000 1.583
76660.000000 1.583
76665.000000 1.583
76670.000000 1.583
76675.000000 1.583
76680.000000 1.583
76685.000000 1.583
76690.000000 1.583
76695.000000 1.583
76700.000000 1.583
76705.000000 1.583
76710.000000 1.583
76715.000000 1.583
76720.000000 1.583
76725.000000 1.583
76730.000000 1.500
76735.000000 1.583
76740.000000 1.500
76745.000000 1.500
76750.000000 1.500
76755.000000 1.417
76760.000000 1.500
76765.000000 1.500
76770.000000 1.500
76775.000000 1.583
76780.000000 1.583
76785.000000 1.583
76790.000000 1.667
76795.000000 1.667
76800.000000 1.583
76805.000000 1.583
76810.000000 1.750
76815.000000 1.667
76820.000000 1.583
76825.000000 1.583
76830.000000 1.583
76835.000000 1.500
76840.000000 1.583
76845.000000 1.583
76850.000000 1.500
76855.000000 1.500
76860.000000 1.500
76865.000000 1.500
76870.000000 1.500
76875.000000 1.583
76880.000000 1.667
76885.000000 1.667
76890.000000 1.583
76895.000000 1.583
76900.000000 1.500
76905.000000 1.583
76910.000000 1.667
76915.000000 1.667
76920.000000 1.417
76925.000000 1.500
76930.000000 1.667
76935.000000 1.667
76940.000000 1.583
76945.000000 1.583
76950.000000 1.500
76955.000000 1.500
76960.000000 1.500
76965.000000 1.500
76970.000000 1.500
76975.000000 1.500
76980.000000 1.583
76985.000000 1.500
76990.000000 1.500
76995.000000 1.500
77000.000000 1.500
77005.000000 1.500
77010.000000 1.417
77015.000000 1.500
77020.000000 1.583
77025.000000 1.583
77030.000000 1.500
77035.000000 1.500
77040.000000 1.500
77045.000000 1.583
77050.000000 1.500
77055.000000 1.583
77060.000000 1.500
77065.000000 1.500
77070.000000 1.500
77075.000000 1.583
77080.000000 1.500
77085.000000 1.417
77090.000000 1.417
77095.000000 1.500
77100.000000 1.500
77105.000000 1.500
77110.000000 1.500
77115.000000 1.583
77120.000000 1.583
77125.000000 1.583
77130.000000 1.583
77135.000000 1.500
77140.000000 1.583
77145.000000 1.583
77150.000000 1.500
77155.000000 1.500
77160.000000 1.500
77165.000000 1.500
77170.000000 1.500
77175.000000 1.500
77180.000000 1.500
77185.000000 1.500
77190.000000 1.500
77195.000000 1.500
77200.000000 1.500
77205.000000 1.500
77210.000000 1.500
77215.000000 1.417
77220.000000 1.500
77225.000000 1.500
77230.000000 1.417
77235.000000 1.417
77240.000000 1.500
77245.000000 1.500
77250.000000 1.417
77255.000000 1.500
77260.000000 1.500
77265.000000 1.500
77270.000000 1.500
77275.000000 1.500
77280.000000 1.500
77285.000000 1.500
77290.000000 1.417
77295.000000 1.500
77300.000000 1.500
77305.000000 1.500
77310.000000 1.500
77315.000000 1.500
77320.000000 1.500
77325.000000 1.500
77330.000000 1.500
77335.000000 1.417
77340.000000 1.500
77345.000000 1.500
77350.000000 1.500
77355.000000 1.583
77360.000000 1.500
77365.000000 1.500
77370.000000 1.500
77375.000000 1.500
77380.000000 1.500
77385.000000 1.583
77390.000000 1.500
77395.000000 1.417
77400.000000 1.583
77405.000000 1.417
77410.000000 1.500
77415.000000 1.417
77420.000000 1.500
77425.000000 1.417
77430.000000 1.417
77435.000000 1.500
77440.000000 1.500
77445.000000 1.500
77450.000000 1.583
77455.000000 1.583
77460.000000 1.583
77465.000000 1.583
77470.000000 1.583
77475.000000 1.583
77480.000000 1.583
77485.000000 1.583
77490.000000 1.583
77495.000000 1.583
77500.000000 1.583
77505.000000 1.583
77510.000000 1.500
77515.000000 1.583
77520.000000 1.500
77525.000000 1.500
77530.000000 1.417
77535.000000 1.583
77540.000000 1.500
77545.000000 1.583
77550.000000 1.583
77555.000000 1.583
77560.000000 1.667
77565.000000 1.583
77570.000000 1.583
77575.000000 1.500
77580.000000 1.500
77585.000000 1.583
77590.000000 1.667
77595.000000 1.583
77600.000000 1.500
77605.000000 1.500
77610.000000 1.500
77615.000000 1.500
77620.000000 1.500
77625.000000 1.500
77630.000000 1.500
77635.000000 1.500
77640.000000 1.417
77645.000000 1.417
77650.000000 1.500
77655.000000 1.500
77660.000000 1.500
77665.000000 1.583
77670.000000 1.583
77675.000000 1.500
77680.000000 1.583
77685.000000 1.583
77690.000000 1.583
77695.000000 1.583
77700.000000 1.583
77705.000000 1.500
77710.000000 1.500
77715.000000 1.500
77720.000000 1.500
77725.000000 1.667
77730.000000 1.500
77735.000000 1.583
77740.000000 1.583
77745.000000 1.583
77750.000000 1.583
77755.000000 1.583
77760.000000 1.583
77765.000000 1.500
77770.000000 1.583
77775.000000 1.583
77780.000000 1.583
77785.000000 1.583
77790.000000 1.583
77795.000000 1.583
77800.000000 1.583
77805.000000 1.583
77810.000000 1.583
77815.000000 1.583
77820.000000 1.583
77825.000000 1.583
77830.000000 1.583
77835.000000 1.583
77840.000000 1.583
77845.000000 1.583
77850.000000 1.583
77855.000000 1.500
77860.000000 1.583
77865.000000 1.583
77870.000000 1.583
77875.000000 1.583
77880.000000 1.667
77885.000000 1.667
77890.000000 1.667
77895.000000 1.667
77900.000000 1.667
77905.000000 1.667
77910.000000 1.583
77915.000000 1.583
77920.000000 1.583
77925.000000 1.583
77930.000000 1.583
77935.000000 1.583
77940.000000 1.583
77945.000000 1.583
77950.000000 1.583
77955.000000 1.583
77960.000000 1.583
77965.000000 1.583
77970.000000 1.583
77975.000000 1.583
77980.000000 1.583
77985.000000 1.583
77990.000000 1.583
77995.000000 1.667
78000.000000 1.667
78005.000000 1.667
78010.000000 1.667
78015.000000 1.667
78020.000000 1.583
78025.000000 1.583
78030.000000 1.583
78035.000000 1.667
78040.000000 1.583
78045.000000 1.667
78050.000000 1.667
78055.000000 1.583
78060.000000 1.583
78065.000000 1.583
78070.000000 1.583
78075.000000 1.583
78080.000000 1.583
78085.000000 1.583
78090.000000 1.583
78095.000000 1.583
78100.000000 1.583
78105.000000 1.583
78110.000000 1.583
78115.000000 1.667
78120.000000 1.583
78125.000000 1.583
78130.000000 1.667
78135.000000 1.667
78140.000000 1.667
78145.000000 1.667
78150.000000 1.667
78155.000000 1.667
78160.000000 1.667
78165.000000 1.667
78170.000000 1.667
78175.000000 1.667
78180.000000 1.583
78185.000000 1.583
78190.000000 1.500
78195.000000 1.583
78200.000000 1.667
78205.000000 1.583
78210.000000 1.583
78215.000000 1.583
78220.000000 1.667
78225.000000 1.583
78230.000000 1.583
78235.000000 1.583
78240.000000 1.583
78245.000000 1.583
78250.000000 1.583
78255.000000 1.583
78260.000000 1.583
78265.000000 1.583
78270.000000 1.583
78275.000000 1.583
78280.000000 1.583
78285.000000 1.583
78290.000000 1.500
78295.000000 1.500
78300.000000 1.583
78305.000000 1.500
78310.000000 1.500
78315.000000 1.583
78320.000000 1.583
78325.000000 1.583
78330.000000 1.583
78335.000000 1.583
78340.000000 1.583
78345.000000 1.583
78350.000000 1.583
78355.000000 1.500
78360.000000 1.500
78365.000000 1.583
78370.000000 1.500
78375.000000 1.583
78380.000000 1.500
78385.000000 1.500
78390.000000 1.500
78395.000000 1.500
78400.000000 1.417
78405.000000 1.417
78410.000000 1.417
78415.000000 1.417
78420.000000 1.417
78425.000000 1.417
78430.000000 1.417
78435.000000 1.417
78440.000000 1.417
78445.000000 1.333
78450.000000 1.417
78455.000000 1.333
78460.000000 1.417
78465.000000 1.333
78470.000000 1.333
78475.000000 1.333
78480.000000 1.333
78485.000000 1.333
78490.000000 1.333
78495.000000 1.333
78500.000000 1.333
78505.000000 1.333
78510.000000 1.333
78515.000000 1.250
78520.000000 1.333
78525.000000 1.333
78530.000000 1.333
78535.000000 1.333
78540.000000 1.333
78545.000000 1.417
78550.000000 1.417
78555.000000 1.417
78560.000000 1.417
78565.000000 1.417
78570.000000 1.417
78575.000000 1.417
78580.000000 1.500
78585.000000 1.417
78590.000000 1.500
78595.000000 1.417
78600.000000 1.417
78605.000000 1.417
78610.000000 1.583
78615.000000 1.667
78620.000000 1.750
78625.000000 1.500
78630.000000 1.500
78635.000000 1.583
78640.000000 1.500
78645.000000 1.417
78650.000000 1.417
78655.000000 1.417
78660.000000 1.417
78665.000000 1.583
78670.000000 1.583
78675.000000 1.500
78680.000000 1.583
78685.000000 1.583
78690.000000 1.583
78695.000000 1.667
78700.000000 1.667
78705.000000 1.667
78710.000000 1.583
78715.000000 1.583
78720.000000 1.417
78725.000000 1.333
78730.000000 1.333
78735.000000 1.417
78740.000000 1.417
78745.000000 1.417
78750.000000 1.417
78755.000000 1.417
78760.000000 1.417
78765.000000 1.417
78770.000000 1.500
78775.000000 1.417
78780.000000 1.417
78785.000000 1.417
78790.000000 1.417
78795.000000 1.417
78800.000000 1.417
78805.000000 1.500
78810.000000 1.417
78815.000000 1.417
78820.000000 1.417
78825.000000 1.500
78830.000000 1.500
78835.000000 1.500
78840.000000 1.417
78845.000000 1.417
78850.000000 1.500
78855.000000 1.500
78860.000000 1.500
78865.000000 1.500
78870.000000 1.500
78875.000000 1.417
78880.000000 1.417
78885.000000 1.417
78890.000000 1.417
78895.000000 1.417
78900.000000 1.333
78905.000000 1.250
78910.000000 1.417
78915.000000 1.417
78920.000000 1.417
78925.000000 1.417
78930.000000 1.417
78935.000000 1.417
78940.000000 1.417
78945.000000 1.417
78950.000000 1.417
78955.000000 1.417
78960.000000 1.417
78965.000000 1.500
78970.000000 1.417
78975.000000 1.417
78980.000000 1.417
78985.000000 1.417
78990.000000 1.333
78995.000000 1.333
79000.000000 1.333
79005.000000 1.417
79010.000000 1.333
79015.000000 1.250
79020.000000 1.250
79025.000000 1.333
79030.000000 1.417
79035.000000 1.417
79040.000000 1.333
79045.000000 1.417
79050.000000 1.417
79055.000000 1.417
79060.000000 1.417
79065.000000 1.333
79070.000000 1.417
79075.000000 1.333
79080.000000 1.417
79085.000000 1.417
79090.000000 1.333
79095.000000 1.417
79100.000000 1.417
79105.000000 1.417
79110.000000 1.417
79115.000000 1.417
79120.000000 1.417
79125.000000 1.417
79130.000000 1.417
79135.000000 1.417
79140.000000 1.417
79145.000000 1.500
79150.000000 1.500
79155.000000 1.500
79160.000000 1.500
79165.000000 1.417
79170.000000 1.333
79175.000000 1.417
79180.000000 1.417
79185.000000 1.417
79190.000000 1.417
79195.000000 1.417
79200.000000 1.500
79205.000000 1.500
79210.000000 1.417
79215.000000 1.417
79220.000000 1.417
79225.000000 1.417
79230.000000 1.417
79235.000000 1.417
79240.000000 1.417
79245.000000 1.500
79250.000000 1.500
79255.000000 1.500
79260.000000 1.500
79265.000000 1.500
79270.000000 1.500
79275.000000 1.500
79280.000000 1.500
79285.000000 1.500
79290.000000 1.500
79295.000000 1.500
79300.000000 1.500
79305.000000 1.417
79310.000000 1.417
79315.000000 1.417
79320.000000 1.417
79325.000000 1.417
79330.000000 1.417
79335.000000 1.417
79340.000000 1.500
79345.000000 1.500
79350.000000 1.500
79355.000000 1.417
79360.000000 1.417
79365.000000 1.417
79370.000000 1.500
79375.000000 1.500
79380.000000 1.500
79385.000000 1.500
79390.000000 1.500
79395.000000 1.500
79400.000000 1.500
79405.000000 1.500
79410.000000 1.500
79415.000000 1.500
79420.000000 1.500
79425.000000 1.417
79430.000000 1.417
79435.000000 1.417
79440.000000 1.417
79445.000000 1.500
79450.000000 1.500
79455.000000 1.417
79460.000000 1.500
79465.000000 1.417
79470.000000 1.333
79475.000000 1.417
79480.000000 1.333
79485.000000 1.417
79490.000000 1.583
79495.000000 1.500
79500.000000 1.417
79505.000000 1.417
79510.000000 1.417
79515.000000 1.417
79520.000000 1.417
79525.000000 1.417
79530.000000 1.417
79535.000000 1.500
79540.000000 1.500
79545.000000 1.500
79550.000000 1.500
79555.000000 1.500
79560.000000 1.417
79565.000000 1.583
79570.000000 1.500
79575.000000 1.500
79580.000000 1.417
79585.000000 1.333
79590.000000 1.333
79595.000000 1.333
79600.000000 1.333
79605.000000 1.333
79610.000000 1.417
79615.000000 1.417
79620.000000 1.333
79625.000000 1.333
79630.000000 1.417
79635.000000 1.417
79640.000000 1.417
79645.000000 1.417
79650.000000 1.333
79655.000000 1.333
79660.000000 1.333
79665.000000 1.333
79670.000000 1.333
79675.000000 1.333
79680.000000 1.333
79685.000000 1.333
79690.000000 1.250
79695.000000 1.250
79700.000000 1.250
79705.000000 1.250
79710.000000 1.250
79715.000000 1.250
79720.000000 1.250
79725.000000 1.250
79730.000000 1.250
79735.000000 1.250
79740.000000 1.250
79745.000000 1.333
79750.000000 1.333
79755.000000 1.333
79760.000000 1.333
79765.000000 1.333
79770.000000 1.417
79775.000000 1.500
79780.000000 1.333
79785.000000 1.333
79790.000000 1.417
79795.000000 1.500
79800.000000 1.500
79805.000000 1.500
79810.000000 1.500
79815.000000 1.500
79820.000000 1.500
79825.000000 1.500
79830.000000 1.333
79835.000000 1.500
79840.000000 1.500
79845.000000 1.500
79850.000000 1.500
79855.000000 1.333
79860.000000 1.417
79865.000000 1.333
79870.000000 1.417
79875.000000 1.417
79880.000000 1.417
79885.000000 1.417
79890.000000 1.417
79895.000000 1.417
79900.000000 1.333
79905.000000 1.333
79910.000000 1.417
79915.000000 1.333
79920.000000 1.417
79925.000000 1.250
79930.000000 1.333
79935.000000 1.333
79940.000000 1.333
79945.000000 1.333
79950.000000 1.333
79955.000000 1.333
79960.000000 1.417
79965.000000 1.250
79970.000000 1.250
79975.000000 1.250
79980.000000 1.250
79985.000000 1.250
79990.000000 1.250
79995.000000 1.250
80000.000000 1.250
80005.000000 1.250
80010.000000 1.250
80015.000000 1.250
80020.000000 1.333
80025.000000 1.250
80030.000000 1.333
80035.000000 1.333
80040.000000 1.333
80045.000000 1.333
80050.000000 1.333
80055.000000 1.333
80060.000000 1.333
80065.000000 1.333
80070.000000 1.333
80075.000000 1.333
80080.000000 1.333
80085.000000 1.333
80090.000000 1.333
80095.000000 1.333
80100.000000 1.333
80105.000000 1.333
80110.000000 1.333
80115.000000 1.333
80120.000000 1.333
80125.000000 1.333
80130.000000 1.417
80135.000000 1.333
80140.000000 1.333
80145.000000 1.333
80150.000000 1.333
80155.000000 1.417
80160.000000 1.333
80165.000000 1.417
80170.000000 1.417
80175.000000 1.333
80180.000000 1.417
80185.000000 1.417
80190.000000 1.417
80195.000000 1.417
80200.000000 1.417
80205.000000 1.417
80210.000000 1.417
80215.000000 1.417
80220.000000 1.417
80225.000000 1.333
80230.000000 1.417
80235.000000 1.333
80240.000000 1.417
80245.000000 1.417
80250.000000 1.333
80255.000000 1.333
80260.000000 1.333
80265.000000 1.333
80270.000000 1.333
80275.000000 1.417
80280.000000 1.333
80285.000000 1.250
80290.000000 1.250
80295.000000 1.250
80300.000000 1.250
80305.000000 1.250
80310.000000 1.250
80315.000000 1.333
80320.000000 1.250
80325.000000 1.250
80330.000000 1.250
80335.000000 1.250
80340.000000 1.250
80345.000000 1.250
80350.000000 1.250
80355.000000 1.250
80360.000000 1.250
80365.000000 1.333
80370.000000 1.250
80375.000000 1.333
80380.000000 1.333
80385.000000 1.250
80390.000000 1.333
80395.000000 1.250
80400.000000 1.250
80405.000000 1.333
80410.000000 1.333
80415.000000 1.250
80420.000000 1.250
80425.000000 1.250
80430.000000 1.250
80435.000000 1.250
80440.000000 1.333
80445.000000 1.333
80450.000000 1.250
80455.000000 1.250
80460.000000 1.250
80465.000000 1.250
80470.000000 1.250
80475.000000 1.250
80480.000000 1.250
80485.000000 1.250
80490.000000 1.250
80495.000000 1.333
80500.000000 1.250
80505.000000 1.333
80510.000000 1.333
80515.000000 1.333
80520.000000 1.333
80525.000000 1.333
80530.000000 1.250
80535.000000 1.250
80540.000000 1.250
80545.000000 1.333
80550.000000 1.250
80555.000000 1.250
80560.000000 1.250
80565.000000 1.250
80570.000000 1.333
80575.000000 1.333
80580.000000 1.333
80585.000000 1.333
80590.000000 1.333
80595.000000 1.333
80600.000000 1.333
80605.000000 1.333
80610.000000 1.417
80615.000000 1.250
80620.000000 1.250
80625.000000 1.250
80630.000000 1.250
80635.000000 1.250
80640.000000 1.250
80645.000000 1.333
80650.000000 1.250
80655.000000 1.250
80660.000000 1.333
80665.000000 1.333
80670.000000 1.250
80675.000000 1.333
80680.000000 1.333
80685.000000 1.333
80690.000000 1.333
80695.000000 1.250
80700.000000 1.333
80705.000000 1.333
80710.000000 1.333
80715.000000 1.333
80720.000000 1.333
80725.000000 1.333
80730.000000 1.333
80735.000000 1.250
80740.000000 1.333
80745.000000 1.250
80750.000000 1.250
80755.000000 1.333
80760.000000 1.250
80765.000000 1.333
80770.000000 1.333
80775.000000 1.250
80780.000000 1.250
80785.000000 1.250
80790.000000 1.250
80795.000000 1.333
80800.000000 1.250
80805.000000 1.250
80810.000000 1.250
80815.000000 1.250
80820.000000 1.333
80825.000000 1.333
80830.000000 1.333
80835.000000 1.333
80840.000000 1.250
80845.000000 1.167
80850.000000 1.250
80855.000000 1.333
80860.000000 1.417
80865.000000 1.250
80870.000000 1.333
80875.000000 1.250
80880.000000 1.417
80885.000000 1.417
80890.000000 1.333
80895.000000 1.333
80900.000000 1.333
80905.000000 1.333
80910.000000 1.333
80915.000000 1.333
80920.000000 1.333
80925.000000 1.333
80930.000000 1.333
80935.000000 1.333
80940.000000 1.333
80945.000000 1.333
80950.000000 1.417
80955.000000 1.417
80960.000000 1.417
80965.000000 1.417
80970.000000 1.417
80975.000000 1.417
80980.000000 1.417
80985.000000 1.417
80990.000000 1.417
80995.000000 1.417
81000.000000 1.417
81005.000000 1.417
81010.000000 1.417
81015.000000 1.417
81020.000000 1.500
81025.000000 1.500
81030.000000 1.583
81035.000000 1.500
81040.000000 1.583
81045.000000 1.583
81050.000000 1.583
81055.000000 1.500
81060.000000 1.500
81065.000000 1.500
81070.000000 1.667
81075.000000 1.417
81080.000000 1.417
81085.000000 1.333
81090.000000 1.333
81095.000000 1.333
81100.000000 1.417
81105.000000 1.333
81110.000000 1.333
81115.000000 1.417
81120.000000 1.417
81125.000000 1.417
81130.000000 1.333
81135.000000 1.417
81140.000000 1.417
81145.000000 1.500
81150.000000 1.500
81155.000000 1.417
81160.000000 1.417
81165.000000 1.417
81170.000000 1.250
81175.000000 1.333
81180.000000 1.417
81185.000000 1.333
81190.000000 1.250
81195.000000 1.333
81200.000000 1.333
81205.000000 1.250
81210.000000 1.333
81215.000000 1.333
81220.000000 1.333
81225.000000 1.333
81230.000000 1.333
81235.000000 1.333
81240.000000 1.333
81245.000000 1.333
81250.000000 1.333
81255.000000 1.333
81260.000000 1.417
81265.000000 1.333
81270.000000 1.333
81275.000000 1.333
81280.000000 1.333
81285.000000 1.333
81290.000000 1.333
81295.000000 1.333
81300.000000 1.333
81305.000000 1.333
81310.000000 1.333
81315.000000 1.417
81320.000000 1.417
81325.000000 1.417
81330.000000 1.417
81335.000000 1.417
81340.000000 1.417
81345.000000 1.417
81350.000000 1.417
81355.000000 1.417
81360.000000 1.417
81365.000000 1.417
81370.000000 1.417
81375.000000 1.417
81380.000000 1.417
81385.000000 1.333
81390.000000 1.417
81395.000000 1.333
81400.000000 1.333
81405.000000 1.333
81410.000000 1.333
81415.000000 1.333
81420.000000 1.333
81425.000000 1.333
81430.000000 1.333
81435.000000 1.333
81440.000000 1.417
81445.000000 1.333
81450.000000 1.333
81455.000000 1.333
81460.000000 1.333
81465.000000 1.333
81470.000000 1.333
81475.000000 1.333
81480.000000 1.333
81485.000000 1.417
81490.000000 1.417
81495.000000 1.417
81500.000000 1.417
81505.000000 1.417
81510.000000 1.417
81515.000000 1.417
81520.000000 1.417
81525.000000 1.417
81530.000000 1.417
81535.000000 1.417
81540.000000 1.333
81545.000000 1.417
81550.000000 1.417
81555.000000 1.417
81560.000000 1.417
81565.000000 1.417
81570.000000 1.417
81575.000000 1.417
81580.000000 1.417
81585.000000 1.417
81590.000000 1.417
81595.000000 1.417
81600.000000 1.417
81605.000000 1.417
81610.000000 1.417
81615.000000 1.417
81620.000000 1.417
81625.000000 1.417
81630.000000 1.417
81635.000000 1.417
81640.000000 1.417
81645.000000 1.417
81650.000000 1.417
81655.000000 1.417
81660.000000 1.417
81665.000000 1.417
81670.000000 1.417
81675.000000 1.417
81680.000000 1.417
81685.000000 1.417
81690.000000 1.417
81695.000000 1.417
81700.000000 1.417
81705.000000 1.417
81710.000000 1.417
81715.000000 1.417
81720.000000 1.417
81725.000000 1.417
81730.000000 1.417
81735.000000 1.417
81740.000000 1.417
81745.000000 1.417
81750.000000 1.417
81755.000000 1.417
81760.000000 1.417
81765.000000 1.417
81770.000000 1.417
81775.000000 1.417
81780.000000 1.417
81785.000000 1.417
81790.000000 1.417
81795.000000 1.417
81800.000000 1.417
81805.000000 1.333
81810.000000 1.333
81815.000000 1.333
81820.000000 1.333
81825.000000 1.333
81830.000000 1.333
81835.000000 1.167
81840.000000 1.167
81845.000000 1.250
81850.000000 1.250
81855.000000 1.333
81860.000000 1.333
81865.000000 1.333
81870.000000 1.333
81875.000000 1.333
81880.000000 1.333
81885.000000 1.333
81890.000000 1.333
81895.000000 1.333
81900.000000 1.333
81905.000000 1.333
81910.000000 1.333
81915.000000 1.333
81920.000000 1.333
81925.000000 1.333
81930.000000 1.417
81935.000000 1.333
81940.000000 1.333
81945.000000 1.333
81950.000000 1.333
81955.000000 1.333
81960.000000 1.333
81965.000000 1.333
81970.000000 1.250
81975.000000 1.333
81980.000000 1.333
81985.000000 1.250
81990.000000 1.333
81995.000000 1.333
82000.000000 1.333
82005.000000 1.333
82010.000000 1.333
82015.000000 1.333
82020.000000 1.333
82025.000000 1.333
82030.000000 1.333
82035.000000 1.333
82040.000000 1.333
82045.000000 1.333
82050.000000 1.333
82055.000000 1.250
82060.000000 1.250
82065.000000 1.417
82070.000000 1.333
82075.000000 1.250
82080.000000 1.417
82085.000000 1.333
82090.000000 1.333
82095.000000 1.333
82100.000000 1.333
82105.000000 1.333
82110.000000 1.333
82115.000000 1.333
82120.000000 1.417
82125.000000 1.333
82130.000000 1.333
82135.000000 1.250
82140.000000 1.333
82145.000000 1.333
82150.000000 1.417
82155.000000 1.417
82160.000000 1.417
82165.000000 1.417
82170.000000 1.417
82175.000000 1.417
82180.000000 1.333
82185.000000 1.417
82190.000000 1.333
82195.000000 1.333
82200.000000 1.417
82205.000000 1.417
82210.000000 1.417
82215.000000 1.417
82220.000000 1.417
82225.000000 1.333
82230.000000 1.333
82235.000000 1.250
82240.000000 1.417
82245.000000 1.417
82250.000000 1.417
82255.000000 1.417
82260.000000 1.417
82265.000000 1.417
82270.000000 1.417
82275.000000 1.417
82280.000000 1.333
82285.000000 1.333
82290.000000 1.417
82295.000000 1.417
82300.000000 1.417
82305.000000 1.417
82310.000000 1.417
82315.000000 1.333
82320.000000 1.417
82325.000000 1.417
82330.000000 1.333
82335.000000 1.333
82340.000000 1.333
82345.000000 1.333
82350.000000 1.333
82355.000000 1.333
82360.000000 1.333
82365.000000 1.333
82370.000000 1.333
82375.000000 1.333
82380.000000 1.250
82385.000000 1.333
82390.000000 1.333
82395.000000 1.250
82400.000000 1.250
82405.000000 1.250
82410.000000 1.250
82415.000000 1.250
82420.000000 1.250
82425.000000 1.167
82430.000000 1.250
82435.000000 1.333
82440.000000 1.333
82445.000000 1.333
82450.000000 1.333
82455.000000 1.250
82460.000000 1.333
82465.000000 1.250
82470.000000 1.250
82475.000000 1.333
82480.000000 1.250
82485.000000 1.250
82490.000000 1.333
82495.000000 1.417
82500.000000 1.250
82505.000000 1.333
82510.000000 1.333
82515.000000 1.333
82520.000000 1.417
82525.000000 1.417
82530.000000 1.417
82535.000000 1.333
82540.000000 1.333
82545.000000 1.333
82550.000000 1.417
82555.000000 1.417
82560.000000 1.417
82565.000000 1.417
82570.000000 1.417
82575.000000 1.417
82580.000000 1.417
82585.000000 1.500
82590.000000 1.417
82595.000000 1.417
82600.000000 1.500
82605.000000 1.417
82610.000000 1.417
82615.000000 1.500
82620.000000 1.500
82625.000000 1.500
82630.000000 1.500
82635.000000 1.500
82640.000000 1.417
82645.000000 1.417
82650.000000 1.417
82655.000000 1.417
82660.000000 1.417
82665.000000 1.333
82670.000000 1.333
82675.000000 1.333
82680.000000 1.333
82685.000000 1.333
82690.000000 1.333
82695.000000 1.333
82700.000000 1.333
82705.000000 1.333
82710.000000 1.333
82715.000000 1.333
82720.000000 1.333
82725.000000 1.333
82730.000000 1.333
82735.000000 1.333
82740.000000 1.333
82745.000000 1.333
82750.000000 1.333
82755.000000 1.333
82760.000000 1.333
82765.000000 1.333
82770.000000 1.250
82775.000000 1.250
82780.000000 1.250
82785.000000 1.333
82790.000000 1.250
82795.000000 1.333
82800.000000 1.333
82805.000000 1.333
82810.000000 1.333
82815.000000 1.333
82820.000000 1.333
82825.000000 1.333
82830.000000 1.333
82835.000000 1.333
82840.000000 1.333
82845.000000 1.333
82850.000000 1.333
82855.000000 1.333
82860.000000 1.333
82865.000000 1.250
82870.000000 1.333
82875.000000 1.333
82880.000000 1.333
82885.000000 1.333
82890.000000 1.333
82895.000000 1.333
82900.000000 1.333
82905.000000 1.333
82910.000000 1.333
82915.000000 1.333
82920.000000 1.333
82925.000000 1.333
82930.000000 1.333
82935.000000 1.333
82940.000000 1.333
82945.000000 1.333
82950.000000 1.417
82955.000000 1.417
82960.000000 1.417
82965.000000 1.333
82970.000000 1.333
82975.000000 1.333
82980.000000 1.333
82985.000000 1.333
82990.000000 1.333
82995.000000 1.333
83000.000000 1.250
83005.000000 1.333
83010.000000 1.333
83015.000000 1.333
83020.000000 1.333
83025.000000 1.333
83030.000000 1.333
83035.000000 1.333
83040.000000 1.333
83045.000000 1.333
83050.000000 1.333
83055.000000 1.333
83060.000000 1.333
83065.000000 1.333
83070.000000 1.333
83075.000000 1.333
83080.000000 1.333
83085.000000 1.333
83090.000000 1.333
83095.000000 1.333
83100.000000 1.333
83105.000000 1.333
83110.000000 1.333
83115.000000 1.333
83120.000000 1.333
83125.000000 1.417
83130.000000 1.417
83135.000000 1.417
83140.000000 1.500
83145.000000 1.500
83150.000000 1.417
83155.000000 1.500
83160.000000 1.417
83165.000000 1.500
83170.000000 1.500
83175.000000 1.500
83180.000000 1.500
83185.000000 1.500
83190.000000 1.500
83195.000000 1.500
83200.000000 1.500
83205.000000 1.500
83210.000000 1.417
83215.000000 1.500
83220.000000 1.500
83225.000000 1.417
83230.000000 1.500
83235.000000 1.500
83240.000000 1.500
83245.000000 1.417
83250.000000 1.500
83255.000000 1.500
83260.000000 1.500
83265.000000 1.500
83270.000000 1.417
83275.000000 1.500
83280.000000 1.500
83285.000000 1.500
83290.000000 1.583
83295.000000 1.583
83300.000000 1.583
83305.000000 1.583
83310.000000 1.583
83315.000000 1.583
83320.000000 1.500
83325.000000 1.417
83330.000000 1.333
83335.000000 1.417
83340.000000 1.417
83345.000000 1.417
83350.000000 1.417
83355.000000 1.417
83360.000000 1.417
83365.000000 1.500
83370.000000 1.583
83375.000000 1.333
83380.000000 1.333
83385.000000 1.333
83390.000000 1.417
83395.000000 1.333
83400.000000 1.333
83405.000000 1.333
83410.000000 1.417
83415.000000 1.417
83420.000000 1.417
83425.000000 1.417
83430.000000 1.417
83435.000000 1.333
83440.000000 1.333
83445.000000 1.417
83450.000000 1.417
83455.000000 1.417
83460.000000 1.333
83465.000000 1.333
83470.000000 1.333
83475.000000 1.333
83480.000000 1.333
83485.000000 1.333
83490.000000 1.333
83495.000000 1.417
83500.000000 1.417
83505.000000 1.333
83510.000000 1.333
83515.000000 1.250
83520.000000 1.250
83525.000000 1.250
83530.000000 1.250
83535.000000 1.250
83540.000000 1.250
83545.000000 1.250
83550.000000 1.250
83555.000000 1.250
83560.000000 1.250
83565.000000 1.250
83570.000000 1.250
83575.000000 1.333
83580.000000 1.250
83585.000000 1.250
83590.000000 1.250
83595.000000 1.250
83600.000000 1.167
83605.000000 1.250
83610.000000 1.250
83615.000000 1.250
83620.000000 1.333
83625.000000 1.333
83630.000000 1.333
83635.000000 1.333
83640.000000 1.333
83645.000000 1.333
83650.000000 1.333
83655.000000 1.333
83660.000000 1.333
83665.000000 1.333
83670.000000 1.333
83675.000000 1.333
83680.000000 1.250
83685.000000 1.333
83690.000000 1.333
83695.000000 1.333
83700.000000 1.333
83705.000000 1.417
83710.000000 1.417
83715.000000 1.417
83720.000000 1.417
83725.000000 1.417
83730.000000 1.417
83735.000000 1.417
83740.000000 1.417
83745.000000 1.417
83750.000000 1.417
83755.000000 1.417
83760.000000 1.417
83765.000000 1.417
83770.000000 1.417
83775.000000 1.333
83780.000000 1.417
83785.000000 1.417
83790.000000 1.417
83795.000000 1.417
83800.000000 1.333
83805.000000 1.333
83810.000000 1.333
83815.000000 1.333
83820.000000 1.333
83825.000000 1.250
83830.000000 1.250
83835.000000 1.250
83840.000000 1.250
83845.000000 1.250
83850.000000 1.250
83855.000000 1.250
83860.000000 1.333
83865.000000 1.250
83870.000000 1.250
83875.000000 1.333
83880.000000 1.417
83885.000000 1.333
83890.000000 1.333
83895.000000 1.333
83900.000000 1.333
83905.000000 1.250
83910.000000 1.333
83915.000000 1.250
83920.000000 1.250
83925.000000 1.250
83930.000000 1.250
83935.000000 1.167
83940.000000 1.167
83945.000000 1.250
83950.000000 1.250
83955.000000 1.167
83960.000000 1.167
83965.000000 1.167
83970.000000 1.167
83975.000000 1.167
83980.000000 1.167
83985.000000 1.250
83990.000000 1.250
83995.000000 1.250
84000.000000 1.250
84005.000000 1.250
84010.000000 1.250
84015.000000 1.333
84020.000000 1.333
84025.000000 1.333
84030.000000 1.250
84035.000000 1.250
84040.000000 1.250
84045.000000 1.250
84050.000000 1.333
84055.000000 1.167
84060.000000 1.250
84065.000000 1.250
84070.000000 1.250
84075.000000 1.250
84080.000000 1.250
84085.000000 1.167
84090.000000 1.250
84095.000000 1.250
84100.000000 1.250
84105.000000 1.167
84110.000000 1.167
84115.000000 1.167
84120.000000 1.167
84125.000000 1.167
84130.000000 1.167
84135.000000 1.250
84140.000000 1.250
84145.000000 1.250
84150.000000 1.250
84155.000000 1.250
84160.000000 1.250
84165.000000 1.250
84170.000000 1.250
84175.000000 1.250
84180.000000 1.250
84185.000000 1.250
84190.000000 1.250
84195.000000 1.250
84200.000000 1.250
84205.000000 1.250
84210.000000 1.250
84215.000000 1.250
84220.000000 1.250
84225.000000 1.250
84230.000000 1.250
84235.000000 1.250
84240.000000 1.250
84245.000000 1.250
84250.000000 1.250
84255.000000 1.250
84260.000000 1.250
84265.000000 1.250
84270.000000 1.250
84275.000000 1.250
84280.000000 1.250
84285.000000 1.250
84290.000000 1.250
84295.000000 1.250
84300.000000 1.250
84305.000000 1.250
84310.000000 1.250
84315.000000 1.333
84320.000000 1.333
84325.000000 1.333
84330.000000 1.333
84335.000000 1.333
84340.000000 1.333
84345.000000 1.333
84350.000000 1.333
84355.000000 1.333
84360.000000 1.333
84365.000000 1.333
84370.000000 1.417
84375.000000 1.417
84380.000000 1.333
84385.000000 1.417
84390.000000 1.333
84395.000000 1.333
84400.000000 1.250
84405.000000 1.250
84410.000000 1.250
84415.000000 1.250
84420.000000 1.333
84425.000000 1.250
84430.000000 1.333
84435.000000 1.333
84440.000000 1.417
84445.000000 1.250
84450.000000 1.333
84455.000000 1.333
84460.000000 1.333
84465.000000 1.333
84470.000000 1.250
84475.000000 1.333
84480.000000 1.333
84485.000000 1.333
84490.000000 1.250
84495.000000 1.250
84500.000000 1.333
84505.000000 1.167
84510.000000 1.333
84515.000000 1.250
84520.000000 1.250
84525.000000 1.250
84530.000000 1.417
84535.000000 1.333
84540.000000 1.417
84545.000000 1.417
84550.000000 1.333
84555.000000 1.333
84560.000000 1.333
84565.000000 1.250
84570.000000 1.333
84575.000000 1.250
84580.000000 1.417
84585.000000 1.417
84590.000000 1.333
84595.000000 1.417
84600.000000 1.417
84605.000000 1.500
84610.000000 1.417
84615.000000 1.500
84620.000000 1.500
84625.000000 1.500
84630.000000 1.333
84635.000000 1.333
84640.000000 1.417
84645.000000 1.417
84650.000000 1.417
84655.000000 1.417
84660.000000 1.500
84665.000000 1.417
84670.000000 1.417
84675.000000 1.417
84680.000000 1.417
84685.000000 1.417
84690.000000 1.417
84695.000000 1.333
84700.000000 1.333
84705.000000 1.333
84710.000000 1.333
84715.000000 1.333
84720.000000 1.333
84725.000000 1.250
84730.000000 1.333
84735.000000 1.250
84740.000000 1.333
84745.000000 1.417
84750.000000 1.500
84755.000000 1.250
84760.000000 1.333
84765.000000 1.500
84770.000000 1.333
84775.000000 1.417
84780.000000 1.333
84785.000000 1.333
84790.000000 1.333
84795.000000 1.333
84800.000000 1.500
84805.000000 1.500
84810.000000 1.417
84815.000000 1.333
84820.000000 1.333
84825.000000 1.417
84830.000000 1.417
84835.000000 1.250
84840.000000 1.250
84845.000000 1.250
84850.000000 1.250
84855.000000 1.250
84860.000000 1.250
84865.000000 1.333
84870.000000 1.333
84875.000000 1.417
84880.000000 1.333
84885.000000 1.333
84890.000000 1.333
84895.000000 1.333
84900.000000 1.333
84905.000000 1.417
84910.000000 1.417
84915.000000 1.500
84920.000000 1.417
84925.000000 1.417
84930.000000 1.500
84935.000000 1.500
84940.000000 1.417
84945.000000 1.333
84950.000000 1.417
84955.000000 1.417
84960.000000 1.250
84965.000000 1.333
84970.000000 1.333
84975.000000 1.250
84980.000000 1.333
84985.000000 1.333
84990.000000 1.333
84995.000000 1.417
85000.000000 1.250
85005.000000 1.250
85010.000000 1.250
85015.000000 1.250
85020.000000 1.250
85025.000000 1.250
85030.000000 1.167
85035.000000 1.250
85040.000000 1.167
85045.000000 1.167
85050.000000 1.167
85055.000000 1.167
85060.000000 1.250
85065.000000 1.333
85070.000000 1.333
85075.000000 1.333
85080.000000 1.250
85085.000000 1.333
85090.000000 1.250
85095.000000 1.167
85100.000000 1.250
85105.000000 1.167
85110.000000 1.250
85115.000000 1.250
85120.000000 1.167
85125.000000 1.250
85130.000000 1.250
85135.000000 1.250
85140.000000 1.333
85145.000000 1.333
85150.000000 1.333
85155.000000 1.333
85160.000000 1.250
85165.000000 1.333
85170.000000 1.333
85175.000000 1.333
85180.000000 1.250
85185.000000 1.250
85190.000000 1.250
85195.000000 1.333
85200.000000 1.250
85205.000000 1.250
85210.000000 1.250
85215.000000 1.250
85220.000000 1.250
85225.000000 1.250
85230.000000 1.250
85235.000000 1.333
85240.000000 1.250
85245.000000 1.250
85250.000000 1.167
85255.000000 1.250
85260.000000 1.333
85265.000000 1.333
85270.000000 1.250
85275.000000 1.250
85280.000000 1.250
85285.000000 1.333
85290.000000 1.250
85295.000000 1.250
85300.000000 1.250
85305.000000 1.250
85310.000000 1.167
85315.000000 1.250
85320.000000 1.167
85325.000000 1.250
85330.000000 1.250
85335.000000 1.167
85340.000000 1.167
85345.000000 1.167
85350.000000 1.167
85355.000000 1.167
85360.000000 1.167
85365.000000 1.167
85370.000000 1.167
85375.000000 1.167
85380.000000 1.167
85385.000000 1.167
85390.000000 1.167
85395.000000 1.167
85400.000000 1.167
85405.000000 1.167
85410.000000 1.250
85415.000000 1.250
85420.000000 1.250
85425.000000 1.167
85430.000000 1.250
85435.000000 1.250
85440.000000 1.250
85445.000000 1.250
85450.000000 1.333
85455.000000 1.333
85460.000000 1.250
85465.000000 1.333
85470.000000 1.333
85475.000000 1.333
85480.000000 1.333
85485.000000 1.250
85490.000000 1.250
85495.000000 1.167
85500.000000 1.333
85505.000000 1.333
85510.000000 1.167
85515.000000 1.250
85520.000000 1.167
85525.000000 1.250
85530.000000 1.167
85535.000000 1.167
85540.000000 1.250
85545.000000 1.250
85550.000000 1.250
85555.000000 1.333
85560.000000 1.417
85565.000000 1.417
85570.000000 1.333
85575.000000 1.333
85580.000000 1.167
85585.000000 1.250
85590.000000 1.167
85595.000000 1.250
85600.000000 1.167
85605.000000 1.167
85610.000000 1.167
85615.000000 1.167
85620.000000 1.250
85625.000000 1.167
85630.000000 1.167
85635.000000 1.167
85640.000000 1.167
85645.000000 1.167
85650.000000 1.083
85655.000000 1.167
85660.000000 1.250
85665.000000 1.167
85670.000000 1.083
85675.000000 1.167
85680.000000 1.250
85685.000000 1.167
85690.000000 1.167
85695.000000 1.167
85700.000000 1.167
85705.000000 1.167
85710.000000 1.167
85715.000000 1.167
85720.000000 1.083
85725.000000 1.167
85730.000000 1.167
85735.000000 1.167
85740.000000 1.167
85745.000000 1.167
85750.000000 1.167
85755.000000 1.167
85760.000000 1.250
85765.000000 1.167
85770.000000 1.167
85775.000000 1.167
85780.000000 1.083
85785.000000 1.167
85790.000000 1.083
85795.000000 1.083
85800.000000 1.083
85805.000000 1.083
85810.000000 1.000
85815.000000 1.083
85820.000000 1.083
85825.000000 1.083
85830.000000 1.083
85835.000000 1.083
85840.000000 1.083
85845.000000 1.167
85850.000000 1.167
85855.000000 1.167
85860.000000 1.167
85865.000000 1.083
85870.000000 1.083
85875.000000 1.083
85880.000000 1.167
85885.000000 1.083
85890.000000 1.167
85895.000000 1.167
85900.000000 1.083
85905.000000 1.083
85910.000000 1.083
85915.000000 1.083
85920.000000 1.083
85925.000000 1.083
85930.000000 1.083
85935.000000 1.083
85940.000000 1.083
85945.000000 1.083
85950.000000 1.083
85955.000000 1.083
85960.000000 1.083
85965.000000 1.083
85970.000000 1.083
85975.000000 1.083
85980.000000 1.167
85985.000000 1.083
85990.000000 1.083
85995.000000 1.167
86000.000000 1.167
86005.000000 1.083
86010.000000 1.083
86015.000000 1.167
86020.000000 1.083
86025.000000 1.000
86030.000000 1.167
86035.000000 1.000
86040.000000 1.083
86045.000000 1.083
86050.000000 1.000
86055.000000 1.000
86060.000000 1.000
86065.000000 1.000
86070.000000 1.000
86075.000000 1.083
86080.000000 1.083
86085.000000 1.083
86090.000000 1.083
86095.000000 1.083
86100.000000 1.083
86105.000000 1.083
86110.000000 1.083
86115.000000 1.083
86120.000000 1.000
86125.000000 1.000
86130.000000 0.917
86135.000000 1.083
86140.000000 1.083
86145.000000 1.083
86150.000000 1.083
86155.000000 1.083
86160.000000 1.167
86165.000000 1.167
86170.000000 1.167
86175.000000 1.167
86180.000000 1.083
86185.000000 1.250
86190.000000 1.083
86195.000000 1.083
86200.000000 1.167
86205.000000 1.083
86210.000000 1.167
86215.000000 1.083
86220.000000 1.083
86225.000000 1.000
86230.000000 1.000
86235.000000 1.000
86240.000000 1.000
86245.000000 1.083
86250.000000 1.083
86255.000000 1.000
86260.000000 1.000
86265.000000 1.083
86270.000000 1.083
86275.000000 1.083
86280.000000 1.083
86285.000000 1.000
86290.000000 1.083
86295.000000 1.083
86300.000000 1.083
86305.000000 0.917
86310.000000 1.000
86315.000000 0.917
86320.000000 0.917
86325.000000 0.917
86330.000000 1.000
86335.000000 0.917
86340.000000 1.000
86345.000000 1.000
86350.000000 1.000
86355.000000 1.000
86360.000000 0.917
86365.000000 1.000
86370.000000 1.000
86375.000000 1.000
86380.000000 1.000
86385.000000 1.083
86390.000000 1.083
86395.000000 1.083
86400.000000 1.083
86405.000000 1.000
86410.000000 1.000
86415.000000 1.083
86420.000000 1.000
86425.000000 1.083
86430.000000 1.000
86435.000000 1.000
86440.000000 1.000
86445.000000 1.000
86450.000000 1.083
86455.000000 1.167
86460.000000 1.083
86465.000000 1.083
86470.000000 1.167
86475.000000 1.000
86480.000000 1.083
86485.000000 1.000
86490.000000 1.000
86495.000000 1.000
86500.000000 1.000
86505.000000 1.167
86510.000000 1.083
86515.000000 1.083
86520.000000 1.000
86525.000000 1.083
86530.000000 1.000
86535.000000 1.000
86540.000000 1.000
86545.000000 1.167
86550.000000 1.083
86555.000000 1.083
86560.000000 1.083
86565.000000 1.083
86570.000000 1.167
86575.000000 1.167
86580.000000 1.167
86585.000000 1.167
86590.000000 1.167
86595.000000 1.167
86600.000000 1.000
86605.000000 1.083
86610.000000 1.167
86615.000000 1.250
86620.000000 1.167
86625.000000 1.250
86630.000000 1.250
86635.000000 1.250
86640.000000 1.250
86645.000000 1.333
86650.000000 1.250
86655.000000 1.250
86660.000000 1.250
86665.000000 1.167
86670.000000 1.250
86675.000000 1.167
86680.000000 1.167
86685.000000 1.167
86690.000000 1.250
86695.000000 1.250
86700.000000 1.167
86705.000000 1.167
86710.000000 1.250
86715.000000 1.417
86720.000000 1.333
86725.000000 1.167
86730.000000 1.250
86735.000000 1.250
86740.000000 1.250
86745.000000 1.250
86750.000000 1.167
86755.000000 1.250
86760.000000 1.250
86765.000000 1.250
86770.000000 1.250
86775.000000 1.333
86780.000000 1.333
86785.000000 1.250
86790.000000 1.333
86795.000000 1.333
86800.000000 1.333
86805.000000 1.167
86810.000000 1.333
86815.000000 1.333
86820.000000 1.333
86825.000000 1.333
86830.000000 1.333
86835.000000 1.250
86840.000000 1.250
86845.000000 1.250
86850.000000 1.333
86855.000000 1.333
86860.000000 1.250
86865.000000 1.250
86870.000000 1.250
86875.000000 1.250
86880.000000 1.250
86885.000000 1.250
86890.000000 1.333
86895.000000 1.333
86900.000000 1.333
86905.000000 1.333
86910.000000 1.333
86915.000000 1.333
86920.000000 1.333
86925.000000 1.500
86930.000000 1.583
86935.000000 1.500
86940.000000 1.250
86945.000000 1.333
86950.000000 1.417
86955.000000 1.333
86960.000000 1.333
86965.000000 1.417
86970.000000 1.417
86975.000000 1.333
86980.000000 1.333
86985.000000 1.333
86990.000000 1.333
86995.000000 1.417
87000.000000 1.333
87005.000000 1.333
87010.000000 1.333
87015.000000 1.333
87020.000000 1.417
87025.000000 1.333
87030.000000 1.333
87035.000000 1.333
87040.000000 1.333
87045.000000 1.417
87050.000000 1.417
87055.000000 1.417
87060.000000 1.333
87065.000000 1.333
87070.000000 1.417
87075.000000 1.333
87080.000000 1.333
87085.000000 1.417
87090.000000 1.417
87095.000000 1.417
87100.000000 1.417
87105.000000 1.250
87110.000000 1.250
87115.000000 1.333
87120.000000 1.417
87125.000000 1.250
87130.000000 1.333
87135.000000 1.333
87140.000000 1.333
87145.000000 1.333
87150.000000 1.417
87155.000000 1.333
87160.000000 1.250
87165.000000 1.333
87170.000000 1.417
87175.000000 1.333
87180.000000 1.250
87185.000000 1.333
87190.000000 1.333
87195.000000 1.333
87200.000000 1.500
87205.000000 1.417
87210.000000 1.417
87215.000000 1.417
87220.000000 1.417
87225.000000 1.417
87230.000000 1.417
87235.000000 1.333
87240.000000 1.333
87245.000000 1.417
87250.000000 1.583
87255.000000 1.500
87260.000000 1.583
87265.000000 1.417
87270.000000 1.333
87275.000000 1.500
87280.000000 1.500
87285.000000 1.417
87290.000000 1.500
87295.000000 1.500
87300.000000 1.500
87305.000000 1.500
87310.000000 1.417
87315.000000 1.417
87320.000000 1.333
87325.000000 1.417
87330.000000 1.500
87335.000000 1.333
87340.000000 1.417
87345.000000 1.417
87350.000000 1.417
87355.000000 1.417
87360.000000 1.417
87365.000000 1.417
87370.000000 1.500
87375.000000 1.417
87380.000000 1.500
87385.000000 1.500
87390.000000 1.583
87395.000000 1.500
87400.000000 1.417
87405.000000 1.417
87410.000000 1.417
87415.000000 1.333
87420.000000 1.500
87425.000000 1.417
87430.000000 1.500
87435.000000 1.500
87440.000000 1.500
87445.000000 1.500
87450.000000 1.500
87455.000000 1.417
87460.000000 1.417
87465.000000 1.417
87470.000000 1.417
87475.000000 1.333
87480.000000 1.333
87485.000000 1.333
87490.000000 1.333
87495.000000 1.333
87500.000000 1.250
87505.000000 1.250
87510.000000 1.250
87515.000000 1.250
87520.000000 1.250
87525.000000 1.250
87530.000000 1.250
87535.000000 1.417
87540.000000 1.250
87545.000000 1.167
87550.000000 1.250
87555.000000 1.333
87560.000000 1.333
87565.000000 1.333
87570.000000 1.333
87575.000000 1.250
87580.000000 1.333
87585.000000 1.333
87590.000000 1.333
87595.000000 1.333
87600.000000 1.417
87605.000000 1.417
87610.000000 1.333
87615.000000 1.333
87620.000000 1.333
87625.000000 1.333
87630.000000 1.333
87635.000000 1.333
87640.000000 1.333
87645.000000 1.250
87650.000000 1.417
87655.000000 1.417
87660.000000 1.417
87665.000000 1.417
87670.000000 1.417
87675.000000 1.333
87680.000000 1.417
87685.000000 1.417
87690.000000 1.417
87695.000000 1.333
87700.000000 1.417
87705.000000 1.333
87710.000000 1.333
87715.000000 1.333
87720.000000 1.417
87725.000000 1.417
87730.000000 1.417
87735.000000 1.417
87740.000000 1.333
87745.000000 1.417
87750.000000 1.333
87755.000000 1.417
87760.000000 1.333
87765.000000 1.250
87770.000000 1.333
87775.000000 1.333
87780.000000 1.333
87785.000000 1.250
87790.000000 1.250
87795.000000 1.333
87800.000000 1.417
87805.000000 1.333
87810.000000 1.417
87815.000000 1.417
87820.000000 1.417
87825.000000 1.417
87830.000000 1.333
87835.000000 1.417
87840.000000 1.417
87845.000000 1.500
87850.000000 1.500
87855.000000 1.417
87860.000000 1.417
87865.000000 1.333
87870.000000 1.333
87875.000000 1.250
87880.000000 1.083
87885.000000 1.333
87890.000000 1.417
87895.000000 1.417
87900.000000 1.250
87905.000000 1.333
87910.000000 1.250
87915.000000 1.333
87920.000000 1.250
87925.000000 1.333
87930.000000 1.417
87935.000000 1.333
87940.000000 1.417
87945.000000 1.333
87950.000000 1.417
87955.000000 1.333
87960.000000 1.417
87965.000000 1.167
87970.000000 1.167
87975.000000 1.167
87980.000000 1.167
87985.000000 1.167
87990.000000 1.250
87995.000000 1.250
88000.000000 1.250
88005.000000 1.250
88010.000000 1.333
88015.000000 1.333
88020.000000 1.333
88025.000000 1.250
88030.000000 1.167
88035.000000 1.250
88040.000000 1.250
88045.000000 1.250
88050.000000 1.250
88055.000000 1.250
88060.000000 1.333
88065.000000 1.250
88070.000000 1.250
88075.000000 1.250
88080.000000 1.333
88085.000000 1.333
88090.000000 1.333
88095.000000 1.333
88100.000000 1.250
88105.000000 1.333
88110.000000 1.333
88115.000000 1.333
88120.000000 1.333
88125.000000 1.250
88130.000000 1.333
88135.000000 1.500
88140.000000 1.417
88145.000000 1.417
88150.000000 1.333
88155.000000 1.250
88160.000000 1.167
88165.000000 1.250
88170.000000 1.250
88175.000000 1.250
88180.000000 1.250
88185.000000 1.417
88190.000000 1.417
88195.000000 1.500
88200.000000 1.500
88205.000000 1.500
88210.000000 1.500
88215.000000 1.500
88220.000000 1.417
88225.000000 1.417
88230.000000 1.333
88235.000000 1.417
88240.000000 1.417
88245.000000 1.500
88250.000000 1.417
88255.000000 1.333
88260.000000 1.417
88265.000000 1.417
88270.000000 1.417
88275.000000 1.333
88280.000000 1.333
88285.000000 1.333
88290.000000 1.417
88295.000000 1.333
88300.000000 1.333
88305.000000 1.333
88310.000000 1.333
88315.000000 1.417
88320.000000 1.333
88325.000000 1.333
88330.000000 1.333
88335.000000 1.417
88340.000000 1.417
88345.000000 1.500
88350.000000 1.500
88355.000000 1.500
88360.000000 1.417
88365.000000 1.500
88370.000000 1.417
88375.000000 1.417
88380.000000 1.417
88385.000000 1.333
88390.000000 1.417
88395.000000 1.417
88400.000000 1.500
88405.000000 1.500
88410.000000 1.417
88415.000000 1.333
88420.000000 1.333
88425.000000 1.417
88430.000000 1.417
88435.000000 1.417
88440.000000 1.333
88445.000000 1.417
88450.000000 1.333
88455.000000 1.417
88460.000000 1.417
88465.000000 1.417
88470.000000 1.333
88475.000000 1.333
88480.000000 1.333
88485.000000 1.333
88490.000000 1.333
88495.000000 1.250
88500.000000 1.250
88505.000000 1.250
88510.000000 1.250
88515.000000 1.333
88520.000000 1.417
88525.000000 1.417
88530.000000 1.333
88535.000000 1.333
88540.000000 1.333
88545.000000 1.333
88550.000000 1.333
88555.000000 1.417
88560.000000 1.333
88565.000000 1.417
88570.000000 1.333
88575.000000 1.333
88580.000000 1.417
88585.000000 1.417
88590.000000 1.417
88595.000000 1.417
88600.000000 1.500
88605.000000 1.500
88610.000000 1.417
88615.000000 1.333
88620.000000 1.417
88625.000000 1.417
88630.000000 1.417
88635.000000 1.417
88640.000000 1.417
88645.000000 1.417
88650.000000 1.417
88655.000000 1.417
88660.000000 1.333
88665.000000 1.417
88670.000000 1.417
88675.000000 1.333
88680.000000 1.333
88685.000000 1.333
88690.000000 1.250
88695.000000 1.333
88700.000000 1.417
88705.000000 1.333
88710.000000 1.333
88715.000000 1.417
88720.000000 1.417
88725.000000 1.417
88730.000000 1.417
88735.000000 1.417
88740.000000 1.250
88745.000000 1.417
88750.000000 1.417
88755.000000 1.333
88760.000000 1.333
88765.000000 1.333
88770.000000 1.333
88775.000000 1.333
88780.000000 1.333
88785.000000 1.250
88790.000000 1.333
88795.000000 1.250
88800.000000 1.333
88805.000000 1.333
88810.000000 1.333
88815.000000 1.167
88820.000000 1.333
88825.000000 1.250
88830.000000 1.083
88835.000000 1.167
88840.000000 1.250
88845.000000 1.167
88850.000000 1.167
88855.000000 1.250
88860.000000 1.167
88865.000000 1.167
88870.000000 1.250
88875.000000 1.167
88880.000000 1.167
88885.000000 1.167
88890.000000 1.167
88895.000000 1.250
88900.000000 1.250
88905.000000 1.250
88910.000000 1.250
88915.000000 1.250
88920.000000 1.333
88925.000000 1.167
88930.000000 1.250
88935.000000 1.333
88940.000000 1.333
88945.000000 1.333
88950.000000 1.333
88955.000000 1.333
88960.000000 1.333
88965.000000 1.333
88970.000000 1.250
88975.000000 1.333
88980.000000 1.250
88985.000000 1.250
88990.000000 1.167
88995.000000 1.167
89000.000000 1.167
89005.000000 1.167
89010.000000 1.167
89015.000000 1.167
89020.000000 1.167
89025.000000 1.083
89030.000000 1.083
89035.000000 1.083
89040.000000 1.083
89045.000000 1.083
89050.000000 1.083
89055.000000 1.083
89060.000000 1.083
89065.000000 1.167
89070.000000 1.083
89075.000000 1.083
89080.000000 1.083
89085.000000 1.167
89090.000000 1.083
89095.000000 1.167
89100.000000 1.083
89105.000000 1.083
89110.000000 1.167
89115.000000 1.083
89120.000000 1.167
89125.000000 1.167
89130.000000 1.083
89135.000000 1.167
89140.000000 1.167
89145.000000 1.167
89150.000000 1.250
89155.000000 1.167
89160.000000 1.167
89165.000000 1.083
89170.000000 1.083
89175.000000 1.083
89180.000000 1.167
89185.000000 1.167
89190.000000 1.167
89195.000000 1.167
89200.000000 1.167
89205.000000 1.167
89210.000000 1.167
89215.000000 1.167
89220.000000 1.083
89225.000000 1.167
89230.000000 1.167
89235.000000 1.167
89240.000000 1.167
89245.000000 1.083
89250.000000 1.167
89255.000000 1.167
89260.000000 1.083
89265.000000 1.083
89270.000000 1.083
89275.000000 1.083
89280.000000 1.083
89285.000000 1.083
89290.000000 1.083
89295.000000 1.083
89300.000000 1.083
89305.000000 1.083
89310.000000 1.083
89315.000000 1.083
89320.000000 1.083
89325.000000 1.083
89330.000000 1.083
89335.000000 1.083
89340.000000 1.167
89345.000000 1.167
89350.000000 1.167
89355.000000 1.167
89360.000000 1.250
89365.000000 1.083
89370.000000 1.083
89375.000000 1.083
89380.000000 1.083
89385.000000 1.167
89390.000000 1.250
89395.000000 1.167
89400.000000 1.250
89405.000000 1.167
89410.000000 1.167
89415.000000 1.083
89420.000000 1.250
89425.000000 1.250
89430.000000 1.250
89435.000000 1.167
89440.000000 1.167
89445.000000 1.250
89450.000000 1.167
89455.000000 1.167
89460.000000 1.083
89465.000000 1.083
89470.000000 1.167
89475.000000 1.167
89480.000000 1.167
89485.000000 1.167
89490.000000 1.167
89495.000000 1.167
89500.000000 1.167
89505.000000 1.167
89510.000000 1.167
89515.000000 1.167
89520.000000 1.250
89525.000000 1.167
89530.000000 1.250
89535.000000 1.167
89540.000000 1.167
89545.000000 1.167
89550.000000 1.250
89555.000000 1.167
89560.000000 1.167
89565.000000 1.167
89570.000000 1.167
89575.000000 1.167
89580.000000 1.167
89585.000000 1.250
89590.000000 1.250
89595.000000 1.167
89600.000000 1.333
89605.000000 1.333
89610.000000 1.167
89615.000000 1.333
89620.000000 1.417
89625.000000 1.250
89630.000000 1.333
89635.000000 1.333
89640.000000 1.333
89645.000000 1.333
89650.000000 1.333
89655.000000 1.333
89660.000000 1.333
89665.000000 1.333
89670.000000 1.333
89675.000000 1.333
89680.000000 1.250
89685.000000 1.250
89690.000000 1.333
89695.000000 1.333
89700.000000 1.333
89705.000000 1.333
89710.000000 1.333
89715.000000 1.333
89720.000000 1.333
89725.000000 1.333
89730.000000 1.333
89735.000000 1.333
89740.000000 1.333
89745.000000 1.333
89750.000000 1.333
89755.000000 1.333
89760.000000 1.333
89765.000000 1.333
89770.000000 1.250
89775.000000 1.250
89780.000000 1.250
89785.000000 1.250
89790.000000 1.333
89795.000000 1.250
89800.000000 1.250
89805.000000 1.250
89810.000000 1.333
89815.000000 1.333
89820.000000 1.333
89825.000000 1.333
89830.000000 1.333
89835.000000 1.333
89840.000000 1.333
89845.000000 1.333
89850.000000 1.333
89855.000000 1.333
89860.000000 1.333
89865.000000 1.333
89870.000000 1.333
89875.000000 1.333
89880.000000 1.333
89885.000000 1.333
89890.000000 1.333
89895.000000 1.333
89900.000000 1.333
89905.000000 1.333
89910.000000 1.333
89915.000000 1.333
89920.000000 1.333
89925.000000 1.333
89930.000000 1.333
89935.000000 1.333
89940.000000 1.333
89945.000000 1.333
89950.000000 1.333
89955.000000 1.333
89960.000000 1.333
89965.000000 1.333
89970.000000 1.333
89975.000000 1.333
89980.000000 1.333
89985.000000 1.333
89990.000000 1.250
89995.000000 1.250
90000.000000 1.250
90005.000000 1.250
90010.000000 1.333
90015.000000 1.250
90020.000000 1.250
90025.000000 1.250
90030.000000 1.250
90035.000000 1.250
90040.000000 1.250
90045.000000 1.250
90050.000000 1.250
90055.000000 1.417
90060.000000 1.250
90065.000000 1.417
90070.000000 1.500
90075.000000 1.417
90080.000000 1.500
90085.000000 1.500
90090.000000 1.417
90095.000000 1.333
90100.000000 1.417
90105.000000 1.333
90110.000000 1.500
90115.000000 1.333
90120.000000 1.417
90125.000000 1.417
90130.000000 1.500
90135.000000 1.417
90140.000000 1.333
90145.000000 1.417
90150.000000 1.417
90155.000000 1.417
90160.000000 1.417
90165.000000 1.333
90170.000000 1.417
90175.000000 1.417
90180.000000 1.417
90185.000000 1.333
90190.000000 1.333
90195.000000 1.417
90200.000000 1.333
90205.000000 1.417
90210.000000 1.333
90215.000000 1.417
90220.000000 1.333
90225.000000 1.417
90230.000000 1.417
90235.000000 1.417
90240.000000 1.500
90245.000000 1.333
90250.000000 1.333
90255.000000 1.333
90260.000000 1.333
90265.000000 1.333
90270.000000 1.333
90275.000000 1.333
90280.000000 1.333
90285.000000 1.250
90290.000000 1.250
90295.000000 1.250
90300.000000 1.333
90305.000000 1.417
90310.000000 1.417
90315.000000 1.333
90320.000000 1.333
90325.000000 1.333
90330.000000 1.333
90335.000000 1.417
90340.000000 1.333
90345.000000 1.417
90350.000000 1.333
90355.000000 1.333
90360.000000 1.333
90365.000000 1.333
90370.000000 1.333
90375.000000 1.333
90380.000000 1.333
90385.000000 1.333
90390.000000 1.333
90395.000000 1.333
90400.000000 1.250
90405.000000 1.333
90410.000000 1.250
90415.000000 1.250
90420.000000 1.333
90425.000000 1.333
90430.000000 1.333
90435.000000 1.333
90440.000000 1.333
90445.000000 1.250
90450.000000 1.417
90455.000000 1.500
90460.000000 1.417
90465.000000 1.417
90470.000000 1.333
90475.000000 1.417
90480.000000 1.333
90485.000000 1.417
90490.000000 1.333
90495.000000 1.333
90500.000000 1.333
90505.000000 1.333
90510.000000 1.333
90515.000000 1.500
90520.000000 1.417
90525.000000 1.417
90530.000000 1.417
90535.000000 1.333
90540.000000 1.333
90545.000000 1.250
90550.000000 1.250
90555.000000 1.250
90560.000000 1.250
90565.000000 1.250
90570.000000 1.250
90575.000000 1.250
90580.000000 1.167
90585.000000 1.083
90590.000000 1.083
90595.000000 1.083
90600.000000 1.083
90605.000000 1.167
90610.000000 1.083
90615.000000 1.083
90620.000000 1.083
90625.000000 1.083
90630.000000 1.083
90635.000000 1.083
90640.000000 1.167
90645.000000 1.167
90650.000000 1.083
90655.000000 1.167
90660.000000 1.167
90665.000000 1.167
90670.000000 1.167
90675.000000 1.167
90680.000000 1.167
90685.000000 1.167
90690.000000 1.167
90695.000000 1.167
90700.000000 1.167
90705.000000 1.167
90710.000000 1.167
90715.000000 1.167
90720.000000 1.167
90725.000000 1.167
90730.000000 1.167
90735.000000 1.083
90740.000000 1.083
90745.000000 1.083
90750.000000 1.083
90755.000000 1.167
90760.000000 1.083
90765.000000 1.167
90770.000000 1.083
90775.000000 1.000
90780.000000 1.083
90785.000000 1.250
90790.000000 1.083
90795.000000 1.167
90800.000000 1.167
90805.000000 1.167
90810.000000 1.167
90815.000000 1.167
90820.000000 1.250
90825.000000 1.250
90830.000000 1.250
90835.000000 1.250
90840.000000 1.250
90845.000000 1.333
90850.000000 1.167
90855.000000 1.250
90860.000000 1.250
90865.000000 1.250
90870.000000 1.250
90875.000000 1.250
90880.000000 1.167
90885.000000 1.167
90890.000000 1.167
90895.000000 1.167
90900.000000 1.250
90905.000000 1.250
90910.000000 1.167
90915.000000 1.250
90920.000000 1.250
90925.000000 1.167
90930.000000 1.167
90935.000000 1.167
90940.000000 1.250
90945.000000 1.167
90950.000000 1.250
90955.000000 1.167
90960.000000 1.167
90965.000000 1.167
90970.000000 1.083
90975.000000 1.083
90980.000000 1.167
90985.000000 1.167
90990.000000 1.167
90995.000000 1.167
91000.000000 1.167
91005.000000 1.167
91010.000000 1.083
91015.000000 1.167
91020.000000 1.083
91025.000000 1.167
91030.000000 1.250
91035.000000 1.167
91040.000000 1.083
91045.000000 1.000
91050.000000 1.083
91055.000000 1.083
91060.000000 1.083
91065.000000 1.083
91070.000000 1.167
91075.000000 1.083
91080.000000 1.083
91085.000000 1.083
91090.000000 1.167
91095.000000 1.167
91100.000000 1.167
91105.000000 1.083
91110.000000 1.083
91115.000000 1.083
91120.000000 1.083
91125.000000 1.083
91130.000000 1.167
91135.000000 1.083
91140.000000 1.167
91145.000000 1.167
91150.000000 1.167
91155.000000 1.167
91160.000000 1.083
91165.000000 1.083
91170.000000 1.083
91175.000000 1.083
91180.000000 1.083
91185.000000 1.083
91190.000000 1.083
91195.000000 1.083
91200.000000 1.083
91205.000000 1.083
91210.000000 1.083
91215.000000 1.083
91220.000000 1.083
91225.000000 1.083
91230.000000 1.083
91235.000000 1.167
91240.000000 1.083
91245.000000 1.083
91250.000000 1.083
91255.000000 1.083
91260.000000 1.083
91265.000000 1.083
91270.000000 1.167
91275.000000 1.167
91280.000000 1.083
91285.000000 1.083
91290.000000 1.083
91295.000000 1.167
91300.000000 1.167
91305.000000 1.083
91310.000000 1.083
91315.000000 1.083
91320.000000 1.083
91325.000000 1.083
91330.000000 1.083
91335.000000 1.083
91340.000000 1.083
91345.000000 1.083
91350.000000 1.083
91355.000000 1.083
91360.000000 1.083
91365.000000 1.083
91370.000000 1.083
91375.000000 1.167
91380.000000 1.250
91385.000000 1.250
91390.000000 1.250
91395.000000 1.333
91400.000000 1.250
91405.000000 1.250
91410.000000 1.167
91415.000000 1.250
91420.000000 1.167
91425.000000 1.250
91430.000000 1.167
91435.000000 1.250
91440.000000 1.250
91445.000000 1.250
91450.000000 1.250
91455.000000 1.250
91460.000000 1.167
91465.000000 1.167
91470.000000 1.167
91475.000000 1.167
91480.000000 1.167
91485.000000 1.167
91490.000000 1.167
91495.000000 1.167
91500.000000 1.167
91505.000000 1.167
91510.000000 1.167
91515.000000 1.250
91520.000000 1.250
91525.000000 1.167
91530.000000 1.167
91535.000000 1.167
91540.000000 1.167
91545.000000 1.167
91550.000000 1.250
91555.000000 1.083
91560.000000 1.083
91565.000000 1.083
91570.000000 1.083
91575.000000 1.083
91580.000000 1.083
91585.000000 1.167
91590.000000 1.167
91595.000000 1.167
91600.000000 1.083
91605.000000 1.083
91610.000000 1.167
91615.000000 1.250
91620.000000 1.250
91625.000000 1.250
91630.000000 1.250
91635.000000 1.250
91640.000000 1.167
91645.000000 1.167
91650.000000 1.250
91655.000000 1.167
91660.000000 1.083
91665.000000 1.167
91670.000000 1.167
91675.000000 1.167
91680.000000 1.083
91685.000000 1.083
91690.000000 1.083
91695.000000 1.083
91700.000000 1.083
91705.000000 1.083
91710.000000 1.083
91715.000000 1.083
91720.000000 1.083
91725.000000 1.083
91730.000000 1.000
91735.000000 1.000
91740.000000 1.000
91745.000000 1.083
91750.000000 1.000
91755.000000 1.083
91760.000000 1.000
91765.000000 1.000
91770.000000 1.083
91775.000000 1.083
91780.000000 1.167
91785.000000 1.167
91790.000000 1.250
91795.000000 1.250
91800.000000 1.167
91805.000000 1.250
91810.000000 1.167
91815.000000 1.167
91820.000000 1.167
91825.000000 1.167
91830.000000 1.167
91835.000000 1.250
91840.000000 1.083
91845.000000 1.167
91850.000000 1.250
91855.000000 1.250
91860.000000 1.250
91865.000000 1.250
91870.000000 1.167
91875.000000 1.167
91880.000000 1.083
91885.000000 1.250
91890.000000 1.083
91895.000000 1.083
91900.000000 1.250
91905.000000 1.250
91910.000000 1.250
91915.000000 1.250
91920.000000 1.250
91925.000000 1.250
91930.000000 1.250
91935.000000 1.167
91940.000000 1.250
91945.000000 1.250
91950.000000 1.250
91955.000000 1.250
91960.000000 1.167
91965.000000 1.167
91970.000000 1.167
91975.000000 1.250
91980.000000 1.250
91985.000000 1.167
91990.000000 1.167
91995.000000 1.167
92000.000000 1.167
92005.000000 1.167
92010.000000 1.167
92015.000000 1.167
92020.000000 1.167
92025.000000 1.167
92030.000000 1.250
92035.000000 1.250
92040.000000 1.250
92045.000000 1.167
92050.000000 1.250
92055.000000 1.167
92060.000000 1.167
92065.000000 1.167
92070.000000 1.167
92075.000000 1.167
92080.000000 1.167
92085.000000 1.167
92090.000000 1.167
92095.000000 1.167
92100.000000 1.167
92105.000000 1.167
92110.000000 1.167
92115.000000 1.167
92120.000000 1.167
92125.000000 1.167
92130.000000 1.167
92135.000000 1.167
92140.000000 1.167
92145.000000 1.167
92150.000000 1.167
92155.000000 1.167
92160.000000 1.167
92165.000000 1.167
92170.000000 1.167
92175.000000 1.167
92180.000000 1.167
92185.000000 1.167
92190.000000 1.167
92195.000000 1.167
92200.000000 1.167
92205.000000 1.167
92210.000000 1.250
92215.000000 1.250
92220.000000 1.167
92225.000000 1.083
92230.000000 1.167
92235.000000 1.083
92240.000000 1.167
92245.000000 1.250
92250.000000 1.167
92255.000000 1.167
92260.000000 1.167
92265.000000 1.167
92270.000000 1.083
92275.000000 1.167
92280.000000 1.167
92285.000000 1.083
92290.000000 1.167
92295.000000 1.167
92300.000000 1.167
92305.000000 1.250
92310.000000 1.250
92315.000000 1.250
92320.000000 1.250
92325.000000 1.250
92330.000000 1.167
92335.000000 1.167
92340.000000 1.167
92345.000000 1.167
92350.000000 1.167
92355.000000 1.167
92360.000000 1.167
92365.000000 1.167
92370.000000 1.167
92375.000000 1.250
92380.000000 1.167
92385.000000 1.167
92390.000000 1.167
92395.000000 1.167
92400.000000 1.167
92405.000000 1.167
92410.000000 1.167
92415.000000 1.167
92420.000000 1.167
92425.000000 1.167
92430.000000 1.167
92435.000000 1.167
92440.000000 1.167
92445.000000 1.250
92450.000000 1.167
92455.000000 1.083
92460.000000 1.167
92465.000000 1.167
92470.000000 1.167
92475.000000 1.167
92480.000000 1.167
92485.000000 1.167
92490.000000 1.167
92495.000000 1.167
92500.000000 1.167
92505.000000 1.167
92510.000000 1.167
92515.000000 1.167
92520.000000 1.250
92525.000000 1.167
92530.000000 1.167
92535.000000 1.167
92540.000000 1.167
92545.000000 1.167
92550.000000 1.167
92555.000000 1.167
92560.000000 1.167
92565.000000 1.167
92570.000000 1.167
92575.000000 1.250
92580.000000 1.167
92585.000000 1.000
92590.000000 1.167
92595.000000 1.167
92600.000000 1.167
92605.000000 1.167
92610.000000 1.167
92615.000000 1.167
92620.000000 1.167
92625.000000 1.167
92630.000000 1.167
92635.000000 1.167
92640.000000 1.250
92645.000000 1.167
92650.000000 1.250
92655.000000 1.250
92660.000000 1.250
92665.000000 1.250
92670.000000 1.250
92675.000000 1.250
92680.000000 1.250
92685.000000 1.083
92690.000000 1.167
92695.000000 1.167
92700.000000 1.167
92705.000000 1.167
92710.000000 1.250
92715.000000 1.167
92720.000000 1.083
92725.000000 1.167
92730.000000 1.250
92735.000000 1.167
92740.000000 1.250
92745.000000 1.167
92750.000000 1.250
92755.000000 1.250
92760.000000 1.167
92765.000000 1.167
92770.000000 1.250
92775.000000 1.167
92780.000000 1.167
92785.000000 1.167
92790.000000 1.167
92795.000000 1.167
92800.000000 1.167
92805.000000 1.167
92810.000000 1.167
92815.000000 1.167
92820.000000 1.167
92825.000000 1.167
92830.000000 1.167
92835.000000 1.167
92840.000000 1.167
92845.000000 1.167
92850.000000 1.167
92855.000000 1.167
92860.000000 1.167
92865.000000 1.167
92870.000000 1.167
92875.000000 1.083
92880.000000 1.083
92885.000000 1.083
92890.000000 1.083
92895.000000 1.083
92900.000000 1.167
92905.000000 1.083
92910.000000 1.083
92915.000000 1.083
92920.000000 1.083
92925.000000 1.083
92930.000000 1.167
92935.000000 1.167
92940.000000 1.167
92945.000000 1.167
92950.000000 1.167
92955.000000 1.167
92960.000000 1.083
92965.000000 1.083
92970.000000 1.083
92975.000000 1.083
92980.000000 1.083
92985.000000 1.250
92990.000000 1.167
92995.000000 1.167
93000.000000 1.083
93005.000000 1.000
93010.000000 1.083
93015.000000 1.083
93020.000000 1.083
93025.000000 1.083
93030.000000 1.083
93035.000000 1.167
93040.000000 1.167
93045.000000 1.167
93050.000000 1.167
93055.000000 1.167
93060.000000 1.167
93065.000000 1.167
93070.000000 1.250
93075.000000 1.250
93080.000000 1.250
93085.000000 1.167
93090.000000 1.167
93095.000000 1.167
93100.000000 1.167
93105.000000 1.167
93110.000000 1.250
93115.000000 1.250
93120.000000 1.250
93125.000000 1.250
93130.000000 1.250
93135.000000 1.250
93140.000000 1.167
93145.000000 1.250
93150.000000 1.167
93155.000000 1.167
93160.000000 1.167
93165.000000 1.167
93170.000000 1.167
93175.000000 1.167
93180.000000 1.167
93185.000000 1.167
93190.000000 1.167
93195.000000 1.250
93200.000000 1.250
93205.000000 1.250
93210.000000 1.250
93215.000000 1.250
93220.000000 1.250
93225.000000 1.167
93230.000000 1.167
93235.000000 1.250
93240.000000 1.167
93245.000000 1.167
93250.000000 1.167
93255.000000 1.167
93260.000000 1.167
93265.000000 1.167
93270.000000 1.167
93275.000000 1.167
93280.000000 1.083
93285.000000 1.167
93290.000000 1.167
93295.000000 1.167
93300.000000 1.167
93305.000000 1.167
93310.000000 1.167
93315.000000 1.167
93320.000000 1.167
93325.000000 1.167
93330.000000 1.167
93335.000000 1.167
93340.000000 1.083
93345.000000 1.083
93350.000000 1.083
93355.000000 1.167
93360.000000 1.167
93365.000000 1.167
93370.000000 1.167
93375.000000 1.167
93380.000000 1.083
93385.000000 1.167
93390.000000 1.083
93395.000000 1.083
93400.000000 1.083
93405.000000 1.083
93410.000000 1.167
93415.000000 1.167
93420.000000 1.167
93425.000000 1.083
93430.000000 1.167
93435.000000 1.083
93440.000000 1.167
93445.000000 1.167
93450.000000 1.167
93455.000000 1.167
93460.000000 1.083
93465.000000 1.083
93470.000000 1.083
93475.000000 1.167
93480.000000 1.083
93485.000000 1.083
93490.000000 1.083
93495.000000 1.083
93500.000000 1.083
93505.000000 1.167
93510.000000 1.083
93515.000000 1.083
93520.000000 1.083
93525.000000 1.083
93530.000000 1.083
93535.000000 1.083
93540.000000 1.083
93545.000000 1.083
93550.000000 1.083
93555.000000 1.083
93560.000000 1.083
93565.000000 1.083
93570.000000 1.083
93575.000000 1.083
93580.000000 1.167
93585.000000 1.167
93590.000000 1.250
93595.000000 1.250
93600.000000 1.250
93605.000000 1.167
93610.000000 1.167
93615.000000 1.167
93620.000000 1.250
93625.000000 1.250
93630.000000 1.167
93635.000000 1.167
93640.000000 1.167
93645.000000 1.167
93650.000000 1.167
93655.000000 1.250
93660.000000 1.167
93665.000000 1.167
93670.000000 1.083
93675.000000 1.167
93680.000000 1.167
93685.000000 1.167
93690.000000 1.250
93695.000000 1.250
93700.000000 1.333
93705.000000 1.250
93710.000000 1.333
93715.000000 1.250
93720.000000 1.250
93725.000000 1.167
93730.000000 1.250
93735.000000 1.250
93740.000000 1.167
93745.000000 1.167
93750.000000 1.250
93755.000000 1.167
93760.000000 1.250
93765.000000 1.167
93770.000000 1.250
93775.000000 1.250
93780.000000 1.250
93785.000000 1.250
93790.000000 1.167
93795.000000 1.083
93800.000000 1.167
93805.000000 1.167
93810.000000 1.083
93815.000000 1.167
93820.000000 1.167
93825.000000 1.167
93830.000000 1.167
93835.000000 1.250
93840.000000 1.333
93845.000000 1.333
93850.000000 1.333
93855.000000 1.250
93860.000000 1.333
93865.000000 1.250
93870.000000 1.333
93875.000000 1.250
93880.000000 1.250
93885.000000 1.250
93890.000000 1.250
93895.000000 1.250
93900.000000 1.250
93905.000000 1.250
93910.000000 1.167
93915.000000 1.167
93920.000000 1.167
93925.000000 1.083
93930.000000 1.083
93935.000000 1.083
93940.000000 1.083
93945.000000 1.083
93950.000000 1.250
93955.000000 1.167
93960.000000 1.250
93965.000000 1.167
93970.000000 1.167
93975.000000 1.250
93980.000000 1.083
93985.000000 1.083
93990.000000 1.083
93995.000000 1.167
94000.000000 1.167
94005.000000 1.167
94010.000000 1.167
94015.000000 1.167
94020.000000 1.250
94025.000000 1.167
94030.000000 1.167
94035.000000 1.083
94040.000000 1.083
94045.000000 1.083
94050.000000 1.167
94055.000000 1.250
94060.000000 1.250
94065.000000 1.250
94070.000000 1.250
94075.000000 1.250
94080.000000 1.250
94085.000000 1.250
94090.000000 1.167
94095.000000 1.167
94100.000000 1.167
94105.000000 1.167
94110.000000 1.167
94115.000000 1.250
94120.000000 1.167
94125.000000 1.167
94130.000000 1.167
94135.000000 1.167
94140.000000 1.250
94145.000000 1.167
94150.000000 1.250
94155.000000 1.167
94160.000000 1.250
94165.000000 1.333
94170.000000 1.333
94175.000000 1.333
94180.000000 1.250
94185.000000 1.167
94190.000000 1.250
94195.000000 1.250
94200.000000 1.250
94205.000000 1.250
94210.000000 1.167
94215.000000 1.250
94220.000000 1.250
94225.000000 1.167
94230.000000 1.167
94235.000000 1.167
94240.000000 1.167
94245.000000 1.167
94250.000000 1.250
94255.000000 1.250
94260.000000 1.333
94265.000000 1.333
94270.000000 1.250
94275.000000 1.333
94280.000000 1.333
94285.000000 1.333
94290.000000 1.333
94295.000000 1.333
94300.000000 1.250
94305.000000 1.250
94310.000000 1.167
94315.000000 1.250
94320.000000 1.333
94325.000000 1.333
94330.000000 1.167
94335.000000 1.333
94340.000000 1.167
94345.000000 1.250
94350.000000 1.333
94355.000000 1.250
94360.000000 1.167
94365.000000 1.167
94370.000000 1.167
94375.000000 1.167
94380.000000 1.167
94385.000000 1.167
94390.000000 1.167
94395.000000 1.167
94400.000000 1.250
94405.000000 1.167
94410.000000 1.167
94415.000000 1.167
94420.000000 1.167
94425.000000 1.250
94430.000000 1.250
94435.000000 1.250
94440.000000 1.333
94445.000000 1.250
94450.000000 1.250
94455.000000 1.250
94460.000000 1.250
94465.000000 1.167
94470.000000 1.167
94475.000000 1.167
94480.000000 1.250
94485.000000 1.250
94490.000000 1.250
94495.000000 1.250
94500.000000 1.167
94505.000000 1.167
94510.000000 1.167
94515.000000 1.167
94520.000000 1.167
94525.000000 1.167
94530.000000 1.250
94535.000000 1.250
94540.000000 1.417
94545.000000 1.333
94550.000000 1.333
94555.000000 1.250
94560.000000 1.333
94565.000000 1.250
94570.000000 1.250
94575.000000 1.167
94580.000000 1.250
94585.000000 1.333
94590.000000 1.333
94595.000000 1.250
94600.000000 1.333
94605.000000 1.333
94610.000000 1.333
94615.000000 1.417
94620.000000 1.333
94625.000000 1.333
94630.000000 1.417
94635.000000 1.333
94640.000000 1.250
94645.000000 1.333
94650.000000 1.500
94655.000000 1.417
94660.000000 1.583
94665.000000 1.417
94670.000000 1.417
94675.000000 1.333
94680.000000 1.250
94685.000000 1.333
94690.000000 1.250
94695.000000 1.250
94700.000000 1.250
94705.000000 1.167
94710.000000 1.167
94715.000000 1.083
94720.000000 1.250
94725.000000 1.250
94730.000000 1.333
94735.000000 1.250
94740.000000 1.333
94745.000000 1.333
94750.000000 1.333
94755.000000 1.250
94760.000000 1.333
94765.000000 1.333
94770.000000 1.333
94775.000000 1.250
94780.000000 1.250
94785.000000 1.333
94790.000000 1.333
94795.000000 1.250
94800.000000 1.250
94805.000000 1.333
94810.000000 1.250
94815.000000 1.333
94820.000000 1.333
94825.000000 1.333
94830.000000 1.333
94835.000000 1.417
94840.000000 1.417
94845.000000 1.417
94850.000000 1.333
94855.000000 1.250
94860.000000 1.333
94865.000000 1.333
94870.000000 1.333
94875.000000 1.333
94880.000000 1.333
94885.000000 1.333
94890.000000 1.417
94895.000000 1.333
94900.000000 1.417
94905.000000 1.250
94910.000000 1.333
94915.000000 1.250
94920.000000 1.333
94925.000000 1.417
94930.000000 1.333
94935.000000 1.417
94940.000000 1.417
94945.000000 1.167
94950.000000 1.333
94955.000000 1.333
94960.000000 1.333
94965.000000 1.333
94970.000000 1.333
94975.000000 1.250
94980.000000 1.250
94985.000000 1.333
94990.000000 1.250
94995.000000 1.333
95000.000000 1.250
95005.000000 1.333
95010.000000 1.333
95015.000000 1.333
95020.000000 1.333
95025.000000 1.333
95030.000000 1.333
95035.000000 1.333
95040.000000 1.333
95045.000000 1.417
95050.000000 1.417
95055.000000 1.333
95060.000000 1.250
95065.000000 1.250
95070.000000 1.250
95075.000000 1.250
95080.000000 1.250
95085.000000 1.250
95090.000000 1.250
95095.000000 1.250
95100.000000 1.167
95105.000000 1.250
95110.000000 1.167
95115.000000 1.167
95120.000000 1.250
95125.000000 1.167
95130.000000 1.250
95135.000000 1.167
95140.000000 1.083
95145.000000 1.167
95150.000000 1.167
95155.000000 1.167
95160.000000 1.250
95165.000000 1.333
95170.000000 1.167
95175.000000 1.083
95180.000000 1.083
95185.000000 1.083
95190.000000 1.083
95195.000000 1.083
95200.000000 1.083
95205.000000 1.167
95210.000000 1.083
95215.000000 1.083
95220.000000 1.167
95225.000000 1.083
95230.000000 1.000
95235.000000 1.083
95240.000000 1.000
95245.000000 1.083
95250.000000 1.083
95255.000000 1.000
95260.000000 1.083
95265.000000 1.083
95270.000000 1.083
95275.000000 1.000
95280.000000 1.083
95285.000000 1.083
95290.000000 1.083
95295.000000 1.083
95300.000000 1.250
95305.000000 1.083
95310.000000 1.083
95315.000000 1.167
95320.000000 1.167
95325.000000 1.167
95330.000000 1.167
95335.000000 1.250
95340.000000 1.250
95345.000000 1.333
95350.000000 1.250
95355.000000 1.250
95360.000000 1.250
95365.000000 1.250
95370.000000 1.250
95375.000000 1.250
95380.000000 1.250
95385.000000 1.250
95390.000000 1.333
95395.000000 1.333
95400.000000 1.250
95405.000000 1.250
95410.000000 1.250
95415.000000 1.333
95420.000000 1.250
95425.000000 1.250
95430.000000 1.333
95435.000000 1.333
95440.000000 1.250
95445.000000 1.250
95450.000000 1.250
95455.000000 1.250
95460.000000 1.250
95465.000000 1.250
95470.000000 1.333
95475.000000 1.250
95480.000000 1.250
95485.000000 1.250
95490.000000 1.250
95495.000000 1.250
95500.000000 1.250
95505.000000 1.333
95510.000000 1.167
95515.000000 1.250
95520.000000 1.250
95525.000000 1.250
95530.000000 1.250
95535.000000 1.250
95540.000000 1.333
95545.000000 1.333
95550.000000 1.333
95555.000000 1.333
95560.000000 1.333
95565.000000 1.333
95570.000000 1.250
95575.000000 1.333
95580.000000 1.333
95585.000000 1.250
95590.000000 1.333
95595.000000 1.333
95600.000000 1.333
95605.000000 1.333
95610.000000 1.333
95615.000000 1.333
95620.000000 1.417
95625.000000 1.417
95630.000000 1.417
95635.000000 1.417
95640.000000 1.333
95645.000000 1.417
95650.000000 1.417
95655.000000 1.333
95660.000000 1.250
95665.000000 1.333
95670.000000 1.333
95675.000000 1.333
95680.000000 1.167
95685.000000 1.250
95690.000000 1.333
95695.000000 1.250
95700.000000 1.333
95705.000000 1.417
95710.000000 1.250
95715.000000 1.333
95720.000000 1.167
95725.000000 1.333
95730.000000 1.333
95735.000000 1.333
95740.000000 1.333
95745.000000 1.333
95750.000000 1.417
95755.000000 1.333
95760.000000 1.417
95765.000000 1.500
95770.000000 1.417
95775.000000 1.250
95780.000000 1.417
95785.000000 1.333
95790.000000 1.333
95795.000000 1.333
95800.000000 1.417
95805.000000 1.500
95810.000000 1.500
95815.000000 1.417
95820.000000 1.417
95825.000000 1.417
95830.000000 1.333
95835.000000 1.417
95840.000000 1.333
95845.000000 1.333
95850.000000 1.333
95855.000000 1.333
95860.000000 1.417
95865.000000 1.333
95870.000000 1.250
95875.000000 1.417
95880.000000 1.500
95885.000000 1.500
95890.000000 1.333
95895.000000 1.333
95900.000000 1.417
95905.000000 1.500
95910.000000 1.417
95915.000000 1.417
95920.000000 1.417
95925.000000 1.417
95930.000000 1.417
95935.000000 1.417
95940.000000 1.417
95945.000000 1.417
95950.000000 1.417
95955.000000 1.500
95960.000000 1.500
95965.000000 1.417
95970.000000 1.417
95975.000000 1.417
95980.000000 1.417
95985.000000 1.417
95990.000000 1.500
95995.000000 1.500
96000.000000 1.333
96005.000000 1.333
96010.000000 1.333
96015.000000 1.333
96020.000000 1.333
96025.000000 1.417
96030.000000 1.417
96035.000000 1.250
96040.000000 1.333
96045.000000 1.333
96050.000000 1.333
96055.000000 1.333
96060.000000 1.417
96065.000000 1.417
96070.000000 1.417
96075.000000 1.417
96080.000000 1.417
96085.000000 1.417
96090.000000 1.417
96095.000000 1.333
96100.000000 1.333
96105.000000 1.417
96110.000000 1.250
96115.000000 1.333
96120.000000 1.333
96125.000000 1.333
96130.000000 1.333
96135.000000 1.333
96140.000000 1.333
96145.000000 1.417
96150.000000 1.417
96155.000000 1.417
96160.000000 1.333
96165.000000 1.417
96170.000000 1.500
96175.000000 1.500
96180.000000 1.583
96185.000000 1.417
96190.000000 1.583
96195.000000 1.583
96200.000000 1.583
96205.000000 1.500
96210.000000 1.500
96215.000000 1.333
96220.000000 1.500
96225.000000 1.583
96230.000000 1.500
96235.000000 1.500
96240.000000 1.417
96245.000000 1.417
96250.000000 1.500
96255.000000 1.333
96260.000000 1.417
96265.000000 1.333
96270.000000 1.333
96275.000000 1.333
96280.000000 1.333
96285.000000 1.333
96290.000000 1.417
96295.000000 1.417
96300.000000 1.417
96305.000000 1.417
96310.000000 1.500
96315.000000 1.500
96320.000000 1.500
96325.000000 1.333
96330.000000 1.417
96335.000000 1.333
96340.000000 1.333
96345.000000 1.500
96350.000000 1.500
96355.000000 1.500
96360.000000 1.500
96365.000000 1.417
96370.000000 1.500
96375.000000 1.417
96380.000000 1.500
96385.000000 1.583
96390.000000 1.500
96395.000000 1.500
96400.000000 1.500
96405.000000 1.500
96410.000000 1.500
96415.000000 1.500
96420.000000 1.500
96425.000000 1.500
96430.000000 1.583
96435.000000 1.500
96440.000000 1.500
96445.000000 1.500
96450.000000 1.500
96455.000000 1.417
96460.000000 1.500
96465.000000 1.500
96470.000000 1.417
96475.000000 1.500
96480.000000 1.417
96485.000000 1.417
96490.000000 1.417
96495.000000 1.417
96500.000000 1.500
96505.000000 1.500
96510.000000 1.500
96515.000000 1.417
96520.000000 1.417
96525.000000 1.417
96530.000000 1.333
96535.000000 1.417
96540.000000 1.500
96545.000000 1.500
96550.000000 1.500
96555.000000 1.583
96560.000000 1.500
96565.000000 1.583
96570.000000 1.500
96575.000000 1.583
96580.000000 1.500
96585.000000 1.583
96590.000000 1.583
96595.000000 1.500
96600.000000 1.583
96605.000000 1.583
96610.000000 1.583
96615.000000 1.500
96620.000000 1.500
96625.000000 1.500
96630.000000 1.583
96635.000000 1.500
96640.000000 1.417
96645.000000 1.500
96650.000000 1.500
96655.000000 1.500
96660.000000 1.500
96665.000000 1.417
96670.000000 1.500
96675.000000 1.333
96680.000000 1.333
96685.000000 1.417
96690.000000 1.333
96695.000000 1.333
96700.000000 1.333
96705.000000 1.333
96710.000000 1.417
96715.000000 1.417
96720.000000 1.333
96725.000000 1.417
96730.000000 1.167
96735.000000 1.250
96740.000000 1.333
96745.000000 1.250
96750.000000 1.250
96755.000000 1.250
96760.000000 1.333
96765.000000 1.333
96770.000000 1.333
96775.000000 1.333
96780.000000 1.333
96785.000000 1.333
96790.000000 1.333
96795.000000 1.333
96800.000000 1.250
96805.000000 1.333
96810.000000 1.250
96815.000000 1.250
96820.000000 1.250
96825.000000 1.250
96830.000000 1.250
96835.000000 1.250
96840.000000 1.250
96845.000000 1.250
96850.000000 1.417
96855.000000 1.333
96860.000000 1.333
96865.000000 1.417
96870.000000 1.417
96875.000000 1.417
96880.000000 1.417
96885.000000 1.417
96890.000000 1.417
96895.000000 1.333
96900.000000 1.417
96905.000000 1.333
96910.000000 1.417
96915.000000 1.333
96920.000000 1.333
96925.000000 1.250
96930.000000 1.250
96935.000000 1.250
96940.000000 1.250
96945.000000 1.167
96950.000000 1.167
96955.000000 1.167
96960.000000 1.333
96965.000000 1.417
96970.000000 1.333
96975.000000 1.333
96980.000000 1.333
96985.000000 1.250
96990.000000 1.333
96995.000000 1.333
97000.000000 1.333
97005.000000 1.333
97010.000000 1.333
97015.000000 1.333
97020.000000 1.333
97025.000000 1.333
97030.000000 1.333
97035.000000 1.333
97040.000000 1.333
97045.000000 1.250
97050.000000 1.250
97055.000000 1.333
97060.000000 1.250
97065.000000 1.333
97070.000000 1.333
97075.000000 1.250
97080.000000 1.250
97085.000000 1.167
97090.000000 1.167
97095.000000 1.167
97100.000000 1.167
97105.000000 1.167
97110.000000 1.167
97115.000000 1.167
97120.000000 1.167
97125.000000 1.167
97130.000000 1.167
97135.000000 1.167
97140.000000 1.167
97145.000000 1.167
97150.000000 1.167
97155.000000 1.250
97160.000000 1.333
97165.000000 1.333
97170.000000 1.250
97175.000000 1.167
97180.000000 1.167
97185.000000 1.333
97190.000000 1.250
97195.000000 1.167
97200.000000 1.250
97205.000000 1.250
97210.000000 1.333
97215.000000 1.250
97220.000000 1.250
97225.000000 1.333
97230.000000 1.167
97235.000000 1.167
97240.000000 1.250
97245.000000 1.167
97250.000000 1.250
97255.000000 1.250
97260.000000 1.167
97265.000000 1.250
97270.000000 1.167
97275.000000 1.167
97280.000000 1.167
97285.000000 1.250
97290.000000 1.250
97295.000000 1.250
97300.000000 1.250
97305.000000 1.250
97310.000000 1.250
97315.000000 1.250
97320.000000 1.250
97325.000000 1.250
97330.000000 1.333
97335.000000 1.250
97340.000000 1.250
97345.000000 1.333
97350.000000 1.333
97355.000000 1.250
97360.000000 1.250
97365.000000 1.167
97370.000000 1.333
97375.000000 1.333
97380.000000 1.250
97385.000000 1.250
97390.000000 1.250
97395.000000 1.250
97400.000000 1.250
97405.000000 1.250
97410.000000 1.250
97415.000000 1.250
97420.000000 1.167
97425.000000 1.250
97430.000000 1.250
97435.000000 1.167
97440.000000 1.250
97445.000000 1.333
97450.000000 1.333
97455.000000 1.333
97460.000000 1.333
97465.000000 1.333
97470.000000 1.333
97475.000000 1.333
97480.000000 1.333
97485.000000 1.333
97490.000000 1.333
97495.000000 1.250
97500.000000 1.250
97505.000000 1.333
97510.000000 1.333
97515.000000 1.333
97520.000000 1.250
97525.000000 1.250
97530.000000 1.250
97535.000000 1.250
97540.000000 1.250
97545.000000 1.250
97550.000000 1.250
97555.000000 1.250
97560.000000 1.333
97565.000000 1.333
97570.000000 1.250
97575.000000 1.333
97580.000000 1.250
97585.000000 1.250
97590.000000 1.333
97595.000000 1.333
97600.000000 1.250
97605.000000 1.250
97610.000000 1.250
97615.000000 1.333
97620.000000 1.333
97625.000000 1.333
97630.000000 1.333
97635.000000 1.333
97640.000000 1.333
97645.000000 1.333
97650.000000 1.333
97655.000000 1.333
97660.000000 1.333
97665.000000 1.417
97670.000000 1.333
97675.000000 1.333
97680.000000 1.333
97685.000000 1.333
97690.000000 1.333
97695.000000 1.333
97700.000000 1.333
97705.000000 1.250
97710.000000 1.333
97715.000000 1.333
97720.000000 1.417
97725.000000 1.333
97730.000000 1.333
97735.000000 1.333
97740.000000 1.333
97745.000000 1.333
97750.000000 1.250
97755.000000 1.250
97760.000000 1.250
97765.000000 1.250
97770.000000 1.250
97775.000000 1.250
97780.000000 1.250
97785.000000 1.250
97790.000000 1.250
97795.000000 1.250
97800.000000 1.250
97805.000000 1.250
97810.000000 1.250
97815.000000 1.250
97820.000000 1.250
97825.000000 1.250
97830.000000 1.250
97835.000000 1.250
97840.000000 1.250
97845.000000 1.250
97850.000000 1.250
97855.000000 1.250
97860.000000 1.250
97865.000000 1.250
97870.000000 1.250
97875.000000 1.250
97880.000000 1.250
97885.000000 1.250
97890.000000 1.250
97895.000000 1.250
97900.000000 1.333
97905.000000 1.333
97910.000000 1.333
97915.000000 1.250
97920.000000 1.333
97925.000000 1.333
97930.000000 1.333
97935.000000 1.333
97940.000000 1.333
97945.000000 1.333
97950.000000 1.333
97955.000000 1.333
97960.000000 1.333
97965.000000 1.250
97970.000000 1.250
97975.000000 1.250
97980.000000 1.250
97985.000000 1.333
97990.000000 1.250
97995.000000 1.250
98000.000000 1.250
98005.000000 1.250
98010.000000 1.250
98015.000000 1.333
98020.000000 1.250
98025.000000 1.333
98030.000000 1.167
98035.000000 1.333
98040.000000 1.250
98045.000000 1.333
98050.000000 1.167
98055.000000 1.167
98060.000000 1.250
98065.000000 1.250
98070.000000 1.250
98075.000000 1.333
98080.000000 1.250
98085.000000 1.333
98090.000000 1.333
98095.000000 1.333
98100.000000 1.333
98105.000000 1.333
98110.000000 1.333
98115.000000 1.250
98120.000000 1.250
98125.000000 1.250
98130.000000 1.250
98135.000000 1.333
98140.000000 1.167
98145.000000 1.333
98150.000000 1.333
98155.000000 1.333
98160.000000 1.333
98165.000000 1.333
98170.000000 1.333
98175.000000 1.333
98180.000000 1.417
98185.000000 1.333
98190.000000 1.333
98195.000000 1.250
98200.000000 1.333
98205.000000 1.333
98210.000000 1.417
98215.000000 1.417
98220.000000 1.333
98225.000000 1.333
98230.000000 1.250
98235.000000 1.333
98240.000000 1.333
98245.000000 1.333
98250.000000 1.333
98255.000000 1.333
98260.000000 1.333
98265.000000 1.333
98270.000000 1.167
98275.000000 1.250
98280.000000 1.167
98285.000000 1.333
98290.000000 1.333
98295.000000 1.417
98300.000000 1.500
98305.000000 1.500
98310.000000 1.500
98315.000000 1.500
98320.000000 1.333
98325.000000 1.417
98330.000000 1.417
98335.000000 1.417
98340.000000 1.417
98345.000000 1.417
98350.000000 1.500
98355.000000 1.417
98360.000000 1.500
98365.000000 1.333
98370.000000 1.417
98375.000000 1.417
98380.000000 1.417
98385.000000 1.417
98390.000000 1.333
98395.000000 1.417
98400.000000 1.417
98405.000000 1.417
98410.000000 1.417
98415.000000 1.500
98420.000000 1.333
98425.000000 1.500
98430.000000 1.583
98435.000000 1.500
98440.000000 1.500
98445.000000 1.500
98450.000000 1.417
98455.000000 1.250
98460.000000 1.250
98465.000000 1.417
98470.000000 1.417
98475.000000 1.417
98480.000000 1.417
98485.000000 1.417
98490.000000 1.417
98495.000000 1.250
98500.000000 1.167
98505.000000 1.417
98510.000000 1.250
98515.000000 1.333
98520.000000 1.250
98525.000000 1.250
98530.000000 1.333
98535.000000 1.250
98540.000000 1.250
98545.000000 1.250
98550.000000 1.250
98555.000000 1.250
98560.000000 1.250
98565.000000 1.333
98570.000000 1.250
98575.000000 1.250
98580.000000 1.250
98585.000000 1.250
98590.000000 1.250
98595.000000 1.250
98600.000000 1.250
98605.000000 1.333
98610.000000 1.333
98615.000000 1.333
98620.000000 1.333
98625.000000 1.333
98630.000000 1.333
98635.000000 1.333
98640.000000 1.250
98645.000000 1.167
98650.000000 1.250
98655.000000 1.417
98660.000000 1.250
98665.000000 1.417
98670.000000 1.583
98675.000000 1.417
98680.000000 1.333
98685.000000 1.250
98690.000000 1.417
98695.000000 1.417
98700.000000 1.333
98705.000000 1.583
98710.000000 1.417
98715.000000 1.417
98720.000000 1.250
98725.000000 1.417
98730.000000 1.333
98735.000000 1.333
98740.000000 1.417
98745.000000 1.417
98750.000000 1.500
98755.000000 1.250
98760.000000 1.333
98765.000000 1.333
98770.000000 1.250
98775.000000 1.250
98780.000000 1.250
98785.000000 1.250
98790.000000 1.333
98795.000000 1.333
98800.000000 1.250
98805.000000 1.333
98810.000000 1.250
98815.000000 1.250
98820.000000 1.333
98825.000000 1.333
98830.000000 1.250
98835.000000 1.250
98840.000000 1.250
98845.000000 1.250
98850.000000 1.250
98855.000000 1.333
98860.000000 1.250
98865.000000 1.250
98870.000000 1.250
98875.000000 1.250
98880.000000 1.250
98885.000000 1.250
98890.000000 1.250
98895.000000 1.250
98900.000000 1.250
98905.000000 1.250
98910.000000 1.250
98915.000000 1.250
98920.000000 1.250
98925.000000 1.250
98930.000000 1.250
98935.000000 1.250
98940.000000 1.250
98945.000000 1.333
98950.000000 1.250
98955.000000 1.250
98960.000000 1.333
98965.000000 1.250
98970.000000 1.333
98975.000000 1.333
98980.000000 1.250
98985.000000 1.333
98990.000000 1.250
98995.000000 1.333
99000.000000 1.333
99005.000000 1.250
99010.000000 1.250
99015.000000 1.250
99020.000000 1.250
99025.000000 1.250
99030.000000 1.250
99035.000000 1.250
99040.000000 1.250
99045.000000 1.250
99050.000000 1.250
99055.000000 1.250
99060.000000 1.333
99065.000000 1.333
99070.000000 1.333
99075.000000 1.250
99080.000000 1.333
99085.000000 1.250
99090.000000 1.333
99095.000000 1.333
99100.000000 1.333
99105.000000 1.333
99110.000000 1.333
99115.000000 1.417
99120.000000 1.417
99125.000000 1.250
99130.000000 1.417
99135.000000 1.250
99140.000000 1.250
99145.000000 1.250
99150.000000 1.250
99155.000000 1.167
99160.000000 1.250
99165.000000 1.250
99170.000000 1.250
99175.000000 1.250
99180.000000 1.333
99185.000000 1.250
99190.000000 1.250
99195.000000 1.250
99200.000000 1.250
99205.000000 1.250
99210.000000 1.417
99215.000000 1.250
99220.000000 1.250
99225.000000 1.333
99230.000000 1.333
99235.000000 1.250
99240.000000 1.250
99245.000000 1.250
99250.000000 1.250
99255.000000 1.333
99260.000000 1.333
99265.000000 1.250
99270.000000 1.250
99275.000000 1.250
99280.000000 1.250
99285.000000 1.250
99290.000000 1.333
99295.000000 1.167
99300.000000 1.333
99305.000000 1.167
99310.000000 1.250
99315.000000 1.250
99320.000000 1.250
99325.000000 1.333
99330.000000 1.417
99335.000000 1.417
99340.000000 1.333
99345.000000 1.333
99350.000000 1.333
99355.000000 1.250
99360.000000 1.333
99365.000000 1.333
99370.000000 1.333
99375.000000 1.333
99380.000000 1.333
99385.000000 1.417
99390.000000 1.417
99395.000000 1.417
99400.000000 1.417
99405.000000 1.417
99410.000000 1.417
99415.000000 1.417
99420.000000 1.417
99425.000000 1.417
99430.000000 1.417
99435.000000 1.417
99440.000000 1.417
99445.000000 1.417
99450.000000 1.417
99455.000000 1.500
99460.000000 1.417
99465.000000 1.417
99470.000000 1.417
99475.000000 1.417
99480.000000 1.333
99485.000000 1.333
99490.000000 1.333
99495.000000 1.417
99500.000000 1.417
99505.000000 1.333
99510.000000 1.417
99515.000000 1.417
99520.000000 1.417
99525.000000 1.333
99530.000000 1.333
99535.000000 1.250
99540.000000 1.250
99545.000000 1.250
99550.000000 1.250
99555.000000 1.250
99560.000000 1.250
99565.000000 1.250
99570.000000 1.250
99575.000000 1.250
99580.000000 1.250
99585.000000 1.250
99590.000000 1.250
99595.000000 1.250
99600.000000 1.250
99605.000000 1.250
99610.000000 1.250
99615.000000 1.250
99620.000000 1.250
99625.000000 1.250
99630.000000 1.167
99635.000000 1.167
99640.000000 1.250
99645.000000 1.250
99650.000000 1.167
99655.000000 1.167
99660.000000 1.167
99665.000000 1.250
99670.000000 1.167
99675.000000 1.167
99680.000000 1.167
99685.000000 1.167
99690.000000 1.167
99695.000000 1.250
99700.000000 1.250
99705.000000 1.167
99710.000000 1.167
99715.000000 1.250
99720.000000 1.167
99725.000000 1.333
99730.000000 1.333
99735.000000 1.333
99740.000000 1.333
99745.000000 1.417
99750.000000 1.333
99755.000000 1.333
99760.000000 1.333
99765.000000 1.333
99770.000000 1.250
99775.000000 1.250
99780.000000 1.250
99785.000000 1.250
99790.000000 1.250
99795.000000 1.250
99800.000000 1.250
99805.000000 1.250
99810.000000 1.250
99815.000000 1.250
99820.000000 1.333
99825.000000 1.333
99830.000000 1.250
99835.000000 1.250
99840.000000 1.250
99845.000000 1.250
99850.000000 1.250
99855.000000 1.250
99860.000000 1.250
99865.000000 1.250
99870.000000 1.250
99875.000000 1.250
99880.000000 1.333
99885.000000 1.333
99890.000000 1.250
99895.000000 1.167
99900.000000 1.250
99905.000000 1.333
99910.000000 1.250
99915.000000 1.417
99920.000000 1.250
99925.000000 1.250
99930.000000 1.250
99935.000000 1.333
99940.000000 1.167
99945.000000 1.250
99950.000000 1.333
99955.000000 1.250
99960.000000 1.250
99965.000000 1.250
99970.000000 1.250
99975.000000 1.250
99980.000000 1.167
99985.000000 1.250
99990.000000 1.333
99995.000000 1.333
100000.000000 1.333
100005.000000 1.250
100010.000000 1.333
100015.000000 1.417
100020.000000 1.500
100025.000000 1.500
100030.000000 1.500
100035.000000 1.500
100040.000000 1.417
100045.000000 1.417
100050.000000 1.333
100055.000000 1.333
100060.000000 1.333
100065.000000 1.333
100070.000000 1.167
100075.000000 1.250
100080.000000 1.417
100085.000000 1.417
100090.000000 1.417
100095.000000 1.333
100100.000000 1.417
100105.000000 1.333
100110.000000 1.333
100115.000000 1.333
100120.000000 1.333
100125.000000 1.417
100130.000000 1.417
100135.000000 1.333
100140.000000 1.333
100145.000000 1.333
100150.000000 1.333
100155.000000 1.333
100160.000000 1.417
100165.000000 1.333
100170.000000 1.417
100175.000000 1.417
100180.000000 1.417
100185.000000 1.417
100190.000000 1.417
100195.000000 1.417
100200.000000 1.500
100205.000000 1.417
100210.000000 1.417
100215.000000 1.500
100220.000000 1.417
100225.000000 1.500
100230.000000 1.500
100235.000000 1.500
100240.000000 1.500
100245.000000 1.500
100250.000000 1.417
100255.000000 1.500
100260.000000 1.500
100265.000000 1.500
100270.000000 1.500
100275.000000 1.500
100280.000000 1.500
100285.000000 1.500
100290.000000 1.500
100295.000000 1.500
100300.000000 1.500
100305.000000 1.500
100310.000000 1.500
100315.000000 1.500
100320.000000 1.500
100325.000000 1.417
100330.000000 1.500
100335.000000 1.417
100340.000000 1.417
100345.000000 1.500
100350.000000 1.500
100355.000000 1.500
100360.000000 1.500
100365.000000 1.500
100370.000000 1.500
100375.000000 1.500
100380.000000 1.500
100385.000000 1.500
100390.000000 1.500
100395.000000 1.500
100400.000000 1.500
100405.000000 1.500
100410.000000 1.500
100415.000000 1.500
100420.000000 1.500
100425.000000 1.500
100430.000000 1.500
100435.000000 1.500
100440.000000 1.500
100445.000000 1.417
100450.000000 1.500
100455.000000 1.500
100460.000000 1.500
100465.000000 1.500
100470.000000 1.500
100475.000000 1.500
100480.000000 1.417
100485.000000 1.417
100490.000000 1.417
100495.000000 1.417
100500.000000 1.500
100505.000000 1.500
100510.000000 1.417
100515.000000 1.417
100520.000000 1.417
100525.000000 1.417
100530.000000 1.417
100535.000000 1.417
100540.000000 1.500
100545.000000 1.417
100550.000000 1.417
100555.000000 1.417
100560.000000 1.417
100565.000000 1.417
100570.000000 1.417
100575.000000 1.417
100580.000000 1.417
100585.000000 1.417
100590.000000 1.417
100595.000000 1.417
100600.000000 1.417
100605.000000 1.417
100610.000000 1.417
100615.000000 1.417
100620.000000 1.417
100625.000000 1.500
100630.000000 1.417
100635.000000 1.417
100640.000000 1.417
100645.000000 1.417
100650.000000 1.417
100655.000000 1.417
100660.000000 1.417
100665.000000 1.417
100670.000000 1.417
100675.000000 1.333
100680.000000 1.583
100685.000000 1.583
100690.000000 1.500
100695.000000 1.500
100700.000000 1.417
100705.000000 1.500
100710.000000 1.417
100715.000000 1.333
100720.000000 1.417
100725.000000 1.417
100730.000000 1.417
100735.000000 1.500
100740.000000 1.417
100745.000000 1.417
100750.000000 1.417
100755.000000 1.500
100760.000000 1.417
100765.000000 1.417
100770.000000 1.417
100775.000000 1.417
100780.000000 1.417
100785.000000 1.417
100790.000000 1.417
100795.000000 1.417
100800.000000 1.417
100805.000000 1.417
100810.000000 1.417
100815.000000 1.417
100820.000000 1.417
100825.000000 1.417
100830.000000 1.417
100835.000000 1.417
100840.000000 1.500
100845.000000 1.417
100850.000000 1.417
100855.000000 1.417
100860.000000 1.417
100865.000000 1.417
100870.000000 1.417
100875.000000 1.417
100880.000000 1.500
100885.000000 1.417
100890.000000 1.417
100895.000000 1.500
100900.000000 1.417
100905.000000 1.417
100910.000000 1.417
100915.000000 1.417
100920.000000 1.333
100925.000000 1.417
100930.000000 1.417
100935.000000 1.417
100940.000000 1.417
100945.000000 1.417
100950.000000 1.417
100955.000000 1.417
100960.000000 1.417
100965.000000 1.417
100970.000000 1.417
100975.000000 1.417
100980.000000 1.417
100985.000000 1.417
100990.000000 1.417
100995.000000 1.417
101000.000000 1.417
101005.000000 1.417
101010.000000 1.417
101015.000000 1.417
101020.000000 1.417
101025.000000 1.417
101030.000000 1.333
101035.000000 1.333
101040.000000 1.417
101045.000000 1.417
101050.000000 1.417
101055.000000 1.417
101060.000000 1.333
101065.000000 1.333
101070.000000 1.417
101075.000000 1.333
101080.000000 1.417
101085.000000 1.417
101090.000000 1.417
101095.000000 1.417
101100.000000 1.417
101105.000000 1.500
101110.000000 1.417
101115.000000 1.417
101120.000000 1.417
101125.000000 1.417
101130.000000 1.500
101135.000000 1.500
101140.000000 1.500
101145.000000 1.500
101150.000000 1.500
101155.000000 1.417
101160.000000 1.500
101165.000000 1.583
101170.000000 1.500
101175.000000 1.500
101180.000000 1.417
101185.000000 1.417
101190.000000 1.417
101195.000000 1.417
101200.000000 1.417
101205.000000 1.417
101210.000000 1.417
101215.000000 1.417
101220.000000 1.417
101225.000000 1.417
101230.000000 1.500
101235.000000 1.417
101240.000000 1.333
101245.000000 1.417
101250.000000 1.417
101255.000000 1.417
101260.000000 1.417
101265.000000 1.500
101270.000000 1.333
101275.000000 1.333
101280.000000 1.333
101285.000000 1.333
101290.000000 1.333
101295.000000 1.417
101300.000000 1.417
101305.000000 1.417
101310.000000 1.333
101315.000000 1.250
101320.000000 1.333
101325.000000 1.333
101330.000000 1.333
101335.000000 1.333
101340.000000 1.333
101345.000000 1.417
101350.000000 1.333
101355.000000 1.333
101360.000000 1.333
101365.000000 1.333
101370.000000 1.333
101375.000000 1.333
101380.000000 1.333
101385.000000 1.333
101390.000000 1.333
101395.000000 1.333
101400.000000 1.250
101405.000000 1.333
101410.000000 1.333
101415.000000 1.333
101420.000000 1.333
101425.000000 1.333
101430.000000 1.333
101435.000000 1.333
101440.000000 1.333
101445.000000 1.333
101450.000000 1.333
101455.000000 1.333
101460.000000 1.333
101465.000000 1.333
101470.000000 1.417
101475.000000 1.417
101480.000000 1.417
101485.000000 1.417
101490.000000 1.333
101495.000000 1.333
101500.000000 1.333
101505.000000 1.333
101510.000000 1.333
101515.000000 1.333
101520.000000 1.417
101525.000000 1.333
101530.000000 1.417
101535.000000 1.333
101540.000000 1.417
101545.000000 1.333
101550.000000 1.417
101555.000000 1.500
101560.000000 1.500
101565.000000 1.500
101570.000000 1.417
101575.000000 1.417
101580.000000 1.417
101585.000000 1.500
101590.000000 1.417
101595.000000 1.417
101600.000000 1.417
101605.000000 1.417
101610.000000 1.417
101615.000000 1.417
101620.000000 1.417
101625.000000 1.417
101630.000000 1.417
101635.000000 1.417
101640.000000 1.417
101645.000000 1.417
101650.000000 1.417
101655.000000 1.417
101660.000000 1.417
101665.000000 1.417
101670.000000 1.333
101675.000000 1.417
101680.000000 1.417
101685.000000 1.417
101690.000000 1.417
101695.000000 1.417
101700.000000 1.417
101705.000000 1.417
101710.000000 1.417
101715.000000 1.417
101720.000000 1.417
101725.000000 1.417
101730.000000 1.333
101735.000000 1.417
101740.000000 1.333
101745.000000 1.417
101750.000000 1.417
101755.000000 1.417
101760.000000 1.500
101765.000000 1.333
101770.000000 1.417
101775.000000 1.417
101780.000000 1.417
101785.000000 1.417
101790.000000 1.500
101795.000000 1.500
101800.000000 1.500
101805.000000 1.417
101810.000000 1.417
101815.000000 1.417
101820.000000 1.417
101825.000000 1.417
101830.000000 1.417
101835.000000 1.500
101840.000000 1.417
101845.000000 1.500
101850.000000 1.500
101855.000000 1.500
101860.000000 1.500
101865.000000 1.500
101870.000000 1.417
101875.000000 1.417
101880.000000 1.417
101885.000000 1.500
101890.000000 1.500
101895.000000 1.417
101900.000000 1.500
101905.000000 1.417
101910.000000 1.417
101915.000000 1.500
101920.000000 1.500
101925.000000 1.417
101930.000000 1.500
101935.000000 1.500
101940.000000 1.500
101945.000000 1.417
101950.000000 1.500
101955.000000 1.333
101960.000000 1.333
101965.000000 1.500
101970.000000 1.500
101975.000000 1.500
101980.000000 1.417
101985.000000 1.417
101990.000000 1.417
101995.000000 1.417
102000.000000 1.417
102005.000000 1.583
102010.000000 1.417
102015.000000 1.500
102020.000000 1.500
102025.000000 1.500
102030.000000 1.500
102035.000000 1.500
102040.000000 1.583
102045.000000 1.500
102050.000000 1.583
102055.000000 1.500
102060.000000 1.583
102065.000000 1.583
102070.000000 1.583
102075.000000 1.583
102080.000000 1.583
102085.000000 1.583
102090.000000 1.583
102095.000000 1.500
102100.000000 1.583
102105.000000 1.500
102110.000000 1.583
102115.000000 1.583
102120.000000 1.583
102125.000000 1.583
102130.000000 1.583
102135.000000 1.583
102140.000000 1.500
102145.000000 1.500
102150.000000 1.583
102155.000000 1.583
102160.000000 1.417
102165.000000 1.417
102170.000000 1.583
102175.000000 1.667
102180.000000 1.667
102185.000000 1.667
102190.000000 1.667
102195.000000 1.667
102200.000000 1.667
102205.000000 1.667
102210.000000 1.667
102215.000000 1.583
102220.000000 1.583
102225.000000 1.583
102230.000000 1.583
102235.000000 1.583
102240.000000 1.583
102245.000000 1.583
102250.000000 1.583
102255.000000 1.583
102260.000000 1.583
102265.000000 1.583
102270.000000 1.583
102275.000000 1.583
102280.000000 1.583
102285.000000 1.583
102290.000000 1.583
102295.000000 1.583
102300.000000 1.583
102305.000000 1.500
102310.000000 1.583
102315.000000 1.500
102320.000000 1.500
102325.000000 1.500
102330.000000 1.500
102335.000000 1.500
102340.000000 1.500
102345.000000 1.500
102350.000000 1.417
102355.000000 1.333
102360.000000 1.417
102365.000000 1.333
102370.000000 1.333
102375.000000 1.333
102380.000000 1.333
102385.000000 1.417
102390.000000 1.417
102395.000000 1.417
102400.000000 1.333
102405.000000 1.417
102410.000000 1.333
102415.000000 1.333
102420.000000 1.333
102425.000000 1.333
102430.000000 1.417
102435.000000 1.333
102440.000000 1.417
102445.000000 1.583
102450.000000 1.333
102455.000000 1.333
102460.000000 1.333
102465.000000 1.333
102470.000000 1.333
102475.000000 1.333
102480.000000 1.333
102485.000000 1.333
102490.000000 1.250
102495.000000 1.333
102500.000000 1.250
102505.000000 1.333
102510.000000 1.333
102515.000000 1.333
102520.000000 1.250
102525.000000 1.333
102530.000000 1.250
102535.000000 1.250
102540.000000 1.250
102545.000000 1.250
102550.000000 1.250
102555.000000 1.250
102560.000000 1.333
102565.000000 1.333
102570.000000 1.333
102575.000000 1.333
102580.000000 1.333
102585.000000 1.417
102590.000000 1.333
102595.000000 1.250
102600.000000 1.250
102605.000000 1.333
102610.000000 1.250
102615.000000 1.333
102620.000000 1.333
102625.000000 1.333
102630.000000 1.417
102635.000000 1.417
102640.000000 1.417
102645.000000 1.333
102650.000000 1.417
102655.000000 1.417
102660.000000 1.417
102665.000000 1.417
102670.000000 1.417
102675.000000 1.500
102680.000000 1.417
102685.000000 1.500
102690.000000 1.417
102695.000000 1.417
102700.000000 1.417
102705.000000 1.417
102710.000000 1.417
102715.000000 1.417
102720.000000 1.500
102725.000000 1.417
102730.000000 1.417
102735.000000 1.333
102740.000000 1.417
102745.000000 1.417
102750.000000 1.333
102755.000000 1.333
102760.000000 1.333
102765.000000 1.333
102770.000000 1.333
102775.000000 1.333
102780.000000 1.250
102785.000000 1.333
102790.000000 1.333
102795.000000 1.333
102800.000000 1.333
102805.000000 1.417
102810.000000 1.333
102815.000000 1.333
102820.000000 1.417
102825.000000 1.333
102830.000000 1.333
102835.000000 1.250
102840.000000 1.333
102845.000000 1.250
102850.000000 1.250
102855.000000 1.333
102860.000000 1.333
102865.000000 1.333
102870.000000 1.333
102875.000000 1.250
102880.000000 1.333
102885.000000 1.417
102890.000000 1.333
102895.000000 1.250
102900.000000 1.417
102905.000000 1.333
102910.000000 1.333
102915.000000 1.333
102920.000000 1.333
102925.000000 1.333
102930.000000 1.417
102935.000000 1.333
102940.000000 1.417
102945.000000 1.417
102950.000000 1.333
102955.000000 1.417
102960.000000 1.500
102965.000000 1.500
102970.000000 1.500
102975.000000 1.500
102980.000000 1.417
102985.000000 1.417
102990.000000 1.417
102995.000000 1.500
103000.000000 1.417
103005.000000 1.417
103010.000000 1.417
103015.000000 1.417
103020.000000 1.417
103025.000000 1.500
103030.000000 1.417
103035.000000 1.333
103040.000000 1.417
103045.000000 1.417
103050.000000 1.417
103055.000000 1.417
103060.000000 1.333
103065.000000 1.417
103070.000000 1.417
103075.000000 1.500
103080.000000 1.417
103085.000000 1.417
103090.000000 1.417
103095.000000 1.417
103100.000000 1.417
103105.000000 1.417
103110.000000 1.333
103115.000000 1.417
103120.000000 1.333
103125.000000 1.333
103130.000000 1.250
103135.000000 1.333
103140.000000 1.333
103145.000000 1.250
103150.000000 1.333
103155.000000 1.333
103160.000000 1.333
103165.000000 1.417
103170.000000 1.333
103175.000000 1.250
103180.000000 1.250
103185.000000 1.250
103190.000000 1.250
103195.000000 1.250
103200.000000 1.417
103205.000000 1.417
103210.000000 1.333
103215.000000 1.333
103220.000000 1.333
103225.000000 1.333
103230.000000 1.333
103235.000000 1.333
103240.000000 1.333
103245.000000 1.333
103250.000000 1.333
103255.000000 1.333
103260.000000 1.333
103265.000000 1.333
103270.000000 1.333
103275.000000 1.333
103280.000000 1.333
103285.000000 1.333
103290.000000 1.333
103295.000000 1.417
103300.000000 1.333
103305.000000 1.333
103310.000000 1.333
103315.000000 1.417
103320.000000 1.333
103325.000000 1.333
103330.000000 1.417
103335.000000 1.417
103340.000000 1.417
103345.000000 1.500
103350.000000 1.500
103355.000000 1.500
103360.000000 1.500
103365.000000 1.417
103370.000000 1.417
103375.000000 1.333
103380.000000 1.333
103385.000000 1.417
103390.000000 1.333
103395.000000 1.333
103400.000000 1.333
103405.000000 1.333
103410.000000 1.333
103415.000000 1.417
103420.000000 1.417
103425.000000 1.417
103430.000000 1.417
103435.000000 1.417
103440.000000 1.417
103445.000000 1.417
103450.000000 1.500
103455.000000 1.417
103460.000000 1.500
103465.000000 1.500
103470.000000 1.500
103475.000000 1.500
103480.000000 1.417
103485.000000 1.333
103490.000000 1.333
103495.000000 1.417
103500.000000 1.417
103505.000000 1.417
103510.000000 1.417
103515.000000 1.417
103520.000000 1.417
103525.000000 1.417
103530.000000 1.417
103535.000000 1.417
103540.000000 1.417
103545.000000 1.333
103550.000000 1.417
103555.000000 1.417
103560.000000 1.417
103565.000000 1.333
103570.000000 1.250
103575.000000 1.333
103580.000000 1.417
103585.000000 1.417
103590.000000 1.417
103595.000000 1.333
103600.000000 1.417
103605.000000 1.417
103610.000000 1.417
103615.000000 1.417
103620.000000 1.417
103625.000000 1.417
103630.000000 1.417
103635.000000 1.417
103640.000000 1.417
103645.000000 1.417
103650.000000 1.417
103655.000000 1.500
103660.000000 1.500
103665.000000 1.500
103670.000000 1.417
103675.000000 1.417
103680.000000 1.500
103685.000000 1.500
103690.000000 1.500
103695.000000 1.500
103700.000000 1.417
103705.000000 1.583
103710.000000 1.500
103715.000000 1.583
103720.000000 1.583
103725.000000 1.500
103730.000000 1.500
103735.000000 1.500
103740.000000 1.500
103745.000000 1.583
103750.000000 1.500
103755.000000 1.417
103760.000000 1.417
103765.000000 1.417
103770.000000 1.417
103775.000000 1.500
103780.000000 1.500
103785.000000 1.500
103790.000000 1.500
103795.000000 1.417
103800.000000 1.417
103805.000000 1.417
103810.000000 1.417
103815.000000 1.417
103820.000000 1.417
103825.000000 1.500
103830.000000 1.500
103835.000000 1.417
103840.000000 1.417
103845.000000 1.417
103850.000000 1.417
103855.000000 1.500
103860.000000 1.500
103865.000000 1.417
103870.000000 1.500
103875.000000 1.500
103880.000000 1.500
103885.000000 1.500
103890.000000 1.417
103895.000000 1.500
103900.000000 1.500
103905.000000 1.500
103910.000000 1.500
103915.000000 1.583
103920.000000 1.500
103925.000000 1.500
103930.000000 1.500
103935.000000 1.500
103940.000000 1.583
103945.000000 1.500
103950.000000 1.500
103955.000000 1.583
103960.000000 1.500
103965.000000 1.500
103970.000000 1.500
103975.000000 1.500
103980.000000 1.500
103985.000000 1.500
103990.000000 1.500
103995.000000 1.500
104000.000000 1.500
104005.000000 1.500
104010.000000 1.500
104015.000000 1.500
104020.000000 1.583
104025.000000 1.500
104030.000000 1.500
104035.000000 1.500
104040.000000 1.417
104045.000000 1.500
104050.000000 1.500
104055.000000 1.417
104060.000000 1.333
104065.000000 1.500
104070.000000 1.333
104075.000000 1.417
104080.000000 1.417
104085.000000 1.500
104090.000000 1.500
104095.000000 1.500
104100.000000 1.500
104105.000000 1.500
104110.000000 1.500
104115.000000 1.500
104120.000000 1.500
104125.000000 1.500
104130.000000 1.500
104135.000000 1.500
104140.000000 1.500
104145.000000 1.500
104150.000000 1.500
104155.000000 1.500
104160.000000 1.500
104165.000000 1.500
104170.000000 1.500
104175.000000 1.500
104180.000000 1.500
104185.000000 1.500
104190.000000 1.500
104195.000000 1.500
104200.000000 1.500
104205.000000 1.500
104210.000000 1.500
104215.000000 1.500
104220.000000 1.500
104225.000000 1.500
104230.000000 1.500
104235.000000 1.500
104240.000000 1.500
104245.000000 1.500
104250.000000 1.500
104255.000000 1.500
104260.000000 1.500
104265.000000 1.417
104270.000000 1.417
104275.000000 1.500
104280.000000 1.500
104285.000000 1.500
104290.000000 1.500
104295.000000 1.500
104300.000000 1.500
104305.000000 1.500
104310.000000 1.500
104315.000000 1.500
104320.000000 1.417
104325.000000 1.500
104330.000000 1.583
104335.000000 1.500
104340.000000 1.500
104345.000000 1.417
104350.000000 1.500
104355.000000 1.500
104360.000000 1.500
104365.000000 1.500
104370.000000 1.500
104375.000000 1.500
104380.000000 1.500
104385.000000 1.500
104390.000000 1.500
104395.000000 1.500
104400.000000 1.583
104405.000000 1.583
104410.000000 1.583
104415.000000 1.500
104420.000000 1.500
104425.000000 1.500
104430.000000 1.500
104435.000000 1.500
104440.000000 1.583
104445.000000 1.500
104450.000000 1.500
104455.000000 1.583
104460.000000 1.500
104465.000000 1.500
104470.000000 1.500
104475.000000 1.500
104480.000000 1.500
104485.000000 1.500
104490.000000 1.500
104495.000000 1.500
104500.000000 1.500
104505.000000 1.500
104510.000000 1.500
104515.000000 1.500
104520.000000 1.417
104525.000000 1.500
104530.000000 1.333
104535.000000 1.417
104540.000000 1.417
104545.000000 1.417
104550.000000 1.500
104555.000000 1.333
104560.000000 1.333
104565.000000 1.333
104570.000000 1.250
104575.000000 1.417
104580.000000 1.417
104585.000000 1.417
104590.000000 1.417
104595.000000 1.417
104600.000000 1.417
104605.000000 1.417
104610.000000 1.417
104615.000000 1.417
104620.000000 1.333
104625.000000 1.333
104630.000000 1.250
104635.000000 1.333
104640.000000 1.333
104645.000000 1.417
104650.000000 1.417
104655.000000 1.417
104660.000000 1.417
104665.000000 1.333
104670.000000 1.417
104675.000000 1.417
104680.000000 1.417
104685.000000 1.417
104690.000000 1.417
104695.000000 1.583
104700.000000 1.500
104705.000000 1.417
104710.000000 1.500
104715.000000 1.417
104720.000000 1.417
104725.000000 1.500
104730.000000 1.417
104735.000000 1.417
104740.000000 1.500
104745.000000 1.500
104750.000000 1.500
104755.000000 1.333
104760.000000 1.417
104765.000000 1.500
104770.000000 1.500
104775.000000 1.583
104780.000000 1.500
104785.000000 1.417
104790.000000 1.417
104795.000000 1.500
104800.000000 1.500
104805.000000 1.417
104810.000000 1.500
104815.000000 1.417
104820.000000 1.417
104825.000000 1.417
104830.000000 1.417
104835.000000 1.417
104840.000000 1.417
104845.000000 1.417
104850.000000 1.417
104855.000000 1.583
104860.000000 1.500
104865.000000 1.417
104870.000000 1.500
104875.000000 1.417
104880.000000 1.333
104885.000000 1.333
104890.000000 1.333
104895.000000 1.417
104900.000000 1.417
104905.000000 1.417
104910.000000 1.333
104915.000000 1.333
104920.000000 1.333
104925.000000 1.333
104930.000000 1.333
104935.000000 1.333
104940.000000 1.333
104945.000000 1.417
104950.000000 1.333
104955.000000 1.417
104960.000000 1.500
104965.000000 1.417
104970.000000 1.417
104975.000000 1.417
104980.000000 1.417
104985.000000 1.417
104990.000000 1.417
104995.000000 1.417
105000.000000 1.417
105005.000000 1.417
105010.000000 1.417
105015.000000 1.417
105020.000000 1.417
105025.000000 1.333
105030.000000 1.333
105035.000000 1.333
105040.000000 1.417
105045.000000 1.333
105050.000000 1.417
105055.000000 1.333
105060.000000 1.333
105065.000000 1.333
105070.000000 1.417
105075.000000 1.333
105080.000000 1.333
105085.000000 1.417
105090.000000 1.333
105095.000000 1.333
105100.000000 1.417
105105.000000 1.333
105110.000000 1.417
105115.000000 1.417
105120.000000 1.417
105125.000000 1.333
105130.000000 1.417
105135.000000 1.417
105140.000000 1.417
105145.000000 1.417
105150.000000 1.417
105155.000000 1.333
105160.000000 1.333
105165.000000 1.333
105170.000000 1.417
105175.000000 1.500
105180.000000 1.500
105185.000000 1.417
105190.000000 1.417
105195.000000 1.417
105200.000000 1.417
105205.000000 1.417
105210.000000 1.417
105215.000000 1.417
105220.000000 1.417
105225.000000 1.417
105230.000000 1.417
105235.000000 1.417
105240.000000 1.417
105245.000000 1.417
105250.000000 1.333
105255.000000 1.417
105260.000000 1.417
105265.000000 1.333
105270.000000 1.333
105275.000000 1.417
105280.000000 1.417
105285.000000 1.417
105290.000000 1.417
105295.000000 1.417
105300.000000 1.417
105305.000000 1.417
105310.000000 1.417
105315.000000 1.417
105320.000000 1.417
105325.000000 1.417
105330.000000 1.417
105335.000000 1.417
105340.000000 1.417
105345.000000 1.417
105350.000000 1.417
105355.000000 1.417
105360.000000 1.417
105365.000000 1.417
105370.000000 1.417
105375.000000 1.417
105380.000000 1.417
105385.000000 1.417
105390.000000 1.417
105395.000000 1.417
105400.000000 1.417
105405.000000 1.417
105410.000000 1.417
105415.000000 1.500
105420.000000 1.500
105425.000000 1.417
105430.000000 1.500
105435.000000 1.417
105440.000000 1.333
105445.000000 1.417
105450.000000 1.417
105455.000000 1.417
105460.000000 1.500
105465.000000 1.417
105470.000000 1.417
105475.000000 1.333
105480.000000 1.417
105485.000000 1.417
105490.000000 1.333
105495.000000 1.417
105500.000000 1.417
105505.000000 1.417
105510.000000 1.417
105515.000000 1.417
105520.000000 1.417
105525.000000 1.417
105530.000000 1.417
105535.000000 1.417
105540.000000 1.417
105545.000000 1.417
105550.000000 1.417
[truncated: 3,577,802 more chars]
