# Supplementary material for: Protein compactness and interaction valency define the architecture of a biomolecular condensate across scales
Source: eLife. 2023 Jul 20;12:e80038. doi: 10.7554/eLife.80038 (PMC10406433; doi:10.7554/eLife.80038)
Supplement: Figure 2—source data 2. [file elife-80038-fig2-data2.zip › Figure_2_source_data_2/panels_DE_source_data_files/R2K24_1us_md_valency.av.dat]

5.000000 0.417
10.000000 0.500
15.000000 0.417
20.000000 0.500
25.000000 0.417
30.000000 0.250
35.000000 0.417
40.000000 0.250
45.000000 0.417
50.000000 0.333
55.000000 0.333
60.000000 0.333
65.000000 0.333
70.000000 0.417
75.000000 0.583
80.000000 0.583
85.000000 0.583
90.000000 0.667
95.000000 0.667
100.000000 0.750
105.000000 0.667
110.000000 0.583
115.000000 0.667
120.000000 0.583
125.000000 0.667
130.000000 0.667
135.000000 0.667
140.000000 0.667
145.000000 0.667
150.000000 0.583
155.000000 0.750
160.000000 0.750
165.000000 0.750
170.000000 0.667
175.000000 0.833
180.000000 0.667
185.000000 0.750
190.000000 0.667
195.000000 0.583
200.000000 0.750
205.000000 0.667
210.000000 0.500
215.000000 0.667
220.000000 0.667
225.000000 0.833
230.000000 0.667
235.000000 0.833
240.000000 0.833
245.000000 0.583
250.000000 0.750
255.000000 0.750
260.000000 0.750
265.000000 0.833
270.000000 0.917
275.000000 0.917
280.000000 0.917
285.000000 0.833
290.000000 0.917
295.000000 1.000
300.000000 0.917
305.000000 0.833
310.000000 0.833
315.000000 0.833
320.000000 0.833
325.000000 0.833
330.000000 0.833
335.000000 0.833
340.000000 0.917
345.000000 0.667
350.000000 0.750
355.000000 0.667
360.000000 0.750
365.000000 0.750
370.000000 0.667
375.000000 0.750
380.000000 0.667
385.000000 0.750
390.000000 0.750
395.000000 0.833
400.000000 0.750
405.000000 0.833
410.000000 0.750
415.000000 0.833
420.000000 0.583
425.000000 0.750
430.000000 0.750
435.000000 0.667
440.000000 0.667
445.000000 0.667
450.000000 0.750
455.000000 0.750
460.000000 0.750
465.000000 0.750
470.000000 0.583
475.000000 0.750
480.000000 0.667
485.000000 0.583
490.000000 0.583
495.000000 0.583
500.000000 0.583
505.000000 0.667
510.000000 0.667
515.000000 0.667
520.000000 0.667
525.000000 0.583
530.000000 0.583
535.000000 0.667
540.000000 0.583
545.000000 0.583
550.000000 0.583
555.000000 0.583
560.000000 0.583
565.000000 0.583
570.000000 0.583
575.000000 0.583
580.000000 0.583
585.000000 0.583
590.000000 0.667
595.000000 0.667
600.000000 0.667
605.000000 0.750
610.000000 0.750
615.000000 0.750
620.000000 0.750
625.000000 0.750
630.000000 0.750
635.000000 0.917
640.000000 0.833
645.000000 0.750
650.000000 0.667
655.000000 0.750
660.000000 0.750
665.000000 0.667
670.000000 0.833
675.000000 0.750
680.000000 0.833
685.000000 0.750
690.000000 0.750
695.000000 0.750
700.000000 0.833
705.000000 0.833
710.000000 0.667
715.000000 0.917
720.000000 0.917
725.000000 0.750
730.000000 0.667
735.000000 0.667
740.000000 0.667
745.000000 0.667
750.000000 0.750
755.000000 0.750
760.000000 0.667
765.000000 0.667
770.000000 0.667
775.000000 0.667
780.000000 0.667
785.000000 0.667
790.000000 0.750
795.000000 0.667
800.000000 0.667
805.000000 0.667
810.000000 0.583
815.000000 0.583
820.000000 0.583
825.000000 0.750
830.000000 0.583
835.000000 0.583
840.000000 0.667
845.000000 0.583
850.000000 0.583
855.000000 0.583
860.000000 0.583
865.000000 0.583
870.000000 0.583
875.000000 0.583
880.000000 0.500
885.000000 0.667
890.000000 0.667
895.000000 0.667
900.000000 0.583
905.000000 0.583
910.000000 0.417
915.000000 0.583
920.000000 0.667
925.000000 0.750
930.000000 0.750
935.000000 0.667
940.000000 0.750
945.000000 0.667
950.000000 0.750
955.000000 0.750
960.000000 0.667
965.000000 0.667
970.000000 0.750
975.000000 0.750
980.000000 0.750
985.000000 0.833
990.000000 0.833
995.000000 0.917
1000.000000 0.833
1005.000000 0.833
1010.000000 0.833
1015.000000 0.833
1020.000000 0.833
1025.000000 0.833
1030.000000 0.750
1035.000000 0.750
1040.000000 0.750
1045.000000 0.750
1050.000000 0.750
1055.000000 0.667
1060.000000 0.833
1065.000000 0.833
1070.000000 0.833
1075.000000 0.750
1080.000000 0.750
1085.000000 0.750
1090.000000 0.833
1095.000000 0.833
1100.000000 0.833
1105.000000 0.833
1110.000000 0.833
1115.000000 0.833
1120.000000 0.833
1125.000000 1.000
1130.000000 0.833
1135.000000 0.833
1140.000000 0.833
1145.000000 0.833
1150.000000 0.833
1155.000000 0.833
1160.000000 0.833
1165.000000 0.917
1170.000000 0.833
1175.000000 0.833
1180.000000 0.833
1185.000000 0.833
1190.000000 0.917
1195.000000 0.917
1200.000000 0.833
1205.000000 0.833
1210.000000 0.833
1215.000000 0.833
1220.000000 0.833
1225.000000 0.833
1230.000000 0.833
1235.000000 0.750
1240.000000 0.750
1245.000000 0.833
1250.000000 0.917
1255.000000 0.833
1260.000000 0.917
1265.000000 0.917
1270.000000 0.917
1275.000000 0.833
1280.000000 0.917
1285.000000 0.917
1290.000000 0.917
1295.000000 0.917
1300.000000 0.833
1305.000000 1.000
1310.000000 1.167
1315.000000 0.833
1320.000000 1.000
1325.000000 1.000
1330.000000 1.000
1335.000000 1.000
1340.000000 0.917
1345.000000 1.083
1350.000000 0.917
1355.000000 1.000
1360.000000 0.833
1365.000000 0.917
1370.000000 0.917
1375.000000 0.917
1380.000000 0.833
1385.000000 0.917
1390.000000 0.917
1395.000000 0.917
1400.000000 1.000
1405.000000 0.917
1410.000000 0.917
1415.000000 1.083
1420.000000 1.083
1425.000000 1.083
1430.000000 1.000
1435.000000 1.000
1440.000000 1.000
1445.000000 1.000
1450.000000 1.083
1455.000000 1.083
1460.000000 1.083
1465.000000 1.167
1470.000000 1.083
1475.000000 1.083
1480.000000 1.000
1485.000000 0.917
1490.000000 1.000
1495.000000 0.917
1500.000000 0.917
1505.000000 0.917
1510.000000 0.833
1515.000000 1.000
1520.000000 0.917
1525.000000 0.917
1530.000000 0.833
1535.000000 1.000
1540.000000 0.917
1545.000000 1.000
1550.000000 1.167
1555.000000 0.833
1560.000000 0.833
1565.000000 0.833
1570.000000 1.000
1575.000000 0.917
1580.000000 0.833
1585.000000 0.917
1590.000000 1.167
1595.000000 0.833
1600.000000 0.917
1605.000000 0.917
1610.000000 1.000
1615.000000 0.917
1620.000000 0.917
1625.000000 0.917
1630.000000 0.917
1635.000000 0.917
1640.000000 1.000
1645.000000 1.000
1650.000000 1.000
1655.000000 1.083
1660.000000 1.083
1665.000000 1.083
1670.000000 1.083
1675.000000 1.000
1680.000000 1.083
1685.000000 1.083
1690.000000 1.083
1695.000000 1.083
1700.000000 1.083
1705.000000 1.167
1710.000000 1.250
1715.000000 1.083
1720.000000 1.167
1725.000000 1.083
1730.000000 1.083
1735.000000 1.083
1740.000000 1.000
1745.000000 0.917
1750.000000 1.167
1755.000000 1.083
1760.000000 1.167
1765.000000 1.167
1770.000000 1.250
1775.000000 1.083
1780.000000 1.083
1785.000000 1.083
1790.000000 1.083
1795.000000 1.167
1800.000000 1.167
1805.000000 0.917
1810.000000 1.083
1815.000000 1.083
1820.000000 1.083
1825.000000 1.167
1830.000000 1.167
1835.000000 1.000
1840.000000 1.000
1845.000000 1.000
1850.000000 1.000
1855.000000 1.167
1860.000000 1.083
1865.000000 0.750
1870.000000 0.917
1875.000000 0.917
1880.000000 1.083
1885.000000 1.000
1890.000000 0.917
1895.000000 0.833
1900.000000 1.000
1905.000000 0.917
1910.000000 0.917
1915.000000 0.917
1920.000000 0.917
1925.000000 0.917
1930.000000 0.917
1935.000000 1.000
1940.000000 0.833
1945.000000 0.750
1950.000000 0.833
1955.000000 0.917
1960.000000 0.917
1965.000000 0.917
1970.000000 0.917
1975.000000 0.917
1980.000000 0.917
1985.000000 0.833
1990.000000 0.917
1995.000000 0.917
2000.000000 0.917
2005.000000 0.833
2010.000000 0.917
2015.000000 1.000
2020.000000 1.000
2025.000000 1.000
2030.000000 0.917
2035.000000 0.917
2040.000000 1.000
2045.000000 0.833
2050.000000 0.833
2055.000000 0.833
2060.000000 1.000
2065.000000 0.917
2070.000000 1.083
2075.000000 1.083
2080.000000 1.083
2085.000000 1.000
2090.000000 1.000
2095.000000 1.000
2100.000000 1.000
2105.000000 1.083
2110.000000 1.083
2115.000000 1.083
2120.000000 1.083
2125.000000 1.083
2130.000000 1.083
2135.000000 1.083
2140.000000 1.083
2145.000000 1.083
2150.000000 1.083
2155.000000 1.167
2160.000000 1.167
2165.000000 1.167
2170.000000 1.083
2175.000000 1.167
2180.000000 1.167
2185.000000 1.167
2190.000000 1.250
2195.000000 1.083
2200.000000 1.000
2205.000000 1.167
2210.000000 1.167
2215.000000 1.250
2220.000000 1.083
2225.000000 1.167
2230.000000 1.083
2235.000000 1.083
2240.000000 1.250
2245.000000 1.167
2250.000000 1.250
2255.000000 1.250
2260.000000 1.250
2265.000000 1.083
2270.000000 1.333
2275.000000 1.167
2280.000000 1.250
2285.000000 1.333
2290.000000 1.250
2295.000000 1.250
2300.000000 1.250
2305.000000 1.250
2310.000000 1.250
2315.000000 1.250
2320.000000 1.250
2325.000000 1.167
2330.000000 1.083
2335.000000 1.250
2340.000000 1.000
2345.000000 1.083
2350.000000 1.167
2355.000000 1.250
2360.000000 1.167
2365.000000 1.250
2370.000000 1.250
2375.000000 1.000
2380.000000 1.083
2385.000000 1.167
2390.000000 1.083
2395.000000 1.167
2400.000000 1.000
2405.000000 0.917
2410.000000 1.000
2415.000000 1.000
2420.000000 1.167
2425.000000 1.083
2430.000000 1.000
2435.000000 1.083
2440.000000 1.000
2445.000000 1.000
2450.000000 1.083
2455.000000 1.250
2460.000000 1.000
2465.000000 1.083
2470.000000 1.167
2475.000000 1.167
2480.000000 1.083
2485.000000 1.167
2490.000000 1.167
2495.000000 1.167
2500.000000 1.083
2505.000000 1.167
2510.000000 1.000
2515.000000 1.083
2520.000000 1.167
2525.000000 1.167
2530.000000 1.167
2535.000000 1.167
2540.000000 1.083
2545.000000 1.167
2550.000000 1.083
2555.000000 1.167
2560.000000 1.083
2565.000000 1.083
2570.000000 1.083
2575.000000 1.167
2580.000000 1.083
2585.000000 1.083
2590.000000 1.083
2595.000000 1.167
2600.000000 1.167
2605.000000 1.167
2610.000000 1.167
2615.000000 1.083
2620.000000 1.167
2625.000000 1.167
2630.000000 1.167
2635.000000 1.250
2640.000000 1.250
2645.000000 1.000
2650.000000 1.167
2655.000000 1.083
2660.000000 1.083
2665.000000 1.083
2670.000000 1.083
2675.000000 1.083
2680.000000 1.167
2685.000000 1.167
2690.000000 1.083
2695.000000 1.167
2700.000000 1.083
2705.000000 1.167
2710.000000 1.250
2715.000000 1.167
2720.000000 1.083
2725.000000 1.083
2730.000000 1.083
2735.000000 1.083
2740.000000 1.083
2745.000000 1.167
2750.000000 1.167
2755.000000 1.167
2760.000000 1.167
2765.000000 1.167
2770.000000 1.083
2775.000000 1.000
2780.000000 1.083
2785.000000 1.083
2790.000000 1.083
2795.000000 1.250
2800.000000 1.250
2805.000000 1.167
2810.000000 1.250
2815.000000 1.167
2820.000000 1.167
2825.000000 1.333
2830.000000 1.250
2835.000000 1.333
2840.000000 1.250
2845.000000 1.167
2850.000000 1.250
2855.000000 1.167
2860.000000 1.167
2865.000000 1.333
2870.000000 1.250
2875.000000 1.167
2880.000000 1.167
2885.000000 1.333
2890.000000 1.250
2895.000000 1.250
2900.000000 1.250
2905.000000 1.250
2910.000000 1.333
2915.000000 1.250
2920.000000 1.333
2925.000000 1.333
2930.000000 1.333
2935.000000 1.250
2940.000000 1.333
2945.000000 1.250
2950.000000 1.250
2955.000000 1.333
2960.000000 1.250
2965.000000 1.333
2970.000000 1.250
2975.000000 1.250
2980.000000 1.250
2985.000000 1.250
2990.000000 1.167
2995.000000 1.250
3000.000000 1.167
3005.000000 1.250
3010.000000 1.083
3015.000000 1.083
3020.000000 1.083
3025.000000 1.083
3030.000000 1.083
3035.000000 1.083
3040.000000 1.167
3045.000000 1.083
3050.000000 1.083
3055.000000 1.167
3060.000000 1.167
3065.000000 1.167
3070.000000 1.167
3075.000000 1.167
3080.000000 1.167
3085.000000 1.083
3090.000000 1.167
3095.000000 1.167
3100.000000 1.250
3105.000000 1.250
3110.000000 1.167
3115.000000 1.250
3120.000000 1.250
3125.000000 1.167
3130.000000 1.250
3135.000000 1.250
3140.000000 1.250
3145.000000 1.167
3150.000000 1.083
3155.000000 1.083
3160.000000 1.083
3165.000000 1.167
3170.000000 1.083
3175.000000 1.083
3180.000000 1.083
3185.000000 1.083
3190.000000 1.083
3195.000000 1.083
3200.000000 1.083
3205.000000 1.083
3210.000000 1.167
3215.000000 1.167
3220.000000 1.000
3225.000000 1.083
3230.000000 1.167
3235.000000 1.083
3240.000000 1.000
3245.000000 1.000
3250.000000 1.000
3255.000000 1.000
3260.000000 1.083
3265.000000 1.000
3270.000000 1.167
3275.000000 1.167
3280.000000 1.167
3285.000000 1.083
3290.000000 1.167
3295.000000 1.083
3300.000000 1.250
3305.000000 1.167
3310.000000 1.167
3315.000000 1.250
3320.000000 1.167
3325.000000 1.167
3330.000000 1.250
3335.000000 1.167
3340.000000 1.250
3345.000000 1.083
3350.000000 1.167
3355.000000 1.083
3360.000000 1.083
3365.000000 1.167
3370.000000 1.167
3375.000000 1.167
3380.000000 1.250
3385.000000 1.333
3390.000000 1.333
3395.000000 1.417
3400.000000 1.333
3405.000000 1.167
3410.000000 1.250
3415.000000 1.167
3420.000000 1.000
3425.000000 1.000
3430.000000 1.167
3435.000000 1.167
3440.000000 1.083
3445.000000 0.917
3450.000000 1.000
3455.000000 1.250
3460.000000 1.250
3465.000000 1.000
3470.000000 1.167
3475.000000 1.000
3480.000000 1.167
3485.000000 1.000
3490.000000 1.167
3495.000000 1.083
3500.000000 1.250
3505.000000 1.167
3510.000000 1.250
3515.000000 1.083
3520.000000 1.167
3525.000000 1.250
3530.000000 1.167
3535.000000 1.167
3540.000000 1.250
3545.000000 1.250
3550.000000 1.083
3555.000000 1.083
3560.000000 1.083
3565.000000 1.083
3570.000000 1.083
3575.000000 1.083
3580.000000 1.000
3585.000000 0.917
3590.000000 1.000
3595.000000 1.000
3600.000000 1.000
3605.000000 1.000
3610.000000 1.000
3615.000000 1.000
3620.000000 1.000
3625.000000 1.000
3630.000000 1.000
3635.000000 1.000
3640.000000 1.083
3645.000000 1.000
3650.000000 1.000
3655.000000 1.083
3660.000000 1.083
3665.000000 1.083
3670.000000 1.083
3675.000000 1.083
3680.000000 1.000
3685.000000 1.083
3690.000000 1.083
3695.000000 1.000
3700.000000 1.000
3705.000000 1.000
3710.000000 1.000
3715.000000 1.000
3720.000000 1.083
3725.000000 1.000
3730.000000 1.000
3735.000000 1.000
3740.000000 1.000
3745.000000 1.000
3750.000000 1.000
3755.000000 0.917
3760.000000 1.083
3765.000000 1.000
3770.000000 1.000
3775.000000 1.000
3780.000000 1.000
3785.000000 1.000
3790.000000 1.000
3795.000000 1.000
3800.000000 1.167
3805.000000 1.000
3810.000000 1.000
3815.000000 1.083
3820.000000 1.083
3825.000000 1.167
3830.000000 1.083
3835.000000 1.083
3840.000000 1.000
3845.000000 1.083
3850.000000 1.167
3855.000000 1.083
3860.000000 1.167
3865.000000 1.167
3870.000000 1.167
3875.000000 1.167
3880.000000 1.083
3885.000000 1.167
3890.000000 1.167
3895.000000 1.000
3900.000000 1.167
3905.000000 1.167
3910.000000 1.167
3915.000000 1.250
3920.000000 1.167
3925.000000 1.083
3930.000000 1.000
3935.000000 1.083
3940.000000 1.083
3945.000000 1.250
3950.000000 1.250
3955.000000 1.167
3960.000000 1.083
3965.000000 1.083
3970.000000 1.000
3975.000000 1.000
3980.000000 1.083
3985.000000 1.000
3990.000000 1.000
3995.000000 1.083
4000.000000 1.083
4005.000000 1.083
4010.000000 1.083
4015.000000 1.083
4020.000000 1.083
4025.000000 1.083
4030.000000 1.000
4035.000000 1.083
4040.000000 1.167
4045.000000 1.167
4050.000000 1.083
4055.000000 1.167
4060.000000 1.167
4065.000000 1.250
4070.000000 1.250
4075.000000 1.167
4080.000000 1.250
4085.000000 1.167
4090.000000 1.250
4095.000000 1.333
4100.000000 1.167
4105.000000 1.167
4110.000000 1.250
4115.000000 1.167
4120.000000 1.250
4125.000000 1.333
4130.000000 1.333
4135.000000 1.250
4140.000000 1.250
4145.000000 1.333
4150.000000 1.250
4155.000000 1.250
4160.000000 1.250
4165.000000 1.250
4170.000000 1.250
4175.000000 1.250
4180.000000 1.250
4185.000000 1.167
4190.000000 1.250
4195.000000 1.250
4200.000000 1.333
4205.000000 1.333
4210.000000 1.333
4215.000000 1.250
4220.000000 1.250
4225.000000 1.250
4230.000000 1.250
4235.000000 1.167
4240.000000 1.250
4245.000000 1.333
4250.000000 1.250
4255.000000 1.250
4260.000000 1.250
4265.000000 1.250
4270.000000 1.167
4275.000000 1.167
4280.000000 1.167
4285.000000 1.250
4290.000000 1.250
4295.000000 1.250
4300.000000 1.250
4305.000000 1.250
4310.000000 1.167
4315.000000 1.167
4320.000000 1.083
4325.000000 1.083
4330.000000 1.083
4335.000000 1.167
4340.000000 1.083
4345.000000 1.083
4350.000000 1.083
4355.000000 1.250
4360.000000 1.167
4365.000000 1.167
4370.000000 1.167
4375.000000 1.167
4380.000000 1.083
4385.000000 1.167
4390.000000 1.167
4395.000000 1.250
4400.000000 1.250
4405.000000 1.333
4410.000000 1.417
4415.000000 1.250
4420.000000 1.333
4425.000000 1.250
4430.000000 1.250
4435.000000 1.250
4440.000000 1.250
4445.000000 1.250
4450.000000 1.250
4455.000000 1.333
4460.000000 1.250
4465.000000 1.250
4470.000000 1.167
4475.000000 1.167
4480.000000 1.167
4485.000000 1.167
4490.000000 1.167
4495.000000 1.083
4500.000000 1.083
4505.000000 1.083
4510.000000 1.167
4515.000000 1.167
4520.000000 1.167
4525.000000 1.167
4530.000000 1.167
4535.000000 1.167
4540.000000 1.167
4545.000000 1.167
4550.000000 1.167
4555.000000 1.167
4560.000000 1.167
4565.000000 1.167
4570.000000 1.083
4575.000000 1.083
4580.000000 1.083
4585.000000 1.083
4590.000000 1.167
4595.000000 1.167
4600.000000 1.167
4605.000000 1.250
4610.000000 1.250
4615.000000 1.333
4620.000000 1.250
4625.000000 1.250
4630.000000 1.250
4635.000000 1.250
4640.000000 1.250
4645.000000 1.250
4650.000000 1.167
4655.000000 1.167
4660.000000 1.000
4665.000000 1.083
4670.000000 1.167
4675.000000 1.083
4680.000000 1.083
4685.000000 1.083
4690.000000 1.167
4695.000000 1.167
4700.000000 1.250
4705.000000 1.250
4710.000000 1.250
4715.000000 1.250
4720.000000 1.250
4725.000000 1.250
4730.000000 1.250
4735.000000 1.167
4740.000000 1.167
4745.000000 1.250
4750.000000 1.167
4755.000000 1.083
4760.000000 1.167
4765.000000 1.250
4770.000000 1.167
4775.000000 1.083
4780.000000 1.167
4785.000000 1.083
4790.000000 1.250
4795.000000 1.167
4800.000000 1.083
4805.000000 1.083
4810.000000 1.250
4815.000000 1.250
4820.000000 1.250
4825.000000 1.250
4830.000000 1.083
4835.000000 1.333
4840.000000 1.250
4845.000000 1.167
4850.000000 1.333
4855.000000 1.167
4860.000000 1.083
4865.000000 1.000
4870.000000 1.083
4875.000000 1.167
4880.000000 1.083
4885.000000 1.000
4890.000000 1.083
4895.000000 1.000
4900.000000 1.167
4905.000000 1.167
4910.000000 1.167
4915.000000 1.083
4920.000000 1.083
4925.000000 1.000
4930.000000 1.083
4935.000000 1.083
4940.000000 1.083
4945.000000 1.250
4950.000000 1.167
4955.000000 1.250
4960.000000 1.250
4965.000000 1.250
4970.000000 1.250
4975.000000 1.333
4980.000000 1.083
4985.000000 1.250
4990.000000 1.333
4995.000000 1.167
5000.000000 1.167
5005.000000 1.167
5010.000000 1.167
5015.000000 1.167
5020.000000 1.167
5025.000000 1.167
5030.000000 1.167
5035.000000 1.167
5040.000000 1.083
5045.000000 1.167
5050.000000 1.167
5055.000000 1.250
5060.000000 1.167
5065.000000 1.167
5070.000000 1.250
5075.000000 1.333
5080.000000 1.250
5085.000000 1.167
5090.000000 1.167
5095.000000 1.250
5100.000000 1.167
5105.000000 1.083
5110.000000 1.167
5115.000000 1.167
5120.000000 1.167
5125.000000 1.250
5130.000000 1.083
5135.000000 1.083
5140.000000 1.167
5145.000000 1.167
5150.000000 1.167
5155.000000 1.083
5160.000000 1.167
5165.000000 1.167
5170.000000 1.167
5175.000000 1.000
5180.000000 1.167
5185.000000 1.000
5190.000000 1.000
5195.000000 1.083
5200.000000 1.167
5205.000000 1.083
5210.000000 1.083
5215.000000 1.083
5220.000000 1.250
5225.000000 1.083
5230.000000 1.250
5235.000000 1.167
5240.000000 1.250
5245.000000 1.167
5250.000000 1.167
5255.000000 1.167
5260.000000 1.167
5265.000000 1.167
5270.000000 1.167
5275.000000 1.167
5280.000000 1.167
5285.000000 1.167
5290.000000 1.417
5295.000000 1.250
5300.000000 1.167
5305.000000 1.250
5310.000000 1.167
5315.000000 1.333
5320.000000 1.333
5325.000000 1.333
5330.000000 1.333
5335.000000 1.333
5340.000000 1.250
5345.000000 1.333
5350.000000 1.333
5355.000000 1.333
5360.000000 1.167
5365.000000 1.167
5370.000000 1.083
5375.000000 1.333
5380.000000 1.167
5385.000000 1.333
5390.000000 1.250
5395.000000 1.250
5400.000000 1.167
5405.000000 1.167
5410.000000 1.167
5415.000000 1.250
5420.000000 1.250
5425.000000 1.333
5430.000000 1.333
5435.000000 1.333
5440.000000 1.250
5445.000000 1.250
5450.000000 1.250
5455.000000 1.250
5460.000000 1.333
5465.000000 1.250
5470.000000 1.333
5475.000000 1.250
5480.000000 1.083
5485.000000 1.083
5490.000000 1.250
5495.000000 1.250
5500.000000 1.083
5505.000000 1.167
5510.000000 1.083
5515.000000 1.083
5520.000000 1.167
5525.000000 1.167
5530.000000 1.167
5535.000000 1.083
5540.000000 1.083
5545.000000 1.250
5550.000000 1.250
5555.000000 1.417
5560.000000 1.250
5565.000000 1.250
5570.000000 1.333
5575.000000 1.167
5580.000000 1.333
5585.000000 1.417
5590.000000 1.333
5595.000000 1.250
5600.000000 1.250
5605.000000 1.250
5610.000000 1.250
5615.000000 1.250
5620.000000 1.167
5625.000000 1.083
5630.000000 1.167
5635.000000 1.167
5640.000000 1.167
5645.000000 1.167
5650.000000 1.167
5655.000000 1.417
5660.000000 1.417
5665.000000 1.417
5670.000000 1.417
5675.000000 1.250
5680.000000 1.333
5685.000000 1.333
5690.000000 1.333
5695.000000 1.083
5700.000000 1.167
5705.000000 1.250
5710.000000 1.083
5715.000000 1.083
5720.000000 1.083
5725.000000 1.167
5730.000000 1.250
5735.000000 1.083
5740.000000 1.083
5745.000000 1.167
5750.000000 1.083
5755.000000 1.083
5760.000000 1.167
5765.000000 1.083
5770.000000 1.333
5775.000000 1.167
5780.000000 1.083
5785.000000 1.083
5790.000000 1.167
5795.000000 1.167
5800.000000 1.167
5805.000000 1.083
5810.000000 1.167
5815.000000 1.167
5820.000000 1.250
5825.000000 1.167
5830.000000 1.167
5835.000000 1.167
5840.000000 1.250
5845.000000 1.250
5850.000000 1.417
5855.000000 1.333
5860.000000 1.250
5865.000000 1.250
5870.000000 1.250
5875.000000 1.167
5880.000000 1.167
5885.000000 1.083
5890.000000 1.083
5895.000000 1.167
5900.000000 1.167
5905.000000 1.167
5910.000000 1.167
5915.000000 1.167
5920.000000 1.167
5925.000000 1.167
5930.000000 1.083
5935.000000 1.167
5940.000000 1.333
5945.000000 1.167
5950.000000 1.250
5955.000000 1.250
5960.000000 1.333
5965.000000 1.417
5970.000000 1.333
5975.000000 1.250
5980.000000 1.417
5985.000000 1.333
5990.000000 1.167
5995.000000 1.167
6000.000000 1.167
6005.000000 1.250
6010.000000 1.250
6015.000000 1.250
6020.000000 1.250
6025.000000 1.250
6030.000000 1.167
6035.000000 1.250
6040.000000 1.167
6045.000000 1.250
6050.000000 1.250
6055.000000 1.167
6060.000000 1.083
6065.000000 1.167
6070.000000 1.333
6075.000000 1.167
6080.000000 1.167
6085.000000 1.167
6090.000000 1.167
6095.000000 1.167
6100.000000 1.250
6105.000000 1.167
6110.000000 1.167
6115.000000 1.167
6120.000000 1.250
6125.000000 1.167
6130.000000 1.167
6135.000000 1.250
6140.000000 1.167
6145.000000 1.167
6150.000000 1.167
6155.000000 1.167
6160.000000 1.167
6165.000000 1.167
6170.000000 1.167
6175.000000 1.083
6180.000000 1.250
6185.000000 1.333
6190.000000 1.250
6195.000000 1.250
6200.000000 1.250
6205.000000 1.250
6210.000000 1.250
6215.000000 1.250
6220.000000 1.250
6225.000000 1.167
6230.000000 1.167
6235.000000 1.167
6240.000000 1.167
6245.000000 1.250
6250.000000 1.167
6255.000000 1.250
6260.000000 1.167
6265.000000 1.167
6270.000000 1.167
6275.000000 1.250
6280.000000 1.167
6285.000000 1.250
6290.000000 1.333
6295.000000 1.167
6300.000000 1.167
6305.000000 1.167
6310.000000 1.167
6315.000000 1.167
6320.000000 1.167
6325.000000 1.417
6330.000000 1.167
6335.000000 1.333
6340.000000 1.333
6345.000000 1.333
6350.000000 1.333
6355.000000 1.333
6360.000000 1.333
6365.000000 1.333
6370.000000 1.333
6375.000000 1.333
6380.000000 1.333
6385.000000 1.333
6390.000000 1.417
6395.000000 1.333
6400.000000 1.333
6405.000000 1.333
6410.000000 1.417
6415.000000 1.417
6420.000000 1.417
6425.000000 1.333
6430.000000 1.333
6435.000000 1.417
6440.000000 1.417
6445.000000 1.417
6450.000000 1.500
6455.000000 1.500
6460.000000 1.417
6465.000000 1.500
6470.000000 1.417
6475.000000 1.500
6480.000000 1.500
6485.000000 1.333
6490.000000 1.333
6495.000000 1.333
6500.000000 1.333
6505.000000 1.333
6510.000000 1.250
6515.000000 1.333
6520.000000 1.333
6525.000000 1.250
6530.000000 1.250
6535.000000 1.250
6540.000000 1.250
6545.000000 1.167
6550.000000 1.250
6555.000000 1.250
6560.000000 1.250
6565.000000 1.167
6570.000000 1.167
6575.000000 1.167
6580.000000 1.250
6585.000000 1.167
6590.000000 1.167
6595.000000 1.167
6600.000000 1.250
6605.000000 1.250
6610.000000 1.167
6615.000000 1.250
6620.000000 1.250
6625.000000 1.167
6630.000000 1.167
6635.000000 1.250
6640.000000 1.167
6645.000000 1.167
6650.000000 1.250
6655.000000 1.167
6660.000000 1.083
6665.000000 1.250
6670.000000 1.083
6675.000000 1.167
6680.000000 1.250
6685.000000 1.083
6690.000000 1.250
6695.000000 1.167
6700.000000 1.250
6705.000000 1.250
6710.000000 1.250
6715.000000 1.250
6720.000000 1.333
6725.000000 1.250
6730.000000 1.333
6735.000000 1.083
6740.000000 1.167
6745.000000 1.250
6750.000000 1.167
6755.000000 1.250
6760.000000 1.250
6765.000000 1.333
6770.000000 1.333
6775.000000 1.333
6780.000000 1.333
6785.000000 1.333
6790.000000 1.333
6795.000000 1.417
6800.000000 1.250
6805.000000 1.250
6810.000000 1.250
6815.000000 1.250
6820.000000 1.250
6825.000000 1.250
6830.000000 1.167
6835.000000 1.250
6840.000000 1.167
6845.000000 1.333
6850.000000 1.167
6855.000000 1.250
6860.000000 1.250
6865.000000 1.250
6870.000000 1.333
6875.000000 1.250
6880.000000 1.250
6885.000000 1.250
6890.000000 1.167
6895.000000 1.167
6900.000000 1.250
6905.000000 1.250
6910.000000 1.167
6915.000000 1.250
6920.000000 1.250
6925.000000 1.333
6930.000000 1.250
6935.000000 1.167
6940.000000 1.167
6945.000000 1.167
6950.000000 1.167
6955.000000 1.167
6960.000000 1.167
6965.000000 1.250
6970.000000 1.250
6975.000000 1.333
6980.000000 1.333
6985.000000 1.000
6990.000000 1.083
6995.000000 1.083
7000.000000 1.083
7005.000000 1.167
7010.000000 1.083
7015.000000 1.083
7020.000000 1.000
7025.000000 1.250
7030.000000 1.083
7035.000000 1.250
7040.000000 1.083
7045.000000 1.250
7050.000000 1.167
7055.000000 1.250
7060.000000 1.167
7065.000000 1.333
7070.000000 1.250
7075.000000 1.250
7080.000000 1.333
7085.000000 1.167
7090.000000 1.167
7095.000000 1.333
7100.000000 1.083
7105.000000 1.333
7110.000000 1.083
7115.000000 1.417
7120.000000 1.250
7125.000000 1.333
7130.000000 1.167
7135.000000 1.250
7140.000000 1.250
7145.000000 1.167
7150.000000 1.250
7155.000000 1.250
7160.000000 1.333
7165.000000 1.250
7170.000000 1.333
7175.000000 1.250
7180.000000 1.167
7185.000000 1.167
7190.000000 1.167
7195.000000 1.250
7200.000000 1.250
7205.000000 1.000
7210.000000 0.917
7215.000000 0.917
7220.000000 1.000
7225.000000 1.083
7230.000000 1.167
7235.000000 1.000
7240.000000 1.000
7245.000000 0.917
7250.000000 0.917
7255.000000 0.917
7260.000000 1.083
7265.000000 1.083
7270.000000 1.250
7275.000000 1.000
7280.000000 1.000
7285.000000 0.917
7290.000000 1.083
7295.000000 1.000
7300.000000 1.000
7305.000000 1.083
7310.000000 1.083
7315.000000 1.083
7320.000000 1.083
7325.000000 1.250
7330.000000 1.250
7335.000000 1.167
7340.000000 1.167
7345.000000 1.083
7350.000000 1.083
7355.000000 1.167
7360.000000 1.083
7365.000000 1.167
7370.000000 1.167
7375.000000 1.167
7380.000000 1.167
7385.000000 1.167
7390.000000 1.167
7395.000000 1.250
7400.000000 1.167
7405.000000 1.167
7410.000000 1.083
7415.000000 1.167
7420.000000 1.083
7425.000000 1.083
7430.000000 1.083
7435.000000 1.083
7440.000000 1.083
7445.000000 1.083
7450.000000 1.083
7455.000000 1.167
7460.000000 1.083
7465.000000 1.083
7470.000000 1.083
7475.000000 1.083
7480.000000 1.167
7485.000000 1.167
7490.000000 1.167
7495.000000 1.167
7500.000000 1.083
7505.000000 1.083
7510.000000 1.167
7515.000000 1.167
7520.000000 1.167
7525.000000 1.167
7530.000000 1.083
7535.000000 1.000
7540.000000 1.000
7545.000000 1.083
7550.000000 1.000
7555.000000 1.000
7560.000000 0.917
7565.000000 0.917
7570.000000 0.917
7575.000000 0.917
7580.000000 0.917
7585.000000 0.917
7590.000000 0.917
7595.000000 0.917
7600.000000 1.000
7605.000000 0.917
7610.000000 1.000
7615.000000 0.917
7620.000000 0.917
7625.000000 1.083
7630.000000 1.083
7635.000000 1.000
7640.000000 0.917
7645.000000 1.083
7650.000000 1.000
7655.000000 1.000
7660.000000 1.000
7665.000000 1.083
7670.000000 1.000
7675.000000 1.000
7680.000000 1.000
7685.000000 0.917
7690.000000 0.917
7695.000000 0.917
7700.000000 1.000
7705.000000 1.000
7710.000000 1.167
7715.000000 1.083
7720.000000 1.083
7725.000000 1.083
7730.000000 1.083
7735.000000 1.000
7740.000000 1.083
7745.000000 1.083
7750.000000 1.000
7755.000000 1.000
7760.000000 1.083
7765.000000 1.083
7770.000000 1.000
7775.000000 1.083
7780.000000 1.000
7785.000000 0.917
7790.000000 1.083
7795.000000 1.083
7800.000000 1.000
7805.000000 1.083
7810.000000 1.000
7815.000000 1.167
7820.000000 1.167
7825.000000 1.083
7830.000000 1.083
7835.000000 1.167
7840.000000 1.083
7845.000000 1.083
7850.000000 1.083
7855.000000 1.167
7860.000000 1.167
7865.000000 1.083
7870.000000 1.167
7875.000000 1.250
7880.000000 1.167
7885.000000 1.250
7890.000000 1.083
7895.000000 0.917
7900.000000 1.000
7905.000000 0.917
7910.000000 0.833
7915.000000 0.833
7920.000000 1.000
7925.000000 0.917
7930.000000 1.083
7935.000000 1.083
7940.000000 1.167
7945.000000 0.833
7950.000000 1.167
7955.000000 1.250
7960.000000 1.167
7965.000000 1.333
7970.000000 1.250
7975.000000 1.250
7980.000000 1.250
7985.000000 1.250
7990.000000 1.167
7995.000000 1.167
8000.000000 1.167
8005.000000 1.167
8010.000000 1.167
8015.000000 1.167
8020.000000 1.167
8025.000000 1.167
8030.000000 1.167
8035.000000 1.167
8040.000000 1.167
8045.000000 1.167
8050.000000 1.000
8055.000000 1.083
8060.000000 1.000
8065.000000 1.083
8070.000000 1.000
8075.000000 1.000
8080.000000 1.000
8085.000000 1.083
8090.000000 1.083
8095.000000 1.083
8100.000000 1.000
8105.000000 1.000
8110.000000 1.083
8115.000000 1.000
8120.000000 1.083
8125.000000 0.833
8130.000000 1.083
8135.000000 0.750
8140.000000 0.917
8145.000000 0.917
8150.000000 1.083
8155.000000 0.750
8160.000000 0.917
8165.000000 0.917
8170.000000 1.083
8175.000000 0.917
8180.000000 0.833
8185.000000 0.833
8190.000000 0.917
8195.000000 1.083
8200.000000 1.000
8205.000000 1.083
8210.000000 0.917
8215.000000 1.000
8220.000000 1.083
8225.000000 0.917
8230.000000 0.917
8235.000000 1.083
8240.000000 1.000
8245.000000 1.000
8250.000000 1.000
8255.000000 1.000
8260.000000 1.000
8265.000000 1.000
8270.000000 1.000
8275.000000 1.083
8280.000000 1.000
8285.000000 1.000
8290.000000 0.917
8295.000000 0.917
8300.000000 0.917
8305.000000 0.917
8310.000000 1.000
8315.000000 1.000
8320.000000 0.917
8325.000000 0.917
8330.000000 0.917
8335.000000 0.917
8340.000000 0.917
8345.000000 1.000
8350.000000 1.083
8355.000000 1.000
8360.000000 1.083
8365.000000 1.000
8370.000000 1.167
8375.000000 1.250
8380.000000 1.083
8385.000000 1.000
8390.000000 0.917
8395.000000 1.000
8400.000000 1.083
8405.000000 1.083
8410.000000 1.083
8415.000000 1.083
8420.000000 1.167
8425.000000 0.917
8430.000000 1.000
8435.000000 1.083
8440.000000 1.167
8445.000000 1.083
8450.000000 1.250
8455.000000 1.333
8460.000000 1.167
8465.000000 1.167
8470.000000 1.167
8475.000000 1.250
8480.000000 1.417
8485.000000 1.250
8490.000000 1.167
8495.000000 1.250
8500.000000 1.333
8505.000000 1.333
8510.000000 1.333
8515.000000 1.250
8520.000000 1.333
8525.000000 1.250
8530.000000 1.167
8535.000000 1.167
8540.000000 1.167
8545.000000 1.167
8550.000000 1.250
8555.000000 1.250
8560.000000 1.250
8565.000000 1.250
8570.000000 1.167
8575.000000 1.083
8580.000000 1.083
8585.000000 1.250
8590.000000 1.167
8595.000000 1.167
8600.000000 1.167
8605.000000 1.250
8610.000000 1.250
8615.000000 1.333
8620.000000 1.167
8625.000000 1.250
8630.000000 1.250
8635.000000 1.250
8640.000000 1.250
8645.000000 1.250
8650.000000 1.333
8655.000000 1.250
8660.000000 1.250
8665.000000 1.250
8670.000000 1.167
8675.000000 1.167
8680.000000 1.167
8685.000000 1.083
8690.000000 1.250
8695.000000 1.250
8700.000000 1.167
8705.000000 1.083
8710.000000 1.167
8715.000000 1.083
8720.000000 1.083
8725.000000 1.167
8730.000000 1.083
8735.000000 1.000
8740.000000 1.167
8745.000000 1.083
8750.000000 1.167
8755.000000 1.167
8760.000000 1.250
8765.000000 1.167
8770.000000 1.250
8775.000000 1.167
8780.000000 1.167
8785.000000 1.167
8790.000000 1.333
8795.000000 1.333
8800.000000 1.250
8805.000000 1.167
8810.000000 1.167
8815.000000 1.083
8820.000000 1.083
8825.000000 1.250
8830.000000 1.250
8835.000000 1.250
8840.000000 1.167
8845.000000 1.250
8850.000000 1.083
8855.000000 1.083
8860.000000 1.083
8865.000000 1.250
8870.000000 1.083
8875.000000 1.250
8880.000000 1.167
8885.000000 1.167
8890.000000 1.250
8895.000000 1.250
8900.000000 1.167
8905.000000 1.167
8910.000000 1.250
8915.000000 1.250
8920.000000 1.250
8925.000000 1.250
8930.000000 1.250
8935.000000 1.250
8940.000000 1.333
8945.000000 1.333
8950.000000 1.333
8955.000000 1.250
8960.000000 1.167
8965.000000 1.167
8970.000000 1.167
8975.000000 1.167
8980.000000 1.167
8985.000000 1.167
8990.000000 1.167
8995.000000 1.167
9000.000000 1.250
9005.000000 1.250
9010.000000 1.167
9015.000000 1.167
9020.000000 1.167
9025.000000 1.250
9030.000000 1.250
9035.000000 1.167
9040.000000 1.167
9045.000000 1.250
9050.000000 1.250
9055.000000 1.167
9060.000000 1.167
9065.000000 1.167
9070.000000 1.167
9075.000000 1.167
9080.000000 1.167
9085.000000 1.167
9090.000000 1.167
9095.000000 1.250
9100.000000 1.250
9105.000000 1.250
9110.000000 1.250
9115.000000 1.250
9120.000000 1.250
9125.000000 1.250
9130.000000 1.167
9135.000000 1.250
9140.000000 1.250
9145.000000 1.167
9150.000000 1.250
9155.000000 1.250
9160.000000 1.250
9165.000000 1.250
9170.000000 1.250
9175.000000 1.250
9180.000000 1.250
9185.000000 1.250
9190.000000 1.250
9195.000000 1.250
9200.000000 1.250
9205.000000 1.167
9210.000000 1.250
9215.000000 1.250
9220.000000 1.167
9225.000000 1.333
9230.000000 1.250
9235.000000 1.333
9240.000000 1.333
9245.000000 1.250
9250.000000 1.333
9255.000000 1.333
9260.000000 1.333
9265.000000 1.333
9270.000000 1.333
9275.000000 1.250
9280.000000 1.333
9285.000000 1.333
9290.000000 1.333
9295.000000 1.333
9300.000000 1.250
9305.000000 1.333
9310.000000 1.417
9315.000000 1.333
9320.000000 1.417
9325.000000 1.417
9330.000000 1.250
9335.000000 1.417
9340.000000 1.333
9345.000000 1.333
9350.000000 1.083
9355.000000 1.250
9360.000000 1.250
9365.000000 1.333
9370.000000 1.333
9375.000000 1.250
9380.000000 1.167
9385.000000 1.333
9390.000000 1.250
9395.000000 1.167
9400.000000 1.167
9405.000000 1.250
9410.000000 1.250
9415.000000 1.333
9420.000000 1.333
9425.000000 1.167
9430.000000 1.250
9435.000000 1.250
9440.000000 1.250
9445.000000 1.167
9450.000000 1.250
9455.000000 1.167
9460.000000 1.083
9465.000000 1.167
9470.000000 1.250
9475.000000 1.250
9480.000000 1.167
9485.000000 1.167
9490.000000 1.167
9495.000000 1.000
9500.000000 1.083
9505.000000 1.167
9510.000000 1.083
9515.000000 1.083
9520.000000 1.167
9525.000000 1.083
9530.000000 1.083
9535.000000 1.167
9540.000000 1.167
9545.000000 1.083
9550.000000 1.083
9555.000000 1.083
9560.000000 1.083
9565.000000 1.083
9570.000000 1.000
9575.000000 1.083
9580.000000 1.083
9585.000000 1.000
9590.000000 1.000
9595.000000 1.083
9600.000000 1.083
9605.000000 1.000
9610.000000 1.000
9615.000000 1.000
9620.000000 1.000
9625.000000 1.000
9630.000000 1.083
9635.000000 1.000
9640.000000 1.000
9645.000000 1.083
9650.000000 1.083
9655.000000 1.083
9660.000000 1.250
9665.000000 1.333
9670.000000 1.250
9675.000000 1.083
9680.000000 1.167
9685.000000 1.250
9690.000000 1.250
9695.000000 1.333
9700.000000 1.333
9705.000000 1.333
9710.000000 1.250
9715.000000 1.167
9720.000000 1.167
9725.000000 1.250
9730.000000 1.083
9735.000000 1.083
9740.000000 1.083
9745.000000 1.083
9750.000000 1.083
9755.000000 1.083
9760.000000 1.167
9765.000000 1.167
9770.000000 1.083
9775.000000 1.167
9780.000000 1.167
9785.000000 1.167
9790.000000 1.167
9795.000000 1.167
9800.000000 1.167
9805.000000 1.250
9810.000000 1.250
9815.000000 1.167
9820.000000 1.167
9825.000000 1.167
9830.000000 1.167
9835.000000 1.167
9840.000000 1.167
9845.000000 1.083
9850.000000 1.250
9855.000000 1.333
9860.000000 1.333
9865.000000 1.333
9870.000000 1.417
9875.000000 1.250
9880.000000 1.417
9885.000000 1.417
9890.000000 1.417
9895.000000 1.417
9900.000000 1.333
9905.000000 1.417
9910.000000 1.417
9915.000000 1.333
9920.000000 1.333
9925.000000 1.333
9930.000000 1.333
9935.000000 1.333
9940.000000 1.333
9945.000000 1.333
9950.000000 1.333
9955.000000 1.333
9960.000000 1.333
9965.000000 1.333
9970.000000 1.333
9975.000000 1.333
9980.000000 1.333
9985.000000 1.333
9990.000000 1.333
9995.000000 1.333
10000.000000 1.333
10005.000000 1.333
10010.000000 1.333
10015.000000 1.250
10020.000000 1.333
10025.000000 1.250
10030.000000 1.250
10035.000000 1.250
10040.000000 1.167
10045.000000 1.250
10050.000000 1.167
10055.000000 1.333
10060.000000 1.250
10065.000000 1.250
10070.000000 1.250
10075.000000 1.250
10080.000000 1.333
10085.000000 1.333
10090.000000 1.250
10095.000000 1.250
10100.000000 1.250
10105.000000 1.250
10110.000000 1.250
10115.000000 1.250
10120.000000 1.250
10125.000000 1.333
10130.000000 1.333
10135.000000 1.167
10140.000000 1.250
10145.000000 1.000
10150.000000 1.083
10155.000000 1.167
10160.000000 1.167
10165.000000 1.083
10170.000000 1.083
10175.000000 1.083
10180.000000 1.000
10185.000000 1.167
10190.000000 1.167
10195.000000 1.167
10200.000000 1.250
10205.000000 1.000
10210.000000 1.000
10215.000000 1.083
10220.000000 1.167
10225.000000 1.167
10230.000000 1.083
10235.000000 1.083
10240.000000 1.167
10245.000000 1.000
10250.000000 1.000
10255.000000 1.083
10260.000000 1.083
10265.000000 1.000
10270.000000 1.000
10275.000000 1.000
10280.000000 1.083
10285.000000 1.083
10290.000000 1.083
10295.000000 1.083
10300.000000 1.000
10305.000000 1.083
10310.000000 1.083
10315.000000 1.167
10320.000000 1.083
10325.000000 1.000
10330.000000 1.000
10335.000000 1.083
10340.000000 1.167
10345.000000 1.167
10350.000000 1.333
10355.000000 1.083
10360.000000 1.167
10365.000000 1.083
10370.000000 1.083
10375.000000 1.000
10380.000000 1.000
10385.000000 0.833
10390.000000 1.000
10395.000000 1.167
10400.000000 1.250
10405.000000 1.167
10410.000000 1.167
10415.000000 1.167
10420.000000 1.250
10425.000000 1.167
10430.000000 1.167
10435.000000 1.167
10440.000000 1.083
10445.000000 1.167
10450.000000 1.083
10455.000000 1.083
10460.000000 1.083
10465.000000 1.167
10470.000000 1.083
10475.000000 1.167
10480.000000 1.083
10485.000000 1.083
10490.000000 1.083
10495.000000 1.083
10500.000000 1.000
10505.000000 1.000
10510.000000 1.000
10515.000000 1.000
10520.000000 1.083
10525.000000 1.000
10530.000000 1.000
10535.000000 1.083
10540.000000 1.083
10545.000000 1.250
10550.000000 1.000
10555.000000 1.167
10560.000000 1.167
10565.000000 1.250
10570.000000 1.167
10575.000000 1.083
10580.000000 1.167
10585.000000 1.333
10590.000000 1.333
10595.000000 1.250
10600.000000 1.250
10605.000000 1.167
10610.000000 1.333
10615.000000 1.333
10620.000000 1.250
10625.000000 1.250
10630.000000 1.167
10635.000000 1.167
10640.000000 1.250
10645.000000 1.333
10650.000000 1.167
10655.000000 1.167
10660.000000 1.167
10665.000000 1.000
10670.000000 1.083
10675.000000 1.167
10680.000000 1.167
10685.000000 1.167
10690.000000 1.333
10695.000000 1.167
10700.000000 1.083
10705.000000 1.250
10710.000000 1.250
10715.000000 1.250
10720.000000 1.083
10725.000000 1.083
10730.000000 1.167
10735.000000 1.250
10740.000000 1.167
10745.000000 1.083
10750.000000 1.167
10755.000000 1.083
10760.000000 1.000
10765.000000 1.000
10770.000000 1.167
10775.000000 1.167
10780.000000 1.000
10785.000000 1.083
10790.000000 1.083
10795.000000 1.167
10800.000000 1.083
10805.000000 1.167
10810.000000 1.333
10815.000000 1.083
10820.000000 1.083
10825.000000 1.167
10830.000000 1.083
10835.000000 1.167
10840.000000 1.083
10845.000000 1.167
10850.000000 1.167
10855.000000 1.250
10860.000000 1.167
10865.000000 1.167
10870.000000 1.167
10875.000000 1.167
10880.000000 1.083
10885.000000 1.167
10890.000000 1.250
10895.000000 1.167
10900.000000 1.167
10905.000000 1.250
10910.000000 1.167
10915.000000 1.250
10920.000000 1.250
10925.000000 1.250
10930.000000 1.250
10935.000000 1.250
10940.000000 1.250
10945.000000 1.250
10950.000000 1.167
10955.000000 1.167
10960.000000 1.167
10965.000000 1.167
10970.000000 1.167
10975.000000 1.250
10980.000000 1.250
10985.000000 1.250
10990.000000 1.333
10995.000000 1.250
11000.000000 1.250
11005.000000 1.333
11010.000000 1.333
11015.000000 1.333
11020.000000 1.250
11025.000000 1.333
11030.000000 1.333
11035.000000 1.250
11040.000000 1.333
11045.000000 1.333
11050.000000 1.333
11055.000000 1.333
11060.000000 1.250
11065.000000 1.250
11070.000000 1.250
11075.000000 1.250
11080.000000 1.250
11085.000000 1.250
11090.000000 1.250
11095.000000 1.250
11100.000000 1.250
11105.000000 1.250
11110.000000 1.250
11115.000000 1.333
11120.000000 1.500
11125.000000 1.250
11130.000000 1.333
11135.000000 1.333
11140.000000 1.333
11145.000000 1.333
11150.000000 1.167
11155.000000 1.250
11160.000000 1.167
11165.000000 1.167
11170.000000 1.250
11175.000000 1.417
11180.000000 1.333
11185.000000 1.250
11190.000000 1.250
11195.000000 1.250
11200.000000 1.250
11205.000000 1.250
11210.000000 1.167
11215.000000 1.250
11220.000000 1.167
11225.000000 1.250
11230.000000 1.167
11235.000000 1.250
11240.000000 1.167
11245.000000 1.167
11250.000000 1.000
11255.000000 1.167
11260.000000 1.167
11265.000000 1.167
11270.000000 1.167
11275.000000 1.083
11280.000000 1.083
11285.000000 1.000
11290.000000 1.000
11295.000000 0.917
11300.000000 1.000
11305.000000 0.917
11310.000000 1.000
11315.000000 1.083
11320.000000 1.167
11325.000000 1.167
11330.000000 1.250
11335.000000 1.083
11340.000000 1.083
11345.000000 1.250
11350.000000 1.167
11355.000000 1.250
11360.000000 1.333
11365.000000 1.167
11370.000000 1.167
11375.000000 1.083
11380.000000 1.167
11385.000000 1.083
11390.000000 1.000
11395.000000 1.000
11400.000000 1.000
11405.000000 1.167
11410.000000 1.000
11415.000000 1.083
11420.000000 1.000
11425.000000 1.083
11430.000000 0.917
11435.000000 0.917
11440.000000 0.917
11445.000000 0.917
11450.000000 0.917
11455.000000 0.917
11460.000000 0.917
11465.000000 0.917
11470.000000 0.917
11475.000000 0.917
11480.000000 0.917
11485.000000 0.917
11490.000000 1.000
11495.000000 0.917
11500.000000 0.917
11505.000000 0.917
11510.000000 1.083
11515.000000 1.083
11520.000000 0.917
11525.000000 0.917
11530.000000 0.917
11535.000000 0.917
11540.000000 0.917
11545.000000 1.000
11550.000000 1.000
11555.000000 1.000
11560.000000 1.000
11565.000000 1.000
11570.000000 1.083
11575.000000 1.083
11580.000000 1.083
11585.000000 1.083
11590.000000 1.083
11595.000000 1.000
11600.000000 1.083
11605.000000 1.083
11610.000000 1.000
11615.000000 1.083
11620.000000 1.083
11625.000000 0.917
11630.000000 1.000
11635.000000 1.083
11640.000000 1.000
11645.000000 1.000
11650.000000 1.000
11655.000000 1.000
11660.000000 1.000
11665.000000 1.000
11670.000000 0.917
11675.000000 1.000
11680.000000 0.917
11685.000000 0.917
11690.000000 0.917
11695.000000 0.917
11700.000000 0.917
11705.000000 0.917
11710.000000 0.917
11715.000000 1.000
11720.000000 0.917
11725.000000 0.917
11730.000000 1.000
11735.000000 1.000
11740.000000 1.000
11745.000000 0.917
11750.000000 0.917
11755.000000 0.917
11760.000000 1.083
11765.000000 0.917
11770.000000 1.000
11775.000000 1.167
11780.000000 1.000
11785.000000 1.167
11790.000000 1.167
11795.000000 1.000
11800.000000 1.000
11805.000000 1.083
11810.000000 1.083
11815.000000 1.083
11820.000000 1.083
11825.000000 1.083
11830.000000 1.083
11835.000000 1.167
11840.000000 1.167
11845.000000 1.167
11850.000000 1.083
11855.000000 1.083
11860.000000 1.083
11865.000000 1.083
11870.000000 1.000
11875.000000 1.167
11880.000000 1.167
11885.000000 1.167
11890.000000 1.250
11895.000000 1.167
11900.000000 1.167
11905.000000 1.167
11910.000000 1.167
11915.000000 1.167
11920.000000 1.333
11925.000000 1.167
11930.000000 1.167
11935.000000 1.167
11940.000000 1.250
11945.000000 1.167
11950.000000 1.167
11955.000000 1.083
11960.000000 1.167
11965.000000 1.000
11970.000000 1.083
11975.000000 1.167
11980.000000 1.167
11985.000000 1.000
11990.000000 1.083
11995.000000 0.917
12000.000000 1.000
12005.000000 1.000
12010.000000 1.167
12015.000000 1.167
12020.000000 1.083
12025.000000 1.167
12030.000000 1.167
12035.000000 1.167
12040.000000 1.167
12045.000000 1.250
12050.000000 1.250
12055.000000 1.167
12060.000000 1.167
12065.000000 1.167
12070.000000 1.167
12075.000000 1.250
12080.000000 1.167
12085.000000 1.167
12090.000000 1.083
12095.000000 1.083
12100.000000 1.083
12105.000000 1.083
12110.000000 1.083
12115.000000 1.000
12120.000000 1.000
12125.000000 0.917
12130.000000 0.917
12135.000000 1.000
12140.000000 1.000
12145.000000 1.000
12150.000000 1.000
12155.000000 1.000
12160.000000 1.000
12165.000000 1.000
12170.000000 1.000
12175.000000 1.000
12180.000000 1.000
12185.000000 1.000
12190.000000 1.000
12195.000000 1.000
12200.000000 1.083
12205.000000 1.083
12210.000000 1.083
12215.000000 1.167
12220.000000 1.083
12225.000000 1.167
12230.000000 1.167
12235.000000 1.167
12240.000000 1.167
12245.000000 1.167
12250.000000 1.167
12255.000000 1.167
12260.000000 1.167
12265.000000 1.167
12270.000000 1.167
12275.000000 1.167
12280.000000 1.250
12285.000000 1.167
12290.000000 1.167
12295.000000 1.250
12300.000000 1.333
12305.000000 1.250
12310.000000 1.250
12315.000000 1.250
12320.000000 1.250
12325.000000 1.250
12330.000000 1.250
12335.000000 1.167
12340.000000 1.167
12345.000000 1.167
12350.000000 1.167
12355.000000 1.083
12360.000000 1.083
12365.000000 1.167
12370.000000 1.167
12375.000000 1.167
12380.000000 1.167
12385.000000 1.167
12390.000000 1.167
12395.000000 1.167
12400.000000 1.167
12405.000000 1.250
12410.000000 1.083
12415.000000 1.250
12420.000000 1.167
12425.000000 1.167
12430.000000 1.250
12435.000000 1.250
12440.000000 1.250
12445.000000 1.167
12450.000000 1.167
12455.000000 1.250
12460.000000 1.167
12465.000000 1.083
12470.000000 1.083
12475.000000 1.083
12480.000000 1.167
12485.000000 1.333
12490.000000 1.083
12495.000000 1.083
12500.000000 1.083
12505.000000 1.083
12510.000000 1.083
12515.000000 1.083
12520.000000 1.083
12525.000000 1.083
12530.000000 1.083
12535.000000 1.083
12540.000000 1.167
12545.000000 1.083
12550.000000 1.083
12555.000000 1.083
12560.000000 1.083
12565.000000 1.083
12570.000000 1.250
12575.000000 1.083
12580.000000 1.250
12585.000000 1.250
12590.000000 1.250
12595.000000 1.167
12600.000000 1.083
12605.000000 1.167
12610.000000 1.167
12615.000000 1.167
12620.000000 1.000
12625.000000 1.250
12630.000000 1.250
12635.000000 1.250
12640.000000 1.083
12645.000000 1.167
12650.000000 1.250
12655.000000 1.250
12660.000000 1.083
12665.000000 1.083
12670.000000 1.167
12675.000000 1.083
12680.000000 1.167
12685.000000 1.167
12690.000000 1.000
12695.000000 1.083
12700.000000 1.167
12705.000000 1.167
12710.000000 1.083
12715.000000 1.167
12720.000000 1.250
12725.000000 1.083
12730.000000 1.167
12735.000000 1.333
12740.000000 1.250
12745.000000 1.250
12750.000000 1.250
12755.000000 1.333
12760.000000 1.417
12765.000000 1.250
12770.000000 1.250
12775.000000 1.333
12780.000000 1.333
12785.000000 1.333
12790.000000 1.333
12795.000000 1.333
12800.000000 1.333
12805.000000 1.333
12810.000000 1.333
12815.000000 1.333
12820.000000 1.250
12825.000000 1.250
12830.000000 1.250
12835.000000 1.333
12840.000000 1.333
12845.000000 1.333
12850.000000 1.250
12855.000000 1.167
12860.000000 1.250
12865.000000 1.167
12870.000000 1.333
12875.000000 1.333
12880.000000 1.333
12885.000000 1.417
12890.000000 1.417
12895.000000 1.417
12900.000000 1.417
12905.000000 1.417
12910.000000 1.250
12915.000000 1.500
12920.000000 1.417
12925.000000 1.333
12930.000000 1.333
12935.000000 1.417
12940.000000 1.333
12945.000000 1.250
12950.000000 1.417
12955.000000 1.250
12960.000000 1.250
12965.000000 1.250
12970.000000 1.167
12975.000000 1.250
12980.000000 1.333
12985.000000 1.417
12990.000000 1.333
12995.000000 1.417
13000.000000 1.333
13005.000000 1.333
13010.000000 1.333
13015.000000 1.333
13020.000000 1.250
13025.000000 1.250
13030.000000 1.333
13035.000000 1.250
13040.000000 1.250
13045.000000 1.250
13050.000000 1.167
13055.000000 1.250
13060.000000 1.250
13065.000000 1.250
13070.000000 1.250
13075.000000 1.250
13080.000000 1.250
13085.000000 1.333
13090.000000 1.250
13095.000000 1.333
13100.000000 1.167
13105.000000 1.250
13110.000000 1.250
13115.000000 1.250
13120.000000 1.250
13125.000000 1.250
13130.000000 1.167
13135.000000 1.250
13140.000000 1.167
13145.000000 1.167
13150.000000 1.167
13155.000000 1.083
13160.000000 1.167
13165.000000 1.167
13170.000000 1.250
13175.000000 1.167
13180.000000 1.167
13185.000000 1.167
13190.000000 1.250
13195.000000 1.250
13200.000000 1.250
13205.000000 1.250
13210.000000 1.250
13215.000000 1.333
13220.000000 1.333
13225.000000 1.250
13230.000000 1.250
13235.000000 1.333
13240.000000 1.333
13245.000000 1.333
13250.000000 1.333
13255.000000 1.250
13260.000000 1.167
13265.000000 1.250
13270.000000 1.250
13275.000000 1.167
13280.000000 1.250
13285.000000 1.333
13290.000000 1.250
13295.000000 1.250
13300.000000 1.250
13305.000000 1.250
13310.000000 1.250
13315.000000 1.250
13320.000000 1.250
13325.000000 1.333
13330.000000 1.333
13335.000000 1.250
13340.000000 1.250
13345.000000 1.250
13350.000000 1.250
13355.000000 1.250
13360.000000 1.250
13365.000000 1.250
13370.000000 1.250
13375.000000 1.333
13380.000000 1.250
13385.000000 1.250
13390.000000 1.250
13395.000000 1.250
13400.000000 1.250
13405.000000 1.167
13410.000000 1.250
13415.000000 1.250
13420.000000 1.250
13425.000000 1.250
13430.000000 1.167
13435.000000 1.167
13440.000000 1.333
13445.000000 1.250
13450.000000 1.250
13455.000000 1.333
13460.000000 1.250
13465.000000 1.250
13470.000000 1.250
13475.000000 1.250
13480.000000 1.250
13485.000000 1.333
13490.000000 1.333
13495.000000 1.250
13500.000000 1.333
13505.000000 1.250
13510.000000 1.250
13515.000000 1.250
13520.000000 1.333
13525.000000 1.333
13530.000000 1.333
13535.000000 1.250
13540.000000 1.250
13545.000000 1.250
13550.000000 1.167
13555.000000 1.333
13560.000000 1.417
13565.000000 1.250
13570.000000 1.333
13575.000000 1.167
13580.000000 1.250
13585.000000 1.250
13590.000000 1.250
13595.000000 1.250
13600.000000 1.167
13605.000000 1.250
13610.000000 1.250
13615.000000 1.250
13620.000000 1.167
13625.000000 1.167
13630.000000 1.167
13635.000000 1.250
13640.000000 1.250
13645.000000 1.250
13650.000000 1.250
13655.000000 1.333
13660.000000 1.333
13665.000000 1.333
13670.000000 1.417
13675.000000 1.250
13680.000000 1.250
13685.000000 1.250
13690.000000 1.250
13695.000000 1.333
13700.000000 1.417
13705.000000 1.417
13710.000000 1.333
13715.000000 1.417
13720.000000 1.250
13725.000000 1.333
13730.000000 1.250
13735.000000 1.250
13740.000000 1.333
13745.000000 1.167
13750.000000 1.167
13755.000000 1.417
13760.000000 1.333
13765.000000 1.333
13770.000000 1.333
13775.000000 1.250
13780.000000 1.250
13785.000000 1.250
13790.000000 1.250
13795.000000 1.250
13800.000000 1.250
13805.000000 1.333
13810.000000 1.250
13815.000000 1.167
13820.000000 1.250
13825.000000 1.250
13830.000000 1.250
13835.000000 1.250
13840.000000 1.167
13845.000000 1.167
13850.000000 1.167
13855.000000 1.167
13860.000000 1.167
13865.000000 1.083
13870.000000 1.167
13875.000000 1.167
13880.000000 1.083
13885.000000 1.083
13890.000000 1.083
13895.000000 1.083
13900.000000 1.083
13905.000000 1.083
13910.000000 1.083
13915.000000 1.167
13920.000000 1.167
13925.000000 1.167
13930.000000 1.167
13935.000000 1.083
13940.000000 1.250
13945.000000 1.333
13950.000000 1.250
13955.000000 1.250
13960.000000 1.250
13965.000000 1.250
13970.000000 1.250
13975.000000 1.167
13980.000000 1.333
13985.000000 1.333
13990.000000 1.333
13995.000000 1.250
14000.000000 1.250
14005.000000 1.167
14010.000000 1.250
14015.000000 1.167
14020.000000 1.250
14025.000000 1.333
14030.000000 1.333
14035.000000 1.333
14040.000000 1.333
14045.000000 1.333
14050.000000 1.417
14055.000000 1.250
14060.000000 1.333
14065.000000 1.333
14070.000000 1.333
14075.000000 1.333
14080.000000 1.250
14085.000000 1.333
14090.000000 1.250
14095.000000 1.167
14100.000000 1.167
14105.000000 1.167
14110.000000 1.083
14115.000000 1.083
14120.000000 1.083
14125.000000 1.083
14130.000000 1.083
14135.000000 1.083
14140.000000 1.083
14145.000000 1.167
14150.000000 1.167
14155.000000 1.167
14160.000000 1.167
14165.000000 1.167
14170.000000 1.167
14175.000000 1.167
14180.000000 1.167
14185.000000 1.167
14190.000000 1.167
14195.000000 1.167
14200.000000 1.167
14205.000000 1.167
14210.000000 1.167
14215.000000 1.167
14220.000000 1.167
14225.000000 1.167
14230.000000 1.167
14235.000000 1.167
14240.000000 1.167
14245.000000 1.167
14250.000000 1.167
14255.000000 1.167
14260.000000 1.167
14265.000000 1.167
14270.000000 1.167
14275.000000 1.167
14280.000000 1.167
14285.000000 1.167
14290.000000 1.167
14295.000000 1.167
14300.000000 1.250
14305.000000 1.250
14310.000000 1.250
14315.000000 1.250
14320.000000 1.250
14325.000000 1.250
14330.000000 1.250
14335.000000 1.250
14340.000000 1.250
14345.000000 1.250
14350.000000 1.250
14355.000000 1.250
14360.000000 1.250
14365.000000 1.167
14370.000000 1.083
14375.000000 1.167
14380.000000 1.167
14385.000000 1.167
14390.000000 1.167
14395.000000 1.250
14400.000000 1.250
14405.000000 1.250
14410.000000 1.083
14415.000000 1.167
14420.000000 1.167
14425.000000 1.167
14430.000000 1.167
14435.000000 1.250
14440.000000 1.167
14445.000000 1.167
14450.000000 1.167
14455.000000 1.167
14460.000000 1.083
14465.000000 1.083
14470.000000 1.083
14475.000000 1.083
14480.000000 1.083
14485.000000 1.083
14490.000000 1.083
14495.000000 1.083
14500.000000 1.083
14505.000000 1.083
14510.000000 1.083
14515.000000 1.083
14520.000000 1.083
14525.000000 1.083
14530.000000 1.083
14535.000000 1.083
14540.000000 1.083
14545.000000 1.083
14550.000000 1.083
14555.000000 1.083
14560.000000 1.083
14565.000000 1.083
14570.000000 1.250
14575.000000 1.250
14580.000000 1.250
14585.000000 1.250
14590.000000 1.250
14595.000000 1.250
14600.000000 1.250
14605.000000 1.167
14610.000000 1.250
14615.000000 1.250
14620.000000 1.167
14625.000000 1.250
14630.000000 1.167
14635.000000 1.167
14640.000000 1.167
14645.000000 1.167
14650.000000 1.167
14655.000000 1.167
14660.000000 1.167
14665.000000 1.167
14670.000000 1.167
14675.000000 1.167
14680.000000 1.167
14685.000000 1.167
14690.000000 1.167
14695.000000 1.167
14700.000000 1.083
14705.000000 1.167
14710.000000 1.167
14715.000000 1.167
14720.000000 1.167
14725.000000 1.167
14730.000000 1.083
14735.000000 1.000
14740.000000 1.083
14745.000000 1.083
14750.000000 1.083
14755.000000 1.000
14760.000000 1.000
14765.000000 1.000
14770.000000 1.083
14775.000000 1.083
14780.000000 1.250
14785.000000 1.167
14790.000000 1.250
14795.000000 1.167
14800.000000 1.083
14805.000000 1.167
14810.000000 1.250
14815.000000 1.250
14820.000000 1.167
14825.000000 1.250
14830.000000 1.250
14835.000000 1.250
14840.000000 1.167
14845.000000 1.250
14850.000000 1.250
14855.000000 1.250
14860.000000 1.167
14865.000000 1.083
14870.000000 1.083
14875.000000 1.083
14880.000000 1.083
14885.000000 1.083
14890.000000 1.083
14895.000000 1.083
14900.000000 1.083
14905.000000 1.083
14910.000000 1.083
14915.000000 1.083
14920.000000 1.083
14925.000000 1.083
14930.000000 1.000
14935.000000 1.000
14940.000000 0.917
14945.000000 0.917
14950.000000 1.000
14955.000000 1.000
14960.000000 1.000
14965.000000 1.000
14970.000000 0.917
14975.000000 0.917
14980.000000 1.000
14985.000000 0.917
14990.000000 1.000
14995.000000 0.917
15000.000000 0.917
15005.000000 1.000
15010.000000 0.917
15015.000000 0.917
15020.000000 1.000
15025.000000 0.917
15030.000000 1.000
15035.000000 1.167
15040.000000 1.083
15045.000000 1.083
15050.000000 1.000
15055.000000 1.083
15060.000000 1.083
15065.000000 0.917
15070.000000 1.000
15075.000000 1.000
15080.000000 1.000
15085.000000 1.167
15090.000000 1.250
15095.000000 1.250
15100.000000 1.083
15105.000000 1.000
15110.000000 1.000
15115.000000 1.000
15120.000000 0.917
15125.000000 1.000
15130.000000 1.000
15135.000000 1.083
15140.000000 1.167
15145.000000 1.167
15150.000000 1.167
15155.000000 1.083
15160.000000 1.083
15165.000000 1.083
15170.000000 1.083
15175.000000 1.000
15180.000000 1.000
15185.000000 1.000
15190.000000 1.000
15195.000000 0.917
15200.000000 0.917
15205.000000 0.917
15210.000000 0.917
15215.000000 0.917
15220.000000 0.917
15225.000000 1.000
15230.000000 0.917
15235.000000 0.917
15240.000000 0.917
15245.000000 0.917
15250.000000 0.917
15255.000000 0.917
15260.000000 0.917
15265.000000 0.917
15270.000000 0.917
15275.000000 0.917
15280.000000 1.000
15285.000000 0.917
15290.000000 1.000
15295.000000 0.917
15300.000000 0.917
15305.000000 0.917
15310.000000 0.917
15315.000000 1.000
15320.000000 0.917
15325.000000 0.917
15330.000000 0.917
15335.000000 0.917
15340.000000 0.917
15345.000000 0.917
15350.000000 0.917
15355.000000 0.917
15360.000000 0.917
15365.000000 0.917
15370.000000 1.000
15375.000000 1.000
15380.000000 1.000
15385.000000 1.000
15390.000000 1.000
15395.000000 1.000
15400.000000 1.000
15405.000000 1.083
15410.000000 1.000
15415.000000 1.000
15420.000000 1.000
15425.000000 1.000
15430.000000 0.917
15435.000000 0.917
15440.000000 0.917
15445.000000 0.917
15450.000000 0.917
15455.000000 0.917
15460.000000 0.917
15465.000000 0.917
15470.000000 1.000
15475.000000 1.167
15480.000000 1.083
15485.000000 1.000
15490.000000 1.000
15495.000000 1.000
15500.000000 1.083
15505.000000 1.083
15510.000000 1.000
15515.000000 0.917
15520.000000 1.000
15525.000000 1.000
15530.000000 1.000
15535.000000 1.083
15540.000000 1.000
15545.000000 1.000
15550.000000 1.000
15555.000000 1.000
15560.000000 0.917
15565.000000 0.917
15570.000000 0.917
15575.000000 0.917
15580.000000 0.917
15585.000000 0.917
15590.000000 0.917
15595.000000 0.917
15600.000000 0.917
15605.000000 0.917
15610.000000 1.000
15615.000000 1.000
15620.000000 0.917
15625.000000 1.000
15630.000000 0.917
15635.000000 1.000
15640.000000 0.917
15645.000000 0.917
15650.000000 0.917
15655.000000 1.083
15660.000000 1.083
15665.000000 1.000
15670.000000 1.000
15675.000000 1.167
15680.000000 1.083
15685.000000 1.083
15690.000000 1.000
15695.000000 1.083
15700.000000 1.083
15705.000000 1.083
15710.000000 1.083
15715.000000 1.083
15720.000000 1.083
15725.000000 1.167
15730.000000 1.167
15735.000000 1.083
15740.000000 1.167
15745.000000 1.083
15750.000000 1.167
15755.000000 1.083
15760.000000 1.083
15765.000000 1.083
15770.000000 1.000
15775.000000 1.167
15780.000000 1.083
15785.000000 1.083
15790.000000 1.083
15795.000000 1.083
15800.000000 1.083
15805.000000 1.083
15810.000000 1.083
15815.000000 0.917
15820.000000 1.000
15825.000000 1.000
15830.000000 1.000
15835.000000 1.000
15840.000000 1.083
15845.000000 1.000
15850.000000 1.000
15855.000000 1.000
15860.000000 1.000
15865.000000 0.833
15870.000000 0.833
15875.000000 0.917
15880.000000 0.917
15885.000000 0.917
15890.000000 0.917
15895.000000 0.833
15900.000000 1.167
15905.000000 1.083
15910.000000 1.000
15915.000000 1.083
15920.000000 1.083
15925.000000 1.083
15930.000000 1.000
15935.000000 1.000
15940.000000 1.000
15945.000000 0.917
15950.000000 0.917
15955.000000 0.917
15960.000000 0.917
15965.000000 0.917
15970.000000 0.917
15975.000000 0.833
15980.000000 0.917
15985.000000 0.833
15990.000000 0.917
15995.000000 0.917
16000.000000 1.000
16005.000000 0.917
16010.000000 0.917
16015.000000 1.000
16020.000000 0.833
16025.000000 1.000
16030.000000 1.083
16035.000000 1.000
16040.000000 1.167
16045.000000 0.833
16050.000000 0.917
16055.000000 0.833
16060.000000 0.833
16065.000000 0.833
16070.000000 0.917
16075.000000 0.917
16080.000000 0.917
16085.000000 1.000
16090.000000 1.000
16095.000000 0.917
16100.000000 0.917
16105.000000 1.083
16110.000000 1.000
16115.000000 1.083
16120.000000 1.000
16125.000000 1.083
16130.000000 1.000
16135.000000 1.000
16140.000000 1.000
16145.000000 1.000
16150.000000 0.917
16155.000000 0.917
16160.000000 0.917
16165.000000 0.917
16170.000000 0.917
16175.000000 0.917
16180.000000 0.917
16185.000000 0.917
16190.000000 1.000
16195.000000 1.000
16200.000000 1.000
16205.000000 0.917
16210.000000 1.000
16215.000000 1.000
16220.000000 0.917
16225.000000 0.917
16230.000000 1.000
16235.000000 1.000
16240.000000 1.000
16245.000000 1.000
16250.000000 1.000
16255.000000 1.083
16260.000000 1.000
16265.000000 1.083
16270.000000 1.000
16275.000000 1.000
16280.000000 1.083
16285.000000 1.083
16290.000000 1.083
16295.000000 1.167
16300.000000 1.083
16305.000000 1.083
16310.000000 1.083
16315.000000 1.083
16320.000000 1.083
16325.000000 1.083
16330.000000 1.083
16335.000000 1.167
16340.000000 1.167
16345.000000 1.083
16350.000000 1.167
16355.000000 1.083
16360.000000 1.250
16365.000000 1.083
16370.000000 1.083
16375.000000 1.083
16380.000000 1.000
16385.000000 1.000
16390.000000 1.000
16395.000000 1.083
16400.000000 1.000
16405.000000 1.000
16410.000000 1.000
16415.000000 1.000
16420.000000 0.917
16425.000000 1.167
16430.000000 1.167
16435.000000 1.000
16440.000000 1.083
16445.000000 0.917
16450.000000 1.000
16455.000000 0.917
16460.000000 0.917
16465.000000 1.000
16470.000000 1.000
16475.000000 1.083
16480.000000 0.917
16485.000000 1.000
16490.000000 1.000
16495.000000 0.917
16500.000000 1.083
16505.000000 1.083
16510.000000 1.250
16515.000000 1.167
16520.000000 1.083
16525.000000 1.167
16530.000000 1.000
16535.000000 1.167
16540.000000 1.167
16545.000000 1.000
16550.000000 1.167
16555.000000 1.000
16560.000000 1.000
16565.000000 1.083
16570.000000 0.917
16575.000000 0.917
16580.000000 0.917
16585.000000 0.917
16590.000000 1.000
16595.000000 1.000
16600.000000 1.000
16605.000000 0.917
16610.000000 0.917
16615.000000 1.083
16620.000000 1.000
16625.000000 0.917
16630.000000 0.917
16635.000000 0.917
16640.000000 1.000
16645.000000 0.917
16650.000000 0.917
16655.000000 0.833
16660.000000 0.833
16665.000000 0.917
16670.000000 0.833
16675.000000 0.917
16680.000000 0.917
16685.000000 0.833
16690.000000 0.917
16695.000000 0.917
16700.000000 1.000
16705.000000 1.000
16710.000000 0.917
16715.000000 0.917
16720.000000 0.917
16725.000000 1.000
16730.000000 1.000
16735.000000 0.833
16740.000000 0.917
16745.000000 0.917
16750.000000 0.917
16755.000000 0.917
16760.000000 0.917
16765.000000 0.917
16770.000000 0.833
16775.000000 0.917
16780.000000 0.833
16785.000000 0.833
16790.000000 0.917
16795.000000 0.917
16800.000000 1.000
16805.000000 0.917
16810.000000 0.917
16815.000000 1.083
16820.000000 1.000
16825.000000 1.000
16830.000000 0.917
16835.000000 1.000
16840.000000 1.000
16845.000000 1.000
16850.000000 1.000
16855.000000 1.000
16860.000000 1.083
16865.000000 1.083
16870.000000 1.167
16875.000000 1.167
16880.000000 1.083
16885.000000 1.000
16890.000000 1.000
16895.000000 1.000
16900.000000 1.083
16905.000000 1.083
16910.000000 1.083
16915.000000 1.167
16920.000000 1.250
16925.000000 1.167
16930.000000 1.250
16935.000000 1.250
16940.000000 1.167
16945.000000 1.250
16950.000000 1.250
16955.000000 1.250
16960.000000 1.167
16965.000000 1.250
16970.000000 1.250
16975.000000 1.250
16980.000000 1.250
16985.000000 1.333
16990.000000 1.250
16995.000000 1.250
17000.000000 1.083
17005.000000 1.333
17010.000000 1.333
17015.000000 1.167
17020.000000 1.250
17025.000000 1.167
17030.000000 1.333
17035.000000 1.333
17040.000000 1.333
17045.000000 1.333
17050.000000 1.250
17055.000000 1.250
17060.000000 1.250
17065.000000 1.167
17070.000000 1.167
17075.000000 1.167
17080.000000 1.167
17085.000000 1.333
17090.000000 1.333
17095.000000 1.250
17100.000000 1.250
17105.000000 1.333
17110.000000 1.333
17115.000000 1.333
17120.000000 1.250
17125.000000 1.250
17130.000000 1.417
17135.000000 1.333
17140.000000 1.250
17145.000000 1.250
17150.000000 1.250
17155.000000 1.083
17160.000000 1.083
17165.000000 1.000
17170.000000 1.000
17175.000000 1.083
17180.000000 1.083
17185.000000 1.167
17190.000000 1.083
17195.000000 1.167
17200.000000 1.167
17205.000000 1.250
17210.000000 1.250
17215.000000 1.250
17220.000000 1.083
17225.000000 1.167
17230.000000 1.167
17235.000000 1.167
17240.000000 1.083
17245.000000 1.083
17250.000000 1.000
17255.000000 1.000
17260.000000 1.083
17265.000000 1.167
17270.000000 1.083
17275.000000 1.000
17280.000000 1.083
17285.000000 1.083
17290.000000 1.083
17295.000000 1.083
17300.000000 1.000
17305.000000 1.083
17310.000000 1.083
17315.000000 1.083
17320.000000 1.167
17325.000000 1.167
17330.000000 1.167
17335.000000 1.167
17340.000000 1.167
17345.000000 1.167
17350.000000 1.167
17355.000000 1.167
17360.000000 1.167
17365.000000 1.250
17370.000000 1.250
17375.000000 1.167
17380.000000 1.167
17385.000000 1.167
17390.000000 1.167
17395.000000 1.167
17400.000000 1.167
17405.000000 1.083
17410.000000 1.083
17415.000000 1.333
17420.000000 1.250
17425.000000 1.333
17430.000000 1.250
17435.000000 1.250
17440.000000 1.083
17445.000000 1.083
17450.000000 1.250
17455.000000 1.250
17460.000000 1.250
17465.000000 1.250
17470.000000 1.250
17475.000000 1.333
17480.000000 1.333
17485.000000 1.333
17490.000000 1.333
17495.000000 1.333
17500.000000 1.333
17505.000000 1.250
17510.000000 1.167
17515.000000 1.167
17520.000000 1.167
17525.000000 1.167
17530.000000 1.250
17535.000000 1.250
17540.000000 1.250
17545.000000 1.167
17550.000000 1.250
17555.000000 1.333
17560.000000 1.167
17565.000000 1.167
17570.000000 1.250
17575.000000 1.250
17580.000000 1.250
17585.000000 1.250
17590.000000 1.250
17595.000000 1.333
17600.000000 1.250
17605.000000 1.250
17610.000000 1.333
17615.000000 1.250
17620.000000 1.167
17625.000000 1.083
17630.000000 1.250
17635.000000 1.250
17640.000000 1.333
17645.000000 1.167
17650.000000 1.167
17655.000000 1.250
17660.000000 1.250
17665.000000 1.333
17670.000000 1.333
17675.000000 1.417
17680.000000 1.417
17685.000000 1.333
17690.000000 1.333
17695.000000 1.250
17700.000000 1.167
17705.000000 1.250
17710.000000 1.167
17715.000000 1.167
17720.000000 1.167
17725.000000 1.167
17730.000000 1.167
17735.000000 1.250
17740.000000 1.250
17745.000000 1.250
17750.000000 1.167
17755.000000 1.333
17760.000000 1.250
17765.000000 1.333
17770.000000 1.333
17775.000000 1.333
17780.000000 1.333
17785.000000 1.333
17790.000000 1.333
17795.000000 1.333
17800.000000 1.333
17805.000000 1.417
17810.000000 1.417
17815.000000 1.417
17820.000000 1.417
17825.000000 1.417
17830.000000 1.333
17835.000000 1.417
17840.000000 1.417
17845.000000 1.333
17850.000000 1.417
17855.000000 1.417
17860.000000 1.417
17865.000000 1.417
17870.000000 1.333
17875.000000 1.417
17880.000000 1.417
17885.000000 1.417
17890.000000 1.417
17895.000000 1.417
17900.000000 1.250
17905.000000 1.417
17910.000000 1.417
17915.000000 1.250
17920.000000 1.250
17925.000000 1.333
17930.000000 1.250
17935.000000 1.333
17940.000000 1.333
17945.000000 1.333
17950.000000 1.250
17955.000000 1.250
17960.000000 1.250
17965.000000 1.250
17970.000000 1.250
17975.000000 1.333
17980.000000 1.250
17985.000000 1.167
17990.000000 1.167
17995.000000 1.250
18000.000000 1.250
18005.000000 1.500
18010.000000 1.250
18015.000000 1.333
18020.000000 1.333
18025.000000 1.167
18030.000000 1.250
18035.000000 1.250
18040.000000 1.250
18045.000000 1.167
18050.000000 1.250
18055.000000 1.250
18060.000000 1.417
18065.000000 1.167
18070.000000 1.333
18075.000000 1.167
18080.000000 1.417
18085.000000 1.333
18090.000000 1.333
18095.000000 1.333
18100.000000 1.250
18105.000000 1.250
18110.000000 1.250
18115.000000 1.250
18120.000000 1.250
18125.000000 1.250
18130.000000 1.167
18135.000000 1.250
18140.000000 1.167
18145.000000 1.167
18150.000000 1.167
18155.000000 1.167
18160.000000 1.167
18165.000000 1.083
18170.000000 1.083
18175.000000 1.083
18180.000000 1.167
18185.000000 1.333
18190.000000 1.333
18195.000000 1.333
18200.000000 1.333
18205.000000 1.250
18210.000000 1.333
18215.000000 1.333
18220.000000 1.333
18225.000000 1.333
18230.000000 1.333
18235.000000 1.333
18240.000000 1.333
18245.000000 1.333
18250.000000 1.333
18255.000000 1.333
18260.000000 1.500
18265.000000 1.417
18270.000000 1.333
18275.000000 1.250
18280.000000 1.250
18285.000000 1.250
18290.000000 1.250
18295.000000 1.250
18300.000000 1.167
18305.000000 1.333
18310.000000 1.333
18315.000000 1.250
18320.000000 1.250
18325.000000 1.333
18330.000000 1.333
18335.000000 1.333
18340.000000 1.333
18345.000000 1.250
18350.000000 1.333
18355.000000 1.250
18360.000000 1.333
18365.000000 1.250
18370.000000 1.333
18375.000000 1.417
18380.000000 1.333
18385.000000 1.417
18390.000000 1.417
18395.000000 1.417
18400.000000 1.417
18405.000000 1.333
18410.000000 1.333
18415.000000 1.333
18420.000000 1.333
18425.000000 1.333
18430.000000 1.333
18435.000000 1.333
18440.000000 1.250
18445.000000 1.333
18450.000000 1.333
18455.000000 1.333
18460.000000 1.333
18465.000000 1.333
18470.000000 1.333
18475.000000 1.333
18480.000000 1.333
18485.000000 1.250
18490.000000 1.333
18495.000000 1.250
18500.000000 1.250
18505.000000 1.333
18510.000000 1.333
18515.000000 1.333
18520.000000 1.417
18525.000000 1.417
18530.000000 1.417
18535.000000 1.417
18540.000000 1.333
18545.000000 1.417
18550.000000 1.500
18555.000000 1.417
18560.000000 1.417
18565.000000 1.417
18570.000000 1.250
18575.000000 1.333
18580.000000 1.333
18585.000000 1.333
18590.000000 1.333
18595.000000 1.333
18600.000000 1.333
18605.000000 1.333
18610.000000 1.333
18615.000000 1.333
18620.000000 1.417
18625.000000 1.417
18630.000000 1.417
18635.000000 1.417
18640.000000 1.417
18645.000000 1.417
18650.000000 1.417
18655.000000 1.417
18660.000000 1.417
18665.000000 1.417
18670.000000 1.333
18675.000000 1.417
18680.000000 1.333
18685.000000 1.333
18690.000000 1.417
18695.000000 1.500
18700.000000 1.417
18705.000000 1.417
18710.000000 1.417
18715.000000 1.333
18720.000000 1.333
18725.000000 1.333
18730.000000 1.417
18735.000000 1.333
18740.000000 1.417
18745.000000 1.333
18750.000000 1.333
18755.000000 1.333
18760.000000 1.333
18765.000000 1.333
18770.000000 1.333
18775.000000 1.333
18780.000000 1.333
18785.000000 1.333
18790.000000 1.333
18795.000000 1.333
18800.000000 1.333
18805.000000 1.333
18810.000000 1.333
18815.000000 1.333
18820.000000 1.333
18825.000000 1.333
18830.000000 1.333
18835.000000 1.333
18840.000000 1.333
18845.000000 1.333
18850.000000 1.333
18855.000000 1.333
18860.000000 1.333
18865.000000 1.333
18870.000000 1.333
18875.000000 1.333
18880.000000 1.333
18885.000000 1.333
18890.000000 1.333
18895.000000 1.417
18900.000000 1.333
18905.000000 1.333
18910.000000 1.333
18915.000000 1.333
18920.000000 1.333
18925.000000 1.333
18930.000000 1.333
18935.000000 1.333
18940.000000 1.333
18945.000000 1.333
18950.000000 1.333
18955.000000 1.333
18960.000000 1.333
18965.000000 1.333
18970.000000 1.333
18975.000000 1.333
18980.000000 1.333
18985.000000 1.333
18990.000000 1.333
18995.000000 1.333
19000.000000 1.333
19005.000000 1.333
19010.000000 1.333
19015.000000 1.333
19020.000000 1.333
19025.000000 1.250
19030.000000 1.333
19035.000000 1.333
19040.000000 1.333
19045.000000 1.333
19050.000000 1.333
19055.000000 1.333
19060.000000 1.417
19065.000000 1.417
19070.000000 1.417
19075.000000 1.417
19080.000000 1.417
19085.000000 1.333
19090.000000 1.333
19095.000000 1.333
19100.000000 1.333
19105.000000 1.333
19110.000000 1.333
19115.000000 1.333
19120.000000 1.333
19125.000000 1.333
19130.000000 1.333
19135.000000 1.333
19140.000000 1.333
19145.000000 1.333
19150.000000 1.333
19155.000000 1.417
19160.000000 1.417
19165.000000 1.417
19170.000000 1.417
19175.000000 1.417
19180.000000 1.417
19185.000000 1.333
19190.000000 1.333
19195.000000 1.333
19200.000000 1.333
19205.000000 1.417
19210.000000 1.417
19215.000000 1.417
19220.000000 1.417
19225.000000 1.417
19230.000000 1.417
19235.000000 1.417
19240.000000 1.417
19245.000000 1.417
19250.000000 1.417
19255.000000 1.417
19260.000000 1.417
19265.000000 1.333
19270.000000 1.417
19275.000000 1.417
19280.000000 1.333
19285.000000 1.417
19290.000000 1.333
19295.000000 1.417
19300.000000 1.417
19305.000000 1.333
19310.000000 1.417
19315.000000 1.417
19320.000000 1.417
19325.000000 1.417
19330.000000 1.333
19335.000000 1.417
19340.000000 1.333
19345.000000 1.417
19350.000000 1.417
19355.000000 1.417
19360.000000 1.417
19365.000000 1.417
19370.000000 1.500
19375.000000 1.417
19380.000000 1.417
19385.000000 1.500
19390.000000 1.500
19395.000000 1.500
19400.000000 1.500
19405.000000 1.500
19410.000000 1.500
19415.000000 1.417
19420.000000 1.500
19425.000000 1.500
19430.000000 1.500
19435.000000 1.500
19440.000000 1.500
19445.000000 1.500
19450.000000 1.500
19455.000000 1.500
19460.000000 1.500
19465.000000 1.417
19470.000000 1.500
19475.000000 1.500
19480.000000 1.417
19485.000000 1.500
19490.000000 1.500
19495.000000 1.500
19500.000000 1.417
19505.000000 1.417
19510.000000 1.417
19515.000000 1.417
19520.000000 1.417
19525.000000 1.417
19530.000000 1.417
19535.000000 1.417
19540.000000 1.417
19545.000000 1.417
19550.000000 1.417
19555.000000 1.417
19560.000000 1.417
19565.000000 1.417
19570.000000 1.417
19575.000000 1.417
19580.000000 1.417
19585.000000 1.417
19590.000000 1.417
19595.000000 1.417
19600.000000 1.500
19605.000000 1.417
19610.000000 1.417
19615.000000 1.333
19620.000000 1.417
19625.000000 1.417
19630.000000 1.417
19635.000000 1.417
19640.000000 1.417
19645.000000 1.417
19650.000000 1.417
19655.000000 1.417
19660.000000 1.417
19665.000000 1.417
19670.000000 1.417
19675.000000 1.417
19680.000000 1.333
19685.000000 1.417
19690.000000 1.333
19695.000000 1.333
19700.000000 1.417
19705.000000 1.250
19710.000000 1.333
19715.000000 1.250
19720.000000 1.167
19725.000000 1.250
19730.000000 1.333
19735.000000 1.333
19740.000000 1.333
19745.000000 1.250
19750.000000 1.417
19755.000000 1.250
19760.000000 1.417
19765.000000 1.417
19770.000000 1.500
19775.000000 1.333
19780.000000 1.417
19785.000000 1.500
19790.000000 1.417
19795.000000 1.333
19800.000000 1.333
19805.000000 1.333
19810.000000 1.333
19815.000000 1.417
19820.000000 1.333
19825.000000 1.333
19830.000000 1.250
19835.000000 1.333
19840.000000 1.250
19845.000000 1.167
19850.000000 1.250
19855.000000 1.167
19860.000000 1.250
19865.000000 1.333
19870.000000 1.333
19875.000000 1.333
19880.000000 1.333
19885.000000 1.250
19890.000000 1.250
19895.000000 1.333
19900.000000 1.250
19905.000000 1.250
19910.000000 1.250
19915.000000 1.167
19920.000000 1.417
19925.000000 1.333
19930.000000 1.417
19935.000000 1.417
19940.000000 1.417
19945.000000 1.417
19950.000000 1.417
19955.000000 1.417
19960.000000 1.417
19965.000000 1.417
19970.000000 1.417
19975.000000 1.333
19980.000000 1.417
19985.000000 1.250
19990.000000 1.250
19995.000000 1.250
20000.000000 1.333
20005.000000 1.333
20010.000000 1.333
20015.000000 1.333
20020.000000 1.333
20025.000000 1.333
20030.000000 1.333
20035.000000 1.333
20040.000000 1.333
20045.000000 1.333
20050.000000 1.333
20055.000000 1.250
20060.000000 1.250
20065.000000 1.250
20070.000000 1.250
20075.000000 1.333
20080.000000 1.333
20085.000000 1.250
20090.000000 1.417
20095.000000 1.333
20100.000000 1.333
20105.000000 1.250
20110.000000 1.250
20115.000000 1.250
20120.000000 1.250
20125.000000 1.167
20130.000000 1.167
20135.000000 1.250
20140.000000 1.250
20145.000000 1.333
20150.000000 1.333
20155.000000 1.250
20160.000000 1.250
20165.000000 1.333
20170.000000 1.417
20175.000000 1.333
20180.000000 1.333
20185.000000 1.333
20190.000000 1.333
20195.000000 1.333
20200.000000 1.333
20205.000000 1.333
20210.000000 1.333
20215.000000 1.333
20220.000000 1.333
20225.000000 1.333
20230.000000 1.333
20235.000000 1.250
20240.000000 1.417
20245.000000 1.250
20250.000000 1.333
20255.000000 1.250
20260.000000 1.333
20265.000000 1.250
20270.000000 1.250
20275.000000 1.333
20280.000000 1.333
20285.000000 1.333
20290.000000 1.250
20295.000000 1.250
20300.000000 1.250
20305.000000 1.250
20310.000000 1.250
20315.000000 1.250
20320.000000 1.250
20325.000000 1.167
20330.000000 1.333
20335.000000 1.333
20340.000000 1.333
20345.000000 1.333
20350.000000 1.333
20355.000000 1.333
20360.000000 1.333
20365.000000 1.333
20370.000000 1.333
20375.000000 1.333
20380.000000 1.333
20385.000000 1.333
20390.000000 1.333
20395.000000 1.333
20400.000000 1.333
20405.000000 1.333
20410.000000 1.333
20415.000000 1.333
20420.000000 1.333
20425.000000 1.333
20430.000000 1.333
20435.000000 1.333
20440.000000 1.333
20445.000000 1.333
20450.000000 1.333
20455.000000 1.333
20460.000000 1.333
20465.000000 1.333
20470.000000 1.250
20475.000000 1.333
20480.000000 1.333
20485.000000 1.333
20490.000000 1.250
20495.000000 1.333
20500.000000 1.333
20505.000000 1.167
20510.000000 1.250
20515.000000 1.250
20520.000000 1.250
20525.000000 1.417
20530.000000 1.250
20535.000000 1.250
20540.000000 1.333
20545.000000 1.333
20550.000000 1.333
20555.000000 1.333
20560.000000 1.333
20565.000000 1.333
20570.000000 1.333
20575.000000 1.333
20580.000000 1.333
20585.000000 1.333
20590.000000 1.333
20595.000000 1.333
20600.000000 1.333
20605.000000 1.333
20610.000000 1.333
20615.000000 1.333
20620.000000 1.333
20625.000000 1.250
20630.000000 1.333
20635.000000 1.333
20640.000000 1.333
20645.000000 1.333
20650.000000 1.333
20655.000000 1.333
20660.000000 1.333
20665.000000 1.333
20670.000000 1.333
20675.000000 1.333
20680.000000 1.333
20685.000000 1.250
20690.000000 1.333
20695.000000 1.250
20700.000000 1.333
20705.000000 1.333
20710.000000 1.333
20715.000000 1.333
20720.000000 1.333
20725.000000 1.333
20730.000000 1.333
20735.000000 1.333
20740.000000 1.333
20745.000000 1.333
20750.000000 1.333
20755.000000 1.417
20760.000000 1.417
20765.000000 1.417
20770.000000 1.417
20775.000000 1.417
20780.000000 1.417
20785.000000 1.333
20790.000000 1.333
20795.000000 1.333
20800.000000 1.417
20805.000000 1.417
20810.000000 1.333
20815.000000 1.417
20820.000000 1.333
20825.000000 1.417
20830.000000 1.417
20835.000000 1.417
20840.000000 1.417
20845.000000 1.417
20850.000000 1.417
20855.000000 1.417
20860.000000 1.417
20865.000000 1.417
20870.000000 1.417
20875.000000 1.417
20880.000000 1.333
20885.000000 1.417
20890.000000 1.500
20895.000000 1.333
20900.000000 1.333
20905.000000 1.250
20910.000000 1.333
20915.000000 1.333
20920.000000 1.250
20925.000000 1.333
20930.000000 1.167
20935.000000 1.250
20940.000000 1.250
20945.000000 1.250
20950.000000 1.250
20955.000000 1.250
20960.000000 1.333
20965.000000 1.333
20970.000000 1.333
20975.000000 1.417
20980.000000 1.417
20985.000000 1.333
20990.000000 1.333
20995.000000 1.333
21000.000000 1.333
21005.000000 1.333
21010.000000 1.417
21015.000000 1.333
21020.000000 1.417
21025.000000 1.333
21030.000000 1.333
21035.000000 1.333
21040.000000 1.417
21045.000000 1.417
21050.000000 1.333
21055.000000 1.417
21060.000000 1.417
21065.000000 1.417
21070.000000 1.417
21075.000000 1.500
21080.000000 1.500
21085.000000 1.417
21090.000000 1.417
21095.000000 1.417
21100.000000 1.500
21105.000000 1.500
21110.000000 1.583
21115.000000 1.500
21120.000000 1.500
21125.000000 1.500
21130.000000 1.500
21135.000000 1.500
21140.000000 1.500
21145.000000 1.500
21150.000000 1.417
21155.000000 1.500
21160.000000 1.417
21165.000000 1.500
21170.000000 1.583
21175.000000 1.417
21180.000000 1.417
21185.000000 1.500
21190.000000 1.417
21195.000000 1.417
21200.000000 1.333
21205.000000 1.417
21210.000000 1.417
21215.000000 1.417
21220.000000 1.417
21225.000000 1.417
21230.000000 1.417
21235.000000 1.417
21240.000000 1.500
21245.000000 1.500
21250.000000 1.417
21255.000000 1.417
21260.000000 1.500
21265.000000 1.500
21270.000000 1.500
21275.000000 1.500
21280.000000 1.500
21285.000000 1.500
21290.000000 1.500
21295.000000 1.500
21300.000000 1.417
21305.000000 1.500
21310.000000 1.500
21315.000000 1.500
21320.000000 1.500
21325.000000 1.500
21330.000000 1.417
21335.000000 1.417
21340.000000 1.500
21345.000000 1.417
21350.000000 1.500
21355.000000 1.500
21360.000000 1.500
21365.000000 1.417
21370.000000 1.500
21375.000000 1.500
21380.000000 1.500
21385.000000 1.500
21390.000000 1.500
21395.000000 1.500
21400.000000 1.500
21405.000000 1.500
21410.000000 1.500
21415.000000 1.500
21420.000000 1.500
21425.000000 1.500
21430.000000 1.500
21435.000000 1.500
21440.000000 1.500
21445.000000 1.500
21450.000000 1.500
21455.000000 1.500
21460.000000 1.500
21465.000000 1.500
21470.000000 1.500
21475.000000 1.417
21480.000000 1.500
21485.000000 1.417
21490.000000 1.500
21495.000000 1.500
21500.000000 1.500
21505.000000 1.500
21510.000000 1.500
21515.000000 1.500
21520.000000 1.500
21525.000000 1.500
21530.000000 1.500
21535.000000 1.500
21540.000000 1.417
21545.000000 1.417
21550.000000 1.333
21555.000000 1.417
21560.000000 1.417
21565.000000 1.417
21570.000000 1.417
21575.000000 1.417
21580.000000 1.500
21585.000000 1.417
21590.000000 1.417
21595.000000 1.417
21600.000000 1.417
21605.000000 1.417
21610.000000 1.417
21615.000000 1.417
21620.000000 1.417
21625.000000 1.417
21630.000000 1.333
21635.000000 1.417
21640.000000 1.417
21645.000000 1.417
21650.000000 1.417
21655.000000 1.417
21660.000000 1.417
21665.000000 1.417
21670.000000 1.417
21675.000000 1.417
21680.000000 1.333
21685.000000 1.500
21690.000000 1.333
21695.000000 1.417
21700.000000 1.333
21705.000000 1.333
21710.000000 1.500
21715.000000 1.417
21720.000000 1.333
21725.000000 1.333
21730.000000 1.333
21735.000000 1.333
21740.000000 1.333
21745.000000 1.417
21750.000000 1.417
21755.000000 1.333
21760.000000 1.250
21765.000000 1.417
21770.000000 1.333
21775.000000 1.417
21780.000000 1.417
21785.000000 1.417
21790.000000 1.500
21795.000000 1.500
21800.000000 1.500
21805.000000 1.417
21810.000000 1.417
21815.000000 1.500
21820.000000 1.417
21825.000000 1.500
21830.000000 1.417
21835.000000 1.417
21840.000000 1.333
21845.000000 1.333
21850.000000 1.333
21855.000000 1.417
21860.000000 1.500
21865.000000 1.500
21870.000000 1.417
21875.000000 1.417
21880.000000 1.417
21885.000000 1.417
21890.000000 1.417
21895.000000 1.417
21900.000000 1.417
21905.000000 1.333
21910.000000 1.417
21915.000000 1.417
21920.000000 1.417
21925.000000 1.417
21930.000000 1.417
21935.000000 1.417
21940.000000 1.417
21945.000000 1.417
21950.000000 1.417
21955.000000 1.417
21960.000000 1.417
21965.000000 1.417
21970.000000 1.417
21975.000000 1.417
21980.000000 1.417
21985.000000 1.417
21990.000000 1.417
21995.000000 1.417
22000.000000 1.417
22005.000000 1.417
22010.000000 1.417
22015.000000 1.417
22020.000000 1.417
22025.000000 1.417
22030.000000 1.417
22035.000000 1.417
22040.000000 1.500
22045.000000 1.500
22050.000000 1.500
22055.000000 1.500
22060.000000 1.500
22065.000000 1.500
22070.000000 1.333
22075.000000 1.417
22080.000000 1.417
22085.000000 1.500
22090.000000 1.333
22095.000000 1.333
22100.000000 1.333
22105.000000 1.333
22110.000000 1.333
22115.000000 1.333
22120.000000 1.333
22125.000000 1.250
22130.000000 1.333
22135.000000 1.250
22140.000000 1.250
22145.000000 1.250
22150.000000 1.417
22155.000000 1.417
22160.000000 1.333
22165.000000 1.250
22170.000000 1.250
22175.000000 1.333
22180.000000 1.250
22185.000000 1.250
22190.000000 1.250
22195.000000 1.333
22200.000000 1.333
22205.000000 1.417
22210.000000 1.333
22215.000000 1.250
22220.000000 1.333
22225.000000 1.333
22230.000000 1.333
22235.000000 1.250
22240.000000 1.250
22245.000000 1.250
22250.000000 1.333
22255.000000 1.333
22260.000000 1.417
22265.000000 1.417
22270.000000 1.250
22275.000000 1.333
22280.000000 1.333
22285.000000 1.333
22290.000000 1.417
22295.000000 1.417
22300.000000 1.417
22305.000000 1.333
22310.000000 1.417
22315.000000 1.333
22320.000000 1.333
22325.000000 1.333
22330.000000 1.333
22335.000000 1.333
22340.000000 1.250
22345.000000 1.250
22350.000000 1.333
22355.000000 1.250
22360.000000 1.333
22365.000000 1.167
22370.000000 1.167
22375.000000 1.333
22380.000000 1.250
22385.000000 1.333
22390.000000 1.250
22395.000000 1.250
22400.000000 1.250
22405.000000 1.250
22410.000000 1.333
22415.000000 1.250
22420.000000 1.250
22425.000000 1.250
22430.000000 1.250
22435.000000 1.250
22440.000000 1.333
22445.000000 1.250
22450.000000 1.250
22455.000000 1.250
22460.000000 1.250
22465.000000 1.250
22470.000000 1.333
22475.000000 1.250
22480.000000 1.250
22485.000000 1.417
22490.000000 1.333
22495.000000 1.417
22500.000000 1.250
22505.000000 1.250
22510.000000 1.333
22515.000000 1.250
22520.000000 1.250
22525.000000 1.250
22530.000000 1.250
22535.000000 1.250
22540.000000 1.250
22545.000000 1.250
22550.000000 1.250
22555.000000 1.250
22560.000000 1.250
22565.000000 1.250
22570.000000 1.250
22575.000000 1.250
22580.000000 1.250
22585.000000 1.333
22590.000000 1.250
22595.000000 1.250
22600.000000 1.250
22605.000000 1.250
22610.000000 1.250
22615.000000 1.250
22620.000000 1.333
22625.000000 1.333
22630.000000 1.333
22635.000000 1.333
22640.000000 1.333
22645.000000 1.333
22650.000000 1.417
22655.000000 1.333
22660.000000 1.333
22665.000000 1.333
22670.000000 1.333
22675.000000 1.250
22680.000000 1.333
22685.000000 1.250
22690.000000 1.250
22695.000000 1.333
22700.000000 1.250
22705.000000 1.250
22710.000000 1.333
22715.000000 1.333
22720.000000 1.417
22725.000000 1.333
22730.000000 1.250
22735.000000 1.250
22740.000000 1.333
22745.000000 1.333
22750.000000 1.417
22755.000000 1.417
22760.000000 1.417
22765.000000 1.417
22770.000000 1.333
22775.000000 1.333
22780.000000 1.417
22785.000000 1.417
22790.000000 1.417
22795.000000 1.417
22800.000000 1.417
22805.000000 1.417
22810.000000 1.417
22815.000000 1.417
22820.000000 1.417
22825.000000 1.333
22830.000000 1.333
22835.000000 1.333
22840.000000 1.333
22845.000000 1.417
22850.000000 1.417
22855.000000 1.417
22860.000000 1.417
22865.000000 1.417
22870.000000 1.417
22875.000000 1.417
22880.000000 1.417
22885.000000 1.417
22890.000000 1.333
22895.000000 1.417
22900.000000 1.417
22905.000000 1.417
22910.000000 1.417
22915.000000 1.417
22920.000000 1.417
22925.000000 1.333
22930.000000 1.333
22935.000000 1.333
22940.000000 1.333
22945.000000 1.333
22950.000000 1.333
22955.000000 1.333
22960.000000 1.333
22965.000000 1.333
22970.000000 1.333
22975.000000 1.333
22980.000000 1.333
22985.000000 1.333
22990.000000 1.333
22995.000000 1.333
23000.000000 1.333
23005.000000 1.333
23010.000000 1.333
23015.000000 1.333
23020.000000 1.333
23025.000000 1.333
23030.000000 1.333
23035.000000 1.417
23040.000000 1.333
23045.000000 1.333
23050.000000 1.417
23055.000000 1.333
23060.000000 1.333
23065.000000 1.333
23070.000000 1.333
23075.000000 1.333
23080.000000 1.333
23085.000000 1.333
23090.000000 1.333
23095.000000 1.333
23100.000000 1.333
23105.000000 1.333
23110.000000 1.333
23115.000000 1.333
23120.000000 1.333
23125.000000 1.333
23130.000000 1.417
23135.000000 1.333
23140.000000 1.333
23145.000000 1.333
23150.000000 1.333
23155.000000 1.333
23160.000000 1.333
23165.000000 1.333
23170.000000 1.333
23175.000000 1.333
23180.000000 1.333
23185.000000 1.333
23190.000000 1.333
23195.000000 1.333
23200.000000 1.333
23205.000000 1.333
23210.000000 1.333
23215.000000 1.333
23220.000000 1.333
23225.000000 1.333
23230.000000 1.333
23235.000000 1.333
23240.000000 1.333
23245.000000 1.417
23250.000000 1.417
23255.000000 1.417
23260.000000 1.333
23265.000000 1.333
23270.000000 1.333
23275.000000 1.417
23280.000000 1.333
23285.000000 1.333
23290.000000 1.333
23295.000000 1.417
23300.000000 1.417
23305.000000 1.417
23310.000000 1.333
23315.000000 1.333
23320.000000 1.333
23325.000000 1.417
23330.000000 1.417
23335.000000 1.417
23340.000000 1.417
23345.000000 1.333
23350.000000 1.417
23355.000000 1.417
23360.000000 1.417
23365.000000 1.333
23370.000000 1.333
23375.000000 1.417
23380.000000 1.333
23385.000000 1.417
23390.000000 1.333
23395.000000 1.333
23400.000000 1.417
23405.000000 1.333
23410.000000 1.333
23415.000000 1.417
23420.000000 1.417
23425.000000 1.333
23430.000000 1.333
23435.000000 1.333
23440.000000 1.333
23445.000000 1.333
23450.000000 1.333
23455.000000 1.333
23460.000000 1.333
23465.000000 1.333
23470.000000 1.333
23475.000000 1.250
23480.000000 1.250
23485.000000 1.250
23490.000000 1.250
23495.000000 1.333
23500.000000 1.333
23505.000000 1.250
23510.000000 1.250
23515.000000 1.333
23520.000000 1.417
23525.000000 1.333
23530.000000 1.417
23535.000000 1.250
23540.000000 1.250
23545.000000 1.333
23550.000000 1.250
23555.000000 1.333
23560.000000 1.333
23565.000000 1.333
23570.000000 1.417
23575.000000 1.417
23580.000000 1.333
23585.000000 1.333
23590.000000 1.250
23595.000000 1.250
23600.000000 1.250
23605.000000 1.250
23610.000000 1.250
23615.000000 1.250
23620.000000 1.250
23625.000000 1.333
23630.000000 1.333
23635.000000 1.333
23640.000000 1.333
23645.000000 1.333
23650.000000 1.333
23655.000000 1.333
23660.000000 1.333
23665.000000 1.333
23670.000000 1.333
23675.000000 1.250
23680.000000 1.250
23685.000000 1.250
23690.000000 1.333
23695.000000 1.417
23700.000000 1.333
23705.000000 1.417
23710.000000 1.333
23715.000000 1.333
23720.000000 1.333
23725.000000 1.250
23730.000000 1.250
23735.000000 1.250
23740.000000 1.250
23745.000000 1.333
23750.000000 1.333
23755.000000 1.333
23760.000000 1.250
23765.000000 1.333
23770.000000 1.333
23775.000000 1.333
23780.000000 1.333
23785.000000 1.333
23790.000000 1.333
23795.000000 1.333
23800.000000 1.333
23805.000000 1.333
23810.000000 1.333
23815.000000 1.333
23820.000000 1.333
23825.000000 1.333
23830.000000 1.333
23835.000000 1.333
23840.000000 1.333
23845.000000 1.333
23850.000000 1.333
23855.000000 1.333
23860.000000 1.333
23865.000000 1.333
23870.000000 1.333
23875.000000 1.333
23880.000000 1.333
23885.000000 1.333
23890.000000 1.333
23895.000000 1.333
23900.000000 1.333
23905.000000 1.250
23910.000000 1.333
23915.000000 1.333
23920.000000 1.333
23925.000000 1.333
23930.000000 1.333
23935.000000 1.333
23940.000000 1.333
23945.000000 1.333
23950.000000 1.333
23955.000000 1.417
23960.000000 1.417
23965.000000 1.417
23970.000000 1.417
23975.000000 1.417
23980.000000 1.417
23985.000000 1.417
23990.000000 1.333
23995.000000 1.333
24000.000000 1.333
24005.000000 1.333
24010.000000 1.333
24015.000000 1.333
24020.000000 1.417
24025.000000 1.333
24030.000000 1.333
24035.000000 1.333
24040.000000 1.333
24045.000000 1.333
24050.000000 1.333
24055.000000 1.333
24060.000000 1.333
24065.000000 1.417
24070.000000 1.417
24075.000000 1.417
24080.000000 1.333
24085.000000 1.417
24090.000000 1.417
24095.000000 1.333
24100.000000 1.333
24105.000000 1.333
24110.000000 1.333
24115.000000 1.333
24120.000000 1.333
24125.000000 1.333
24130.000000 1.417
24135.000000 1.333
24140.000000 1.417
24145.000000 1.417
24150.000000 1.500
24155.000000 1.500
24160.000000 1.417
24165.000000 1.417
24170.000000 1.500
24175.000000 1.583
24180.000000 1.583
24185.000000 1.500
24190.000000 1.500
24195.000000 1.500
24200.000000 1.500
24205.000000 1.500
24210.000000 1.500
24215.000000 1.417
24220.000000 1.333
24225.000000 1.333
24230.000000 1.417
24235.000000 1.333
24240.000000 1.500
24245.000000 1.333
24250.000000 1.333
24255.000000 1.333
24260.000000 1.417
24265.000000 1.417
24270.000000 1.417
24275.000000 1.333
24280.000000 1.417
24285.000000 1.417
24290.000000 1.417
24295.000000 1.417
24300.000000 1.333
24305.000000 1.333
24310.000000 1.333
24315.000000 1.333
24320.000000 1.417
24325.000000 1.333
24330.000000 1.333
24335.000000 1.333
24340.000000 1.417
24345.000000 1.417
24350.000000 1.417
24355.000000 1.417
24360.000000 1.417
24365.000000 1.417
24370.000000 1.417
24375.000000 1.417
24380.000000 1.417
24385.000000 1.417
24390.000000 1.333
24395.000000 1.250
24400.000000 1.333
24405.000000 1.417
24410.000000 1.333
24415.000000 1.333
24420.000000 1.250
24425.000000 1.250
24430.000000 1.250
24435.000000 1.333
24440.000000 1.333
24445.000000 1.500
24450.000000 1.417
24455.000000 1.417
24460.000000 1.333
24465.000000 1.417
24470.000000 1.417
24475.000000 1.333
24480.000000 1.417
24485.000000 1.333
24490.000000 1.417
24495.000000 1.417
24500.000000 1.417
24505.000000 1.417
24510.000000 1.417
24515.000000 1.417
24520.000000 1.417
24525.000000 1.417
24530.000000 1.417
24535.000000 1.417
24540.000000 1.417
24545.000000 1.417
24550.000000 1.500
24555.000000 1.500
24560.000000 1.500
24565.000000 1.500
24570.000000 1.417
24575.000000 1.500
24580.000000 1.500
24585.000000 1.500
24590.000000 1.500
24595.000000 1.417
24600.000000 1.417
24605.000000 1.417
24610.000000 1.417
24615.000000 1.500
24620.000000 1.417
24625.000000 1.417
24630.000000 1.417
24635.000000 1.417
24640.000000 1.417
24645.000000 1.417
24650.000000 1.417
24655.000000 1.417
24660.000000 1.500
24665.000000 1.417
24670.000000 1.417
24675.000000 1.417
24680.000000 1.417
24685.000000 1.417
24690.000000 1.417
24695.000000 1.333
24700.000000 1.500
24705.000000 1.500
24710.000000 1.417
24715.000000 1.583
24720.000000 1.667
24725.000000 1.500
24730.000000 1.417
24735.000000 1.417
24740.000000 1.417
24745.000000 1.417
24750.000000 1.417
24755.000000 1.583
24760.000000 1.500
24765.000000 1.417
24770.000000 1.417
24775.000000 1.417
24780.000000 1.417
24785.000000 1.417
24790.000000 1.417
24795.000000 1.417
24800.000000 1.417
24805.000000 1.500
24810.000000 1.417
24815.000000 1.417
24820.000000 1.417
24825.000000 1.583
24830.000000 1.500
24835.000000 1.417
24840.000000 1.417
24845.000000 1.333
24850.000000 1.333
24855.000000 1.333
24860.000000 1.250
24865.000000 1.167
24870.000000 1.333
24875.000000 1.333
24880.000000 1.333
24885.000000 1.417
24890.000000 1.333
24895.000000 1.333
24900.000000 1.333
24905.000000 1.333
24910.000000 1.333
24915.000000 1.333
24920.000000 1.417
24925.000000 1.417
24930.000000 1.500
24935.000000 1.417
24940.000000 1.333
24945.000000 1.333
24950.000000 1.417
24955.000000 1.417
24960.000000 1.417
24965.000000 1.417
24970.000000 1.250
24975.000000 1.250
24980.000000 1.250
24985.000000 1.333
24990.000000 1.250
24995.000000 1.333
25000.000000 1.167
25005.000000 1.250
25010.000000 1.417
25015.000000 1.417
25020.000000 1.250
25025.000000 1.250
25030.000000 1.250
25035.000000 1.333
25040.000000 1.167
25045.000000 1.333
25050.000000 1.250
25055.000000 1.167
25060.000000 1.250
25065.000000 1.167
25070.000000 1.250
25075.000000 1.250
25080.000000 1.167
25085.000000 1.250
25090.000000 1.167
25095.000000 1.250
25100.000000 1.250
25105.000000 1.167
25110.000000 1.167
25115.000000 1.250
25120.000000 1.250
25125.000000 1.333
25130.000000 1.250
25135.000000 1.333
25140.000000 1.167
25145.000000 1.167
25150.000000 1.250
25155.000000 1.250
25160.000000 1.250
25165.000000 1.250
25170.000000 1.250
25175.000000 1.250
25180.000000 1.167
25185.000000 1.167
25190.000000 1.250
25195.000000 1.167
25200.000000 1.167
25205.000000 1.333
25210.000000 1.417
25215.000000 1.333
25220.000000 1.417
25225.000000 1.417
25230.000000 1.417
25235.000000 1.333
25240.000000 1.333
25245.000000 1.417
25250.000000 1.417
25255.000000 1.417
25260.000000 1.417
25265.000000 1.417
25270.000000 1.417
25275.000000 1.333
25280.000000 1.333
25285.000000 1.417
25290.000000 1.333
25295.000000 1.417
25300.000000 1.333
25305.000000 1.417
25310.000000 1.500
25315.000000 1.417
25320.000000 1.417
25325.000000 1.417
25330.000000 1.417
25335.000000 1.417
25340.000000 1.500
25345.000000 1.500
25350.000000 1.417
25355.000000 1.417
25360.000000 1.500
25365.000000 1.500
25370.000000 1.500
25375.000000 1.500
25380.000000 1.500
25385.000000 1.583
25390.000000 1.500
25395.000000 1.500
25400.000000 1.500
25405.000000 1.500
25410.000000 1.500
25415.000000 1.583
25420.000000 1.500
25425.000000 1.417
25430.000000 1.500
25435.000000 1.500
25440.000000 1.417
25445.000000 1.417
25450.000000 1.417
25455.000000 1.417
25460.000000 1.417
25465.000000 1.417
25470.000000 1.417
25475.000000 1.417
25480.000000 1.417
25485.000000 1.500
25490.000000 1.500
25495.000000 1.417
25500.000000 1.417
25505.000000 1.417
25510.000000 1.417
25515.000000 1.417
25520.000000 1.417
25525.000000 1.417
25530.000000 1.417
25535.000000 1.417
25540.000000 1.500
25545.000000 1.500
25550.000000 1.500
25555.000000 1.417
25560.000000 1.500
25565.000000 1.417
25570.000000 1.500
25575.000000 1.500
25580.000000 1.500
25585.000000 1.500
25590.000000 1.500
25595.000000 1.500
25600.000000 1.500
25605.000000 1.500
25610.000000 1.500
25615.000000 1.417
25620.000000 1.500
25625.000000 1.417
25630.000000 1.417
25635.000000 1.417
25640.000000 1.417
25645.000000 1.417
25650.000000 1.500
25655.000000 1.500
25660.000000 1.417
25665.000000 1.500
25670.000000 1.500
25675.000000 1.500
25680.000000 1.417
25685.000000 1.333
25690.000000 1.500
25695.000000 1.417
25700.000000 1.417
25705.000000 1.417
25710.000000 1.500
25715.000000 1.417
25720.000000 1.417
25725.000000 1.417
25730.000000 1.500
25735.000000 1.500
25740.000000 1.583
25745.000000 1.500
25750.000000 1.500
25755.000000 1.500
25760.000000 1.500
25765.000000 1.417
25770.000000 1.500
25775.000000 1.500
25780.000000 1.583
25785.000000 1.500
25790.000000 1.583
25795.000000 1.500
25800.000000 1.500
25805.000000 1.417
25810.000000 1.417
25815.000000 1.500
25820.000000 1.500
25825.000000 1.500
25830.000000 1.417
25835.000000 1.417
25840.000000 1.417
25845.000000 1.417
25850.000000 1.500
25855.000000 1.417
25860.000000 1.417
25865.000000 1.417
25870.000000 1.417
25875.000000 1.417
25880.000000 1.417
25885.000000 1.417
25890.000000 1.417
25895.000000 1.417
25900.000000 1.583
25905.000000 1.417
25910.000000 1.500
25915.000000 1.417
25920.000000 1.417
25925.000000 1.500
25930.000000 1.500
25935.000000 1.500
25940.000000 1.500
25945.000000 1.417
25950.000000 1.417
25955.000000 1.417
25960.000000 1.333
25965.000000 1.333
25970.000000 1.417
25975.000000 1.417
25980.000000 1.417
25985.000000 1.417
25990.000000 1.417
25995.000000 1.417
26000.000000 1.333
26005.000000 1.417
26010.000000 1.333
26015.000000 1.417
26020.000000 1.417
26025.000000 1.333
26030.000000 1.333
26035.000000 1.333
26040.000000 1.333
26045.000000 1.417
26050.000000 1.417
26055.000000 1.333
26060.000000 1.417
26065.000000 1.333
26070.000000 1.333
26075.000000 1.333
26080.000000 1.333
26085.000000 1.333
26090.000000 1.333
26095.000000 1.333
26100.000000 1.333
26105.000000 1.333
26110.000000 1.333
26115.000000 1.333
26120.000000 1.333
26125.000000 1.333
26130.000000 1.333
26135.000000 1.333
26140.000000 1.333
26145.000000 1.333
26150.000000 1.333
26155.000000 1.333
26160.000000 1.417
26165.000000 1.333
26170.000000 1.333
26175.000000 1.333
26180.000000 1.333
26185.000000 1.333
26190.000000 1.333
26195.000000 1.333
26200.000000 1.333
26205.000000 1.333
26210.000000 1.333
26215.000000 1.417
26220.000000 1.333
26225.000000 1.417
26230.000000 1.417
26235.000000 1.333
26240.000000 1.333
26245.000000 1.333
26250.000000 1.333
26255.000000 1.333
26260.000000 1.333
26265.000000 1.250
26270.000000 1.250
26275.000000 1.250
26280.000000 1.250
26285.000000 1.250
26290.000000 1.333
26295.000000 1.333
26300.000000 1.417
26305.000000 1.250
26310.000000 1.333
26315.000000 1.333
26320.000000 1.333
26325.000000 1.333
26330.000000 1.333
26335.000000 1.250
26340.000000 1.250
26345.000000 1.333
26350.000000 1.333
26355.000000 1.333
26360.000000 1.333
26365.000000 1.333
26370.000000 1.417
26375.000000 1.250
26380.000000 1.167
26385.000000 1.167
26390.000000 1.167
26395.000000 1.167
26400.000000 1.250
26405.000000 1.167
26410.000000 1.250
26415.000000 1.167
26420.000000 1.250
26425.000000 1.333
26430.000000 1.333
26435.000000 1.333
26440.000000 1.333
26445.000000 1.417
26450.000000 1.417
26455.000000 1.417
26460.000000 1.333
26465.000000 1.333
26470.000000 1.333
26475.000000 1.333
26480.000000 1.417
26485.000000 1.417
26490.000000 1.333
26495.000000 1.500
26500.000000 1.333
26505.000000 1.333
26510.000000 1.333
26515.000000 1.417
26520.000000 1.333
26525.000000 1.333
26530.000000 1.250
26535.000000 1.250
26540.000000 1.250
26545.000000 1.250
26550.000000 1.250
26555.000000 1.250
26560.000000 1.250
26565.000000 1.250
26570.000000 1.250
26575.000000 1.333
26580.000000 1.250
26585.000000 1.250
26590.000000 1.250
26595.000000 1.250
26600.000000 1.250
26605.000000 1.250
26610.000000 1.250
26615.000000 1.250
26620.000000 1.250
26625.000000 1.250
26630.000000 1.250
26635.000000 1.250
26640.000000 1.250
26645.000000 1.250
26650.000000 1.333
26655.000000 1.250
26660.000000 1.250
26665.000000 1.250
26670.000000 1.250
26675.000000 1.250
26680.000000 1.250
26685.000000 1.333
26690.000000 1.250
26695.000000 1.333
26700.000000 1.333
26705.000000 1.333
26710.000000 1.333
26715.000000 1.333
26720.000000 1.333
26725.000000 1.250
26730.000000 1.333
26735.000000 1.333
26740.000000 1.417
26745.000000 1.333
26750.000000 1.333
26755.000000 1.333
26760.000000 1.333
26765.000000 1.333
26770.000000 1.333
26775.000000 1.333
26780.000000 1.333
26785.000000 1.417
26790.000000 1.417
26795.000000 1.333
26800.000000 1.333
26805.000000 1.333
26810.000000 1.333
26815.000000 1.417
26820.000000 1.333
26825.000000 1.417
26830.000000 1.417
26835.000000 1.417
26840.000000 1.333
26845.000000 1.333
26850.000000 1.500
26855.000000 1.500
26860.000000 1.583
26865.000000 1.500
26870.000000 1.417
26875.000000 1.500
26880.000000 1.500
26885.000000 1.500
26890.000000 1.500
26895.000000 1.500
26900.000000 1.500
26905.000000 1.417
26910.000000 1.417
26915.000000 1.417
26920.000000 1.417
26925.000000 1.333
26930.000000 1.583
26935.000000 1.583
26940.000000 1.500
26945.000000 1.417
26950.000000 1.333
26955.000000 1.333
26960.000000 1.333
26965.000000 1.333
26970.000000 1.333
26975.000000 1.333
26980.000000 1.417
26985.000000 1.250
26990.000000 1.333
26995.000000 1.417
27000.000000 1.583
27005.000000 1.583
27010.000000 1.500
27015.000000 1.500
27020.000000 1.417
27025.000000 1.500
27030.000000 1.417
27035.000000 1.417
27040.000000 1.417
27045.000000 1.417
27050.000000 1.417
27055.000000 1.417
27060.000000 1.417
27065.000000 1.417
27070.000000 1.417
27075.000000 1.417
27080.000000 1.417
27085.000000 1.417
27090.000000 1.333
27095.000000 1.500
27100.000000 1.333
27105.000000 1.417
27110.000000 1.417
27115.000000 1.333
27120.000000 1.417
27125.000000 1.417
27130.000000 1.417
27135.000000 1.333
27140.000000 1.417
27145.000000 1.417
27150.000000 1.333
27155.000000 1.333
27160.000000 1.417
27165.000000 1.417
27170.000000 1.417
27175.000000 1.500
27180.000000 1.417
27185.000000 1.500
27190.000000 1.417
27195.000000 1.417
27200.000000 1.417
27205.000000 1.417
27210.000000 1.417
27215.000000 1.500
27220.000000 1.500
27225.000000 1.500
27230.000000 1.417
27235.000000 1.417
27240.000000 1.500
27245.000000 1.417
27250.000000 1.417
27255.000000 1.417
27260.000000 1.417
27265.000000 1.417
27270.000000 1.417
27275.000000 1.417
27280.000000 1.500
27285.000000 1.417
27290.000000 1.417
27295.000000 1.500
27300.000000 1.500
27305.000000 1.417
27310.000000 1.500
27315.000000 1.333
27320.000000 1.333
27325.000000 1.333
27330.000000 1.333
27335.000000 1.417
27340.000000 1.417
27345.000000 1.417
27350.000000 1.417
27355.000000 1.417
27360.000000 1.417
27365.000000 1.417
27370.000000 1.417
27375.000000 1.417
27380.000000 1.417
27385.000000 1.417
27390.000000 1.417
27395.000000 1.417
27400.000000 1.417
27405.000000 1.333
27410.000000 1.333
27415.000000 1.250
27420.000000 1.250
27425.000000 1.250
27430.000000 1.250
27435.000000 1.250
27440.000000 1.250
27445.000000 1.250
27450.000000 1.250
27455.000000 1.250
27460.000000 1.250
27465.000000 1.250
27470.000000 1.250
27475.000000 1.250
27480.000000 1.250
27485.000000 1.250
27490.000000 1.250
27495.000000 1.250
27500.000000 1.250
27505.000000 1.250
27510.000000 1.250
27515.000000 1.250
27520.000000 1.250
27525.000000 1.250
27530.000000 1.250
27535.000000 1.250
27540.000000 1.250
27545.000000 1.250
27550.000000 1.250
27555.000000 1.250
27560.000000 1.250
27565.000000 1.250
27570.000000 1.250
27575.000000 1.250
27580.000000 1.250
27585.000000 1.250
27590.000000 1.250
27595.000000 1.250
27600.000000 1.250
27605.000000 1.250
27610.000000 1.250
27615.000000 1.250
27620.000000 1.250
27625.000000 1.250
27630.000000 1.333
27635.000000 1.333
27640.000000 1.250
27645.000000 1.250
27650.000000 1.250
27655.000000 1.250
27660.000000 1.250
27665.000000 1.250
27670.000000 1.250
27675.000000 1.250
27680.000000 1.250
27685.000000 1.333
27690.000000 1.333
27695.000000 1.333
27700.000000 1.333
27705.000000 1.333
27710.000000 1.417
27715.000000 1.333
27720.000000 1.333
27725.000000 1.333
27730.000000 1.250
27735.000000 1.250
27740.000000 1.333
27745.000000 1.250
27750.000000 1.333
27755.000000 1.333
27760.000000 1.333
27765.000000 1.333
27770.000000 1.333
27775.000000 1.333
27780.000000 1.333
27785.000000 1.333
27790.000000 1.333
27795.000000 1.333
27800.000000 1.333
27805.000000 1.250
27810.000000 1.250
27815.000000 1.333
27820.000000 1.333
27825.000000 1.250
27830.000000 1.333
27835.000000 1.333
27840.000000 1.250
27845.000000 1.333
27850.000000 1.333
27855.000000 1.333
27860.000000 1.333
27865.000000 1.333
27870.000000 1.333
27875.000000 1.417
27880.000000 1.417
27885.000000 1.333
27890.000000 1.250
27895.000000 1.333
27900.000000 1.250
27905.000000 1.417
27910.000000 1.417
27915.000000 1.417
27920.000000 1.500
27925.000000 1.417
27930.000000 1.500
27935.000000 1.333
27940.000000 1.417
27945.000000 1.417
27950.000000 1.417
27955.000000 1.417
27960.000000 1.417
27965.000000 1.417
27970.000000 1.417
27975.000000 1.417
27980.000000 1.500
27985.000000 1.500
27990.000000 1.500
27995.000000 1.500
28000.000000 1.417
28005.000000 1.500
28010.000000 1.500
28015.000000 1.417
28020.000000 1.417
28025.000000 1.333
28030.000000 1.333
28035.000000 1.417
28040.000000 1.333
28045.000000 1.333
28050.000000 1.333
28055.000000 1.417
28060.000000 1.417
28065.000000 1.417
28070.000000 1.417
28075.000000 1.417
28080.000000 1.417
28085.000000 1.417
28090.000000 1.417
28095.000000 1.417
28100.000000 1.417
28105.000000 1.417
28110.000000 1.417
28115.000000 1.417
28120.000000 1.500
28125.000000 1.417
28130.000000 1.417
28135.000000 1.417
28140.000000 1.417
28145.000000 1.500
28150.000000 1.500
28155.000000 1.417
28160.000000 1.500
28165.000000 1.417
28170.000000 1.417
28175.000000 1.583
28180.000000 1.500
28185.000000 1.500
28190.000000 1.417
28195.000000 1.417
28200.000000 1.417
28205.000000 1.500
28210.000000 1.500
28215.000000 1.500
28220.000000 1.500
28225.000000 1.500
28230.000000 1.500
28235.000000 1.417
28240.000000 1.417
28245.000000 1.417
28250.000000 1.500
28255.000000 1.500
28260.000000 1.500
28265.000000 1.583
28270.000000 1.583
28275.000000 1.583
28280.000000 1.583
28285.000000 1.500
28290.000000 1.583
28295.000000 1.583
28300.000000 1.500
28305.000000 1.583
28310.000000 1.583
28315.000000 1.583
28320.000000 1.500
28325.000000 1.500
28330.000000 1.500
28335.000000 1.500
28340.000000 1.500
28345.000000 1.500
28350.000000 1.500
28355.000000 1.500
28360.000000 1.500
28365.000000 1.500
28370.000000 1.500
28375.000000 1.500
28380.000000 1.500
28385.000000 1.500
28390.000000 1.500
28395.000000 1.500
28400.000000 1.500
28405.000000 1.500
28410.000000 1.500
28415.000000 1.500
28420.000000 1.500
28425.000000 1.500
28430.000000 1.500
28435.000000 1.500
28440.000000 1.500
28445.000000 1.500
28450.000000 1.500
28455.000000 1.500
28460.000000 1.500
28465.000000 1.500
28470.000000 1.583
28475.000000 1.583
28480.000000 1.417
28485.000000 1.417
28490.000000 1.500
28495.000000 1.500
28500.000000 1.417
28505.000000 1.417
28510.000000 1.500
28515.000000 1.417
28520.000000 1.500
28525.000000 1.417
28530.000000 1.417
28535.000000 1.417
28540.000000 1.417
28545.000000 1.417
28550.000000 1.417
28555.000000 1.417
28560.000000 1.417
28565.000000 1.417
28570.000000 1.417
28575.000000 1.417
28580.000000 1.500
28585.000000 1.417
28590.000000 1.417
28595.000000 1.417
28600.000000 1.500
28605.000000 1.417
28610.000000 1.417
28615.000000 1.417
28620.000000 1.417
28625.000000 1.500
28630.000000 1.500
28635.000000 1.417
28640.000000 1.417
28645.000000 1.417
28650.000000 1.417
28655.000000 1.417
28660.000000 1.417
28665.000000 1.417
28670.000000 1.417
28675.000000 1.417
28680.000000 1.417
28685.000000 1.417
28690.000000 1.417
28695.000000 1.417
28700.000000 1.417
28705.000000 1.417
28710.000000 1.417
28715.000000 1.417
28720.000000 1.417
28725.000000 1.417
28730.000000 1.417
28735.000000 1.417
28740.000000 1.417
28745.000000 1.417
28750.000000 1.417
28755.000000 1.417
28760.000000 1.417
28765.000000 1.500
28770.000000 1.500
28775.000000 1.500
28780.000000 1.583
28785.000000 1.417
28790.000000 1.500
28795.000000 1.583
28800.000000 1.500
28805.000000 1.500
28810.000000 1.500
28815.000000 1.500
28820.000000 1.500
28825.000000 1.500
28830.000000 1.417
28835.000000 1.417
28840.000000 1.417
28845.000000 1.417
28850.000000 1.417
28855.000000 1.417
28860.000000 1.417
28865.000000 1.417
28870.000000 1.417
28875.000000 1.417
28880.000000 1.417
28885.000000 1.417
28890.000000 1.417
28895.000000 1.417
28900.000000 1.417
28905.000000 1.417
28910.000000 1.417
28915.000000 1.417
28920.000000 1.417
28925.000000 1.500
28930.000000 1.500
28935.000000 1.500
28940.000000 1.500
28945.000000 1.583
28950.000000 1.583
28955.000000 1.583
28960.000000 1.583
28965.000000 1.583
28970.000000 1.583
28975.000000 1.583
28980.000000 1.583
28985.000000 1.583
28990.000000 1.500
28995.000000 1.583
29000.000000 1.583
29005.000000 1.583
29010.000000 1.583
29015.000000 1.583
29020.000000 1.583
29025.000000 1.583
29030.000000 1.583
29035.000000 1.583
29040.000000 1.583
29045.000000 1.583
29050.000000 1.583
29055.000000 1.500
29060.000000 1.500
29065.000000 1.500
29070.000000 1.500
29075.000000 1.500
29080.000000 1.583
29085.000000 1.500
29090.000000 1.500
29095.000000 1.500
29100.000000 1.500
29105.000000 1.583
29110.000000 1.500
29115.000000 1.500
29120.000000 1.500
29125.000000 1.500
29130.000000 1.500
29135.000000 1.500
29140.000000 1.500
29145.000000 1.500
29150.000000 1.500
29155.000000 1.500
29160.000000 1.417
29165.000000 1.417
29170.000000 1.417
29175.000000 1.417
29180.000000 1.417
29185.000000 1.417
29190.000000 1.417
29195.000000 1.417
29200.000000 1.500
29205.000000 1.667
29210.000000 1.500
29215.000000 1.500
29220.000000 1.500
29225.000000 1.500
29230.000000 1.500
29235.000000 1.500
29240.000000 1.583
29245.000000 1.667
29250.000000 1.500
29255.000000 1.583
29260.000000 1.583
29265.000000 1.583
29270.000000 1.500
29275.000000 1.500
29280.000000 1.417
29285.000000 1.500
29290.000000 1.500
29295.000000 1.500
29300.000000 1.417
29305.000000 1.500
29310.000000 1.417
29315.000000 1.417
29320.000000 1.417
29325.000000 1.417
29330.000000 1.417
29335.000000 1.417
29340.000000 1.417
29345.000000 1.417
29350.000000 1.417
29355.000000 1.417
29360.000000 1.417
29365.000000 1.417
29370.000000 1.417
29375.000000 1.417
29380.000000 1.417
29385.000000 1.417
29390.000000 1.417
29395.000000 1.417
29400.000000 1.417
29405.000000 1.417
29410.000000 1.417
29415.000000 1.417
29420.000000 1.417
29425.000000 1.417
29430.000000 1.417
29435.000000 1.417
29440.000000 1.417
29445.000000 1.417
29450.000000 1.417
29455.000000 1.417
29460.000000 1.417
29465.000000 1.417
29470.000000 1.417
29475.000000 1.417
29480.000000 1.417
29485.000000 1.417
29490.000000 1.417
29495.000000 1.417
29500.000000 1.417
29505.000000 1.417
29510.000000 1.417
29515.000000 1.417
29520.000000 1.417
29525.000000 1.417
29530.000000 1.417
29535.000000 1.417
29540.000000 1.417
29545.000000 1.417
29550.000000 1.417
29555.000000 1.417
29560.000000 1.417
29565.000000 1.417
29570.000000 1.417
29575.000000 1.417
29580.000000 1.417
29585.000000 1.417
29590.000000 1.333
29595.000000 1.417
29600.000000 1.417
29605.000000 1.417
29610.000000 1.417
29615.000000 1.417
29620.000000 1.417
29625.000000 1.417
29630.000000 1.417
29635.000000 1.417
29640.000000 1.417
29645.000000 1.417
29650.000000 1.417
29655.000000 1.333
29660.000000 1.333
29665.000000 1.333
29670.000000 1.417
29675.000000 1.333
29680.000000 1.333
29685.000000 1.417
29690.000000 1.417
29695.000000 1.333
29700.000000 1.250
29705.000000 1.333
29710.000000 1.417
29715.000000 1.417
29720.000000 1.417
29725.000000 1.417
29730.000000 1.417
29735.000000 1.417
29740.000000 1.333
29745.000000 1.417
29750.000000 1.417
29755.000000 1.333
29760.000000 1.333
29765.000000 1.417
29770.000000 1.417
29775.000000 1.417
29780.000000 1.417
29785.000000 1.333
29790.000000 1.333
29795.000000 1.333
29800.000000 1.333
29805.000000 1.333
29810.000000 1.333
29815.000000 1.333
29820.000000 1.333
29825.000000 1.333
29830.000000 1.333
29835.000000 1.333
29840.000000 1.250
29845.000000 1.250
29850.000000 1.250
29855.000000 1.250
29860.000000 1.250
29865.000000 1.250
29870.000000 1.250
29875.000000 1.250
29880.000000 1.250
29885.000000 1.250
29890.000000 1.250
29895.000000 1.250
29900.000000 1.250
29905.000000 1.333
29910.000000 1.250
29915.000000 1.333
29920.000000 1.333
29925.000000 1.333
29930.000000 1.333
29935.000000 1.333
29940.000000 1.333
29945.000000 1.333
29950.000000 1.333
29955.000000 1.333
29960.000000 1.333
29965.000000 1.333
29970.000000 1.333
29975.000000 1.333
29980.000000 1.333
29985.000000 1.333
29990.000000 1.333
29995.000000 1.333
30000.000000 1.333
30005.000000 1.333
30010.000000 1.333
30015.000000 1.333
30020.000000 1.333
30025.000000 1.333
30030.000000 1.333
30035.000000 1.417
30040.000000 1.333
30045.000000 1.250
30050.000000 1.250
30055.000000 1.333
30060.000000 1.333
30065.000000 1.333
30070.000000 1.333
30075.000000 1.333
30080.000000 1.333
30085.000000 1.333
30090.000000 1.250
30095.000000 1.333
30100.000000 1.250
30105.000000 1.250
30110.000000 1.250
30115.000000 1.333
30120.000000 1.250
30125.000000 1.333
30130.000000 1.417
30135.000000 1.417
30140.000000 1.417
30145.000000 1.417
30150.000000 1.500
30155.000000 1.500
30160.000000 1.417
30165.000000 1.500
30170.000000 1.333
30175.000000 1.500
30180.000000 1.500
30185.000000 1.417
30190.000000 1.500
30195.000000 1.333
30200.000000 1.500
30205.000000 1.500
30210.000000 1.417
30215.000000 1.500
30220.000000 1.417
30225.000000 1.417
30230.000000 1.417
30235.000000 1.333
30240.000000 1.417
30245.000000 1.417
30250.000000 1.417
30255.000000 1.333
30260.000000 1.417
30265.000000 1.500
30270.000000 1.500
30275.000000 1.417
30280.000000 1.417
30285.000000 1.417
30290.000000 1.500
30295.000000 1.500
30300.000000 1.500
30305.000000 1.500
30310.000000 1.417
30315.000000 1.500
30320.000000 1.417
30325.000000 1.500
30330.000000 1.417
30335.000000 1.417
30340.000000 1.417
30345.000000 1.333
30350.000000 1.417
30355.000000 1.500
30360.000000 1.500
30365.000000 1.500
30370.000000 1.500
30375.000000 1.500
30380.000000 1.417
30385.000000 1.417
30390.000000 1.417
30395.000000 1.417
30400.000000 1.417
30405.000000 1.417
30410.000000 1.417
30415.000000 1.417
30420.000000 1.417
30425.000000 1.417
30430.000000 1.417
30435.000000 1.417
30440.000000 1.417
30445.000000 1.417
30450.000000 1.417
30455.000000 1.417
30460.000000 1.417
30465.000000 1.417
30470.000000 1.417
30475.000000 1.417
30480.000000 1.417
30485.000000 1.417
30490.000000 1.333
30495.000000 1.417
30500.000000 1.417
30505.000000 1.417
30510.000000 1.417
30515.000000 1.417
30520.000000 1.417
30525.000000 1.417
30530.000000 1.417
30535.000000 1.417
30540.000000 1.417
30545.000000 1.417
30550.000000 1.417
30555.000000 1.417
30560.000000 1.333
30565.000000 1.417
30570.000000 1.417
30575.000000 1.250
30580.000000 1.417
30585.000000 1.417
30590.000000 1.417
30595.000000 1.333
30600.000000 1.333
30605.000000 1.333
30610.000000 1.333
30615.000000 1.333
30620.000000 1.333
30625.000000 1.333
30630.000000 1.333
30635.000000 1.333
30640.000000 1.333
30645.000000 1.333
30650.000000 1.333
30655.000000 1.333
30660.000000 1.333
30665.000000 1.250
30670.000000 1.333
30675.000000 1.333
30680.000000 1.417
30685.000000 1.333
30690.000000 1.333
30695.000000 1.333
30700.000000 1.417
30705.000000 1.333
30710.000000 1.250
30715.000000 1.333
30720.000000 1.333
30725.000000 1.333
30730.000000 1.333
30735.000000 1.333
30740.000000 1.250
30745.000000 1.250
30750.000000 1.250
30755.000000 1.333
30760.000000 1.250
30765.000000 1.333
30770.000000 1.333
30775.000000 1.250
30780.000000 1.333
30785.000000 1.250
30790.000000 1.333
30795.000000 1.333
30800.000000 1.333
30805.000000 1.333
30810.000000 1.333
30815.000000 1.250
30820.000000 1.333
30825.000000 1.333
30830.000000 1.333
30835.000000 1.250
30840.000000 1.333
30845.000000 1.333
30850.000000 1.250
30855.000000 1.333
30860.000000 1.333
30865.000000 1.250
30870.000000 1.250
30875.000000 1.250
30880.000000 1.250
30885.000000 1.250
30890.000000 1.167
30895.000000 1.250
30900.000000 1.250
30905.000000 1.250
30910.000000 1.167
30915.000000 1.167
30920.000000 1.167
30925.000000 1.167
30930.000000 1.167
30935.000000 1.167
30940.000000 1.167
30945.000000 1.167
30950.000000 1.250
30955.000000 1.167
30960.000000 1.167
30965.000000 1.167
30970.000000 1.167
30975.000000 1.167
30980.000000 1.083
30985.000000 1.167
30990.000000 1.167
30995.000000 1.250
31000.000000 1.250
31005.000000 1.167
31010.000000 1.250
31015.000000 1.167
31020.000000 1.250
31025.000000 1.250
31030.000000 1.250
31035.000000 1.250
31040.000000 1.167
31045.000000 1.250
31050.000000 1.167
31055.000000 1.250
31060.000000 1.250
31065.000000 1.250
31070.000000 1.250
31075.000000 1.250
31080.000000 1.167
31085.000000 1.250
31090.000000 1.250
31095.000000 1.250
31100.000000 1.250
31105.000000 1.250
31110.000000 1.250
31115.000000 1.250
31120.000000 1.250
31125.000000 1.250
31130.000000 1.250
31135.000000 1.333
31140.000000 1.250
31145.000000 1.333
31150.000000 1.250
31155.000000 1.333
31160.000000 1.333
31165.000000 1.250
31170.000000 1.333
31175.000000 1.333
31180.000000 1.333
31185.000000 1.333
31190.000000 1.333
31195.000000 1.333
31200.000000 1.333
31205.000000 1.250
31210.000000 1.333
31215.000000 1.333
31220.000000 1.250
31225.000000 1.333
31230.000000 1.333
31235.000000 1.417
31240.000000 1.333
31245.000000 1.333
31250.000000 1.333
31255.000000 1.417
31260.000000 1.333
31265.000000 1.417
31270.000000 1.333
31275.000000 1.417
31280.000000 1.333
31285.000000 1.417
31290.000000 1.333
31295.000000 1.250
31300.000000 1.250
31305.000000 1.250
31310.000000 1.250
31315.000000 1.250
31320.000000 1.167
31325.000000 1.250
31330.000000 1.250
31335.000000 1.250
31340.000000 1.250
31345.000000 1.250
31350.000000 1.250
31355.000000 1.250
31360.000000 1.333
31365.000000 1.250
31370.000000 1.417
31375.000000 1.333
31380.000000 1.417
31385.000000 1.333
31390.000000 1.417
31395.000000 1.333
31400.000000 1.333
31405.000000 1.333
31410.000000 1.250
31415.000000 1.250
31420.000000 1.250
31425.000000 1.250
31430.000000 1.250
31435.000000 1.333
31440.000000 1.333
31445.000000 1.250
31450.000000 1.250
31455.000000 1.250
31460.000000 1.250
31465.000000 1.250
31470.000000 1.250
31475.000000 1.250
31480.000000 1.250
31485.000000 1.250
31490.000000 1.250
31495.000000 1.250
31500.000000 1.250
31505.000000 1.250
31510.000000 1.250
31515.000000 1.250
31520.000000 1.250
31525.000000 1.250
31530.000000 1.250
31535.000000 1.250
31540.000000 1.250
31545.000000 1.250
31550.000000 1.250
31555.000000 1.250
31560.000000 1.250
31565.000000 1.250
31570.000000 1.250
31575.000000 1.250
31580.000000 1.250
31585.000000 1.333
31590.000000 1.333
31595.000000 1.333
31600.000000 1.333
31605.000000 1.333
31610.000000 1.250
31615.000000 1.250
31620.000000 1.333
31625.000000 1.333
31630.000000 1.417
31635.000000 1.417
31640.000000 1.333
31645.000000 1.333
31650.000000 1.417
31655.000000 1.417
31660.000000 1.333
31665.000000 1.250
31670.000000 1.333
31675.000000 1.250
31680.000000 1.167
31685.000000 1.167
31690.000000 1.167
31695.000000 1.167
31700.000000 1.250
31705.000000 1.250
31710.000000 1.250
31715.000000 1.250
31720.000000 1.250
31725.000000 1.250
31730.000000 1.250
31735.000000 1.250
31740.000000 1.250
31745.000000 1.250
31750.000000 1.250
31755.000000 1.250
31760.000000 1.250
31765.000000 1.250
31770.000000 1.167
31775.000000 1.167
31780.000000 1.167
31785.000000 1.167
31790.000000 1.083
31795.000000 1.000
31800.000000 1.000
31805.000000 1.083
31810.000000 1.167
31815.000000 1.083
31820.000000 1.083
31825.000000 1.167
31830.000000 1.083
31835.000000 1.167
31840.000000 1.167
31845.000000 1.083
31850.000000 1.167
31855.000000 1.167
31860.000000 1.250
31865.000000 1.167
31870.000000 1.083
31875.000000 1.167
31880.000000 1.083
31885.000000 1.000
31890.000000 1.083
31895.000000 1.083
31900.000000 1.000
31905.000000 1.083
31910.000000 1.000
31915.000000 1.083
31920.000000 1.167
31925.000000 1.167
31930.000000 1.167
31935.000000 1.167
31940.000000 1.250
31945.000000 1.167
31950.000000 1.167
31955.000000 1.083
31960.000000 1.167
31965.000000 1.250
31970.000000 1.167
31975.000000 1.167
31980.000000 1.167
31985.000000 1.167
31990.000000 1.167
31995.000000 1.167
32000.000000 1.250
32005.000000 1.250
32010.000000 1.167
32015.000000 1.250
32020.000000 1.167
32025.000000 1.167
32030.000000 1.250
32035.000000 1.250
32040.000000 1.250
32045.000000 1.167
32050.000000 1.167
32055.000000 1.167
32060.000000 1.167
32065.000000 1.333
32070.000000 1.250
32075.000000 1.333
32080.000000 1.250
32085.000000 1.250
32090.000000 1.083
32095.000000 1.250
32100.000000 1.167
32105.000000 1.083
32110.000000 1.167
32115.000000 1.167
32120.000000 1.250
32125.000000 1.167
32130.000000 1.250
32135.000000 1.250
32140.000000 1.250
32145.000000 1.167
32150.000000 1.167
32155.000000 1.250
32160.000000 1.167
32165.000000 1.167
32170.000000 1.167
32175.000000 1.250
32180.000000 1.167
32185.000000 1.000
32190.000000 1.167
32195.000000 1.167
32200.000000 1.083
32205.000000 1.167
32210.000000 1.167
32215.000000 1.167
32220.000000 1.083
32225.000000 1.083
32230.000000 1.000
32235.000000 1.083
32240.000000 1.167
32245.000000 1.083
32250.000000 0.917
32255.000000 1.083
32260.000000 1.167
32265.000000 1.167
32270.000000 1.167
32275.000000 1.083
32280.000000 1.083
32285.000000 1.083
32290.000000 1.083
32295.000000 1.000
32300.000000 1.000
32305.000000 1.000
32310.000000 1.000
32315.000000 1.000
32320.000000 1.000
32325.000000 1.083
32330.000000 1.167
32335.000000 1.167
32340.000000 1.167
32345.000000 1.083
32350.000000 1.167
32355.000000 1.167
32360.000000 1.167
32365.000000 1.167
32370.000000 1.167
32375.000000 1.167
32380.000000 1.083
32385.000000 1.083
32390.000000 1.083
32395.000000 1.083
32400.000000 1.083
32405.000000 1.083
32410.000000 1.083
32415.000000 1.083
32420.000000 1.083
32425.000000 1.083
32430.000000 1.083
32435.000000 1.167
32440.000000 1.083
32445.000000 1.083
32450.000000 1.083
32455.000000 1.083
32460.000000 1.083
32465.000000 1.083
32470.000000 1.167
32475.000000 1.083
32480.000000 1.083
32485.000000 1.083
32490.000000 1.000
32495.000000 1.000
32500.000000 1.000
32505.000000 1.000
32510.000000 1.000
32515.000000 1.083
32520.000000 1.000
32525.000000 1.083
32530.000000 1.083
32535.000000 1.167
32540.000000 1.167
32545.000000 1.167
32550.000000 1.167
32555.000000 1.167
32560.000000 1.250
32565.000000 1.167
32570.000000 1.167
32575.000000 1.250
32580.000000 1.250
32585.000000 1.250
32590.000000 1.167
32595.000000 1.083
32600.000000 1.250
32605.000000 1.250
32610.000000 1.333
32615.000000 1.167
32620.000000 1.167
32625.000000 1.167
32630.000000 1.000
32635.000000 1.000
32640.000000 1.083
32645.000000 1.000
32650.000000 1.083
32655.000000 1.000
32660.000000 1.000
32665.000000 1.000
32670.000000 1.083
32675.000000 1.000
32680.000000 1.000
32685.000000 1.000
32690.000000 1.083
32695.000000 1.000
32700.000000 1.167
32705.000000 1.167
32710.000000 1.167
32715.000000 1.250
32720.000000 1.250
32725.000000 1.250
32730.000000 1.250
32735.000000 1.167
32740.000000 1.250
32745.000000 1.333
32750.000000 1.250
32755.000000 1.250
32760.000000 1.250
32765.000000 1.250
32770.000000 1.250
32775.000000 1.250
32780.000000 1.333
32785.000000 1.333
32790.000000 1.167
32795.000000 1.333
32800.000000 1.167
32805.000000 1.333
32810.000000 1.250
32815.000000 1.250
32820.000000 1.250
32825.000000 1.333
32830.000000 1.167
32835.000000 1.333
32840.000000 1.250
32845.000000 1.333
32850.000000 1.250
32855.000000 1.250
32860.000000 1.333
32865.000000 1.417
32870.000000 1.333
32875.000000 1.333
32880.000000 1.333
32885.000000 1.333
32890.000000 1.333
32895.000000 1.333
32900.000000 1.333
32905.000000 1.250
32910.000000 1.417
32915.000000 1.333
32920.000000 1.250
32925.000000 1.417
32930.000000 1.250
32935.000000 1.333
32940.000000 1.417
32945.000000 1.417
32950.000000 1.333
32955.000000 1.417
32960.000000 1.333
32965.000000 1.250
32970.000000 1.417
32975.000000 1.417
32980.000000 1.250
32985.000000 1.333
32990.000000 1.250
32995.000000 1.333
33000.000000 1.417
33005.000000 1.333
33010.000000 1.250
33015.000000 1.250
33020.000000 1.417
33025.000000 1.417
33030.000000 1.500
33035.000000 1.333
33040.000000 1.333
33045.000000 1.333
33050.000000 1.333
33055.000000 1.333
33060.000000 1.333
33065.000000 1.333
33070.000000 1.333
33075.000000 1.333
33080.000000 1.333
33085.000000 1.333
33090.000000 1.417
33095.000000 1.417
33100.000000 1.417
33105.000000 1.333
33110.000000 1.417
33115.000000 1.333
33120.000000 1.250
33125.000000 1.333
33130.000000 1.333
33135.000000 1.417
33140.000000 1.417
33145.000000 1.417
33150.000000 1.417
33155.000000 1.417
33160.000000 1.417
33165.000000 1.417
33170.000000 1.417
33175.000000 1.333
33180.000000 1.333
33185.000000 1.333
33190.000000 1.333
33195.000000 1.500
33200.000000 1.333
33205.000000 1.333
33210.000000 1.417
33215.000000 1.417
33220.000000 1.417
33225.000000 1.417
33230.000000 1.417
33235.000000 1.417
33240.000000 1.500
33245.000000 1.500
33250.000000 1.417
33255.000000 1.417
33260.000000 1.500
33265.000000 1.500
33270.000000 1.417
33275.000000 1.417
33280.000000 1.417
33285.000000 1.417
33290.000000 1.417
33295.000000 1.417
33300.000000 1.417
33305.000000 1.417
33310.000000 1.417
33315.000000 1.417
33320.000000 1.500
33325.000000 1.417
33330.000000 1.417
33335.000000 1.417
33340.000000 1.500
33345.000000 1.417
33350.000000 1.500
33355.000000 1.500
33360.000000 1.583
33365.000000 1.500
33370.000000 1.500
33375.000000 1.417
33380.000000 1.417
33385.000000 1.417
33390.000000 1.500
33395.000000 1.500
33400.000000 1.417
33405.000000 1.417
33410.000000 1.417
33415.000000 1.500
33420.000000 1.500
33425.000000 1.500
33430.000000 1.500
33435.000000 1.500
33440.000000 1.500
33445.000000 1.583
33450.000000 1.500
33455.000000 1.500
33460.000000 1.583
33465.000000 1.417
33470.000000 1.500
33475.000000 1.500
33480.000000 1.417
33485.000000 1.500
33490.000000 1.500
33495.000000 1.500
33500.000000 1.500
33505.000000 1.500
33510.000000 1.500
33515.000000 1.500
33520.000000 1.500
33525.000000 1.500
33530.000000 1.417
33535.000000 1.333
33540.000000 1.500
33545.000000 1.500
33550.000000 1.500
33555.000000 1.500
33560.000000 1.500
33565.000000 1.500
33570.000000 1.500
33575.000000 1.500
33580.000000 1.500
33585.000000 1.500
33590.000000 1.500
33595.000000 1.500
33600.000000 1.583
33605.000000 1.500
33610.000000 1.500
33615.000000 1.500
33620.000000 1.500
33625.000000 1.417
33630.000000 1.417
33635.000000 1.500
33640.000000 1.417
33645.000000 1.417
33650.000000 1.417
33655.000000 1.417
33660.000000 1.417
33665.000000 1.417
33670.000000 1.417
33675.000000 1.333
33680.000000 1.333
33685.000000 1.333
33690.000000 1.333
33695.000000 1.250
33700.000000 1.250
33705.000000 1.333
33710.000000 1.333
33715.000000 1.333
33720.000000 1.417
33725.000000 1.333
33730.000000 1.333
33735.000000 1.417
33740.000000 1.333
33745.000000 1.333
33750.000000 1.333
33755.000000 1.333
33760.000000 1.333
33765.000000 1.333
33770.000000 1.333
33775.000000 1.333
33780.000000 1.333
33785.000000 1.333
33790.000000 1.333
33795.000000 1.333
33800.000000 1.417
33805.000000 1.417
33810.000000 1.333
33815.000000 1.333
33820.000000 1.333
33825.000000 1.333
33830.000000 1.333
33835.000000 1.417
33840.000000 1.417
33845.000000 1.417
33850.000000 1.417
33855.000000 1.417
33860.000000 1.417
33865.000000 1.417
33870.000000 1.417
33875.000000 1.417
33880.000000 1.333
33885.000000 1.417
33890.000000 1.417
33895.000000 1.333
33900.000000 1.250
33905.000000 1.250
33910.000000 1.250
33915.000000 1.250
33920.000000 1.250
33925.000000 1.250
33930.000000 1.250
33935.000000 1.250
33940.000000 1.250
33945.000000 1.250
33950.000000 1.167
33955.000000 1.167
33960.000000 1.250
33965.000000 1.250
33970.000000 1.167
33975.000000 1.250
33980.000000 1.333
33985.000000 1.333
33990.000000 1.250
33995.000000 1.333
34000.000000 1.333
34005.000000 1.333
34010.000000 1.333
34015.000000 1.333
34020.000000 1.333
34025.000000 1.333
34030.000000 1.333
34035.000000 1.333
34040.000000 1.333
34045.000000 1.333
34050.000000 1.333
34055.000000 1.333
34060.000000 1.333
34065.000000 1.333
34070.000000 1.333
34075.000000 1.333
34080.000000 1.333
34085.000000 1.333
34090.000000 1.333
34095.000000 1.333
34100.000000 1.250
34105.000000 1.333
34110.000000 1.250
34115.000000 1.250
34120.000000 1.333
34125.000000 1.333
34130.000000 1.250
34135.000000 1.333
34140.000000 1.250
34145.000000 1.167
34150.000000 1.250
34155.000000 1.167
34160.000000 1.250
34165.000000 1.250
34170.000000 1.250
34175.000000 1.333
34180.000000 1.167
34185.000000 1.250
34190.000000 1.250
34195.000000 1.167
34200.000000 1.167
34205.000000 1.250
34210.000000 1.083
34215.000000 1.083
34220.000000 1.167
34225.000000 1.250
34230.000000 1.167
34235.000000 1.167
34240.000000 1.083
34245.000000 1.083
34250.000000 1.083
34255.000000 1.167
34260.000000 1.167
34265.000000 1.250
34270.000000 1.167
34275.000000 1.167
34280.000000 1.167
34285.000000 1.167
34290.000000 1.250
34295.000000 1.167
34300.000000 1.167
34305.000000 1.167
34310.000000 1.250
34315.000000 1.250
34320.000000 1.250
34325.000000 1.250
34330.000000 1.250
34335.000000 1.167
34340.000000 1.167
34345.000000 1.250
34350.000000 1.250
34355.000000 1.250
34360.000000 1.083
34365.000000 1.167
34370.000000 1.167
34375.000000 1.167
34380.000000 1.083
34385.000000 1.167
34390.000000 1.167
34395.000000 1.083
34400.000000 1.250
34405.000000 1.250
34410.000000 1.250
34415.000000 1.250
34420.000000 1.167
34425.000000 1.250
34430.000000 1.250
34435.000000 1.167
34440.000000 1.333
34445.000000 1.250
34450.000000 1.250
34455.000000 1.167
34460.000000 1.167
34465.000000 1.167
34470.000000 1.083
34475.000000 1.083
34480.000000 1.167
34485.000000 1.083
34490.000000 1.167
34495.000000 1.167
34500.000000 1.083
34505.000000 1.083
34510.000000 1.167
34515.000000 1.167
34520.000000 1.250
34525.000000 1.167
34530.000000 1.083
34535.000000 1.083
34540.000000 1.083
34545.000000 1.083
34550.000000 1.167
34555.000000 1.167
34560.000000 1.167
34565.000000 1.167
34570.000000 1.167
34575.000000 1.167
34580.000000 1.167
34585.000000 1.083
34590.000000 1.083
34595.000000 1.083
34600.000000 1.083
34605.000000 1.083
34610.000000 1.083
34615.000000 1.250
34620.000000 1.250
34625.000000 1.167
34630.000000 1.250
34635.000000 1.250
34640.000000 1.250
34645.000000 1.167
34650.000000 1.167
34655.000000 1.167
34660.000000 1.167
34665.000000 1.167
34670.000000 1.250
34675.000000 1.250
34680.000000 1.167
34685.000000 1.250
34690.000000 1.250
34695.000000 1.250
34700.000000 1.250
34705.000000 1.250
34710.000000 1.250
34715.000000 1.167
34720.000000 1.167
34725.000000 1.167
34730.000000 1.167
34735.000000 1.167
34740.000000 1.167
34745.000000 1.167
34750.000000 1.250
34755.000000 1.250
34760.000000 1.167
34765.000000 1.167
34770.000000 1.250
34775.000000 1.167
34780.000000 1.167
34785.000000 1.250
34790.000000 1.250
34795.000000 1.250
34800.000000 1.250
34805.000000 1.250
34810.000000 1.167
34815.000000 1.167
34820.000000 1.167
34825.000000 1.167
34830.000000 1.167
34835.000000 1.167
34840.000000 1.167
34845.000000 1.167
34850.000000 1.167
34855.000000 1.167
34860.000000 1.167
34865.000000 1.167
34870.000000 1.167
34875.000000 1.167
34880.000000 1.167
34885.000000 1.167
34890.000000 1.167
34895.000000 1.167
34900.000000 1.167
34905.000000 1.250
34910.000000 1.167
34915.000000 1.167
34920.000000 1.250
34925.000000 1.167
34930.000000 1.167
34935.000000 1.250
34940.000000 1.250
34945.000000 1.250
34950.000000 1.167
34955.000000 1.167
34960.000000 1.250
34965.000000 1.083
34970.000000 1.167
34975.000000 1.083
34980.000000 1.083
34985.000000 1.167
34990.000000 1.250
34995.000000 1.250
35000.000000 1.250
35005.000000 1.250
35010.000000 1.250
35015.000000 1.250
35020.000000 1.250
35025.000000 1.167
35030.000000 1.167
35035.000000 1.167
35040.000000 1.167
35045.000000 1.167
35050.000000 1.250
35055.000000 1.167
35060.000000 1.167
35065.000000 1.250
35070.000000 1.167
35075.000000 1.167
35080.000000 1.250
35085.000000 1.167
35090.000000 1.167
35095.000000 1.167
35100.000000 1.167
35105.000000 1.167
35110.000000 1.250
35115.000000 1.167
35120.000000 1.167
35125.000000 1.167
35130.000000 1.167
35135.000000 1.167
35140.000000 1.167
35145.000000 1.167
35150.000000 1.000
35155.000000 1.083
35160.000000 1.083
35165.000000 1.083
35170.000000 1.167
35175.000000 1.083
35180.000000 1.167
35185.000000 1.167
35190.000000 1.167
35195.000000 1.083
35200.000000 1.083
35205.000000 1.083
35210.000000 1.167
35215.000000 1.167
35220.000000 1.000
35225.000000 1.083
35230.000000 1.000
35235.000000 1.083
35240.000000 1.083
35245.000000 1.000
35250.000000 1.083
35255.000000 1.083
35260.000000 1.083
35265.000000 1.083
35270.000000 1.083
35275.000000 1.167
35280.000000 1.167
35285.000000 1.167
35290.000000 1.083
35295.000000 1.167
35300.000000 1.250
35305.000000 1.167
35310.000000 1.167
35315.000000 1.083
35320.000000 1.083
35325.000000 1.167
35330.000000 1.083
35335.000000 1.083
35340.000000 1.083
35345.000000 1.083
35350.000000 1.083
35355.000000 1.083
35360.000000 1.250
35365.000000 1.167
35370.000000 1.250
35375.000000 1.167
35380.000000 1.167
35385.000000 1.250
35390.000000 1.167
35395.000000 1.167
35400.000000 1.167
35405.000000 1.167
35410.000000 1.167
35415.000000 1.167
35420.000000 1.250
35425.000000 1.167
35430.000000 1.167
35435.000000 1.167
35440.000000 1.083
35445.000000 1.083
35450.000000 1.167
35455.000000 1.167
35460.000000 1.167
35465.000000 1.167
35470.000000 1.167
35475.000000 1.167
35480.000000 1.167
35485.000000 1.167
35490.000000 1.167
35495.000000 1.167
35500.000000 1.167
35505.000000 1.083
35510.000000 1.167
35515.000000 1.167
35520.000000 1.167
35525.000000 1.083
35530.000000 1.083
35535.000000 1.083
35540.000000 1.167
35545.000000 1.000
35550.000000 1.083
35555.000000 1.083
35560.000000 1.083
35565.000000 1.083
35570.000000 1.083
35575.000000 1.083
35580.000000 1.083
35585.000000 1.083
35590.000000 1.167
35595.000000 1.083
35600.000000 1.250
35605.000000 1.083
35610.000000 1.083
35615.000000 1.167
35620.000000 1.167
35625.000000 1.167
35630.000000 1.167
35635.000000 1.167
35640.000000 1.167
35645.000000 1.167
35650.000000 1.167
35655.000000 1.167
35660.000000 1.167
35665.000000 1.167
35670.000000 1.083
35675.000000 1.167
35680.000000 1.167
35685.000000 1.167
35690.000000 1.167
35695.000000 1.167
35700.000000 1.167
35705.000000 1.167
35710.000000 1.167
35715.000000 1.167
35720.000000 1.167
35725.000000 1.167
35730.000000 1.167
35735.000000 1.167
35740.000000 1.083
35745.000000 1.250
35750.000000 1.167
35755.000000 1.333
35760.000000 1.167
35765.000000 1.250
35770.000000 1.250
35775.000000 1.250
35780.000000 1.250
35785.000000 1.250
35790.000000 1.250
35795.000000 1.167
35800.000000 1.250
35805.000000 1.167
35810.000000 1.167
35815.000000 1.250
35820.000000 1.083
35825.000000 1.083
35830.000000 1.083
35835.000000 1.083
35840.000000 1.250
35845.000000 1.167
35850.000000 1.250
35855.000000 1.083
35860.000000 1.083
35865.000000 1.167
35870.000000 1.167
35875.000000 1.167
35880.000000 1.083
35885.000000 1.000
35890.000000 1.083
35895.000000 1.167
35900.000000 1.083
35905.000000 1.167
35910.000000 1.167
35915.000000 1.167
35920.000000 1.333
35925.000000 1.167
35930.000000 1.167
35935.000000 1.083
35940.000000 1.083
35945.000000 1.167
35950.000000 1.083
35955.000000 1.083
35960.000000 1.083
35965.000000 1.083
35970.000000 1.083
35975.000000 1.083
35980.000000 1.167
35985.000000 1.083
35990.000000 1.083
35995.000000 1.167
36000.000000 1.083
36005.000000 1.083
36010.000000 1.083
36015.000000 1.167
36020.000000 1.083
36025.000000 1.083
36030.000000 1.083
36035.000000 1.083
36040.000000 1.083
36045.000000 1.083
36050.000000 1.083
36055.000000 1.250
36060.000000 1.250
36065.000000 1.167
36070.000000 1.167
36075.000000 1.167
36080.000000 1.167
36085.000000 1.167
36090.000000 1.167
36095.000000 1.250
36100.000000 1.167
36105.000000 1.083
36110.000000 1.167
36115.000000 1.167
36120.000000 1.167
36125.000000 1.167
36130.000000 1.167
36135.000000 1.167
36140.000000 1.167
36145.000000 1.250
36150.000000 1.167
36155.000000 1.167
36160.000000 1.083
36165.000000 1.083
36170.000000 1.000
36175.000000 1.083
36180.000000 1.083
36185.000000 1.083
36190.000000 1.083
36195.000000 1.167
36200.000000 1.167
36205.000000 1.083
36210.000000 1.083
36215.000000 1.167
36220.000000 1.250
36225.000000 1.167
36230.000000 1.167
36235.000000 1.167
36240.000000 1.250
36245.000000 1.167
36250.000000 1.167
36255.000000 1.167
36260.000000 1.167
36265.000000 1.167
36270.000000 1.250
36275.000000 1.167
36280.000000 1.167
36285.000000 1.167
36290.000000 1.167
36295.000000 1.250
36300.000000 1.167
36305.000000 1.167
36310.000000 1.167
36315.000000 1.167
36320.000000 1.083
36325.000000 1.167
36330.000000 1.167
36335.000000 1.167
36340.000000 1.250
36345.000000 1.167
36350.000000 1.083
36355.000000 1.167
36360.000000 1.167
36365.000000 1.167
36370.000000 1.167
36375.000000 1.083
36380.000000 1.083
36385.000000 1.167
36390.000000 1.083
36395.000000 1.167
36400.000000 1.167
36405.000000 1.167
36410.000000 1.167
36415.000000 1.167
36420.000000 1.167
36425.000000 1.083
36430.000000 1.167
36435.000000 1.167
36440.000000 1.167
36445.000000 1.167
36450.000000 1.167
36455.000000 1.083
36460.000000 1.167
36465.000000 1.083
36470.000000 1.083
36475.000000 1.083
36480.000000 1.083
36485.000000 1.083
36490.000000 1.083
36495.000000 1.083
36500.000000 1.083
36505.000000 1.083
36510.000000 1.083
36515.000000 1.083
36520.000000 1.000
36525.000000 1.083
36530.000000 1.167
36535.000000 1.000
36540.000000 1.083
36545.000000 1.083
36550.000000 1.083
36555.000000 1.000
36560.000000 1.000
36565.000000 1.000
36570.000000 1.000
36575.000000 1.000
36580.000000 1.000
36585.000000 1.167
36590.000000 1.083
36595.000000 1.167
36600.000000 1.083
36605.000000 1.083
36610.000000 1.083
36615.000000 1.167
36620.000000 1.167
36625.000000 1.167
36630.000000 1.167
36635.000000 1.000
36640.000000 1.083
36645.000000 1.000
36650.000000 1.167
36655.000000 1.167
36660.000000 1.167
36665.000000 1.167
36670.000000 1.000
36675.000000 1.083
36680.000000 1.000
36685.000000 1.167
36690.000000 1.250
36695.000000 1.250
36700.000000 1.333
36705.000000 1.333
36710.000000 1.250
36715.000000 1.250
36720.000000 1.250
36725.000000 1.250
36730.000000 1.250
36735.000000 1.250
36740.000000 1.167
36745.000000 1.250
36750.000000 1.250
36755.000000 1.250
36760.000000 1.167
36765.000000 1.167
36770.000000 1.250
36775.000000 1.250
36780.000000 1.333
36785.000000 1.250
36790.000000 1.250
36795.000000 1.333
36800.000000 1.250
36805.000000 1.250
36810.000000 1.250
36815.000000 1.333
36820.000000 1.333
36825.000000 1.333
36830.000000 1.333
36835.000000 1.250
36840.000000 1.250
36845.000000 1.167
36850.000000 1.167
36855.000000 1.333
36860.000000 1.250
36865.000000 1.333
36870.000000 1.250
36875.000000 1.250
36880.000000 1.250
36885.000000 1.250
36890.000000 1.167
36895.000000 1.250
36900.000000 1.167
36905.000000 1.167
36910.000000 1.167
36915.000000 1.167
36920.000000 1.167
36925.000000 1.167
36930.000000 1.167
36935.000000 1.167
36940.000000 1.167
36945.000000 1.167
36950.000000 1.250
36955.000000 1.250
36960.000000 1.250
36965.000000 1.167
36970.000000 1.167
36975.000000 1.167
36980.000000 1.250
36985.000000 1.333
36990.000000 1.333
36995.000000 1.333
37000.000000 1.333
37005.000000 1.167
37010.000000 1.167
37015.000000 1.167
37020.000000 1.167
37025.000000 1.167
37030.000000 1.167
37035.000000 1.333
37040.000000 1.333
37045.000000 1.417
37050.000000 1.333
37055.000000 1.250
37060.000000 1.167
37065.000000 1.250
37070.000000 1.167
37075.000000 1.167
37080.000000 1.167
37085.000000 1.167
37090.000000 1.250
37095.000000 1.167
37100.000000 1.167
37105.000000 1.083
37110.000000 1.167
37115.000000 1.167
37120.000000 1.167
37125.000000 1.167
37130.000000 1.083
37135.000000 1.083
37140.000000 1.167
37145.000000 1.167
37150.000000 1.167
37155.000000 1.167
37160.000000 1.167
37165.000000 1.167
37170.000000 1.083
37175.000000 1.167
37180.000000 1.083
37185.000000 1.167
37190.000000 1.167
37195.000000 1.250
37200.000000 1.000
37205.000000 1.167
37210.000000 1.000
37215.000000 1.083
37220.000000 1.000
37225.000000 1.083
37230.000000 1.083
37235.000000 1.167
37240.000000 1.083
37245.000000 1.083
37250.000000 1.000
37255.000000 1.000
37260.000000 1.083
37265.000000 1.250
37270.000000 1.167
37275.000000 1.250
37280.000000 1.250
37285.000000 1.250
37290.000000 1.083
37295.000000 1.167
37300.000000 1.167
37305.000000 1.083
37310.000000 1.083
37315.000000 1.167
37320.000000 1.083
37325.000000 1.083
37330.000000 1.083
37335.000000 1.083
37340.000000 1.083
37345.000000 1.083
37350.000000 1.083
37355.000000 1.083
37360.000000 1.083
37365.000000 1.083
37370.000000 1.000
37375.000000 1.000
37380.000000 1.000
37385.000000 1.000
37390.000000 1.000
37395.000000 1.000
37400.000000 1.000
37405.000000 1.000
37410.000000 1.000
37415.000000 0.917
37420.000000 0.917
37425.000000 0.917
37430.000000 1.000
37435.000000 1.000
37440.000000 0.917
37445.000000 0.917
37450.000000 1.167
37455.000000 1.000
37460.000000 1.083
37465.000000 1.083
37470.000000 0.917
37475.000000 0.917
37480.000000 1.083
37485.000000 1.000
37490.000000 1.000
37495.000000 1.000
37500.000000 1.000
37505.000000 1.000
37510.000000 1.000
37515.000000 1.000
37520.000000 1.000
37525.000000 1.000
37530.000000 0.917
37535.000000 1.000
37540.000000 1.000
37545.000000 1.000
37550.000000 1.000
37555.000000 0.917
37560.000000 0.917
37565.000000 1.083
37570.000000 1.083
37575.000000 1.083
37580.000000 1.167
37585.000000 1.000
37590.000000 1.083
37595.000000 1.083
37600.000000 1.083
37605.000000 1.000
37610.000000 1.167
37615.000000 1.083
37620.000000 1.083
37625.000000 1.083
37630.000000 1.167
37635.000000 1.083
37640.000000 1.083
37645.000000 1.000
37650.000000 1.000
37655.000000 1.000
37660.000000 0.917
37665.000000 1.083
37670.000000 1.083
37675.000000 1.000
37680.000000 1.083
37685.000000 1.000
37690.000000 1.000
37695.000000 1.167
37700.000000 1.083
37705.000000 1.083
37710.000000 1.083
37715.000000 1.083
37720.000000 1.000
37725.000000 1.167
37730.000000 1.167
37735.000000 1.167
37740.000000 1.250
37745.000000 1.250
37750.000000 1.167
37755.000000 1.167
37760.000000 1.167
37765.000000 1.167
37770.000000 1.167
37775.000000 1.250
37780.000000 1.250
37785.000000 1.250
37790.000000 1.167
37795.000000 1.167
37800.000000 1.250
37805.000000 1.250
37810.000000 1.250
37815.000000 1.250
37820.000000 1.250
37825.000000 1.250
37830.000000 1.250
37835.000000 1.250
37840.000000 1.250
37845.000000 1.250
37850.000000 1.250
37855.000000 1.250
37860.000000 1.250
37865.000000 1.250
37870.000000 1.250
37875.000000 1.167
37880.000000 1.250
37885.000000 1.250
37890.000000 1.250
37895.000000 1.250
37900.000000 1.167
37905.000000 1.250
37910.000000 1.250
37915.000000 1.250
37920.000000 1.250
37925.000000 1.250
37930.000000 1.250
37935.000000 1.250
37940.000000 1.333
37945.000000 1.333
37950.000000 1.333
37955.000000 1.333
37960.000000 1.333
37965.000000 1.417
37970.000000 1.250
37975.000000 1.250
37980.000000 1.167
37985.000000 1.250
37990.000000 1.250
37995.000000 1.250
38000.000000 1.250
38005.000000 1.167
38010.000000 1.167
38015.000000 1.250
38020.000000 1.250
38025.000000 1.167
38030.000000 1.250
38035.000000 1.167
38040.000000 1.250
38045.000000 1.250
38050.000000 1.250
38055.000000 1.250
38060.000000 1.167
38065.000000 1.250
38070.000000 1.167
38075.000000 1.083
38080.000000 1.083
38085.000000 1.167
38090.000000 1.083
38095.000000 1.167
38100.000000 1.083
38105.000000 1.167
38110.000000 1.167
38115.000000 1.083
38120.000000 1.083
38125.000000 1.083
38130.000000 1.083
38135.000000 1.083
38140.000000 1.083
38145.000000 1.083
38150.000000 1.167
38155.000000 1.083
38160.000000 1.083
38165.000000 1.083
38170.000000 1.083
38175.000000 1.083
38180.000000 1.083
38185.000000 1.167
38190.000000 1.083
38195.000000 1.083
38200.000000 1.083
38205.000000 1.167
38210.000000 1.083
38215.000000 1.083
38220.000000 1.083
38225.000000 1.083
38230.000000 1.083
38235.000000 1.083
38240.000000 1.083
38245.000000 1.167
38250.000000 1.083
38255.000000 1.167
38260.000000 1.167
38265.000000 1.167
38270.000000 1.167
38275.000000 1.167
38280.000000 1.167
38285.000000 1.083
38290.000000 1.167
38295.000000 1.167
38300.000000 1.167
38305.000000 1.167
38310.000000 1.167
38315.000000 1.167
38320.000000 1.167
38325.000000 1.167
38330.000000 1.167
38335.000000 1.167
38340.000000 1.167
38345.000000 1.167
38350.000000 1.167
38355.000000 1.167
38360.000000 1.167
38365.000000 1.167
38370.000000 1.083
38375.000000 1.083
38380.000000 1.083
38385.000000 1.083
38390.000000 1.083
38395.000000 1.083
38400.000000 1.083
38405.000000 1.083
38410.000000 1.083
38415.000000 1.083
38420.000000 1.083
38425.000000 1.083
38430.000000 1.083
38435.000000 1.083
38440.000000 1.083
38445.000000 1.083
38450.000000 1.167
38455.000000 1.083
38460.000000 1.083
38465.000000 1.083
38470.000000 1.083
38475.000000 1.083
38480.000000 1.083
38485.000000 1.083
38490.000000 1.083
38495.000000 1.083
38500.000000 1.000
38505.000000 1.167
38510.000000 1.167
38515.000000 1.083
38520.000000 1.083
38525.000000 1.083
38530.000000 1.083
38535.000000 1.000
38540.000000 1.167
38545.000000 1.083
38550.000000 1.083
38555.000000 1.083
38560.000000 1.000
38565.000000 1.083
38570.000000 1.083
38575.000000 1.000
38580.000000 1.083
38585.000000 1.083
38590.000000 1.083
38595.000000 1.083
38600.000000 1.083
38605.000000 1.083
38610.000000 1.083
38615.000000 1.083
38620.000000 1.083
38625.000000 1.250
38630.000000 1.083
38635.000000 1.083
38640.000000 1.083
38645.000000 1.083
38650.000000 1.083
38655.000000 1.250
38660.000000 1.083
38665.000000 1.083
38670.000000 1.250
38675.000000 1.167
38680.000000 1.167
38685.000000 1.083
38690.000000 1.167
38695.000000 1.083
38700.000000 1.083
38705.000000 1.167
38710.000000 1.083
38715.000000 1.167
38720.000000 1.083
38725.000000 1.167
38730.000000 1.167
38735.000000 1.167
38740.000000 1.167
38745.000000 1.167
38750.000000 1.167
38755.000000 1.167
38760.000000 1.167
38765.000000 1.167
38770.000000 1.167
38775.000000 1.167
38780.000000 1.167
38785.000000 1.167
38790.000000 1.167
38795.000000 1.167
38800.000000 1.167
38805.000000 1.167
38810.000000 1.000
38815.000000 1.167
38820.000000 1.167
38825.000000 1.167
38830.000000 1.167
38835.000000 1.167
38840.000000 1.167
38845.000000 1.167
38850.000000 1.250
38855.000000 1.167
38860.000000 1.167
38865.000000 1.083
38870.000000 1.083
38875.000000 1.167
38880.000000 1.083
38885.000000 1.083
38890.000000 1.167
38895.000000 1.167
38900.000000 1.167
38905.000000 1.250
38910.000000 1.250
38915.000000 1.250
38920.000000 1.167
38925.000000 1.167
38930.000000 1.250
38935.000000 1.250
38940.000000 1.167
38945.000000 1.250
38950.000000 1.167
38955.000000 1.167
38960.000000 1.333
38965.000000 1.167
38970.000000 1.250
38975.000000 1.167
38980.000000 1.167
38985.000000 1.167
38990.000000 1.167
38995.000000 1.250
39000.000000 1.333
39005.000000 1.250
39010.000000 1.250
39015.000000 1.250
39020.000000 1.250
39025.000000 1.250
39030.000000 1.250
39035.000000 1.250
39040.000000 1.250
39045.000000 1.250
39050.000000 1.167
39055.000000 1.250
39060.000000 1.250
39065.000000 1.250
39070.000000 1.167
39075.000000 1.167
39080.000000 1.083
39085.000000 1.167
39090.000000 1.083
39095.000000 1.167
39100.000000 1.083
39105.000000 1.083
39110.000000 1.000
39115.000000 1.083
39120.000000 1.083
39125.000000 1.000
39130.000000 1.083
39135.000000 1.083
39140.000000 1.167
39145.000000 1.250
39150.000000 1.083
39155.000000 1.167
39160.000000 1.083
39165.000000 1.083
39170.000000 1.083
39175.000000 1.083
39180.000000 1.167
39185.000000 1.083
39190.000000 1.083
39195.000000 1.083
39200.000000 1.167
39205.000000 1.167
39210.000000 1.167
39215.000000 1.333
39220.000000 1.167
39225.000000 1.250
39230.000000 1.167
39235.000000 1.333
39240.000000 1.333
39245.000000 1.250
39250.000000 1.417
39255.000000 1.250
39260.000000 1.083
39265.000000 1.000
39270.000000 1.000
39275.000000 1.000
39280.000000 1.083
39285.000000 1.000
39290.000000 1.083
39295.000000 1.000
39300.000000 1.000
39305.000000 1.083
39310.000000 1.083
39315.000000 1.083
39320.000000 1.083
39325.000000 1.083
39330.000000 1.250
39335.000000 1.250
39340.000000 1.167
39345.000000 1.167
39350.000000 1.083
39355.000000 1.167
39360.000000 1.083
39365.000000 1.083
39370.000000 1.167
39375.000000 1.083
39380.000000 1.083
39385.000000 1.083
39390.000000 1.167
39395.000000 1.167
39400.000000 1.167
39405.000000 1.167
39410.000000 1.167
39415.000000 1.167
39420.000000 1.167
39425.000000 1.083
39430.000000 1.083
39435.000000 1.167
39440.000000 1.083
39445.000000 1.083
39450.000000 1.083
39455.000000 1.083
39460.000000 1.083
39465.000000 1.083
39470.000000 1.083
39475.000000 1.083
39480.000000 1.083
39485.000000 1.083
39490.000000 1.083
39495.000000 1.083
39500.000000 1.083
39505.000000 1.167
39510.000000 1.083
39515.000000 1.167
39520.000000 1.167
39525.000000 1.167
39530.000000 1.167
39535.000000 1.167
39540.000000 1.167
39545.000000 1.167
39550.000000 1.167
39555.000000 1.250
39560.000000 1.083
39565.000000 1.333
39570.000000 1.250
39575.000000 1.250
39580.000000 1.250
39585.000000 1.250
39590.000000 1.167
39595.000000 1.167
39600.000000 1.167
39605.000000 1.167
39610.000000 1.167
39615.000000 1.167
39620.000000 1.167
39625.000000 1.167
39630.000000 1.167
39635.000000 1.167
39640.000000 1.167
39645.000000 1.167
39650.000000 1.167
39655.000000 1.167
39660.000000 1.167
39665.000000 1.167
39670.000000 1.167
39675.000000 1.167
39680.000000 1.167
39685.000000 1.167
39690.000000 1.167
39695.000000 1.167
39700.000000 1.167
39705.000000 1.167
39710.000000 1.167
39715.000000 1.250
39720.000000 1.250
39725.000000 1.250
39730.000000 1.250
39735.000000 1.250
39740.000000 1.250
39745.000000 1.250
39750.000000 1.250
39755.000000 1.167
39760.000000 1.250
39765.000000 1.167
39770.000000 1.250
39775.000000 1.250
39780.000000 1.250
39785.000000 1.167
39790.000000 1.250
39795.000000 1.250
39800.000000 1.167
39805.000000 1.167
39810.000000 1.167
39815.000000 1.167
39820.000000 1.167
39825.000000 1.167
39830.000000 1.167
39835.000000 1.167
39840.000000 1.167
39845.000000 1.167
39850.000000 1.167
39855.000000 1.167
39860.000000 1.083
39865.000000 1.000
39870.000000 1.083
39875.000000 1.167
39880.000000 1.167
39885.000000 1.250
39890.000000 1.167
39895.000000 1.250
39900.000000 1.167
39905.000000 1.167
39910.000000 1.333
39915.000000 1.333
39920.000000 1.250
39925.000000 1.250
39930.000000 1.333
39935.000000 1.333
39940.000000 1.333
39945.000000 1.250
39950.000000 1.167
39955.000000 1.333
39960.000000 1.250
39965.000000 1.250
39970.000000 1.083
39975.000000 1.167
39980.000000 1.167
39985.000000 1.083
39990.000000 1.083
39995.000000 1.167
40000.000000 1.083
40005.000000 1.167
40010.000000 1.083
40015.000000 1.250
40020.000000 1.167
40025.000000 1.167
40030.000000 1.167
40035.000000 1.167
40040.000000 1.333
40045.000000 1.250
40050.000000 1.000
40055.000000 1.083
40060.000000 1.083
40065.000000 1.167
40070.000000 1.250
40075.000000 1.083
40080.000000 1.083
40085.000000 1.083
40090.000000 1.083
40095.000000 1.000
40100.000000 1.000
40105.000000 1.000
40110.000000 1.000
40115.000000 1.000
40120.000000 0.917
40125.000000 1.000
40130.000000 0.917
40135.000000 1.083
40140.000000 1.083
40145.000000 1.083
40150.000000 1.083
40155.000000 1.250
40160.000000 1.083
40165.000000 1.000
40170.000000 1.083
40175.000000 1.083
40180.000000 1.000
40185.000000 1.000
40190.000000 1.083
40195.000000 1.083
40200.000000 1.083
40205.000000 1.167
40210.000000 1.167
40215.000000 1.000
40220.000000 1.000
40225.000000 1.000
40230.000000 1.000
40235.000000 1.000
40240.000000 1.000
40245.000000 1.000
40250.000000 1.000
40255.000000 1.000
40260.000000 1.000
40265.000000 1.083
40270.000000 1.000
40275.000000 1.000
40280.000000 1.000
40285.000000 1.000
40290.000000 1.000
40295.000000 1.000
40300.000000 1.000
40305.000000 1.000
40310.000000 1.000
40315.000000 1.000
40320.000000 1.000
40325.000000 1.000
40330.000000 1.083
40335.000000 1.083
40340.000000 1.083
40345.000000 1.083
40350.000000 1.083
40355.000000 1.000
40360.000000 1.000
40365.000000 1.083
40370.000000 1.000
40375.000000 1.083
40380.000000 1.000
40385.000000 0.917
40390.000000 1.000
40395.000000 1.000
40400.000000 1.000
40405.000000 1.000
40410.000000 1.083
40415.000000 1.083
40420.000000 1.000
40425.000000 1.083
40430.000000 1.083
40435.000000 1.083
40440.000000 1.083
40445.000000 1.167
40450.000000 1.083
40455.000000 1.083
40460.000000 1.167
40465.000000 1.167
40470.000000 1.167
40475.000000 1.167
40480.000000 1.167
40485.000000 1.250
40490.000000 1.333
40495.000000 1.167
40500.000000 1.250
40505.000000 1.167
40510.000000 1.250
40515.000000 1.167
40520.000000 1.167
40525.000000 1.083
40530.000000 1.083
40535.000000 1.083
40540.000000 1.000
40545.000000 1.083
40550.000000 1.000
40555.000000 1.083
40560.000000 1.167
40565.000000 1.000
40570.000000 1.083
40575.000000 1.083
40580.000000 1.083
40585.000000 1.083
40590.000000 1.083
40595.000000 1.000
40600.000000 1.083
40605.000000 1.000
40610.000000 1.083
40615.000000 1.000
40620.000000 1.000
40625.000000 1.000
40630.000000 1.083
40635.000000 1.083
40640.000000 1.167
40645.000000 1.000
40650.000000 1.250
40655.000000 1.167
40660.000000 1.167
40665.000000 1.167
40670.000000 1.167
40675.000000 1.167
40680.000000 1.167
40685.000000 1.167
40690.000000 1.167
40695.000000 1.250
40700.000000 1.250
40705.000000 1.250
40710.000000 1.333
40715.000000 1.250
40720.000000 1.333
40725.000000 1.333
40730.000000 1.333
40735.000000 1.333
40740.000000 1.333
40745.000000 1.333
40750.000000 1.333
40755.000000 1.167
40760.000000 1.167
40765.000000 1.333
40770.000000 1.333
40775.000000 1.250
40780.000000 1.333
40785.000000 1.417
40790.000000 1.250
40795.000000 1.167
40800.000000 1.250
40805.000000 1.167
40810.000000 1.333
40815.000000 1.167
40820.000000 1.333
40825.000000 1.250
40830.000000 1.333
40835.000000 1.167
40840.000000 1.250
40845.000000 1.167
40850.000000 1.167
40855.000000 1.333
40860.000000 1.333
40865.000000 1.167
40870.000000 1.333
40875.000000 1.333
40880.000000 1.417
40885.000000 1.333
40890.000000 1.250
40895.000000 1.250
40900.000000 1.250
40905.000000 1.250
40910.000000 1.333
40915.000000 1.167
40920.000000 1.167
40925.000000 1.167
40930.000000 1.333
40935.000000 1.333
40940.000000 1.250
40945.000000 1.000
40950.000000 1.083
40955.000000 1.167
40960.000000 1.250
40965.000000 1.167
40970.000000 1.167
40975.000000 1.250
40980.000000 1.250
40985.000000 1.250
40990.000000 1.250
40995.000000 1.250
41000.000000 1.250
41005.000000 1.250
41010.000000 1.250
41015.000000 1.250
41020.000000 1.167
41025.000000 1.250
41030.000000 1.167
41035.000000 1.167
41040.000000 1.083
41045.000000 1.167
41050.000000 1.250
41055.000000 1.083
41060.000000 1.250
41065.000000 1.250
41070.000000 1.167
41075.000000 1.250
41080.000000 1.167
41085.000000 1.167
41090.000000 1.250
41095.000000 1.250
41100.000000 1.250
41105.000000 1.250
41110.000000 1.250
41115.000000 1.250
41120.000000 1.250
41125.000000 1.250
41130.000000 1.250
41135.000000 1.250
41140.000000 1.167
41145.000000 1.250
41150.000000 1.167
41155.000000 1.250
41160.000000 1.250
41165.000000 1.250
41170.000000 1.250
41175.000000 1.333
41180.000000 1.333
41185.000000 1.333
41190.000000 1.333
41195.000000 1.333
41200.000000 1.333
41205.000000 1.333
41210.000000 1.333
41215.000000 1.333
41220.000000 1.333
41225.000000 1.333
41230.000000 1.333
41235.000000 1.333
41240.000000 1.250
41245.000000 1.333
41250.000000 1.250
41255.000000 1.250
41260.000000 1.250
41265.000000 1.250
41270.000000 1.250
41275.000000 1.250
41280.000000 1.333
41285.000000 1.333
41290.000000 1.333
41295.000000 1.333
41300.000000 1.333
41305.000000 1.333
41310.000000 1.333
41315.000000 1.333
41320.000000 1.333
41325.000000 1.417
41330.000000 1.417
41335.000000 1.500
41340.000000 1.417
41345.000000 1.417
41350.000000 1.333
41355.000000 1.333
41360.000000 1.333
41365.000000 1.333
41370.000000 1.333
41375.000000 1.333
41380.000000 1.333
41385.000000 1.417
41390.000000 1.333
41395.000000 1.250
41400.000000 1.333
41405.000000 1.333
41410.000000 1.417
41415.000000 1.333
41420.000000 1.250
41425.000000 1.250
41430.000000 1.250
41435.000000 1.250
41440.000000 1.250
41445.000000 1.250
41450.000000 1.250
41455.000000 1.250
41460.000000 1.250
41465.000000 1.167
41470.000000 1.167
41475.000000 1.250
41480.000000 1.250
41485.000000 1.167
41490.000000 1.250
41495.000000 1.250
41500.000000 1.250
41505.000000 1.250
41510.000000 1.250
41515.000000 1.250
41520.000000 1.250
41525.000000 1.250
41530.000000 1.250
41535.000000 1.250
41540.000000 1.250
41545.000000 1.250
41550.000000 1.250
41555.000000 1.250
41560.000000 1.250
41565.000000 1.250
41570.000000 1.250
41575.000000 1.250
41580.000000 1.250
41585.000000 1.333
41590.000000 1.417
41595.000000 1.333
41600.000000 1.333
41605.000000 1.250
41610.000000 1.333
41615.000000 1.333
41620.000000 1.417
41625.000000 1.417
41630.000000 1.417
41635.000000 1.417
41640.000000 1.500
41645.000000 1.417
41650.000000 1.333
41655.000000 1.417
41660.000000 1.417
41665.000000 1.333
41670.000000 1.333
41675.000000 1.417
41680.000000 1.333
41685.000000 1.333
41690.000000 1.333
41695.000000 1.417
41700.000000 1.417
41705.000000 1.333
41710.000000 1.333
41715.000000 1.333
41720.000000 1.250
41725.000000 1.250
41730.000000 1.250
41735.000000 1.250
41740.000000 1.250
41745.000000 1.333
41750.000000 1.333
41755.000000 1.333
41760.000000 1.250
41765.000000 1.333
41770.000000 1.333
41775.000000 1.333
41780.000000 1.333
41785.000000 1.250
41790.000000 1.250
41795.000000 1.333
41800.000000 1.333
41805.000000 1.250
41810.000000 1.250
41815.000000 1.250
41820.000000 1.167
41825.000000 1.167
41830.000000 1.333
41835.000000 1.250
41840.000000 1.250
41845.000000 1.167
41850.000000 1.167
41855.000000 1.167
41860.000000 1.250
41865.000000 1.167
41870.000000 1.167
41875.000000 1.250
41880.000000 1.167
41885.000000 1.167
41890.000000 1.250
41895.000000 1.250
41900.000000 1.167
41905.000000 1.250
41910.000000 1.167
41915.000000 1.167
41920.000000 1.167
41925.000000 1.250
41930.000000 1.250
41935.000000 1.250
41940.000000 1.333
41945.000000 1.333
41950.000000 1.333
41955.000000 1.250
41960.000000 1.250
41965.000000 1.250
41970.000000 1.250
41975.000000 1.250
41980.000000 1.250
41985.000000 1.250
41990.000000 1.167
41995.000000 1.250
42000.000000 1.333
42005.000000 1.333
42010.000000 1.333
42015.000000 1.250
42020.000000 1.167
42025.000000 1.167
42030.000000 1.250
42035.000000 1.250
42040.000000 1.250
42045.000000 1.250
42050.000000 1.250
42055.000000 1.333
42060.000000 1.333
42065.000000 1.333
42070.000000 1.250
42075.000000 1.250
42080.000000 1.250
42085.000000 1.333
42090.000000 1.250
42095.000000 1.250
42100.000000 1.250
42105.000000 1.250
42110.000000 1.250
42115.000000 1.250
42120.000000 1.250
42125.000000 1.250
42130.000000 1.333
42135.000000 1.250
42140.000000 1.250
42145.000000 1.250
42150.000000 1.250
42155.000000 1.333
42160.000000 1.250
42165.000000 1.333
42170.000000 1.250
42175.000000 1.250
42180.000000 1.250
42185.000000 1.250
42190.000000 1.250
42195.000000 1.250
42200.000000 1.250
42205.000000 1.250
42210.000000 1.250
42215.000000 1.250
42220.000000 1.250
42225.000000 1.167
42230.000000 1.250
42235.000000 1.250
42240.000000 1.250
42245.000000 1.250
42250.000000 1.250
42255.000000 1.250
42260.000000 1.250
42265.000000 1.250
42270.000000 1.250
42275.000000 1.250
42280.000000 1.250
42285.000000 1.250
42290.000000 1.250
42295.000000 1.250
42300.000000 1.250
42305.000000 1.250
42310.000000 1.250
42315.000000 1.250
42320.000000 1.333
42325.000000 1.250
42330.000000 1.250
42335.000000 1.250
42340.000000 1.333
42345.000000 1.333
42350.000000 1.250
42355.000000 1.333
42360.000000 1.250
42365.000000 1.417
42370.000000 1.417
42375.000000 1.333
42380.000000 1.333
42385.000000 1.250
42390.000000 1.250
42395.000000 1.250
42400.000000 1.250
42405.000000 1.250
42410.000000 1.250
42415.000000 1.250
42420.000000 1.250
42425.000000 1.250
42430.000000 1.250
42435.000000 1.250
42440.000000 1.250
42445.000000 1.250
42450.000000 1.250
42455.000000 1.250
42460.000000 1.250
42465.000000 1.250
42470.000000 1.250
42475.000000 1.250
42480.000000 1.250
42485.000000 1.250
42490.000000 1.250
42495.000000 1.250
42500.000000 1.250
42505.000000 1.250
42510.000000 1.250
42515.000000 1.250
42520.000000 1.250
42525.000000 1.250
42530.000000 1.250
42535.000000 1.250
42540.000000 1.250
42545.000000 1.250
42550.000000 1.250
42555.000000 1.250
42560.000000 1.250
42565.000000 1.250
42570.000000 1.417
42575.000000 1.250
42580.000000 1.250
42585.000000 1.250
42590.000000 1.333
42595.000000 1.250
42600.000000 1.333
42605.000000 1.250
42610.000000 1.250
42615.000000 1.250
42620.000000 1.333
42625.000000 1.333
42630.000000 1.250
42635.000000 1.250
42640.000000 1.333
42645.000000 1.333
42650.000000 1.333
42655.000000 1.333
42660.000000 1.333
42665.000000 1.333
42670.000000 1.333
42675.000000 1.333
42680.000000 1.333
42685.000000 1.333
42690.000000 1.333
42695.000000 1.333
42700.000000 1.333
42705.000000 1.333
42710.000000 1.333
42715.000000 1.333
42720.000000 1.333
42725.000000 1.333
42730.000000 1.333
42735.000000 1.333
42740.000000 1.417
42745.000000 1.333
42750.000000 1.333
42755.000000 1.333
42760.000000 1.333
42765.000000 1.333
42770.000000 1.333
42775.000000 1.333
42780.000000 1.333
42785.000000 1.250
42790.000000 1.250
42795.000000 1.333
42800.000000 1.250
42805.000000 1.250
42810.000000 1.250
42815.000000 1.250
42820.000000 1.250
42825.000000 1.250
42830.000000 1.250
42835.000000 1.167
42840.000000 1.167
42845.000000 1.250
42850.000000 1.250
42855.000000 1.250
42860.000000 1.250
42865.000000 1.167
42870.000000 1.167
42875.000000 1.333
42880.000000 1.167
42885.000000 1.250
42890.000000 1.333
42895.000000 1.250
42900.000000 1.250
42905.000000 1.250
42910.000000 1.250
42915.000000 1.333
42920.000000 1.250
42925.000000 1.167
42930.000000 1.250
42935.000000 1.167
42940.000000 1.250
42945.000000 1.083
42950.000000 1.083
42955.000000 1.167
42960.000000 1.167
42965.000000 1.167
42970.000000 1.167
42975.000000 1.167
42980.000000 1.167
42985.000000 1.167
42990.000000 1.083
42995.000000 1.083
43000.000000 1.083
43005.000000 1.083
43010.000000 1.083
43015.000000 1.083
43020.000000 1.083
43025.000000 1.167
43030.000000 1.083
43035.000000 1.083
43040.000000 1.167
43045.000000 1.167
43050.000000 1.167
43055.000000 1.167
43060.000000 1.167
43065.000000 1.083
43070.000000 1.083
43075.000000 1.083
43080.000000 1.083
43085.000000 1.083
43090.000000 1.083
43095.000000 1.083
43100.000000 1.083
43105.000000 1.083
43110.000000 1.000
43115.000000 1.000
43120.000000 1.083
43125.000000 1.083
43130.000000 1.250
43135.000000 1.167
43140.000000 1.167
43145.000000 1.000
43150.000000 1.167
43155.000000 1.167
43160.000000 1.083
43165.000000 1.167
43170.000000 1.083
43175.000000 1.083
43180.000000 1.083
43185.000000 1.167
43190.000000 1.250
43195.000000 1.250
43200.000000 1.250
43205.000000 1.250
43210.000000 1.167
43215.000000 1.250
43220.000000 1.250
43225.000000 1.250
43230.000000 1.250
43235.000000 1.250
43240.000000 1.250
43245.000000 1.167
43250.000000 1.250
43255.000000 1.250
43260.000000 1.250
43265.000000 1.250
43270.000000 1.250
43275.000000 1.333
43280.000000 1.250
43285.000000 1.250
43290.000000 1.250
43295.000000 1.250
43300.000000 1.250
43305.000000 1.167
43310.000000 1.167
43315.000000 1.250
43320.000000 1.250
43325.000000 1.250
43330.000000 1.250
43335.000000 1.250
43340.000000 1.250
43345.000000 1.250
43350.000000 1.250
43355.000000 1.250
43360.000000 1.167
43365.000000 1.167
43370.000000 1.167
43375.000000 1.167
43380.000000 1.167
43385.000000 1.167
43390.000000 1.250
43395.000000 1.250
43400.000000 1.333
43405.000000 1.333
43410.000000 1.250
43415.000000 1.250
43420.000000 1.167
43425.000000 1.167
43430.000000 1.083
43435.000000 1.083
43440.000000 1.083
43445.000000 1.167
43450.000000 1.083
43455.000000 1.083
43460.000000 1.083
43465.000000 1.083
43470.000000 1.083
43475.000000 1.083
43480.000000 1.083
43485.000000 1.000
43490.000000 1.083
43495.000000 1.000
43500.000000 1.000
43505.000000 1.083
43510.000000 1.000
43515.000000 1.000
43520.000000 1.000
43525.000000 1.000
43530.000000 1.000
43535.000000 1.000
43540.000000 1.000
43545.000000 1.000
43550.000000 1.083
43555.000000 1.083
43560.000000 1.000
43565.000000 1.000
43570.000000 1.083
43575.000000 1.083
43580.000000 1.000
43585.000000 1.083
43590.000000 1.083
43595.000000 1.083
43600.000000 1.000
43605.000000 1.083
43610.000000 1.083
43615.000000 1.083
43620.000000 1.083
43625.000000 1.083
43630.000000 1.083
43635.000000 1.000
43640.000000 1.167
43645.000000 1.167
43650.000000 1.167
43655.000000 1.083
43660.000000 1.167
43665.000000 1.167
43670.000000 1.167
43675.000000 1.250
43680.000000 1.250
43685.000000 1.167
43690.000000 1.333
43695.000000 1.167
43700.000000 1.167
43705.000000 1.167
43710.000000 1.250
43715.000000 1.167
43720.000000 1.250
43725.000000 1.167
43730.000000 1.167
43735.000000 1.250
43740.000000 1.250
43745.000000 1.250
43750.000000 1.250
43755.000000 1.167
43760.000000 1.250
43765.000000 1.333
43770.000000 1.250
43775.000000 1.417
43780.000000 1.333
43785.000000 1.250
43790.000000 1.333
43795.000000 1.417
43800.000000 1.333
43805.000000 1.333
43810.000000 1.333
43815.000000 1.333
43820.000000 1.333
43825.000000 1.333
43830.000000 1.333
43835.000000 1.167
43840.000000 1.167
43845.000000 1.250
43850.000000 1.167
43855.000000 1.250
43860.000000 1.250
43865.000000 1.333
43870.000000 1.167
43875.000000 1.167
43880.000000 1.167
43885.000000 1.250
43890.000000 1.250
43895.000000 1.333
43900.000000 1.333
43905.000000 1.250
43910.000000 1.333
43915.000000 1.250
43920.000000 1.250
43925.000000 1.250
43930.000000 1.333
43935.000000 1.167
43940.000000 1.250
43945.000000 1.250
43950.000000 1.250
43955.000000 1.250
43960.000000 1.250
43965.000000 1.250
43970.000000 1.250
43975.000000 1.250
43980.000000 1.250
43985.000000 1.250
43990.000000 1.250
43995.000000 1.250
44000.000000 1.167
44005.000000 1.167
44010.000000 1.250
44015.000000 1.250
44020.000000 1.250
44025.000000 1.250
44030.000000 1.333
44035.000000 1.333
44040.000000 1.333
44045.000000 1.333
44050.000000 1.333
44055.000000 1.333
44060.000000 1.250
44065.000000 1.167
44070.000000 1.167
44075.000000 1.083
44080.000000 1.250
44085.000000 1.250
44090.000000 1.250
44095.000000 1.167
44100.000000 1.167
44105.000000 1.083
44110.000000 1.167
44115.000000 1.167
44120.000000 1.250
44125.000000 1.167
44130.000000 1.167
44135.000000 1.167
44140.000000 1.167
44145.000000 1.250
44150.000000 1.167
44155.000000 1.167
44160.000000 1.167
44165.000000 1.167
44170.000000 1.083
44175.000000 1.167
44180.000000 1.083
44185.000000 1.083
44190.000000 1.167
44195.000000 1.167
44200.000000 1.167
44205.000000 1.083
44210.000000 1.083
44215.000000 1.083
44220.000000 1.083
44225.000000 1.083
44230.000000 1.083
44235.000000 1.083
44240.000000 1.083
44245.000000 1.083
44250.000000 1.083
44255.000000 1.083
44260.000000 1.083
44265.000000 1.083
44270.000000 1.083
44275.000000 1.083
44280.000000 1.083
44285.000000 1.083
44290.000000 1.083
44295.000000 1.083
44300.000000 1.167
44305.000000 1.167
44310.000000 1.083
44315.000000 1.083
44320.000000 1.167
44325.000000 1.167
44330.000000 1.083
44335.000000 1.083
44340.000000 1.083
44345.000000 1.083
44350.000000 1.167
44355.000000 1.083
44360.000000 1.083
44365.000000 1.083
44370.000000 1.083
44375.000000 1.083
44380.000000 1.083
44385.000000 1.083
44390.000000 1.167
44395.000000 1.083
44400.000000 1.083
44405.000000 1.167
44410.000000 1.083
44415.000000 1.083
44420.000000 1.167
44425.000000 1.000
44430.000000 1.167
44435.000000 1.167
44440.000000 1.250
44445.000000 1.250
44450.000000 1.167
44455.000000 1.167
44460.000000 1.167
44465.000000 1.167
44470.000000 1.167
44475.000000 1.167
44480.000000 1.167
44485.000000 1.083
44490.000000 1.083
44495.000000 1.083
44500.000000 1.083
44505.000000 1.083
44510.000000 1.083
44515.000000 1.000
44520.000000 1.083
44525.000000 1.167
44530.000000 1.083
44535.000000 1.167
44540.000000 1.167
44545.000000 1.167
44550.000000 1.167
44555.000000 1.167
44560.000000 1.250
44565.000000 1.250
44570.000000 1.250
44575.000000 1.250
44580.000000 1.250
44585.000000 1.250
44590.000000 1.250
44595.000000 1.250
44600.000000 1.167
44605.000000 1.083
44610.000000 1.250
44615.000000 1.250
44620.000000 1.167
44625.000000 1.250
44630.000000 1.250
44635.000000 1.167
44640.000000 1.167
44645.000000 1.167
44650.000000 1.167
44655.000000 1.250
44660.000000 1.167
44665.000000 1.167
44670.000000 1.167
44675.000000 1.250
44680.000000 1.167
44685.000000 1.167
44690.000000 1.167
44695.000000 1.167
44700.000000 1.250
44705.000000 1.250
44710.000000 1.167
44715.000000 1.250
44720.000000 1.167
44725.000000 1.167
44730.000000 1.250
44735.000000 1.250
44740.000000 1.167
44745.000000 1.167
44750.000000 1.167
44755.000000 1.167
44760.000000 1.167
44765.000000 1.167
44770.000000 1.167
44775.000000 1.167
44780.000000 1.167
44785.000000 1.167
44790.000000 1.167
44795.000000 1.167
44800.000000 1.167
44805.000000 1.167
44810.000000 1.167
44815.000000 1.167
44820.000000 1.167
44825.000000 1.167
44830.000000 1.167
44835.000000 1.167
44840.000000 1.167
44845.000000 1.167
44850.000000 1.167
44855.000000 1.167
44860.000000 1.167
44865.000000 1.167
44870.000000 1.167
44875.000000 1.167
44880.000000 1.167
44885.000000 1.167
44890.000000 1.167
44895.000000 1.167
44900.000000 1.167
44905.000000 1.167
44910.000000 1.167
44915.000000 1.250
44920.000000 1.167
44925.000000 1.333
44930.000000 1.333
44935.000000 1.333
44940.000000 1.333
44945.000000 1.250
44950.000000 1.083
44955.000000 1.167
44960.000000 1.167
44965.000000 1.083
44970.000000 1.083
44975.000000 1.083
44980.000000 1.167
44985.000000 1.083
44990.000000 1.083
44995.000000 1.167
45000.000000 1.167
45005.000000 1.083
45010.000000 1.167
45015.000000 1.083
45020.000000 1.000
45025.000000 1.083
45030.000000 1.167
45035.000000 1.083
45040.000000 1.167
45045.000000 1.250
45050.000000 1.167
45055.000000 1.167
45060.000000 1.333
45065.000000 1.250
45070.000000 1.167
45075.000000 1.167
45080.000000 1.250
45085.000000 1.250
45090.000000 1.250
45095.000000 1.250
45100.000000 1.250
45105.000000 1.250
45110.000000 1.250
45115.000000 1.333
45120.000000 1.333
45125.000000 1.250
45130.000000 1.333
45135.000000 1.333
45140.000000 1.250
45145.000000 1.250
45150.000000 1.167
45155.000000 1.167
45160.000000 1.083
45165.000000 1.167
45170.000000 1.167
45175.000000 1.250
45180.000000 1.083
45185.000000 1.167
45190.000000 1.083
45195.000000 1.167
45200.000000 1.167
45205.000000 1.167
45210.000000 1.000
45215.000000 1.083
45220.000000 1.000
45225.000000 1.083
45230.000000 1.083
45235.000000 1.000
45240.000000 1.000
45245.000000 1.000
45250.000000 1.083
45255.000000 1.167
45260.000000 1.167
45265.000000 1.167
45270.000000 1.083
45275.000000 1.083
45280.000000 1.000
45285.000000 1.000
45290.000000 1.083
45295.000000 1.083
45300.000000 1.167
45305.000000 1.083
45310.000000 1.167
45315.000000 1.167
45320.000000 1.167
45325.000000 1.083
45330.000000 1.333
45335.000000 1.250
45340.000000 1.250
45345.000000 1.250
45350.000000 1.250
45355.000000 1.250
45360.000000 1.250
45365.000000 1.250
45370.000000 1.250
45375.000000 1.250
45380.000000 1.333
45385.000000 1.333
45390.000000 1.333
45395.000000 1.250
45400.000000 1.250
45405.000000 1.250
45410.000000 1.250
45415.000000 1.250
45420.000000 1.250
45425.000000 1.250
45430.000000 1.250
45435.000000 1.250
45440.000000 1.250
45445.000000 1.333
45450.000000 1.250
45455.000000 1.250
45460.000000 1.250
45465.000000 1.333
45470.000000 1.250
45475.000000 1.333
45480.000000 1.333
45485.000000 1.333
45490.000000 1.333
45495.000000 1.250
45500.000000 1.250
45505.000000 1.333
45510.000000 1.333
45515.000000 1.333
45520.000000 1.250
45525.000000 1.250
45530.000000 1.250
45535.000000 1.250
45540.000000 1.167
45545.000000 1.250
45550.000000 1.250
45555.000000 1.167
45560.000000 1.250
45565.000000 1.250
45570.000000 1.250
45575.000000 1.250
45580.000000 1.250
45585.000000 1.250
45590.000000 1.250
45595.000000 1.250
45600.000000 1.250
45605.000000 1.250
45610.000000 1.250
45615.000000 1.333
45620.000000 1.333
45625.000000 1.250
45630.000000 1.250
45635.000000 1.333
45640.000000 1.250
45645.000000 1.250
45650.000000 1.250
45655.000000 1.250
45660.000000 1.333
45665.000000 1.333
45670.000000 1.333
45675.000000 1.333
45680.000000 1.333
45685.000000 1.333
45690.000000 1.333
45695.000000 1.417
45700.000000 1.333
45705.000000 1.333
45710.000000 1.333
45715.000000 1.500
45720.000000 1.417
45725.000000 1.250
45730.000000 1.333
45735.000000 1.333
45740.000000 1.333
45745.000000 1.333
45750.000000 1.250
45755.000000 1.250
45760.000000 1.250
45765.000000 1.333
45770.000000 1.333
45775.000000 1.417
45780.000000 1.417
45785.000000 1.500
45790.000000 1.417
45795.000000 1.417
45800.000000 1.333
45805.000000 1.167
45810.000000 1.250
45815.000000 1.250
45820.000000 1.417
45825.000000 1.250
45830.000000 1.250
45835.000000 1.333
45840.000000 1.250
45845.000000 1.333
45850.000000 1.250
45855.000000 1.250
45860.000000 1.250
45865.000000 1.250
45870.000000 1.250
45875.000000 1.250
45880.000000 1.333
45885.000000 1.333
45890.000000 1.333
45895.000000 1.333
45900.000000 1.333
45905.000000 1.250
45910.000000 1.333
45915.000000 1.333
45920.000000 1.333
45925.000000 1.333
45930.000000 1.250
45935.000000 1.333
45940.000000 1.333
45945.000000 1.250
45950.000000 1.250
45955.000000 1.250
45960.000000 1.250
45965.000000 1.250
45970.000000 1.250
45975.000000 1.250
45980.000000 1.250
45985.000000 1.250
45990.000000 1.250
45995.000000 1.250
46000.000000 1.167
46005.000000 1.250
46010.000000 1.250
46015.000000 1.250
46020.000000 1.167
46025.000000 1.167
46030.000000 1.167
46035.000000 1.167
46040.000000 1.250
46045.000000 1.167
46050.000000 1.167
46055.000000 1.167
46060.000000 1.167
46065.000000 1.333
46070.000000 1.167
46075.000000 1.083
46080.000000 1.250
46085.000000 1.167
46090.000000 1.167
46095.000000 1.167
46100.000000 1.083
46105.000000 1.167
46110.000000 1.167
46115.000000 1.167
46120.000000 1.083
46125.000000 1.167
46130.000000 1.167
46135.000000 1.167
46140.000000 1.167
46145.000000 1.167
46150.000000 1.167
46155.000000 1.083
46160.000000 1.167
46165.000000 1.167
46170.000000 1.167
46175.000000 1.250
46180.000000 1.250
46185.000000 1.167
46190.000000 1.250
46195.000000 1.167
46200.000000 1.250
46205.000000 1.333
46210.000000 1.333
46215.000000 1.333
46220.000000 1.333
46225.000000 1.250
46230.000000 1.333
46235.000000 1.333
46240.000000 1.500
46245.000000 1.500
46250.000000 1.417
46255.000000 1.417
46260.000000 1.500
46265.000000 1.417
46270.000000 1.417
46275.000000 1.417
46280.000000 1.333
46285.000000 1.500
46290.000000 1.417
46295.000000 1.500
46300.000000 1.500
46305.000000 1.333
46310.000000 1.417
46315.000000 1.250
46320.000000 1.333
46325.000000 1.333
46330.000000 1.500
46335.000000 1.417
46340.000000 1.250
46345.000000 1.500
46350.000000 1.500
46355.000000 1.583
46360.000000 1.500
46365.000000 1.417
46370.000000 1.500
46375.000000 1.333
46380.000000 1.417
46385.000000 1.333
46390.000000 1.250
46395.000000 1.417
46400.000000 1.250
46405.000000 1.250
46410.000000 1.333
46415.000000 1.250
46420.000000 1.250
46425.000000 1.250
46430.000000 1.250
46435.000000 1.083
46440.000000 1.167
46445.000000 1.250
46450.000000 1.250
46455.000000 1.167
46460.000000 1.083
46465.000000 1.083
46470.000000 1.167
46475.000000 1.167
46480.000000 1.083
46485.000000 1.083
46490.000000 1.083
46495.000000 1.167
46500.000000 1.083
46505.000000 1.083
46510.000000 1.083
46515.000000 1.083
46520.000000 1.250
46525.000000 1.083
46530.000000 1.083
46535.000000 1.250
46540.000000 1.167
46545.000000 1.333
46550.000000 1.333
46555.000000 1.250
46560.000000 1.167
46565.000000 1.250
46570.000000 1.250
46575.000000 1.250
46580.000000 1.250
46585.000000 1.333
46590.000000 1.167
46595.000000 1.167
46600.000000 1.250
46605.000000 1.167
46610.000000 1.250
46615.000000 1.167
46620.000000 1.167
46625.000000 1.167
46630.000000 1.250
46635.000000 1.083
46640.000000 1.083
46645.000000 1.250
46650.000000 1.167
46655.000000 1.167
46660.000000 1.083
46665.000000 1.250
46670.000000 1.333
46675.000000 1.333
46680.000000 1.250
46685.000000 1.250
46690.000000 1.250
46695.000000 1.250
46700.000000 1.250
46705.000000 1.167
46710.000000 1.167
46715.000000 1.167
46720.000000 1.167
46725.000000 1.167
46730.000000 1.167
46735.000000 1.167
46740.000000 1.167
46745.000000 1.250
46750.000000 1.250
46755.000000 1.250
46760.000000 1.333
46765.000000 1.167
46770.000000 1.083
46775.000000 1.000
46780.000000 1.167
46785.000000 1.167
46790.000000 1.083
46795.000000 1.083
46800.000000 1.083
46805.000000 1.167
46810.000000 1.083
46815.000000 1.083
46820.000000 1.083
46825.000000 1.083
46830.000000 1.083
46835.000000 1.083
46840.000000 1.167
46845.000000 1.083
46850.000000 1.083
46855.000000 1.083
46860.000000 1.083
46865.000000 1.083
46870.000000 1.083
46875.000000 1.000
46880.000000 1.000
46885.000000 1.000
46890.000000 1.000
46895.000000 1.000
46900.000000 1.000
46905.000000 1.000
46910.000000 1.083
46915.000000 1.083
46920.000000 1.083
46925.000000 1.000
46930.000000 1.083
46935.000000 1.083
46940.000000 1.083
46945.000000 1.167
46950.000000 1.167
46955.000000 1.000
46960.000000 1.167
46965.000000 1.083
46970.000000 1.083
46975.000000 1.083
46980.000000 1.000
46985.000000 1.000
46990.000000 1.000
46995.000000 1.083
47000.000000 1.000
47005.000000 1.000
47010.000000 1.000
47015.000000 1.000
47020.000000 1.083
47025.000000 1.083
47030.000000 1.083
47035.000000 1.083
47040.000000 1.083
47045.000000 1.083
47050.000000 1.000
47055.000000 1.000
47060.000000 1.000
47065.000000 1.000
47070.000000 1.000
47075.000000 1.000
47080.000000 1.083
47085.000000 1.083
47090.000000 1.083
47095.000000 1.083
47100.000000 1.083
47105.000000 1.083
47110.000000 1.083
47115.000000 1.000
47120.000000 1.000
47125.000000 1.083
47130.000000 1.167
47135.000000 1.000
47140.000000 1.083
47145.000000 1.000
47150.000000 1.167
47155.000000 1.167
47160.000000 1.083
47165.000000 1.000
47170.000000 1.083
47175.000000 1.250
47180.000000 1.167
47185.000000 1.083
47190.000000 1.083
47195.000000 1.000
47200.000000 1.000
47205.000000 1.083
47210.000000 1.167
47215.000000 1.083
47220.000000 1.000
47225.000000 1.083
47230.000000 1.083
47235.000000 1.083
47240.000000 0.917
47245.000000 1.083
47250.000000 1.000
47255.000000 1.083
47260.000000 1.167
47265.000000 1.083
47270.000000 1.000
47275.000000 0.917
47280.000000 0.917
47285.000000 0.917
47290.000000 0.917
47295.000000 0.917
47300.000000 0.917
47305.000000 0.917
47310.000000 0.917
47315.000000 0.917
47320.000000 0.917
47325.000000 0.917
47330.000000 1.000
47335.000000 1.000
47340.000000 0.917
47345.000000 0.917
47350.000000 0.917
47355.000000 0.917
47360.000000 0.917
47365.000000 0.917
47370.000000 0.917
47375.000000 1.167
47380.000000 0.917
47385.000000 1.083
47390.000000 1.000
47395.000000 0.917
47400.000000 0.917
47405.000000 0.917
47410.000000 0.917
47415.000000 0.917
47420.000000 0.917
47425.000000 0.917
47430.000000 0.917
47435.000000 1.000
47440.000000 1.000
47445.000000 0.917
47450.000000 1.000
47455.000000 0.917
47460.000000 1.083
47465.000000 1.000
47470.000000 1.083
47475.000000 1.000
47480.000000 1.000
47485.000000 1.000
47490.000000 1.000
47495.000000 1.167
47500.000000 1.167
47505.000000 1.167
47510.000000 1.000
47515.000000 1.083
47520.000000 1.000
47525.000000 1.000
47530.000000 1.083
47535.000000 1.167
47540.000000 1.000
47545.000000 1.083
47550.000000 1.083
47555.000000 1.167
47560.000000 1.000
47565.000000 1.083
47570.000000 1.000
47575.000000 1.000
47580.000000 1.083
47585.000000 1.000
47590.000000 1.000
47595.000000 1.083
47600.000000 1.000
47605.000000 0.917
47610.000000 1.000
47615.000000 0.917
47620.000000 1.083
47625.000000 0.917
47630.000000 0.917
47635.000000 0.917
47640.000000 0.917
47645.000000 0.917
47650.000000 1.000
47655.000000 0.917
47660.000000 1.000
47665.000000 0.917
47670.000000 0.917
47675.000000 0.917
47680.000000 1.000
47685.000000 1.000
47690.000000 0.917
47695.000000 1.083
47700.000000 0.917
47705.000000 1.000
47710.000000 0.917
47715.000000 0.917
47720.000000 0.917
47725.000000 0.917
47730.000000 0.917
47735.000000 1.000
47740.000000 1.083
47745.000000 1.000
47750.000000 1.083
47755.000000 0.917
47760.000000 1.000
47765.000000 1.000
47770.000000 1.083
47775.000000 1.000
47780.000000 1.083
47785.000000 1.083
47790.000000 1.167
47795.000000 1.083
47800.000000 1.083
47805.000000 1.083
47810.000000 1.083
47815.000000 1.083
47820.000000 1.167
47825.000000 1.083
47830.000000 1.250
47835.000000 1.250
47840.000000 1.167
47845.000000 1.250
47850.000000 1.250
47855.000000 1.250
47860.000000 1.250
47865.000000 1.250
47870.000000 1.250
47875.000000 1.167
47880.000000 1.083
47885.000000 1.167
47890.000000 1.250
47895.000000 1.250
47900.000000 1.167
47905.000000 1.083
47910.000000 1.083
47915.000000 0.917
47920.000000 1.000
47925.000000 1.000
47930.000000 1.000
47935.000000 1.083
47940.000000 1.000
47945.000000 1.083
47950.000000 1.083
47955.000000 1.000
47960.000000 1.000
47965.000000 1.000
47970.000000 1.000
47975.000000 0.917
47980.000000 1.000
47985.000000 1.000
47990.000000 1.000
47995.000000 0.917
48000.000000 1.000
48005.000000 1.000
48010.000000 1.167
48015.000000 1.083
48020.000000 1.167
48025.000000 1.083
48030.000000 1.083
48035.000000 1.000
48040.000000 1.083
48045.000000 1.000
48050.000000 1.083
48055.000000 1.083
48060.000000 1.083
48065.000000 1.083
48070.000000 1.083
48075.000000 1.167
48080.000000 1.083
48085.000000 1.083
48090.000000 1.083
48095.000000 1.083
48100.000000 1.000
48105.000000 0.917
48110.000000 1.083
48115.000000 1.083
48120.000000 1.250
48125.000000 1.083
48130.000000 1.000
48135.000000 1.083
48140.000000 0.917
48145.000000 1.083
48150.000000 1.083
48155.000000 1.083
48160.000000 1.167
48165.000000 1.083
48170.000000 1.000
48175.000000 1.083
48180.000000 1.083
48185.000000 1.083
48190.000000 1.000
48195.000000 1.000
48200.000000 1.167
48205.000000 1.083
48210.000000 1.167
48215.000000 1.083
48220.000000 1.083
48225.000000 1.083
48230.000000 1.083
48235.000000 1.167
48240.000000 1.167
48245.000000 1.167
48250.000000 1.167
48255.000000 1.083
48260.000000 1.083
48265.000000 1.083
48270.000000 1.000
48275.000000 1.167
48280.000000 1.083
48285.000000 1.167
48290.000000 1.000
48295.000000 1.000
48300.000000 1.000
48305.000000 1.000
48310.000000 1.083
48315.000000 1.000
48320.000000 1.167
48325.000000 1.083
48330.000000 1.000
48335.000000 1.083
48340.000000 1.083
48345.000000 1.083
48350.000000 1.083
48355.000000 1.167
48360.000000 1.167
48365.000000 1.083
48370.000000 1.083
48375.000000 1.083
48380.000000 1.083
48385.000000 1.083
48390.000000 1.000
48395.000000 1.083
48400.000000 1.000
48405.000000 1.083
48410.000000 1.000
48415.000000 1.000
48420.000000 1.083
48425.000000 1.083
48430.000000 1.083
48435.000000 1.000
48440.000000 1.083
48445.000000 1.000
48450.000000 1.083
48455.000000 1.000
48460.000000 1.083
48465.000000 1.083
48470.000000 1.083
48475.000000 1.000
48480.000000 1.083
48485.000000 1.000
48490.000000 1.000
48495.000000 1.000
48500.000000 1.000
48505.000000 1.000
48510.000000 1.000
48515.000000 1.000
48520.000000 1.000
48525.000000 1.000
48530.000000 1.000
48535.000000 1.000
48540.000000 1.000
48545.000000 1.000
48550.000000 1.083
48555.000000 1.000
48560.000000 1.083
48565.000000 1.000
48570.000000 1.083
48575.000000 1.083
48580.000000 1.000
48585.000000 1.000
48590.000000 1.000
48595.000000 1.000
48600.000000 1.000
48605.000000 1.000
48610.000000 1.000
48615.000000 1.000
48620.000000 1.000
48625.000000 1.000
48630.000000 1.000
48635.000000 1.000
48640.000000 1.000
48645.000000 1.000
48650.000000 1.000
48655.000000 1.000
48660.000000 1.000
48665.000000 1.000
48670.000000 1.000
48675.000000 1.000
48680.000000 1.000
48685.000000 1.000
48690.000000 1.000
48695.000000 1.000
48700.000000 1.000
48705.000000 1.000
48710.000000 1.000
48715.000000 1.000
48720.000000 1.000
48725.000000 1.000
48730.000000 1.000
48735.000000 1.000
48740.000000 1.000
48745.000000 1.000
48750.000000 1.000
48755.000000 1.000
48760.000000 1.000
48765.000000 1.000
48770.000000 1.000
48775.000000 0.917
48780.000000 1.000
48785.000000 1.000
48790.000000 0.917
48795.000000 0.917
48800.000000 0.917
48805.000000 1.000
48810.000000 0.917
48815.000000 1.000
48820.000000 0.917
48825.000000 1.000
48830.000000 1.000
48835.000000 1.000
48840.000000 1.000
48845.000000 1.000
48850.000000 1.000
48855.000000 1.000
48860.000000 1.000
48865.000000 1.000
48870.000000 1.083
48875.000000 1.000
48880.000000 1.000
48885.000000 1.000
48890.000000 1.000
48895.000000 1.000
48900.000000 1.000
48905.000000 1.000
48910.000000 1.000
48915.000000 1.083
48920.000000 1.000
48925.000000 1.000
48930.000000 1.000
48935.000000 1.000
48940.000000 1.000
48945.000000 1.000
48950.000000 1.000
48955.000000 1.000
48960.000000 1.000
48965.000000 1.000
48970.000000 1.000
48975.000000 1.000
48980.000000 1.000
48985.000000 1.000
48990.000000 1.000
48995.000000 1.000
49000.000000 1.000
49005.000000 1.000
49010.000000 1.000
49015.000000 1.000
49020.000000 1.083
49025.000000 1.083
49030.000000 1.083
49035.000000 1.000
49040.000000 1.083
49045.000000 1.083
49050.000000 1.000
49055.000000 1.000
49060.000000 1.083
49065.000000 1.000
49070.000000 1.000
49075.000000 1.000
49080.000000 1.000
49085.000000 1.000
49090.000000 1.000
49095.000000 1.000
49100.000000 1.000
49105.000000 1.000
49110.000000 1.083
49115.000000 1.083
49120.000000 1.083
49125.000000 1.000
49130.000000 1.000
49135.000000 1.000
49140.000000 1.000
49145.000000 1.000
49150.000000 1.000
49155.000000 1.000
49160.000000 1.000
49165.000000 1.000
49170.000000 1.000
49175.000000 1.000
49180.000000 1.000
49185.000000 1.000
49190.000000 1.000
49195.000000 1.000
49200.000000 1.000
49205.000000 1.000
49210.000000 1.083
49215.000000 1.083
49220.000000 1.083
49225.000000 1.083
49230.000000 1.000
49235.000000 1.000
49240.000000 1.000
49245.000000 1.000
49250.000000 1.000
49255.000000 1.000
49260.000000 1.000
49265.000000 1.000
49270.000000 1.000
49275.000000 1.000
49280.000000 1.000
49285.000000 1.000
49290.000000 1.000
49295.000000 1.000
49300.000000 1.000
49305.000000 0.917
49310.000000 1.000
49315.000000 0.917
49320.000000 0.917
49325.000000 0.917
49330.000000 0.917
49335.000000 0.917
49340.000000 1.000
49345.000000 1.000
49350.000000 1.000
49355.000000 1.000
49360.000000 1.000
49365.000000 1.000
49370.000000 1.000
49375.000000 1.000
49380.000000 1.000
49385.000000 1.000
49390.000000 1.000
49395.000000 1.000
49400.000000 1.000
49405.000000 1.000
49410.000000 1.000
49415.000000 1.000
49420.000000 1.000
49425.000000 1.000
49430.000000 1.000
49435.000000 1.000
49440.000000 1.000
49445.000000 1.083
49450.000000 1.000
49455.000000 1.000
49460.000000 1.000
49465.000000 1.000
49470.000000 1.000
49475.000000 1.000
49480.000000 1.000
49485.000000 1.083
49490.000000 1.083
49495.000000 1.083
49500.000000 1.000
49505.000000 1.083
49510.000000 1.000
49515.000000 1.000
49520.000000 1.000
49525.000000 1.083
49530.000000 1.167
49535.000000 1.167
49540.000000 1.167
49545.000000 1.167
49550.000000 1.167
49555.000000 1.250
49560.000000 1.083
49565.000000 1.083
49570.000000 1.083
49575.000000 1.083
49580.000000 1.167
49585.000000 1.000
49590.000000 1.083
49595.000000 1.250
49600.000000 1.167
49605.000000 1.250
49610.000000 1.167
49615.000000 1.250
49620.000000 1.250
49625.000000 1.167
49630.000000 1.250
49635.000000 1.250
49640.000000 1.250
49645.000000 1.083
49650.000000 1.083
49655.000000 1.167
49660.000000 1.167
49665.000000 1.167
49670.000000 1.167
49675.000000 1.167
49680.000000 1.083
49685.000000 1.083
49690.000000 1.167
49695.000000 1.083
49700.000000 1.083
49705.000000 1.167
49710.000000 1.167
49715.000000 1.083
49720.000000 1.083
49725.000000 1.167
49730.000000 1.167
49735.000000 1.167
49740.000000 1.167
49745.000000 1.083
49750.000000 1.167
49755.000000 1.167
49760.000000 1.167
49765.000000 1.167
49770.000000 1.167
49775.000000 1.167
49780.000000 1.167
49785.000000 1.167
49790.000000 1.167
49795.000000 1.167
49800.000000 1.167
49805.000000 1.250
49810.000000 1.250
49815.000000 1.250
49820.000000 1.250
49825.000000 1.167
49830.000000 1.250
49835.000000 1.250
49840.000000 1.167
49845.000000 1.167
49850.000000 1.250
49855.000000 1.167
49860.000000 1.250
49865.000000 1.250
49870.000000 1.250
49875.000000 1.250
49880.000000 1.250
49885.000000 1.167
49890.000000 1.250
49895.000000 1.167
49900.000000 1.250
49905.000000 1.167
49910.000000 1.167
49915.000000 1.167
49920.000000 1.250
49925.000000 1.333
49930.000000 1.250
49935.000000 1.250
49940.000000 1.250
49945.000000 1.250
49950.000000 1.250
49955.000000 1.250
49960.000000 1.250
49965.000000 1.250
49970.000000 1.250
49975.000000 1.333
49980.000000 1.250
49985.000000 1.333
49990.000000 1.333
49995.000000 1.333
50000.000000 1.333
50005.000000 1.333
50010.000000 1.333
50015.000000 1.333
50020.000000 1.333
50025.000000 1.333
50030.000000 1.333
50035.000000 1.333
50040.000000 1.167
50045.000000 1.250
50050.000000 1.250
50055.000000 1.250
50060.000000 1.167
50065.000000 1.167
50070.000000 1.167
50075.000000 1.083
50080.000000 1.167
50085.000000 1.250
50090.000000 1.250
50095.000000 1.250
50100.000000 1.250
50105.000000 1.250
50110.000000 1.250
50115.000000 1.250
50120.000000 1.333
50125.000000 1.167
50130.000000 1.250
50135.000000 1.250
50140.000000 1.250
50145.000000 1.250
50150.000000 1.333
50155.000000 1.250
50160.000000 1.250
50165.000000 1.250
50170.000000 1.250
50175.000000 1.250
50180.000000 1.250
50185.000000 1.250
50190.000000 1.250
50195.000000 1.250
50200.000000 1.250
50205.000000 1.250
50210.000000 1.333
50215.000000 1.333
50220.000000 1.250
50225.000000 1.250
50230.000000 1.250
50235.000000 1.250
50240.000000 1.250
50245.000000 1.333
50250.000000 1.250
50255.000000 1.250
50260.000000 1.250
50265.000000 1.250
50270.000000 1.250
50275.000000 1.250
50280.000000 1.250
50285.000000 1.250
50290.000000 1.250
50295.000000 1.250
50300.000000 1.250
50305.000000 1.250
50310.000000 1.167
50315.000000 1.250
50320.000000 1.250
50325.000000 1.250
50330.000000 1.250
50335.000000 1.167
50340.000000 1.250
50345.000000 1.167
50350.000000 1.083
50355.000000 1.083
50360.000000 1.083
50365.000000 1.083
50370.000000 1.167
50375.000000 1.167
50380.000000 1.250
50385.000000 1.167
50390.000000 1.167
50395.000000 1.000
50400.000000 1.167
50405.000000 1.083
50410.000000 1.083
50415.000000 1.083
50420.000000 1.000
50425.000000 1.000
50430.000000 1.083
50435.000000 1.083
50440.000000 1.083
50445.000000 1.083
50450.000000 1.000
50455.000000 1.000
50460.000000 1.000
50465.000000 1.000
50470.000000 1.083
50475.000000 1.000
50480.000000 1.167
50485.000000 1.167
50490.000000 1.167
50495.000000 1.167
50500.000000 1.250
50505.000000 1.083
50510.000000 1.083
50515.000000 1.083
50520.000000 1.083
50525.000000 1.083
50530.000000 1.083
50535.000000 1.083
50540.000000 1.083
50545.000000 1.083
50550.000000 1.167
50555.000000 1.083
50560.000000 1.083
50565.000000 1.083
50570.000000 1.250
50575.000000 1.167
50580.000000 1.083
50585.000000 1.167
50590.000000 1.083
50595.000000 1.250
50600.000000 1.250
50605.000000 1.250
50610.000000 1.250
50615.000000 1.250
50620.000000 1.250
50625.000000 1.167
50630.000000 1.250
50635.000000 1.250
50640.000000 1.167
50645.000000 1.167
50650.000000 1.167
50655.000000 1.167
50660.000000 1.083
50665.000000 1.167
50670.000000 1.167
50675.000000 1.250
50680.000000 1.250
50685.000000 1.250
50690.000000 1.250
50695.000000 1.167
50700.000000 1.167
50705.000000 1.167
50710.000000 1.167
50715.000000 1.167
50720.000000 1.167
50725.000000 1.250
50730.000000 1.250
50735.000000 1.250
50740.000000 1.333
50745.000000 1.250
50750.000000 1.167
50755.000000 1.250
50760.000000 1.167
50765.000000 1.167
50770.000000 1.083
50775.000000 1.250
50780.000000 1.167
50785.000000 1.167
50790.000000 1.167
50795.000000 1.167
50800.000000 1.167
50805.000000 1.167
50810.000000 1.167
50815.000000 1.167
50820.000000 1.167
50825.000000 1.167
50830.000000 1.167
50835.000000 1.167
50840.000000 1.167
50845.000000 1.167
50850.000000 1.167
50855.000000 1.167
50860.000000 1.167
50865.000000 1.167
50870.000000 1.167
50875.000000 1.167
50880.000000 1.167
50885.000000 1.167
50890.000000 1.167
50895.000000 1.167
50900.000000 1.167
50905.000000 1.167
50910.000000 1.167
50915.000000 1.167
50920.000000 1.250
50925.000000 1.167
50930.000000 1.167
50935.000000 1.250
50940.000000 1.250
50945.000000 1.167
50950.000000 1.250
50955.000000 1.167
50960.000000 1.167
50965.000000 1.167
50970.000000 1.250
50975.000000 1.250
50980.000000 1.333
50985.000000 1.333
50990.000000 1.250
50995.000000 1.250
51000.000000 1.250
51005.000000 1.250
51010.000000 1.333
51015.000000 1.333
51020.000000 1.333
51025.000000 1.250
51030.000000 1.250
51035.000000 1.250
51040.000000 1.250
51045.000000 1.250
51050.000000 1.250
51055.000000 1.250
51060.000000 1.250
51065.000000 1.250
51070.000000 1.250
51075.000000 1.250
51080.000000 1.250
51085.000000 1.250
51090.000000 1.250
51095.000000 1.250
51100.000000 1.250
51105.000000 1.250
51110.000000 1.250
51115.000000 1.250
51120.000000 1.250
51125.000000 1.250
51130.000000 1.250
51135.000000 1.250
51140.000000 1.167
51145.000000 1.167
51150.000000 1.167
51155.000000 1.167
51160.000000 1.167
51165.000000 1.167
51170.000000 1.167
51175.000000 1.167
51180.000000 1.167
51185.000000 1.167
51190.000000 1.167
51195.000000 1.250
51200.000000 1.250
51205.000000 1.250
51210.000000 1.167
51215.000000 1.167
51220.000000 1.167
51225.000000 1.167
51230.000000 1.167
51235.000000 1.167
51240.000000 1.167
51245.000000 1.167
51250.000000 1.167
51255.000000 1.167
51260.000000 1.167
51265.000000 1.167
51270.000000 1.167
51275.000000 1.167
51280.000000 1.167
51285.000000 1.167
51290.000000 1.167
51295.000000 1.167
51300.000000 1.167
51305.000000 1.167
51310.000000 1.167
51315.000000 1.167
51320.000000 1.167
51325.000000 1.167
51330.000000 1.167
51335.000000 1.167
51340.000000 1.167
51345.000000 1.167
51350.000000 1.167
51355.000000 1.167
51360.000000 1.167
51365.000000 1.167
51370.000000 1.167
51375.000000 1.167
51380.000000 1.167
51385.000000 1.167
51390.000000 1.167
51395.000000 1.167
51400.000000 1.167
51405.000000 1.167
51410.000000 1.250
51415.000000 1.167
51420.000000 1.333
51425.000000 1.250
51430.000000 1.167
51435.000000 1.167
51440.000000 1.167
51445.000000 1.250
51450.000000 1.167
51455.000000 1.083
51460.000000 1.167
51465.000000 1.250
51470.000000 1.167
51475.000000 1.083
51480.000000 1.083
51485.000000 1.250
51490.000000 1.167
51495.000000 1.167
51500.000000 1.167
51505.000000 1.167
51510.000000 1.167
51515.000000 1.167
51520.000000 1.167
51525.000000 1.167
51530.000000 1.167
51535.000000 1.167
51540.000000 1.167
51545.000000 1.167
51550.000000 1.167
51555.000000 1.167
51560.000000 1.250
51565.000000 1.250
51570.000000 1.167
51575.000000 1.250
51580.000000 1.167
51585.000000 1.167
51590.000000 1.250
51595.000000 1.333
51600.000000 1.167
51605.000000 1.167
51610.000000 1.167
51615.000000 1.250
51620.000000 1.333
51625.000000 1.250
51630.000000 1.167
51635.000000 1.250
51640.000000 1.250
51645.000000 1.250
51650.000000 1.250
51655.000000 1.250
51660.000000 1.250
51665.000000 1.250
51670.000000 1.250
51675.000000 1.167
51680.000000 1.167
51685.000000 1.417
51690.000000 1.333
51695.000000 1.083
51700.000000 1.333
51705.000000 1.333
51710.000000 1.167
51715.000000 1.167
51720.000000 1.083
51725.000000 1.167
51730.000000 1.250
51735.000000 1.167
51740.000000 1.083
51745.000000 1.083
51750.000000 1.167
51755.000000 1.167
51760.000000 1.083
51765.000000 1.167
51770.000000 1.250
51775.000000 1.167
51780.000000 1.083
51785.000000 1.167
51790.000000 1.083
51795.000000 1.083
51800.000000 1.083
51805.000000 1.083
51810.000000 1.083
51815.000000 1.083
51820.000000 1.083
51825.000000 1.250
51830.000000 1.333
51835.000000 1.250
51840.000000 1.333
51845.000000 1.250
51850.000000 1.250
51855.000000 1.167
51860.000000 1.250
51865.000000 1.167
51870.000000 1.167
51875.000000 1.083
51880.000000 1.083
51885.000000 1.167
51890.000000 1.167
51895.000000 1.083
51900.000000 1.083
51905.000000 1.083
51910.000000 1.167
51915.000000 1.083
51920.000000 1.083
51925.000000 1.083
51930.000000 1.083
51935.000000 1.083
51940.000000 1.167
51945.000000 1.083
51950.000000 1.083
51955.000000 1.167
51960.000000 1.083
51965.000000 1.083
51970.000000 1.083
51975.000000 1.083
51980.000000 1.083
51985.000000 1.083
51990.000000 1.167
51995.000000 1.083
52000.000000 1.083
52005.000000 1.083
52010.000000 1.167
52015.000000 1.083
52020.000000 1.083
52025.000000 1.083
52030.000000 1.083
52035.000000 1.167
52040.000000 1.167
52045.000000 1.083
52050.000000 1.167
52055.000000 1.167
52060.000000 1.083
52065.000000 1.083
52070.000000 1.083
52075.000000 1.083
52080.000000 1.167
52085.000000 1.167
52090.000000 1.250
52095.000000 1.083
52100.000000 1.250
52105.000000 1.250
52110.000000 1.250
52115.000000 1.250
52120.000000 1.167
52125.000000 1.250
52130.000000 1.250
52135.000000 1.250
52140.000000 1.250
52145.000000 1.167
52150.000000 1.333
52155.000000 1.250
52160.000000 1.250
52165.000000 1.167
52170.000000 1.250
52175.000000 1.250
52180.000000 1.250
52185.000000 1.250
52190.000000 1.250
52195.000000 1.250
52200.000000 1.250
52205.000000 1.250
52210.000000 1.167
52215.000000 1.250
52220.000000 1.250
52225.000000 1.250
52230.000000 1.250
52235.000000 1.167
52240.000000 1.250
52245.000000 1.167
52250.000000 1.250
52255.000000 1.167
52260.000000 1.167
52265.000000 1.167
52270.000000 1.167
52275.000000 1.167
52280.000000 1.167
52285.000000 1.083
52290.000000 1.167
52295.000000 1.167
52300.000000 1.167
52305.000000 1.083
52310.000000 1.083
52315.000000 1.167
52320.000000 1.083
52325.000000 1.250
52330.000000 1.250
52335.000000 1.250
52340.000000 1.167
52345.000000 1.167
52350.000000 1.167
52355.000000 1.250
52360.000000 1.250
52365.000000 1.167
52370.000000 1.250
52375.000000 1.250
52380.000000 1.250
52385.000000 1.167
52390.000000 1.167
52395.000000 1.083
52400.000000 1.083
52405.000000 1.083
52410.000000 1.167
52415.000000 1.167
52420.000000 1.167
52425.000000 1.167
52430.000000 1.167
52435.000000 1.167
52440.000000 1.167
52445.000000 1.167
52450.000000 1.167
52455.000000 1.167
52460.000000 1.167
52465.000000 1.167
52470.000000 1.167
52475.000000 1.167
52480.000000 1.167
52485.000000 1.167
52490.000000 1.167
52495.000000 1.167
52500.000000 1.167
52505.000000 1.250
52510.000000 1.167
52515.000000 1.167
52520.000000 1.167
52525.000000 1.167
52530.000000 1.250
52535.000000 1.167
52540.000000 1.250
52545.000000 1.167
52550.000000 1.250
52555.000000 1.250
52560.000000 1.167
52565.000000 1.167
52570.000000 1.167
52575.000000 1.167
52580.000000 1.167
52585.000000 1.167
52590.000000 1.167
52595.000000 1.167
52600.000000 1.250
52605.000000 1.083
52610.000000 1.167
52615.000000 1.167
52620.000000 1.083
52625.000000 1.083
52630.000000 1.167
52635.000000 1.083
52640.000000 1.083
52645.000000 1.167
52650.000000 1.083
52655.000000 1.083
52660.000000 0.917
52665.000000 1.083
52670.000000 1.083
52675.000000 1.000
52680.000000 1.083
52685.000000 1.083
52690.000000 1.083
52695.000000 1.083
52700.000000 1.167
52705.000000 1.083
52710.000000 1.083
52715.000000 1.000
52720.000000 1.000
52725.000000 1.000
52730.000000 1.000
52735.000000 1.000
52740.000000 0.917
52745.000000 1.000
52750.000000 1.000
52755.000000 0.917
52760.000000 0.917
52765.000000 0.917
52770.000000 0.833
52775.000000 1.000
52780.000000 0.917
52785.000000 0.917
52790.000000 1.000
52795.000000 0.833
52800.000000 0.917
52805.000000 0.917
52810.000000 1.000
52815.000000 0.833
52820.000000 1.000
52825.000000 0.917
52830.000000 0.917
52835.000000 0.917
52840.000000 1.000
52845.000000 1.000
52850.000000 1.083
52855.000000 1.083
52860.000000 1.000
52865.000000 1.083
52870.000000 1.000
52875.000000 1.083
52880.000000 0.917
52885.000000 1.083
52890.000000 1.083
52895.000000 1.167
52900.000000 1.083
52905.000000 1.250
52910.000000 1.083
52915.000000 1.083
52920.000000 1.167
52925.000000 1.167
52930.000000 1.167
52935.000000 1.250
52940.000000 1.083
52945.000000 1.083
52950.000000 1.167
52955.000000 1.167
52960.000000 1.083
52965.000000 1.167
52970.000000 1.167
52975.000000 1.167
52980.000000 1.167
52985.000000 1.250
52990.000000 1.250
52995.000000 1.250
53000.000000 1.167
53005.000000 1.167
53010.000000 1.167
53015.000000 1.250
53020.000000 1.250
53025.000000 1.250
53030.000000 1.250
53035.000000 1.250
53040.000000 1.250
53045.000000 1.250
53050.000000 1.250
53055.000000 1.167
53060.000000 1.333
53065.000000 1.333
53070.000000 1.167
53075.000000 1.167
53080.000000 1.250
53085.000000 1.167
53090.000000 1.167
53095.000000 1.333
53100.000000 1.250
53105.000000 1.250
53110.000000 1.250
53115.000000 1.333
53120.000000 1.250
53125.000000 1.250
53130.000000 1.167
53135.000000 1.250
53140.000000 1.250
53145.000000 1.250
53150.000000 1.250
53155.000000 1.250
53160.000000 1.250
53165.000000 1.250
53170.000000 1.250
53175.000000 1.333
53180.000000 1.250
53185.000000 1.250
53190.000000 1.250
53195.000000 1.167
53200.000000 1.167
53205.000000 1.167
53210.000000 1.250
53215.000000 1.250
53220.000000 1.167
53225.000000 1.167
53230.000000 1.250
53235.000000 1.250
53240.000000 1.250
53245.000000 1.250
53250.000000 1.333
53255.000000 1.250
53260.000000 1.167
53265.000000 1.083
53270.000000 1.167
53275.000000 1.250
53280.000000 1.167
53285.000000 1.083
53290.000000 1.167
53295.000000 1.250
53300.000000 1.167
53305.000000 1.250
53310.000000 1.167
53315.000000 1.083
53320.000000 1.167
53325.000000 1.167
53330.000000 1.083
53335.000000 1.083
53340.000000 1.167
53345.000000 1.167
53350.000000 1.167
53355.000000 1.167
53360.000000 1.167
53365.000000 1.167
53370.000000 1.083
53375.000000 1.167
53380.000000 1.167
53385.000000 1.167
53390.000000 1.167
53395.000000 1.167
53400.000000 1.250
53405.000000 1.167
53410.000000 1.167
53415.000000 1.167
53420.000000 1.250
53425.000000 1.250
53430.000000 1.250
53435.000000 1.167
53440.000000 1.250
53445.000000 1.250
53450.000000 1.333
53455.000000 1.250
53460.000000 1.333
53465.000000 1.250
53470.000000 1.250
53475.000000 1.333
53480.000000 1.250
53485.000000 1.333
53490.000000 1.333
53495.000000 1.250
53500.000000 1.333
53505.000000 1.333
53510.000000 1.333
53515.000000 1.333
53520.000000 1.417
53525.000000 1.333
53530.000000 1.333
53535.000000 1.417
53540.000000 1.250
53545.000000 1.333
53550.000000 1.333
53555.000000 1.417
53560.000000 1.417
53565.000000 1.417
53570.000000 1.417
53575.000000 1.417
53580.000000 1.500
53585.000000 1.500
53590.000000 1.333
53595.000000 1.500
53600.000000 1.500
53605.000000 1.417
53610.000000 1.500
53615.000000 1.500
53620.000000 1.500
53625.000000 1.500
53630.000000 1.417
53635.000000 1.417
53640.000000 1.417
53645.000000 1.500
53650.000000 1.417
53655.000000 1.417
53660.000000 1.333
53665.000000 1.417
53670.000000 1.417
53675.000000 1.417
53680.000000 1.417
53685.000000 1.417
53690.000000 1.417
53695.000000 1.417
53700.000000 1.417
53705.000000 1.417
53710.000000 1.417
53715.000000 1.417
53720.000000 1.417
53725.000000 1.417
53730.000000 1.417
53735.000000 1.417
53740.000000 1.417
53745.000000 1.500
53750.000000 1.500
53755.000000 1.500
53760.000000 1.500
53765.000000 1.417
53770.000000 1.417
53775.000000 1.417
53780.000000 1.417
53785.000000 1.417
53790.000000 1.417
53795.000000 1.417
53800.000000 1.417
53805.000000 1.417
53810.000000 1.417
53815.000000 1.417
53820.000000 1.417
53825.000000 1.417
53830.000000 1.417
53835.000000 1.417
53840.000000 1.417
53845.000000 1.417
53850.000000 1.417
53855.000000 1.417
53860.000000 1.417
53865.000000 1.417
53870.000000 1.417
53875.000000 1.500
53880.000000 1.500
53885.000000 1.500
53890.000000 1.417
53895.000000 1.500
53900.000000 1.500
53905.000000 1.500
53910.000000 1.417
53915.000000 1.417
53920.000000 1.500
53925.000000 1.500
53930.000000 1.500
53935.000000 1.417
53940.000000 1.500
53945.000000 1.417
53950.000000 1.583
53955.000000 1.500
53960.000000 1.500
53965.000000 1.417
53970.000000 1.500
53975.000000 1.500
53980.000000 1.417
53985.000000 1.417
53990.000000 1.417
53995.000000 1.417
54000.000000 1.417
54005.000000 1.417
54010.000000 1.500
54015.000000 1.417
54020.000000 1.583
54025.000000 1.500
54030.000000 1.417
54035.000000 1.417
54040.000000 1.417
54045.000000 1.417
54050.000000 1.500
54055.000000 1.417
54060.000000 1.500
54065.000000 1.500
54070.000000 1.500
54075.000000 1.500
54080.000000 1.500
54085.000000 1.500
54090.000000 1.583
54095.000000 1.583
54100.000000 1.500
54105.000000 1.583
54110.000000 1.500
54115.000000 1.583
54120.000000 1.583
54125.000000 1.583
54130.000000 1.583
54135.000000 1.583
54140.000000 1.667
54145.000000 1.583
54150.000000 1.583
54155.000000 1.583
54160.000000 1.583
54165.000000 1.583
54170.000000 1.583
54175.000000 1.583
54180.000000 1.583
54185.000000 1.583
54190.000000 1.583
54195.000000 1.583
54200.000000 1.583
54205.000000 1.500
54210.000000 1.667
54215.000000 1.500
54220.000000 1.500
54225.000000 1.500
54230.000000 1.500
54235.000000 1.583
54240.000000 1.500
54245.000000 1.583
54250.000000 1.500
54255.000000 1.500
54260.000000 1.500
54265.000000 1.500
54270.000000 1.500
54275.000000 1.583
54280.000000 1.667
54285.000000 1.667
54290.000000 1.500
54295.000000 1.500
54300.000000 1.583
54305.000000 1.500
54310.000000 1.583
54315.000000 1.583
54320.000000 1.583
54325.000000 1.583
54330.000000 1.500
54335.000000 1.583
54340.000000 1.583
54345.000000 1.583
54350.000000 1.667
54355.000000 1.667
54360.000000 1.583
54365.000000 1.583
54370.000000 1.667
54375.000000 1.667
54380.000000 1.583
54385.000000 1.583
54390.000000 1.667
54395.000000 1.667
54400.000000 1.667
54405.000000 1.667
54410.000000 1.667
54415.000000 1.667
54420.000000 1.667
54425.000000 1.667
54430.000000 1.583
54435.000000 1.667
54440.000000 1.583
54445.000000 1.667
54450.000000 1.667
54455.000000 1.750
54460.000000 1.750
54465.000000 1.750
54470.000000 1.667
54475.000000 1.667
54480.000000 1.583
54485.000000 1.667
54490.000000 1.667
54495.000000 1.667
54500.000000 1.583
54505.000000 1.667
54510.000000 1.667
54515.000000 1.667
54520.000000 1.667
54525.000000 1.667
54530.000000 1.667
54535.000000 1.667
54540.000000 1.667
54545.000000 1.667
54550.000000 1.667
54555.000000 1.667
54560.000000 1.667
54565.000000 1.667
54570.000000 1.667
54575.000000 1.667
54580.000000 1.667
54585.000000 1.667
54590.000000 1.667
54595.000000 1.667
54600.000000 1.667
54605.000000 1.667
54610.000000 1.667
54615.000000 1.667
54620.000000 1.667
54625.000000 1.667
54630.000000 1.667
54635.000000 1.667
54640.000000 1.667
54645.000000 1.583
54650.000000 1.667
54655.000000 1.667
54660.000000 1.667
54665.000000 1.667
54670.000000 1.667
54675.000000 1.583
54680.000000 1.583
54685.000000 1.667
54690.000000 1.667
54695.000000 1.667
54700.000000 1.667
54705.000000 1.667
54710.000000 1.667
54715.000000 1.667
54720.000000 1.667
54725.000000 1.667
54730.000000 1.667
54735.000000 1.667
54740.000000 1.667
54745.000000 1.667
54750.000000 1.667
54755.000000 1.583
54760.000000 1.583
54765.000000 1.583
54770.000000 1.583
54775.000000 1.583
54780.000000 1.583
54785.000000 1.583
54790.000000 1.500
54795.000000 1.500
54800.000000 1.583
54805.000000 1.583
54810.000000 1.583
54815.000000 1.583
54820.000000 1.583
54825.000000 1.583
54830.000000 1.583
54835.000000 1.500
54840.000000 1.500
54845.000000 1.583
54850.000000 1.583
54855.000000 1.583
54860.000000 1.583
54865.000000 1.583
54870.000000 1.583
54875.000000 1.583
54880.000000 1.583
54885.000000 1.583
54890.000000 1.583
54895.000000 1.583
54900.000000 1.583
54905.000000 1.583
54910.000000 1.583
54915.000000 1.583
54920.000000 1.583
54925.000000 1.583
54930.000000 1.583
54935.000000 1.583
54940.000000 1.583
54945.000000 1.583
54950.000000 1.583
54955.000000 1.583
54960.000000 1.583
54965.000000 1.583
54970.000000 1.583
54975.000000 1.583
54980.000000 1.500
54985.000000 1.500
54990.000000 1.583
54995.000000 1.583
55000.000000 1.500
55005.000000 1.500
55010.000000 1.500
55015.000000 1.583
55020.000000 1.583
55025.000000 1.583
55030.000000 1.583
55035.000000 1.583
55040.000000 1.583
55045.000000 1.500
55050.000000 1.583
55055.000000 1.500
55060.000000 1.583
55065.000000 1.667
55070.000000 1.500
55075.000000 1.500
55080.000000 1.583
55085.000000 1.667
55090.000000 1.667
55095.000000 1.583
55100.000000 1.583
55105.000000 1.583
55110.000000 1.583
55115.000000 1.667
55120.000000 1.667
55125.000000 1.583
55130.000000 1.583
55135.000000 1.583
55140.000000 1.583
55145.000000 1.583
55150.000000 1.500
55155.000000 1.583
55160.000000 1.500
55165.000000 1.583
55170.000000 1.500
55175.000000 1.500
55180.000000 1.500
55185.000000 1.500
55190.000000 1.500
55195.000000 1.583
55200.000000 1.583
55205.000000 1.583
55210.000000 1.500
55215.000000 1.583
55220.000000 1.500
55225.000000 1.583
55230.000000 1.583
55235.000000 1.500
55240.000000 1.500
55245.000000 1.500
55250.000000 1.583
55255.000000 1.583
55260.000000 1.500
55265.000000 1.583
55270.000000 1.583
55275.000000 1.583
55280.000000 1.583
55285.000000 1.500
55290.000000 1.500
55295.000000 1.500
55300.000000 1.500
55305.000000 1.583
55310.000000 1.500
55315.000000 1.583
55320.000000 1.500
55325.000000 1.500
55330.000000 1.417
55335.000000 1.500
55340.000000 1.417
55345.000000 1.500
55350.000000 1.500
55355.000000 1.500
55360.000000 1.500
55365.000000 1.500
55370.000000 1.500
55375.000000 1.417
55380.000000 1.417
55385.000000 1.500
55390.000000 1.500
55395.000000 1.500
55400.000000 1.500
55405.000000 1.500
55410.000000 1.500
55415.000000 1.500
55420.000000 1.500
55425.000000 1.583
55430.000000 1.500
55435.000000 1.500
55440.000000 1.500
55445.000000 1.500
55450.000000 1.500
55455.000000 1.500
55460.000000 1.500
55465.000000 1.500
55470.000000 1.500
55475.000000 1.500
55480.000000 1.500
55485.000000 1.500
55490.000000 1.500
55495.000000 1.500
55500.000000 1.500
55505.000000 1.500
55510.000000 1.500
55515.000000 1.500
55520.000000 1.500
55525.000000 1.583
55530.000000 1.500
55535.000000 1.500
55540.000000 1.500
55545.000000 1.667
55550.000000 1.583
55555.000000 1.583
55560.000000 1.583
55565.000000 1.583
55570.000000 1.583
55575.000000 1.583
55580.000000 1.583
55585.000000 1.583
55590.000000 1.583
55595.000000 1.583
55600.000000 1.583
55605.000000 1.583
55610.000000 1.583
55615.000000 1.583
55620.000000 1.583
55625.000000 1.667
55630.000000 1.583
55635.000000 1.583
55640.000000 1.500
55645.000000 1.500
55650.000000 1.500
55655.000000 1.500
55660.000000 1.500
55665.000000 1.500
55670.000000 1.500
55675.000000 1.500
55680.000000 1.583
55685.000000 1.583
55690.000000 1.500
55695.000000 1.500
55700.000000 1.417
55705.000000 1.417
55710.000000 1.417
55715.000000 1.417
55720.000000 1.417
55725.000000 1.417
55730.000000 1.417
55735.000000 1.417
55740.000000 1.417
55745.000000 1.417
55750.000000 1.417
55755.000000 1.417
55760.000000 1.500
55765.000000 1.417
55770.000000 1.417
55775.000000 1.417
55780.000000 1.500
55785.000000 1.417
55790.000000 1.417
55795.000000 1.417
55800.000000 1.500
55805.000000 1.500
55810.000000 1.500
55815.000000 1.500
55820.000000 1.500
55825.000000 1.500
55830.000000 1.500
55835.000000 1.500
55840.000000 1.500
55845.000000 1.500
55850.000000 1.500
55855.000000 1.500
55860.000000 1.500
55865.000000 1.500
55870.000000 1.583
55875.000000 1.583
55880.000000 1.583
55885.000000 1.583
55890.000000 1.500
55895.000000 1.583
55900.000000 1.583
55905.000000 1.583
55910.000000 1.583
55915.000000 1.500
55920.000000 1.500
55925.000000 1.500
55930.000000 1.500
55935.000000 1.500
55940.000000 1.500
55945.000000 1.417
55950.000000 1.500
55955.000000 1.500
55960.000000 1.417
55965.000000 1.500
55970.000000 1.500
55975.000000 1.417
55980.000000 1.500
55985.000000 1.417
55990.000000 1.417
55995.000000 1.417
56000.000000 1.417
56005.000000 1.417
56010.000000 1.417
56015.000000 1.417
56020.000000 1.417
56025.000000 1.417
56030.000000 1.417
56035.000000 1.417
56040.000000 1.417
56045.000000 1.417
56050.000000 1.417
56055.000000 1.417
56060.000000 1.417
56065.000000 1.417
56070.000000 1.417
56075.000000 1.417
56080.000000 1.417
56085.000000 1.417
56090.000000 1.417
56095.000000 1.500
56100.000000 1.417
56105.000000 1.417
56110.000000 1.417
56115.000000 1.417
56120.000000 1.417
56125.000000 1.417
56130.000000 1.500
56135.000000 1.500
56140.000000 1.500
56145.000000 1.583
56150.000000 1.583
56155.000000 1.417
56160.000000 1.417
56165.000000 1.500
56170.000000 1.500
56175.000000 1.417
56180.000000 1.417
56185.000000 1.417
56190.000000 1.417
56195.000000 1.417
56200.000000 1.417
56205.000000 1.417
56210.000000 1.417
56215.000000 1.417
56220.000000 1.500
56225.000000 1.417
56230.000000 1.417
56235.000000 1.417
56240.000000 1.417
56245.000000 1.417
56250.000000 1.333
56255.000000 1.417
56260.000000 1.417
56265.000000 1.417
56270.000000 1.333
56275.000000 1.333
56280.000000 1.333
56285.000000 1.333
56290.000000 1.333
56295.000000 1.333
56300.000000 1.417
56305.000000 1.417
56310.000000 1.417
56315.000000 1.417
56320.000000 1.417
56325.000000 1.417
56330.000000 1.417
56335.000000 1.333
56340.000000 1.333
56345.000000 1.417
56350.000000 1.500
56355.000000 1.500
56360.000000 1.333
56365.000000 1.500
56370.000000 1.417
56375.000000 1.417
56380.000000 1.333
56385.000000 1.333
56390.000000 1.333
56395.000000 1.333
56400.000000 1.333
56405.000000 1.417
56410.000000 1.333
56415.000000 1.333
56420.000000 1.417
56425.000000 1.333
56430.000000 1.417
56435.000000 1.417
56440.000000 1.417
56445.000000 1.417
56450.000000 1.417
56455.000000 1.417
56460.000000 1.417
56465.000000 1.417
56470.000000 1.417
56475.000000 1.417
56480.000000 1.417
56485.000000 1.417
56490.000000 1.417
56495.000000 1.417
56500.000000 1.417
56505.000000 1.417
56510.000000 1.417
56515.000000 1.417
56520.000000 1.417
56525.000000 1.417
56530.000000 1.500
56535.000000 1.417
56540.000000 1.417
56545.000000 1.417
56550.000000 1.417
56555.000000 1.417
56560.000000 1.500
56565.000000 1.500
56570.000000 1.500
56575.000000 1.500
56580.000000 1.500
56585.000000 1.500
56590.000000 1.500
56595.000000 1.500
56600.000000 1.500
56605.000000 1.500
56610.000000 1.500
56615.000000 1.500
56620.000000 1.417
56625.000000 1.500
56630.000000 1.583
56635.000000 1.583
56640.000000 1.417
56645.000000 1.417
56650.000000 1.500
56655.000000 1.500
56660.000000 1.500
56665.000000 1.500
56670.000000 1.500
56675.000000 1.500
56680.000000 1.500
56685.000000 1.500
56690.000000 1.500
56695.000000 1.500
56700.000000 1.500
56705.000000 1.500
56710.000000 1.500
56715.000000 1.500
56720.000000 1.500
56725.000000 1.500
56730.000000 1.500
56735.000000 1.500
56740.000000 1.500
56745.000000 1.500
56750.000000 1.583
56755.000000 1.500
56760.000000 1.500
56765.000000 1.583
56770.000000 1.583
56775.000000 1.583
56780.000000 1.583
56785.000000 1.583
56790.000000 1.583
56795.000000 1.583
56800.000000 1.583
56805.000000 1.583
56810.000000 1.583
56815.000000 1.583
56820.000000 1.583
56825.000000 1.583
56830.000000 1.583
56835.000000 1.667
56840.000000 1.667
56845.000000 1.583
56850.000000 1.583
56855.000000 1.583
56860.000000 1.583
56865.000000 1.667
56870.000000 1.667
56875.000000 1.583
56880.000000 1.667
56885.000000 1.583
56890.000000 1.583
56895.000000 1.583
56900.000000 1.583
56905.000000 1.583
56910.000000 1.583
56915.000000 1.583
56920.000000 1.583
56925.000000 1.667
56930.000000 1.583
56935.000000 1.583
56940.000000 1.583
56945.000000 1.583
56950.000000 1.583
56955.000000 1.583
56960.000000 1.583
56965.000000 1.583
56970.000000 1.583
56975.000000 1.667
56980.000000 1.667
56985.000000 1.583
56990.000000 1.667
56995.000000 1.583
57000.000000 1.583
57005.000000 1.583
57010.000000 1.583
57015.000000 1.583
57020.000000 1.583
57025.000000 1.583
57030.000000 1.583
57035.000000 1.667
57040.000000 1.583
57045.000000 1.750
57050.000000 1.750
57055.000000 1.750
57060.000000 1.667
57065.000000 1.667
57070.000000 1.667
57075.000000 1.667
57080.000000 1.667
57085.000000 1.583
57090.000000 1.750
57095.000000 1.750
57100.000000 1.667
57105.000000 1.667
57110.000000 1.667
57115.000000 1.667
57120.000000 1.667
57125.000000 1.667
57130.000000 1.667
57135.000000 1.667
57140.000000 1.583
57145.000000 1.667
57150.000000 1.667
57155.000000 1.750
57160.000000 1.750
57165.000000 1.583
57170.000000 1.667
57175.000000 1.750
57180.000000 1.750
57185.000000 1.750
57190.000000 1.750
57195.000000 1.750
57200.000000 1.750
57205.000000 1.667
57210.000000 1.750
57215.000000 1.750
57220.000000 1.750
57225.000000 1.750
57230.000000 1.750
57235.000000 1.750
57240.000000 1.750
57245.000000 1.750
57250.000000 1.750
57255.000000 1.750
57260.000000 1.750
57265.000000 1.750
57270.000000 1.750
57275.000000 1.750
57280.000000 1.833
57285.000000 1.833
57290.000000 1.833
57295.000000 1.833
57300.000000 1.833
57305.000000 1.833
57310.000000 1.833
57315.000000 1.750
57320.000000 1.833
57325.000000 1.750
57330.000000 1.750
57335.000000 1.667
57340.000000 1.750
57345.000000 1.750
57350.000000 1.583
57355.000000 1.583
57360.000000 1.583
57365.000000 1.583
57370.000000 1.667
57375.000000 1.583
57380.000000 1.583
57385.000000 1.667
57390.000000 1.667
57395.000000 1.667
57400.000000 1.667
57405.000000 1.667
57410.000000 1.667
57415.000000 1.500
57420.000000 1.583
57425.000000 1.583
57430.000000 1.500
57435.000000 1.500
57440.000000 1.583
57445.000000 1.417
57450.000000 1.417
57455.000000 1.417
57460.000000 1.500
57465.000000 1.417
57470.000000 1.417
57475.000000 1.500
57480.000000 1.500
57485.000000 1.500
57490.000000 1.583
57495.000000 1.500
57500.000000 1.500
57505.000000 1.500
57510.000000 1.583
57515.000000 1.583
57520.000000 1.583
57525.000000 1.583
57530.000000 1.583
57535.000000 1.583
57540.000000 1.583
57545.000000 1.500
57550.000000 1.500
57555.000000 1.500
57560.000000 1.500
57565.000000 1.500
57570.000000 1.500
57575.000000 1.500
57580.000000 1.417
57585.000000 1.500
57590.000000 1.500
57595.000000 1.500
57600.000000 1.583
57605.000000 1.500
57610.000000 1.417
57615.000000 1.500
57620.000000 1.333
57625.000000 1.333
57630.000000 1.333
57635.000000 1.500
57640.000000 1.417
57645.000000 1.500
57650.000000 1.500
57655.000000 1.417
57660.000000 1.500
57665.000000 1.417
57670.000000 1.500
57675.000000 1.500
57680.000000 1.500
57685.000000 1.500
57690.000000 1.500
57695.000000 1.500
57700.000000 1.500
57705.000000 1.500
57710.000000 1.500
57715.000000 1.500
57720.000000 1.500
57725.000000 1.500
57730.000000 1.500
57735.000000 1.500
57740.000000 1.500
57745.000000 1.500
57750.000000 1.500
57755.000000 1.500
57760.000000 1.583
57765.000000 1.500
57770.000000 1.583
57775.000000 1.500
57780.000000 1.500
57785.000000 1.500
57790.000000 1.500
57795.000000 1.500
57800.000000 1.500
57805.000000 1.500
57810.000000 1.583
57815.000000 1.583
57820.000000 1.500
57825.000000 1.500
57830.000000 1.500
57835.000000 1.500
57840.000000 1.500
57845.000000 1.583
57850.000000 1.500
57855.000000 1.583
57860.000000 1.583
57865.000000 1.500
57870.000000 1.500
57875.000000 1.500
57880.000000 1.500
57885.000000 1.583
57890.000000 1.583
57895.000000 1.583
57900.000000 1.583
57905.000000 1.583
57910.000000 1.583
57915.000000 1.583
57920.000000 1.583
57925.000000 1.500
57930.000000 1.583
57935.000000 1.583
57940.000000 1.583
57945.000000 1.583
57950.000000 1.583
57955.000000 1.583
57960.000000 1.583
57965.000000 1.583
57970.000000 1.583
57975.000000 1.583
57980.000000 1.583
57985.000000 1.583
57990.000000 1.583
57995.000000 1.583
58000.000000 1.583
58005.000000 1.583
58010.000000 1.583
58015.000000 1.583
58020.000000 1.583
58025.000000 1.500
58030.000000 1.500
58035.000000 1.583
58040.000000 1.583
58045.000000 1.583
58050.000000 1.583
58055.000000 1.417
58060.000000 1.583
58065.000000 1.583
58070.000000 1.500
58075.000000 1.500
58080.000000 1.500
58085.000000 1.417
58090.000000 1.500
58095.000000 1.500
58100.000000 1.500
58105.000000 1.500
58110.000000 1.500
58115.000000 1.583
58120.000000 1.417
58125.000000 1.583
58130.000000 1.583
58135.000000 1.500
58140.000000 1.417
58145.000000 1.500
58150.000000 1.500
58155.000000 1.500
58160.000000 1.500
58165.000000 1.500
58170.000000 1.583
58175.000000 1.500
58180.000000 1.500
58185.000000 1.417
58190.000000 1.417
58195.000000 1.500
58200.000000 1.500
58205.000000 1.417
58210.000000 1.417
58215.000000 1.417
58220.000000 1.333
58225.000000 1.333
58230.000000 1.333
58235.000000 1.333
58240.000000 1.417
58245.000000 1.333
58250.000000 1.417
58255.000000 1.333
58260.000000 1.250
58265.000000 1.333
58270.000000 1.417
58275.000000 1.417
58280.000000 1.500
58285.000000 1.417
58290.000000 1.500
58295.000000 1.583
58300.000000 1.333
58305.000000 1.417
58310.000000 1.333
58315.000000 1.500
58320.000000 1.500
58325.000000 1.417
58330.000000 1.500
58335.000000 1.417
58340.000000 1.500
58345.000000 1.500
58350.000000 1.500
58355.000000 1.500
58360.000000 1.417
58365.000000 1.500
58370.000000 1.500
58375.000000 1.500
58380.000000 1.500
58385.000000 1.500
58390.000000 1.500
58395.000000 1.500
58400.000000 1.417
58405.000000 1.500
58410.000000 1.583
58415.000000 1.417
58420.000000 1.417
58425.000000 1.417
58430.000000 1.583
58435.000000 1.333
58440.000000 1.500
58445.000000 1.500
58450.000000 1.500
58455.000000 1.500
58460.000000 1.417
58465.000000 1.417
58470.000000 1.417
58475.000000 1.500
58480.000000 1.500
58485.000000 1.333
58490.000000 1.333
58495.000000 1.500
58500.000000 1.417
58505.000000 1.500
58510.000000 1.417
58515.000000 1.417
58520.000000 1.500
58525.000000 1.500
58530.000000 1.500
58535.000000 1.500
58540.000000 1.417
58545.000000 1.417
58550.000000 1.417
58555.000000 1.417
58560.000000 1.417
58565.000000 1.500
58570.000000 1.500
58575.000000 1.500
58580.000000 1.417
58585.000000 1.500
58590.000000 1.333
58595.000000 1.500
58600.000000 1.500
58605.000000 1.500
58610.000000 1.500
58615.000000 1.500
58620.000000 1.417
58625.000000 1.417
58630.000000 1.500
58635.000000 1.417
58640.000000 1.417
58645.000000 1.417
58650.000000 1.417
58655.000000 1.417
58660.000000 1.500
58665.000000 1.500
58670.000000 1.583
58675.000000 1.500
58680.000000 1.500
58685.000000 1.500
58690.000000 1.417
58695.000000 1.417
58700.000000 1.500
58705.000000 1.417
58710.000000 1.500
58715.000000 1.417
58720.000000 1.500
58725.000000 1.333
58730.000000 1.333
58735.000000 1.333
58740.000000 1.333
58745.000000 1.417
58750.000000 1.500
58755.000000 1.500
58760.000000 1.417
58765.000000 1.333
58770.000000 1.333
58775.000000 1.333
58780.000000 1.333
58785.000000 1.333
58790.000000 1.417
58795.000000 1.417
58800.000000 1.417
58805.000000 1.417
58810.000000 1.417
58815.000000 1.417
58820.000000 1.417
58825.000000 1.333
58830.000000 1.333
58835.000000 1.417
58840.000000 1.333
58845.000000 1.333
58850.000000 1.333
58855.000000 1.500
58860.000000 1.500
58865.000000 1.500
58870.000000 1.500
58875.000000 1.583
58880.000000 1.500
58885.000000 1.500
58890.000000 1.500
58895.000000 1.500
58900.000000 1.500
58905.000000 1.500
58910.000000 1.500
58915.000000 1.583
58920.000000 1.583
58925.000000 1.583
58930.000000 1.583
58935.000000 1.667
58940.000000 1.667
58945.000000 1.667
58950.000000 1.667
58955.000000 1.667
58960.000000 1.667
58965.000000 1.583
58970.000000 1.583
58975.000000 1.500
58980.000000 1.500
58985.000000 1.417
58990.000000 1.417
58995.000000 1.500
59000.000000 1.500
59005.000000 1.500
59010.000000 1.500
59015.000000 1.500
59020.000000 1.500
59025.000000 1.417
59030.000000 1.500
59035.000000 1.583
59040.000000 1.667
59045.000000 1.583
59050.000000 1.583
59055.000000 1.667
59060.000000 1.583
59065.000000 1.583
59070.000000 1.583
59075.000000 1.667
59080.000000 1.667
59085.000000 1.750
59090.000000 1.583
59095.000000 1.667
59100.000000 1.750
59105.000000 1.667
59110.000000 1.667
59115.000000 1.667
59120.000000 1.667
59125.000000 1.667
59130.000000 1.667
59135.000000 1.667
59140.000000 1.667
59145.000000 1.667
59150.000000 1.667
59155.000000 1.750
59160.000000 1.750
59165.000000 1.750
59170.000000 1.750
59175.000000 1.667
59180.000000 1.667
59185.000000 1.667
59190.000000 1.750
59195.000000 1.750
59200.000000 1.750
59205.000000 1.667
59210.000000 1.667
59215.000000 1.667
59220.000000 1.667
59225.000000 1.667
59230.000000 1.667
59235.000000 1.750
59240.000000 1.750
59245.000000 1.750
59250.000000 1.750
59255.000000 1.750
59260.000000 1.667
59265.000000 1.667
59270.000000 1.667
59275.000000 1.750
59280.000000 1.750
59285.000000 1.750
59290.000000 1.750
59295.000000 1.750
59300.000000 1.750
59305.000000 1.750
59310.000000 1.833
59315.000000 1.750
59320.000000 1.750
59325.000000 1.750
59330.000000 1.833
59335.000000 1.667
59340.000000 1.583
59345.000000 1.667
59350.000000 1.750
59355.000000 1.667
59360.000000 1.667
59365.000000 1.667
59370.000000 1.667
59375.000000 1.667
59380.000000 1.667
59385.000000 1.583
59390.000000 1.583
59395.000000 1.583
59400.000000 1.667
59405.000000 1.583
59410.000000 1.667
59415.000000 1.583
59420.000000 1.667
59425.000000 1.583
59430.000000 1.583
59435.000000 1.583
59440.000000 1.750
59445.000000 1.667
59450.000000 1.750
59455.000000 1.750
59460.000000 1.750
59465.000000 1.750
59470.000000 1.750
59475.000000 1.583
59480.000000 1.750
59485.000000 1.750
59490.000000 1.667
59495.000000 1.750
59500.000000 1.833
59505.000000 1.667
59510.000000 1.667
59515.000000 1.667
59520.000000 1.667
59525.000000 1.750
59530.000000 1.750
59535.000000 1.750
59540.000000 1.750
59545.000000 1.667
59550.000000 1.750
59555.000000 1.667
59560.000000 1.750
59565.000000 1.583
59570.000000 1.583
59575.000000 1.583
59580.000000 1.583
59585.000000 1.583
59590.000000 1.583
59595.000000 1.583
59600.000000 1.583
59605.000000 1.583
59610.000000 1.583
59615.000000 1.583
59620.000000 1.583
59625.000000 1.583
59630.000000 1.667
59635.000000 1.667
59640.000000 1.583
59645.000000 1.667
59650.000000 1.667
59655.000000 1.667
59660.000000 1.750
59665.000000 1.750
59670.000000 1.583
59675.000000 1.667
59680.000000 1.667
59685.000000 1.667
59690.000000 1.667
59695.000000 1.667
59700.000000 1.750
59705.000000 1.750
59710.000000 1.667
59715.000000 1.667
59720.000000 1.667
59725.000000 1.667
59730.000000 1.667
59735.000000 1.667
59740.000000 1.667
59745.000000 1.667
59750.000000 1.750
59755.000000 1.750
59760.000000 1.750
59765.000000 1.667
59770.000000 1.750
59775.000000 1.750
59780.000000 1.750
59785.000000 1.750
59790.000000 1.750
59795.000000 1.750
59800.000000 1.667
59805.000000 1.583
59810.000000 1.583
59815.000000 1.583
59820.000000 1.667
59825.000000 1.667
59830.000000 1.750
59835.000000 1.583
59840.000000 1.583
59845.000000 1.583
59850.000000 1.583
59855.000000 1.667
59860.000000 1.667
59865.000000 1.583
59870.000000 1.583
59875.000000 1.583
59880.000000 1.667
59885.000000 1.583
59890.000000 1.583
59895.000000 1.583
59900.000000 1.583
59905.000000 1.583
59910.000000 1.583
59915.000000 1.583
59920.000000 1.583
59925.000000 1.583
59930.000000 1.667
59935.000000 1.500
59940.000000 1.500
59945.000000 1.583
59950.000000 1.583
59955.000000 1.500
59960.000000 1.500
59965.000000 1.500
59970.000000 1.500
59975.000000 1.583
59980.000000 1.667
59985.000000 1.500
59990.000000 1.417
59995.000000 1.417
60000.000000 1.583
60005.000000 1.417
60010.000000 1.500
60015.000000 1.500
60020.000000 1.417
60025.000000 1.583
60030.000000 1.500
60035.000000 1.583
60040.000000 1.583
60045.000000 1.583
60050.000000 1.583
60055.000000 1.583
60060.000000 1.667
60065.000000 1.500
60070.000000 1.583
60075.000000 1.583
60080.000000 1.583
60085.000000 1.500
60090.000000 1.583
60095.000000 1.500
60100.000000 1.500
60105.000000 1.500
60110.000000 1.583
60115.000000 1.583
60120.000000 1.500
60125.000000 1.500
60130.000000 1.500
60135.000000 1.500
60140.000000 1.500
60145.000000 1.500
60150.000000 1.500
60155.000000 1.500
60160.000000 1.583
60165.000000 1.500
60170.000000 1.500
60175.000000 1.583
60180.000000 1.500
60185.000000 1.500
60190.000000 1.583
60195.000000 1.583
60200.000000 1.667
60205.000000 1.500
60210.000000 1.500
60215.000000 1.500
60220.000000 1.500
60225.000000 1.500
60230.000000 1.667
60235.000000 1.667
60240.000000 1.667
60245.000000 1.667
60250.000000 1.583
60255.000000 1.583
60260.000000 1.583
60265.000000 1.500
60270.000000 1.500
60275.000000 1.500
60280.000000 1.583
60285.000000 1.583
60290.000000 1.583
60295.000000 1.583
60300.000000 1.500
60305.000000 1.583
60310.000000 1.500
60315.000000 1.500
60320.000000 1.417
60325.000000 1.500
60330.000000 1.500
60335.000000 1.500
60340.000000 1.583
60345.000000 1.583
60350.000000 1.500
60355.000000 1.500
60360.000000 1.500
60365.000000 1.500
60370.000000 1.500
60375.000000 1.500
60380.000000 1.500
60385.000000 1.500
60390.000000 1.500
60395.000000 1.583
60400.000000 1.583
60405.000000 1.500
60410.000000 1.500
60415.000000 1.500
60420.000000 1.417
60425.000000 1.500
60430.000000 1.417
60435.000000 1.500
60440.000000 1.500
60445.000000 1.500
60450.000000 1.583
60455.000000 1.500
60460.000000 1.667
60465.000000 1.667
60470.000000 1.583
60475.000000 1.583
60480.000000 1.667
60485.000000 1.667
60490.000000 1.667
60495.000000 1.667
60500.000000 1.667
60505.000000 1.667
60510.000000 1.667
60515.000000 1.667
60520.000000 1.667
60525.000000 1.667
60530.000000 1.667
60535.000000 1.667
60540.000000 1.667
60545.000000 1.667
60550.000000 1.667
60555.000000 1.667
60560.000000 1.583
60565.000000 1.500
60570.000000 1.667
60575.000000 1.667
60580.000000 1.667
60585.000000 1.667
60590.000000 1.667
60595.000000 1.667
60600.000000 1.667
60605.000000 1.667
60610.000000 1.667
60615.000000 1.583
60620.000000 1.667
60625.000000 1.667
60630.000000 1.500
60635.000000 1.583
60640.000000 1.583
60645.000000 1.667
60650.000000 1.667
60655.000000 1.667
60660.000000 1.667
60665.000000 1.583
60670.000000 1.667
60675.000000 1.667
60680.000000 1.667
60685.000000 1.667
60690.000000 1.667
60695.000000 1.667
60700.000000 1.667
60705.000000 1.667
60710.000000 1.667
60715.000000 1.667
60720.000000 1.667
60725.000000 1.667
60730.000000 1.667
60735.000000 1.667
60740.000000 1.667
60745.000000 1.667
60750.000000 1.667
60755.000000 1.667
60760.000000 1.667
60765.000000 1.667
60770.000000 1.667
60775.000000 1.667
60780.000000 1.667
60785.000000 1.583
60790.000000 1.583
60795.000000 1.583
60800.000000 1.667
60805.000000 1.667
60810.000000 1.667
60815.000000 1.667
60820.000000 1.667
60825.000000 1.667
60830.000000 1.667
60835.000000 1.667
60840.000000 1.583
60845.000000 1.667
60850.000000 1.667
60855.000000 1.667
60860.000000 1.583
60865.000000 1.667
60870.000000 1.667
60875.000000 1.583
60880.000000 1.667
60885.000000 1.667
60890.000000 1.667
60895.000000 1.667
60900.000000 1.583
60905.000000 1.667
60910.000000 1.667
60915.000000 1.667
60920.000000 1.583
60925.000000 1.667
60930.000000 1.667
60935.000000 1.667
60940.000000 1.667
60945.000000 1.583
60950.000000 1.583
60955.000000 1.667
60960.000000 1.667
60965.000000 1.667
60970.000000 1.750
60975.000000 1.750
60980.000000 1.750
60985.000000 1.750
60990.000000 1.750
60995.000000 1.667
61000.000000 1.750
61005.000000 1.750
61010.000000 1.750
61015.000000 1.750
61020.000000 1.750
61025.000000 1.750
61030.000000 1.667
61035.000000 1.667
61040.000000 1.667
61045.000000 1.583
61050.000000 1.500
61055.000000 1.667
61060.000000 1.667
61065.000000 1.750
61070.000000 1.667
61075.000000 1.667
61080.000000 1.667
61085.000000 1.667
61090.000000 1.667
61095.000000 1.750
61100.000000 1.750
61105.000000 1.667
61110.000000 1.667
61115.000000 1.667
61120.000000 1.583
61125.000000 1.667
61130.000000 1.667
61135.000000 1.667
61140.000000 1.667
61145.000000 1.667
61150.000000 1.667
61155.000000 1.667
61160.000000 1.667
61165.000000 1.667
61170.000000 1.667
61175.000000 1.667
61180.000000 1.667
61185.000000 1.667
61190.000000 1.667
61195.000000 1.667
61200.000000 1.667
61205.000000 1.750
61210.000000 1.667
61215.000000 1.667
61220.000000 1.667
61225.000000 1.667
61230.000000 1.667
61235.000000 1.667
61240.000000 1.667
61245.000000 1.667
61250.000000 1.583
61255.000000 1.667
61260.000000 1.667
61265.000000 1.667
61270.000000 1.667
61275.000000 1.667
61280.000000 1.667
61285.000000 1.667
61290.000000 1.667
61295.000000 1.667
61300.000000 1.667
61305.000000 1.667
61310.000000 1.667
61315.000000 1.667
61320.000000 1.667
61325.000000 1.667
61330.000000 1.667
61335.000000 1.750
61340.000000 1.667
61345.000000 1.667
61350.000000 1.667
61355.000000 1.667
61360.000000 1.667
61365.000000 1.667
61370.000000 1.667
61375.000000 1.667
61380.000000 1.750
61385.000000 1.750
61390.000000 1.750
61395.000000 1.750
61400.000000 1.750
61405.000000 1.750
61410.000000 1.750
61415.000000 1.750
61420.000000 1.750
61425.000000 1.750
61430.000000 1.750
61435.000000 1.750
61440.000000 1.750
61445.000000 1.750
61450.000000 1.750
61455.000000 1.750
61460.000000 1.750
61465.000000 1.750
61470.000000 1.667
61475.000000 1.750
61480.000000 1.750
61485.000000 1.750
61490.000000 1.667
61495.000000 1.667
61500.000000 1.667
61505.000000 1.667
61510.000000 1.667
61515.000000 1.667
61520.000000 1.667
61525.000000 1.667
61530.000000 1.667
61535.000000 1.667
61540.000000 1.667
61545.000000 1.667
61550.000000 1.667
61555.000000 1.667
61560.000000 1.667
61565.000000 1.667
61570.000000 1.667
61575.000000 1.667
61580.000000 1.667
61585.000000 1.667
61590.000000 1.667
61595.000000 1.667
61600.000000 1.667
61605.000000 1.667
61610.000000 1.667
61615.000000 1.667
61620.000000 1.667
61625.000000 1.667
61630.000000 1.667
61635.000000 1.667
61640.000000 1.667
61645.000000 1.667
61650.000000 1.667
61655.000000 1.667
61660.000000 1.667
61665.000000 1.667
61670.000000 1.667
61675.000000 1.667
61680.000000 1.667
61685.000000 1.667
61690.000000 1.667
61695.000000 1.667
61700.000000 1.667
61705.000000 1.667
61710.000000 1.667
61715.000000 1.667
61720.000000 1.667
61725.000000 1.667
61730.000000 1.667
61735.000000 1.667
61740.000000 1.667
61745.000000 1.667
61750.000000 1.667
61755.000000 1.667
61760.000000 1.667
61765.000000 1.667
61770.000000 1.583
61775.000000 1.583
61780.000000 1.583
61785.000000 1.583
61790.000000 1.583
61795.000000 1.667
61800.000000 1.667
61805.000000 1.667
61810.000000 1.583
61815.000000 1.583
61820.000000 1.583
61825.000000 1.583
61830.000000 1.667
61835.000000 1.583
61840.000000 1.667
61845.000000 1.750
61850.000000 1.583
61855.000000 1.583
61860.000000 1.667
61865.000000 1.667
61870.000000 1.583
61875.000000 1.583
61880.000000 1.583
61885.000000 1.583
61890.000000 1.583
61895.000000 1.583
61900.000000 1.333
61905.000000 1.417
61910.000000 1.500
61915.000000 1.667
61920.000000 1.500
61925.000000 1.500
61930.000000 1.500
61935.000000 1.500
61940.000000 1.500
61945.000000 1.667
61950.000000 1.583
61955.000000 1.583
61960.000000 1.500
61965.000000 1.583
61970.000000 1.667
61975.000000 1.667
61980.000000 1.667
61985.000000 1.667
61990.000000 1.583
61995.000000 1.667
62000.000000 1.667
62005.000000 1.667
62010.000000 1.583
62015.000000 1.667
62020.000000 1.667
62025.000000 1.750
62030.000000 1.750
62035.000000 1.750
62040.000000 1.667
62045.000000 1.667
62050.000000 1.667
62055.000000 1.667
62060.000000 1.667
62065.000000 1.667
62070.000000 1.667
62075.000000 1.667
62080.000000 1.667
62085.000000 1.667
62090.000000 1.667
62095.000000 1.667
62100.000000 1.667
62105.000000 1.667
62110.000000 1.750
62115.000000 1.667
62120.000000 1.667
62125.000000 1.750
62130.000000 1.750
62135.000000 1.667
62140.000000 1.667
62145.000000 1.667
62150.000000 1.667
62155.000000 1.667
62160.000000 1.667
62165.000000 1.667
62170.000000 1.667
62175.000000 1.667
62180.000000 1.667
62185.000000 1.667
62190.000000 1.667
62195.000000 1.667
62200.000000 1.667
62205.000000 1.667
62210.000000 1.667
62215.000000 1.667
62220.000000 1.500
62225.000000 1.583
62230.000000 1.583
62235.000000 1.667
62240.000000 1.667
62245.000000 1.667
62250.000000 1.667
62255.000000 1.667
62260.000000 1.583
62265.000000 1.667
62270.000000 1.583
62275.000000 1.583
62280.000000 1.583
62285.000000 1.583
62290.000000 1.583
62295.000000 1.417
62300.000000 1.500
62305.000000 1.583
62310.000000 1.583
62315.000000 1.667
62320.000000 1.500
62325.000000 1.500
62330.000000 1.583
62335.000000 1.500
62340.000000 1.583
62345.000000 1.583
62350.000000 1.583
62355.000000 1.583
62360.000000 1.583
62365.000000 1.583
62370.000000 1.583
62375.000000 1.583
62380.000000 1.583
62385.000000 1.667
62390.000000 1.667
62395.000000 1.667
62400.000000 1.667
62405.000000 1.667
62410.000000 1.667
62415.000000 1.667
62420.000000 1.667
62425.000000 1.667
62430.000000 1.667
62435.000000 1.667
62440.000000 1.667
62445.000000 1.667
62450.000000 1.667
62455.000000 1.667
62460.000000 1.667
62465.000000 1.667
62470.000000 1.667
62475.000000 1.667
62480.000000 1.667
62485.000000 1.667
62490.000000 1.583
62495.000000 1.583
62500.000000 1.583
62505.000000 1.667
62510.000000 1.667
62515.000000 1.667
62520.000000 1.667
62525.000000 1.667
62530.000000 1.750
62535.000000 1.750
62540.000000 1.667
62545.000000 1.667
62550.000000 1.750
62555.000000 1.750
62560.000000 1.583
62565.000000 1.750
62570.000000 1.667
62575.000000 1.667
62580.000000 1.667
62585.000000 1.667
62590.000000 1.667
62595.000000 1.667
62600.000000 1.667
62605.000000 1.583
62610.000000 1.583
62615.000000 1.667
62620.000000 1.583
62625.000000 1.500
62630.000000 1.583
62635.000000 1.667
62640.000000 1.583
62645.000000 1.583
62650.000000 1.583
62655.000000 1.583
62660.000000 1.667
62665.000000 1.583
62670.000000 1.667
62675.000000 1.667
62680.000000 1.667
62685.000000 1.667
62690.000000 1.583
62695.000000 1.500
62700.000000 1.583
62705.000000 1.500
62710.000000 1.500
62715.000000 1.417
62720.000000 1.417
62725.000000 1.500
62730.000000 1.500
62735.000000 1.500
62740.000000 1.583
62745.000000 1.583
62750.000000 1.500
62755.000000 1.583
62760.000000 1.583
62765.000000 1.500
62770.000000 1.500
62775.000000 1.583
62780.000000 1.583
62785.000000 1.583
62790.000000 1.500
62795.000000 1.500
62800.000000 1.500
62805.000000 1.500
62810.000000 1.500
62815.000000 1.500
62820.000000 1.500
62825.000000 1.500
62830.000000 1.500
62835.000000 1.500
62840.000000 1.583
62845.000000 1.583
62850.000000 1.500
62855.000000 1.417
62860.000000 1.500
62865.000000 1.500
62870.000000 1.500
62875.000000 1.500
62880.000000 1.417
62885.000000 1.500
62890.000000 1.500
62895.000000 1.500
62900.000000 1.500
62905.000000 1.583
62910.000000 1.500
62915.000000 1.500
62920.000000 1.583
62925.000000 1.583
62930.000000 1.583
62935.000000 1.583
62940.000000 1.500
62945.000000 1.500
62950.000000 1.583
62955.000000 1.583
62960.000000 1.583
62965.000000 1.583
62970.000000 1.583
62975.000000 1.500
62980.000000 1.500
62985.000000 1.583
62990.000000 1.500
62995.000000 1.500
63000.000000 1.500
63005.000000 1.500
63010.000000 1.500
63015.000000 1.500
63020.000000 1.500
63025.000000 1.500
63030.000000 1.500
63035.000000 1.500
63040.000000 1.500
63045.000000 1.583
63050.000000 1.500
63055.000000 1.667
63060.000000 1.583
63065.000000 1.500
63070.000000 1.583
63075.000000 1.500
63080.000000 1.417
63085.000000 1.500
63090.000000 1.417
63095.000000 1.583
63100.000000 1.583
63105.000000 1.500
63110.000000 1.500
63115.000000 1.500
63120.000000 1.667
63125.000000 1.500
63130.000000 1.583
63135.000000 1.667
63140.000000 1.583
63145.000000 1.667
63150.000000 1.667
63155.000000 1.583
63160.000000 1.583
63165.000000 1.500
63170.000000 1.500
63175.000000 1.667
63180.000000 1.583
63185.000000 1.583
63190.000000 1.500
63195.000000 1.500
63200.000000 1.500
63205.000000 1.500
63210.000000 1.500
63215.000000 1.500
63220.000000 1.500
63225.000000 1.500
63230.000000 1.500
63235.000000 1.500
63240.000000 1.500
63245.000000 1.500
63250.000000 1.500
63255.000000 1.500
63260.000000 1.500
63265.000000 1.500
63270.000000 1.500
63275.000000 1.500
63280.000000 1.500
63285.000000 1.583
63290.000000 1.583
63295.000000 1.583
63300.000000 1.500
63305.000000 1.500
63310.000000 1.583
63315.000000 1.583
63320.000000 1.583
63325.000000 1.583
63330.000000 1.667
63335.000000 1.667
63340.000000 1.667
63345.000000 1.833
63350.000000 1.833
63355.000000 1.750
63360.000000 1.667
63365.000000 1.667
63370.000000 1.833
63375.000000 1.667
63380.000000 1.667
63385.000000 1.667
63390.000000 1.667
63395.000000 1.667
63400.000000 1.667
63405.000000 1.583
63410.000000 1.500
63415.000000 1.500
63420.000000 1.667
63425.000000 1.583
63430.000000 1.583
63435.000000 1.583
63440.000000 1.500
63445.000000 1.500
63450.000000 1.500
63455.000000 1.500
63460.000000 1.500
63465.000000 1.500
63470.000000 1.500
63475.000000 1.583
63480.000000 1.500
63485.000000 1.500
63490.000000 1.500
63495.000000 1.500
63500.000000 1.500
63505.000000 1.500
63510.000000 1.500
63515.000000 1.500
63520.000000 1.500
63525.000000 1.667
63530.000000 1.583
63535.000000 1.583
63540.000000 1.583
63545.000000 1.583
63550.000000 1.583
63555.000000 1.583
63560.000000 1.583
63565.000000 1.583
63570.000000 1.583
63575.000000 1.417
63580.000000 1.500
63585.000000 1.500
63590.000000 1.583
63595.000000 1.500
63600.000000 1.500
63605.000000 1.500
63610.000000 1.583
63615.000000 1.583
63620.000000 1.667
63625.000000 1.667
63630.000000 1.500
63635.000000 1.500
63640.000000 1.667
63645.000000 1.667
63650.000000 1.667
63655.000000 1.667
63660.000000 1.750
63665.000000 1.667
63670.000000 1.667
63675.000000 1.750
63680.000000 1.667
63685.000000 1.667
63690.000000 1.583
63695.000000 1.583
63700.000000 1.583
63705.000000 1.667
63710.000000 1.583
63715.000000 1.583
63720.000000 1.583
63725.000000 1.750
63730.000000 1.750
63735.000000 1.583
63740.000000 1.583
63745.000000 1.583
63750.000000 1.667
63755.000000 1.583
63760.000000 1.583
63765.000000 1.583
63770.000000 1.583
63775.000000 1.500
63780.000000 1.500
63785.000000 1.500
63790.000000 1.417
63795.000000 1.417
63800.000000 1.583
63805.000000 1.417
63810.000000 1.417
63815.000000 1.417
63820.000000 1.417
63825.000000 1.417
63830.000000 1.500
63835.000000 1.583
63840.000000 1.583
63845.000000 1.583
63850.000000 1.583
63855.000000 1.583
63860.000000 1.667
63865.000000 1.667
63870.000000 1.583
63875.000000 1.667
63880.000000 1.750
63885.000000 1.750
63890.000000 1.667
63895.000000 1.667
63900.000000 1.667
63905.000000 1.667
63910.000000 1.583
63915.000000 1.583
63920.000000 1.667
63925.000000 1.667
63930.000000 1.583
63935.000000 1.583
63940.000000 1.583
63945.000000 1.583
63950.000000 1.583
63955.000000 1.583
63960.000000 1.583
63965.000000 1.417
63970.000000 1.583
63975.000000 1.583
63980.000000 1.583
63985.000000 1.583
63990.000000 1.500
63995.000000 1.500
64000.000000 1.583
64005.000000 1.500
64010.000000 1.583
64015.000000 1.583
64020.000000 1.500
64025.000000 1.583
64030.000000 1.667
64035.000000 1.583
64040.000000 1.583
64045.000000 1.583
64050.000000 1.500
64055.000000 1.583
64060.000000 1.583
64065.000000 1.667
64070.000000 1.583
64075.000000 1.583
64080.000000 1.500
64085.000000 1.583
64090.000000 1.583
64095.000000 1.500
64100.000000 1.583
64105.000000 1.500
64110.000000 1.500
64115.000000 1.583
64120.000000 1.500
64125.000000 1.500
64130.000000 1.500
64135.000000 1.500
64140.000000 1.500
64145.000000 1.500
64150.000000 1.500
64155.000000 1.500
64160.000000 1.500
64165.000000 1.500
64170.000000 1.500
64175.000000 1.500
64180.000000 1.500
64185.000000 1.583
64190.000000 1.667
64195.000000 1.667
64200.000000 1.667
64205.000000 1.667
64210.000000 1.667
64215.000000 1.667
64220.000000 1.667
64225.000000 1.583
64230.000000 1.583
64235.000000 1.583
64240.000000 1.667
64245.000000 1.667
64250.000000 1.667
64255.000000 1.750
64260.000000 1.750
64265.000000 1.750
64270.000000 1.750
64275.000000 1.750
64280.000000 1.750
64285.000000 1.667
64290.000000 1.667
64295.000000 1.583
64300.000000 1.500
64305.000000 1.667
64310.000000 1.583
64315.000000 1.583
64320.000000 1.583
64325.000000 1.583
64330.000000 1.583
64335.000000 1.583
64340.000000 1.583
64345.000000 1.583
64350.000000 1.583
64355.000000 1.667
64360.000000 1.583
64365.000000 1.583
64370.000000 1.583
64375.000000 1.583
64380.000000 1.583
64385.000000 1.583
64390.000000 1.667
64395.000000 1.583
64400.000000 1.583
64405.000000 1.583
64410.000000 1.583
64415.000000 1.667
64420.000000 1.667
64425.000000 1.500
64430.000000 1.583
64435.000000 1.583
64440.000000 1.583
64445.000000 1.583
64450.000000 1.583
64455.000000 1.583
64460.000000 1.583
64465.000000 1.583
64470.000000 1.583
64475.000000 1.583
64480.000000 1.583
64485.000000 1.667
64490.000000 1.583
64495.000000 1.583
64500.000000 1.583
64505.000000 1.583
64510.000000 1.583
64515.000000 1.667
64520.000000 1.583
64525.000000 1.583
64530.000000 1.583
64535.000000 1.583
64540.000000 1.667
64545.000000 1.583
64550.000000 1.583
64555.000000 1.583
64560.000000 1.583
64565.000000 1.583
64570.000000 1.583
64575.000000 1.583
64580.000000 1.583
64585.000000 1.583
64590.000000 1.583
64595.000000 1.583
64600.000000 1.500
64605.000000 1.500
64610.000000 1.583
64615.000000 1.583
64620.000000 1.667
64625.000000 1.583
64630.000000 1.583
64635.000000 1.583
64640.000000 1.500
64645.000000 1.583
64650.000000 1.500
64655.000000 1.500
64660.000000 1.500
64665.000000 1.500
64670.000000 1.583
64675.000000 1.500
64680.000000 1.583
64685.000000 1.583
64690.000000 1.583
64695.000000 1.583
64700.000000 1.583
64705.000000 1.583
64710.000000 1.583
64715.000000 1.583
64720.000000 1.583
64725.000000 1.583
64730.000000 1.583
64735.000000 1.583
64740.000000 1.583
64745.000000 1.583
64750.000000 1.667
64755.000000 1.667
64760.000000 1.667
64765.000000 1.667
64770.000000 1.667
64775.000000 1.667
64780.000000 1.667
64785.000000 1.583
64790.000000 1.583
64795.000000 1.583
64800.000000 1.583
64805.000000 1.667
64810.000000 1.583
64815.000000 1.667
64820.000000 1.667
64825.000000 1.583
64830.000000 1.667
64835.000000 1.583
64840.000000 1.583
64845.000000 1.667
64850.000000 1.667
64855.000000 1.667
64860.000000 1.667
64865.000000 1.667
64870.000000 1.667
64875.000000 1.667
64880.000000 1.667
64885.000000 1.667
64890.000000 1.667
64895.000000 1.667
64900.000000 1.667
64905.000000 1.667
64910.000000 1.750
64915.000000 1.667
64920.000000 1.667
64925.000000 1.667
64930.000000 1.667
64935.000000 1.667
64940.000000 1.667
64945.000000 1.667
64950.000000 1.667
64955.000000 1.667
64960.000000 1.667
64965.000000 1.667
64970.000000 1.667
64975.000000 1.667
64980.000000 1.667
64985.000000 1.667
64990.000000 1.667
64995.000000 1.667
65000.000000 1.667
65005.000000 1.667
65010.000000 1.667
65015.000000 1.667
65020.000000 1.667
65025.000000 1.667
65030.000000 1.667
65035.000000 1.667
65040.000000 1.667
65045.000000 1.667
65050.000000 1.667
65055.000000 1.750
65060.000000 1.667
65065.000000 1.667
65070.000000 1.667
65075.000000 1.667
65080.000000 1.667
65085.000000 1.667
65090.000000 1.667
65095.000000 1.583
65100.000000 1.667
65105.000000 1.667
65110.000000 1.667
65115.000000 1.667
65120.000000 1.667
65125.000000 1.667
65130.000000 1.667
65135.000000 1.667
65140.000000 1.667
65145.000000 1.667
65150.000000 1.667
65155.000000 1.667
65160.000000 1.667
65165.000000 1.667
65170.000000 1.667
65175.000000 1.667
65180.000000 1.667
65185.000000 1.667
65190.000000 1.667
65195.000000 1.667
65200.000000 1.667
65205.000000 1.667
65210.000000 1.667
65215.000000 1.667
65220.000000 1.667
65225.000000 1.667
65230.000000 1.667
65235.000000 1.667
65240.000000 1.667
65245.000000 1.667
65250.000000 1.667
65255.000000 1.667
65260.000000 1.667
65265.000000 1.667
65270.000000 1.667
65275.000000 1.667
65280.000000 1.667
65285.000000 1.667
65290.000000 1.667
65295.000000 1.667
65300.000000 1.667
65305.000000 1.667
65310.000000 1.750
65315.000000 1.750
65320.000000 1.750
65325.000000 1.750
65330.000000 1.667
65335.000000 1.667
65340.000000 1.667
65345.000000 1.667
65350.000000 1.667
65355.000000 1.667
65360.000000 1.667
65365.000000 1.667
65370.000000 1.667
65375.000000 1.667
65380.000000 1.667
65385.000000 1.667
65390.000000 1.750
65395.000000 1.667
65400.000000 1.750
65405.000000 1.750
65410.000000 1.750
65415.000000 1.750
65420.000000 1.750
65425.000000 1.667
65430.000000 1.667
65435.000000 1.750
65440.000000 1.667
65445.000000 1.667
65450.000000 1.583
65455.000000 1.667
65460.000000 1.667
65465.000000 1.667
65470.000000 1.667
65475.000000 1.583
65480.000000 1.667
65485.000000 1.667
65490.000000 1.583
65495.000000 1.583
65500.000000 1.583
65505.000000 1.667
65510.000000 1.667
65515.000000 1.667
65520.000000 1.667
65525.000000 1.667
65530.000000 1.583
65535.000000 1.583
65540.000000 1.583
65545.000000 1.583
65550.000000 1.583
65555.000000 1.583
65560.000000 1.583
65565.000000 1.667
65570.000000 1.583
65575.000000 1.583
65580.000000 1.583
65585.000000 1.583
65590.000000 1.667
65595.000000 1.667
65600.000000 1.667
65605.000000 1.667
65610.000000 1.583
65615.000000 1.667
65620.000000 1.750
65625.000000 1.750
65630.000000 1.667
65635.000000 1.667
65640.000000 1.667
65645.000000 1.667
65650.000000 1.667
65655.000000 1.583
65660.000000 1.667
65665.000000 1.583
65670.000000 1.667
65675.000000 1.667
65680.000000 1.667
65685.000000 1.583
65690.000000 1.583
65695.000000 1.667
65700.000000 1.583
65705.000000 1.583
65710.000000 1.583
65715.000000 1.583
65720.000000 1.583
65725.000000 1.583
65730.000000 1.583
65735.000000 1.583
65740.000000 1.667
65745.000000 1.583
65750.000000 1.583
65755.000000 1.583
65760.000000 1.583
65765.000000 1.583
65770.000000 1.583
65775.000000 1.583
65780.000000 1.583
65785.000000 1.583
65790.000000 1.583
65795.000000 1.583
65800.000000 1.667
65805.000000 1.667
65810.000000 1.667
65815.000000 1.667
65820.000000 1.583
65825.000000 1.583
65830.000000 1.667
65835.000000 1.667
65840.000000 1.667
65845.000000 1.667
65850.000000 1.583
65855.000000 1.583
65860.000000 1.583
65865.000000 1.583
65870.000000 1.583
65875.000000 1.583
65880.000000 1.583
65885.000000 1.583
65890.000000 1.583
65895.000000 1.500
65900.000000 1.500
65905.000000 1.500
65910.000000 1.500
65915.000000 1.583
65920.000000 1.500
65925.000000 1.583
65930.000000 1.583
65935.000000 1.750
65940.000000 1.583
65945.000000 1.750
65950.000000 1.750
65955.000000 1.667
65960.000000 1.667
65965.000000 1.667
65970.000000 1.667
65975.000000 1.667
65980.000000 1.667
65985.000000 1.667
65990.000000 1.667
65995.000000 1.667
66000.000000 1.583
66005.000000 1.667
66010.000000 1.667
66015.000000 1.667
66020.000000 1.667
66025.000000 1.750
66030.000000 1.750
66035.000000 1.667
66040.000000 1.667
66045.000000 1.667
66050.000000 1.583
66055.000000 1.583
66060.000000 1.750
66065.000000 1.667
66070.000000 1.750
66075.000000 1.667
66080.000000 1.750
66085.000000 1.750
66090.000000 1.750
66095.000000 1.667
66100.000000 1.750
66105.000000 1.667
66110.000000 1.667
66115.000000 1.667
66120.000000 1.583
66125.000000 1.667
66130.000000 1.667
66135.000000 1.667
66140.000000 1.667
66145.000000 1.750
66150.000000 1.667
66155.000000 1.667
66160.000000 1.667
66165.000000 1.667
66170.000000 1.583
66175.000000 1.667
66180.000000 1.750
66185.000000 1.750
66190.000000 1.750
66195.000000 1.750
66200.000000 1.750
66205.000000 1.750
66210.000000 1.750
66215.000000 1.667
66220.000000 1.750
66225.000000 1.667
66230.000000 1.750
66235.000000 1.667
66240.000000 1.667
66245.000000 1.750
66250.000000 1.750
66255.000000 1.583
66260.000000 1.583
66265.000000 1.583
66270.000000 1.583
66275.000000 1.583
66280.000000 1.500
66285.000000 1.583
66290.000000 1.583
66295.000000 1.583
66300.000000 1.667
66305.000000 1.667
66310.000000 1.583
66315.000000 1.667
66320.000000 1.667
66325.000000 1.750
66330.000000 1.583
66335.000000 1.750
66340.000000 1.667
66345.000000 1.667
66350.000000 1.583
66355.000000 1.667
66360.000000 1.667
66365.000000 1.750
66370.000000 1.833
66375.000000 1.750
66380.000000 1.833
66385.000000 1.750
66390.000000 1.750
66395.000000 1.750
66400.000000 1.750
66405.000000 1.750
66410.000000 1.667
66415.000000 1.750
66420.000000 1.750
66425.000000 1.750
66430.000000 1.583
66435.000000 1.750
66440.000000 1.667
66445.000000 1.667
66450.000000 1.750
66455.000000 1.750
66460.000000 1.833
66465.000000 1.833
66470.000000 1.833
66475.000000 1.833
66480.000000 1.833
66485.000000 1.833
66490.000000 1.833
66495.000000 1.833
66500.000000 1.833
66505.000000 1.833
66510.000000 1.833
66515.000000 1.833
66520.000000 1.833
66525.000000 1.833
66530.000000 1.917
66535.000000 1.833
66540.000000 1.917
66545.000000 1.833
66550.000000 1.833
66555.000000 1.833
66560.000000 1.833
66565.000000 1.750
66570.000000 1.750
66575.000000 1.750
66580.000000 1.750
66585.000000 1.750
66590.000000 1.750
66595.000000 1.667
66600.000000 1.750
66605.000000 1.750
66610.000000 1.833
66615.000000 1.750
66620.000000 1.833
66625.000000 1.917
66630.000000 1.833
66635.000000 1.917
66640.000000 1.917
66645.000000 1.833
66650.000000 1.917
66655.000000 1.833
66660.000000 1.833
66665.000000 1.833
66670.000000 1.917
66675.000000 1.833
66680.000000 1.750
66685.000000 1.833
66690.000000 1.833
66695.000000 1.833
66700.000000 1.833
66705.000000 1.833
66710.000000 1.833
66715.000000 1.833
66720.000000 1.667
66725.000000 1.750
66730.000000 1.750
66735.000000 1.750
66740.000000 1.833
66745.000000 1.833
66750.000000 1.750
66755.000000 1.667
66760.000000 1.667
66765.000000 1.667
66770.000000 1.750
66775.000000 1.833
66780.000000 1.833
66785.000000 1.833
66790.000000 1.833
66795.000000 1.833
66800.000000 1.833
66805.000000 1.667
66810.000000 1.833
66815.000000 1.833
66820.000000 1.750
66825.000000 1.833
66830.000000 1.750
66835.000000 1.667
66840.000000 1.833
66845.000000 1.833
66850.000000 1.833
66855.000000 1.750
66860.000000 1.667
66865.000000 1.833
66870.000000 1.833
66875.000000 1.833
66880.000000 1.833
66885.000000 1.833
66890.000000 1.833
66895.000000 1.833
66900.000000 1.833
66905.000000 1.750
66910.000000 1.833
66915.000000 1.833
66920.000000 1.750
66925.000000 1.750
66930.000000 1.750
66935.000000 1.750
66940.000000 1.667
66945.000000 1.667
66950.000000 1.667
66955.000000 1.750
66960.000000 1.750
66965.000000 1.750
66970.000000 1.750
66975.000000 1.750
66980.000000 1.583
66985.000000 1.667
66990.000000 1.667
66995.000000 1.667
67000.000000 1.750
67005.000000 1.750
67010.000000 1.750
67015.000000 1.750
67020.000000 1.750
67025.000000 1.750
67030.000000 1.750
67035.000000 1.750
67040.000000 1.750
67045.000000 1.667
67050.000000 1.750
67055.000000 1.750
67060.000000 1.750
67065.000000 1.750
67070.000000 1.750
67075.000000 1.750
67080.000000 1.667
67085.000000 1.667
67090.000000 1.667
67095.000000 1.667
67100.000000 1.667
67105.000000 1.667
67110.000000 1.667
67115.000000 1.667
67120.000000 1.667
67125.000000 1.667
67130.000000 1.667
67135.000000 1.667
67140.000000 1.667
67145.000000 1.667
67150.000000 1.667
67155.000000 1.583
67160.000000 1.667
67165.000000 1.667
67170.000000 1.667
67175.000000 1.583
67180.000000 1.667
67185.000000 1.583
67190.000000 1.667
67195.000000 1.583
67200.000000 1.583
67205.000000 1.583
67210.000000 1.583
67215.000000 1.583
67220.000000 1.500
67225.000000 1.667
67230.000000 1.583
67235.000000 1.583
67240.000000 1.500
67245.000000 1.500
67250.000000 1.500
67255.000000 1.500
67260.000000 1.500
67265.000000 1.500
67270.000000 1.583
67275.000000 1.583
67280.000000 1.583
67285.000000 1.500
67290.000000 1.500
67295.000000 1.500
67300.000000 1.500
67305.000000 1.417
67310.000000 1.417
67315.000000 1.417
67320.000000 1.417
67325.000000 1.417
67330.000000 1.583
67335.000000 1.500
67340.000000 1.583
67345.000000 1.500
67350.000000 1.500
67355.000000 1.500
67360.000000 1.417
67365.000000 1.583
67370.000000 1.500
67375.000000 1.500
67380.000000 1.417
67385.000000 1.500
67390.000000 1.333
67395.000000 1.417
67400.000000 1.417
67405.000000 1.500
67410.000000 1.500
67415.000000 1.500
67420.000000 1.417
67425.000000 1.500
67430.000000 1.500
67435.000000 1.583
67440.000000 1.417
67445.000000 1.500
67450.000000 1.667
67455.000000 1.500
67460.000000 1.500
67465.000000 1.583
67470.000000 1.583
67475.000000 1.667
67480.000000 1.417
67485.000000 1.500
67490.000000 1.500
67495.000000 1.500
67500.000000 1.500
67505.000000 1.500
67510.000000 1.583
67515.000000 1.583
67520.000000 1.583
67525.000000 1.500
67530.000000 1.583
67535.000000 1.583
67540.000000 1.500
67545.000000 1.417
67550.000000 1.417
67555.000000 1.667
67560.000000 1.667
67565.000000 1.583
67570.000000 1.417
67575.000000 1.333
67580.000000 1.500
67585.000000 1.333
67590.000000 1.417
67595.000000 1.417
67600.000000 1.417
67605.000000 1.417
67610.000000 1.500
67615.000000 1.500
67620.000000 1.500
67625.000000 1.500
67630.000000 1.500
67635.000000 1.583
67640.000000 1.583
67645.000000 1.500
67650.000000 1.583
67655.000000 1.583
67660.000000 1.583
67665.000000 1.583
67670.000000 1.500
67675.000000 1.500
67680.000000 1.583
67685.000000 1.583
67690.000000 1.583
67695.000000 1.583
67700.000000 1.583
67705.000000 1.500
67710.000000 1.583
67715.000000 1.583
67720.000000 1.750
67725.000000 1.667
67730.000000 1.667
67735.000000 1.500
67740.000000 1.583
67745.000000 1.417
67750.000000 1.500
67755.000000 1.500
67760.000000 1.583
67765.000000 1.583
67770.000000 1.417
67775.000000 1.583
67780.000000 1.500
67785.000000 1.667
67790.000000 1.750
67795.000000 1.750
67800.000000 1.583
67805.000000 1.500
67810.000000 1.750
67815.000000 1.583
67820.000000 1.750
67825.000000 1.667
67830.000000 1.583
67835.000000 1.583
67840.000000 1.583
67845.000000 1.583
67850.000000 1.583
67855.000000 1.583
67860.000000 1.500
67865.000000 1.583
67870.000000 1.583
67875.000000 1.583
67880.000000 1.583
67885.000000 1.583
67890.000000 1.500
67895.000000 1.500
67900.000000 1.500
67905.000000 1.500
67910.000000 1.583
67915.000000 1.583
67920.000000 1.667
67925.000000 1.417
67930.000000 1.500
67935.000000 1.417
67940.000000 1.417
67945.000000 1.417
67950.000000 1.500
67955.000000 1.500
67960.000000 1.500
67965.000000 1.500
67970.000000 1.417
67975.000000 1.500
67980.000000 1.417
67985.000000 1.417
67990.000000 1.417
67995.000000 1.417
68000.000000 1.500
68005.000000 1.500
68010.000000 1.500
68015.000000 1.500
68020.000000 1.500
68025.000000 1.417
68030.000000 1.500
68035.000000 1.417
68040.000000 1.500
68045.000000 1.500
68050.000000 1.333
68055.000000 1.333
68060.000000 1.333
68065.000000 1.333
68070.000000 1.333
68075.000000 1.333
68080.000000 1.417
68085.000000 1.417
68090.000000 1.417
68095.000000 1.500
68100.000000 1.500
68105.000000 1.583
68110.000000 1.583
68115.000000 1.583
68120.000000 1.583
68125.000000 1.583
68130.000000 1.583
68135.000000 1.667
68140.000000 1.583
68145.000000 1.583
68150.000000 1.667
68155.000000 1.583
68160.000000 1.583
68165.000000 1.583
68170.000000 1.583
68175.000000 1.667
68180.000000 1.583
68185.000000 1.750
68190.000000 1.583
68195.000000 1.583
68200.000000 1.583
68205.000000 1.583
68210.000000 1.500
68215.000000 1.583
68220.000000 1.583
68225.000000 1.583
68230.000000 1.583
68235.000000 1.583
68240.000000 1.583
68245.000000 1.667
68250.000000 1.583
68255.000000 1.667
68260.000000 1.667
68265.000000 1.667
68270.000000 1.667
68275.000000 1.667
68280.000000 1.667
68285.000000 1.583
68290.000000 1.667
68295.000000 1.583
68300.000000 1.583
68305.000000 1.583
68310.000000 1.583
68315.000000 1.583
68320.000000 1.667
68325.000000 1.583
68330.000000 1.667
68335.000000 1.667
68340.000000 1.667
68345.000000 1.667
68350.000000 1.667
68355.000000 1.667
68360.000000 1.667
68365.000000 1.500
68370.000000 1.583
68375.000000 1.583
68380.000000 1.667
68385.000000 1.500
68390.000000 1.500
68395.000000 1.583
68400.000000 1.500
68405.000000 1.583
68410.000000 1.500
68415.000000 1.583
68420.000000 1.583
68425.000000 1.500
68430.000000 1.583
68435.000000 1.583
68440.000000 1.583
68445.000000 1.583
68450.000000 1.583
68455.000000 1.667
68460.000000 1.583
68465.000000 1.583
68470.000000 1.500
68475.000000 1.583
68480.000000 1.500
68485.000000 1.500
68490.000000 1.583
68495.000000 1.500
68500.000000 1.583
68505.000000 1.583
68510.000000 1.500
68515.000000 1.500
68520.000000 1.500
68525.000000 1.500
68530.000000 1.500
68535.000000 1.500
68540.000000 1.583
68545.000000 1.500
68550.000000 1.500
68555.000000 1.500
68560.000000 1.500
68565.000000 1.500
68570.000000 1.500
68575.000000 1.500
68580.000000 1.500
68585.000000 1.500
68590.000000 1.500
68595.000000 1.500
68600.000000 1.500
68605.000000 1.500
68610.000000 1.500
68615.000000 1.500
68620.000000 1.583
68625.000000 1.500
68630.000000 1.500
68635.000000 1.500
68640.000000 1.500
68645.000000 1.500
68650.000000 1.583
68655.000000 1.583
68660.000000 1.583
68665.000000 1.583
68670.000000 1.583
68675.000000 1.500
68680.000000 1.500
68685.000000 1.500
68690.000000 1.583
68695.000000 1.583
68700.000000 1.500
68705.000000 1.500
68710.000000 1.500
68715.000000 1.500
68720.000000 1.417
68725.000000 1.500
68730.000000 1.500
68735.000000 1.500
68740.000000 1.583
68745.000000 1.500
68750.000000 1.500
68755.000000 1.500
68760.000000 1.500
68765.000000 1.500
68770.000000 1.500
68775.000000 1.500
68780.000000 1.500
68785.000000 1.500
68790.000000 1.500
68795.000000 1.500
68800.000000 1.500
68805.000000 1.500
68810.000000 1.500
68815.000000 1.500
68820.000000 1.500
68825.000000 1.500
68830.000000 1.500
68835.000000 1.500
68840.000000 1.500
68845.000000 1.583
68850.000000 1.583
68855.000000 1.667
68860.000000 1.583
68865.000000 1.583
68870.000000 1.583
68875.000000 1.583
68880.000000 1.583
68885.000000 1.583
68890.000000 1.583
68895.000000 1.583
68900.000000 1.583
68905.000000 1.667
68910.000000 1.667
68915.000000 1.750
68920.000000 1.667
68925.000000 1.667
68930.000000 1.667
68935.000000 1.750
68940.000000 1.583
68945.000000 1.667
68950.000000 1.583
68955.000000 1.667
68960.000000 1.583
68965.000000 1.583
68970.000000 1.583
68975.000000 1.583
68980.000000 1.583
68985.000000 1.583
68990.000000 1.667
68995.000000 1.583
69000.000000 1.667
69005.000000 1.667
69010.000000 1.667
69015.000000 1.667
69020.000000 1.583
69025.000000 1.500
69030.000000 1.583
69035.000000 1.583
69040.000000 1.500
69045.000000 1.500
69050.000000 1.583
69055.000000 1.500
69060.000000 1.500
69065.000000 1.500
69070.000000 1.500
69075.000000 1.583
69080.000000 1.500
69085.000000 1.417
69090.000000 1.500
69095.000000 1.500
69100.000000 1.500
69105.000000 1.500
69110.000000 1.500
69115.000000 1.500
69120.000000 1.500
69125.000000 1.500
69130.000000 1.500
69135.000000 1.500
69140.000000 1.500
69145.000000 1.500
69150.000000 1.500
69155.000000 1.500
69160.000000 1.500
69165.000000 1.500
69170.000000 1.583
69175.000000 1.583
69180.000000 1.583
69185.000000 1.583
69190.000000 1.583
69195.000000 1.583
69200.000000 1.500
69205.000000 1.583
69210.000000 1.500
69215.000000 1.667
69220.000000 1.583
69225.000000 1.500
69230.000000 1.583
69235.000000 1.583
69240.000000 1.583
69245.000000 1.667
69250.000000 1.667
69255.000000 1.667
69260.000000 1.583
69265.000000 1.583
69270.000000 1.583
69275.000000 1.583
69280.000000 1.583
69285.000000 1.583
69290.000000 1.583
69295.000000 1.583
69300.000000 1.583
69305.000000 1.500
69310.000000 1.583
69315.000000 1.583
69320.000000 1.583
69325.000000 1.583
69330.000000 1.583
69335.000000 1.583
69340.000000 1.583
69345.000000 1.583
69350.000000 1.583
69355.000000 1.500
69360.000000 1.500
69365.000000 1.583
69370.000000 1.583
69375.000000 1.583
69380.000000 1.583
69385.000000 1.583
69390.000000 1.583
69395.000000 1.583
69400.000000 1.583
69405.000000 1.583
69410.000000 1.583
69415.000000 1.667
69420.000000 1.750
69425.000000 1.583
69430.000000 1.583
69435.000000 1.583
69440.000000 1.583
69445.000000 1.583
69450.000000 1.583
69455.000000 1.583
69460.000000 1.583
69465.000000 1.583
69470.000000 1.583
69475.000000 1.583
69480.000000 1.583
69485.000000 1.583
69490.000000 1.500
69495.000000 1.583
69500.000000 1.583
69505.000000 1.583
69510.000000 1.583
69515.000000 1.583
69520.000000 1.583
69525.000000 1.583
69530.000000 1.583
69535.000000 1.583
69540.000000 1.583
69545.000000 1.667
69550.000000 1.667
69555.000000 1.667
69560.000000 1.583
69565.000000 1.583
69570.000000 1.667
69575.000000 1.667
69580.000000 1.583
69585.000000 1.750
69590.000000 1.667
69595.000000 1.667
69600.000000 1.667
69605.000000 1.667
69610.000000 1.667
69615.000000 1.667
69620.000000 1.667
69625.000000 1.667
69630.000000 1.667
69635.000000 1.667
69640.000000 1.583
69645.000000 1.667
69650.000000 1.667
69655.000000 1.667
69660.000000 1.667
69665.000000 1.667
69670.000000 1.667
69675.000000 1.750
69680.000000 1.750
69685.000000 1.750
69690.000000 1.750
69695.000000 1.750
69700.000000 1.750
69705.000000 1.750
69710.000000 1.750
69715.000000 1.750
69720.000000 1.750
69725.000000 1.750
69730.000000 1.750
69735.000000 1.750
69740.000000 1.667
69745.000000 1.750
69750.000000 1.750
69755.000000 1.833
69760.000000 1.750
69765.000000 1.750
69770.000000 1.833
69775.000000 1.583
69780.000000 1.667
69785.000000 1.667
69790.000000 1.667
69795.000000 1.667
69800.000000 1.667
69805.000000 1.667
69810.000000 1.750
69815.000000 1.667
69820.000000 1.750
69825.000000 1.583
69830.000000 1.667
69835.000000 1.750
69840.000000 1.583
69845.000000 1.583
69850.000000 1.667
69855.000000 1.750
69860.000000 1.750
69865.000000 1.750
69870.000000 1.583
69875.000000 1.667
69880.000000 1.667
69885.000000 1.583
69890.000000 1.583
69895.000000 1.583
69900.000000 1.667
69905.000000 1.583
69910.000000 1.583
69915.000000 1.583
69920.000000 1.583
69925.000000 1.583
69930.000000 1.583
69935.000000 1.583
69940.000000 1.583
69945.000000 1.583
69950.000000 1.583
69955.000000 1.583
69960.000000 1.583
69965.000000 1.583
69970.000000 1.583
69975.000000 1.583
69980.000000 1.583
69985.000000 1.583
69990.000000 1.583
69995.000000 1.583
70000.000000 1.583
70005.000000 1.583
70010.000000 1.583
70015.000000 1.583
70020.000000 1.500
70025.000000 1.583
70030.000000 1.583
70035.000000 1.583
70040.000000 1.583
70045.000000 1.583
70050.000000 1.500
70055.000000 1.583
70060.000000 1.500
70065.000000 1.500
70070.000000 1.583
70075.000000 1.500
70080.000000 1.500
70085.000000 1.500
70090.000000 1.500
70095.000000 1.500
70100.000000 1.500
70105.000000 1.500
70110.000000 1.500
70115.000000 1.500
70120.000000 1.500
70125.000000 1.500
70130.000000 1.500
70135.000000 1.500
70140.000000 1.500
70145.000000 1.500
70150.000000 1.500
70155.000000 1.500
70160.000000 1.500
70165.000000 1.500
70170.000000 1.500
70175.000000 1.500
70180.000000 1.500
70185.000000 1.500
70190.000000 1.500
70195.000000 1.500
70200.000000 1.500
70205.000000 1.667
70210.000000 1.583
70215.000000 1.583
70220.000000 1.500
70225.000000 1.583
70230.000000 1.500
70235.000000 1.500
70240.000000 1.583
70245.000000 1.583
70250.000000 1.583
70255.000000 1.583
70260.000000 1.583
70265.000000 1.583
70270.000000 1.583
70275.000000 1.583
70280.000000 1.583
70285.000000 1.500
70290.000000 1.583
70295.000000 1.583
70300.000000 1.583
70305.000000 1.583
70310.000000 1.583
70315.000000 1.583
70320.000000 1.583
70325.000000 1.583
70330.000000 1.583
70335.000000 1.583
70340.000000 1.583
70345.000000 1.583
70350.000000 1.667
70355.000000 1.667
70360.000000 1.667
70365.000000 1.583
70370.000000 1.583
70375.000000 1.583
70380.000000 1.583
70385.000000 1.667
70390.000000 1.583
70395.000000 1.667
70400.000000 1.667
70405.000000 1.583
70410.000000 1.667
70415.000000 1.583
70420.000000 1.583
70425.000000 1.667
70430.000000 1.667
70435.000000 1.667
70440.000000 1.583
70445.000000 1.583
70450.000000 1.583
70455.000000 1.583
70460.000000 1.583
70465.000000 1.583
70470.000000 1.667
70475.000000 1.667
70480.000000 1.667
70485.000000 1.583
70490.000000 1.583
70495.000000 1.667
70500.000000 1.667
70505.000000 1.667
70510.000000 1.583
70515.000000 1.750
70520.000000 1.667
70525.000000 1.750
70530.000000 1.667
70535.000000 1.750
70540.000000 1.667
70545.000000 1.667
70550.000000 1.583
70555.000000 1.583
70560.000000 1.750
70565.000000 1.750
70570.000000 1.667
70575.000000 1.667
70580.000000 1.667
70585.000000 1.667
70590.000000 1.667
70595.000000 1.667
70600.000000 1.667
70605.000000 1.667
70610.000000 1.667
70615.000000 1.667
70620.000000 1.667
70625.000000 1.667
70630.000000 1.667
70635.000000 1.667
70640.000000 1.667
70645.000000 1.667
70650.000000 1.583
70655.000000 1.583
70660.000000 1.583
70665.000000 1.667
70670.000000 1.583
70675.000000 1.500
70680.000000 1.583
70685.000000 1.667
70690.000000 1.667
70695.000000 1.667
70700.000000 1.667
70705.000000 1.750
70710.000000 1.750
70715.000000 1.583
70720.000000 1.583
70725.000000 1.583
70730.000000 1.583
70735.000000 1.583
70740.000000 1.583
70745.000000 1.583
70750.000000 1.667
70755.000000 1.583
70760.000000 1.583
70765.000000 1.583
70770.000000 1.583
70775.000000 1.583
70780.000000 1.667
70785.000000 1.583
70790.000000 1.583
70795.000000 1.583
70800.000000 1.583
70805.000000 1.583
70810.000000 1.583
70815.000000 1.583
70820.000000 1.583
70825.000000 1.583
70830.000000 1.583
70835.000000 1.583
70840.000000 1.583
70845.000000 1.583
70850.000000 1.583
70855.000000 1.583
70860.000000 1.583
70865.000000 1.583
70870.000000 1.583
70875.000000 1.583
70880.000000 1.583
70885.000000 1.583
70890.000000 1.583
70895.000000 1.583
70900.000000 1.583
70905.000000 1.667
70910.000000 1.583
70915.000000 1.583
70920.000000 1.583
70925.000000 1.667
70930.000000 1.583
70935.000000 1.667
70940.000000 1.583
70945.000000 1.583
70950.000000 1.583
70955.000000 1.583
70960.000000 1.583
70965.000000 1.583
70970.000000 1.583
70975.000000 1.583
70980.000000 1.583
70985.000000 1.667
70990.000000 1.667
70995.000000 1.583
71000.000000 1.667
71005.000000 1.667
71010.000000 1.667
71015.000000 1.667
71020.000000 1.667
71025.000000 1.667
71030.000000 1.667
71035.000000 1.583
71040.000000 1.583
71045.000000 1.583
71050.000000 1.583
71055.000000 1.583
71060.000000 1.583
71065.000000 1.583
71070.000000 1.583
71075.000000 1.667
71080.000000 1.583
71085.000000 1.583
71090.000000 1.583
71095.000000 1.583
71100.000000 1.583
71105.000000 1.583
71110.000000 1.583
71115.000000 1.583
71120.000000 1.583
71125.000000 1.583
71130.000000 1.583
71135.000000 1.583
71140.000000 1.583
71145.000000 1.583
71150.000000 1.583
71155.000000 1.583
71160.000000 1.667
71165.000000 1.667
71170.000000 1.667
71175.000000 1.667
71180.000000 1.667
71185.000000 1.667
71190.000000 1.667
71195.000000 1.583
71200.000000 1.667
71205.000000 1.667
71210.000000 1.667
71215.000000 1.667
71220.000000 1.667
71225.000000 1.667
71230.000000 1.667
71235.000000 1.583
71240.000000 1.667
71245.000000 1.667
71250.000000 1.667
71255.000000 1.667
71260.000000 1.667
71265.000000 1.667
71270.000000 1.667
71275.000000 1.667
71280.000000 1.667
71285.000000 1.667
71290.000000 1.583
71295.000000 1.583
71300.000000 1.667
71305.000000 1.667
71310.000000 1.583
71315.000000 1.667
71320.000000 1.583
71325.000000 1.583
71330.000000 1.667
71335.000000 1.667
71340.000000 1.667
71345.000000 1.667
71350.000000 1.667
71355.000000 1.667
71360.000000 1.667
71365.000000 1.667
71370.000000 1.667
71375.000000 1.583
71380.000000 1.583
71385.000000 1.583
71390.000000 1.583
71395.000000 1.583
71400.000000 1.583
71405.000000 1.583
71410.000000 1.583
71415.000000 1.500
71420.000000 1.500
71425.000000 1.500
71430.000000 1.500
71435.000000 1.583
71440.000000 1.583
71445.000000 1.583
71450.000000 1.583
71455.000000 1.583
71460.000000 1.500
71465.000000 1.583
71470.000000 1.667
71475.000000 1.667
71480.000000 1.583
71485.000000 1.583
71490.000000 1.583
71495.000000 1.500
71500.000000 1.500
71505.000000 1.583
71510.000000 1.583
71515.000000 1.500
71520.000000 1.500
71525.000000 1.500
71530.000000 1.500
71535.000000 1.500
71540.000000 1.667
71545.000000 1.500
71550.000000 1.667
71555.000000 1.583
71560.000000 1.583
71565.000000 1.583
71570.000000 1.750
71575.000000 1.583
71580.000000 1.500
71585.000000 1.583
71590.000000 1.500
71595.000000 1.500
71600.000000 1.583
71605.000000 1.500
71610.000000 1.500
71615.000000 1.500
71620.000000 1.500
71625.000000 1.500
71630.000000 1.500
71635.000000 1.500
71640.000000 1.417
71645.000000 1.583
71650.000000 1.500
71655.000000 1.500
71660.000000 1.667
71665.000000 1.583
71670.000000 1.583
71675.000000 1.417
71680.000000 1.500
71685.000000 1.583
71690.000000 1.583
71695.000000 1.500
71700.000000 1.667
71705.000000 1.583
71710.000000 1.500
71715.000000 1.500
71720.000000 1.583
71725.000000 1.583
71730.000000 1.500
71735.000000 1.583
71740.000000 1.667
71745.000000 1.667
71750.000000 1.667
71755.000000 1.667
71760.000000 1.667
71765.000000 1.667
71770.000000 1.750
71775.000000 1.750
71780.000000 1.667
71785.000000 1.667
71790.000000 1.750
71795.000000 1.750
71800.000000 1.667
71805.000000 1.667
71810.000000 1.667
71815.000000 1.667
71820.000000 1.667
71825.000000 1.667
71830.000000 1.667
71835.000000 1.667
71840.000000 1.667
71845.000000 1.667
71850.000000 1.667
71855.000000 1.667
71860.000000 1.667
71865.000000 1.583
71870.000000 1.500
71875.000000 1.583
71880.000000 1.583
71885.000000 1.583
71890.000000 1.583
71895.000000 1.583
71900.000000 1.583
71905.000000 1.583
71910.000000 1.583
71915.000000 1.583
71920.000000 1.583
71925.000000 1.583
71930.000000 1.583
71935.000000 1.583
71940.000000 1.583
71945.000000 1.583
71950.000000 1.583
71955.000000 1.583
71960.000000 1.583
71965.000000 1.583
71970.000000 1.667
71975.000000 1.583
71980.000000 1.583
71985.000000 1.583
71990.000000 1.583
71995.000000 1.583
72000.000000 1.583
72005.000000 1.583
72010.000000 1.583
72015.000000 1.583
72020.000000 1.583
72025.000000 1.583
72030.000000 1.583
72035.000000 1.583
72040.000000 1.583
72045.000000 1.583
72050.000000 1.500
72055.000000 1.583
72060.000000 1.583
72065.000000 1.583
72070.000000 1.583
72075.000000 1.583
72080.000000 1.583
72085.000000 1.583
72090.000000 1.667
72095.000000 1.667
72100.000000 1.667
72105.000000 1.500
72110.000000 1.500
72115.000000 1.500
72120.000000 1.500
72125.000000 1.500
72130.000000 1.583
72135.000000 1.500
72140.000000 1.500
72145.000000 1.583
72150.000000 1.583
72155.000000 1.583
72160.000000 1.583
72165.000000 1.583
72170.000000 1.500
72175.000000 1.500
72180.000000 1.500
72185.000000 1.500
72190.000000 1.583
72195.000000 1.583
72200.000000 1.583
72205.000000 1.667
72210.000000 1.583
72215.000000 1.583
72220.000000 1.583
72225.000000 1.583
72230.000000 1.500
72235.000000 1.583
72240.000000 1.583
72245.000000 1.667
72250.000000 1.667
72255.000000 1.667
72260.000000 1.583
72265.000000 1.667
72270.000000 1.583
72275.000000 1.583
72280.000000 1.583
72285.000000 1.667
72290.000000 1.667
72295.000000 1.500
72300.000000 1.667
72305.000000 1.500
72310.000000 1.500
72315.000000 1.667
72320.000000 1.500
72325.000000 1.583
72330.000000 1.583
72335.000000 1.583
72340.000000 1.583
72345.000000 1.583
72350.000000 1.583
72355.000000 1.583
72360.000000 1.583
72365.000000 1.583
72370.000000 1.583
72375.000000 1.583
72380.000000 1.583
72385.000000 1.583
72390.000000 1.500
72395.000000 1.583
72400.000000 1.583
72405.000000 1.583
72410.000000 1.583
72415.000000 1.583
72420.000000 1.583
72425.000000 1.667
72430.000000 1.667
72435.000000 1.583
72440.000000 1.667
72445.000000 1.667
72450.000000 1.667
72455.000000 1.667
72460.000000 1.667
72465.000000 1.667
72470.000000 1.667
72475.000000 1.667
72480.000000 1.667
72485.000000 1.667
72490.000000 1.583
72495.000000 1.583
72500.000000 1.583
72505.000000 1.583
72510.000000 1.583
72515.000000 1.583
72520.000000 1.500
72525.000000 1.500
72530.000000 1.500
72535.000000 1.583
72540.000000 1.583
72545.000000 1.583
72550.000000 1.583
72555.000000 1.583
72560.000000 1.500
72565.000000 1.583
72570.000000 1.500
72575.000000 1.500
72580.000000 1.500
72585.000000 1.500
72590.000000 1.500
72595.000000 1.500
72600.000000 1.500
72605.000000 1.417
72610.000000 1.417
72615.000000 1.417
72620.000000 1.500
72625.000000 1.500
72630.000000 1.500
72635.000000 1.417
72640.000000 1.500
72645.000000 1.500
72650.000000 1.500
72655.000000 1.500
72660.000000 1.500
72665.000000 1.500
72670.000000 1.500
72675.000000 1.500
72680.000000 1.583
72685.000000 1.500
72690.000000 1.583
72695.000000 1.500
72700.000000 1.417
72705.000000 1.583
72710.000000 1.417
72715.000000 1.500
72720.000000 1.583
72725.000000 1.583
72730.000000 1.583
72735.000000 1.583
72740.000000 1.583
72745.000000 1.500
72750.000000 1.583
72755.000000 1.500
72760.000000 1.500
72765.000000 1.500
72770.000000 1.500
72775.000000 1.583
72780.000000 1.750
72785.000000 1.667
72790.000000 1.667
72795.000000 1.667
72800.000000 1.500
72805.000000 1.583
72810.000000 1.667
72815.000000 1.667
72820.000000 1.583
72825.000000 1.667
72830.000000 1.667
72835.000000 1.667
72840.000000 1.583
72845.000000 1.583
72850.000000 1.667
72855.000000 1.667
72860.000000 1.667
72865.000000 1.583
72870.000000 1.583
72875.000000 1.583
72880.000000 1.417
72885.000000 1.667
72890.000000 1.583
72895.000000 1.500
72900.000000 1.583
72905.000000 1.500
72910.000000 1.500
72915.000000 1.500
72920.000000 1.500
72925.000000 1.500
72930.000000 1.583
72935.000000 1.500
72940.000000 1.500
72945.000000 1.500
72950.000000 1.500
72955.000000 1.500
72960.000000 1.500
72965.000000 1.500
72970.000000 1.417
72975.000000 1.500
72980.000000 1.500
72985.000000 1.500
72990.000000 1.417
72995.000000 1.417
73000.000000 1.417
73005.000000 1.500
73010.000000 1.500
73015.000000 1.417
73020.000000 1.333
73025.000000 1.417
73030.000000 1.500
73035.000000 1.583
73040.000000 1.500
73045.000000 1.583
73050.000000 1.583
73055.000000 1.500
73060.000000 1.500
73065.000000 1.333
73070.000000 1.333
73075.000000 1.417
73080.000000 1.417
73085.000000 1.417
73090.000000 1.333
73095.000000 1.333
73100.000000 1.333
73105.000000 1.333
73110.000000 1.417
73115.000000 1.417
73120.000000 1.250
73125.000000 1.250
73130.000000 1.250
73135.000000 1.250
73140.000000 1.250
73145.000000 1.333
73150.000000 1.333
73155.000000 1.250
73160.000000 1.333
73165.000000 1.333
73170.000000 1.417
73175.000000 1.333
73180.000000 1.333
73185.000000 1.250
73190.000000 1.250
73195.000000 1.250
73200.000000 1.333
73205.000000 1.250
73210.000000 1.333
73215.000000 1.167
73220.000000 1.167
73225.000000 1.250
73230.000000 1.083
73235.000000 1.083
73240.000000 1.083
73245.000000 1.167
73250.000000 1.167
73255.000000 1.250
73260.000000 1.167
73265.000000 1.167
73270.000000 1.167
73275.000000 1.250
73280.000000 1.250
73285.000000 1.167
73290.000000 1.083
73295.000000 1.333
73300.000000 1.250
73305.000000 1.083
73310.000000 1.083
73315.000000 1.167
73320.000000 1.167
73325.000000 1.167
73330.000000 1.250
73335.000000 1.333
73340.000000 1.417
73345.000000 1.417
73350.000000 1.250
73355.000000 1.250
73360.000000 1.250
73365.000000 1.167
73370.000000 1.250
73375.000000 1.250
73380.000000 1.250
73385.000000 1.250
73390.000000 1.250
73395.000000 1.250
73400.000000 1.167
73405.000000 1.333
73410.000000 1.333
73415.000000 1.417
73420.000000 1.333
73425.000000 1.333
73430.000000 1.167
73435.000000 1.167
73440.000000 1.250
73445.000000 1.250
73450.000000 1.417
73455.000000 1.417
73460.000000 1.333
73465.000000 1.250
73470.000000 1.250
73475.000000 1.333
73480.000000 1.333
73485.000000 1.250
73490.000000 1.417
73495.000000 1.333
73500.000000 1.417
73505.000000 1.333
73510.000000 1.333
73515.000000 1.333
73520.000000 1.417
73525.000000 1.333
73530.000000 1.417
73535.000000 1.500
73540.000000 1.583
73545.000000 1.500
73550.000000 1.583
73555.000000 1.333
73560.000000 1.583
73565.000000 1.500
73570.000000 1.333
73575.000000 1.333
73580.000000 1.417
73585.000000 1.500
73590.000000 1.333
73595.000000 1.500
73600.000000 1.500
73605.000000 1.667
73610.000000 1.583
73615.000000 1.583
73620.000000 1.667
73625.000000 1.500
73630.000000 1.500
73635.000000 1.500
73640.000000 1.500
73645.000000 1.667
73650.000000 1.583
73655.000000 1.500
73660.000000 1.583
73665.000000 1.417
73670.000000 1.500
73675.000000 1.417
73680.000000 1.417
73685.000000 1.333
73690.000000 1.333
73695.000000 1.250
73700.000000 1.417
73705.000000 1.500
73710.000000 1.500
73715.000000 1.500
73720.000000 1.500
73725.000000 1.417
73730.000000 1.417
73735.000000 1.333
73740.000000 1.500
73745.000000 1.500
73750.000000 1.417
73755.000000 1.417
73760.000000 1.417
73765.000000 1.417
73770.000000 1.417
73775.000000 1.500
73780.000000 1.500
73785.000000 1.417
73790.000000 1.500
73795.000000 1.583
73800.000000 1.500
73805.000000 1.333
73810.000000 1.500
73815.000000 1.333
73820.000000 1.417
73825.000000 1.417
73830.000000 1.417
73835.000000 1.417
73840.000000 1.333
73845.000000 1.333
73850.000000 1.417
73855.000000 1.583
73860.000000 1.417
73865.000000 1.500
73870.000000 1.583
73875.000000 1.500
73880.000000 1.500
73885.000000 1.500
73890.000000 1.500
73895.000000 1.500
73900.000000 1.500
73905.000000 1.500
73910.000000 1.583
73915.000000 1.417
73920.000000 1.417
73925.000000 1.417
73930.000000 1.417
73935.000000 1.500
73940.000000 1.500
73945.000000 1.417
73950.000000 1.500
73955.000000 1.417
73960.000000 1.500
73965.000000 1.500
73970.000000 1.500
73975.000000 1.500
73980.000000 1.500
73985.000000 1.500
73990.000000 1.500
73995.000000 1.500
74000.000000 1.500
74005.000000 1.417
74010.000000 1.500
74015.000000 1.417
74020.000000 1.250
74025.000000 1.417
74030.000000 1.417
74035.000000 1.500
74040.000000 1.333
74045.000000 1.333
74050.000000 1.500
74055.000000 1.500
74060.000000 1.583
74065.000000 1.417
74070.000000 1.417
74075.000000 1.500
74080.000000 1.500
74085.000000 1.417
74090.000000 1.500
74095.000000 1.500
74100.000000 1.500
74105.000000 1.500
74110.000000 1.583
74115.000000 1.583
74120.000000 1.583
74125.000000 1.500
74130.000000 1.417
74135.000000 1.417
74140.000000 1.583
74145.000000 1.417
74150.000000 1.583
74155.000000 1.583
74160.000000 1.500
74165.000000 1.583
74170.000000 1.583
74175.000000 1.583
74180.000000 1.583
74185.000000 1.500
74190.000000 1.667
74195.000000 1.750
74200.000000 1.583
74205.000000 1.583
74210.000000 1.667
74215.000000 1.583
74220.000000 1.583
74225.000000 1.583
74230.000000 1.583
74235.000000 1.500
74240.000000 1.667
74245.000000 1.500
74250.000000 1.500
74255.000000 1.667
74260.000000 1.417
74265.000000 1.500
74270.000000 1.333
74275.000000 1.417
74280.000000 1.583
74285.000000 1.500
74290.000000 1.583
74295.000000 1.583
74300.000000 1.583
74305.000000 1.500
74310.000000 1.417
74315.000000 1.583
74320.000000 1.583
74325.000000 1.500
74330.000000 1.500
74335.000000 1.500
74340.000000 1.583
74345.000000 1.500
74350.000000 1.583
74355.000000 1.583
74360.000000 1.583
74365.000000 1.583
74370.000000 1.833
74375.000000 1.750
74380.000000 1.750
74385.000000 1.500
74390.000000 1.583
74395.000000 1.667
74400.000000 1.667
74405.000000 1.750
74410.000000 1.583
74415.000000 1.583
74420.000000 1.667
74425.000000 1.667
74430.000000 1.583
74435.000000 1.583
74440.000000 1.583
74445.000000 1.500
74450.000000 1.583
74455.000000 1.667
74460.000000 1.583
74465.000000 1.667
74470.000000 1.750
74475.000000 1.667
74480.000000 1.667
74485.000000 1.667
74490.000000 1.583
74495.000000 1.750
74500.000000 1.500
74505.000000 1.500
74510.000000 1.417
74515.000000 1.500
74520.000000 1.417
74525.000000 1.417
74530.000000 1.417
74535.000000 1.417
74540.000000 1.417
74545.000000 1.500
74550.000000 1.500
74555.000000 1.500
74560.000000 1.500
74565.000000 1.417
74570.000000 1.500
74575.000000 1.500
74580.000000 1.500
74585.000000 1.500
74590.000000 1.583
74595.000000 1.500
74600.000000 1.583
74605.000000 1.583
74610.000000 1.500
74615.000000 1.667
74620.000000 1.667
74625.000000 1.500
74630.000000 1.583
74635.000000 1.500
74640.000000 1.583
74645.000000 1.500
74650.000000 1.583
74655.000000 1.583
74660.000000 1.583
74665.000000 1.583
74670.000000 1.583
74675.000000 1.583
74680.000000 1.583
74685.000000 1.583
74690.000000 1.583
74695.000000 1.583
74700.000000 1.667
74705.000000 1.583
74710.000000 1.583
74715.000000 1.583
74720.000000 1.500
74725.000000 1.583
74730.000000 1.583
74735.000000 1.583
74740.000000 1.583
74745.000000 1.583
74750.000000 1.583
74755.000000 1.500
74760.000000 1.667
74765.000000 1.667
74770.000000 1.583
74775.000000 1.667
74780.000000 1.667
74785.000000 1.667
74790.000000 1.667
74795.000000 1.750
74800.000000 1.750
74805.000000 1.750
74810.000000 1.750
74815.000000 1.750
74820.000000 1.750
74825.000000 1.750
74830.000000 1.750
74835.000000 1.667
74840.000000 1.667
74845.000000 1.667
74850.000000 1.667
74855.000000 1.667
74860.000000 1.750
74865.000000 1.667
74870.000000 1.750
74875.000000 1.750
74880.000000 1.750
74885.000000 1.833
74890.000000 1.917
74895.000000 1.750
74900.000000 1.667
74905.000000 1.667
74910.000000 1.667
74915.000000 1.583
74920.000000 1.583
74925.000000 1.667
74930.000000 1.667
74935.000000 1.750
74940.000000 1.583
74945.000000 1.583
74950.000000 1.583
74955.000000 1.667
74960.000000 1.583
74965.000000 1.667
74970.000000 1.667
74975.000000 1.667
74980.000000 1.667
74985.000000 1.667
74990.000000 1.667
74995.000000 1.667
75000.000000 1.583
75005.000000 1.667
75010.000000 1.667
75015.000000 1.750
75020.000000 1.750
75025.000000 1.750
75030.000000 1.667
75035.000000 1.667
75040.000000 1.667
75045.000000 1.667
75050.000000 1.750
75055.000000 1.750
75060.000000 1.833
75065.000000 1.750
75070.000000 1.750
75075.000000 1.750
75080.000000 1.833
75085.000000 1.833
75090.000000 1.667
75095.000000 1.750
75100.000000 1.750
75105.000000 1.750
75110.000000 1.750
75115.000000 1.833
75120.000000 1.667
75125.000000 1.750
75130.000000 1.750
75135.000000 1.750
75140.000000 1.750
75145.000000 1.750
75150.000000 1.667
75155.000000 1.667
75160.000000 1.750
75165.000000 1.750
75170.000000 1.750
75175.000000 1.667
75180.000000 1.667
75185.000000 1.667
75190.000000 1.667
75195.000000 1.667
75200.000000 1.583
75205.000000 1.583
75210.000000 1.750
75215.000000 1.750
75220.000000 1.750
75225.000000 1.750
75230.000000 1.750
75235.000000 1.750
75240.000000 1.750
75245.000000 1.750
75250.000000 1.750
75255.000000 1.750
75260.000000 1.750
75265.000000 1.667
75270.000000 1.750
75275.000000 1.833
75280.000000 1.750
75285.000000 1.583
75290.000000 1.583
75295.000000 1.667
75300.000000 1.583
75305.000000 1.750
75310.000000 1.750
75315.000000 1.750
75320.000000 1.667
75325.000000 1.667
75330.000000 1.667
75335.000000 1.833
75340.000000 1.750
75345.000000 1.667
75350.000000 1.750
75355.000000 1.667
75360.000000 1.917
75365.000000 1.917
75370.000000 1.750
75375.000000 1.750
75380.000000 1.833
75385.000000 1.833
75390.000000 1.750
75395.000000 1.750
75400.000000 1.667
75405.000000 1.750
75410.000000 1.750
75415.000000 1.667
75420.000000 1.750
75425.000000 1.750
75430.000000 1.750
75435.000000 1.750
75440.000000 1.750
75445.000000 1.833
75450.000000 1.750
75455.000000 1.833
75460.000000 1.583
75465.000000 1.667
75470.000000 1.667
75475.000000 1.750
75480.000000 1.583
75485.000000 1.583
75490.000000 1.583
75495.000000 1.667
75500.000000 1.667
75505.000000 1.833
75510.000000 1.667
75515.000000 1.833
75520.000000 1.833
75525.000000 1.917
75530.000000 1.750
75535.000000 1.750
75540.000000 1.750
75545.000000 1.750
75550.000000 1.750
75555.000000 1.750
75560.000000 1.750
75565.000000 1.750
75570.000000 1.667
75575.000000 1.750
75580.000000 1.750
75585.000000 1.833
75590.000000 1.667
75595.000000 1.667
75600.000000 1.750
75605.000000 1.833
75610.000000 1.750
75615.000000 1.750
75620.000000 1.833
75625.000000 1.833
75630.000000 1.667
75635.000000 1.583
75640.000000 1.833
75645.000000 1.833
75650.000000 1.750
75655.000000 1.583
75660.000000 1.583
75665.000000 1.667
75670.000000 1.667
75675.000000 1.750
75680.000000 1.750
75685.000000 1.667
75690.000000 1.583
75695.000000 1.750
75700.000000 1.750
75705.000000 1.750
75710.000000 1.583
75715.000000 1.583
75720.000000 1.750
75725.000000 1.667
75730.000000 1.583
75735.000000 1.667
75740.000000 1.667
75745.000000 1.667
75750.000000 1.667
75755.000000 1.667
75760.000000 1.667
75765.000000 1.667
75770.000000 1.583
75775.000000 1.583
75780.000000 1.583
75785.000000 1.667
75790.000000 1.583
75795.000000 1.583
75800.000000 1.750
75805.000000 1.750
75810.000000 1.750
75815.000000 1.833
75820.000000 1.833
75825.000000 1.750
75830.000000 1.750
75835.000000 1.833
75840.000000 1.750
75845.000000 1.750
75850.000000 1.750
75855.000000 1.750
75860.000000 1.750
75865.000000 1.833
75870.000000 1.750
75875.000000 1.750
75880.000000 1.917
75885.000000 1.750
75890.000000 1.750
75895.000000 1.833
75900.000000 1.833
75905.000000 1.833
75910.000000 1.750
75915.000000 1.833
75920.000000 1.750
75925.000000 1.750
75930.000000 1.833
75935.000000 1.750
75940.000000 1.750
75945.000000 1.833
75950.000000 1.750
75955.000000 1.750
75960.000000 1.667
75965.000000 1.667
75970.000000 1.667
75975.000000 1.750
75980.000000 1.667
75985.000000 1.750
75990.000000 1.667
75995.000000 1.583
76000.000000 1.750
76005.000000 1.667
76010.000000 1.667
76015.000000 1.667
76020.000000 1.750
76025.000000 1.667
76030.000000 1.667
76035.000000 1.750
76040.000000 1.667
76045.000000 1.667
76050.000000 1.667
76055.000000 1.667
76060.000000 1.667
76065.000000 1.667
76070.000000 1.833
76075.000000 1.750
76080.000000 1.750
76085.000000 1.833
76090.000000 1.750
76095.000000 1.917
76100.000000 1.917
76105.000000 1.917
76110.000000 1.917
76115.000000 1.917
76120.000000 1.917
76125.000000 1.833
76130.000000 1.917
76135.000000 1.833
76140.000000 1.750
76145.000000 1.750
76150.000000 1.833
76155.000000 1.750
76160.000000 1.667
76165.000000 1.667
76170.000000 1.750
76175.000000 1.750
76180.000000 1.833
76185.000000 1.750
76190.000000 1.667
76195.000000 1.667
76200.000000 1.667
76205.000000 1.750
76210.000000 1.750
76215.000000 1.750
76220.000000 1.750
76225.000000 1.833
76230.000000 1.750
76235.000000 1.750
76240.000000 1.500
76245.000000 1.750
76250.000000 1.750
76255.000000 1.750
76260.000000 1.667
76265.000000 1.750
76270.000000 1.833
76275.000000 1.917
76280.000000 1.833
76285.000000 1.833
76290.000000 1.917
76295.000000 1.667
76300.000000 1.917
76305.000000 1.833
76310.000000 1.750
76315.000000 1.833
76320.000000 1.833
76325.000000 1.833
76330.000000 1.833
76335.000000 1.917
76340.000000 1.917
76345.000000 1.917
76350.000000 1.833
76355.000000 1.917
76360.000000 1.917
76365.000000 1.833
76370.000000 1.833
76375.000000 1.833
76380.000000 2.000
76385.000000 1.667
76390.000000 1.667
76395.000000 1.583
76400.000000 1.833
76405.000000 1.750
76410.000000 1.750
76415.000000 1.833
76420.000000 1.667
76425.000000 1.750
76430.000000 1.750
76435.000000 1.750
76440.000000 1.583
76445.000000 1.583
76450.000000 1.583
76455.000000 1.667
76460.000000 1.667
76465.000000 1.667
76470.000000 1.667
76475.000000 1.667
76480.000000 1.750
76485.000000 1.583
76490.000000 1.583
76495.000000 1.750
76500.000000 1.750
76505.000000 1.667
76510.000000 1.750
76515.000000 1.583
76520.000000 1.583
76525.000000 1.667
76530.000000 1.667
76535.000000 1.667
76540.000000 1.583
76545.000000 1.667
76550.000000 1.583
76555.000000 1.583
76560.000000 1.583
76565.000000 1.667
76570.000000 1.583
76575.000000 1.583
76580.000000 1.583
76585.000000 1.583
76590.000000 1.750
76595.000000 1.583
76600.000000 1.583
76605.000000 1.667
76610.000000 1.500
76615.000000 1.500
76620.000000 1.583
76625.000000 1.500
76630.000000 1.500
76635.000000 1.500
76640.000000 1.583
76645.000000 1.500
76650.000000 1.500
76655.000000 1.583
76660.000000 1.500
76665.000000 1.500
76670.000000 1.500
76675.000000 1.583
76680.000000 1.417
76685.000000 1.500
76690.000000 1.500
76695.000000 1.583
76700.000000 1.583
76705.000000 1.583
76710.000000 1.583
76715.000000 1.500
76720.000000 1.500
76725.000000 1.500
76730.000000 1.583
76735.000000 1.583
76740.000000 1.583
76745.000000 1.667
76750.000000 1.583
76755.000000 1.667
76760.000000 1.667
76765.000000 1.583
76770.000000 1.667
76775.000000 1.667
76780.000000 1.583
76785.000000 1.583
76790.000000 1.583
76795.000000 1.667
76800.000000 1.583
76805.000000 1.500
76810.000000 1.500
76815.000000 1.500
76820.000000 1.500
76825.000000 1.500
76830.000000 1.500
76835.000000 1.500
76840.000000 1.500
76845.000000 1.583
76850.000000 1.583
76855.000000 1.583
76860.000000 1.583
76865.000000 1.583
76870.000000 1.583
76875.000000 1.583
76880.000000 1.583
76885.000000 1.583
76890.000000 1.583
76895.000000 1.583
76900.000000 1.583
76905.000000 1.583
76910.000000 1.583
76915.000000 1.583
76920.000000 1.583
76925.000000 1.583
76930.000000 1.583
76935.000000 1.667
76940.000000 1.583
76945.000000 1.583
76950.000000 1.583
76955.000000 1.583
76960.000000 1.583
76965.000000 1.583
76970.000000 1.583
76975.000000 1.583
76980.000000 1.583
76985.000000 1.583
76990.000000 1.583
76995.000000 1.500
77000.000000 1.500
77005.000000 1.500
77010.000000 1.500
77015.000000 1.417
77020.000000 1.500
77025.000000 1.417
77030.000000 1.417
77035.000000 1.500
77040.000000 1.583
77045.000000 1.583
77050.000000 1.500
77055.000000 1.500
77060.000000 1.583
77065.000000 1.500
77070.000000 1.500
77075.000000 1.500
77080.000000 1.500
77085.000000 1.500
77090.000000 1.500
77095.000000 1.667
77100.000000 1.667
77105.000000 1.667
77110.000000 1.500
77115.000000 1.500
77120.000000 1.583
77125.000000 1.583
77130.000000 1.583
77135.000000 1.583
77140.000000 1.583
77145.000000 1.583
77150.000000 1.583
77155.000000 1.583
77160.000000 1.667
77165.000000 1.583
77170.000000 1.583
77175.000000 1.500
77180.000000 1.667
77185.000000 1.667
77190.000000 1.583
77195.000000 1.583
77200.000000 1.583
77205.000000 1.500
77210.000000 1.500
77215.000000 1.667
77220.000000 1.583
77225.000000 1.667
77230.000000 1.583
77235.000000 1.750
77240.000000 1.583
77245.000000 1.667
77250.000000 1.667
77255.000000 1.750
77260.000000 1.667
77265.000000 1.667
77270.000000 1.750
77275.000000 1.750
77280.000000 1.833
77285.000000 1.750
77290.000000 1.750
77295.000000 1.750
77300.000000 1.667
77305.000000 1.833
77310.000000 1.667
77315.000000 1.667
77320.000000 1.833
77325.000000 1.667
77330.000000 1.667
77335.000000 1.667
77340.000000 1.750
77345.000000 1.667
77350.000000 1.667
77355.000000 1.667
77360.000000 1.667
77365.000000 1.750
77370.000000 1.750
77375.000000 1.667
77380.000000 1.667
77385.000000 1.667
77390.000000 1.583
77395.000000 1.583
77400.000000 1.583
77405.000000 1.583
77410.000000 1.667
77415.000000 1.583
77420.000000 1.750
77425.000000 1.667
77430.000000 1.583
77435.000000 1.583
77440.000000 1.583
77445.000000 1.583
77450.000000 1.750
77455.000000 1.667
77460.000000 1.833
77465.000000 1.667
77470.000000 1.583
77475.000000 1.583
77480.000000 1.833
77485.000000 1.500
77490.000000 1.583
77495.000000 1.583
77500.000000 1.667
77505.000000 1.750
77510.000000 1.583
77515.000000 1.667
77520.000000 1.667
77525.000000 1.583
77530.000000 1.667
77535.000000 1.667
77540.000000 1.667
77545.000000 1.667
77550.000000 1.667
77555.000000 1.583
77560.000000 1.583
77565.000000 1.583
77570.000000 1.667
77575.000000 1.500
77580.000000 1.583
77585.000000 1.583
77590.000000 1.500
77595.000000 1.583
77600.000000 1.583
77605.000000 1.417
77610.000000 1.583
77615.000000 1.500
77620.000000 1.583
77625.000000 1.583
77630.000000 1.583
77635.000000 1.500
77640.000000 1.500
77645.000000 1.500
77650.000000 1.667
77655.000000 1.667
77660.000000 1.667
77665.000000 1.500
77670.000000 1.500
77675.000000 1.583
77680.000000 1.583
77685.000000 1.500
77690.000000 1.583
77695.000000 1.500
77700.000000 1.417
77705.000000 1.417
77710.000000 1.417
77715.000000 1.417
77720.000000 1.333
77725.000000 1.417
77730.000000 1.417
77735.000000 1.417
77740.000000 1.333
77745.000000 1.417
77750.000000 1.417
77755.000000 1.500
77760.000000 1.417
77765.000000 1.417
77770.000000 1.417
77775.000000 1.500
77780.000000 1.583
77785.000000 1.500
77790.000000 1.500
77795.000000 1.500
77800.000000 1.583
77805.000000 1.417
77810.000000 1.417
77815.000000 1.500
77820.000000 1.500
77825.000000 1.417
77830.000000 1.500
77835.000000 1.500
77840.000000 1.417
77845.000000 1.417
77850.000000 1.417
77855.000000 1.417
77860.000000 1.417
77865.000000 1.500
77870.000000 1.583
77875.000000 1.500
77880.000000 1.583
77885.000000 1.500
77890.000000 1.500
77895.000000 1.500
77900.000000 1.500
77905.000000 1.500
77910.000000 1.500
77915.000000 1.500
77920.000000 1.500
77925.000000 1.500
77930.000000 1.500
77935.000000 1.500
77940.000000 1.417
77945.000000 1.417
77950.000000 1.417
77955.000000 1.417
77960.000000 1.667
77965.000000 1.583
77970.000000 1.667
77975.000000 1.583
77980.000000 1.583
77985.000000 1.583
77990.000000 1.583
77995.000000 1.500
78000.000000 1.500
78005.000000 1.500
78010.000000 1.500
78015.000000 1.500
78020.000000 1.500
78025.000000 1.500
78030.000000 1.417
78035.000000 1.500
78040.000000 1.500
78045.000000 1.500
78050.000000 1.500
78055.000000 1.500
78060.000000 1.500
78065.000000 1.500
78070.000000 1.417
78075.000000 1.500
78080.000000 1.417
78085.000000 1.417
78090.000000 1.417
78095.000000 1.500
78100.000000 1.500
78105.000000 1.500
78110.000000 1.417
78115.000000 1.417
78120.000000 1.500
78125.000000 1.417
78130.000000 1.417
78135.000000 1.500
78140.000000 1.500
78145.000000 1.417
78150.000000 1.500
78155.000000 1.500
78160.000000 1.500
78165.000000 1.500
78170.000000 1.500
78175.000000 1.417
78180.000000 1.417
78185.000000 1.583
78190.000000 1.583
78195.000000 1.583
78200.000000 1.500
78205.000000 1.583
78210.000000 1.500
78215.000000 1.500
78220.000000 1.500
78225.000000 1.500
78230.000000 1.500
78235.000000 1.500
78240.000000 1.500
78245.000000 1.500
78250.000000 1.417
78255.000000 1.417
78260.000000 1.417
78265.000000 1.333
78270.000000 1.500
78275.000000 1.500
78280.000000 1.417
78285.000000 1.417
78290.000000 1.500
78295.000000 1.500
78300.000000 1.500
78305.000000 1.417
78310.000000 1.583
78315.000000 1.333
78320.000000 1.500
78325.000000 1.500
78330.000000 1.583
78335.000000 1.500
78340.000000 1.417
78345.000000 1.333
78350.000000 1.500
78355.000000 1.417
78360.000000 1.333
78365.000000 1.333
78370.000000 1.333
78375.000000 1.333
78380.000000 1.417
78385.000000 1.417
78390.000000 1.417
78395.000000 1.417
78400.000000 1.417
78405.000000 1.333
78410.000000 1.417
78415.000000 1.417
78420.000000 1.583
78425.000000 1.583
78430.000000 1.583
78435.000000 1.500
78440.000000 1.500
78445.000000 1.417
78450.000000 1.583
78455.000000 1.417
78460.000000 1.500
78465.000000 1.500
78470.000000 1.583
78475.000000 1.583
78480.000000 1.583
78485.000000 1.667
78490.000000 1.583
78495.000000 1.583
78500.000000 1.667
78505.000000 1.583
78510.000000 1.500
78515.000000 1.500
78520.000000 1.500
78525.000000 1.583
78530.000000 1.583
78535.000000 1.583
78540.000000 1.583
78545.000000 1.500
78550.000000 1.500
78555.000000 1.583
78560.000000 1.583
78565.000000 1.500
78570.000000 1.500
78575.000000 1.500
78580.000000 1.500
78585.000000 1.500
78590.000000 1.500
78595.000000 1.500
78600.000000 1.500
78605.000000 1.500
78610.000000 1.500
78615.000000 1.500
78620.000000 1.500
78625.000000 1.500
78630.000000 1.500
78635.000000 1.500
78640.000000 1.500
78645.000000 1.500
78650.000000 1.500
78655.000000 1.500
78660.000000 1.500
78665.000000 1.500
78670.000000 1.500
78675.000000 1.583
78680.000000 1.667
78685.000000 1.667
78690.000000 1.667
78695.000000 1.667
78700.000000 1.667
78705.000000 1.667
78710.000000 1.667
78715.000000 1.583
78720.000000 1.750
78725.000000 1.750
78730.000000 1.750
78735.000000 1.667
78740.000000 1.583
78745.000000 1.667
78750.000000 1.583
78755.000000 1.583
78760.000000 1.667
78765.000000 1.667
78770.000000 1.583
78775.000000 1.583
78780.000000 1.583
78785.000000 1.583
78790.000000 1.583
78795.000000 1.583
78800.000000 1.583
78805.000000 1.667
78810.000000 1.583
78815.000000 1.583
78820.000000 1.750
78825.000000 1.667
78830.000000 1.583
78835.000000 1.583
78840.000000 1.667
78845.000000 1.500
78850.000000 1.583
78855.000000 1.583
78860.000000 1.583
78865.000000 1.583
78870.000000 1.583
78875.000000 1.583
78880.000000 1.583
78885.000000 1.583
78890.000000 1.583
78895.000000 1.583
78900.000000 1.500
78905.000000 1.583
78910.000000 1.583
78915.000000 1.500
78920.000000 1.583
78925.000000 1.583
78930.000000 1.500
78935.000000 1.500
78940.000000 1.583
78945.000000 1.500
78950.000000 1.417
78955.000000 1.583
78960.000000 1.417
78965.000000 1.583
78970.000000 1.583
78975.000000 1.500
78980.000000 1.500
78985.000000 1.667
78990.000000 1.667
78995.000000 1.583
79000.000000 1.417
79005.000000 1.417
79010.000000 1.667
79015.000000 1.500
79020.000000 1.667
79025.000000 1.750
79030.000000 1.583
79035.000000 1.583
79040.000000 1.583
79045.000000 1.583
79050.000000 1.583
79055.000000 1.583
79060.000000 1.583
79065.000000 1.583
79070.000000 1.583
79075.000000 1.583
79080.000000 1.583
79085.000000 1.583
79090.000000 1.583
79095.000000 1.500
79100.000000 1.583
79105.000000 1.583
79110.000000 1.583
79115.000000 1.667
79120.000000 1.583
79125.000000 1.583
79130.000000 1.583
79135.000000 1.583
79140.000000 1.583
79145.000000 1.583
79150.000000 1.500
79155.000000 1.500
79160.000000 1.417
79165.000000 1.500
79170.000000 1.500
79175.000000 1.417
79180.000000 1.417
79185.000000 1.500
79190.000000 1.500
79195.000000 1.500
79200.000000 1.417
79205.000000 1.500
79210.000000 1.500
79215.000000 1.500
79220.000000 1.417
79225.000000 1.583
79230.000000 1.500
79235.000000 1.583
79240.000000 1.500
79245.000000 1.500
79250.000000 1.500
79255.000000 1.500
79260.000000 1.500
79265.000000 1.500
79270.000000 1.500
79275.000000 1.583
79280.000000 1.583
79285.000000 1.583
79290.000000 1.583
79295.000000 1.583
79300.000000 1.583
79305.000000 1.667
79310.000000 1.500
79315.000000 1.500
79320.000000 1.500
79325.000000 1.500
79330.000000 1.500
79335.000000 1.500
79340.000000 1.500
79345.000000 1.333
79350.000000 1.417
79355.000000 1.500
79360.000000 1.500
79365.000000 1.417
79370.000000 1.500
79375.000000 1.417
79380.000000 1.500
79385.000000 1.500
79390.000000 1.500
79395.000000 1.500
79400.000000 1.417
79405.000000 1.417
79410.000000 1.417
79415.000000 1.333
79420.000000 1.417
79425.000000 1.417
79430.000000 1.417
79435.000000 1.333
79440.000000 1.250
79445.000000 1.417
79450.000000 1.417
79455.000000 1.417
79460.000000 1.417
79465.000000 1.417
79470.000000 1.500
79475.000000 1.583
79480.000000 1.583
79485.000000 1.500
79490.000000 1.583
79495.000000 1.500
79500.000000 1.500
79505.000000 1.500
79510.000000 1.500
79515.000000 1.500
79520.000000 1.500
79525.000000 1.500
79530.000000 1.500
79535.000000 1.500
79540.000000 1.500
79545.000000 1.500
79550.000000 1.500
79555.000000 1.500
79560.000000 1.500
79565.000000 1.500
79570.000000 1.500
79575.000000 1.500
79580.000000 1.500
79585.000000 1.500
79590.000000 1.500
79595.000000 1.500
79600.000000 1.500
79605.000000 1.500
79610.000000 1.500
79615.000000 1.500
79620.000000 1.500
79625.000000 1.500
79630.000000 1.417
79635.000000 1.333
79640.000000 1.500
79645.000000 1.500
79650.000000 1.500
79655.000000 1.500
79660.000000 1.500
79665.000000 1.417
79670.000000 1.417
79675.000000 1.417
79680.000000 1.417
79685.000000 1.417
79690.000000 1.417
79695.000000 1.417
79700.000000 1.417
79705.000000 1.500
79710.000000 1.500
79715.000000 1.333
79720.000000 1.333
79725.000000 1.250
79730.000000 1.417
79735.000000 1.250
79740.000000 1.250
79745.000000 1.333
79750.000000 1.250
79755.000000 1.250
79760.000000 1.250
79765.000000 1.250
79770.000000 1.250
79775.000000 1.250
79780.000000 1.250
79785.000000 1.167
79790.000000 1.250
79795.000000 1.250
79800.000000 1.250
79805.000000 1.250
79810.000000 1.250
79815.000000 1.250
79820.000000 1.250
79825.000000 1.250
79830.000000 1.250
79835.000000 1.250
79840.000000 1.167
79845.000000 1.250
79850.000000 1.250
79855.000000 1.167
79860.000000 1.250
79865.000000 1.250
79870.000000 1.250
79875.000000 1.167
79880.000000 1.250
79885.000000 1.250
79890.000000 1.167
79895.000000 1.167
79900.000000 1.167
79905.000000 1.167
79910.000000 1.167
79915.000000 1.167
79920.000000 1.167
79925.000000 1.167
79930.000000 1.167
79935.000000 1.167
79940.000000 1.167
79945.000000 1.167
79950.000000 1.167
79955.000000 1.250
79960.000000 1.167
79965.000000 1.167
79970.000000 1.167
79975.000000 1.167
79980.000000 1.167
79985.000000 1.167
79990.000000 1.167
79995.000000 1.167
80000.000000 1.167
80005.000000 1.167
80010.000000 1.250
80015.000000 1.167
80020.000000 1.250
80025.000000 1.250
80030.000000 1.167
80035.000000 1.167
80040.000000 1.167
80045.000000 1.167
80050.000000 1.250
80055.000000 1.250
80060.000000 1.250
80065.000000 1.250
80070.000000 1.250
80075.000000 1.250
80080.000000 1.250
80085.000000 1.250
80090.000000 1.250
80095.000000 1.250
80100.000000 1.333
80105.000000 1.333
80110.000000 1.250
80115.000000 1.250
80120.000000 1.250
80125.000000 1.167
80130.000000 1.250
80135.000000 1.250
80140.000000 1.333
80145.000000 1.333
80150.000000 1.333
80155.000000 1.417
80160.000000 1.417
80165.000000 1.417
80170.000000 1.417
80175.000000 1.417
80180.000000 1.417
80185.000000 1.417
80190.000000 1.417
80195.000000 1.417
80200.000000 1.417
80205.000000 1.417
80210.000000 1.417
80215.000000 1.417
80220.000000 1.417
80225.000000 1.417
80230.000000 1.417
80235.000000 1.417
80240.000000 1.417
80245.000000 1.417
80250.000000 1.500
80255.000000 1.500
80260.000000 1.417
80265.000000 1.417
80270.000000 1.417
80275.000000 1.417
80280.000000 1.417
80285.000000 1.417
80290.000000 1.417
80295.000000 1.417
80300.000000 1.417
80305.000000 1.333
80310.000000 1.417
80315.000000 1.417
80320.000000 1.500
80325.000000 1.500
80330.000000 1.417
80335.000000 1.417
80340.000000 1.417
80345.000000 1.500
80350.000000 1.250
80355.000000 1.417
80360.000000 1.417
80365.000000 1.333
80370.000000 1.417
80375.000000 1.250
80380.000000 1.417
80385.000000 1.333
80390.000000 1.417
80395.000000 1.417
80400.000000 1.417
80405.000000 1.417
80410.000000 1.417
80415.000000 1.333
80420.000000 1.417
80425.000000 1.333
80430.000000 1.333
80435.000000 1.333
80440.000000 1.250
80445.000000 1.250
80450.000000 1.250
80455.000000 1.250
80460.000000 1.250
80465.000000 1.333
80470.000000 1.250
80475.000000 1.333
80480.000000 1.333
80485.000000 1.333
80490.000000 1.500
80495.000000 1.500
80500.000000 1.583
80505.000000 1.500
80510.000000 1.500
80515.000000 1.417
80520.000000 1.417
80525.000000 1.417
80530.000000 1.500
80535.000000 1.500
80540.000000 1.500
80545.000000 1.500
80550.000000 1.500
80555.000000 1.500
80560.000000 1.500
80565.000000 1.583
80570.000000 1.417
80575.000000 1.333
80580.000000 1.417
80585.000000 1.500
80590.000000 1.500
80595.000000 1.417
80600.000000 1.500
80605.000000 1.333
80610.000000 1.417
80615.000000 1.333
80620.000000 1.500
80625.000000 1.417
80630.000000 1.500
80635.000000 1.500
80640.000000 1.417
80645.000000 1.417
80650.000000 1.417
80655.000000 1.500
80660.000000 1.500
80665.000000 1.417
80670.000000 1.500
80675.000000 1.500
80680.000000 1.500
80685.000000 1.417
80690.000000 1.417
80695.000000 1.500
80700.000000 1.500
80705.000000 1.417
80710.000000 1.500
80715.000000 1.417
80720.000000 1.583
80725.000000 1.500
80730.000000 1.583
80735.000000 1.583
80740.000000 1.500
80745.000000 1.583
80750.000000 1.583
80755.000000 1.500
80760.000000 1.500
80765.000000 1.500
80770.000000 1.500
80775.000000 1.500
80780.000000 1.500
80785.000000 1.500
80790.000000 1.500
80795.000000 1.417
80800.000000 1.417
80805.000000 1.417
80810.000000 1.667
80815.000000 1.500
80820.000000 1.417
80825.000000 1.500
80830.000000 1.583
80835.000000 1.417
80840.000000 1.417
80845.000000 1.583
80850.000000 1.583
80855.000000 1.417
80860.000000 1.500
80865.000000 1.417
80870.000000 1.500
80875.000000 1.500
80880.000000 1.500
80885.000000 1.500
80890.000000 1.583
80895.000000 1.500
80900.000000 1.417
80905.000000 1.500
80910.000000 1.583
80915.000000 1.500
80920.000000 1.583
80925.000000 1.583
80930.000000 1.583
80935.000000 1.500
80940.000000 1.500
80945.000000 1.500
80950.000000 1.583
80955.000000 1.500
80960.000000 1.583
80965.000000 1.583
80970.000000 1.500
80975.000000 1.333
80980.000000 1.417
80985.000000 1.250
80990.000000 1.250
80995.000000 1.417
81000.000000 1.250
81005.000000 1.417
81010.000000 1.333
81015.000000 1.333
81020.000000 1.333
81025.000000 1.417
81030.000000 1.417
81035.000000 1.500
81040.000000 1.417
81045.000000 1.333
81050.000000 1.250
81055.000000 1.333
81060.000000 1.250
81065.000000 1.333
81070.000000 1.250
81075.000000 1.333
81080.000000 1.417
81085.000000 1.417
81090.000000 1.417
81095.000000 1.500
81100.000000 1.417
81105.000000 1.250
81110.000000 1.333
81115.000000 1.250
81120.000000 1.333
81125.000000 1.417
81130.000000 1.333
81135.000000 1.333
81140.000000 1.333
81145.000000 1.333
81150.000000 1.333
81155.000000 1.250
81160.000000 1.250
81165.000000 1.333
81170.000000 1.250
81175.000000 1.250
81180.000000 1.333
81185.000000 1.250
81190.000000 1.250
81195.000000 1.333
81200.000000 1.333
81205.000000 1.333
81210.000000 1.333
81215.000000 1.250
81220.000000 1.250
81225.000000 1.333
81230.000000 1.250
81235.000000 1.250
81240.000000 1.250
81245.000000 1.250
81250.000000 1.250
81255.000000 1.250
81260.000000 1.250
81265.000000 1.250
81270.000000 1.250
81275.000000 1.250
81280.000000 1.250
81285.000000 1.250
81290.000000 1.250
81295.000000 1.250
81300.000000 1.333
81305.000000 1.333
81310.000000 1.333
81315.000000 1.333
81320.000000 1.333
81325.000000 1.333
81330.000000 1.333
81335.000000 1.333
81340.000000 1.333
81345.000000 1.333
81350.000000 1.333
81355.000000 1.333
81360.000000 1.333
81365.000000 1.333
81370.000000 1.333
81375.000000 1.333
81380.000000 1.417
81385.000000 1.500
81390.000000 1.417
81395.000000 1.417
81400.000000 1.333
81405.000000 1.417
81410.000000 1.417
81415.000000 1.417
81420.000000 1.417
81425.000000 1.417
81430.000000 1.417
81435.000000 1.500
81440.000000 1.417
81445.000000 1.417
81450.000000 1.417
81455.000000 1.583
81460.000000 1.417
81465.000000 1.500
81470.000000 1.500
81475.000000 1.500
81480.000000 1.500
81485.000000 1.500
81490.000000 1.583
81495.000000 1.583
81500.000000 1.583
81505.000000 1.583
81510.000000 1.500
81515.000000 1.583
81520.000000 1.583
81525.000000 1.583
81530.000000 1.667
81535.000000 1.667
81540.000000 1.750
81545.000000 1.667
81550.000000 1.583
81555.000000 1.583
81560.000000 1.500
81565.000000 1.583
81570.000000 1.500
81575.000000 1.583
81580.000000 1.667
81585.000000 1.583
81590.000000 1.583
81595.000000 1.417
81600.000000 1.500
81605.000000 1.500
81610.000000 1.667
81615.000000 1.667
81620.000000 1.667
81625.000000 1.667
81630.000000 1.667
81635.000000 1.583
81640.000000 1.583
81645.000000 1.667
81650.000000 1.583
81655.000000 1.583
81660.000000 1.583
81665.000000 1.583
81670.000000 1.500
81675.000000 1.500
81680.000000 1.583
81685.000000 1.500
81690.000000 1.583
81695.000000 1.667
81700.000000 1.417
81705.000000 1.500
81710.000000 1.417
81715.000000 1.500
81720.000000 1.333
81725.000000 1.583
81730.000000 1.417
81735.000000 1.417
81740.000000 1.583
81745.000000 1.583
81750.000000 1.667
81755.000000 1.583
81760.000000 1.667
81765.000000 1.417
81770.000000 1.500
81775.000000 1.417
81780.000000 1.500
81785.000000 1.417
81790.000000 1.583
81795.000000 1.417
81800.000000 1.500
81805.000000 1.333
81810.000000 1.500
81815.000000 1.500
81820.000000 1.417
81825.000000 1.333
81830.000000 1.417
81835.000000 1.583
81840.000000 1.583
81845.000000 1.583
81850.000000 1.417
81855.000000 1.500
81860.000000 1.417
81865.000000 1.500
81870.000000 1.500
81875.000000 1.417
81880.000000 1.417
81885.000000 1.417
81890.000000 1.417
81895.000000 1.417
81900.000000 1.417
81905.000000 1.417
81910.000000 1.333
81915.000000 1.333
81920.000000 1.333
81925.000000 1.417
81930.000000 1.333
81935.000000 1.333
81940.000000 1.417
81945.000000 1.333
81950.000000 1.333
81955.000000 1.333
81960.000000 1.333
81965.000000 1.417
81970.000000 1.417
81975.000000 1.417
81980.000000 1.500
81985.000000 1.500
81990.000000 1.500
81995.000000 1.500
82000.000000 1.583
82005.000000 1.583
82010.000000 1.417
82015.000000 1.500
82020.000000 1.417
82025.000000 1.333
82030.000000 1.500
82035.000000 1.333
82040.000000 1.500
82045.000000 1.500
82050.000000 1.500
82055.000000 1.583
82060.000000 1.583
82065.000000 1.500
82070.000000 1.500
82075.000000 1.667
82080.000000 1.583
82085.000000 1.750
82090.000000 1.583
82095.000000 1.667
82100.000000 1.417
82105.000000 1.500
82110.000000 1.667
82115.000000 1.667
82120.000000 1.750
82125.000000 1.750
82130.000000 1.750
82135.000000 1.667
82140.000000 1.750
82145.000000 1.667
82150.000000 1.833
82155.000000 1.750
82160.000000 1.750
82165.000000 1.833
82170.000000 1.750
82175.000000 1.750
82180.000000 1.750
82185.000000 1.667
82190.000000 1.833
82195.000000 1.750
82200.000000 1.667
82205.000000 1.583
82210.000000 1.667
82215.000000 1.583
82220.000000 1.500
82225.000000 1.583
82230.000000 1.583
82235.000000 1.500
82240.000000 1.583
82245.000000 1.500
82250.000000 1.583
82255.000000 1.500
82260.000000 1.500
82265.000000 1.500
82270.000000 1.583
82275.000000 1.667
82280.000000 1.500
82285.000000 1.583
82290.000000 1.583
82295.000000 1.583
82300.000000 1.583
82305.000000 1.583
82310.000000 1.583
82315.000000 1.500
82320.000000 1.417
82325.000000 1.583
82330.000000 1.500
82335.000000 1.583
82340.000000 1.500
82345.000000 1.667
82350.000000 1.667
82355.000000 1.583
82360.000000 1.417
82365.000000 1.500
82370.000000 1.583
82375.000000 1.583
82380.000000 1.667
82385.000000 1.583
82390.000000 1.417
82395.000000 1.583
82400.000000 1.583
82405.000000 1.583
82410.000000 1.583
82415.000000 1.583
82420.000000 1.583
82425.000000 1.583
82430.000000 1.583
82435.000000 1.583
82440.000000 1.583
82445.000000 1.583
82450.000000 1.583
82455.000000 1.583
82460.000000 1.583
82465.000000 1.583
82470.000000 1.583
82475.000000 1.583
82480.000000 1.583
82485.000000 1.500
82490.000000 1.583
82495.000000 1.583
82500.000000 1.583
82505.000000 1.500
82510.000000 1.583
82515.000000 1.583
82520.000000 1.583
82525.000000 1.583
82530.000000 1.583
82535.000000 1.583
82540.000000 1.583
82545.000000 1.583
82550.000000 1.500
82555.000000 1.583
82560.000000 1.583
82565.000000 1.583
82570.000000 1.583
82575.000000 1.583
82580.000000 1.583
82585.000000 1.583
82590.000000 1.583
82595.000000 1.583
82600.000000 1.583
82605.000000 1.583
82610.000000 1.667
82615.000000 1.667
82620.000000 1.583
82625.000000 1.500
82630.000000 1.667
82635.000000 1.667
82640.000000 1.500
82645.000000 1.583
82650.000000 1.583
82655.000000 1.583
82660.000000 1.583
82665.000000 1.583
82670.000000 1.667
82675.000000 1.667
82680.000000 1.667
82685.000000 1.500
82690.000000 1.583
82695.000000 1.500
82700.000000 1.583
82705.000000 1.667
82710.000000 1.667
82715.000000 1.667
82720.000000 1.667
82725.000000 1.667
82730.000000 1.583
82735.000000 1.583
82740.000000 1.583
82745.000000 1.750
82750.000000 1.750
82755.000000 1.750
82760.000000 1.750
82765.000000 1.750
82770.000000 1.667
82775.000000 1.750
82780.000000 1.750
82785.000000 1.750
82790.000000 1.750
82795.000000 1.750
82800.000000 1.750
82805.000000 1.750
82810.000000 1.750
82815.000000 1.750
82820.000000 1.750
82825.000000 1.833
82830.000000 1.750
82835.000000 1.750
82840.000000 1.750
82845.000000 1.750
82850.000000 1.917
82855.000000 1.917
82860.000000 1.833
82865.000000 1.917
82870.000000 1.750
82875.000000 1.833
82880.000000 1.833
82885.000000 1.833
82890.000000 1.750
82895.000000 1.833
82900.000000 1.833
82905.000000 1.833
82910.000000 1.750
82915.000000 1.667
82920.000000 1.667
82925.000000 1.667
82930.000000 1.667
82935.000000 1.667
82940.000000 1.750
82945.000000 1.667
82950.000000 1.667
82955.000000 1.667
82960.000000 1.750
82965.000000 1.667
82970.000000 1.667
82975.000000 1.750
82980.000000 1.667
82985.000000 1.750
82990.000000 1.750
82995.000000 1.750
83000.000000 1.750
83005.000000 1.667
83010.000000 1.667
83015.000000 1.667
83020.000000 1.667
83025.000000 1.750
83030.000000 1.750
83035.000000 1.750
83040.000000 1.750
83045.000000 1.750
83050.000000 1.667
83055.000000 1.750
83060.000000 1.667
83065.000000 1.667
83070.000000 1.750
83075.000000 1.667
83080.000000 1.750
83085.000000 1.667
83090.000000 1.833
83095.000000 1.667
83100.000000 1.583
83105.000000 1.583
83110.000000 1.500
83115.000000 1.500
83120.000000 1.500
83125.000000 1.500
83130.000000 1.500
83135.000000 1.500
83140.000000 1.583
83145.000000 1.500
83150.000000 1.500
83155.000000 1.583
83160.000000 1.500
83165.000000 1.667
83170.000000 1.667
83175.000000 1.583
83180.000000 1.583
83185.000000 1.667
83190.000000 1.583
83195.000000 1.583
83200.000000 1.667
83205.000000 1.583
83210.000000 1.583
83215.000000 1.583
83220.000000 1.667
83225.000000 1.583
83230.000000 1.750
83235.000000 1.833
83240.000000 1.667
83245.000000 1.667
83250.000000 1.667
83255.000000 1.667
83260.000000 1.833
83265.000000 1.750
83270.000000 1.750
83275.000000 1.750
83280.000000 1.750
83285.000000 1.750
83290.000000 1.833
83295.000000 1.833
83300.000000 1.833
83305.000000 1.833
83310.000000 1.833
83315.000000 1.833
83320.000000 1.833
83325.000000 1.833
83330.000000 1.833
83335.000000 1.833
83340.000000 1.833
83345.000000 1.667
83350.000000 1.750
83355.000000 1.667
83360.000000 1.750
83365.000000 1.667
83370.000000 1.667
83375.000000 1.750
83380.000000 1.750
83385.000000 1.667
83390.000000 1.667
83395.000000 1.833
83400.000000 1.750
83405.000000 1.833
83410.000000 1.833
83415.000000 1.833
83420.000000 1.833
83425.000000 1.833
83430.000000 1.750
83435.000000 1.750
83440.000000 1.750
83445.000000 1.750
83450.000000 1.750
83455.000000 1.750
83460.000000 1.750
83465.000000 1.750
83470.000000 1.750
83475.000000 1.750
83480.000000 1.750
83485.000000 1.750
83490.000000 1.750
83495.000000 1.750
83500.000000 1.750
83505.000000 1.750
83510.000000 1.667
83515.000000 1.750
83520.000000 1.750
83525.000000 1.750
83530.000000 1.750
83535.000000 1.750
83540.000000 1.750
83545.000000 1.750
83550.000000 1.750
83555.000000 1.750
83560.000000 1.750
83565.000000 1.750
83570.000000 1.750
83575.000000 1.750
83580.000000 1.750
83585.000000 1.750
83590.000000 1.750
83595.000000 1.667
83600.000000 1.750
83605.000000 1.750
83610.000000 1.750
83615.000000 1.750
83620.000000 1.750
83625.000000 1.750
83630.000000 1.750
83635.000000 1.750
83640.000000 1.750
83645.000000 1.750
83650.000000 1.750
83655.000000 1.750
83660.000000 1.750
83665.000000 1.750
83670.000000 1.750
83675.000000 1.750
83680.000000 1.750
83685.000000 1.750
83690.000000 1.750
83695.000000 1.750
83700.000000 1.750
83705.000000 1.750
83710.000000 1.750
83715.000000 1.667
83720.000000 1.667
83725.000000 1.667
83730.000000 1.667
83735.000000 1.667
83740.000000 1.667
83745.000000 1.667
83750.000000 1.667
83755.000000 1.750
83760.000000 1.750
83765.000000 1.833
83770.000000 1.667
83775.000000 1.750
83780.000000 1.667
83785.000000 1.750
83790.000000 1.750
83795.000000 1.667
83800.000000 1.667
83805.000000 1.667
83810.000000 1.583
83815.000000 1.583
83820.000000 1.667
83825.000000 1.500
83830.000000 1.500
83835.000000 1.500
83840.000000 1.583
83845.000000 1.667
83850.000000 1.583
83855.000000 1.667
83860.000000 1.667
83865.000000 1.750
83870.000000 1.667
83875.000000 1.667
83880.000000 1.667
83885.000000 1.667
83890.000000 1.667
83895.000000 1.583
83900.000000 1.583
83905.000000 1.583
83910.000000 1.583
83915.000000 1.667
83920.000000 1.667
83925.000000 1.667
83930.000000 1.667
83935.000000 1.583
83940.000000 1.667
83945.000000 1.667
83950.000000 1.667
83955.000000 1.750
83960.000000 1.667
83965.000000 1.583
83970.000000 1.583
83975.000000 1.583
83980.000000 1.500
83985.000000 1.583
83990.000000 1.583
83995.000000 1.583
84000.000000 1.583
84005.000000 1.667
84010.000000 1.667
84015.000000 1.667
84020.000000 1.667
84025.000000 1.667
84030.000000 1.667
84035.000000 1.667
84040.000000 1.583
84045.000000 1.667
84050.000000 1.583
84055.000000 1.583
84060.000000 1.583
84065.000000 1.583
84070.000000 1.583
84075.000000 1.583
84080.000000 1.583
84085.000000 1.583
84090.000000 1.583
84095.000000 1.583
84100.000000 1.583
84105.000000 1.583
84110.000000 1.583
84115.000000 1.583
84120.000000 1.583
84125.000000 1.583
84130.000000 1.500
84135.000000 1.500
84140.000000 1.500
84145.000000 1.583
84150.000000 1.667
84155.000000 1.583
84160.000000 1.667
84165.000000 1.583
84170.000000 1.667
84175.000000 1.667
84180.000000 1.583
84185.000000 1.583
84190.000000 1.583
84195.000000 1.583
84200.000000 1.583
84205.000000 1.583
84210.000000 1.667
84215.000000 1.667
84220.000000 1.667
84225.000000 1.667
84230.000000 1.750
84235.000000 1.750
84240.000000 1.833
84245.000000 1.500
84250.000000 1.667
84255.000000 1.667
84260.000000 1.583
84265.000000 1.667
84270.000000 1.667
84275.000000 1.500
84280.000000 1.583
84285.000000 1.583
84290.000000 1.500
84295.000000 1.583
84300.000000 1.583
84305.000000 1.500
84310.000000 1.500
84315.000000 1.500
84320.000000 1.500
84325.000000 1.667
84330.000000 1.583
84335.000000 1.667
84340.000000 1.583
84345.000000 1.667
84350.000000 1.583
84355.000000 1.667
84360.000000 1.500
84365.000000 1.500
84370.000000 1.583
84375.000000 1.583
84380.000000 1.500
84385.000000 1.667
84390.000000 1.417
84395.000000 1.583
84400.000000 1.583
84405.000000 1.583
84410.000000 1.583
84415.000000 1.583
84420.000000 1.667
84425.000000 1.500
84430.000000 1.583
84435.000000 1.583
84440.000000 1.583
84445.000000 1.583
84450.000000 1.583
84455.000000 1.583
84460.000000 1.583
84465.000000 1.500
84470.000000 1.500
84475.000000 1.417
84480.000000 1.500
84485.000000 1.500
84490.000000 1.500
84495.000000 1.500
84500.000000 1.500
84505.000000 1.500
84510.000000 1.417
84515.000000 1.417
84520.000000 1.583
84525.000000 1.500
84530.000000 1.500
84535.000000 1.583
84540.000000 1.583
84545.000000 1.417
84550.000000 1.417
84555.000000 1.417
84560.000000 1.417
84565.000000 1.500
84570.000000 1.500
84575.000000 1.417
84580.000000 1.500
84585.000000 1.417
84590.000000 1.583
84595.000000 1.500
84600.000000 1.583
84605.000000 1.667
84610.000000 1.500
84615.000000 1.500
84620.000000 1.500
84625.000000 1.417
84630.000000 1.417
84635.000000 1.500
84640.000000 1.333
84645.000000 1.417
84650.000000 1.417
84655.000000 1.417
84660.000000 1.333
84665.000000 1.500
84670.000000 1.417
84675.000000 1.417
84680.000000 1.667
84685.000000 1.583
84690.000000 1.583
84695.000000 1.583
84700.000000 1.500
84705.000000 1.500
84710.000000 1.500
84715.000000 1.500
84720.000000 1.417
84725.000000 1.417
84730.000000 1.500
84735.000000 1.417
84740.000000 1.333
84745.000000 1.417
84750.000000 1.500
84755.000000 1.417
84760.000000 1.417
84765.000000 1.417
84770.000000 1.333
84775.000000 1.333
84780.000000 1.417
84785.000000 1.500
84790.000000 1.333
84795.000000 1.417
84800.000000 1.333
84805.000000 1.250
84810.000000 1.417
84815.000000 1.250
84820.000000 1.250
84825.000000 1.250
84830.000000 1.250
84835.000000 1.250
84840.000000 1.250
84845.000000 1.333
84850.000000 1.250
84855.000000 1.250
84860.000000 1.250
84865.000000 1.250
84870.000000 1.250
84875.000000 1.250
84880.000000 1.333
84885.000000 1.250
84890.000000 1.250
84895.000000 1.417
84900.000000 1.250
84905.000000 1.333
84910.000000 1.417
84915.000000 1.417
84920.000000 1.333
84925.000000 1.333
84930.000000 1.333
84935.000000 1.250
84940.000000 1.417
84945.000000 1.333
84950.000000 1.417
84955.000000 1.333
84960.000000 1.333
84965.000000 1.333
84970.000000 1.333
84975.000000 1.333
84980.000000 1.417
84985.000000 1.417
84990.000000 1.417
84995.000000 1.333
85000.000000 1.333
85005.000000 1.250
85010.000000 1.250
85015.000000 1.333
85020.000000 1.333
85025.000000 1.333
85030.000000 1.417
85035.000000 1.417
85040.000000 1.333
85045.000000 1.250
85050.000000 1.333
85055.000000 1.333
85060.000000 1.333
85065.000000 1.417
85070.000000 1.333
85075.000000 1.333
85080.000000 1.333
85085.000000 1.333
85090.000000 1.417
85095.000000 1.417
85100.000000 1.417
85105.000000 1.417
85110.000000 1.417
85115.000000 1.417
85120.000000 1.500
85125.000000 1.250
85130.000000 1.333
85135.000000 1.333
85140.000000 1.500
85145.000000 1.500
85150.000000 1.417
85155.000000 1.500
85160.000000 1.500
85165.000000 1.500
85170.000000 1.417
85175.000000 1.500
85180.000000 1.500
85185.000000 1.500
85190.000000 1.417
85195.000000 1.500
85200.000000 1.417
85205.000000 1.333
85210.000000 1.333
85215.000000 1.333
85220.000000 1.417
85225.000000 1.417
85230.000000 1.417
85235.000000 1.417
85240.000000 1.417
85245.000000 1.333
85250.000000 1.417
85255.000000 1.333
85260.000000 1.417
85265.000000 1.250
85270.000000 1.250
85275.000000 1.250
85280.000000 1.333
85285.000000 1.333
85290.000000 1.417
85295.000000 1.417
85300.000000 1.333
85305.000000 1.333
85310.000000 1.333
85315.000000 1.250
85320.000000 1.333
85325.000000 1.250
85330.000000 1.250
85335.000000 1.167
85340.000000 1.167
85345.000000 1.333
85350.000000 1.250
85355.000000 1.167
85360.000000 1.333
85365.000000 1.167
85370.000000 1.250
85375.000000 1.333
85380.000000 1.250
85385.000000 1.250
85390.000000 1.250
85395.000000 1.250
85400.000000 1.333
85405.000000 1.333
85410.000000 1.417
85415.000000 1.333
85420.000000 1.417
85425.000000 1.333
85430.000000 1.333
85435.000000 1.333
85440.000000 1.417
85445.000000 1.417
85450.000000 1.333
85455.000000 1.417
85460.000000 1.333
85465.000000 1.333
85470.000000 1.333
85475.000000 1.333
85480.000000 1.333
85485.000000 1.333
85490.000000 1.333
85495.000000 1.333
85500.000000 1.333
85505.000000 1.417
85510.000000 1.417
85515.000000 1.333
85520.000000 1.417
85525.000000 1.417
85530.000000 1.500
85535.000000 1.333
85540.000000 1.500
85545.000000 1.333
85550.000000 1.500
85555.000000 1.417
85560.000000 1.417
85565.000000 1.333
85570.000000 1.417
85575.000000 1.333
85580.000000 1.417
85585.000000 1.417
85590.000000 1.417
85595.000000 1.417
85600.000000 1.417
85605.000000 1.417
85610.000000 1.333
85615.000000 1.500
85620.000000 1.500
85625.000000 1.417
85630.000000 1.500
85635.000000 1.500
85640.000000 1.500
85645.000000 1.500
85650.000000 1.583
85655.000000 1.500
85660.000000 1.500
85665.000000 1.500
85670.000000 1.500
85675.000000 1.500
85680.000000 1.500
85685.000000 1.583
85690.000000 1.500
85695.000000 1.500
85700.000000 1.583
85705.000000 1.583
85710.000000 1.583
85715.000000 1.583
85720.000000 1.500
85725.000000 1.417
85730.000000 1.417
85735.000000 1.500
85740.000000 1.417
85745.000000 1.583
85750.000000 1.583
85755.000000 1.500
85760.000000 1.500
85765.000000 1.417
85770.000000 1.417
85775.000000 1.417
85780.000000 1.417
85785.000000 1.500
85790.000000 1.417
85795.000000 1.417
85800.000000 1.417
85805.000000 1.500
85810.000000 1.417
85815.000000 1.500
85820.000000 1.500
85825.000000 1.417
85830.000000 1.417
85835.000000 1.417
85840.000000 1.417
85845.000000 1.417
85850.000000 1.500
85855.000000 1.417
85860.000000 1.417
85865.000000 1.417
85870.000000 1.500
85875.000000 1.417
85880.000000 1.417
85885.000000 1.417
85890.000000 1.417
85895.000000 1.417
85900.000000 1.500
85905.000000 1.417
85910.000000 1.500
85915.000000 1.417
85920.000000 1.500
85925.000000 1.500
85930.000000 1.500
85935.000000 1.500
85940.000000 1.500
85945.000000 1.583
85950.000000 1.583
85955.000000 1.583
85960.000000 1.583
85965.000000 1.583
85970.000000 1.500
85975.000000 1.500
85980.000000 1.417
85985.000000 1.500
85990.000000 1.583
85995.000000 1.500
86000.000000 1.667
86005.000000 1.500
86010.000000 1.500
86015.000000 1.500
86020.000000 1.417
86025.000000 1.500
86030.000000 1.417
86035.000000 1.417
86040.000000 1.500
86045.000000 1.583
86050.000000 1.583
86055.000000 1.500
86060.000000 1.583
86065.000000 1.500
86070.000000 1.583
86075.000000 1.500
86080.000000 1.500
86085.000000 1.667
86090.000000 1.583
86095.000000 1.583
86100.000000 1.583
86105.000000 1.583
86110.000000 1.583
86115.000000 1.500
86120.000000 1.583
86125.000000 1.500
86130.000000 1.583
86135.000000 1.583
86140.000000 1.417
86145.000000 1.583
86150.000000 1.417
86155.000000 1.583
86160.000000 1.583
86165.000000 1.667
86170.000000 1.583
86175.000000 1.583
86180.000000 1.500
86185.000000 1.500
86190.000000 1.583
86195.000000 1.583
86200.000000 1.500
86205.000000 1.500
86210.000000 1.583
86215.000000 1.500
86220.000000 1.583
86225.000000 1.500
86230.000000 1.500
86235.000000 1.417
86240.000000 1.500
86245.000000 1.500
86250.000000 1.500
86255.000000 1.583
86260.000000 1.500
86265.000000 1.583
86270.000000 1.667
86275.000000 1.583
86280.000000 1.500
86285.000000 1.417
86290.000000 1.500
86295.000000 1.500
86300.000000 1.500
86305.000000 1.583
86310.000000 1.500
86315.000000 1.500
86320.000000 1.500
86325.000000 1.583
86330.000000 1.417
86335.000000 1.583
86340.000000 1.583
86345.000000 1.417
86350.000000 1.500
86355.000000 1.583
86360.000000 1.667
86365.000000 1.500
86370.000000 1.583
86375.000000 1.583
86380.000000 1.500
86385.000000 1.583
86390.000000 1.583
86395.000000 1.583
86400.000000 1.583
86405.000000 1.583
86410.000000 1.583
86415.000000 1.583
86420.000000 1.583
86425.000000 1.583
86430.000000 1.583
86435.000000 1.583
86440.000000 1.583
86445.000000 1.583
86450.000000 1.667
86455.000000 1.583
86460.000000 1.583
86465.000000 1.583
86470.000000 1.583
86475.000000 1.583
86480.000000 1.583
86485.000000 1.583
86490.000000 1.583
86495.000000 1.667
86500.000000 1.500
86505.000000 1.667
86510.000000 1.583
86515.000000 1.667
86520.000000 1.667
86525.000000 1.667
86530.000000 1.667
86535.000000 1.500
86540.000000 1.583
86545.000000 1.583
86550.000000 1.583
86555.000000 1.583
86560.000000 1.667
86565.000000 1.667
86570.000000 1.583
86575.000000 1.583
86580.000000 1.583
86585.000000 1.583
86590.000000 1.667
86595.000000 1.583
86600.000000 1.583
86605.000000 1.583
86610.000000 1.667
86615.000000 1.583
86620.000000 1.750
86625.000000 1.583
86630.000000 1.667
86635.000000 1.667
86640.000000 1.583
86645.000000 1.583
86650.000000 1.667
86655.000000 1.583
86660.000000 1.500
86665.000000 1.500
86670.000000 1.583
86675.000000 1.500
86680.000000 1.583
86685.000000 1.500
86690.000000 1.500
86695.000000 1.583
86700.000000 1.583
86705.000000 1.500
86710.000000 1.500
86715.000000 1.583
86720.000000 1.583
86725.000000 1.583
86730.000000 1.667
86735.000000 1.583
86740.000000 1.583
86745.000000 1.500
86750.000000 1.583
86755.000000 1.500
86760.000000 1.583
86765.000000 1.583
86770.000000 1.583
86775.000000 1.583
86780.000000 1.583
86785.000000 1.500
86790.000000 1.500
86795.000000 1.583
86800.000000 1.583
86805.000000 1.583
86810.000000 1.583
86815.000000 1.667
86820.000000 1.750
86825.000000 1.750
86830.000000 1.667
86835.000000 1.750
86840.000000 1.667
86845.000000 1.583
86850.000000 1.583
86855.000000 1.583
86860.000000 1.667
86865.000000 1.667
86870.000000 1.583
86875.000000 1.583
86880.000000 1.583
86885.000000 1.583
86890.000000 1.583
86895.000000 1.583
86900.000000 1.500
86905.000000 1.500
86910.000000 1.583
86915.000000 1.500
86920.000000 1.500
86925.000000 1.667
86930.000000 1.667
86935.000000 1.750
86940.000000 1.667
86945.000000 1.500
86950.000000 1.500
86955.000000 1.500
86960.000000 1.583
86965.000000 1.583
86970.000000 1.583
86975.000000 1.417
86980.000000 1.583
86985.000000 1.417
86990.000000 1.583
86995.000000 1.583
87000.000000 1.583
87005.000000 1.750
87010.000000 1.583
87015.000000 1.500
87020.000000 1.583
87025.000000 1.667
87030.000000 1.667
87035.000000 1.583
87040.000000 1.667
87045.000000 1.667
87050.000000 1.583
87055.000000 1.583
87060.000000 1.583
87065.000000 1.583
87070.000000 1.667
87075.000000 1.583
87080.000000 1.667
87085.000000 1.667
87090.000000 1.667
87095.000000 1.667
87100.000000 1.667
87105.000000 1.667
87110.000000 1.750
87115.000000 1.750
87120.000000 1.750
87125.000000 1.583
87130.000000 1.667
87135.000000 1.667
87140.000000 1.667
87145.000000 1.667
87150.000000 1.667
87155.000000 1.667
87160.000000 1.667
87165.000000 1.583
87170.000000 1.750
87175.000000 1.667
87180.000000 1.750
87185.000000 1.667
87190.000000 1.667
87195.000000 1.667
87200.000000 1.667
87205.000000 1.667
87210.000000 1.583
87215.000000 1.667
87220.000000 1.667
87225.000000 1.667
87230.000000 1.667
87235.000000 1.583
87240.000000 1.667
87245.000000 1.583
87250.000000 1.583
87255.000000 1.583
87260.000000 1.583
87265.000000 1.583
87270.000000 1.667
87275.000000 1.667
87280.000000 1.667
87285.000000 1.667
87290.000000 1.583
87295.000000 1.667
87300.000000 1.583
87305.000000 1.583
87310.000000 1.667
87315.000000 1.667
87320.000000 1.667
87325.000000 1.583
87330.000000 1.667
87335.000000 1.667
87340.000000 1.667
87345.000000 1.667
87350.000000 1.667
87355.000000 1.750
87360.000000 1.750
87365.000000 1.667
87370.000000 1.667
87375.000000 1.667
87380.000000 1.667
87385.000000 1.667
87390.000000 1.667
87395.000000 1.667
87400.000000 1.667
87405.000000 1.667
87410.000000 1.667
87415.000000 1.667
87420.000000 1.833
87425.000000 1.667
87430.000000 1.667
87435.000000 1.667
87440.000000 1.667
87445.000000 1.667
87450.000000 1.667
87455.000000 1.583
87460.000000 1.667
87465.000000 1.667
87470.000000 1.667
87475.000000 1.667
87480.000000 1.583
87485.000000 1.667
87490.000000 1.667
87495.000000 1.750
87500.000000 1.667
87505.000000 1.667
87510.000000 1.667
87515.000000 1.667
87520.000000 1.583
87525.000000 1.667
87530.000000 1.583
87535.000000 1.750
87540.000000 1.750
87545.000000 1.750
87550.000000 1.750
87555.000000 1.750
87560.000000 1.750
87565.000000 1.750
87570.000000 1.833
87575.000000 1.667
87580.000000 1.667
87585.000000 1.667
87590.000000 1.833
87595.000000 1.750
87600.000000 1.750
87605.000000 1.833
87610.000000 1.833
87615.000000 1.750
87620.000000 1.750
87625.000000 1.750
87630.000000 1.750
87635.000000 1.750
87640.000000 1.750
87645.000000 1.750
87650.000000 1.750
87655.000000 1.667
87660.000000 1.667
87665.000000 1.667
87670.000000 1.667
87675.000000 1.667
87680.000000 1.583
87685.000000 1.583
87690.000000 1.583
87695.000000 1.583
87700.000000 1.583
87705.000000 1.583
87710.000000 1.583
87715.000000 1.583
87720.000000 1.500
87725.000000 1.667
87730.000000 1.583
87735.000000 1.583
87740.000000 1.583
87745.000000 1.583
87750.000000 1.583
87755.000000 1.500
87760.000000 1.583
87765.000000 1.500
87770.000000 1.500
87775.000000 1.500
87780.000000 1.583
87785.000000 1.583
87790.000000 1.583
87795.000000 1.583
87800.000000 1.500
87805.000000 1.583
87810.000000 1.500
87815.000000 1.500
87820.000000 1.500
87825.000000 1.500
87830.000000 1.583
87835.000000 1.500
87840.000000 1.583
87845.000000 1.583
87850.000000 1.583
87855.000000 1.500
87860.000000 1.500
87865.000000 1.583
87870.000000 1.500
87875.000000 1.500
87880.000000 1.500
87885.000000 1.500
87890.000000 1.500
87895.000000 1.500
87900.000000 1.500
87905.000000 1.417
87910.000000 1.583
87915.000000 1.500
87920.000000 1.500
87925.000000 1.500
87930.000000 1.500
87935.000000 1.500
87940.000000 1.500
87945.000000 1.417
87950.000000 1.500
87955.000000 1.500
87960.000000 1.500
87965.000000 1.500
87970.000000 1.500
87975.000000 1.500
87980.000000 1.500
87985.000000 1.500
87990.000000 1.500
87995.000000 1.500
88000.000000 1.500
88005.000000 1.500
88010.000000 1.500
88015.000000 1.500
88020.000000 1.500
88025.000000 1.500
88030.000000 1.500
88035.000000 1.500
88040.000000 1.500
88045.000000 1.500
88050.000000 1.500
88055.000000 1.583
88060.000000 1.500
88065.000000 1.500
88070.000000 1.500
88075.000000 1.583
88080.000000 1.583
88085.000000 1.500
88090.000000 1.500
88095.000000 1.500
88100.000000 1.500
88105.000000 1.500
88110.000000 1.583
88115.000000 1.583
88120.000000 1.583
88125.000000 1.667
88130.000000 1.667
88135.000000 1.667
88140.000000 1.667
88145.000000 1.667
88150.000000 1.667
88155.000000 1.667
88160.000000 1.583
88165.000000 1.583
88170.000000 1.667
88175.000000 1.667
88180.000000 1.667
88185.000000 1.667
88190.000000 1.667
88195.000000 1.583
88200.000000 1.500
88205.000000 1.417
88210.000000 1.500
88215.000000 1.583
88220.000000 1.500
88225.000000 1.583
88230.000000 1.583
88235.000000 1.500
88240.000000 1.417
88245.000000 1.417
88250.000000 1.417
88255.000000 1.417
88260.000000 1.500
88265.000000 1.417
88270.000000 1.500
88275.000000 1.500
88280.000000 1.583
88285.000000 1.583
88290.000000 1.583
88295.000000 1.583
88300.000000 1.583
88305.000000 1.583
88310.000000 1.583
88315.000000 1.583
88320.000000 1.583
88325.000000 1.583
88330.000000 1.583
88335.000000 1.583
88340.000000 1.583
88345.000000 1.583
88350.000000 1.583
88355.000000 1.583
88360.000000 1.583
88365.000000 1.667
88370.000000 1.667
88375.000000 1.667
88380.000000 1.667
88385.000000 1.667
88390.000000 1.583
88395.000000 1.667
88400.000000 1.667
88405.000000 1.667
88410.000000 1.667
88415.000000 1.667
88420.000000 1.667
88425.000000 1.583
88430.000000 1.667
88435.000000 1.667
88440.000000 1.667
88445.000000 1.667
88450.000000 1.667
88455.000000 1.667
88460.000000 1.667
88465.000000 1.667
88470.000000 1.667
88475.000000 1.667
88480.000000 1.667
88485.000000 1.667
88490.000000 1.667
88495.000000 1.667
88500.000000 1.667
88505.000000 1.667
88510.000000 1.667
88515.000000 1.667
88520.000000 1.667
88525.000000 1.667
88530.000000 1.667
88535.000000 1.667
88540.000000 1.667
88545.000000 1.667
88550.000000 1.583
88555.000000 1.583
88560.000000 1.583
88565.000000 1.667
88570.000000 1.667
88575.000000 1.667
88580.000000 1.667
88585.000000 1.667
88590.000000 1.750
88595.000000 1.750
88600.000000 1.750
88605.000000 1.667
88610.000000 1.750
88615.000000 1.833
88620.000000 1.833
88625.000000 1.667
88630.000000 1.750
88635.000000 1.750
88640.000000 1.750
88645.000000 1.750
88650.000000 1.667
88655.000000 1.750
88660.000000 1.750
88665.000000 1.750
88670.000000 1.833
88675.000000 1.750
88680.000000 1.750
88685.000000 1.750
88690.000000 1.750
88695.000000 1.750
88700.000000 1.750
88705.000000 1.667
88710.000000 1.750
88715.000000 1.750
88720.000000 1.750
88725.000000 1.667
88730.000000 1.667
88735.000000 1.667
88740.000000 1.583
88745.000000 1.667
88750.000000 1.750
88755.000000 1.750
88760.000000 1.750
88765.000000 1.750
88770.000000 1.750
88775.000000 1.750
88780.000000 1.750
88785.000000 1.750
88790.000000 1.750
88795.000000 1.750
88800.000000 1.750
88805.000000 1.750
88810.000000 1.667
88815.000000 1.667
88820.000000 1.667
88825.000000 1.667
88830.000000 1.583
88835.000000 1.583
88840.000000 1.667
88845.000000 1.667
88850.000000 1.667
88855.000000 1.667
88860.000000 1.667
88865.000000 1.667
88870.000000 1.667
88875.000000 1.667
88880.000000 1.667
88885.000000 1.667
88890.000000 1.667
88895.000000 1.583
88900.000000 1.667
88905.000000 1.750
88910.000000 1.750
88915.000000 1.667
88920.000000 1.667
88925.000000 1.750
88930.000000 1.667
88935.000000 1.667
88940.000000 1.750
88945.000000 1.667
88950.000000 1.750
88955.000000 1.583
88960.000000 1.583
88965.000000 1.583
88970.000000 1.583
88975.000000 1.583
88980.000000 1.583
88985.000000 1.583
88990.000000 1.667
88995.000000 1.583
89000.000000 1.583
89005.000000 1.583
89010.000000 1.583
89015.000000 1.583
89020.000000 1.583
89025.000000 1.667
89030.000000 1.583
89035.000000 1.667
89040.000000 1.667
89045.000000 1.667
89050.000000 1.667
89055.000000 1.667
89060.000000 1.667
89065.000000 1.667
89070.000000 1.667
89075.000000 1.583
89080.000000 1.667
89085.000000 1.667
89090.000000 1.667
89095.000000 1.667
89100.000000 1.667
89105.000000 1.583
89110.000000 1.583
89115.000000 1.667
89120.000000 1.583
89125.000000 1.667
89130.000000 1.667
89135.000000 1.667
89140.000000 1.667
89145.000000 1.667
89150.000000 1.667
89155.000000 1.667
89160.000000 1.667
89165.000000 1.667
89170.000000 1.667
89175.000000 1.667
89180.000000 1.667
89185.000000 1.667
89190.000000 1.583
89195.000000 1.583
89200.000000 1.583
89205.000000 1.667
89210.000000 1.667
89215.000000 1.667
89220.000000 1.583
89225.000000 1.583
89230.000000 1.583
89235.000000 1.583
89240.000000 1.667
89245.000000 1.667
89250.000000 1.667
89255.000000 1.667
89260.000000 1.667
89265.000000 1.667
89270.000000 1.667
89275.000000 1.667
89280.000000 1.667
89285.000000 1.667
89290.000000 1.667
89295.000000 1.667
89300.000000 1.667
89305.000000 1.667
89310.000000 1.667
89315.000000 1.667
89320.000000 1.667
89325.000000 1.583
89330.000000 1.583
89335.000000 1.667
89340.000000 1.583
89345.000000 1.667
89350.000000 1.667
89355.000000 1.667
89360.000000 1.667
89365.000000 1.750
89370.000000 1.667
89375.000000 1.667
89380.000000 1.667
89385.000000 1.667
89390.000000 1.667
89395.000000 1.667
89400.000000 1.583
89405.000000 1.500
89410.000000 1.500
89415.000000 1.583
89420.000000 1.583
89425.000000 1.583
89430.000000 1.667
89435.000000 1.583
89440.000000 1.583
89445.000000 1.583
89450.000000 1.583
89455.000000 1.583
89460.000000 1.583
89465.000000 1.667
89470.000000 1.750
89475.000000 1.750
89480.000000 1.667
89485.000000 1.750
89490.000000 1.667
89495.000000 1.667
89500.000000 1.667
89505.000000 1.750
89510.000000 1.750
89515.000000 1.750
89520.000000 1.583
89525.000000 1.667
89530.000000 1.750
89535.000000 1.750
89540.000000 1.750
89545.000000 1.750
89550.000000 1.750
89555.000000 1.833
89560.000000 1.750
89565.000000 1.750
89570.000000 1.750
89575.000000 1.833
89580.000000 1.833
89585.000000 1.833
89590.000000 1.833
89595.000000 1.833
89600.000000 1.750
89605.000000 1.833
89610.000000 1.750
89615.000000 1.750
89620.000000 1.750
89625.000000 1.833
89630.000000 1.917
89635.000000 1.833
89640.000000 1.750
89645.000000 1.917
89650.000000 1.833
89655.000000 1.667
89660.000000 1.750
89665.000000 1.667
89670.000000 1.667
89675.000000 1.667
89680.000000 1.750
89685.000000 1.833
89690.000000 1.667
89695.000000 1.667
89700.000000 1.667
89705.000000 1.667
89710.000000 1.667
89715.000000 1.667
89720.000000 1.750
89725.000000 1.833
89730.000000 1.667
89735.000000 1.750
89740.000000 1.750
89745.000000 1.750
89750.000000 1.667
89755.000000 1.750
89760.000000 1.750
89765.000000 1.750
89770.000000 1.750
89775.000000 1.667
89780.000000 1.667
89785.000000 1.750
89790.000000 1.750
89795.000000 1.667
89800.000000 1.667
89805.000000 1.667
89810.000000 1.750
89815.000000 1.667
89820.000000 1.667
89825.000000 1.667
89830.000000 1.750
89835.000000 1.750
89840.000000 1.667
89845.000000 1.750
89850.000000 1.750
89855.000000 1.667
89860.000000 1.833
89865.000000 1.583
89870.000000 1.667
89875.000000 1.667
89880.000000 1.750
89885.000000 1.750
89890.000000 1.667
89895.000000 1.667
89900.000000 1.750
89905.000000 1.750
89910.000000 1.667
89915.000000 1.667
89920.000000 1.583
89925.000000 1.667
89930.000000 1.750
89935.000000 1.667
89940.000000 1.667
89945.000000 1.667
89950.000000 1.667
89955.000000 1.750
89960.000000 1.750
89965.000000 1.750
89970.000000 1.750
89975.000000 1.750
89980.000000 1.667
89985.000000 1.750
89990.000000 1.750
89995.000000 1.750
90000.000000 1.750
90005.000000 1.750
90010.000000 1.750
90015.000000 1.667
90020.000000 1.667
90025.000000 1.750
90030.000000 1.750
90035.000000 1.667
90040.000000 1.750
90045.000000 1.750
90050.000000 1.667
90055.000000 1.667
90060.000000 1.667
90065.000000 1.667
90070.000000 1.667
90075.000000 1.667
90080.000000 1.750
90085.000000 1.750
90090.000000 1.750
90095.000000 1.750
90100.000000 1.750
90105.000000 1.750
90110.000000 1.750
90115.000000 1.750
90120.000000 1.750
90125.000000 1.750
90130.000000 1.833
90135.000000 1.750
90140.000000 1.833
90145.000000 1.917
90150.000000 1.750
90155.000000 1.750
90160.000000 1.750
90165.000000 1.667
90170.000000 1.750
90175.000000 1.750
90180.000000 1.583
90185.000000 1.667
90190.000000 1.583
90195.000000 1.750
90200.000000 1.667
90205.000000 1.667
90210.000000 1.667
90215.000000 1.750
90220.000000 1.750
90225.000000 1.667
90230.000000 1.667
90235.000000 1.667
90240.000000 1.667
90245.000000 1.667
90250.000000 1.667
90255.000000 1.667
90260.000000 1.667
90265.000000 1.667
90270.000000 1.667
90275.000000 1.667
90280.000000 1.667
90285.000000 1.667
90290.000000 1.667
90295.000000 1.667
90300.000000 1.583
90305.000000 1.750
90310.000000 1.667
90315.000000 1.750
90320.000000 1.667
90325.000000 1.667
90330.000000 1.750
90335.000000 1.667
90340.000000 1.667
90345.000000 1.667
90350.000000 1.583
90355.000000 1.583
90360.000000 1.667
90365.000000 1.667
90370.000000 1.667
90375.000000 1.667
90380.000000 1.667
90385.000000 1.667
90390.000000 1.667
90395.000000 1.667
90400.000000 1.667
90405.000000 1.583
90410.000000 1.667
90415.000000 1.583
90420.000000 1.500
90425.000000 1.583
90430.000000 1.500
90435.000000 1.583
90440.000000 1.583
90445.000000 1.583
90450.000000 1.583
90455.000000 1.500
90460.000000 1.500
90465.000000 1.583
90470.000000 1.583
90475.000000 1.500
90480.000000 1.583
90485.000000 1.583
90490.000000 1.583
90495.000000 1.583
90500.000000 1.583
90505.000000 1.583
90510.000000 1.583
90515.000000 1.583
90520.000000 1.583
90525.000000 1.583
90530.000000 1.583
90535.000000 1.667
90540.000000 1.667
90545.000000 1.583
90550.000000 1.583
90555.000000 1.667
90560.000000 1.583
90565.000000 1.583
90570.000000 1.583
90575.000000 1.583
90580.000000 1.583
90585.000000 1.667
90590.000000 1.583
90595.000000 1.583
90600.000000 1.667
90605.000000 1.667
90610.000000 1.667
90615.000000 1.750
90620.000000 1.667
90625.000000 1.583
90630.000000 1.667
90635.000000 1.583
90640.000000 1.583
90645.000000 1.667
90650.000000 1.583
90655.000000 1.583
90660.000000 1.583
90665.000000 1.667
90670.000000 1.583
90675.000000 1.583
90680.000000 1.583
90685.000000 1.583
90690.000000 1.583
90695.000000 1.667
90700.000000 1.583
90705.000000 1.667
90710.000000 1.667
90715.000000 1.583
90720.000000 1.583
90725.000000 1.583
90730.000000 1.583
90735.000000 1.583
90740.000000 1.583
90745.000000 1.583
90750.000000 1.583
90755.000000 1.583
90760.000000 1.583
90765.000000 1.583
90770.000000 1.500
90775.000000 1.500
90780.000000 1.500
90785.000000 1.500
90790.000000 1.500
90795.000000 1.500
90800.000000 1.500
90805.000000 1.500
90810.000000 1.500
90815.000000 1.500
90820.000000 1.500
90825.000000 1.500
90830.000000 1.500
90835.000000 1.500
90840.000000 1.500
90845.000000 1.500
90850.000000 1.500
90855.000000 1.583
90860.000000 1.583
90865.000000 1.583
90870.000000 1.667
90875.000000 1.500
90880.000000 1.500
90885.000000 1.583
90890.000000 1.583
90895.000000 1.583
90900.000000 1.500
90905.000000 1.583
90910.000000 1.583
90915.000000 1.583
90920.000000 1.583
90925.000000 1.667
90930.000000 1.583
90935.000000 1.667
90940.000000 1.667
90945.000000 1.667
90950.000000 1.667
90955.000000 1.667
90960.000000 1.667
90965.000000 1.667
90970.000000 1.667
90975.000000 1.667
90980.000000 1.667
90985.000000 1.667
90990.000000 1.583
90995.000000 1.750
91000.000000 1.750
91005.000000 1.667
91010.000000 1.750
91015.000000 1.750
91020.000000 1.583
91025.000000 1.667
91030.000000 1.667
91035.000000 1.750
91040.000000 1.667
91045.000000 1.667
91050.000000 1.667
91055.000000 1.667
91060.000000 1.667
91065.000000 1.667
91070.000000 1.583
91075.000000 1.667
91080.000000 1.667
91085.000000 1.583
91090.000000 1.583
91095.000000 1.667
91100.000000 1.500
91105.000000 1.583
91110.000000 1.583
91115.000000 1.583
91120.000000 1.583
91125.000000 1.583
91130.000000 1.583
91135.000000 1.583
91140.000000 1.500
91145.000000 1.583
91150.000000 1.500
91155.000000 1.583
91160.000000 1.583
91165.000000 1.667
91170.000000 1.667
91175.000000 1.667
91180.000000 1.583
91185.000000 1.583
91190.000000 1.583
91195.000000 1.583
91200.000000 1.583
91205.000000 1.667
91210.000000 1.667
91215.000000 1.583
91220.000000 1.500
91225.000000 1.583
91230.000000 1.583
91235.000000 1.583
91240.000000 1.583
91245.000000 1.500
91250.000000 1.500
91255.000000 1.667
91260.000000 1.667
91265.000000 1.500
91270.000000 1.500
91275.000000 1.583
91280.000000 1.583
91285.000000 1.583
91290.000000 1.583
91295.000000 1.750
91300.000000 1.750
91305.000000 1.667
91310.000000 1.667
91315.000000 1.667
91320.000000 1.667
91325.000000 1.667
91330.000000 1.667
91335.000000 1.583
91340.000000 1.667
91345.000000 1.667
91350.000000 1.667
91355.000000 1.667
91360.000000 1.583
91365.000000 1.667
91370.000000 1.667
91375.000000 1.667
91380.000000 1.667
91385.000000 1.667
91390.000000 1.667
91395.000000 1.667
91400.000000 1.583
91405.000000 1.583
91410.000000 1.667
91415.000000 1.583
91420.000000 1.667
91425.000000 1.667
91430.000000 1.583
91435.000000 1.583
91440.000000 1.583
91445.000000 1.583
91450.000000 1.583
91455.000000 1.583
91460.000000 1.583
91465.000000 1.583
91470.000000 1.583
91475.000000 1.667
91480.000000 1.583
91485.000000 1.583
91490.000000 1.583
91495.000000 1.667
91500.000000 1.667
91505.000000 1.667
91510.000000 1.667
91515.000000 1.583
91520.000000 1.583
91525.000000 1.667
91530.000000 1.667
91535.000000 1.750
91540.000000 1.583
91545.000000 1.583
91550.000000 1.667
91555.000000 1.667
91560.000000 1.667
91565.000000 1.583
91570.000000 1.667
91575.000000 1.667
91580.000000 1.667
91585.000000 1.667
91590.000000 1.667
91595.000000 1.667
91600.000000 1.667
91605.000000 1.750
91610.000000 1.750
91615.000000 1.750
91620.000000 1.667
91625.000000 1.667
91630.000000 1.667
91635.000000 1.667
91640.000000 1.750
91645.000000 1.750
91650.000000 1.750
91655.000000 1.750
91660.000000 1.750
91665.000000 1.667
91670.000000 1.667
91675.000000 1.750
91680.000000 1.667
91685.000000 1.667
91690.000000 1.667
91695.000000 1.750
91700.000000 1.750
91705.000000 1.667
91710.000000 1.667
91715.000000 1.583
91720.000000 1.667
91725.000000 1.667
91730.000000 1.667
91735.000000 1.583
91740.000000 1.667
91745.000000 1.750
91750.000000 1.667
91755.000000 1.750
91760.000000 1.667
91765.000000 1.667
91770.000000 1.667
91775.000000 1.667
91780.000000 1.667
91785.000000 1.667
91790.000000 1.667
91795.000000 1.667
91800.000000 1.667
91805.000000 1.667
91810.000000 1.667
91815.000000 1.667
91820.000000 1.667
91825.000000 1.667
91830.000000 1.667
91835.000000 1.667
91840.000000 1.667
91845.000000 1.667
91850.000000 1.667
91855.000000 1.667
91860.000000 1.667
91865.000000 1.667
91870.000000 1.667
91875.000000 1.667
91880.000000 1.667
91885.000000 1.667
91890.000000 1.667
91895.000000 1.667
91900.000000 1.667
91905.000000 1.667
91910.000000 1.667
91915.000000 1.667
91920.000000 1.667
91925.000000 1.667
91930.000000 1.667
91935.000000 1.667
91940.000000 1.667
91945.000000 1.667
91950.000000 1.667
91955.000000 1.667
91960.000000 1.750
91965.000000 1.750
91970.000000 1.667
91975.000000 1.667
91980.000000 1.750
91985.000000 1.750
91990.000000 1.750
91995.000000 1.750
92000.000000 1.750
92005.000000 1.750
92010.000000 1.750
92015.000000 1.667
92020.000000 1.750
92025.000000 1.750
92030.000000 1.750
92035.000000 1.750
92040.000000 1.750
92045.000000 1.750
92050.000000 1.750
92055.000000 1.750
92060.000000 1.750
92065.000000 1.750
92070.000000 1.750
92075.000000 1.750
92080.000000 1.750
92085.000000 1.750
92090.000000 1.750
92095.000000 1.750
92100.000000 1.750
92105.000000 1.750
92110.000000 1.750
92115.000000 1.750
92120.000000 1.750
92125.000000 1.750
92130.000000 1.750
92135.000000 1.750
92140.000000 1.750
92145.000000 1.750
92150.000000 1.750
92155.000000 1.750
92160.000000 1.750
92165.000000 1.750
92170.000000 1.833
92175.000000 1.750
92180.000000 1.750
92185.000000 1.750
92190.000000 1.750
92195.000000 1.750
92200.000000 1.750
92205.000000 1.833
92210.000000 1.833
92215.000000 1.833
92220.000000 1.833
92225.000000 1.833
92230.000000 1.833
92235.000000 1.833
92240.000000 1.833
92245.000000 1.750
92250.000000 1.750
92255.000000 1.667
92260.000000 1.750
92265.000000 1.667
92270.000000 1.750
92275.000000 1.750
92280.000000 1.667
92285.000000 1.667
92290.000000 1.667
92295.000000 1.667
92300.000000 1.667
92305.000000 1.667
92310.000000 1.667
92315.000000 1.667
92320.000000 1.667
92325.000000 1.667
92330.000000 1.667
92335.000000 1.667
92340.000000 1.667
92345.000000 1.667
92350.000000 1.667
92355.000000 1.667
92360.000000 1.583
92365.000000 1.583
92370.000000 1.583
92375.000000 1.583
92380.000000 1.583
92385.000000 1.583
92390.000000 1.750
92395.000000 1.750
92400.000000 1.750
92405.000000 1.750
92410.000000 1.750
92415.000000 1.667
92420.000000 1.667
92425.000000 1.667
92430.000000 1.750
92435.000000 1.750
92440.000000 1.667
92445.000000 1.667
92450.000000 1.750
92455.000000 1.750
92460.000000 1.667
92465.000000 1.750
92470.000000 1.667
92475.000000 1.667
92480.000000 1.667
92485.000000 1.750
92490.000000 1.750
92495.000000 1.750
92500.000000 1.667
92505.000000 1.750
92510.000000 1.750
92515.000000 1.750
92520.000000 1.750
92525.000000 1.833
92530.000000 1.750
92535.000000 1.750
92540.000000 1.833
92545.000000 1.833
92550.000000 1.750
92555.000000 1.750
92560.000000 1.750
92565.000000 1.750
92570.000000 1.750
92575.000000 1.750
92580.000000 1.750
92585.000000 1.750
92590.000000 1.750
92595.000000 1.750
92600.000000 1.750
92605.000000 1.750
92610.000000 1.833
92615.000000 1.833
92620.000000 1.750
92625.000000 1.667
92630.000000 1.750
92635.000000 1.667
92640.000000 1.750
92645.000000 1.750
92650.000000 1.667
92655.000000 1.750
92660.000000 1.750
92665.000000 1.750
92670.000000 1.667
92675.000000 1.750
92680.000000 1.750
92685.000000 1.750
92690.000000 1.667
92695.000000 1.667
92700.000000 1.667
92705.000000 1.667
92710.000000 1.667
92715.000000 1.667
92720.000000 1.667
92725.000000 1.667
92730.000000 1.667
92735.000000 1.667
92740.000000 1.667
92745.000000 1.667
92750.000000 1.667
92755.000000 1.667
92760.000000 1.583
92765.000000 1.667
92770.000000 1.667
92775.000000 1.667
92780.000000 1.667
92785.000000 1.667
92790.000000 1.667
92795.000000 1.667
92800.000000 1.667
92805.000000 1.667
92810.000000 1.667
92815.000000 1.667
92820.000000 1.667
92825.000000 1.667
92830.000000 1.667
92835.000000 1.667
92840.000000 1.750
92845.000000 1.750
92850.000000 1.667
92855.000000 1.750
92860.000000 1.750
92865.000000 1.750
92870.000000 1.750
92875.000000 1.750
92880.000000 1.667
92885.000000 1.667
92890.000000 1.667
92895.000000 1.667
92900.000000 1.583
92905.000000 1.583
92910.000000 1.583
92915.000000 1.583
92920.000000 1.667
92925.000000 1.667
92930.000000 1.667
92935.000000 1.833
92940.000000 1.750
92945.000000 1.667
92950.000000 1.833
92955.000000 1.833
92960.000000 1.750
92965.000000 1.750
92970.000000 1.667
92975.000000 1.750
92980.000000 1.750
92985.000000 1.750
92990.000000 1.750
92995.000000 1.750
93000.000000 1.750
93005.000000 1.750
93010.000000 1.750
93015.000000 1.667
93020.000000 1.750
93025.000000 1.750
93030.000000 1.667
93035.000000 1.667
93040.000000 1.667
93045.000000 1.750
93050.000000 1.667
93055.000000 1.667
93060.000000 1.667
93065.000000 1.667
93070.000000 1.667
93075.000000 1.667
93080.000000 1.667
93085.000000 1.667
93090.000000 1.667
93095.000000 1.750
93100.000000 1.667
93105.000000 1.667
93110.000000 1.667
93115.000000 1.667
93120.000000 1.667
93125.000000 1.583
93130.000000 1.583
93135.000000 1.583
93140.000000 1.667
93145.000000 1.667
93150.000000 1.667
93155.000000 1.667
93160.000000 1.667
93165.000000 1.667
93170.000000 1.667
93175.000000 1.667
93180.000000 1.667
93185.000000 1.583
93190.000000 1.667
93195.000000 1.667
93200.000000 1.667
93205.000000 1.583
93210.000000 1.583
93215.000000 1.583
93220.000000 1.583
93225.000000 1.583
93230.000000 1.583
93235.000000 1.667
93240.000000 1.667
93245.000000 1.667
93250.000000 1.667
93255.000000 1.667
93260.000000 1.667
93265.000000 1.667
93270.000000 1.667
93275.000000 1.750
93280.000000 1.667
93285.000000 1.667
93290.000000 1.667
93295.000000 1.667
93300.000000 1.667
93305.000000 1.667
93310.000000 1.667
93315.000000 1.667
93320.000000 1.667
93325.000000 1.667
93330.000000 1.667
93335.000000 1.667
93340.000000 1.667
93345.000000 1.667
93350.000000 1.667
93355.000000 1.667
93360.000000 1.667
93365.000000 1.667
93370.000000 1.667
93375.000000 1.667
93380.000000 1.667
93385.000000 1.750
93390.000000 1.750
93395.000000 1.667
93400.000000 1.667
93405.000000 1.667
93410.000000 1.667
93415.000000 1.667
93420.000000 1.667
93425.000000 1.667
93430.000000 1.667
93435.000000 1.667
93440.000000 1.667
93445.000000 1.667
93450.000000 1.667
93455.000000 1.667
93460.000000 1.667
93465.000000 1.667
93470.000000 1.667
93475.000000 1.667
93480.000000 1.583
93485.000000 1.583
93490.000000 1.583
93495.000000 1.583
93500.000000 1.583
93505.000000 1.583
93510.000000 1.667
93515.000000 1.667
93520.000000 1.667
93525.000000 1.667
93530.000000 1.667
93535.000000 1.667
93540.000000 1.667
93545.000000 1.667
93550.000000 1.667
93555.000000 1.667
93560.000000 1.667
93565.000000 1.667
93570.000000 1.583
93575.000000 1.667
93580.000000 1.667
93585.000000 1.667
93590.000000 1.667
93595.000000 1.667
93600.000000 1.667
93605.000000 1.667
93610.000000 1.667
93615.000000 1.667
93620.000000 1.667
93625.000000 1.667
93630.000000 1.667
93635.000000 1.667
93640.000000 1.667
93645.000000 1.667
93650.000000 1.667
93655.000000 1.667
93660.000000 1.667
93665.000000 1.750
93670.000000 1.750
93675.000000 1.750
93680.000000 1.750
93685.000000 1.667
93690.000000 1.667
93695.000000 1.583
93700.000000 1.583
93705.000000 1.583
93710.000000 1.583
93715.000000 1.750
93720.000000 1.583
93725.000000 1.583
93730.000000 1.583
93735.000000 1.583
93740.000000 1.583
93745.000000 1.583
93750.000000 1.667
93755.000000 1.667
93760.000000 1.667
93765.000000 1.667
93770.000000 1.583
93775.000000 1.667
93780.000000 1.667
93785.000000 1.667
93790.000000 1.667
93795.000000 1.750
93800.000000 1.750
93805.000000 1.667
93810.000000 1.750
93815.000000 1.583
93820.000000 1.667
93825.000000 1.667
93830.000000 1.583
93835.000000 1.583
93840.000000 1.500
93845.000000 1.583
93850.000000 1.500
93855.000000 1.500
93860.000000 1.500
93865.000000 1.500
93870.000000 1.500
93875.000000 1.500
93880.000000 1.500
93885.000000 1.500
93890.000000 1.500
93895.000000 1.583
93900.000000 1.500
93905.000000 1.500
93910.000000 1.500
93915.000000 1.500
93920.000000 1.500
93925.000000 1.583
93930.000000 1.583
93935.000000 1.583
93940.000000 1.667
93945.000000 1.667
93950.000000 1.667
93955.000000 1.667
93960.000000 1.750
93965.000000 1.667
93970.000000 1.667
93975.000000 1.667
93980.000000 1.667
93985.000000 1.583
93990.000000 1.667
93995.000000 1.667
94000.000000 1.500
94005.000000 1.583
94010.000000 1.667
94015.000000 1.667
94020.000000 1.667
94025.000000 1.500
94030.000000 1.583
94035.000000 1.583
94040.000000 1.583
94045.000000 1.583
94050.000000 1.667
94055.000000 1.667
94060.000000 1.583
94065.000000 1.583
94070.000000 1.583
94075.000000 1.583
94080.000000 1.667
94085.000000 1.667
94090.000000 1.667
94095.000000 1.667
94100.000000 1.667
94105.000000 1.667
94110.000000 1.667
94115.000000 1.667
94120.000000 1.500
94125.000000 1.583
94130.000000 1.583
94135.000000 1.583
94140.000000 1.583
94145.000000 1.500
94150.000000 1.500
94155.000000 1.500
94160.000000 1.667
94165.000000 1.667
94170.000000 1.667
94175.000000 1.583
94180.000000 1.667
94185.000000 1.667
94190.000000 1.667
94195.000000 1.667
94200.000000 1.667
94205.000000 1.500
94210.000000 1.583
94215.000000 1.667
94220.000000 1.583
94225.000000 1.667
94230.000000 1.583
94235.000000 1.583
94240.000000 1.583
94245.000000 1.583
94250.000000 1.583
94255.000000 1.583
94260.000000 1.583
94265.000000 1.583
94270.000000 1.583
94275.000000 1.583
94280.000000 1.583
94285.000000 1.667
94290.000000 1.500
94295.000000 1.583
94300.000000 1.583
94305.000000 1.583
94310.000000 1.583
94315.000000 1.583
94320.000000 1.583
94325.000000 1.583
94330.000000 1.583
94335.000000 1.583
94340.000000 1.583
94345.000000 1.667
94350.000000 1.583
94355.000000 1.583
94360.000000 1.583
94365.000000 1.583
94370.000000 1.500
94375.000000 1.500
94380.000000 1.500
94385.000000 1.417
94390.000000 1.417
94395.000000 1.500
94400.000000 1.417
94405.000000 1.417
94410.000000 1.417
94415.000000 1.417
94420.000000 1.417
94425.000000 1.417
94430.000000 1.417
94435.000000 1.417
94440.000000 1.417
94445.000000 1.417
94450.000000 1.417
94455.000000 1.333
94460.000000 1.417
94465.000000 1.500
94470.000000 1.417
94475.000000 1.417
94480.000000 1.417
94485.000000 1.333
94490.000000 1.417
94495.000000 1.500
94500.000000 1.417
94505.000000 1.417
94510.000000 1.417
94515.000000 1.417
94520.000000 1.417
94525.000000 1.417
94530.000000 1.500
94535.000000 1.333
94540.000000 1.333
94545.000000 1.333
94550.000000 1.500
94555.000000 1.417
94560.000000 1.500
94565.000000 1.500
94570.000000 1.417
94575.000000 1.500
94580.000000 1.500
94585.000000 1.583
94590.000000 1.583
94595.000000 1.500
94600.000000 1.583
94605.000000 1.583
94610.000000 1.583
94615.000000 1.500
94620.000000 1.583
94625.000000 1.500
94630.000000 1.667
94635.000000 1.583
94640.000000 1.583
94645.000000 1.583
94650.000000 1.500
94655.000000 1.667
94660.000000 1.583
94665.000000 1.583
94670.000000 1.583
94675.000000 1.500
94680.000000 1.583
94685.000000 1.417
94690.000000 1.250
94695.000000 1.417
94700.000000 1.417
94705.000000 1.500
94710.000000 1.500
94715.000000 1.500
94720.000000 1.500
94725.000000 1.500
94730.000000 1.417
94735.000000 1.417
94740.000000 1.417
94745.000000 1.417
94750.000000 1.417
94755.000000 1.333
94760.000000 1.417
94765.000000 1.333
94770.000000 1.333
94775.000000 1.333
94780.000000 1.333
94785.000000 1.333
94790.000000 1.417
94795.000000 1.417
94800.000000 1.333
94805.000000 1.333
94810.000000 1.333
94815.000000 1.333
94820.000000 1.333
94825.000000 1.333
94830.000000 1.417
94835.000000 1.500
94840.000000 1.417
94845.000000 1.417
94850.000000 1.417
94855.000000 1.417
94860.000000 1.417
94865.000000 1.417
94870.000000 1.417
94875.000000 1.417
94880.000000 1.417
94885.000000 1.417
94890.000000 1.417
94895.000000 1.417
94900.000000 1.417
94905.000000 1.417
94910.000000 1.417
94915.000000 1.417
94920.000000 1.417
94925.000000 1.417
94930.000000 1.417
94935.000000 1.333
94940.000000 1.417
94945.000000 1.417
94950.000000 1.500
94955.000000 1.500
94960.000000 1.500
94965.000000 1.500
94970.000000 1.500
94975.000000 1.500
94980.000000 1.583
94985.000000 1.500
94990.000000 1.500
94995.000000 1.500
95000.000000 1.500
95005.000000 1.417
95010.000000 1.417
95015.000000 1.500
95020.000000 1.500
95025.000000 1.333
95030.000000 1.333
95035.000000 1.333
95040.000000 1.333
95045.000000 1.333
95050.000000 1.333
95055.000000 1.333
95060.000000 1.417
95065.000000 1.500
95070.000000 1.417
95075.000000 1.417
95080.000000 1.500
95085.000000 1.500
95090.000000 1.417
95095.000000 1.500
95100.000000 1.500
95105.000000 1.500
95110.000000 1.500
95115.000000 1.500
95120.000000 1.417
95125.000000 1.417
95130.000000 1.500
95135.000000 1.417
95140.000000 1.417
95145.000000 1.417
95150.000000 1.500
95155.000000 1.500
95160.000000 1.417
95165.000000 1.417
95170.000000 1.500
95175.000000 1.500
95180.000000 1.500
95185.000000 1.417
95190.000000 1.417
95195.000000 1.417
95200.000000 1.417
95205.000000 1.417
95210.000000 1.417
95215.000000 1.333
95220.000000 1.333
95225.000000 1.417
95230.000000 1.417
95235.000000 1.417
95240.000000 1.417
95245.000000 1.417
95250.000000 1.500
95255.000000 1.417
95260.000000 1.417
95265.000000 1.417
95270.000000 1.417
95275.000000 1.417
95280.000000 1.417
95285.000000 1.417
95290.000000 1.417
95295.000000 1.417
95300.000000 1.417
95305.000000 1.417
95310.000000 1.417
95315.000000 1.500
95320.000000 1.417
95325.000000 1.417
95330.000000 1.417
95335.000000 1.500
95340.000000 1.500
95345.000000 1.417
95350.000000 1.500
95355.000000 1.500
95360.000000 1.500
95365.000000 1.417
95370.000000 1.500
95375.000000 1.500
95380.000000 1.500
95385.000000 1.500
95390.000000 1.500
95395.000000 1.500
95400.000000 1.417
95405.000000 1.500
95410.000000 1.500
95415.000000 1.417
95420.000000 1.500
95425.000000 1.500
95430.000000 1.500
95435.000000 1.500
95440.000000 1.417
95445.000000 1.417
95450.000000 1.500
95455.000000 1.500
95460.000000 1.500
95465.000000 1.417
95470.000000 1.500
95475.000000 1.417
95480.000000 1.417
95485.000000 1.417
95490.000000 1.417
95495.000000 1.417
95500.000000 1.417
95505.000000 1.417
95510.000000 1.500
95515.000000 1.500
95520.000000 1.417
95525.000000 1.500
95530.000000 1.500
95535.000000 1.417
95540.000000 1.417
95545.000000 1.417
95550.000000 1.417
95555.000000 1.417
95560.000000 1.417
95565.000000 1.417
95570.000000 1.417
95575.000000 1.417
95580.000000 1.417
95585.000000 1.417
95590.000000 1.417
95595.000000 1.417
95600.000000 1.417
95605.000000 1.417
95610.000000 1.500
95615.000000 1.500
95620.000000 1.417
95625.000000 1.417
95630.000000 1.417
95635.000000 1.417
95640.000000 1.500
95645.000000 1.500
95650.000000 1.500
95655.000000 1.500
95660.000000 1.500
95665.000000 1.500
95670.000000 1.500
95675.000000 1.500
95680.000000 1.417
95685.000000 1.417
95690.000000 1.500
95695.000000 1.417
95700.000000 1.500
95705.000000 1.500
95710.000000 1.500
95715.000000 1.417
95720.000000 1.500
95725.000000 1.500
95730.000000 1.500
95735.000000 1.417
95740.000000 1.417
95745.000000 1.500
95750.000000 1.417
95755.000000 1.500
95760.000000 1.500
95765.000000 1.417
95770.000000 1.417
95775.000000 1.417
95780.000000 1.417
95785.000000 1.417
95790.000000 1.417
95795.000000 1.500
95800.000000 1.500
95805.000000 1.333
95810.000000 1.333
95815.000000 1.333
95820.000000 1.333
95825.000000 1.333
95830.000000 1.333
95835.000000 1.417
95840.000000 1.333
95845.000000 1.417
95850.000000 1.417
95855.000000 1.417
95860.000000 1.417
95865.000000 1.333
95870.000000 1.500
95875.000000 1.500
95880.000000 1.500
95885.000000 1.417
95890.000000 1.417
95895.000000 1.500
95900.000000 1.500
95905.000000 1.500
95910.000000 1.417
95915.000000 1.333
95920.000000 1.417
95925.000000 1.333
95930.000000 1.333
95935.000000 1.333
95940.000000 1.333
95945.000000 1.333
95950.000000 1.417
95955.000000 1.333
95960.000000 1.333
95965.000000 1.333
95970.000000 1.333
95975.000000 1.417
95980.000000 1.417
95985.000000 1.417
95990.000000 1.333
95995.000000 1.333
96000.000000 1.417
96005.000000 1.333
96010.000000 1.333
96015.000000 1.333
96020.000000 1.333
96025.000000 1.417
96030.000000 1.333
96035.000000 1.417
96040.000000 1.417
96045.000000 1.417
96050.000000 1.333
96055.000000 1.500
96060.000000 1.417
96065.000000 1.500
96070.000000 1.500
96075.000000 1.333
96080.000000 1.417
96085.000000 1.417
96090.000000 1.417
96095.000000 1.417
96100.000000 1.500
96105.000000 1.500
96110.000000 1.500
96115.000000 1.500
96120.000000 1.500
96125.000000 1.500
96130.000000 1.500
96135.000000 1.500
96140.000000 1.500
96145.000000 1.500
96150.000000 1.500
96155.000000 1.417
96160.000000 1.417
96165.000000 1.500
96170.000000 1.417
96175.000000 1.500
96180.000000 1.417
96185.000000 1.417
96190.000000 1.500
96195.000000 1.500
96200.000000 1.500
96205.000000 1.583
96210.000000 1.583
96215.000000 1.583
96220.000000 1.583
96225.000000 1.583
96230.000000 1.500
96235.000000 1.500
96240.000000 1.500
96245.000000 1.500
96250.000000 1.500
96255.000000 1.500
96260.000000 1.500
96265.000000 1.500
96270.000000 1.500
96275.000000 1.500
96280.000000 1.500
96285.000000 1.500
96290.000000 1.583
96295.000000 1.583
96300.000000 1.500
96305.000000 1.500
96310.000000 1.417
96315.000000 1.583
96320.000000 1.583
96325.000000 1.583
96330.000000 1.583
96335.000000 1.583
96340.000000 1.583
96345.000000 1.583
96350.000000 1.500
96355.000000 1.417
96360.000000 1.500
96365.000000 1.500
96370.000000 1.500
96375.000000 1.417
96380.000000 1.417
96385.000000 1.417
96390.000000 1.417
96395.000000 1.417
96400.000000 1.417
96405.000000 1.417
96410.000000 1.500
96415.000000 1.417
96420.000000 1.417
96425.000000 1.417
96430.000000 1.583
96435.000000 1.500
96440.000000 1.500
96445.000000 1.500
96450.000000 1.500
96455.000000 1.583
96460.000000 1.417
96465.000000 1.417
96470.000000 1.417
96475.000000 1.417
96480.000000 1.500
96485.000000 1.500
96490.000000 1.500
96495.000000 1.500
96500.000000 1.500
96505.000000 1.417
96510.000000 1.417
96515.000000 1.500
96520.000000 1.500
96525.000000 1.417
96530.000000 1.417
96535.000000 1.500
96540.000000 1.417
96545.000000 1.417
96550.000000 1.417
96555.000000 1.417
96560.000000 1.417
96565.000000 1.417
96570.000000 1.417
96575.000000 1.500
96580.000000 1.417
96585.000000 1.500
96590.000000 1.500
96595.000000 1.500
96600.000000 1.500
96605.000000 1.500
96610.000000 1.500
96615.000000 1.417
96620.000000 1.417
96625.000000 1.500
96630.000000 1.500
96635.000000 1.417
96640.000000 1.417
96645.000000 1.417
96650.000000 1.417
96655.000000 1.417
96660.000000 1.500
96665.000000 1.417
96670.000000 1.500
96675.000000 1.500
96680.000000 1.500
96685.000000 1.500
96690.000000 1.500
96695.000000 1.417
96700.000000 1.500
96705.000000 1.500
96710.000000 1.500
96715.000000 1.417
96720.000000 1.500
96725.000000 1.333
96730.000000 1.417
96735.000000 1.417
96740.000000 1.333
96745.000000 1.417
96750.000000 1.417
96755.000000 1.417
96760.000000 1.500
96765.000000 1.417
96770.000000 1.333
96775.000000 1.333
96780.000000 1.417
96785.000000 1.417
96790.000000 1.417
96795.000000 1.417
96800.000000 1.500
96805.000000 1.500
96810.000000 1.417
96815.000000 1.500
96820.000000 1.417
96825.000000 1.417
96830.000000 1.417
96835.000000 1.500
96840.000000 1.417
96845.000000 1.417
96850.000000 1.417
96855.000000 1.417
96860.000000 1.417
96865.000000 1.417
96870.000000 1.417
96875.000000 1.500
96880.000000 1.417
96885.000000 1.417
96890.000000 1.417
96895.000000 1.500
96900.000000 1.417
96905.000000 1.417
96910.000000 1.500
96915.000000 1.500
96920.000000 1.500
96925.000000 1.500
96930.000000 1.500
96935.000000 1.500
96940.000000 1.500
96945.000000 1.500
96950.000000 1.417
96955.000000 1.583
96960.000000 1.417
96965.000000 1.417
96970.000000 1.417
96975.000000 1.500
96980.000000 1.417
96985.000000 1.417
96990.000000 1.417
96995.000000 1.417
97000.000000 1.417
97005.000000 1.417
97010.000000 1.417
97015.000000 1.333
97020.000000 1.417
97025.000000 1.417
97030.000000 1.417
97035.000000 1.417
97040.000000 1.417
97045.000000 1.417
97050.000000 1.500
97055.000000 1.417
97060.000000 1.417
97065.000000 1.500
97070.000000 1.500
97075.000000 1.417
97080.000000 1.417
97085.000000 1.333
97090.000000 1.417
97095.000000 1.417
97100.000000 1.333
97105.000000 1.417
97110.000000 1.417
97115.000000 1.417
97120.000000 1.417
97125.000000 1.500
97130.000000 1.500
97135.000000 1.417
97140.000000 1.417
97145.000000 1.417
97150.000000 1.417
97155.000000 1.417
97160.000000 1.417
97165.000000 1.417
97170.000000 1.417
97175.000000 1.417
97180.000000 1.417
97185.000000 1.417
97190.000000 1.417
97195.000000 1.417
97200.000000 1.417
97205.000000 1.417
97210.000000 1.417
97215.000000 1.417
97220.000000 1.417
97225.000000 1.417
97230.000000 1.417
97235.000000 1.417
97240.000000 1.417
97245.000000 1.417
97250.000000 1.417
97255.000000 1.417
97260.000000 1.417
97265.000000 1.417
97270.000000 1.417
97275.000000 1.417
97280.000000 1.417
97285.000000 1.417
97290.000000 1.417
97295.000000 1.417
97300.000000 1.417
97305.000000 1.417
97310.000000 1.417
97315.000000 1.417
97320.000000 1.417
97325.000000 1.417
97330.000000 1.417
97335.000000 1.500
97340.000000 1.417
97345.000000 1.500
97350.000000 1.417
97355.000000 1.500
97360.000000 1.500
97365.000000 1.500
97370.000000 1.500
97375.000000 1.500
97380.000000 1.500
97385.000000 1.500
97390.000000 1.500
97395.000000 1.500
97400.000000 1.417
97405.000000 1.417
97410.000000 1.417
97415.000000 1.417
97420.000000 1.500
97425.000000 1.500
97430.000000 1.500
97435.000000 1.500
97440.000000 1.500
97445.000000 1.500
97450.000000 1.500
97455.000000 1.500
97460.000000 1.500
97465.000000 1.500
97470.000000 1.500
97475.000000 1.500
97480.000000 1.500
97485.000000 1.500
97490.000000 1.500
97495.000000 1.500
97500.000000 1.500
97505.000000 1.500
97510.000000 1.500
97515.000000 1.500
97520.000000 1.500
97525.000000 1.500
97530.000000 1.500
97535.000000 1.500
97540.000000 1.500
97545.000000 1.500
97550.000000 1.500
97555.000000 1.500
97560.000000 1.500
97565.000000 1.500
97570.000000 1.500
97575.000000 1.500
97580.000000 1.500
97585.000000 1.500
97590.000000 1.500
97595.000000 1.500
97600.000000 1.500
97605.000000 1.500
97610.000000 1.500
97615.000000 1.500
97620.000000 1.583
97625.000000 1.500
97630.000000 1.500
97635.000000 1.500
97640.000000 1.500
97645.000000 1.500
97650.000000 1.500
97655.000000 1.500
97660.000000 1.500
97665.000000 1.500
97670.000000 1.500
97675.000000 1.500
97680.000000 1.500
97685.000000 1.500
97690.000000 1.500
97695.000000 1.500
97700.000000 1.500
97705.000000 1.500
97710.000000 1.500
97715.000000 1.417
97720.000000 1.417
97725.000000 1.417
97730.000000 1.417
97735.000000 1.417
97740.000000 1.500
97745.000000 1.500
97750.000000 1.417
97755.000000 1.500
97760.000000 1.500
97765.000000 1.500
97770.000000 1.500
97775.000000 1.500
97780.000000 1.500
97785.000000 1.500
97790.000000 1.500
97795.000000 1.500
97800.000000 1.500
97805.000000 1.500
97810.000000 1.500
97815.000000 1.500
97820.000000 1.500
97825.000000 1.500
97830.000000 1.500
97835.000000 1.500
97840.000000 1.500
97845.000000 1.500
97850.000000 1.500
97855.000000 1.500
97860.000000 1.500
97865.000000 1.500
97870.000000 1.500
97875.000000 1.500
97880.000000 1.500
97885.000000 1.500
97890.000000 1.500
97895.000000 1.500
97900.000000 1.500
97905.000000 1.500
97910.000000 1.417
97915.000000 1.500
97920.000000 1.417
97925.000000 1.417
97930.000000 1.500
97935.000000 1.417
97940.000000 1.500
97945.000000 1.500
97950.000000 1.500
97955.000000 1.500
97960.000000 1.500
97965.000000 1.500
97970.000000 1.500
97975.000000 1.500
97980.000000 1.500
97985.000000 1.500
97990.000000 1.417
97995.000000 1.417
98000.000000 1.417
98005.000000 1.500
98010.000000 1.417
98015.000000 1.417
98020.000000 1.417
98025.000000 1.417
98030.000000 1.417
98035.000000 1.417
98040.000000 1.417
98045.000000 1.500
98050.000000 1.500
98055.000000 1.417
98060.000000 1.417
98065.000000 1.417
98070.000000 1.417
98075.000000 1.417
98080.000000 1.417
98085.000000 1.417
98090.000000 1.417
98095.000000 1.417
98100.000000 1.417
98105.000000 1.417
98110.000000 1.417
98115.000000 1.417
98120.000000 1.417
98125.000000 1.417
98130.000000 1.417
98135.000000 1.417
98140.000000 1.417
98145.000000 1.417
98150.000000 1.500
98155.000000 1.417
98160.000000 1.417
98165.000000 1.417
98170.000000 1.417
98175.000000 1.583
98180.000000 1.417
98185.000000 1.500
98190.000000 1.417
98195.000000 1.500
98200.000000 1.500
98205.000000 1.500
98210.000000 1.500
98215.000000 1.500
98220.000000 1.500
98225.000000 1.417
98230.000000 1.417
98235.000000 1.417
98240.000000 1.417
98245.000000 1.500
98250.000000 1.417
98255.000000 1.500
98260.000000 1.500
98265.000000 1.417
98270.000000 1.500
98275.000000 1.417
98280.000000 1.500
98285.000000 1.417
98290.000000 1.417
98295.000000 1.417
98300.000000 1.417
98305.000000 1.417
98310.000000 1.417
98315.000000 1.417
98320.000000 1.417
98325.000000 1.417
98330.000000 1.417
98335.000000 1.417
98340.000000 1.500
98345.000000 1.500
98350.000000 1.417
98355.000000 1.417
98360.000000 1.500
98365.000000 1.500
98370.000000 1.500
98375.000000 1.417
98380.000000 1.417
98385.000000 1.417
98390.000000 1.417
98395.000000 1.417
98400.000000 1.417
98405.000000 1.417
98410.000000 1.417
98415.000000 1.417
98420.000000 1.417
98425.000000 1.417
98430.000000 1.417
98435.000000 1.417
98440.000000 1.417
98445.000000 1.417
98450.000000 1.417
98455.000000 1.417
98460.000000 1.333
98465.000000 1.333
98470.000000 1.417
98475.000000 1.417
98480.000000 1.333
98485.000000 1.333
98490.000000 1.333
98495.000000 1.333
98500.000000 1.333
98505.000000 1.417
98510.000000 1.417
98515.000000 1.417
98520.000000 1.417
98525.000000 1.417
98530.000000 1.417
98535.000000 1.417
98540.000000 1.417
98545.000000 1.417
98550.000000 1.417
98555.000000 1.417
98560.000000 1.417
98565.000000 1.417
98570.000000 1.417
98575.000000 1.417
98580.000000 1.417
98585.000000 1.417
98590.000000 1.417
98595.000000 1.417
98600.000000 1.417
98605.000000 1.417
98610.000000 1.417
98615.000000 1.500
98620.000000 1.417
98625.000000 1.417
98630.000000 1.417
98635.000000 1.417
98640.000000 1.417
98645.000000 1.417
98650.000000 1.417
98655.000000 1.417
98660.000000 1.417
98665.000000 1.333
98670.000000 1.417
98675.000000 1.417
98680.000000 1.417
98685.000000 1.417
98690.000000 1.417
98695.000000 1.417
98700.000000 1.417
98705.000000 1.417
98710.000000 1.417
98715.000000 1.417
98720.000000 1.417
98725.000000 1.417
98730.000000 1.417
98735.000000 1.417
98740.000000 1.417
98745.000000 1.417
98750.000000 1.417
98755.000000 1.500
98760.000000 1.500
98765.000000 1.417
98770.000000 1.500
98775.000000 1.500
98780.000000 1.583
98785.000000 1.500
98790.000000 1.500
98795.000000 1.500
98800.000000 1.500
98805.000000 1.583
98810.000000 1.583
98815.000000 1.583
98820.000000 1.583
98825.000000 1.583
98830.000000 1.583
98835.000000 1.583
98840.000000 1.583
98845.000000 1.583
98850.000000 1.583
98855.000000 1.583
98860.000000 1.583
98865.000000 1.667
98870.000000 1.667
98875.000000 1.583
98880.000000 1.583
98885.000000 1.583
98890.000000 1.667
98895.000000 1.667
98900.000000 1.667
98905.000000 1.667
98910.000000 1.583
98915.000000 1.667
98920.000000 1.667
98925.000000 1.583
98930.000000 1.583
98935.000000 1.583
98940.000000 1.583
98945.000000 1.667
98950.000000 1.583
98955.000000 1.583
98960.000000 1.583
98965.000000 1.500
98970.000000 1.583
98975.000000 1.583
98980.000000 1.583
98985.000000 1.583
98990.000000 1.583
98995.000000 1.583
99000.000000 1.583
99005.000000 1.583
99010.000000 1.583
99015.000000 1.583
99020.000000 1.583
99025.000000 1.583
99030.000000 1.583
99035.000000 1.583
99040.000000 1.583
99045.000000 1.583
99050.000000 1.583
99055.000000 1.583
99060.000000 1.583
99065.000000 1.500
99070.000000 1.583
99075.000000 1.583
99080.000000 1.583
99085.000000 1.583
99090.000000 1.667
99095.000000 1.583
99100.000000 1.583
99105.000000 1.583
99110.000000 1.667
99115.000000 1.667
99120.000000 1.583
99125.000000 1.583
99130.000000 1.667
99135.000000 1.583
99140.000000 1.667
99145.000000 1.583
99150.000000 1.583
99155.000000 1.583
99160.000000 1.583
99165.000000 1.583
99170.000000 1.583
99175.000000 1.583
99180.000000 1.583
99185.000000 1.583
99190.000000 1.583
99195.000000 1.500
99200.000000 1.500
99205.000000 1.667
99210.000000 1.667
99215.000000 1.500
99220.000000 1.500
99225.000000 1.583
99230.000000 1.500
99235.000000 1.583
99240.000000 1.583
99245.000000 1.583
99250.000000 1.583
99255.000000 1.417
99260.000000 1.583
99265.000000 1.667
99270.000000 1.583
99275.000000 1.583
99280.000000 1.500
99285.000000 1.583
99290.000000 1.583
99295.000000 1.583
99300.000000 1.583
99305.000000 1.667
99310.000000 1.583
99315.000000 1.583
99320.000000 1.583
99325.000000 1.583
99330.000000 1.583
99335.000000 1.583
99340.000000 1.583
99345.000000 1.500
99350.000000 1.500
99355.000000 1.583
99360.000000 1.667
99365.000000 1.583
99370.000000 1.583
99375.000000 1.583
99380.000000 1.500
99385.000000 1.500
99390.000000 1.500
99395.000000 1.500
99400.000000 1.500
99405.000000 1.417
99410.000000 1.500
99415.000000 1.500
99420.000000 1.583
99425.000000 1.500
99430.000000 1.417
99435.000000 1.417
99440.000000 1.417
99445.000000 1.417
99450.000000 1.417
99455.000000 1.500
99460.000000 1.500
99465.000000 1.500
99470.000000 1.417
99475.000000 1.417
99480.000000 1.500
99485.000000 1.500
99490.000000 1.500
99495.000000 1.500
99500.000000 1.417
99505.000000 1.500
99510.000000 1.500
99515.000000 1.583
99520.000000 1.500
99525.000000 1.583
99530.000000 1.583
99535.000000 1.583
99540.000000 1.583
99545.000000 1.500
99550.000000 1.583
99555.000000 1.583
99560.000000 1.583
99565.000000 1.583
99570.000000 1.500
99575.000000 1.583
99580.000000 1.500
99585.000000 1.667
99590.000000 1.667
99595.000000 1.667
99600.000000 1.667
99605.000000 1.583
99610.000000 1.667
99615.000000 1.583
99620.000000 1.667
99625.000000 1.583
99630.000000 1.583
99635.000000 1.583
99640.000000 1.583
99645.000000 1.500
99650.000000 1.667
99655.000000 1.667
99660.000000 1.583
99665.000000 1.583
99670.000000 1.583
99675.000000 1.500
99680.000000 1.583
99685.000000 1.500
99690.000000 1.333
99695.000000 1.333
99700.000000 1.417
99705.000000 1.500
99710.000000 1.500
99715.000000 1.417
99720.000000 1.583
99725.000000 1.417
99730.000000 1.417
99735.000000 1.417
99740.000000 1.500
99745.000000 1.500
99750.000000 1.583
99755.000000 1.500
99760.000000 1.583
99765.000000 1.583
99770.000000 1.583
99775.000000 1.583
99780.000000 1.500
99785.000000 1.583
99790.000000 1.667
99795.000000 1.417
99800.000000 1.583
99805.000000 1.583
99810.000000 1.667
99815.000000 1.583
99820.000000 1.583
99825.000000 1.500
99830.000000 1.583
99835.000000 1.500
99840.000000 1.500
99845.000000 1.583
99850.000000 1.500
99855.000000 1.500
99860.000000 1.583
99865.000000 1.583
99870.000000 1.583
99875.000000 1.500
99880.000000 1.500
99885.000000 1.500
99890.000000 1.500
99895.000000 1.500
99900.000000 1.500
99905.000000 1.500
99910.000000 1.500
99915.000000 1.500
99920.000000 1.583
99925.000000 1.583
99930.000000 1.583
99935.000000 1.500
99940.000000 1.583
99945.000000 1.583
99950.000000 1.583
99955.000000 1.583
99960.000000 1.583
99965.000000 1.500
99970.000000 1.500
99975.000000 1.500
99980.000000 1.500
99985.000000 1.500
99990.000000 1.583
99995.000000 1.583
100000.000000 1.500
100005.000000 1.500
100010.000000 1.500
100015.000000 1.500
100020.000000 1.500
100025.000000 1.500
100030.000000 1.500
100035.000000 1.583
100040.000000 1.500
100045.000000 1.500
100050.000000 1.583
100055.000000 1.500
100060.000000 1.500
100065.000000 1.500
100070.000000 1.500
100075.000000 1.500
100080.000000 1.500
100085.000000 1.583
100090.000000 1.583
100095.000000 1.583
100100.000000 1.500
100105.000000 1.500
100110.000000 1.583
100115.000000 1.500
100120.000000 1.500
100125.000000 1.500
100130.000000 1.500
100135.000000 1.500
100140.000000 1.500
100145.000000 1.417
100150.000000 1.417
100155.000000 1.417
100160.000000 1.417
100165.000000 1.417
100170.000000 1.500
100175.000000 1.500
100180.000000 1.417
100185.000000 1.500
100190.000000 1.417
100195.000000 1.500
100200.000000 1.500
100205.000000 1.583
100210.000000 1.500
100215.000000 1.500
100220.000000 1.500
100225.000000 1.500
100230.000000 1.500
100235.000000 1.500
100240.000000 1.500
100245.000000 1.500
100250.000000 1.500
100255.000000 1.500
100260.000000 1.583
100265.000000 1.583
100270.000000 1.667
100275.000000 1.500
100280.000000 1.583
100285.000000 1.583
100290.000000 1.583
100295.000000 1.500
100300.000000 1.417
100305.000000 1.583
100310.000000 1.500
100315.000000 1.500
100320.000000 1.417
100325.000000 1.500
100330.000000 1.500
100335.000000 1.500
100340.000000 1.583
100345.000000 1.583
100350.000000 1.583
100355.000000 1.500
100360.000000 1.583
100365.000000 1.583
100370.000000 1.583
100375.000000 1.583
100380.000000 1.583
100385.000000 1.583
100390.000000 1.667
100395.000000 1.667
100400.000000 1.583
100405.000000 1.583
100410.000000 1.583
100415.000000 1.667
100420.000000 1.583
100425.000000 1.667
100430.000000 1.667
100435.000000 1.750
100440.000000 1.667
100445.000000 1.667
100450.000000 1.583
100455.000000 1.583
100460.000000 1.583
100465.000000 1.583
100470.000000 1.583
100475.000000 1.583
100480.000000 1.583
100485.000000 1.583
100490.000000 1.583
100495.000000 1.583
100500.000000 1.500
100505.000000 1.667
100510.000000 1.667
100515.000000 1.667
100520.000000 1.667
100525.000000 1.667
100530.000000 1.667
100535.000000 1.667
100540.000000 1.667
100545.000000 1.667
100550.000000 1.667
100555.000000 1.583
100560.000000 1.667
100565.000000 1.583
100570.000000 1.583
100575.000000 1.583
100580.000000 1.583
100585.000000 1.583
100590.000000 1.583
100595.000000 1.500
100600.000000 1.500
100605.000000 1.500
100610.000000 1.500
100615.000000 1.500
100620.000000 1.417
100625.000000 1.583
100630.000000 1.583
100635.000000 1.583
100640.000000 1.500
100645.000000 1.500
100650.000000 1.500
100655.000000 1.583
100660.000000 1.583
100665.000000 1.500
100670.000000 1.583
100675.000000 1.583
100680.000000 1.500
100685.000000 1.500
100690.000000 1.583
100695.000000 1.583
100700.000000 1.583
100705.000000 1.583
100710.000000 1.583
100715.000000 1.583
100720.000000 1.583
100725.000000 1.583
100730.000000 1.500
100735.000000 1.500
100740.000000 1.500
100745.000000 1.667
100750.000000 1.583
100755.000000 1.583
100760.000000 1.583
100765.000000 1.583
100770.000000 1.583
100775.000000 1.583
100780.000000 1.583
100785.000000 1.583
100790.000000 1.500
100795.000000 1.583
100800.000000 1.500
100805.000000 1.500
100810.000000 1.500
100815.000000 1.500
100820.000000 1.500
100825.000000 1.667
100830.000000 1.500
100835.000000 1.667
100840.000000 1.500
100845.000000 1.417
100850.000000 1.417
100855.000000 1.417
100860.000000 1.417
100865.000000 1.417
100870.000000 1.417
100875.000000 1.417
100880.000000 1.417
100885.000000 1.417
100890.000000 1.417
100895.000000 1.500
100900.000000 1.417
100905.000000 1.500
100910.000000 1.500
100915.000000 1.417
100920.000000 1.500
100925.000000 1.583
100930.000000 1.500
100935.000000 1.500
100940.000000 1.500
100945.000000 1.583
100950.000000 1.500
100955.000000 1.500
100960.000000 1.500
100965.000000 1.500
100970.000000 1.500
100975.000000 1.500
100980.000000 1.500
100985.000000 1.500
100990.000000 1.500
100995.000000 1.500
101000.000000 1.500
101005.000000 1.500
101010.000000 1.500
101015.000000 1.500
101020.000000 1.500
101025.000000 1.500
101030.000000 1.500
101035.000000 1.500
101040.000000 1.500
101045.000000 1.500
101050.000000 1.500
101055.000000 1.667
101060.000000 1.500
101065.000000 1.500
101070.000000 1.583
101075.000000 1.583
101080.000000 1.417
101085.000000 1.417
101090.000000 1.417
101095.000000 1.417
101100.000000 1.417
101105.000000 1.417
101110.000000 1.500
101115.000000 1.583
101120.000000 1.500
101125.000000 1.583
101130.000000 1.500
101135.000000 1.500
101140.000000 1.583
101145.000000 1.583
101150.000000 1.583
101155.000000 1.667
101160.000000 1.583
101165.000000 1.583
101170.000000 1.583
101175.000000 1.583
101180.000000 1.500
101185.000000 1.583
101190.000000 1.583
101195.000000 1.583
101200.000000 1.583
101205.000000 1.500
101210.000000 1.500
101215.000000 1.500
101220.000000 1.500
101225.000000 1.500
101230.000000 1.500
101235.000000 1.583
101240.000000 1.583
101245.000000 1.500
101250.000000 1.500
101255.000000 1.583
101260.000000 1.583
101265.000000 1.583
101270.000000 1.417
101275.000000 1.583
101280.000000 1.583
101285.000000 1.583
101290.000000 1.667
101295.000000 1.583
101300.000000 1.500
101305.000000 1.583
101310.000000 1.667
101315.000000 1.667
101320.000000 1.583
101325.000000 1.667
101330.000000 1.583
101335.000000 1.583
101340.000000 1.583
101345.000000 1.667
101350.000000 1.583
101355.000000 1.583
101360.000000 1.667
101365.000000 1.667
101370.000000 1.667
101375.000000 1.583
101380.000000 1.500
101385.000000 1.500
101390.000000 1.500
101395.000000 1.667
101400.000000 1.583
101405.000000 1.583
101410.000000 1.583
101415.000000 1.500
101420.000000 1.583
101425.000000 1.667
101430.000000 1.583
101435.000000 1.583
101440.000000 1.583
101445.000000 1.583
101450.000000 1.583
101455.000000 1.583
101460.000000 1.667
101465.000000 1.583
101470.000000 1.583
101475.000000 1.583
101480.000000 1.667
101485.000000 1.667
101490.000000 1.667
101495.000000 1.667
101500.000000 1.667
101505.000000 1.583
101510.000000 1.667
101515.000000 1.583
101520.000000 1.500
101525.000000 1.583
101530.000000 1.583
101535.000000 1.583
101540.000000 1.583
101545.000000 1.583
101550.000000 1.583
101555.000000 1.583
101560.000000 1.583
101565.000000 1.583
101570.000000 1.750
101575.000000 1.667
101580.000000 1.750
101585.000000 1.667
101590.000000 1.750
101595.000000 1.667
101600.000000 1.667
101605.000000 1.583
101610.000000 1.583
101615.000000 1.583
101620.000000 1.667
101625.000000 1.667
101630.000000 1.667
101635.000000 1.667
101640.000000 1.583
101645.000000 1.500
101650.000000 1.583
101655.000000 1.583
101660.000000 1.583
101665.000000 1.583
101670.000000 1.500
101675.000000 1.583
101680.000000 1.583
101685.000000 1.583
101690.000000 1.583
101695.000000 1.583
101700.000000 1.583
101705.000000 1.583
101710.000000 1.583
101715.000000 1.583
101720.000000 1.500
101725.000000 1.500
101730.000000 1.583
101735.000000 1.500
101740.000000 1.417
101745.000000 1.417
101750.000000 1.583
101755.000000 1.583
101760.000000 1.500
101765.000000 1.500
101770.000000 1.500
101775.000000 1.500
101780.000000 1.500
101785.000000 1.500
101790.000000 1.500
101795.000000 1.500
101800.000000 1.500
101805.000000 1.500
101810.000000 1.500
101815.000000 1.500
101820.000000 1.500
101825.000000 1.500
101830.000000 1.500
101835.000000 1.500
101840.000000 1.500
101845.000000 1.500
101850.000000 1.500
101855.000000 1.500
101860.000000 1.500
101865.000000 1.500
101870.000000 1.500
101875.000000 1.500
101880.000000 1.500
101885.000000 1.500
101890.000000 1.500
101895.000000 1.500
101900.000000 1.500
101905.000000 1.500
101910.000000 1.500
101915.000000 1.417
101920.000000 1.500
101925.000000 1.500
101930.000000 1.500
101935.000000 1.500
101940.000000 1.500
101945.000000 1.500
101950.000000 1.500
101955.000000 1.500
101960.000000 1.500
101965.000000 1.500
101970.000000 1.500
101975.000000 1.500
101980.000000 1.500
101985.000000 1.500
101990.000000 1.500
101995.000000 1.500
102000.000000 1.500
102005.000000 1.500
102010.000000 1.500
102015.000000 1.500
102020.000000 1.500
102025.000000 1.500
102030.000000 1.500
102035.000000 1.500
102040.000000 1.500
102045.000000 1.500
102050.000000 1.500
102055.000000 1.500
102060.000000 1.500
102065.000000 1.500
102070.000000 1.500
102075.000000 1.417
102080.000000 1.500
102085.000000 1.500
102090.000000 1.500
102095.000000 1.500
102100.000000 1.500
102105.000000 1.500
102110.000000 1.500
102115.000000 1.417
102120.000000 1.500
102125.000000 1.500
102130.000000 1.500
102135.000000 1.500
102140.000000 1.500
102145.000000 1.500
102150.000000 1.500
102155.000000 1.583
102160.000000 1.500
102165.000000 1.500
102170.000000 1.500
102175.000000 1.500
102180.000000 1.500
102185.000000 1.500
102190.000000 1.500
102195.000000 1.500
102200.000000 1.500
102205.000000 1.500
102210.000000 1.500
102215.000000 1.500
102220.000000 1.500
102225.000000 1.500
102230.000000 1.500
102235.000000 1.500
102240.000000 1.500
102245.000000 1.500
102250.000000 1.500
102255.000000 1.500
102260.000000 1.500
102265.000000 1.500
102270.000000 1.583
102275.000000 1.583
102280.000000 1.500
102285.000000 1.500
102290.000000 1.500
102295.000000 1.500
102300.000000 1.500
102305.000000 1.500
102310.000000 1.500
102315.000000 1.500
102320.000000 1.500
102325.000000 1.500
102330.000000 1.583
102335.000000 1.583
102340.000000 1.500
102345.000000 1.583
102350.000000 1.583
102355.000000 1.500
102360.000000 1.500
102365.000000 1.583
102370.000000 1.500
102375.000000 1.500
102380.000000 1.583
102385.000000 1.583
102390.000000 1.583
102395.000000 1.583
102400.000000 1.583
102405.000000 1.583
102410.000000 1.583
102415.000000 1.583
102420.000000 1.583
102425.000000 1.583
102430.000000 1.583
102435.000000 1.583
102440.000000 1.583
102445.000000 1.583
102450.000000 1.583
102455.000000 1.583
102460.000000 1.583
102465.000000 1.583
102470.000000 1.583
102475.000000 1.583
102480.000000 1.583
102485.000000 1.583
102490.000000 1.583
102495.000000 1.583
102500.000000 1.583
102505.000000 1.583
102510.000000 1.583
102515.000000 1.583
102520.000000 1.583
102525.000000 1.583
102530.000000 1.583
102535.000000 1.583
102540.000000 1.583
102545.000000 1.583
102550.000000 1.583
102555.000000 1.583
102560.000000 1.583
102565.000000 1.583
102570.000000 1.583
102575.000000 1.583
102580.000000 1.583
102585.000000 1.583
102590.000000 1.583
102595.000000 1.583
102600.000000 1.583
102605.000000 1.583
102610.000000 1.583
102615.000000 1.583
102620.000000 1.500
102625.000000 1.500
102630.000000 1.500
102635.000000 1.500
102640.000000 1.583
102645.000000 1.583
102650.000000 1.583
102655.000000 1.583
102660.000000 1.583
102665.000000 1.583
102670.000000 1.583
102675.000000 1.583
102680.000000 1.583
102685.000000 1.583
102690.000000 1.583
102695.000000 1.583
102700.000000 1.583
102705.000000 1.583
102710.000000 1.583
102715.000000 1.500
102720.000000 1.500
102725.000000 1.583
102730.000000 1.500
102735.000000 1.500
102740.000000 1.500
102745.000000 1.500
102750.000000 1.500
102755.000000 1.500
102760.000000 1.500
102765.000000 1.500
102770.000000 1.583
102775.000000 1.500
102780.000000 1.500
102785.000000 1.500
102790.000000 1.583
102795.000000 1.500
102800.000000 1.500
102805.000000 1.583
102810.000000 1.583
102815.000000 1.500
102820.000000 1.583
102825.000000 1.583
102830.000000 1.583
102835.000000 1.583
102840.000000 1.500
102845.000000 1.500
102850.000000 1.500
102855.000000 1.500
102860.000000 1.667
102865.000000 1.583
102870.000000 1.583
102875.000000 1.583
102880.000000 1.583
102885.000000 1.500
102890.000000 1.500
102895.000000 1.500
102900.000000 1.500
102905.000000 1.500
102910.000000 1.500
102915.000000 1.500
102920.000000 1.583
102925.000000 1.500
102930.000000 1.500
102935.000000 1.500
102940.000000 1.500
102945.000000 1.500
102950.000000 1.500
102955.000000 1.500
102960.000000 1.500
102965.000000 1.500
102970.000000 1.500
102975.000000 1.500
102980.000000 1.500
102985.000000 1.500
102990.000000 1.500
102995.000000 1.500
103000.000000 1.500
103005.000000 1.500
103010.000000 1.500
103015.000000 1.500
103020.000000 1.500
103025.000000 1.500
103030.000000 1.583
103035.000000 1.500
103040.000000 1.500
103045.000000 1.500
103050.000000 1.500
103055.000000 1.500
103060.000000 1.417
103065.000000 1.500
103070.000000 1.583
103075.000000 1.583
103080.000000 1.500
103085.000000 1.500
103090.000000 1.583
103095.000000 1.583
103100.000000 1.500
103105.000000 1.583
103110.000000 1.500
103115.000000 1.500
103120.000000 1.583
103125.000000 1.500
103130.000000 1.500
103135.000000 1.500
103140.000000 1.500
103145.000000 1.500
103150.000000 1.500
103155.000000 1.500
103160.000000 1.500
103165.000000 1.500
103170.000000 1.500
103175.000000 1.500
103180.000000 1.417
103185.000000 1.500
103190.000000 1.583
103195.000000 1.583
103200.000000 1.500
103205.000000 1.500
103210.000000 1.500
103215.000000 1.500
103220.000000 1.500
103225.000000 1.500
103230.000000 1.500
103235.000000 1.500
103240.000000 1.500
103245.000000 1.500
103250.000000 1.500
103255.000000 1.500
103260.000000 1.500
103265.000000 1.500
103270.000000 1.500
103275.000000 1.583
103280.000000 1.500
103285.000000 1.583
103290.000000 1.417
103295.000000 1.500
103300.000000 1.500
103305.000000 1.500
103310.000000 1.500
103315.000000 1.500
103320.000000 1.500
103325.000000 1.500
103330.000000 1.500
103335.000000 1.500
103340.000000 1.500
103345.000000 1.500
103350.000000 1.500
103355.000000 1.500
103360.000000 1.500
103365.000000 1.500
103370.000000 1.500
103375.000000 1.500
103380.000000 1.500
103385.000000 1.500
103390.000000 1.500
103395.000000 1.500
103400.000000 1.500
103405.000000 1.500
103410.000000 1.500
103415.000000 1.500
103420.000000 1.500
103425.000000 1.583
103430.000000 1.583
103435.000000 1.583
103440.000000 1.417
103445.000000 1.500
103450.000000 1.500
103455.000000 1.583
103460.000000 1.583
103465.000000 1.583
103470.000000 1.583
103475.000000 1.583
103480.000000 1.583
103485.000000 1.500
103490.000000 1.500
103495.000000 1.583
103500.000000 1.583
103505.000000 1.583
103510.000000 1.583
103515.000000 1.583
103520.000000 1.583
103525.000000 1.583
103530.000000 1.583
103535.000000 1.583
103540.000000 1.583
103545.000000 1.583
103550.000000 1.583
103555.000000 1.583
103560.000000 1.583
103565.000000 1.583
103570.000000 1.500
103575.000000 1.583
103580.000000 1.583
103585.000000 1.583
103590.000000 1.583
103595.000000 1.500
103600.000000 1.583
103605.000000 1.583
103610.000000 1.500
103615.000000 1.500
103620.000000 1.500
103625.000000 1.500
103630.000000 1.500
103635.000000 1.500
103640.000000 1.500
103645.000000 1.500
103650.000000 1.500
103655.000000 1.583
103660.000000 1.583
103665.000000 1.583
103670.000000 1.667
103675.000000 1.583
103680.000000 1.583
103685.000000 1.583
103690.000000 1.583
103695.000000 1.583
103700.000000 1.583
103705.000000 1.583
103710.000000 1.500
103715.000000 1.583
103720.000000 1.583
103725.000000 1.583
103730.000000 1.583
103735.000000 1.583
103740.000000 1.583
103745.000000 1.583
103750.000000 1.583
103755.000000 1.583
103760.000000 1.583
103765.000000 1.583
103770.000000 1.583
103775.000000 1.583
103780.000000 1.583
103785.000000 1.500
103790.000000 1.583
103795.000000 1.583
103800.000000 1.583
103805.000000 1.583
103810.000000 1.667
103815.000000 1.583
103820.000000 1.583
103825.000000 1.583
103830.000000 1.583
103835.000000 1.667
103840.000000 1.667
103845.000000 1.583
103850.000000 1.500
103855.000000 1.500
103860.000000 1.583
103865.000000 1.583
103870.000000 1.500
103875.000000 1.583
103880.000000 1.583
103885.000000 1.583
103890.000000 1.583
103895.000000 1.667
103900.000000 1.583
103905.000000 1.667
103910.000000 1.583
103915.000000 1.583
103920.000000 1.583
103925.000000 1.583
103930.000000 1.583
103935.000000 1.583
103940.000000 1.583
103945.000000 1.583
103950.000000 1.583
103955.000000 1.583
103960.000000 1.583
103965.000000 1.583
103970.000000 1.583
103975.000000 1.583
103980.000000 1.583
103985.000000 1.500
103990.000000 1.500
103995.000000 1.500
104000.000000 1.500
104005.000000 1.500
104010.000000 1.500
104015.000000 1.583
104020.000000 1.583
104025.000000 1.500
104030.000000 1.583
104035.000000 1.583
104040.000000 1.583
104045.000000 1.583
104050.000000 1.500
104055.000000 1.500
104060.000000 1.583
104065.000000 1.417
104070.000000 1.417
104075.000000 1.500
104080.000000 1.417
104085.000000 1.417
104090.000000 1.583
104095.000000 1.500
104100.000000 1.500
104105.000000 1.417
104110.000000 1.417
104115.000000 1.583
104120.000000 1.417
104125.000000 1.417
104130.000000 1.417
104135.000000 1.417
104140.000000 1.583
104145.000000 1.500
104150.000000 1.500
104155.000000 1.500
104160.000000 1.500
104165.000000 1.417
104170.000000 1.500
104175.000000 1.500
104180.000000 1.417
104185.000000 1.500
104190.000000 1.500
104195.000000 1.500
104200.000000 1.500
104205.000000 1.500
104210.000000 1.500
104215.000000 1.500
104220.000000 1.500
104225.000000 1.500
104230.000000 1.500
104235.000000 1.500
104240.000000 1.500
104245.000000 1.500
104250.000000 1.500
104255.000000 1.500
104260.000000 1.583
104265.000000 1.500
104270.000000 1.500
104275.000000 1.500
104280.000000 1.500
104285.000000 1.417
104290.000000 1.500
104295.000000 1.500
104300.000000 1.500
104305.000000 1.500
104310.000000 1.417
104315.000000 1.500
104320.000000 1.417
104325.000000 1.417
104330.000000 1.500
104335.000000 1.417
104340.000000 1.417
104345.000000 1.417
104350.000000 1.500
104355.000000 1.417
104360.000000 1.417
104365.000000 1.417
104370.000000 1.417
104375.000000 1.417
104380.000000 1.417
104385.000000 1.417
104390.000000 1.500
104395.000000 1.500
104400.000000 1.500
104405.000000 1.500
104410.000000 1.417
104415.000000 1.417
104420.000000 1.417
104425.000000 1.500
104430.000000 1.500
104435.000000 1.417
104440.000000 1.500
104445.000000 1.500
104450.000000 1.583
104455.000000 1.500
104460.000000 1.583
104465.000000 1.583
104470.000000 1.583
104475.000000 1.500
104480.000000 1.500
104485.000000 1.500
104490.000000 1.417
104495.000000 1.417
104500.000000 1.500
104505.000000 1.417
104510.000000 1.417
104515.000000 1.417
104520.000000 1.417
104525.000000 1.500
104530.000000 1.417
104535.000000 1.417
104540.000000 1.417
104545.000000 1.417
104550.000000 1.417
104555.000000 1.417
104560.000000 1.417
104565.000000 1.417
104570.000000 1.417
104575.000000 1.417
104580.000000 1.417
104585.000000 1.417
104590.000000 1.417
104595.000000 1.417
104600.000000 1.417
104605.000000 1.417
104610.000000 1.417
104615.000000 1.417
104620.000000 1.417
104625.000000 1.417
104630.000000 1.417
104635.000000 1.417
104640.000000 1.417
104645.000000 1.417
104650.000000 1.417
104655.000000 1.417
104660.000000 1.417
104665.000000 1.417
104670.000000 1.417
104675.000000 1.417
104680.000000 1.500
104685.000000 1.417
104690.000000 1.417
104695.000000 1.500
104700.000000 1.417
104705.000000 1.417
104710.000000 1.417
104715.000000 1.417
104720.000000 1.417
104725.000000 1.417
104730.000000 1.500
104735.000000 1.500
104740.000000 1.500
104745.000000 1.500
104750.000000 1.500
104755.000000 1.500
104760.000000 1.500
104765.000000 1.583
104770.000000 1.500
104775.000000 1.500
104780.000000 1.500
104785.000000 1.500
104790.000000 1.500
104795.000000 1.500
104800.000000 1.500
104805.000000 1.500
104810.000000 1.500
104815.000000 1.500
104820.000000 1.500
104825.000000 1.583
104830.000000 1.500
104835.000000 1.500
104840.000000 1.500
104845.000000 1.500
104850.000000 1.500
104855.000000 1.500
104860.000000 1.500
104865.000000 1.583
104870.000000 1.417
104875.000000 1.417
104880.000000 1.417
104885.000000 1.417
104890.000000 1.417
104895.000000 1.417
104900.000000 1.417
104905.000000 1.417
104910.000000 1.417
104915.000000 1.417
104920.000000 1.417
104925.000000 1.417
104930.000000 1.417
104935.000000 1.417
104940.000000 1.583
104945.000000 1.500
104950.000000 1.583
104955.000000 1.583
104960.000000 1.583
104965.000000 1.583
104970.000000 1.500
104975.000000 1.500
104980.000000 1.500
104985.000000 1.417
104990.000000 1.417
104995.000000 1.417
105000.000000 1.417
105005.000000 1.417
105010.000000 1.500
105015.000000 1.500
105020.000000 1.417
105025.000000 1.500
105030.000000 1.417
105035.000000 1.500
105040.000000 1.500
105045.000000 1.417
105050.000000 1.417
105055.000000 1.500
105060.000000 1.667
105065.000000 1.583
105070.000000 1.500
105075.000000 1.417
105080.000000 1.417
105085.000000 1.500
105090.000000 1.500
105095.000000 1.417
105100.000000 1.417
105105.000000 1.417
105110.000000 1.417
105115.000000 1.417
105120.000000 1.417
105125.000000 1.417
105130.000000 1.417
105135.000000 1.333
105140.000000 1.417
105145.000000 1.500
105150.000000 1.417
105155.000000 1.333
105160.000000 1.333
105165.000000 1.500
105170.000000 1.417
105175.000000 1.500
105180.000000 1.417
105185.000000 1.500
105190.000000 1.500
105195.000000 1.500
105200.000000 1.417
105205.000000 1.500
105210.000000 1.500
105215.000000 1.583
105220.000000 1.500
105225.000000 1.417
105230.000000 1.417
105235.000000 1.500
105240.000000 1.500
105245.000000 1.417
105250.000000 1.417
105255.000000 1.583
105260.000000 1.583
105265.000000 1.500
105270.000000 1.583
105275.000000 1.583
105280.000000 1.583
105285.000000 1.583
105290.000000 1.583
105295.000000 1.583
105300.000000 1.583
105305.000000 1.583
105310.000000 1.500
105315.000000 1.583
105320.000000 1.500
105325.000000 1.583
105330.000000 1.500
105335.000000 1.500
105340.000000 1.417
105345.000000 1.500
105350.000000 1.500
105355.000000 1.500
105360.000000 1.500
105365.000000 1.500
105370.000000 1.500
105375.000000 1.500
105380.000000 1.500
105385.000000 1.500
105390.000000 1.500
105395.000000 1.417
105400.000000 1.417
105405.000000 1.417
105410.000000 1.417
105415.000000 1.333
105420.000000 1.583
105425.000000 1.333
105430.000000 1.500
105435.000000 1.500
105440.000000 1.500
105445.000000 1.500
105450.000000 1.500
105455.000000 1.417
105460.000000 1.417
105465.000000 1.417
105470.000000 1.500
105475.000000 1.417
105480.000000 1.417
105485.000000 1.500
105490.000000 1.500
105495.000000 1.500
105500.000000 1.500
105505.000000 1.500
105510.000000 1.417
105515.000000 1.417
105520.000000 1.417
105525.000000 1.500
105530.000000 1.417
105535.000000 1.500
105540.000000 1.500
105545.000000 1.500
105550.000000 1.500
[truncated: 3,577,802 more chars]
