# Supplementary material for: Protein compactness and interaction valency define the architecture of a biomolecular condensate across scales
Source: eLife. 2023 Jul 20;12:e80038. doi: 10.7554/eLife.80038 (PMC10406433; doi:10.7554/eLife.80038)
Supplement: Figure 2—source data 2. [file elife-80038-fig2-data2.zip › Figure_2_source_data_2/panels_DE_source_data_files/WT24_1us_md_valency.last300ns.hist.dat]

1
8
2
4
1
4
3
5
3
3
2
5
2
4
6
3
4
4
3
4
4
4
3
4
1
8
2
4
1
4
3
5
3
3
2
5
2
4
6
3
4
4
3
4
4
4
3
4
1
8
2
4
1
4
3
5
3
3
2
5
2
4
6
3
4
4
3
4
4
4
3
4
1
8
2
4
1
4
3
5
3
3
2
5
2
4
6
3
4
4
3
4
4
4
3
4
1
8
2
4
1
4
3
5
3
3
2
5
2
4
6
3
4
4
3
4
4
4
3
4
1
8
2
4
1
4
3
5
3
3
2
5
2
4
6
3
4
4
3
4
4
4
3
4
1
8
2
4
1
4
3
5
4
3
2
6
2
4
6
4
4
4
4
4
4
4
3
4
1
8
2
4
1
4
3
5
3
3
2
5
2
4
6
3
4
4
3
4
4
4
3
4
1
8
2
4
1
4
3
5
3
3
2
5
2
4
6
3
4
4
3
4
4
4
3
4
1
8
2
4
1
4
3
5
3
3
3
5
2
4
6
3
5
4
3
4
6
4
3
4
1
9
2
4
2
4
3
5
3
3
2
5
2
4
6
3
5
4
3
4
5
4
3
4
1
8
2
4
1
4
3
5
3
3
2
5
2
4
6
3
5
4
3
4
5
4
3
4
1
8
2
4
1
4
3
5
3
3
2
5
2
4
6
3
4
4
3
4
4
4
3
4
1
8
2
4
1
4
3
5
3
3
2
5
2
4
6
3
4
4
3
4
4
4
3
4
1
8
2
4
1
4
3
5
3
3
2
5
2
4
6
3
4
4
3
4
4
4
3
4
1
8
2
4
1
4
3
5
3
3
2
6
2
4
6
4
4
4
3
4
4
4
3
4
2
8
2
4
1
4
3
5
3
3
2
6
3
4
6
4
4
4
3
4
4
4
3
4
2
8
2
4
1
4
3
5
3
3
2
6
3
4
6
4
4
4
3
4
4
4
3
4
2
8
2
4
1
4
3
5
3
3
2
6
3
4
6
4
4
4
3
4
4
4
3
4
2
8
2
4
1
4
3
5
3
3
2
6
3
4
6
4
4
4
3
4
4
4
3
4
2
8
2
4
1
4
3
5
3
3
2
6
3
4
6
4
4
4
3
4
4
4
3
4
2
8
2
4
1
4
3
5
4
3
2
5
3
4
5
2
4
4
4
4
4
4
3
4
2
8
2
4
1
4
3
5
3
3
2
6
3
4
6
4
4
4
3
4
4
4
3
4
2
8
2
4
1
4
3
5
3
3
3
6
3
4
6
4
4
4
3
4
5
4
3
4
2
8
2
4
1
4
3
5
3
3
2
5
3
4
6
3
4
4
3
4
4
4
3
4
2
8
2
4
1
4
3
5
3
3
3
6
3
4
6
4
4
4
3
4
5
4
3
4
2
8
2
4
1
4
3
5
3
3
3
6
3
4
6
4
4
4
3
4
5
4
3
4
2
8
2
4
1
4
3
5
3
3
3
6
3
4
6
4
4
4
3
4
5
4
3
4
2
8
2
4
1
4
3
5
3
3
3
5
3
4
6
3
4
4
3
4
5
4
3
4
2
8
2
4
1
4
3
5
3
3
3
5
3
4
6
3
4
4
3
4
5
4
3
4
2
8
2
4
1
4
3
5
3
3
3
5
3
4
6
3
4
4
3
4
5
4
3
4
2
8
2
4
2
4
3
5
3
3
4
5
3
4
6
3
4
4
3
4
5
4
3
4
2
8
2
4
2
4
3
5
3
3
4
5
3
4
6
3
4
4
3
4
5
4
3
4
2
8
2
4
2
4
3
5
3
3
4
7
3
4
6
4
4
4
3
4
5
4
4
4
2
8
2
4
1
4
3
5
3
3
3
5
3
4
6
3
4
4
3
4
5
4
3
4
2
8
2
4
1
4
3
5
3
3
3
5
3
4
6
3
4
4
3
4
5
4
3
4
2
8
2
4
1
4
3
5
3
3
3
5
3
4
6
3
4
4
3
4
5
4
3
4
2
8
2
4
1
4
3
5
3
3
3
5
3
4
6
3
4
4
3
4
5
4
3
4
2
8
2
4
1
4
3
5
3
3
3
5
3
4
6
3
4
4
3
4
5
4
3
4
2
8
2
4
1
4
3
5
3
3
3
5
3
4
6
4
4
4
3
4
5
4
4
4
2
8
2
4
1
4
3
5
3
3
3
5
3
4
6
3
4
4
3
4
5
4
3
4
2
8
2
4
1
4
3
5
3
3
3
6
3
4
6
5
4
4
3
4
5
4
4
4
2
8
2
4
1
4
3
5
3
3
3
5
3
4
6
3
4
4
3
4
5
4
3
4
2
8
2
4
1
4
3
5
3
3
3
5
3
4
6
3
4
4
3
4
5
4
3
4
2
8
3
4
1
4
3
5
3
3
3
5
3
4
6
3
4
4
3
4
5
4
3
5
2
8
2
4
1
4
3
5
3
3
3
5
3
4
6
3
4
4
3
4
5
4
3
4
2
8
2
4
1
4
3
5
3
3
3
5
3
4
6
3
4
4
3
4
5
4
3
4
2
8
2
4
1
4
3
5
3
3
3
5
3
4
6
3
4
4
3
4
5
4
3
4
2
8
2
4
1
4
3
5
3
3
3
5
3
4
6
3
4
4
3
4
5
4
3
4
2
8
2
4
1
4
3
5
3
3
3
5
3
4
6
3
4
4
3
4
5
4
3
4
2
8
2
4
1
4
3
5
3
3
3
5
3
4
6
3
4
4
3
4
5
4
3
4
2
8
2
4
1
4
3
5
3
3
3
5
3
4
6
3
4
4
3
4
5
4
3
4
2
8
2
4
1
4
3
5
3
3
3
5
3
4
6
3
4
4
3
4
5
4
3
4
2
7
2
4
1
4
3
5
3
3
3
5
2
4
6
3
4
4
3
4
5
4
3
4
2
8
2
4
1
4
3
5
3
3
2
5
3
4
6
3
4
4
3
4
4
4
3
4
2
7
2
4
1
4
3
5
3
3
2
5
2
4
6
3
4
4
3
4
4
4
3
4
2
8
2
4
1
4
3
5
4
3
2
5
3
4
6
3
4
4
4
4
4
4
3
4
2
8
2
3
1
4
3
5
3
3
2
5
3
4
6
3
4
4
3
4
5
4
3
4
2
8
2
4
1
4
3
5
3
3
3
5
3
4
6
3
4
4
3
4
5
4
3
4
2
8
2
3
1
4
3
5
3
3
2
5
3
4
6
3
4
4
3
4
5
4
3
4
2
8
2
4
1
4
3
5
3
3
3
5
3
4
5
2
4
4
3
4
5
4
3
4
2
8
2
3
1
4
3
5
3
3
2
5
3
4
6
3
4
4
3
4
5
4
3
4
2
8
2
3
1
4
3
5
3
3
2
5
3
4
6
3
4
4
3
4
5
4
3
4
2
8
2
4
1
4
3
5
3
3
3
5
3
4
6
3
4
4
3
4
5
4
3
4
2
8
2
3
1
4
3
5
3
3
2
5
3
4
6
3
4
4
3
4
5
4
3
4
2
8
2
3
1
4
3
5
3
3
2
5
3
4
6
3
4
4
3
4
5
4
3
4
2
8
2
3
1
4
3
5
3
3
2
5
3
4
6
3
4
4
3
4
5
4
3
4
2
8
2
3
1
4
3
5
3
3
2
5
3
4
6
3
4
4
3
4
5
4
3
4
2
8
2
4
1
4
3
5
3
3
3
5
3
4
6
3
4
4
3
4
5
4
3
4
2
8
2
3
1
4
3
5
3
3
2
5
3
4
6
3
4
4
3
4
5
4
3
4
2
8
2
3
1
4
3
5
3
3
2
5
3
4
6
3
4
4
3
4
5
4
3
4
2
8
2
3
1
4
3
5
3
3
2
5
3
4
6
3
4
4
3
4
5
4
3
4
2
8
2
4
1
4
3
5
3
3
3
5
3
4
6
3
4
4
3
4
5
4
3
4
2
8
2
4
1
4
3
5
3
3
3
5
3
4
6
3
4
4
3
4
5
4
3
4
2
8
2
4
1
4
3
5
3
3
3
5
3
4
6
3
4
4
3
4
5
4
3
4
2
8
2
4
1
4
3
5
3
3
3
5
3
4
6
3
4
4
3
4
5
4
3
4
2
8
2
4
1
4
3
5
3
3
3
5
3
4
6
3
4
4
3
4
5
4
3
4
2
8
2
4
1
4
3
5
3
3
3
5
3
4
6
3
4
4
3
4
5
4
3
4
2
8
2
4
1
4
3
5
3
3
3
5
3
4
6
3
4
4
3
4
5
4
3
4
2
8
2
4
1
4
3
5
3
3
3
5
3
4
6
3
4
4
3
4
5
4
3
4
2
8
2
4
1
4
3
5
3
3
3
5
3
4
6
3
4
4
3
4
5
4
3
4
2
8
2
4
1
4
3
5
3
3
3
5
3
4
6
3
4
4
3
4
5
4
3
4
2
8
2
4
1
4
3
5
3
3
3
5
3
4
6
3
4
4
3
4
5
4
3
4
2
8
2
4
1
4
3
5
3
3
3
5
3
4
6
3
4
4
3
4
5
4
3
4
2
8
2
4
1
4
3
5
3
3
3
5
3
4
6
3
4
4
3
4
5
4
3
4
2
8
2
4
1
4
3
5
3
3
3
5
3
4
6
3
4
4
3
4
5
4
3
4
2
8
2
4
1
4
3
5
3
3
3
5
3
4
6
3
4
4
3
4
5
4
3
4
2
8
2
4
1
4
3
5
3
3
2
5
3
4
6
3
4
4
3
4
4
4
3
4
2
8
2
4
1
4
3
5
3
3
2
5
3
4
6
3
4
4
3
4
4
4
3
4
2
8
2
4
1
4
3
5
3
3
3
5
3
4
6
3
4
4
3
4
5
4
3
4
2
8
2
4
1
4
3
5
3
3
3
5
3
4
6
4
4
4
3
4
5
4
4
4
2
8
2
4
1
4
3
5
3
3
2
5
3
4
6
3
4
4
3
4
4
4
3
4
2
8
2
4
1
4
3
5
3
3
2
5
3
4
6
4
4
4
3
4
4
4
4
4
2
8
2
4
1
4
3
5
3
3
2
5
3
4
6
3
4
4
3
4
4
4
3
4
2
8
2
4
1
4
3
5
3
3
3
5
3
4
6
3
4
4
3
4
5
4
3
4
2
8
2
4
1
4
3
5
3
3
3
5
3
4
6
3
4
4
3
4
5
4
3
4
2
8
2
4
1
4
3
5
3
3
3
5
3
4
6
3
4
4
3
4
5
4
3
4
2
8
3
4
1
4
3
5
3
3
2
5
3
4
6
3
4
4
3
4
4
4
3
5
2
8
2
4
1
4
3
5
3
3
2
5
3
4
6
3
4
4
3
4
4
4
3
4
2
8
2
4
1
4
3
5
3
3
2
5
3
4
6
3
4
4
3
4
4
4
3
4
2
8
2
4
1
4
3
5
3
3
2
5
3
4
6
3
4
4
3
4
4
4
3
4
2
8
2
4
1
4
3
5
3
3
2
5
3
4
6
3
4
4
3
4
4
4
3
4
2
8
3
4
1
4
3
5
3
3
2
5
3
4
6
3
4
4
3
4
4
4
3
5
2
8
2
4
1
4
3
5
3
3
2
5
3
4
6
3
4
4
3
4
4
4
3
4
2
8
2
4
1
4
3
5
3
3
2
5
3
4
6
3
4
4
3
4
4
4
3
4
2
8
2
4
1
4
3
5
3
3
2
5
3
4
6
3
4
4
3
4
4
4
3
4
2
8
2
4
1
4
3
5
3
3
2
5
3
4
6
3
4
4
3
4
4
4
3
4
2
8
2
4
1
4
3
5
3
3
2
5
3
4
6
3
4
4
3
4
4
4
3
4
2
8
2
4
1
4
3
5
3
3
2
5
3
4
6
3
4
4
3
4
4
4
3
4
2
8
2
4
1
4
3
5
3
3
2
5
3
4
6
3
4
4
3
4
4
4
3
4
2
8
2
4
1
4
3
5
3
3
2
5
3
4
6
3
4
4
3
4
4
4
3
4
2
8
2
4
1
4
3
5
3
3
3
5
3
4
6
3
4
4
3
4
5
4
3
4
2
8
2
4
1
4
3
5
3
3
2
5
3
4
6
3
4
4
3
4
4
4
3
4
2
8
2
4
1
4
3
5
3
3
2
5
3
4
6
3
3
3
3
4
4
4
3
4
2
8
2
4
1
4
3
5
3
3
2
5
3
4
6
3
4
4
3
4
4
4
3
4
2
8
2
4
1
4
3
5
3
3
2
5
3
4
6
3
4
4
3
4
4
4
3
4
2
8
2
4
1
4
3
5
3
3
2
5
3
4
6
3
4
4
3
4
4
4
3
4
2
8
2
4
1
4
3
5
3
3
2
5
3
4
6
3
4
4
3
4
4
4
3
4
2
8
2
4
1
4
3
5
3
3
2
5
3
4
6
3
4
4
3
4
4
4
3
4
2
8
2
4
1
4
3
5
3
3
2
5
3
4
6
3
4
4
3
4
4
4
3
4
2
8
2
4
1
4
3
5
3
3
2
5
3
4
6
3
4
4
3
4
4
4
3
4
2
8
2
4
1
4
3
5
3
3
3
5
3
4
6
3
4
4
3
4
5
4
3
4
2
8
2
4
1
4
3
5
3
3
3
5
3
4
6
3
4
4
3
4
5
4
3
4
2
8
2
4
1
4
3
5
3
3
3
5
3
4
6
3
4
4
3
4
5
4
3
4
2
8
2
4
1
4
3
5
3
3
2
5
3
4
6
3
4
4
3
4
4
4
3
4
2
8
2
4
1
4
3
5
3
3
2
5
3
4
6
3
4
4
3
4
4
4
3
4
2
8
2
4
1
4
3
5
3
3
2
5
3
4
6
3
4
4
3
4
4
4
3
4
1
8
2
4
1
4
3
5
3
3
2
5
2
4
6
3
4
4
3
4
4
4
3
4
2
8
2
4
1
4
3
5
3
3
2
5
3
4
6
3
4
4
3
4
4
4
3
4
2
8
2
4
1
4
3
5
3
3
2
5
3
4
5
2
4
4
3
4
4
4
3
4
2
8
3
4
1
4
3
5
3
3
2
5
3
4
6
3
4
4
3
4
4
4
3
5
2
8
2
4
1
4
3
5
3
3
2
5
3
4
5
2
4
4
3
4
4
4
3
4
2
8
2
4
1
4
3
5
3
3
2
5
3
4
6
3
4
4
3
4
4
4
3
4
2
8
2
4
1
4
3
5
3
3
2
5
3
4
6
3
4
4
3
4
4
4
3
4
2
8
2
4
1
4
3
5
3
3
2
5
3
4
5
2
4
4
3
4
4
4
3
4
2
8
2
4
1
4
3
5
3
3
2
5
3
4
6
3
4
4
3
4
4
4
3
4
2
8
2
4
1
4
3
5
3
3
2
5
3
4
6
3
4
4
3
4
4
4
3
4
2
8
2
4
1
4
3
5
3
3
2
5
3
4
6
3
4
4
3
4
4
4
3
4
2
8
2
4
1
4
3
5
3
3
2
5
3
4
6
3
4
4
3
4
4
4
3
4
2
8
2
4
1
4
3
5
3
3
2
5
3
4
6
3
4
4
3
4
4
4
3
4
2
8
2
4
1
4
3
5
3
3
2
5
3
4
6
3
5
4
3
4
5
4
3
4
2
8
2
4
1
4
3
5
3
3
2
5
3
4
6
3
4
4
3
4
4
4
3
4
2
8
2
4
1
4
3
5
3
3
2
5
3
4
6
3
4
4
3
4
4
4
3
4
2
8
2
4
1
4
3
5
3
3
2
5
3
4
6
3
4
4
3
4
4
4
3
4
2
8
2
4
1
4
3
5
3
3
3
5
3
4
6
3
4
4
3
4
5
4
3
4
2
8
2
4
1
4
3
5
4
3
3
5
3
4
6
3
4
4
4
4
5
4
3
4
2
8
3
4
1
4
3
5
4
3
2
5
3
4
6
3
4
4
4
4
4
4
3
5
2
8
3
4
1
4
3
5
4
3
3
5
3
4
6
3
5
4
4
4
6
4
3
5
2
8
2
4
1
4
3
5
4
3
3
5
3
4
6
3
5
4
4
4
6
4
3
4
2
8
2
4
1
4
3
5
4
3
2
5
3
4
6
3
5
4
4
4
5
4
3
4
2
8
2
4
1
4
3
5
4
3
3
5
3
4
6
3
5
4
4
4
6
4
3
4
2
8
3
4
1
4
3
5
4
3
2
5
3
4
6
3
5
4
4
4
5
4
3
5
2
8
2
4
1
4
3
5
4
3
3
5
3
4
6
3
4
4
4
4
5
4
3
4
2
8
2
4
1
4
3
5
4
3
2
5
3
4
6
3
5
4
4
4
5
4
3
4
2
8
2
4
1
4
3
5
4
3
2
5
3
4
6
3
5
4
4
4
5
4
3
4
2
8
2
4
1
4
3
5
4
3
2
5
3
4
6
3
5
4
4
4
5
4
3
4
2
8
2
4
1
4
3
5
4
3
2
5
3
4
6
3
5
4
4
4
5
4
3
4
2
8
2
4
1
4
3
5
4
3
2
5
3
4
6
3
5
4
4
4
5
4
3
4
2
8
2
4
1
4
3
5
4
3
2
5
3
4
6
3
5
4
4
4
5
4
3
4
2
8
2
4
1
4
3
5
4
3
2
5
3
4
6
3
4
4
4
4
4
4
3
4
1
8
2
4
1
4
3
5
4
3
2
5
2
4
6
3
4
4
4
4
4
4
3
4
1
8
2
4
1
4
3
5
4
3
2
5
2
4
6
3
4
4
4
4
4
4
3
4
1
8
2
4
1
4
3
5
4
3
2
5
2
4
6
3
4
4
4
4
4
4
3
4
1
8
2
4
1
4
3
5
4
3
2
5
2
4
6
3
4
4
4
4
4
4
3
4
1
8
2
4
1
4
3
5
4
3
2
5
2
4
6
3
5
4
4
4
5
4
3
4
2
8
2
4
1
4
3
5
4
3
2
5
3
4
6
3
4
4
4
4
4
4
3
4
2
8
2
4
1
4
3
5
4
3
2
5
3
4
6
3
4
4
4
4
4
4
3
4
2
8
2
4
1
4
3
5
4
3
2
5
3
4
6
3
4
4
4
4
4
4
3
4
2
8
2
4
1
4
3
5
4
3
2
5
3
4
6
3
5
4
4
4
5
4
3
4
1
8
2
4
1
4
3
5
4
3
2
5
2
4
6
3
5
4
4
4
5
4
3
4
2
8
2
4
1
4
3
5
3
3
2
5
3
4
6
3
4
4
3
4
4
4
3
4
1
8
2
4
1
4
3
5
4
3
2
5
2
4
6
3
4
4
4
4
4
4
3
4
1
8
2
4
1
4
3
5
3
3
2
5
2
4
6
3
4
4
3
4
4
4
3
4
1
8
2
4
1
4
3
5
3
3
2
5
2
4
6
3
4
4
3
4
4
4
3
4
1
8
2
4
1
4
3
5
3
3
2
5
2
4
6
3
4
4
3
4
4
4
3
4
1
8
2
4
1
4
3
5
3
3
2
5
2
4
5
2
4
4
3
4
4
4
3
4
1
8
2
4
1
4
3
5
3
3
2
5
2
4
6
3
4
4
3
4
4
4
3
4
1
8
2
4
1
4
3
5
3
3
2
5
2
4
6
3
4
4
3
4
4
4
3
4
1
8
2
4
1
4
3
5
3
3
2
5
2
4
6
3
4
4
3
4
4
4
3
4
1
8
2
4
1
4
3
5
3
3
2
5
2
4
6
3
4
4
3
4
4
4
3
4
1
8
2
4
1
4
3
5
3
3
2
5
2
4
6
3
4
4
3
4
4
4
3
4
2
8
2
4
1
4
3
5
3
3
2
5
3
4
6
3
4
4
3
4
4
4
3
4
2
8
2
4
1
4
3
5
3
3
2
5
3
4
6
3
4
4
3
4
4
4
3
4
1
8
2
4
1
4
3
5
3
3
2
5
2
4
6
3
4
4
3
4
4
4
3
4
1
8
2
4
1
4
3
5
3
3
2
5
2
4
6
3
4
4
3
4
4
4
3
4
1
8
2
4
1
4
3
5
3
3
2
5
2
4
5
2
4
4
3
4
4
4
3
4
1
8
2
4
1
4
3
5
3
3
2
5
2
4
6
3
4
4
3
4
4
4
3
4
2
8
2
4
1
4
3
5
3
3
2
5
3
4
6
3
4
4
3
4
4
4
3
4
2
8
2
4
1
4
3
5
3
3
2
5
3
4
6
3
4
4
3
4
4
4
3
4
2
8
2
4
1
4
3
5
3
3
2
5
3
4
6
3
5
4
3
4
5
4
3
4
2
8
2
4
1
4
3
5
3
3
2
5
3
4
6
3
5
4
3
4
5
4
3
4
1
8
2
4
1
4
3
5
3
3
2
5
2
4
6
3
5
4
3
4
5
4
3
4
2
8
2
4
1
4
3
5
3
3
3
5
3
4
6
3
5
4
3
4
6
4
3
4
2
8
2
4
1
4
3
5
3
3
2
5
3
4
6
3
4
4
3
4
4
4
3
4
2
8
2
4
1
4
3
5
3
3
3
5
3
4
6
3
5
4
3
4
6
4
3
4
2
8
2
4
1
4
3
5
3
3
3
5
3
4
6
3
4
4
3
4
5
4
3
4
2
8
2
4
1
4
3
5
3
3
2
5
3
4
6
3
4
4
3
4
4
4
3
4
2
8
2
4
1
4
3
5
3
3
2
5
3
4
6
3
4
4
3
4
4
4
3
4
2
8
2
4
1
4
3
5
3
3
3
5
3
4
6
3
4
4
3
4
5
4
3
4
2
8
2
4
1
4
3
5
3
3
3
5
3
4
6
3
4
4
3
4
5
4
3
4
2
8
2
4
1
4
3
5
3
3
3
5
3
4
6
3
4
4
3
4
5
4
3
4
2
8
2
4
1
4
3
5
3
3
3
5
3
4
6
3
4
4
3
4
5
4
3
4
2
8
2
4
1
4
3
5
3
3
3
5
3
4
6
3
4
4
3
4
5
4
3
4
2
8
2
4
1
4
3
5
3
3
3
5
3
4
6
3
5
4
3
4
6
4
3
4
1
8
2
4
1
4
3
5
3
3
2
5
2
4
6
3
4
4
3
4
4
4
3
4
2
8
2
4
1
4
3
5
3
3
2
5
3
4
6
3
4
4
3
4
4
4
3
4
2
8
2
4
1
4
3
5
3
3
3
5
3
4
6
3
4
4
3
4
5
4
3
4
1
8
2
4
1
4
3
5
3
3
2
5
2
4
6
3
4
4
3
4
4
4
3
4
2
8
2
4
1
4
3
5
3
3
3
5
3
4
6
3
4
4
3
4
5
4
3
4
2
8
2
4
1
4
3
5
3
3
3
5
3
4
6
3
4
4
3
4
5
4
3
4
1
8
2
4
1
4
3
5
3
3
3
5
2
4
6
3
4
4
3
4
5
4
3
4
1
8
2
4
1
4
3
5
3
3
3
5
2
4
6
3
4
4
3
4
5
4
3
4
1
8
2
4
1
4
3
5
3
3
2
5
2
4
6
3
5
4
3
4
5
4
3
4
1
8
2
4
1
4
3
5
3
3
2
5
2
4
6
3
3
3
3
4
4
4
3
4
1
8
2
4
1
4
3
5
4
3
3
5
2
4
6
3
4
3
4
4
6
4
3
4
1
8
2
4
1
4
3
5
4
3
3
5
2
4
6
3
4
3
4
4
6
4
3
4
1
8
2
4
1
4
3
5
4
3
3
5
2
4
6
3
5
4
4
4
6
4
3
4
1
8
2
4
1
4
3
5
4
3
2
5
2
4
6
3
4
3
4
4
5
4
3
4
1
8
2
4
1
4
3
5
4
3
2
5
2
4
6
3
5
4
4
4
5
4
3
4
1
8
2
4
1
4
3
5
4
3
3
5
2
4
6
3
5
4
4
4
6
4
3
4
1
8
2
4
1
4
3
5
3
3
3
5
2
4
6
3
3
3
3
4
5
4
3
4
1
8
2
4
1
4
3
5
3
3
2
5
2
4
6
3
4
4
3
4
4
4
3
4
1
8
2
4
1
4
3
5
4
3
3
5
2
4
6
3
5
4
4
4
6
4
3
4
1
8
2
4
1
4
3
5
3
3
3
5
2
4
6
3
4
3
3
4
6
4
3
4
1
8
2
4
1
4
3
5
4
3
2
5
2
4
6
3
4
3
4
4
5
4
3
4
1
8
2
4
1
4
3
5
4
3
2
5
2
4
6
3
4
3
4
4
5
4
3
4
1
8
2
4
1
4
3
5
4
3
3
5
2
4
6
3
5
4
4
4
6
4
3
4
2
8
2
4
1
4
3
5
4
3
3
5
3
4
6
3
4
4
4
4
5
4
3
4
2
8
2
4
1
4
3
5
4
3
3
5
3
4
6
3
4
3
4
4
6
4
3
4
2
8
2
4
1
4
3
5
4
3
2
5
3
4
6
3
5
4
4
4
5
4
3
4
2
8
2
4
1
4
3
5
4
3
2
5
3
4
6
3
4
3
4
4
5
4
3
4
2
8
2
4
1
4
3
5
4
3
3
5
3
4
6
3
5
4
4
4
6
4
3
4
1
8
2
4
1
4
3
5
4
3
3
5
2
4
6
3
5
4
4
4
6
4
3
4
2
8
2
4
1
4
3
5
4
3
3
5
3
4
6
3
5
4
4
4
6
4
3
4
2
8
2
4
1
4
3
5
4
3
2
5
3
4
6
3
5
4
4
4
5
4
3
4
2
8
2
4
1
4
3
5
4
3
3
5
3
4
6
3
4
3
4
4
6
4
3
4
2
8
2
4
1
4
3
5
4
3
2
5
3
4
6
3
4
3
4
4
5
4
3
4
2
8
2
4
1
4
3
5
4
3
2
5
3
4
6
3
4
3
4
4
5
4
3
4
2
8
2
4
1
4
3
5
4
3
3
5
3
4
6
3
5
4
4
4
6
4
3
4
2
8
2
4
1
4
3
5
4
3
2
5
3
4
6
3
4
4
4
4
4
4
3
4
2
8
2
4
1
4
3
5
4
3
3
5
3
4
6
3
4
4
4
4
5
4
3
4
2
8
2
4
1
4
3
5
3
3
3
5
3
4
6
3
4
4
3
4
5
4
3
4
2
8
2
4
1
4
3
5
3
3
2
5
3
4
6
3
4
4
3
4
4
4
3
4
2
8
2
4
1
4
3
5
3
3
3
5
3
4
6
3
4
4
3
4
5
4
3
4
2
8
2
4
1
4
3
5
4
3
3
5
3
4
6
3
4
4
4
4
5
4
3
4
2
8
2
4
1
4
3
5
3
3
3
5
3
4
6
3
5
4
3
4
6
4
3
4
2
8
2
4
1
4
3
5
4
3
2
5
3
4
6
3
4
4
4
4
4
4
3
4
2
8
2
4
1
4
3
5
4
3
2
5
3
4
6
3
4
4
4
4
4
4
3
4
2
8
2
4
1
4
3
5
3
3
3
5
3
4
6
3
5
4
3
4
6
4
3
4
2
8
2
4
1
4
3
5
3
3
3
5
3
4
6
3
5
4
3
4
6
4
3
4
2
8
2
4
1
4
3
5
3
3
3
5
3
4
6
3
5
4
3
4
6
4
3
4
2
8
2
4
1
4
3
5
3
3
2
5
3
4
6
3
4
3
3
4
5
4
3
4
2
8
2
4
1
4
3
5
3
3
2
5
3
4
6
3
5
4
3
4
5
4
3
4
2
8
2
4
1
4
3
5
3
3
3
5
3
4
6
3
5
4
3
4
6
4
3
4
1
8
2
4
1
4
3
5
3
3
3
5
2
4
6
3
4
4
3
4
5
4
3
4
1
8
2
4
1
4
3
5
3
3
2
5
2
4
6
3
5
4
3
4
5
4
3
4
1
8
2
4
1
4
3
5
3
3
2
5
2
4
6
3
5
4
3
4
5
4
3
4
1
8
2
4
1
4
3
5
3
3
2
5
2
4
6
3
4
4
3
4
4
4
3
4
1
8
2
4
1
4
3
5
3
3
2
5
2
4
6
3
4
4
3
4
4
4
3
4
1
8
2
4
1
4
3
5
3
3
2
5
2
4
6
3
4
4
3
4
4
4
3
4
1
8
2
4
1
4
3
5
3
3
2
5
2
4
6
3
4
4
3
4
4
4
3
4
1
9
2
4
2
4
3
5
3
3
2
5
2
4
6
3
4
4
3
4
4
4
3
4
1
8
2
4
1
4
3
5
3
3
2
5
2
4
6
3
4
4
3
4
4
4
3
4
1
8
2
4
1
4
3
5
3
3
2
5
2
4
6
3
4
4
3
4
4
4
3
4
1
8
2
4
1
4
3
5
3
3
2
5
2
4
6
3
4
4
3
4
4
4
3
4
1
8
2
4
1
4
3
5
3
3
2
5
2
4
6
3
4
4
3
4
4
4
3
4
1
8
2
4
1
4
3
5
3
3
2
5
2
4
6
3
4
4
3
4
4
4
3
4
1
8
2
4
1
4
3
5
3
3
2
5
2
4
6
3
5
4
3
4
5
4
3
4
1
8
2
4
1
4
3
5
3
3
2
5
2
4
6
3
4
4
3
4
4
4
3
4
1
8
2
4
1
4
3
5
3
3
2
5
2
4
6
3
4
4
3
4
4
4
3
4
1
8
2
4
1
4
3
5
3
3
2
5
2
4
6
3
4
4
3
4
4
4
3
4
1
8
2
4
1
4
3
5
3
3
2
5
2
4
6
3
4
4
3
4
4
4
3
4
1
8
2
4
1
4
3
5
3
3
2
5
2
4
6
3
4
4
3
4
4
4
3
4
2
8
2
4
1
4
3
5
3
3
2
5
3
4
6
3
4
4
3
4
4
4
3
4
1
8
2
4
1
4
3
5
3
3
2
5
2
4
6
3
4
4
3
4
4
4
3
4
2
8
2
4
1
4
3
5
3
3
2
5
3
4
6
3
4
4
3
4
4
4
3
4
2
8
2
4
1
4
3
5
3
3
2
5
3
4
6
3
4
4
3
4
4
4
3
4
1
8
2
4
1
4
3
5
3
3
2
5
2
4
6
3
5
4
3
4
5
4
3
4
2
8
2
4
1
4
3
5
3
3
2
5
3
4
6
3
4
4
3
4
4
4
3
4
2
8
2
4
1
4
3
5
3
3
2
5
3
4
6
3
4
4
3
4
4
4
3
4
2
8
2
4
1
4
3
5
3
3
2
5
3
4
6
3
4
4
3
4
4
4
3
4
2
8
2
4
1
4
3
5
3
3
2
5
3
4
6
3
3
3
3
4
4
4
3
4
2
8
2
4
1
4
3
5
3
3
2
5
3
4
6
3
4
4
3
4
4
4
3
4
2
8
2
4
1
4
3
5
3
3
2
5
3
4
6
3
4
4
3
4
4
4
3
4
1
8
2
4
1
4
3
5
3
3
2
5
2
4
6
3
4
4
3
4
4
4
3
4
1
8
2
4
1
4
3
5
3
3
2
5
2
4
6
3
4
4
3
4
4
4
3
4
1
8
2
4
1
4
3
5
3
3
2
5
2
4
6
3
4
4
3
4
4
4
3
4
1
8
2
4
1
4
3
5
3
3
2
5
2
4
6
3
4
4
3
4
4
4
3
4
1
8
2
4
1
4
3
5
3
3
2
5
2
4
6
3
4
4
3
4
4
4
3
4
1
8
2
4
1
4
3
5
3
3
2
5
2
4
6
3
4
4
3
4
4
4
3
4
1
8
2
4
1
4
3
5
3
3
2
5
2
4
6
3
4
4
3
4
4
4
3
4
1
8
2
4
1
4
3
5
3
3
2
5
2
4
6
3
3
3
3
4
4
4
3
4
1
8
2
4
1
4
3
5
3
3
2
5
2
4
6
3
4
4
3
4
4
4
3
4
1
8
2
4
1
4
3
5
3
3
2
5
2
4
6
3
4
4
3
4
4
4
3
4
1
8
2
4
1
4
3
5
4
3
2
5
2
4
6
3
4
4
4
4
4
4
3
4
1
8
2
4
1
4
3
5
3
3
2
5
2
4
6
3
3
3
3
4
4
4
3
4
1
8
2
4
1
4
3
5
4
3
2
5
2
4
6
3
3
3
4
4
4
4
3
4
1
8
2
4
1
4
3
5
4
3
2
5
2
4
6
3
4
4
4
4
4
4
3
4
1
7
2
4
1
3
3
5
4
3
2
5
2
4
6
3
4
4
4
4
4
4
3
4
1
7
2
4
1
3
3
5
4
3
2
5
2
4
6
3
4
4
4
4
4
4
3
4
2
7
2
4
1
3
3
5
4
3
2
5
3
4
6
3
4
4
4
4
4
4
3
4
2
7
2
4
1
3
3
5
4
3
2
5
3
4
6
3
4
4
4
4
4
4
3
4
2
8
2
4
1
4
3
5
3
3
2
5
3
4
6
3
4
4
3
4
4
4
3
4
1
8
2
4
1
4
3
5
4
3
2
5
2
4
6
3
4
4
4
4
4
4
3
4
1
8
2
4
1
4
3
5
3
3
2
5
2
4
6
3
4
4
3
4
4
4
3
4
1
8
2
4
1
4
3
5
3
3
3
5
2
4
6
3
4
4
3
4
5
4
3
4
1
8
2
4
1
4
3
5
3
3
2
5
2
4
6
3
4
4
3
4
4
4
3
4
1
8
2
4
1
4
3
5
3
3
2
5
2
4
6
3
4
4
3
4
4
4
3
4
1
8
2
4
1
4
3
5
3
3
2
5
2
4
6
3
4
4
3
4
4
4
3
4
1
8
2
4
1
4
3
5
3
3
2
5
2
4
6
3
4
4
3
4
4
4
3
4
1
8
2
4
1
4
3
5
3
3
2
5
2
4
6
3
4
4
3
4
4
4
3
4
1
8
2
4
1
4
3
5
3
3
2
5
2
4
6
3
4
4
3
4
4
4
3
4
1
8
2
4
1
4
3
5
3
3
2
5
2
4
6
3
4
4
3
4
4
4
3
4
1
8
2
4
1
4
3
5
3
3
2
5
2
4
6
3
4
4
3
4
4
4
3
4
1
8
2
4
1
4
3
5
3
3
2
5
2
4
6
3
3
3
3
4
4
4
3
4
2
8
2
4
1
4
3
5
3
3
2
5
3
4
6
3
4
4
3
4
4
4
3
4
1
8
2
4
1
4
3
5
3
3
2
5
2
4
6
3
4
4
3
4
4
4
3
4
1
8
2
4
1
4
3
5
3
3
3
5
2
4
6
3
4
4
3
4
5
4
3
4
1
8
2
4
1
4
3
5
3
3
2
5
2
4
6
3
4
4
3
4
4
4
3
4
2
8
2
4
1
4
3
5
3
3
2
5
3
4
6
3
4
4
3
4
4
4
3
4
2
8
2
4
1
4
3
5
3
3
2
5
3
4
6
3
4
4
3
4
4
4
3
4
2
8
2
4
1
4
3
5
4
3
2
5
3
4
6
3
4
4
4
4
4
4
3
4
2
8
2
4
1
4
3
5
4
3
2
5
3
4
6
3
4
4
4
4
4
4
3
4
1
8
2
4
1
4
3
5
3
3
2
5
2
4
6
3
4
4
3
4
4
4
3
4
2
8
2
4
1
4
3
5
4
3
2
5
3
4
6
3
4
4
4
4
4
4
3
4
1
8
2
4
1
4
3
5
4
3
2
5
2
4
6
3
4
4
4
4
4
4
3
4
1
8
2
4
1
4
3
5
4
3
2
5
2
4
6
3
4
4
4
4
4
4
3
4
1
8
2
4
1
4
3
5
4
3
2
5
2
4
6
3
4
4
4
4
4
4
3
4
1
8
2
4
1
4
3
5
3
3
2
5
2
4
6
3
4
4
3
4
4
4
3
4
1
8
2
4
1
4
3
5
3
3
2
5
2
4
6
3
4
4
3
4
4
4
3
4
1
8
2
4
1
4
3
5
4
3
2
5
2
4
6
3
4
4
4
4
4
4
3
4
1
8
2
4
1
4
3
5
4
3
2
5
2
4
6
3
4
4
4
4
4
4
3
4
1
8
2
4
1
4
3
5
4
3
2
5
2
4
6
3
4
4
4
4
4
4
3
4
1
8
2
4
1
4
3
5
4
3
2
5
2
4
6
3
4
4
4
4
4
4
3
4
2
8
2
4
1
4
3
5
4
3
2
5
3
4
6
3
4
4
4
4
4
4
3
4
2
8
2
4
1
4
3
5
4
3
2
5
3
4
6
3
4
4
4
4
4
4
3
4
2
8
2
4
1
4
3
5
4
3
2
5
3
4
6
3
4
4
4
4
4
4
3
4
1
8
2
4
1
4
3
5
4
3
2
5
2
4
6
3
4
4
4
4
4
4
3
4
1
8
2
4
1
4
3
5
4
3
2
5
2
4
6
3
4
4
4
4
4
4
3
4
1
8
2
4
1
4
3
5
4
3
2
5
2
4
6
3
4
4
4
4
4
4
3
4
1
8
2
4
1
4
3
5
4
3
2
5
2
4
6
3
4
4
4
4
4
4
3
4
1
8
2
4
1
4
3
5
4
3
2
5
2
4
6
3
4
4
4
4
4
4
3
4
1
8
2
4
1
4
3
5
4
3
2
5
2
4
6
3
4
4
4
4
4
4
3
4
1
8
2
4
1
4
3
5
4
3
2
5
2
4
6
3
4
4
4
4
4
4
3
4
1
8
2
4
1
4
3
5
4
3
2
5
2
4
6
3
4
4
4
4
4
4
3
4
1
8
2
4
1
4
3
5
4
3
2
5
2
4
6
3
4
4
4
4
4
4
3
4
1
8
2
4
1
4
3
5
4
3
2
5
2
4
6
3
3
3
4
4
4
4
3
4
1
8
2
4
1
4
3
5
4
3
2
5
2
4
6
3
3
3
4
4
4
4
3
4
1
8
2
4
1
4
3
5
4
3
2
5
2
4
6
3
4
4
4
4
4
4
3
4
1
8
2
4
1
4
3
5
4
3
2
5
2
4
6
3
4
4
4
4
4
4
3
4
1
8
2
4
1
4
3
5
4
3
2
5
2
4
6
3
4
4
4
4
4
4
3
4
1
8
2
4
1
4
3
5
4
3
2
5
2
4
6
3
4
4
4
4
4
4
3
4
1
8
2
4
1
4
3
5
4
3
2
5
2
4
6
3
4
4
4
4
4
4
3
4
1
8
2
4
1
4
3
5
4
3
2
5
2
4
6
3
4
4
4
4
4
4
3
4
1
8
2
4
1
4
3
5
4
3
2
5
2
4
6
3
4
4
4
4
4
4
3
4
1
8
2
4
1
4
3
5
4
3
2
5
2
4
6
3
4
4
4
4
4
4
3
4
2
8
2
4
1
4
3
5
4
3
2
5
3
4
6
3
4
4
4
4
4
4
3
4
2
8
2
4
1
4
3
5
4
3
2
5
3
4
6
3
4
4
4
4
4
4
3
4
1
8
2
4
1
4
3
5
4
3
2
5
2
4
6
3
4
4
4
4
4
4
3
4
2
8
2
4
1
4
3
5
4
3
2
5
3
4
6
3
4
4
4
4
4
4
3
4
1
8
2
4
1
4
3
5
4
3
2
5
2
4
6
3
4
4
4
4
4
4
3
4
1
8
2
4
1
4
3
5
4
3
2
5
2
4
6
3
4
4
4
4
4
4
3
4
1
8
2
4
1
4
3
5
4
3
2
5
2
4
6
3
4
4
4
4
4
4
3
4
1
8
2
4
1
4
3
5
4
3
3
5
2
4
6
3
4
4
4
4
5
4
3
4
1
8
2
4
1
4
3
5
4
3
2
5
2
4
6
3
3
3
4
4
4
4
3
4
1
8
2
4
1
4
3
5
4
3
2
5
2
4
6
3
4
4
4
4
4
4
3
4
1
8
2
4
1
4
3
5
4
3
2
5
2
4
6
3
4
4
4
4
4
4
3
4
1
8
2
4
1
4
3
5
4
3
3
5
2
4
6
3
4
4
4
4
5
4
3
4
1
8
2
4
1
4
3
5
4
3
2
5
2
4
6
3
4
4
4
4
4
4
3
4
1
8
2
4
1
4
3
5
4
3
3
5
2
4
6
3
4
4
4
4
5
4
3
4
1
8
2
4
1
4
3
5
4
3
3
5
2
4
6
3
4
4
4
4
5
4
3
4
1
8
2
4
1
4
3
5
4
3
3
5
2
4
6
3
4
4
4
4
5
4
3
4
1
8
2
4
1
4
3
5
4
3
3
5
2
4
6
3
3
3
4
4
5
4
3
4
1
8
2
4
1
4
3
5
4
3
2
5
2
4
6
3
4
4
4
4
4
4
3
4
1
8
2
4
1
4
3
5
4
3
3
5
2
4
6
3
4
4
4
4
5
4
3
4
1
8
2
4
1
4
3
5
4
3
3
5
2
4
6
3
4
4
4
4
5
4
3
4
1
8
2
4
1
4
3
5
4
3
3
5
2
4
6
3
4
4
4
4
5
4
3
4
1
8
2
4
1
4
3
5
4
3
3
5
2
4
6
3
4
4
4
4
5
4
3
4
1
8
2
4
1
4
3
5
4
3
3
5
2
4
6
3
4
4
4
4
5
4
3
4
1
8
2
4
1
4
3
5
4
3
2
5
2
4
6
3
4
4
4
4
4
4
3
4
1
8
2
4
1
4
3
5
4
3
3
5
2
4
6
3
4
4
4
4
5
4
3
4
2
8
2
4
1
4
3
5
4
3
3
5
3
4
6
3
4
4
4
4
5
4
3
4
1
8
2
4
1
4
3
5
4
3
2
5
2
4
6
3
3
3
4
4
4
4
3
4
1
8
2
4
1
4
3
5
4
3
2
5
2
4
6
3
3
3
4
4
4
4
3
4
1
8
2
4
1
4
3
5
4
3
2
5
2
4
6
3
4
4
4
4
4
4
3
4
1
8
2
4
1
4
3
5
4
3
2
5
2
4
6
3
3
3
4
4
4
4
3
4
1
8
2
4
1
4
3
5
4
3
2
5
2
4
6
3
3
3
4
4
4
4
3
4
1
8
2
4
1
4
3
5
4
3
2
5
2
4
6
3
4
4
4
4
4
4
3
4
1
8
2
4
1
4
3
5
4
3
2
5
2
4
6
3
3
3
4
4
4
4
3
4
1
8
2
4
1
4
3
5
4
3
2
5
2
4
6
3
3
3
4
4
4
4
3
4
1
8
2
4
1
4
3
5
4
3
2
5
2
4
6
3
4
4
4
4
4
4
3
4
1
8
2
4
1
4
3
5
4
3
2
5
2
4
6
3
4
4
4
4
4
4
3
4
1
8
2
4
1
4
3
5
4
3
2
5
2
4
6
3
4
4
4
4
4
4
3
4
1
8
2
4
1
4
3
5
4
3
2
5
2
4
6
3
3
3
4
4
4
4
3
4
2
8
2
4
1
4
3
5
4
3
2
5
3
4
6
3
3
3
4
4
4
4
3
4
1
8
2
4
1
4
3
5
4
3
2
5
2
4
6
3
3
3
4
4
4
4
3
4
1
8
2
4
1
4
3
5
4
3
2
5
2
4
6
3
4
4
4
4
4
4
3
4
2
8
2
4
1
4
3
5
4
3
2
5
3
4
6
3
4
4
4
4
4
4
3
4
2
8
2
4
1
4
3
5
4
3
2
5
3
4
6
3
3
3
4
4
4
4
3
4
2
8
2
4
1
4
3
5
4
3
2
5
3
4
6
3
4
4
4
4
4
4
3
4
2
8
2
4
1
4
3
5
4
3
2
5
3
4
6
3
3
3
4
4
4
4
3
4
1
8
2
4
1
4
3
5
4
3
2
5
2
4
6
3
4
4
4
4
4
4
3
4
2
8
2
4
1
4
3
5
4
3
2
5
3
4
6
3
4
4
4
4
4
4
3
4
2
8
2
4
1
4
3
5
4
3
2
5
3
4
6
3
3
3
4
4
4
4
3
4
2
8
2
4
1
4
3
5
4
3
2
5
3
4
6
3
4
4
4
4
4
4
3
4
2
8
2
4
1
4
3
5
4
3
2
5
3
4
6
3
4
4
4
4
4
4
3
4
1
8
2
4
1
4
3
5
4
3
2
5
2
4
6
3
4
4
4
4
4
4
3
4
1
8
2
4
1
4
3
5
4
3
2
5
2
4
6
3
3
3
4
4
4
4
3
4
1
8
2
4
1
4
3
5
4
3
2
5
2
4
6
3
3
3
4
4
4
4
3
4
1
8
2
4
1
4
3
5
4
3
2
5
2
4
6
3
3
3
4
4
4
4
3
4
1
8
2
4
1
4
3
5
4
3
2
5
2
4
6
3
3
3
4
4
4
4
3
4
1
8
2
4
1
4
3
5
4
3
2
5
2
4
6
3
4
4
4
4
4
4
3
4
1
8
2
4
1
4
3
5
4
3
2
5
2
4
6
3
4
4
4
4
4
4
3
4
1
8
2
4
1
4
3
5
4
3
2
5
2
4
6
3
3
3
4
4
4
4
3
4
1
8
2
4
1
4
3
5
4
3
2
5
2
4
6
3
4
4
4
4
4
4
3
4
1
8
2
4
1
4
3
5
4
3
2
5
2
4
6
3
4
4
4
4
4
4
3
4
1
8
2
4
1
4
3
5
4
3
2
5
2
4
6
3
4
4
4
4
4
4
3
4
1
8
2
4
1
4
3
5
4
3
2
5
2
4
6
3
4
4
4
4
4
4
3
4
1
8
2
4
1
4
3
5
4
3
2
5
2
4
6
3
4
4
4
4
4
4
3
4
1
8
2
4
1
4
3
5
4
3
2
5
2
4
6
3
3
3
4
4
4
4
3
4
1
8
2
4
1
4
3
5
4
3
2
5
2
4
6
3
4
4
4
4
4
4
3
4
2
8
2
4
1
4
3
5
4
3
2
5
3
4
7
3
3
3
4
4
4
4
3
5
2
8
2
4
1
4
3
5
4
3
2
5
3
4
6
3
3
3
4
4
4
4
3
4
2
8
2
4
1
4
3
5
4
3
2
5
3
4
6
3
3
3
4
4
4
4
3
4
2
8
2
4
1
4
3
5
4
3
2
5
3
4
6
3
3
3
4
4
4
4
3
4
2
8
2
4
1
4
3
5
4
3
2
5
3
4
7
3
4
4
4
4
4
4
3
5
2
8
2
4
1
4
3
5
4
3
2
5
3
4
6
3
4
4
4
4
4
4
3
4
2
8
2
4
1
4
3
5
4
3
2
5
3
4
7
3
4
4
4
4
4
4
3
5
2
8
2
4
1
4
3
5
4
3
2
5
3
4
7
3
4
4
4
4
4
4
3
5
2
8
2
4
1
4
3
5
4
3
2
5
3
4
7
3
3
3
4
4
4
4
3
5
2
8
2
4
1
4
3
5
4
3
2
5
3
4
6
3
3
3
4
4
4
4
3
4
2
8
2
4
1
4
3
5
4
3
2
5
3
4
7
3
4
4
4
4
4
4
3
5
2
8
2
4
1
4
3
5
4
3
2
5
3
4
7
3
4
4
4
4
4
4
3
5
1
8
2
4
1
4
3
5
4
3
2
5
2
4
7
3
4
4
4
4
4
4
3
5
2
8
2
4
1
4
3
5
4
3
2
5
3
4
7
3
4
4
4
4
4
4
3
5
2
8
2
4
1
4
3
5
4
3
2
5
3
4
7
3
4
4
4
4
4
4
3
5
1
8
2
4
1
4
3
5
4
3
2
5
2
4
7
3
4
4
4
4
4
4
3
5
2
8
2
4
1
4
3
5
4
3
2
5
3
4
7
3
4
4
4
4
4
4
3
5
2
8
2
4
1
4
3
5
4
3
2
5
3
4
7
3
3
3
4
4
4
4
3
5
2
8
2
4
1
4
3
5
3
3
2
5
3
4
7
3
4
4
3
4
4
4
3
5
2
8
2
4
1
4
3
5
4
3
2
5
3
4
7
3
4
4
4
4
4
4
3
5
2
8
2
4
1
4
3
5
4
3
2
5
3
4
7
3
4
4
4
4
4
4
3
5
2
8
2
3
1
4
3
5
3
3
1
5
3
4
7
3
4
4
3
4
4
4
3
5
2
8
2
3
1
4
3
5
3
3
1
5
3
4
7
3
4
4
3
4
4
4
3
5
2
8
2
3
1
4
3
5
3
3
1
5
3
4
7
3
4
4
3
4
4
4
3
5
2
8
2
4
1
4
3
5
4
3
2
5
3
4
7
3
4
4
4
4
4
4
3
5
2
8
2
4
1
4
3
5
3
3
2
5
3
4
7
3
4
4
3
4
4
4
3
5
1
8
2
4
1
4
3
5
3
3
2
5
2
4
7
3
4
4
3
4
4
4
3
5
1
8
2
4
1
4
3
5
3
3
2
5
2
4
6
3
4
4
3
4
4
4
3
4
1
8
2
4
1
4
3
5
3
3
2
5
2
4
7
3
4
4
3
4
4
4
3
5
1
8
2
4
1
4
3
5
4
3
2
5
2
4
6
3
4
4
4
4
4
4
3
4
2
8
2
4
1
4
3
5
3
3
2
5
3
4
6
3
4
4
3
4
4
4
3
4
1
8
2
4
1
4
3
5
3
3
2
5
2
4
7
3
4
4
3
4
4
4
3
5
1
8
2
4
1
4
3
5
4
3
2
5
2
4
7
3
4
4
4
4
4
4
3
5
1
8
2
4
1
4
3
5
4
3
2
5
2
4
7
3
4
4
4
4
4
4
3
5
1
8
2
4
1
4
3
5
3
3
2
5
2
4
7
3
4
4
3
4
4
4
3
5
2
8
2
4
1
4
3
5
3
3
2
5
3
4
7
3
4
4
3
4
4
4
3
5
2
8
2
4
1
4
3
5
3
3
2
5
3
4
7
3
4
4
3
4
4
4
3
5
2
8
2
4
1
4
3
5
3
3
2
5
3
4
6
3
4
4
3
4
4
4
3
4
2
8
2
4
1
4
3
5
4
3
2
5
3
4
7
3
4
4
4
4
4
4
3
5
2
8
2
4
1
4
3
5
4
3
2
5
3
4
7
3
4
4
4
4
4
4
3
5
1
8
2
4
1
4
3
5
3
3
2
5
2
4
7
3
4
4
3
4
4
4
3
5
1
8
2
4
1
4
3
5
4
3
2
5
2
4
7
3
4
4
4
4
4
4
3
5
1
8
2
4
1
4
3
5
4
3
2
5
2
4
7
3
4
4
4
4
4
4
3
5
1
8
2
4
1
4
3
5
4
3
2
5
2
4
7
3
4
4
4
4
4
4
3
5
1
8
2
4
1
4
3
5
4
3
2
5
2
4
7
3
4
4
4
4
4
4
3
5
1
8
2
4
1
4
3
5
4
3
2
5
2
4
7
3
4
4
4
4
4
4
3
5
1
8
2
4
1
4
3
5
4
3
2
5
2
4
7
3
4
4
4
4
4
4
3
5
1
8
2
4
1
4
3
5
3
3
2
5
2
4
7
3
4
4
3
4
4
4
3
5
2
8
2
4
1
4
3
5
4
3
2
5
3
4
7
3
4
4
4
4
4
4
3
5
2
8
2
4
1
4
3
5
4
3
2
5
3
4
7
3
4
4
4
4
4
4
3
5
2
8
2
4
1
4
3
5
4
3
2
5
3
4
7
3
4
4
4
4
4
4
3
5
1
8
2
4
1
4
3
5
4
3
2
5
2
4
7
3
4
4
4
4
4
4
3
5
2
8
2
3
1
4
3
5
4
3
1
5
3
4
7
3
4
4
4
4
4
4
3
5
2
8
2
4
1
4
3
5
4
3
2
5
3
4
7
3
4
4
4
4
4
4
3
5
2
8
2
4
1
4
3
5
4
3
2
5
3
4
7
3
4
4
4
4
4
4
3
5
1
8
2
4
1
4
3
5
4
3
2
5
2
4
7
3
4
4
4
4
4
4
3
5
2
8
2
4
1
4
3
5
4
3
2
5
3
4
7
3
4
4
4
4
4
4
3
5
2
8
2
4
1
4
3
5
4
3
2
5
3
4
7
3
4
4
4
4
4
4
3
5
2
8
2
4
1
4
3
5
4
3
2
5
3
4
7
3
4
4
4
4
4
4
3
5
1
8
2
4
1
4
3
5
4
3
2
5
2
4
7
3
4
4
4
4
4
4
3
5
1
8
2
4
1
4
3
5
4
3
2
5
2
4
7
3
4
4
4
4
4
4
3
5
1
8
2
4
1
4
3
5
4
3
2
5
2
4
7
3
5
4
4
4
5
4
3
5
2
8
2
4
1
4
3
5
4
3
2
5
3
4
7
3
4
4
4
4
4
4
3
5
2
8
2
4
1
4
3
5
4
3
2
5
3
4
7
3
5
4
4
4
5
4
3
5
2
8
2
4
1
4
3
5
4
3
2
5
3
4
7
4
4
4
4
4
4
4
4
5
2
8
2
4
1
4
3
5
4
3
2
6
3
4
7
4
4
4
4
4
4
4
4
6
2
8
2
4
1
4
3
5
4
3
2
5
3
4
7
3
4
4
4
4
4
4
3
5
2
8
2
4
1
4
3
5
4
3
2
5
3
4
7
3
4
4
4
4
4
4
3
5
2
8
2
4
1
4
3
5
4
3
2
5
3
4
7
3
4
4
4
4
4
4
3
5
2
8
2
4
1
4
3
5
4
3
2
5
3
4
7
3
4
4
4
4
4
4
3
5
2
8
2
4
1
4
3
5
4
3
2
5
3
4
7
3
4
4
4
4
4
4
3
5
2
8
2
4
1
4
3
5
4
3
2
5
3
4
7
3
4
4
4
4
4
4
3
5
2
8
2
4
1
4
3
5
4
3
2
5
3
4
7
3
4
4
4
4
4
4
3
5
2
8
2
4
1
4
3
5
4
3
2
5
3
4
7
3
4
4
4
4
4
4
3
5
2
8
2
4
1
4
3
5
4
3
2
5
3
4
7
3
4
4
4
4
4
4
3
5
2
8
2
4
1
4
3
5
3
3
2
5
3
4
7
3
4
4
3
4
4
4
3
5
2
8
2
4
1
4
3
5
4
3
2
5
3
4
7
3
4
4
4
4
4
4
3
5
2
8
2
4
1
4
3
5
4
3
2
5
3
4
6
3
4
4
4
4
4
4
3
4
2
8
2
4
1
4
3
5
3
3
2
5
3
4
7
3
4
4
3
4
4
4
3
5
2
8
2
4
1
4
3
5
3
3
2
5
3
4
7
3
4
4
3
4
4
4
3
5
2
8
2
4
1
4
3
5
3
3
2
5
3
4
7
3
4
4
3
4
4
4
3
5
2
8
2
4
1
4
3
5
3
3
2
5
3
4
7
3
4
4
3
4
4
4
3
5
2
8
2
4
1
4
3
5
3
3
2
5
3
4
7
3
4
4
3
4
4
4
3
5
2
8
2
4
2
5
3
5
3
3
2
5
3
4
7
3
4
4
3
4
4
4
3
5
2
8
2
4
1
4
3
5
3
3
2
5
3
4
7
3
4
4
3
4
4
4
3
5
2
8
2
4
1
4
3
5
4
3
2
5
3
4
7
3
4
4
4
4
4
4
3
5
2
8
2
4
1
4
3
5
3
3
2
5
3
4
6
3
4
4
3
4
4
4
3
4
2
8
2
4
2
5
3
5
4
3
2
5
3
4
7
3
4
4
4
4
4
4
3
5
2
8
2
4
1
4
3
5
4
3
2
5
3
4
7
3
4
4
4
4
4
4
3
5
2
8
2
4
1
4
3
5
4
3
2
5
3
4
7
3
4
4
4
4
4
4
3
5
2
8
2
4
1
4
3
5
4
3
2
5
3
4
7
3
4
4
4
4
4
4
3
5
2
8
2
4
1
4
3
5
3
3
2
5
3
4
7
3
4
4
3
4
4
4
3
5
2
8
2
4
1
4
3
5
3
3
2
5
3
4
6
3
4
4
3
4
4
4
3
4
2
8
2
4
1
4
3
5
3
3
2
5
3
4
6
3
4
4
3
4
4
4
3
4
2
8
2
4
1
4
3
5
3
3
2
5
3
4
6
3
4
4
3
4
4
4
3
4
2
8
2
4
1
4
3
5
3
3
2
5
3
4
6
3
4
4
3
4
4
4
3
4
2
8
2
4
1
4
3
5
4
3
2
5
3
4
6
3
4
4
4
4
4
4
3
4
2
8
2
4
1
4
3
5
3
3
2
5
3
4
6
3
4
4
3
4
4
4
3
4
2
8
2
4
1
4
3
5
3
3
2
5
3
4
6
3
4
4
3
4
4
4
3
4
2
8
2
4
1
4
3
5
4
3
2
5
3
4
6
3
4
4
4
4
4
4
3
4
2
8
2
4
1
4
3
5
4
3
2
5
3
4
7
3
4
4
4
4
4
4
3
5
2
8
2
4
1
4
3
5
4
3
2
5
3
4
7
3
4
4
4
4
4
4
3
5
2
8
2
4
1
4
3
5
4
3
2
5
3
4
6
3
4
4
4
4
4
4
3
4
2
8
2
4
1
4
3
5
4
3
2
5
3
4
6
3
4
4
4
4
4
4
3
4
2
8
2
4
1
4
3
5
3
3
2
5
3
4
7
3
4
4
3
4
4
4
3
5
2
8
2
4
1
4
3
5
3
3
2
5
3
4
7
3
4
4
3
4
4
4
3
5
2
8
2
4
1
4
3
5
3
3
2
5
3
4
6
3
4
4
3
4
4
4
3
4
2
8
2
4
1
4
3
5
3
3
2
5
3
4
7
3
4
4
3
4
4
4
3
5
2
8
2
4
1
4
3
5
3
3
2
5
3
4
6
3
4
4
3
4
4
4
3
4
2
8
2
4
1
4
3
5
4
3
2
5
3
4
6
3
4
4
4
4
4
4
3
4
2
8
2
4
1
4
3
5
3
3
2
5
3
4
7
3
4
4
3
4
4
4
3
5
2
8
2
4
1
4
3
5
3
3
2
5
3
4
7
3
4
4
3
4
4
4
3
5
2
8
2
4
1
4
3
5
3
3
2
5
3
4
6
3
4
4
3
4
4
4
3
4
2
8
2
4
1
4
3
5
3
3
2
5
3
4
6
3
4
4
3
4
4
4
3
4
2
8
2
4
1
4
3
5
4
3
2
5
3
4
6
3
4
4
4
4
4
4
3
4
2
8
2
4
1
4
3
5
4
3
2
5
3
4
6
3
4
4
4
4
4
4
3
4
2
8
2
4
1
4
3
5
4
3
2
5
3
4
6
4
4
4
4
4
4
4
4
4
2
8
2
4
1
4
3
5
4
3
2
5
3
4
6
4
4
4
4
4
4
4
4
4
2
8
2
4
1
4
3
5
4
3
2
5
3
4
6
3
4
4
4
4
4
4
3
4
2
8
2
4
1
4
3
5
3
3
2
5
3
4
6
4
4
4
3
4
4
4
4
4
2
8
2
4
1
4
3
5
4
3
2
5
3
4
6
3
4
4
4
4
4
4
3
4
2
8
2
4
1
4
3
5
4
3
2
5
3
4
7
3
4
4
4
4
4
4
3
5
2
8
2
4
1
4
3
5
4
3
2
5
3
4
7
3
4
4
4
4
4
4
3
5
2
8
2
4
1
4
3
5
3
3
2
5
3
4
6
3
4
4
3
4
4
4
3
4
2
8
2
4
1
4
3
5
3
3
2
5
3
4
7
4
4
4
3
4
4
4
4
5
2
8
2
4
1
4
3
5
3
3
2
5
3
4
7
3
4
4
3
4
4
4
3
5
2
8
2
4
1
4
3
5
3
3
2
5
3
4
7
4
4
4
3
4
4
4
4
5
2
8
2
4
1
4
3
5
4
3
2
5
3
4
7
4
4
4
4
4
4
4
4
5
2
8
2
4
1
4
3
5
3
3
2
5
3
4
6
3
4
4
3
4
4
4
3
4
2
8
2
4
1
4
3
5
3
3
2
5
3
4
6
4
4
4
3
4
4
4
4
4
2
8
2
4
1
4
3
5
3
3
2
5
3
4
6
4
4
4
3
4
4
4
4
4
2
8
2
4
1
4
3
5
3
3
2
5
3
4
6
4
4
4
3
4
4
4
4
4
2
8
2
4
1
4
3
5
3
3
2
5
3
4
6
4
4
4
3
4
4
4
4
4
2
8
2
4
1
4
3
5
3
3
2
5
3
4
6
4
4
4
3
4
4
4
4
4
2
8
2
4
1
4
3
5
3
3
2
5
3
4
6
4
4
4
3
4
4
4
4
4
2
8
2
4
1
4
3
5
3
3
2
5
3
4
6
3
4
4
3
4
4
4
3
4
2
8
2
4
1
4
3
5
4
3
2
5
3
4
7
3
4
4
4
4
4
4
3
5
2
8
2
4
1
4
3
5
3
3
2
5
3
4
7
3
4
4
3
4
4
4
3
5
2
8
2
4
1
4
3
5
3
3
2
5
3
4
6
3
4
4
3
4
4
4
3
4
2
8
2
4
1
4
3
5
4
3
2
5
3
4
6
4
4
4
4
4
4
4
4
4
2
8
2
4
1
4
3
5
3
3
2
5
3
4
6
3
4
4
3
4
4
4
3
4
2
8
2
4
1
4
3
5
3
3
2
5
3
4
6
4
4
4
3
4
4
4
4
4
2
8
2
4
1
4
3
5
3
3
2
5
3
4
6
4
4
4
3
4
4
4
4
4
2
8
2
4
1
4
3
5
3
3
2
5
3
4
7
4
4
4
3
4
4
4
4
5
2
8
2
4
1
4
3
5
3
3
2
5
3
4
6
4
4
4
3
4
4
4
4
4
2
8
2
4
1
4
3
5
3
3
2
5
3
4
6
3
4
4
3
4
4
4
3
4
2
8
2
4
1
4
3
5
3
3
3
5
3
4
6
3
4
4
3
4
5
4
3
4
2
8
2
4
1
4
3
5
3
3
3
5
3
4
6
4
4
4
3
4
5
4
4
4
2
8
2
4
1
4
3
5
3
3
3
5
3
4
6
3
4
4
3
4
5
4
3
4
2
8
2
4
1
4
3
5
3
3
3
5
3
4
6
4
4
4
3
4
5
4
4
4
2
8
3
4
1
4
3
5
4
3
3
5
3
4
6
4
4
4
4
4
5
4
4
5
2
8
2
4
1
4
3
5
3
3
3
5
3
4
7
4
4
4
3
4
5
4
4
5
2
8
2
4
1
4
3
5
4
3
2
5
3
4
6
3
4
4
4
4
4
4
3
4
2
8
2
4
1
4
3
5
4
3
2
5
3
4
7
3
4
4
4
4
4
4
3
5
2
8
2
4
1
4
3
5
4
3
2
5
3
4
6
3
4
4
4
4
4
4
3
4
2
8
2
4
1
4
3
5
3
3
2
5
3
4
6
3
4
4
3
4
4
4
3
4
2
8
2
4
1
4
3
5
4
3
2
5
3
4
7
3
4
4
4
4
4
4
3
5
2
9
2
4
2
4
3
5
4
3
2
5
3
4
7
3
4
4
4
4
4
4
3
5
2
9
2
4
2
4
3
5
3
3
2
5
3
4
6
3
4
4
3
4
4
4
3
4
2
9
2
4
2
4
3
5
3
3
3
5
3
4
6
3
4
4
3
4
5
4
3
4
2
8
2
4
1
4
3
5
4
3
2
5
3
4
6
3
4
4
4
4
4
4
3
4
2
8
2
4
1
4
3
5
4
3
2
5
3
4
6
4
4
4
4
4
4
4
4
4
2
9
2
4
2
4
3
5
3
3
2
5
3
4
6
3
4
4
3
4
4
4
3
4
2
8
2
4
1
4
3
5
3
3
2
5
3
4
6
3
4
4
3
4
4
4
3
4
2
8
2
4
1
4
3
5
3
3
2
5
3
4
6
3
4
4
3
4
4
4
3
4
2
8
2
4
1
4
3
5
3
3
2
6
3
4
6
4
4
4
3
4
4
4
3
4
2
8
2
4
1
4
3
5
3
3
2
5
3
4
6
3
4
4
3
4
4
4
3
4
2
8
2
4
1
4
3
5
3
3
2
5
3
4
6
3
4
4
3
4
4
4
3
4
2
8
2
4
1
4
3
5
3
3
2
5
3
4
6
3
4
4
3
4
4
4
3
4
2
8
2
4
1
4
3
5
3
3
2
5
3
4
6
3
4
4
3
4
4
4
3
4
2
8
2
4
1
4
3
5
3
3
2
5
3
4
6
3
4
4
3
4
4
4
3
4
2
8
2
4
1
4
3
5
3
3
2
5
3
4
6
3
4
4
3
4
4
4
3
4
2
8
2
4
1
4
3
5
4
3
2
5
3
4
6
3
4
4
4
4
4
4
3
4
2
8
2
4
1
4
3
5
3
3
2
5
3
4
6
3
4
4
3
4
4
4
3
4
2
8
2
4
1
4
3
5
3
3
2
5
3
4
6
3
4
4
3
4
4
4
3
4
2
8
2
4
1
4
3
5
4
3
2
5
3
4
6
3
4
4
4
4
4
4
3
4
2
8
2
4
1
4
3
5
3
3
2
6
3
4
6
3
4
4
3
4
4
4
4
4
2
8
2
4
1
4
3
5
3
3
2
6
3
4
6
3
4
4
3
4
4
4
4
4
2
8
2
4
1
4
3
5
3
3
2
6
3
4
6
3
4
4
3
4
4
4
4
4
2
8
2
4
1
4
3
5
3
3
2
5
3
4
6
3
4
4
3
4
4
4
3
4
2
8
2
4
1
4
3
5
3
3
2
5
3
4
6
3
4
4
3
4
4
4
3
4
2
8
2
4
1
4
3
5
3
3
2
5
3
4
6
3
4
4
3
4
4
4
3
4
2
8
2
4
1
4
3
5
3
3
2
5
3
4
6
4
4
4
3
4
4
4
4
4
2
8
2
4
1
4
3
5
3
3
2
5
3
4
6
4
4
4
3
4
4
4
4
4
2
8
2
4
1
4
3
5
3
3
2
5
3
4
6
4
4
4
3
4
4
4
4
4
2
8
2
4
1
4
3
5
3
3
2
5
3
4
6
4
4
4
3
4
4
4
4
4
2
8
2
4
1
4
3
5
3
3
2
5
3
4
6
3
4
4
3
4
4
4
3
4
2
8
2
4
1
4
3
5
3
3
2
6
3
4
6
3
4
4
3
4
4
4
4
4
2
8
2
4
1
4
3
5
3
3
2
6
3
4
6
3
4
4
3
4
4
4
4
4
2
8
2
4
1
4
3
5
3
3
2
6
3
4
6
3
3
3
3
4
4
4
4
4
2
8
2
4
1
4
3
5
3
3
2
6
3
4
6
3
4
4
3
4
4
4
4
4
2
8
2
4
1
4
3
5
3
3
2
6
3
4
6
3
4
4
3
4
4
4
4
4
2
8
2
4
1
4
3
5
4
3
2
6
3
4
6
3
4
4
4
4
4
4
4
4
2
8
2
4
1
4
3
5
4
3
2
6
3
4
6
3
4
4
4
4
4
4
4
4
2
8
2
4
1
4
3
5
4
3
2
6
3
4
6
3
4
4
4
4
4
4
4
4
2
8
2
4
1
4
3
5
4
3
2
6
3
4
6
3
4
4
4
4
4
4
4
4
2
8
2
4
1
4
3
5
3
3
2
6
3
4
6
3
4
4
3
4
4
4
4
4
2
8
2
4
1
4
3
5
4
3
2
6
3
4
6
3
4
4
4
4
4
4
4
4
2
8
2
4
1
4
3
5
4
3
2
6
3
4
6
3
4
4
4
4
4
4
4
4
2
8
2
4
1
4
3
5
3
3
2
6
3
4
6
3
4
4
3
4
4
4
4
4
2
8
2
4
1
4
3
5
4
3
2
6
3
4
6
3
4
4
4
4
4
4
4
4
2
8
2
4
1
4
3
5
4
3
2
6
3
4
6
3
4
4
4
4
4
4
4
4
2
8
2
4
1
4
3
5
4
3
2
6
3
4
6
3
4
4
4
4
4
4
4
4
2
8
2
4
1
4
3
5
4
3
2
6
3
4
6
3
4
4
4
4
4
4
4
4
2
8
2
4
1
4
3
5
4
3
2
6
3
4
6
3
4
4
4
4
4
4
4
4
2
8
2
4
1
4
3
5
4
3
2
6
3
4
6
3
4
4
4
4
4
4
4
4
2
8
2
4
1
4
3
5
4
3
2
6
3
4
6
3
4
4
4
4
4
4
4
4
2
8
2
4
1
4
3
5
4
3
2
6
3
4
6
3
4
4
4
4
4
4
4
4
2
8
2
4
1
4
3
5
4
3
2
6
3
4
6
3
5
4
4
4
5
4
4
4
2
8
2
4
1
4
3
5
4
3
2
6
3
4
6
3
4
4
4
4
4
4
4
4
2
8
2
4
1
4
3
5
4
3
2
6
3
4
6
3
4
4
4
4
4
4
4
4
2
8
2
4
1
4
3
5
4
3
2
6
3
4
6
3
5
4
4
4
5
4
4
4
2
8
2
4
1
4
3
5
4
3
2
6
3
4
6
3
4
4
4
4
4
4
4
4
2
8
2
4
1
4
3
5
4
3
2
6
3
4
6
3
4
4
4
4
4
4
4
4
2
8
2
4
1
4
3
5
4
3
2
6
3
4
6
3
4
4
4
4
4
4
4
4
2
8
2
4
1
4
3
5
4
3
2
5
3
4
6
3
4
4
4
4
4
4
3
4
2
8
2
4
1
4
3
5
4
3
2
5
3
4
6
3
4
4
4
4
4
4
3
4
2
8
2
4
1
4
3
5
3
3
2
5
3
4
6
3
4
4
3
4
4
4
3
4
2
8
2
4
1
4
3
5
4
3
2
5
3
4
6
3
5
4
4
4
5
4
3
4
2
8
2
4
1
4
3
5
4
3
2
6
3
4
6
3
4
4
4
4
4
4
4
4
2
8
2
4
1
4
3
5
4
3
2
6
3
4
6
3
4
4
4
4
4
4
4
4
2
8
2
4
1
4
3
5
4
3
2
6
3
4
6
3
4
4
4
4
4
4
4
4
2
8
2
4
1
4
3
5
4
3
2
6
3
4
6
3
4
4
4
4
4
4
4
4
1
8
2
4
1
4
3
5
4
3
2
6
2
4
6
3
4
4
4
4
4
4
4
4
2
8
2
4
1
4
3
5
4
3
2
6
3
4
6
3
4
4
4
4
4
4
4
4
2
8
2
4
1
4
3
5
4
3
2
5
3
4
6
3
4
4
4
4
4
4
3
4
2
8
2
4
1
4
3
5
4
3
2
6
3
4
6
3
4
4
4
4
4
4
4
4
2
8
2
4
1
4
3
5
4
3
2
5
3
4
6
3
4
4
4
4
4
4
3
4
2
8
2
4
1
4
3
5
4
3
2
5
3
4
6
3
4
4
4
4
4
4
3
4
2
8
2
4
1
4
3
5
4
3
2
5
3
4
6
3
4
4
4
4
4
4
3
4
2
8
2
4
1
4
3
5
4
3
2
5
3
4
6
3
4
4
4
4
4
4
3
4
2
8
2
4
1
4
3
5
4
3
2
6
3
4
6
3
4
4
4
4
4
4
4
4
2
8
2
4
1
4
3
5
4
3
2
5
3
4
6
3
4
4
4
4
4
4
3
4
2
8
2
4
1
4
3
5
4
3
2
5
3
4
6
3
4
4
4
4
4
4
3
4
2
8
2
4
1
4
3
5
4
3
2
5
3
4
6
3
4
4
4
4
4
4
3
4
2
8
2
4
1
4
3
5
4
3
2
6
3
4
6
3
4
4
4
4
4
4
4
4
2
8
2
4
1
4
3
5
4
3
2
6
3
4
6
3
4
4
4
4
4
4
4
4
2
8
2
4
1
4
3
5
4
3
2
5
3
4
6
3
4
4
4
4
4
4
3
4
2
8
2
4
1
4
3
5
4
3
2
6
3
4
6
3
4
4
4
4
4
4
4
4
2
8
2
4
1
4
3
5
4
3
2
5
3
4
6
3
4
4
4
4
4
4
3
4
2
8
2
4
1
4
3
5
4
3
2
5
3
4
6
3
4
4
4
4
4
4
3
4
2
8
2
4
1
4
3
5
4
3
2
5
3
4
6
3
4
4
4
4
4
4
3
4
2
8
2
4
1
4
3
5
4
3
2
5
3
4
6
4
4
4
4
4
4
4
4
4
2
8
2
4
1
4
3
5
4
3
2
5
3
4
6
4
4
4
4
4
4
4
4
4
2
8
2
4
1
4
3
5
3
3
2
5
3
4
7
4
4
4
3
4
4
4
4
5
2
8
2
4
1
4
3
5
4
3
2
5
3
4
6
4
4
4
4
4
4
4
4
4
2
8
2
4
1
4
3
5
4
3
2
5
3
4
6
4
4
4
4
4
4
4
4
4
2
8
2
4
1
4
3
5
3
3
2
5
3
4
6
4
4
4
3
4
4
4
4
4
2
8
2
4
1
4
3
5
4
3
2
5
3
4
6
4
4
4
4
4
4
4
4
4
2
8
2
4
1
4
3
5
4
3
2
5
3
4
6
4
4
4
4
4
4
4
4
4
2
8
2
4
1
4
3
5
4
3
2
5
3
4
6
4
4
4
4
4
4
4
4
4
2
8
2
4
1
4
3
5
4
3
2
5
3
4
6
3
4
4
4
4
4
4
3
4
2
8
2
4
1
4
3
5
4
3
2
5
3
4
6
4
4
4
4
4
4
4
4
4
2
8
2
4
1
4
3
5
4
3
2
5
3
4
6
3
4
4
4
4
4
4
3
4
2
8
2
4
1
4
3
5
4
3
2
5
3
4
6
3
4
4
4
4
4
4
3
4
2
8
2
4
1
4
3
5
4
3
2
5
3
4
6
3
4
4
4
4
4
4
3
4
2
8
2
4
1
4
3
5
4
3
2
5
3
4
6
3
4
4
4
4
4
4
3
4
2
8
2
4
1
4
3
5
4
3
2
5
3
4
6
3
4
4
4
4
4
4
3
4
2
8
2
4
1
4
3
5
4
3
2
5
3
4
6
3
4
4
4
4
4
4
3
4
2
8
2
4
1
4
3
5
4
3
2
5
3
4
6
3
4
4
4
4
4
4
3
4
2
8
2
4
1
4
3
5
4
3
2
5
3
4
6
3
5
4
4
4
5
4
3
4
2
8
2
4
1
4
3
5
4
3
2
5
3
4
6
3
5
4
4
4
5
4
3
4
2
8
2
4
1
4
3
5
4
3
2
5
3
4
6
3
5
4
4
4
5
4
3
4
2
8
2
4
1
4
3
5
4
3
2
5
3
4
6
4
5
4
4
4
5
4
4
4
2
8
2
4
1
4
3
5
4
3
2
5
3
4
6
3
5
4
4
4
5
4
3
4
2
8
2
4
1
4
3
5
4
3
2
5
3
4
6
3
4
4
4
4
4
4
3
4
2
8
2
4
1
4
3
5
4
3
2
5
3
4
6
3
4
4
4
4
4
4
3
4
2
8
2
4
1
4
3
5
4
3
2
5
3
4
6
3
4
4
4
4
4
4
3
4
2
8
2
4
1
4
3
5
4
3
2
5
3
4
6
4
4
4
4
4
4
4
4
4
2
8
2
4
1
4
3
5
4
3
2
5
3
4
6
4
4
4
4
4
4
4
4
4
2
8
2
4
1
4
3
5
4
3
2
6
3
4
6
5
4
4
4
4
4
4
4
4
2
9
2
4
2
4
3
5
4
3
2
5
3
4
6
3
4
4
4
4
4
4
3
4
2
9
2
4
2
4
3
5
4
3
2
5
3
4
6
4
4
4
4
4
4
4
4
4
2
8
2
4
1
4
3
5
4
3
2
5
3
4
6
4
4
4
4
4
4
4
4
4
2
8
2
4
1
4
3
5
4
3
2
5
3
4
6
4
4
4
4
4
4
4
4
4
2
8
2
4
2
5
3
5
4
3
2
5
3
4
6
4
4
4
4
4
4
4
4
4
2
8
2
4
1
4
3
5
4
3
2
5
3
4
6
4
4
4
4
4
4
4
4
4
2
8
2
4
1
4
3
5
4
3
2
5
3
4
6
4
4
4
4
4
4
4
4
4
2
8
2
4
1
4
3
5
4
3
2
5
3
4
6
4
4
4
4
4
4
4
4
4
2
8
2
4
1
4
3
5
4
3
2
5
3
4
6
4
4
4
4
4
4
4
4
4
2
8
2
4
1
4
3
5
4
3
2
5
3
4
6
4
4
4
4
4
4
4
4
4
2
8
2
4
1
4
3
5
4
3
2
5
3
4
6
4
4
4
4
4
4
4
4
4
2
8
2
4
1
4
3
5
4
3
2
5
3
4
6
4
4
4
4
4
4
4
4
4
2
8
2
4
1
4
3
5
4
3
2
5
3
4
6
4
4
4
4
4
4
4
4
4
2
8
2
4
1
4
3
5
4
3
2
5
3
4
6
4
4
4
4
4
4
4
4
4
2
8
2
4
1
4
3
5
4
3
2
5
3
4
6
4
4
4
4
4
4
4
4
4
2
8
2
4
1
4
3
5
4
3
2
5
3
4
6
4
4
4
4
4
4
4
4
4
2
8
2
4
1
4
3
5
4
3
2
5
3
4
6
4
4
4
4
4
4
4
4
4
2
8
2
4
1
4
3
5
4
3
2
5
3
4
6
4
4
4
4
4
4
4
4
4
2
8
2
4
1
4
3
5
4
3
2
5
3
4
6
4
4
4
4
4
4
4
4
4
2
8
2
4
1
4
3
5
4
3
2
5
3
4
6
4
4
4
4
4
4
4
4
4
2
8
2
4
1
4
3
5
4
3
2
5
3
4
6
4
4
4
4
4
4
4
4
4
2
8
2
4
1
4
3
5
4
3
2
5
3
4
6
4
4
4
4
4
4
4
4
4
2
8
2
4
1
4
3
5
4
3
2
5
3
4
6
4
4
4
4
4
4
4
4
4
2
8
2
4
1
4
3
5
4
3
2
5
3
4
6
4
4
4
4
4
4
4
4
4
2
8
2
4
1
4
3
5
4
3
2
5
3
4
6
4
4
4
4
4
4
4
4
4
2
8
2
4
1
4
3
5
4
3
2
5
3
4
7
4
4
4
4
4
4
4
4
5
2
8
2
4
1
4
3
5
4
3
2
5
3
4
6
4
4
4
4
4
4
4
4
4
1
8
2
4
1
4
3
5
4
3
2
5
2
4
6
4
4
4
4
4
4
4
4
4
2
8
2
4
1
4
3
5
3
3
2
5
3
4
6
4
4
4
3
4
4
4
4
4
2
8
2
4
1
4
3
5
4
3
2
5
3
4
6
4
4
4
4
4
4
4
4
4
2
8
2
4
1
4
3
5
4
3
2
5
3
4
6
4
4
4
4
4
4
4
4
4
2
8
2
4
1
4
3
5
4
3
3
5
3
4
6
4
4
4
4
4
5
4
4
4
2
8
2
4
1
4
3
5
4
3
2
5
3
4
6
4
4
4
4
4
4
4
4
4
2
8
2
4
1
4
3
5
4
3
2
5
3
4
6
4
4
4
4
4
4
4
4
4
2
8
2
4
1
4
3
5
4
3
2
5
3
4
6
4
4
4
4
4
4
4
4
4
2
8
2
4
1
4
3
5
4
3
2
5
3
4
6
4
4
4
4
4
4
4
4
4
2
8
2
4
1
4
3
5
4
3
2
5
3
4
6
4
4
4
4
4
4
4
4
4
2
8
2
4
1
4
3
5
4
3
2
5
3
4
6
4
4
4
4
4
4
4
4
4
2
8
2
4
1
4
3
5
4
3
2
5
3
4
6
4
4
4
4
4
4
4
4
4
2
8
2
4
1
4
3
5
4
3
2
5
3
4
6
4
4
4
4
4
4
4
4
4
2
8
2
3
1
4
3
5
4
3
1
5
3
4
6
4
4
4
4
4
4
4
4
4
2
8
2
3
1
4
3
5
4
3
1
5
3
4
6
4
4
4
4
4
4
4
4
4
2
8
2
4
1
4
3
5
4
3
2
5
3
4
6
4
4
4
4
4
4
4
4
4
2
8
2
3
1
4
3
5
4
3
1
5
3
4
6
4
4
4
4
4
4
4
4
4
2
8
2
4
1
4
3
5
4
3
2
5
3
4
7
4
4
4
4
4
4
4
4
5
2
8
2
4
1
4
3
5
4
3
2
5
3
4
6
3
4
4
4
4
4
4
3
4
2
8
2
4
1
4
3
5
4
3
2
5
3
4
7
4
4
4
4
4
4
4
4
5
2
8
2
4
1
4
3
5
4
3
2
5
3
4
7
4
4
4
4
4
4
4
4
5
2
8
2
4
1
4
3
5
4
3
2
5
3
4
7
4
4
4
4
4
4
4
4
5
2
8
2
4
1
4
3
5
4
3
2
5
3
4
7
4
4
4
4
4
4
4
4
5
2
8
2
4
1
4
3
5
4
3
2
5
3
4
7
4
4
4
4
4
4
4
4
5
2
8
2
4
1
4
3
5
4
3
2
5
3
4
7
4
4
4
4
4
4
4
4
5
2
8
2
4
1
4
3
5
4
3
2
5
3
4
7
4
4
4
4
4
4
4
4
5
2
8
2
4
1
4
3
5
4
3
3
5
3
4
7
4
4
4
4
4
5
4
4
5
2
8
2
4
1
4
3
5
4
3
3
5
3
4
6
4
4
4
4
4
5
4
4
4
2
8
2
4
1
4
3
5
4
3
2
5
3
4
6
4
4
4
4
4
4
4
4
4
2
8
2
4
1
4
3
5
4
3
3
5
3
4
6
4
4
4
4
4
5
4
4
4
2
8
2
3
1
4
3
5
4
3
1
5
3
4
6
4
4
4
4
4
4
4
4
4
2
8
2
3
1
4
3
5
4
3
1
5
3
4
6
4
4
4
4
4
4
4
4
4
2
8
2
3
1
4
3
5
4
3
1
5
3
4
6
4
4
4
4
4
4
4
4
4
2
8
2
3
1
4
3
5
4
3
1
5
3
4
6
4
4
4
4
4
4
4
4
4
2
8
2
3
1
4
3
5
4
3
1
5
3
4
6
4
4
4
4
4
4
4
4
4
2
8
2
4
1
4
3
5
4
3
2
5
3
4
6
4
4
4
4
4
4
4
4
4
2
8
2
4
1
4
3
5
4
3
2
5
3
4
6
4
4
4
4
4
4
4
4
4
2
8
2
4
1
4
3
5
3
3
2
5
3
4
6
4
4
4
3
4
4
4
4
4
2
8
2
4
1
4
3
5
4
3
2
5
3
4
6
4
4
4
4
4
4
4
4
4
2
8
2
4
1
4
3
5
3
3
3
5
3
4
6
4
4
4
3
4
5
4
4
4
2
8
2
4
1
4
3
5
4
3
3
5
3
4
6
4
4
4
4
4
5
4
4
4
2
8
2
4
1
4
3
5
4
3
2
5
3
4
6
4
4
4
4
4
4
4
4
4
2
8
2
4
1
4
3
5
3
3
2
5
3
4
6
4
4
4
3
4
4
4
4
4
2
8
2
4
1
4
3
5
3
3
2
5
3
4
6
4
4
4
3
4
4
4
4
4
2
8
2
4
1
4
3
5
3
3
2
5
3
4
6
4
4
4
3
4
4
4
4
4
2
8
2
4
1
4
3
5
3
3
2
5
3
4
6
4
4
4
3
4
4
4
4
4
2
8
2
4
1
4
3
5
3
3
2
5
3
4
6
4
4
4
3
4
4
4
4
4
2
8
2
4
1
4
3
5
4
3
3
5
3
4
6
4
4
4
4
4
5
4
4
4
2
8
2
4
1
4
3
5
4
3
2
5
3
4
6
4
4
4
4
4
4
4
4
4
2
8
2
4
1
4
3
5
3
3
3
5
3
4
6
4
4
4
3
4
5
4
4
4
2
8
2
4
1
4
3
5
3
3
2
5
3
4
6
4
4
4
3
4
4
4
4
4
2
8
2
4
1
4
3
5
3
3
2
5
3
4
6
4
4
4
3
4
4
4
4
4
2
8
2
4
1
4
3
5
3
3
2
5
3
4
6
4
4
4
3
4
4
4
4
4
2
8
2
4
1
4
3
5
4
3
2
5
3
4
6
4
4
4
4
4
4
4
4
4
2
8
2
4
1
4
3
5
3
3
2
5
3
4
6
4
4
4
3
4
4
4
4
4
2
8
2
4
1
4
3
5
4
3
2
5
3
4
6
4
4
4
4
4
4
4
4
4
2
8
2
4
1
4
3
5
3
3
2
5
3
4
6
4
4
4
3
4
4
4
4
4
2
8
2
4
1
4
3
5
4
3
2
5
3
4
6
4
4
4
4
4
4
4
4
4
2
8
2
4
1
4
3
5
3
3
2
5
3
4
6
4
4
4
3
4
4
4
4
4
2
8
2
4
1
4
3
5
3
3
2
5
3
4
6
4
4
4
3
4
4
4
4
4
2
8
2
4
1
4
3
5
4
3
2
5
3
4
6
4
4
4
4
4
4
4
4
4
2
8
2
4
1
4
3
5
3
3
2
5
3
4
6
4
4
4
3
4
4
4
4
4
2
8
2
4
1
4
3
5
4
3
2
5
3
4
6
4
4
4
4
4
4
4
4
4
2
8
2
4
1
4
3
5
4
3
2
5
3
4
6
4
4
4
4
4
4
4
4
4
2
8
2
4
1
4
3
5
4
3
2
5
3
4
6
4
4
4
4
4
4
4
4
4
2
8
2
4
1
4
3
5
4
3
3
5
3
4
6
4
4
4
4
4
5
4
4
4
2
8
2
4
1
4
3
5
4
3
2
5
3
4
6
4
4
4
4
4
4
4
4
4
2
8
2
4
1
4
3
5
3
3
2
5
3
4
6
4
4
4
3
4
4
4
4
4
2
8
2
4
1
4
3
5
3
3
2
5
3
4
6
4
4
4
3
4
4
4
4
4
1
8
2
4
1
4
3
5
3
3
2
5
2
4
6
4
4
4
3
4
4
4
4
4
1
8
2
4
1
4
3
5
4
3
2
5
2
4
6
4
4
4
4
4
4
4
4
4
1
8
2
4
1
4
3
5
3
3
2
5
2
4
6
4
4
4
3
4
4
4
4
4
1
8
2
4
1
4
3
5
4
3
2
5
2
4
6
4
4
4
4
4
4
4
4
4
1
8
2
4
1
4
3
5
4
3
2
5
2
4
6
4
4
4
4
4
4
4
4
4
1
8
2
4
1
4
3
5
4
3
2
5
2
4
6
4
4
4
4
4
4
4
4
4
1
8
2
4
1
4
3
5
4
3
2
5
2
4
6
4
4
4
4
4
4
4
4
4
1
8
2
4
1
4
3
5
4
3
2
5
2
4
6
4
4
4
4
4
4
4
4
4
1
8
2
4
1
4
3
5
4
3
2
5
2
4
6
4
4
4
4
4
4
4
4
4
2
8
2
4
1
4
3
5
4
3
2
5
3
4
6
4
4
4
4
4
4
4
4
4
2
8
2
4
1
4
3
5
4
3
2
5
3
4
7
4
4
4
4
4
4
4
4
5
2
8
2
4
1
4
3
5
4
3
2
5
3
4
6
4
4
4
4
4
4
4
4
4
2
8
2
4
1
4
3
5
4
3
2
5
3
4
6
4
4
4
4
4
4
4
4
4
2
8
2
4
1
4
3
5
3
3
2
5
3
4
6
4
4
4
3
4
4
4
4
4
2
7
2
4
1
4
3
4
4
3
2
5
3
4
6
4
4
4
4
4
4
4
4
4
1
8
2
4
1
4
3
5
4
3
3
5
2
4
6
4
4
4
4
4
5
4
4
4
2
8
2
4
1
4
3
5
4
3
2
5
3
4
6
4
4
4
4
4
4
4
4
4
2
8
2
4
1
4
3
5
3
3
2
5
3
4
6
4
4
4
3
4
4
4
4
4
1
8
2
4
1
4
3
5
4
3
2
5
2
4
6
4
4
4
4
4
4
4
4
4
2
8
2
4
1
4
3
5
4
3
2
5
3
4
6
4
4
4
4
4
4
4
4
4
2
8
2
4
1
4
3
5
4
3
2
5
3
4
6
4
4
4
4
4
4
4
4
4
2
8
2
4
1
4
3
5
3
3
2
5
3
4
6
4
4
4
3
4
4
4
4
4
2
8
2
4
1
4
3
5
4
3
2
5
3
4
6
4
4
4
4
4
4
4
4
4
2
8
2
4
1
4
3
5
4
3
2
5
3
4
6
4
4
4
4
4
4
4
4
4
2
8
2
4
1
4
3
5
4
3
2
5
3
4
6
4
4
4
4
4
4
4
4
4
2
8
2
4
1
4
3
5
4
3
2
5
3
4
6
4
4
4
4
4
4
4
4
4
2
8
2
4
1
4
3
5
3
3
2
5
3
4
6
4
4
4
3
4
4
4
4
4
2
8
2
4
1
4
3
5
3
3
2
6
3
4
6
4
4
4
3
4
4
4
5
4
2
8
2
4
1
4
3
5
3
3
2
5
3
4
6
4
4
4
3
4
4
4
4
4
2
8
2
4
1
4
3
5
4
3
2
5
3
4
6
4
4
4
4
4
4
4
4
4
2
8
2
4
1
4
3
5
4
3
2
5
3
4
6
4
4
4
4
4
4
4
4
4
2
8
2
4
1
4
3
5
3
3
2
5
3
4
6
4
4
4
3
4
4
4
4
4
2
8
2
4
1
4
3
5
3
3
2
5
3
4
6
4
4
4
3
4
4
4
4
4
2
8
2
4
1
4
3
5
3
3
2
5
3
4
6
4
3
3
3
4
4
4
4
4
2
8
2
4
1
4
3
5
4
3
2
5
3
4
6
4
4
4
4
4
4
4
4
4
2
8
2
4
1
4
3
5
4
3
2
5
3
4
6
4
4
4
4
4
4
4
4
4
2
8
2
4
1
4
3
5
3
3
2
5
3
4
6
4
4
4
3
4
4
4
4
4
2
8
2
4
1
4
3
5
3
3
2
5
3
4
6
4
4
4
3
4
4
4
4
4
2
8
2
4
1
4
3
5
3
3
3
5
3
4
6
4
4
4
3
4
5
4
4
4
1
8
2
4
1
4
3
5
3
3
2
5
2
4
6
4
4
4
3
4
4
4
4
4
2
8
2
4
1
4
3
5
3
3
2
5
3
4
6
4
4
4
3
4
4
4
4
4
2
8
2
4
1
4
3
5
3
3
2
5
3
4
6
4
4
4
3
4
4
4
4
4
2
8
2
4
1
4
3
5
3
3
2
5
3
4
6
4
4
4
3
4
4
4
4
4
2
8
2
4
1
4
3
5
3
3
2
5
3
4
6
4
4
4
3
4
4
4
4
4
2
8
2
4
2
5
3
5
3
3
2
5
3
4
6
4
4
4
3
4
4
4
4
4
2
7
2
4
1
4
3
4
3
3
3
5
3
4
6
4
5
4
3
4
6
4
4
4
2
8
2
4
1
4
3
5
3
3
2
5
3
4
6
4
4
4
3
4
4
4
4
4
2
8
2
4
1
4
3
5
3
3
2
5
3
4
6
4
4
4
3
4
4
4
4
4
2
8
2
4
1
4
3
5
3
3
2
5
3
4
6
4
4
4
3
4
4
4
4
4
2
8
2
4
1
4
3
5
3
3
2
5
3
4
6
4
4
4
3
4
4
4
4
4
2
8
2
4
1
4
3
5
3
3
2
5
3
4
6
4
4
4
3
4
4
4
4
4
2
8
2
4
1
4
3
5
3
3
2
5
3
4
6
4
4
4
3
4
4
4
4
4
2
8
2
4
1
4
3
5
3
3
2
5
3
4
6
4
4
4
3
4
4
4
4
4
2
8
2
4
1
4
3
5
3
3
2
5
3
4
6
4
4
4
3
4
4
4
4
4
2
8
2
4
2
5
3
5
3
3
2
5
3
4
6
4
4
4
3
4
4
4
4
4
2
8
2
4
2
5
3
5
3
3
2
5
3
4
6
4
4
4
3
4
4
4
4
4
2
8
2
4
2
5
3
5
3
3
2
5
3
4
6
4
4
4
3
4
4
4
4
4
2
8
2
4
2
5
3
5
3
3
2
5
3
4
6
4
4
4
3
4
4
4
4
4
2
8
2
4
1
4
3
5
3
3
2
5
3
4
6
4
4
4
3
4
4
4
4
4
2
8
2
4
1
4
3
5
3
3
2
5
3
4
6
4
4
4
3
4
4
4
4
4
2
8
2
4
1
4
3
5
3
3
2
5
3
4
6
4
4
4
3
4
4
4
4
4
2
8
2
4
1
4
3
5
3
3
2
5
3
4
6
4
4
4
3
4
4
4
4
4
2
8
2
4
1
4
3
5
3
3
2
5
3
4
6
4
4
4
3
4
4
4
4
4
2
8
2
4
1
4
3
5
3
3
2
5
3
4
6
4
4
4
3
4
4
4
4
4
2
8
2
4
1
4
3
5
3
3
2
5
3
4
6
4
4
4
3
4
4
4
4
4
2
8
2
4
1
4
3
5
3
3
2
5
3
4
6
4
4
4
3
4
4
4
4
4
2
8
2
4
1
4
3
5
3
3
2
5
3
4
6
4
4
4
3
4
4
4
4
4
2
8
2
4
1
4
3
5
3
3
2
5
3
4
6
4
4
4
3
4
4
4
4
4
2
8
2
4
1
4
3
5
3
3
2
5
3
4
6
3
4
4
3
4
4
4
3
4
2
8
2
4
1
4
3
5
3
3
3
5
3
4
6
4
4
4
3
4
5
4
4
4
2
8
2
4
1
4
3
5
3
3
2
5
3
4
6
4
4
4
3
4
4
4
4
4
2
7
2
4
1
4
3
4
3
3
2
5
3
4
6
4
4
4
3
4
4
4
4
4
2
6
2
4
1
4
3
4
3
3
2
5
2
4
6
4
4
4
3
4
4
4
4
4
2
7
2
4
1
4
3
4
3
3
2
5
3
4
6
4
4
4
3
4
4
4
4
4
2
6
2
4
1
4
3
4
3
3
2
5
2
4
6
4
4
4
3
4
4
4
4
4
2
7
2
4
1
4
3
4
3
3
2
5
3
4
6
4
4
4
3
4
4
4
4
4
2
7
2
4
1
4
3
4
3
3
2
5
3
4
6
4
4
4
3
4
4
4
4
4
2
7
2
4
1
4
3
4
3
3
2
5
3
4
6
4
4
4
3
4
4
4
4
4
2
7
2
4
1
4
3
4
3
3
2
5
3
4
6
4
4
4
3
4
4
4
4
4
2
7
2
4
1
4
3
4
3
3
2
5
3
4
6
4
4
4
3
4
4
4
4
4
2
7
2
4
2
5
3
4
3
3
2
5
3
4
6
4
4
4
3
4
4
4
4
4
2
7
2
4
2
5
3
4
3
3
2
5
3
4
6
4
4
4
3
4
4
4
4
4
2
7
2
4
1
4
3
4
3
3
2
5
3
4
6
4
4
4
3
4
4
4
4
4
2
7
2
4
1
4
3
4
3
3
2
5
3
4
6
4
4
4
3
4
4
4
4
4
2
7
2
4
1
4
3
4
3
3
2
5
3
4
6
4
4
4
3
4
4
4
4
4
1
7
2
4
2
5
3
4
3
3
2
5
2
4
6
4
4
4
3
4
4
4
4
4
2
7
2
4
1
4
3
4
3
3
2
5
3
4
6
4
4
4
3
4
4
4
4
4
2
7
2
4
1
4
3
4
3
3
2
5
3
4
6
4
4
4
3
4
4
4
4
4
2
7
2
4
1
4
3
4
3
3
2
5
3
4
6
3
4
4
3
4
4
4
3
4
2
7
2
4
1
4
3
4
3
3
2
5
3
4
6
3
4
4
3
4
4
4
3
4
1
7
2
4
1
4
3
4
3
3
2
5
2
4
6
3
4
4
3
4
4
4
3
4
1
7
2
4
1
4
3
4
3
3
2
5
2
4
6
4
4
4
3
4
4
4
4
4
1
7
2
4
1
4
3
4
3
3
2
5
2
4
6
4
4
4
3
4
4
4
4
4
1
7
2
4
1
4
3
4
3
3
2
5
2
4
6
4
4
4
3
4
4
4
4
4
2
7
2
4
1
4
3
4
3
3
2
5
3
4
6
4
4
4
3
4
4
4
4
4
1
7
2
4
1
4
3
4
3
3
2
5
2
4
6
4
4
4
3
4
4
4
4
4
1
7
2
4
1
4
3
4
3
3
2
5
2
4
6
4
4
4
3
4
4
4
4
4
2
9
2
4
2
4
3
5
3
3
2
5
3
4
6
4
4
4
3
4
4
4
4
4
1
8
2
4
1
4
3
5
3
3
2
5
2
4
6
4
4
4
3
4
4
4
4
4
2
8
2
4
2
4
3
4
3
3
2
6
3
4
6
4
4
4
3
4
4
4
5
4
2
8
2
4
2
4
3
4
3
3
2
5
3
4
6
4
4
4
3
4
4
4
4
4
2
9
2
4
2
4
3
5
3
3
2
5
3
4
6
4
4
4
3
4
4
4
4
4
1
9
2
4
2
4
3
5
3
3
2
5
2
4
6
4
4
4
3
4
4
4
4
4
1
9
2
4
2
4
3
5
3
3
2
5
2
4
6
4
4
4
3
4
4
4
4
4
1
9
2
4
2
4
3
5
3
3
2
5
2
4
6
4
4
4
3
4
4
4
4
4
2
9
2
4
2
4
3
5
3
3
2
5
3
4
6
4
4
4
3
4
4
4
4
4
2
9
2
4
2
4
3
5
3
3
2
5
3
4
6
4
4
4
3
4
4
4
4
4
2
8
2
4
2
4
3
4
3
3
2
5
3
4
6
4
4
4
3
4
4
4
4
4
2
8
2
4
2
4
3
4
3
3
2
5
3
4
6
4
4
4
3
4
4
4
4
4
1
8
2
4
2
4
3
4
3
3
2
5
2
4
6
4
4
4
3
4
4
4
4
4
1
8
2
4
2
4
3
4
3
3
2
5
2
4
6
4
4
4
3
4
4
4
4
4
1
9
2
4
2
4
3
5
3
3
2
5
2
4
6
4
4
4
3
4
4
4
4
4
2
9
2
4
2
4
3
5
3
3
2
5
3
4
6
4
4
4
3
4
4
4
4
4
2
8
2
4
2
4
3
4
3
3
2
5
3
4
6
4
4
4
3
4
4
4
4
4
2
9
2
4
2
4
3
5
3
3
2
5
3
4
6
4
4
4
3
4
4
4
4
4
1
8
2
4
2
4
3
4
3
3
2
5
2
4
6
4
4
4
3
4
4
4
4
4
1
8
2
4
2
4
3
4
3
3
2
5
2
4
6
4
4
4
3
4
4
4
4
4
2
8
2
4
2
4
3
4
3
3
2
6
3
4
6
5
4
4
3
4
4
4
4
4
2
8
2
4
2
4
3
4
3
3
2
6
3
4
6
5
4
4
3
4
4
4
4
4
2
8
2
4
2
4
3
4
3
3
2
5
3
4
6
4
4
4
3
4
4
4
4
4
2
8
2
4
2
4
3
4
3
3
2
5
3
4
6
4
4
4
3
4
4
4
4
4
2
9
2
4
2
4
3
5
3
3
2
5
3
4
6
4
4
4
3
4
4
4
4
4
2
9
2
4
2
4
3
5
3
3
2
5
3
4
6
4
5
4
3
4
5
4
4
4
2
9
2
4
2
4
3
5
3
3
2
5
3
4
6
3
4
4
3
4
4
4
3
4
2
9
2
4
2
4
3
5
3
3
2
5
3
4
6
4
4
4
3
4
4
4
4
4
2
8
2
4
2
4
3
4
3
3
2
5
3
4
6
4
4
4
3
4
4
4
4
4
2
9
2
4
2
4
3
4
3
3
2
5
3
4
6
5
4
4
3
4
4
4
4
4
2
9
2
4
2
4
3
5
3
3
2
6
3
4
6
5
4
4
3
4
4
4
4
4
2
9
2
4
2
4
3
5
3
3
2
5
3
4
6
4
4
4
3
4
4
4
4
4
2
9
2
4
2
4
3
5
3
3
2
5
3
4
6
4
4
4
3
4
4
4
4
4
2
9
2
4
2
4
3
5
3
3
2
5
3
4
6
4
4
4
3
4
4
4
4
4
2
9
2
4
2
5
3
5
3
3
2
5
3
4
7
4
4
4
3
4
4
4
4
4
2
9
2
4
2
5
3
5
3
3
2
5
3
4
7
3
4
4
3
4
4
4
3
4
2
9
2
4
2
4
3
5
3
3
2
5
3
4
6
3
4
4
3
4
4
4
3
4
2
9
2
4
2
4
3
5
3
3
2
5
3
4
6
3
4
4
3
4
4
4
3
4
2
9
2
4
2
5
3
5
3
3
2
5
3
4
7
3
4
4
3
4
4
4
3
4
2
9
2
4
2
4
3
5
3
3
2
5
3
4
6
3
4
4
3
4
4
4
3
4
2
9
2
4
2
4
3
5
3
3
2
5
3
4
6
3
4
4
3
4
4
4
3
4
2
9
2
4
2
4
3
5
3
3
2
5
3
4
6
3
4
4
3
4
4
4
3
4
2
9
2
4
2
4
3
5
3
3
2
5
3
4
6
3
4
4
3
4
4
4
3
4
2
9
2
4
2
4
3
5
3
3
2
5
3
4
6
3
4
4
3
4
4
4
3
4
2
9
2
4
2
4
3
5
3
3
2
5
3
4
6
3
4
4
3
4
4
4
3
4
2
9
2
4
2
4
3
5
3
3
2
5
3
4
6
3
4
4
3
4
4
4
3
4
2
9
2
4
2
4
3
5
3
3
2
5
3
4
6
3
4
4
3
4
4
4
3
4
2
9
2
4
2
4
3
5
3
3
2
5
3
4
6
3
4
4
3
4
4
4
3
4
2
9
2
4
2
4
3
5
3
3
2
5
3
4
6
3
4
4
3
4
4
4
3
4
2
9
2
4
2
4
3
5
3
3
2
5
3
4
6
3
4
4
3
4
4
4
3
4
2
8
2
4
2
4
3
4
3
3
2
6
3
4
6
4
4
4
3
4
4
4
3
4
2
9
2
4
2
4
3
5
3
3
2
6
3
4
6
4
4
4
3
4
4
4
3
4
2
9
2
4
2
4
3
5
3
3
2
6
3
4
6
4
3
3
3
4
4
4
3
4
2
9
2
4
2
4
3
5
3
3
2
5
3
4
6
3
3
3
3
4
4
4
3
4
2
9
2
4
2
4
3
5
3
3
2
5
3
4
6
3
3
3
3
4
4
4
3
4
2
9
2
4
2
4
3
5
3
3
2
5
3
4
6
3
4
4
3
4
4
4
3
4
2
9
2
4
2
4
3
5
3
3
2
6
3
4
6
4
4
4
3
4
4
4
3
4
2
9
2
4
2
4
3
5
3
3
2
5
3
4
6
3
4
4
3
4
4
4
3
4
1
9
2
4
2
4
3
5
3
3
2
6
2
4
6
4
4
4
3
4
4
4
3
4
2
9
2
4
2
4
3
5
3
3
2
6
3
4
6
4
4
4
3
4
4
4
3
4
2
9
2
4
2
4
3
5
3
3
2
6
3
4
6
4
4
4
3
4
4
4
3
4
2
9
2
4
2
4
3
5
3
3
2
6
3
4
6
4
3
3
3
4
4
4
3
4
2
9
2
4
2
4
3
5
3
3
2
5
3
4
6
3
4
4
3
4
4
4
3
4
2
9
2
4
2
4
3
5
3
3
2
5
3
4
6
3
4
4
3
4
4
4
3
4
2
9
2
4
2
4
3
5
3
3
2
6
3
4
6
4
4
4
3
4
4
4
3
4
1
9
2
4
2
4
3
5
3
3
2
5
2
4
6
3
4
4
3
4
4
4
3
4
1
9
2
4
2
4
3
5
3
3
2
6
2
4
6
4
4
4
3
4
4
4
3
4
1
9
2
4
2
4
3
5
3
3
2
6
2
4
6
4
4
4
3
4
4
4
3
4
2
9
2
4
2
4
3
5
3
3
2
6
3
4
6
4
4
4
3
4
4
4
3
4
1
9
2
4
2
5
3
5
3
3
2
5
2
4
7
3
4
4
3
4
4
4
3
4
1
9
2
4
2
5
3
5
3
3
2
5
2
4
7
3
4
4
3
4
4
4
3
4
1
9
2
4
2
5
3
5
3
3
2
5
2
4
7
4
4
4
3
4
4
4
4
4
1
9
2
4
2
5
3
5
3
3
2
5
2
4
7
3
4
4
3
4
4
4
3
4
2
9
2
4
2
5
3
5
3
3
2
5
3
4
7
4
4
4
3
4
4
4
4
4
2
9
2
4
2
5
3
5
3
3
2
5
3
4
7
3
4
4
3
4
4
4
3
4
2
9
2
4
2
5
3
5
3
3
2
6
3
4
7
4
4
4
3
4
4
4
3
4
2
9
2
4
2
5
3
5
3
3
2
6
3
4
7
5
4
4
3
4
4
4
4
4
2
9
2
4
2
5
3
5
3
3
2
5
3
4
7
4
4
4
3
4
4
4
4
4
2
8
2
4
2
5
3
4
3
3
2
5
3
4
7
4
4
4
3
4
4
4
4
4
1
9
2
4
2
5
3
5
3
3
2
5
2
4
7
4
4
4
3
4
4
4
4
4
1
8
2
4
2
5
3
4
3
3
2
5
2
4
7
4
4
4
3
4
4
4
4
4
2
9
2
4
2
5
3
5
3
3
2
5
3
4
7
4
4
4
3
4
4
4
4
4
2
8
2
4
2
5
3
4
3
3
2
5
3
4
7
3
4
4
3
4
4
4
3
4
2
8
2
4
2
5
3
4
3
3
2
5
3
4
7
4
4
4
3
4
4
4
4
4
2
9
2
4
2
4
3
5
3
3
2
5
3
4
6
4
4
4
3
4
4
4
4
4
2
9
2
4
2
4
3
5
3
3
2
6
3
4
6
5
4
4
3
4
4
4
4
4
2
9
2
4
2
4
3
5
3
3
2
5
3
4
6
4
4
4
3
4
4
4
4
4
2
9
2
4
2
4
3
5
3
3
2
5
3
4
6
3
4
4
3
4
4
4
3
4
2
9
2
4
2
4
3
5
4
3
2
5
3
4
6
4
4
4
4
4
4
4
4
4
2
9
2
4
2
4
3
5
3
3
2
5
3
4
6
4
4
4
3
4
4
4
4
4
2
9
2
4
2
4
3
5
3
3
2
5
3
4
6
4
4
4
3
4
4
4
4
4
1
9
2
4
2
4
3
5
3
3
3
5
2
4
6
4
4
4
3
4
5
4
4
4
1
9
2
4
2
4
3
5
3
3
2
5
2
4
6
4
4
4
3
4
4
4
4
4
1
9
2
4
2
4
3
5
3
3
2
5
2
4
6
3
4
4
3
4
4
4
3
4
2
9
2
4
2
4
3
5
3
3
2
5
3
4
6
3
4
4
3
4
4
4
3
4
2
9
2
4
2
4
3
5
3
3
2
5
3
4
6
3
4
4
3
4
4
4
3
4
2
8
2
4
2
4
3
4
3
3
2
6
3
4
6
3
4
4
3
4
4
4
4
4
2
8
2
4
2
4
3
4
3
3
2
6
3
4
6
3
4
4
3
4
4
4
4
4
1
8
2
4
2
4
3
4
3
3
2
5
2
4
6
3
4
4
3
4
4
4
3
4
1
8
2
4
2
4
3
4
3
3
2
6
2
4
6
4
4
4
3
4
4
4
3
4
1
8
2
4
2
5
3
4
3
3
2
7
2
4
7
4
4
4
3
4
4
4
4
4
1
9
2
4
2
4
3
5
3
3
2
6
2
4
6
3
4
4
3
4
4
4
4
4
1
9
2
4
2
4
3
5
3
3
2
5
2
4
6
3
4
4
3
4
4
4
3
4
1
9
2
4
2
4
3
5
3
3
3
6
2
4
6
5
4
4
3
4
5
4
4
4
1
9
2
4
2
4
3
5
3
3
2
5
2
4
6
3
4
4
3
4
4
4
3
4
1
9
2
4
2
4
3
5
3
3
2
5
2
4
6
4
4
4
3
4
4
4
4
4
1
8
2
4
1
4
3
5
3
3
2
5
2
4
6
3
4
4
3
4
4
4
3
4
1
8
2
4
1
4
3
5
3
3
3
5
2
4
6
3
4
4
3
4
5
4
3
4
1
8
2
4
1
4
3
5
4
3
2
5
2
4
7
3
4
4
4
4
4
4
3
5
1
8
2
4
2
4
3
4
3
3
2
5
2
4
7
3
4
4
3
4
4
4
3
5
1
8
2
4
2
4
3
4
3
3
2
6
2
4
7
5
4
4
3
4
4
4
4
5
1
9
2
4
2
4
3
5
3
3
2
6
2
4
7
5
5
4
3
4
5
4
4
5
1
9
2
4
2
4
3
5
3
3
2
6
2
4
7
4
4
4
3
4
4
4
3
5
1
8
2
4
1
4
3
5
3
3
2
6
2
4
7
5
4
4
3
4
4
4
4
5
1
8
2
4
1
4
3
5
3
3
2
6
2
4
7
5
4
4
3
4
4
4
4
5
1
8
2
4
2
5
3
4
3
3
2
6
2
4
7
5
4
4
3
4
4
4
4
4
1
9
2
4
2
4
3
5
3
3
2
6
2
4
7
5
4
4
3
4
4
4
4
5
1
7
2
4
1
4
3
4
4
3
2
6
2
4
7
4
4
4
4
4
4
4
3
5
1
8
2
4
1
4
3
5
3
3
2
6
2
4
7
4
4
4
3
4
4
4
3
5
1
8
2
4
1
4
3
5
3
3
2
7
2
4
7
4
4
4
3
4
4
4
4
5
1
9
2
4
2
4
3
5
3
3
2
7
2
4
7
4
4
4
3
4
4
4
4
5
2
8
2
4
1
4
3
5
3
3
2
6
3
4
7
4
4
4
3
4
4
4
3
5
2
7
2
4
1
4
3
4
3
3
3
6
3
4
7
4
4
4
3
4
5
4
3
5
1
7
2
4
1
5
3
4
3
3
3
6
2
4
8
5
4
4
3
4
5
4
4
5
1
8
2
4
1
4
3
5
3
3
2
6
2
4
7
5
4
4
3
4
4
4
4
5
1
7
2
4
1
4
3
4
3
3
2
6
2
4
7
5
4
4
3
4
4
4
4
5
1
7
2
4
1
4
3
4
3
3
2
7
2
4
7
5
3
3
3
4
4
4
5
5
1
7
2
4
1
4
3
4
3
3
2
7
2
4
7
4
4
4
3
4
4
4
4
5
1
7
2
4
1
5
3
4
3
3
2
6
2
4
8
5
4
4
3
4
4
4
4
5
1
8
2
4
1
4
3
5
3
3
2
6
2
4
7
5
4
4
3
4
4
4
4
5
1
8
2
4
1
4
3
5
3
3
2
6
2
4
7
5
4
4
3
4
4
4
4
5
1
8
2
4
1
4
3
5
3
3
2
6
2
4
7
5
4
4
3
4
4
4
4
5
1
8
2
4
1
4
3
5
3
3
3
6
2
4
7
4
4
4
3
4
5
4
3
5
1
8
2
4
1
4
3
5
3
3
3
6
2
4
7
4
4
4
3
4
5
4
3
5
1
8
2
4
1
5
3
5
3
3
3
6
2
4
8
4
4
4
3
4
5
4
3
5
1
8
2
4
1
4
3
5
3
3
2
6
2
4
7
4
4
4
3
4
4
4
3
5
1
7
2
4
1
5
3
4
3
3
3
6
2
4
8
4
4
4
3
4
5
4
3
5
2
6
2
4
1
4
3
4
3
3
3
6
2
4
7
4
4
4
3
4
5
4
3
5
1
8
2
4
1
5
3
5
3
3
3
6
2
4
8
4
4
4
3
4
5
4
3
5
1
8
2
4
1
5
3
5
3
3
3
6
2
4
7
4
4
4
3
4
5
4
3
4
1
8
2
4
1
5
3
5
3
3
2
6
2
4
7
4
4
4
3
4
4
4
3
4
1
8
2
4
1
5
3
5
3
3
2
6
2
4
7
4
4
4
3
4
4
4
3
4
1
8
2
4
1
5
3
5
3
3
3
7
2
4
8
4
4
4
3
4
5
4
4
5
1
8
2
4
1
5
3
5
3
3
2
6
2
4
7
4
4
4
3
4
4
4
3
4
1
7
2
4
1
5
3
4
3
3
3
6
2
4
8
4
4
4
3
4
5
4
3
5
1
7
2
4
1
3
3
5
3
3
3
6
2
4
7
4
4
4
3
4
5
4
3
5
1
8
2
4
1
5
3
5
3
3
2
6
2
4
8
4
3
3
3
4
4
4
3
5
1
7
2
4
1
5
3
4
3
3
2
6
2
4
7
4
4
4
3
4
4
4
3
4
1
8
2
4
1
4
3
5
3
3
2
6
2
4
7
4
4
4
3
4
4
4
3
5
1
8
2
4
1
4
3
5
3
3
3
6
2
4
7
4
4
4
3
4
5
4
3
5
1
8
2
4
1
5
3
5
3
3
3
6
2
4
7
4
4
4
3
4
5
4
3
4
1
8
2
4
1
5
3
5
3
3
2
6
2
4
8
4
4
4
3
4
4
4
3
5
1
8
2
4
1
5
3
5
3
3
2
6
2
4
8
4
4
4
3
4
4
4
3
5
1
8
2
4
1
4
3
5
3
3
2
6
2
4
7
4
4
4
3
4
4
4
3
5
2
8
2
4
1
5
3
5
3
3
3
6
3
4
8
4
4
4
3
4
5
4
3
5
2
8
2
4
1
5
3
5
3
3
3
6
3
4
8
4
4
4
3
4
5
4
3
5
2
8
2
4
2
5
3
5
3
3
2
6
3
4
7
4
4
4
3
4
4
4
3
5
2
7
2
4
2
5
3
4
3
3
2
6
3
4
7
5
4
4
3
4
4
4
4
5
2
7
2
4
2
6
3
4
3
3
2
7
3
4
8
4
4
4
3
4
4
4
4
5
2
7
2
4
1
4
3
4
3
3
2
7
3
4
7
5
4
4
3
4
4
4
5
5
2
8
2
4
1
4
3
5
3
3
2
7
3
4
7
4
4
4
3
4
4
4
4
5
2
7
2
4
1
4
3
4
3
3
2
7
3
4
7
4
4
4
3
4
4
4
4
5
2
7
2
4
1
4
3
4
3
3
2
7
3
4
7
4
4
4
3
4
4
4
4
5
2
7
2
4
1
4
3
4
3
3
2
7
3
4
7
4
4
4
3
4
4
4
4
5
2
6
2
4
1
3
3
4
3
3
2
7
3
4
7
5
4
4
3
4
4
4
5
5
2
7
2
4
1
4
3
4
3
3
2
7
3
4
7
5
4
4
3
4
4
4
5
5
2
7
2
4
1
4
3
4
3
3
2
6
3
4
7
4
4
4
3
4
4
4
5
5
2
8
2
4
1
4
3
5
3
3
2
6
3
4
6
4
4
4
3
4
4
4
5
4
2
7
2
4
1
4
3
4
3
3
2
6
3
4
7
4
4
4
3
4
4
4
5
5
2
6
2
4
1
3
3
4
3
3
2
6
3
4
7
4
4
4
3
4
4
4
5
5
2
8
2
4
1
4
3
5
3
3
2
6
3
4
7
4
4
4
3
4
4
4
5
5
2
7
2
4
1
4
3
4
3
3
2
6
3
4
7
4
4
4
3
4
4
4
5
5
2
8
2
4
1
4
3
5
3
3
2
6
3
4
7
3
4
4
3
4
4
4
4
5
2
8
2
4
1
4
3
5
3
3
2
6
3
4
7
4
4
4
3
4
4
4
5
5
2
8
2
4
1
4
3
5
3
3
2
6
3
4
7
4
4
4
3
4
4
4
5
5
2
7
2
4
1
4
3
4
3
3
2
6
3
4
7
4
4
4
3
4
4
4
5
5
2
7
2
4
1
4
3
4
3
3
2
6
3
4
7
4
4
4
3
4
4
4
5
5
2
7
2
4
1
4
3
4
3
3
2
6
3
4
7
4
4
4
3
4
4
4
5
5
2
6
2
4
1
3
3
4
3
3
2
6
3
4
7
4
4
4
3
4
4
4
5
5
2
7
2
4
1
4
3
4
3
3
2
6
3
4
7
4
4
4
3
4
4
4
5
5
2
7
2
4
1
4
3
4
3
3
2
6
3
4
7
4
4
4
3
4
4
4
5
5
2
7
2
4
1
4
3
4
3
3
2
6
3
4
7
4
4
4
3
4
4
4
5
5
2
7
2
4
1
4
3
4
3
3
2
6
3
4
7
4
4
4
3
4
4
4
5
5
2
7
2
4
1
4
3
4
3
3
2
7
3
4
7
5
4
4
3
4
4
4
5
5
2
7
2
4
1
4
3
4
3
3
2
7
3
4
7
5
4
4
3
4
4
4
5
5
2
7
2
4
1
4
3
4
3
3
2
6
3
4
7
4
4
4
3
4
4
4
5
5
2
7
2
4
1
4
3
4
3
3
2
6
3
4
7
4
4
4
3
4
4
4
5
5
2
6
2
4
1
3
3
4
3
3
2
6
3
4
7
4
4
4
3
4
4
4
5
5
2
7
2
4
1
4
3
4
3
3
2
6
3
4
7
4
4
4
3
4
4
4
5
5
2
7
2
4
1
4
3
4
3
3
2
6
3
4
7
4
4
4
3
4
4
4
5
5
2
6
2
4
1
3
3
4
3
3
2
6
3
4
7
4
4
4
3
4
4
4
5
5
2
7
2
4
1
4
3
4
3
3
2
6
3
4
7
4
4
4
3
4
4
4
5
5
2
6
2
4
1
3
3
4
3
3
2
6
3
4
7
4
4
4
3
4
4
4
5
5
2
6
2
4
1
3
3
4
3
3
2
6
3
4
7
4
3
3
3
4
4
4
5
5
2
7
2
4
1
4
3
4
3
3
2
6
3
4
7
4
4
4
3
4
4
4
5
5
2
7
2
4
1
4
3
4
3
3
2
6
3
4
7
4
4
4
3
4
4
4
5
5
1
7
2
4
1
4
3
4
4
3
2
6
2
4
7
4
4
4
3
4
4
4
5
6
2
7
2
4
1
4
3
4
3
3
2
6
3
4
7
4
4
4
3
4
4
4
5
5
2
7
2
4
1
4
3
4
3
3
2
6
3
4
7
4
4
4
3
4
4
4
5
5
1
7
2
4
1
4
3
4
3
3
2
6
2
4
7
4
3
3
3
4
4
4
5
5
2
7
2
4
1
4
3
4
3
3
2
6
3
4
6
3
4
4
3
4
4
4
4
4
2
7
2
4
1
4
3
4
3
3
2
6
3
4
7
3
4
4
3
4
4
4
4
5
2
7
2
4
1
4
3
4
3
3
2
6
3
4
7
4
4
4
3
4
4
4
5
5
2
7
2
4
1
4
3
4
3
3
2
6
3
4
6
3
4
4
3
4
4
4
4
4
2
7
2
4
1
4
3
4
3
3
2
6
3
4
7
3
4
4
3
4
4
4
4
5
2
7
2
4
2
5
3
4
3
3
2
6
3
4
6
3
3
3
3
4
4
4
4
4
2
7
2
4
1
4
3
4
3
3
2
6
3
4
6
3
4
4
3
4
4
4
4
4
2
7
2
4
1
4
3
4
3
3
2
6
3
4
6
3
4
4
3
4
4
4
4
4
2
7
2
4
1
4
3
4
3
3
2
6
3
4
6
3
5
4
3
4
5
4
4
4
2
7
2
4
1
4
3
4
4
3
2
6
3
4
6
3
3
3
4
4
4
4
4
4
2
7
2
4
1
4
3
4
3
3
2
6
3
4
6
3
3
3
3
4
4
4
4
4
2
7
2
4
1
4
3
4
4
3
2
6
3
4
6
3
4
3
4
4
5
4
4
4
2
7
2
4
1
4
3
4
4
3
2
6
3
4
6
3
4
4
4
4
4
4
4
4
2
7
2
4
1
4
3
4
4
3
2
6
3
4
6
3
5
4
4
4
5
4
4
4
2
7
2
4
1
4
3
4
5
3
2
6
3
4
6
3
5
4
4
4
5
4
4
5
2
7
2
4
1
4
3
4
4
3
2
6
3
4
6
4
4
4
4
4
4
4
5
4
2
7
2
4
1
4
3
4
3
3
2
6
3
4
6
3
4
4
3
4
4
4
4
4
2
7
2
4
1
4
3
4
3
3
2
6
3
4
6
3
4
3
3
4
5
4
4
4
2
8
2
4
1
4
3
5
3
3
2
6
3
4
6
3
5
4
3
4
5
4
4
4
2
8
2
4
1
4
3
5
3
3
2
6
3
4
6
3
4
3
3
4
5
4
4
4
1
8
2
4
1
4
3
5
3
3
2
6
2
4
6
3
4
3
3
4
5
4
4
4
1
7
2
4
1
4
3
4
3
3
2
6
2
4
7
3
4
4
3
4
4
4
4
5
1
7
2
4
2
5
3
4
3
3
2
6
2
4
7
3
4
4
3
4
4
4
4
5
1
8
2
4
1
4
3
5
3
3
2
6
2
4
7
4
4
4
3
4
4
4
5
5
1
8
2
4
1
4
3
5
3
3
2
6
2
4
7
4
4
4
3
4
4
4
5
5
1
8
2
4
1
4
3
5
3
3
2
6
2
4
7
4
4
4
3
4
4
4
5
5
2
8
2
4
1
4
3
5
3
3
2
6
3
4
7
3
4
4
3
4
4
4
4
5
1
8
2
4
1
4
3
5
3
3
2
6
2
4
7
3
4
4
3
4
4
4
4
5
2
8
2
4
1
4
3
5
3
3
2
5
3
4
7
4
4
4
3
4
4
4
4
5
2
8
2
4
2
4
3
4
3
3
2
5
3
4
7
4
3
3
3
4
4
4
4
5
2
8
2
4
1
4
3
5
3
3
2
5
3
4
7
3
4
4
3
4
4
4
3
5
2
8
2
4
1
4
3
5
3
3
2
6
3
4
7
4
4
4
3
4
4
4
5
5
2
7
2
4
1
4
3
4
3
3
2
5
3
4
7
4
4
4
3
4
4
4
4
5
1
8
2
4
1
4
3
5
3
3
2
6
2
4
7
4
4
4
3
4
4
4
5
5
1
8
2
4
1
4
3
5
3
3
2
5
2
4
7
3
4
4
3
4
4
4
3
5
1
8
2
4
1
4
3
5
3
3
2
6
2
4
7
3
4
4
3
4
4
4
4
5
2
8
2
4
1
4
3
5
3
3
2
6
3
4
7
3
4
4
3
4
4
4
4
5
2
8
2
4
2
4
3
4
3
3
2
6
3
4
7
4
5
4
3
4
5
4
5
5
2
8
2
4
2
4
3
4
3
3
2
6
3
4
7
3
4
4
3
4
4
4
4
5
2
8
2
4
2
4
3
4
3
3
2
6
3
4
6
3
4
4
3
4
4
4
4
4
2
8
2
4
1
4
3
5
3
3
2
5
3
4
7
4
4
4
3
4
4
4
4
5
2
8
2
4
1
4
3
5
3
3
2
6
3
4
7
3
4
4
3
4
4
4
4
5
2
7
2
4
1
4
3
4
3
3
2
6
3
4
7
4
4
4
3
4
4
4
5
5
2
8
2
4
1
4
3
5
3
3
2
6
3
4
7
4
4
4
3
4
4
4
5
5
2
7
2
4
1
4
3
4
3
3
2
6
3
4
7
4
4
4
3
4
4
4
5
5
2
7
2
4
1
4
3
4
3
3
2
6
3
4
7
4
4
4
3
4
4
4
5
5
2
7
2
4
1
4
3
4
3
3
2
6
3
4
7
4
3
3
3
4
4
4
5
5
2
7
2
4
1
4
3
4
3
3
2
6
3
4
7
4
4
4
3
4
4
4
5
5
1
7
2
4
1
4
3
4
3
3
2
6
2
4
7
4
4
4
3
4
4
4
5
5
2
7
2
4
1
4
3
4
3
3
2
6
3
4
7
4
4
4
3
4
4
4
5
5
1
8
2
4
2
4
3
4
3
3
2
6
2
4
7
4
4
4
3
4
4
4
5
5
1
8
2
4
2
4
3
4
3
3
2
6
2
4
7
4
4
4
3
4
4
4
5
5
1
7
2
4
1
4
3
4
3
3
2
6
2
4
7
4
4
4
3
4
4
4
5
5
1
7
2
4
1
4
3
4
3
3
2
6
2
4
7
4
4
4
3
4
4
4
5
5
1
7
2
4
1
4
3
4
3
3
2
6
2
4
7
4
4
4
3
4
4
4
5
5
2
7
2
4
1
4
3
4
3
3
2
6
3
4
7
4
4
4
3
4
4
4
5
5
2
7
2
4
1
4
3
4
3
3
2
6
3
4
7
4
3
3
3
4
4
4
5
5
1
7
2
4
1
4
3
4
3
3
2
6
2
4
7
4
4
3
3
4
5
4
5
5
2
7
2
4
1
4
3
4
3
3
2
6
3
4
7
4
4
4
3
4
4
4
5
5
2
7
2
4
1
4
3
4
3
3
2
6
3
4
7
4
4
4
3
4
4
4
5
5
2
8
2
4
1
4
3
4
4
3
2
6
3
4
7
5
4
4
4
4
4
4
5
5
1
7
2
4
1
4
3
4
4
3
2
6
2
4
7
4
4
4
4
4
4
4
5
5
2
9
2
4
2
4
3
4
4
3
2
6
3
4
7
5
4
4
4
4
4
4
5
5
2
8
2
4
2
4
3
4
3
3
2
6
3
4
7
4
4
4
3
4
4
4
5
5
2
8
2
4
2
4
3
4
4
3
2
6
3
4
7
4
4
4
4
4
4
4
5
5
2
8
2
4
2
4
3
4
4
3
2
6
3
4
7
4
4
4
4
4
4
4
5
5
2
9
2
4
2
4
3
4
3
3
2
6
3
4
7
5
4
4
3
4
4
4
5
5
2
9
2
4
2
4
3
4
3
3
2
6
3
4
7
5
4
4
3
4
4
4
5
5
2
9
2
4
2
4
3
4
3
3
2
6
3
4
7
5
4
4
3
4
4
4
5
5
2
9
2
4
2
4
3
4
3
3
2
6
3
4
7
5
4
4
3
4
4
4
5
5
2
9
2
4
2
4
3
4
3
3
2
6
3
4
7
5
3
3
3
4
4
4
5
5
2
9
2
4
2
4
3
4
3
3
2
6
3
4
7
5
4
4
3
4
4
4
5
5
2
9
2
4
2
4
3
4
3
3
2
6
3
4
7
5
4
4
3
4
4
4
5
5
2
8
2
4
2
4
3
4
3
3
2
6
3
4
7
4
4
4
3
4
4
4
5
5
2
8
2
4
2
4
3
4
3
3
2
6
3
4
7
4
4
4
3
4
4
4
5
5
2
8
2
4
2
4
3
4
3
3
2
6
3
4
7
4
4
4
3
4
4
4
5
5
2
8
2
4
2
4
3
4
3
3
2
6
3
4
7
4
4
4
3
4
4
4
5
5
2
8
2
4
2
4
3
4
3
3
2
6
3
4
7
4
4
4
3
4
4
4
5
5
2
8
2
4
2
4
3
4
3
3
2
6
3
4
7
4
4
4
3
4
4
4
5
5
2
8
2
4
2
4
3
4
3
3
2
6
3
4
7
4
4
4
3
4
4
4
5
5
2
8
2
4
3
4
3
4
3
3
2
7
3
4
7
4
4
4
3
4
4
4
5
5
2
8
2
4
2
4
3
4
3
3
2
7
3
4
7
5
4
4
3
4
4
4
5
5
2
8
2
4
1
4
3
4
3
3
2
6
3
4
7
5
4
4
3
4
4
4
5
5
2
8
2
4
2
4
3
4
3
3
2
7
3
4
7
5
4
4
3
4
4
4
5
5
2
7
2
4
2
4
3
4
3
3
2
7
3
4
7
4
4
4
3
4
4
4
5
5
2
7
2
4
2
4
3
4
3
3
2
7
3
4
7
4
4
4
3
4
4
4
5
5
2
9
2
4
3
4
3
4
3
3
3
7
3
4
7
5
4
4
3
4
5
4
5
5
2
8
2
4
3
4
3
4
3
3
2
7
3
4
7
4
4
4
3
4
4
4
5
5
2
8
2
4
3
4
3
4
3
3
3
7
3
4
7
4
5
4
3
4
6
4
5
5
2
8
2
4
3
4
3
4
3
3
2
7
3
4
7
4
4
4
3
4
4
4
5
5
2
8
2
4
3
4
3
4
3
3
3
7
3
4
7
4
4
4
3
4
5
4
5
5
2
8
2
4
3
4
3
4
3
3
2
7
3
4
7
4
4
4
3
4
4
4
5
5
2
8
2
4
2
4
3
4
3
3
2
6
3
4
7
4
5
4
3
4
5
4
5
5
2
8
2
4
2
4
3
4
3
3
2
6
3
4
7
4
4
4
3
4
4
4
5
5
2
8
2
4
2
4
3
4
3
3
3
6
3
4
7
4
4
4
3
4
5
4
5
5
2
8
2
4
2
4
3
4
3
3
2
6
3
4
7
4
4
4
3
4
4
4
5
5
2
8
2
4
3
4
3
4
3
3
2
7
3
4
7
4
4
4
3
4
4
4
5
5
2
8
2
4
2
4
3
4
3
3
2
6
3
4
7
4
5
4
3
4
5
4
5
5
2
8
2
4
3
4
3
4
3
3
2
7
3
4
7
4
4
4
3
4
4
4
5
5
2
8
2
4
2
4
3
4
3
3
2
6
3
4
7
4
4
4
3
4
4
4
5
5
2
8
2
4
2
4
3
4
3
3
2
6
3
4
7
4
4
4
3
4
4
4
5
5
2
8
2
4
2
4
3
4
3
3
3
6
3
4
7
4
4
4
3
4
5
4
5
5
2
8
2
4
2
4
3
4
3
3
2
6
3
4
7
4
4
4
3
4
4
4
5
5
2
8
2
4
2
4
3
4
3
3
2
6
3
4
7
4
4
4
3
4
4
4
5
5
2
8
2
4
2
4
3
4
3
3
2
6
3
4
7
4
5
4
3
4
5
4
5
5
2
8
2
4
3
4
3
4
3
3
2
7
3
4
7
4
5
4
3
4
5
4
5
5
2
8
2
4
3
4
3
4
3
3
3
7
3
4
7
4
5
4
3
4
6
4
5
5
2
8
2
4
2
4
3
4
3
3
3
6
3
4
7
4
5
4
3
4
6
4
5
5
2
9
2
4
2
4
3
4
4
3
3
6
3
4
7
5
5
4
4
4
6
4
5
5
2
9
2
4
3
4
3
4
3
3
2
7
3
4
7
5
4
3
3
4
5
4
5
5
2
9
2
4
3
4
3
4
3
3
2
7
3
4
7
5
5
4
3
4
5
4
5
5
1
9
2
4
3
4
3
4
4
3
2
7
2
4
7
5
5
4
4
4
5
4
5
5
2
9
3
4
3
4
3
4
4
3
2
7
3
4
7
5
5
4
4
4
5
4
5
6
2
9
3
4
3
4
3
4
4
3
2
7
3
4
7
5
3
3
4
4
4
4
5
6
2
9
3
4
3
4
3
4
4
3
2
7
3
4
7
5
5
4
4
4
5
4
5
6
2
9
3
4
3
4
3
4
4
3
2
7
3
4
7
5
5
4
4
4
5
4
5
6
2
9
2
4
3
4
3
4
4
3
2
7
3
4
7
5
5
4
4
4
5
4
5
5
2
9
2
4
2
4
3
4
4
3
2
6
3
4
7
5
4
4
4
4
4
4
5
5
2
8
2
4
2
4
3
4
4
3
2
6
3
4
7
4
5
4
4
4
5
4
5
5
2
8
2
4
3
4
3
4
4
3
2
7
3
4
7
4
5
4
4
4
5
4
5
5
2
8
2
4
3
4
3
4
4
3
2
7
3
4
7
4
5
4
4
4
5
4
5
5
2
9
2
4
3
4
3
4
4
3
2
7
3
4
7
5
5
4
4
4
5
4
5
5
2
8
2
4
3
4
3
4
4
3
2
7
3
4
7
4
5
4
4
4
5
4
5
5
2
8
2
4
2
4
3
4
4
3
2
7
3
4
7
5
5
4
4
4
5
4
5
5
2
7
2
4
2
4
3
4
4
3
2
7
3
4
7
4
5
4
4
4
5
4
5
5
2
8
2
4
2
4
3
4
4
3
2
7
3
4
7
5
4
4
4
4
4
4
5
5
2
7
2
4
2
4
3
4
4
3
2
6
3
4
7
4
5
4
4
4
5
4
4
5
2
7
2
4
1
4
3
4
4
3
2
6
3
4
7
4
5
4
4
4
5
4
5
5
2
7
2
4
1
4
3
4
4
3
2
6
3
4
7
4
5
4
4
4
5
4
5
5
2
7
2
4
1
4
3
4
4
3
2
6
3
4
7
4
5
4
4
4
5
4
5
5
2
7
2
4
1
4
3
4
4
3
2
6
3
4
7
4
5
4
4
4
5
4
5
5
2
7
2
4
1
4
3
4
4
3
2
6
3
4
7
4
5
4
4
4
5
4
5
5
2
7
2
4
2
4
3
4
4
3
2
7
3
4
7
4
5
4
4
4
5
4
5
5
2
7
2
4
1
4
3
4
4
3
2
6
3
4
7
4
5
4
4
4
5
4
5
5
1
7
2
4
1
4
3
4
3
3
2
6
2
4
7
4
4
4
3
4
4
4
5
5
2
7
2
4
1
4
3
4
3
3
2
6
3
4
7
4
4
4
3
4
4
4
5
5
2
7
2
4
1
4
3
4
3
3
2
6
3
4
6
4
4
4
3
4
4
4
5
4
2
7
2
4
1
4
3
4
3
3
2
6
3
4
7
4
5
4
3
4
5
4
5
5
2
7
2
4
1
4
3
4
3
3
2
6
3
4
7
4
5
4
3
4
5
4
5
5
2
8
2
4
1
4
3
5
3
3
2
6
3
4
7
4
5
4
3
4
5
4
5
5
2
7
2
4
1
4
3
4
3
3
2
6
3
4
7
4
4
4
3
4
4
4
5
5
2
7
2
4
1
4
3
4
3
3
2
5
3
4
7
4
4
4
3
4
4
4
4
5
2
7
2
4
1
4
3
4
3
3
2
5
3
4
6
4
4
4
3
4
4
4
4
4
2
7
2
4
1
4
3
4
3
3
2
5
3
4
6
4
5
4
3
4
5
4
4
4
2
7
2
4
1
4
3
4
3
3
2
5
3
4
7
4
5
4
3
4
5
4
4
5
2
7
2
4
1
4
3
4
3
3
2
5
3
4
7
4
5
4
3
4
5
4
4
5
2
7
2
4
1
4
3
5
3
3
2
5
2
4
7
4
5
4
3
4
5
4
4
5
2
7
2
4
1
4
3
5
3
3
2
5
2
4
7
4
4
4
3
4
4
4
4
5
2
8
2
4
1
4
3
5
3
3
2
6
3
4
7
4
4
4
3
4
4
4
5
5
2
8
2
4
1
4
3
5
3
3
2
6
3
4
7
4
4
3
3
4
5
4
5
5
2
8
2
4
1
4
3
5
3
3
2
6
3
4
7
4
5
4
3
4
5
4
5
5
2
8
2
4
1
4
3
5
3
3
2
6
3
4
7
4
4
4
3
4
4
4
5
5
2
8
2
4
1
4
3
5
3
3
2
6
3
4
7
4
5
4
3
4
5
4
5
5
2
8
2
4
1
4
3
5
3
3
2
6
3
4
7
4
5
4
3
4
5
4
5
5
2
8
2
4
1
4
3
5
3
3
2
6
3
4
7
4
4
4
3
4
4
4
5
5
2
8
2
3
1
4
3
5
3
3
1
6
3
4
7
4
4
4
3
4
4
4
5
5
2
8
2
4
1
4
3
5
3
3
2
6
3
4
7
4
5
4
3
4
5
4
5
5
2
8
2
4
1
4
3
5
3
3
2
6
3
4
7
4
3
3
3
4
4
4
5
5
2
8
2
4
1
4
3
5
3
3
2
6
3
4
7
4
5
4
3
4
5
4
5
5
2
8
2
4
1
4
3
5
3
3
2
6
3
4
7
4
4
4
3
4
4
4
5
5
2
8
2
4
1
4
3
5
3
3
2
6
3
4
7
4
5
4
3
4
5
4
5
5
2
8
2
4
1
4
3
5
3
3
2
6
3
4
6
4
4
4
3
4
4
4
5
4
2
8
2
4
1
4
3
5
3
3
2
6
3
4
7
4
4
4
3
4
4
4
5
5
2
8
2
4
1
4
3
5
3
3
2
6
3
4
7
4
4
4
3
4
4
4
5
5
2
8
2
4
1
4
3
5
3
3
2
6
3
4
7
3
4
4
3
4
4
4
4
5
2
7
2
4
1
4
3
4
3
3
2
6
3
4
7
4
4
4
3
4
4
4
5
5
2
8
2
4
1
4
3
5
3
3
2
6
3
4
7
4
4
4
3
4
4
4
5
5
2
8
2
4
1
4
3
5
3
3
2
6
3
4
7
3
4
4
3
4
4
4
4
5
2
8
2
4
1
4
3
5
3
3
2
6
3
4
6
3
4
4
3
4
4
4
4
4
2
8
2
4
1
4
3
5
3
3
2
6
3
4
6
3
4
4
3
4
4
4
4
4
2
7
2
4
1
4
3
5
3
3
2
6
2
4
7
4
3
3
3
4
4
4
5
5
2
8
2
4
1
4
3
5
3
3
2
6
3
4
7
4
4
4
3
4
4
4
5
5
2
7
2
4
1
4
3
5
3
3
2
6
2
4
6
4
4
4
3
4
4
4
5
4
2
8
2
4
1
4
3
5
3
3
2
6
3
4
7
4
4
4
3
4
4
4
5
5
2
8
2
4
1
4
3
5
3
3
2
6
3
4
7
4
4
4
3
4
4
4
5
5
2
7
2
4
1
4
3
4
3
3
2
6
3
4
6
4
4
4
3
4
4
4
5
4
2
7
2
4
1
4
3
5
3
3
2
6
2
4
7
4
4
4
3
4
4
4
5
5
2
7
2
4
1
4
3
5
3
3
2
6
2
4
7
4
3
3
3
4
4
4
5
5
2
7
2
4
1
4
3
5
3
3
2
6
2
4
6
3
4
4
3
4
4
4
4
4
2
7
2
4
1
4
3
5
3
3
2
6
2
4
7
4
4
4
3
4
4
4
5
5
1
7
2
4
1
4
3
5
3
3
2
6
1
4
7
4
4
4
3
4
4
4
5
5
2
7
2
4
1
4
3
5
3
3
2
6
2
4
7
4
4
4
3
4
4
4
5
5
2
7
2
4
1
4
3
5
3
3
2
6
2
4
7
4
4
4
3
4
4
4
5
5
1
7
2
4
1
4
3
5
3
3
2
6
1
4
6
4
4
4
3
4
4
4
5
4
2
7
2
4
1
4
3
5
3
3
2
6
2
4
7
4
3
3
3
4
4
4
5
5
2
7
2
4
1
4
3
4
3
3
2
6
3
4
7
4
3
3
3
4
4
4
5
5
2
7
2
4
1
4
3
5
3
3
2
6
2
4
7
4
3
3
3
4
4
4
5
5
2
8
2
4
1
4
3
5
3
3
2
6
3
4
7
4
3
3
3
4
4
4
5
5
2
7
2
4
1
4
3
5
3
3
2
6
2
4
7
4
4
4
3
4
4
4
5
5
2
6
2
4
1
4
3
4
3
3
2
6
2
4
7
4
4
4
3
4
4
4
5
5
2
7
2
4
1
4
3
5
3
3
2
6
2
4
7
4
3
3
3
4
4
4
5
5
2
7
2
4
1
4
3
5
3
3
2
6
2
4
6
4
4
4
3
4
4
4
5
4
2
7
2
4
1
4
3
5
3
3
2
6
2
4
6
4
3
3
3
4
4
4
5
4
2
8
2
4
1
4
3
5
4
3
2
6
3
4
6
4
4
3
4
4
5
4
5
4
2
8
2
4
1
4
3
5
4
3
2
6
3
4
6
4
3
3
4
4
4
4
5
4
2
8
2
4
1
4
3
5
3
3
2
6
3
4
6
4
4
4
3
4
4
4
5
4
2
8
2
4
1
4
3
5
3
3
2
6
3
4
6
4
3
3
3
4
4
4
5
4
2
8
2
4
1
4
3
5
4
3
2
6
3
4
6
4
3
3
4
4
4
4
5
4
2
8
2
4
1
4
3
5
3
3
2
6
3
4
6
4
3
3
3
4
4
4
5
4
2
8
2
4
1
4
3
5
4
3
2
6
3
4
6
4
3
3
4
4
4
4
5
4
2
7
2
4
1
4
3
5
4
3
2
6
2
4
6
4
3
3
4
4
4
4
5
4
1
8
2
4
1
4
3
5
3
3
2
6
2
4
6
4
4
4
3
4
4
4
5
4
1
8
2
4
1
4
3
5
4
3
2
6
2
4
6
3
4
4
4
4
4
4
4
4
2
8
2
4
1
4
3
5
4
3
2
6
3
4
7
4
3
3
4
4
4
4
5
5
2
8
2
4
1
4
3
5
4
3
2
6
3
4
7
3
4
4
4
4
4
4
4
5
2
8
2
4
1
4
3
5
3
3
2
6
3
4
7
4
4
4
3
4
4
4
5
5
2
8
2
4
1
4
3
5
3
3
2
6
3
4
7
4
4
4
3
4
4
4
5
5
2
8
2
4
1
4
3
5
3
3
2
6
3
4
7
4
4
4
3
4
4
4
5
5
2
8
2
4
1
4
3
5
3
3
2
6
3
4
7
4
4
4
3
4
4
4
5
5
2
8
2
4
1
4
3
5
3
3
2
6
3
4
7
4
4
4
3
4
4
4
5
5
2
8
2
4
1
4
3
5
3
3
2
6
3
4
7
4
4
4
3
4
4
4
5
5
2
8
2
4
1
4
3
5
3
3
2
6
3
4
7
4
4
4
3
4
4
4
5
5
1
8
2
4
1
4
3
5
3
3
2
6
2
4
7
4
4
4
3
4
4
4
5
5
2
8
2
4
1
4
3
5
3
3
2
6
3
4
7
4
4
4
3
4
4
4
5
5
1
8
2
4
1
4
3
5
3
3
2
6
2
4
7
4
4
4
3
4
4
4
5
5
1
8
2
4
1
5
3
5
3
3
2
6
2
4
8
4
4
4
3
4
4
4
5
5
1
8
2
4
1
5
3
5
3
3
2
6
2
4
8
4
4
4
3
4
4
4
5
5
2
8
2
4
1
5
3
5
3
3
2
6
3
4
8
4
4
4
3
4
4
4
5
5
2
8
2
4
1
5
3
5
3
3
2
6
3
4
8
3
4
4
3
4
4
4
4
5
2
8
2
4
1
5
3
5
3
3
2
6
3
4
8
3
4
4
3
4
4
4
4
5
2
8
2
4
1
5
3
5
3
3
2
6
3
4
8
3
4
4
3
4
4
4
4
5
2
8
2
4
1
5
3
5
3
3
2
6
3
4
8
4
4
4
3
4
4
4
5
5
1
8
2
4
2
6
3
5
3
3
2
6
2
4
8
4
4
4
3
4
4
4
5
5
2
8
2
4
1
5
3
5
3
3
2
6
3
4
8
3
4
4
3
4
4
4
4
5
2
8
2
4
1
5
3
5
3
3
2
6
3
4
8
3
4
4
3
4
4
4
4
5
2
8
2
4
1
5
3
5
3
3
2
6
3
4
8
4
4
4
3
4
4
4
5
5
2
8
2
4
1
5
3
5
3
3
2
6
3
4
8
3
4
4
3
4
4
4
4
5
2
8
2
4
1
5
3
5
3
3
2
6
3
4
8
4
4
4
3
4
4
4
5
5
1
8
2
4
1
5
3
5
3
3
2
6
2
4
8
3
3
3
3
4
4
4
4
5
2
8
2
4
1
5
3
5
3
3
2
6
3
4
8
3
4
4
3
4
4
4
4
5
2
8
2
4
1
5
3
5
3
3
2
6
3
4
8
3
4
4
3
4
4
4
4
5
1
8
2
4
1
4
3
5
3
3
2
6
2
4
7
3
4
4
3
4
4
4
4
5
1
8
2
4
1
5
3
5
3
3
2
6
2
4
8
3
4
4
3
4
4
4
4
5
2
8
2
4
1
4
3
5
3
3
2
6
3
4
7
3
4
4
3
4
4
4
4
5
2
8
2
4
1
5
3
5
3
3
2
6
3
4
8
3
3
3
3
4
4
4
4
5
2
8
2
4
1
5
3
5
3
3
2
6
3
4
8
3
3
3
3
4
4
4
4
5
2
8
2
4
1
5
3
5
3
3
2
6
3
4
8
3
4
4
3
4
4
4
4
5
2
8
2
4
1
5
3
5
3
3
2
6
3
4
8
3
3
3
3
4
4
4
4
5
2
8
2
4
1
5
3
5
3
3
2
6
3
4
8
3
4
4
3
4
4
4
4
5
2
8
2
4
1
4
3
5
3
3
2
6
3
4
7
3
4
4
3
4
4
4
4
5
2
8
2
4
1
5
3
5
3
3
2
6
3
4
8
4
3
3
3
4
4
4
5
5
2
8
2
4
1
5
3
5
3
3
2
6
3
4
8
3
4
4
3
4
4
4
4
5
2
8
2
4
1
5
3
5
3
3
2
6
3
4
8
3
4
4
3
4
4
4
4
5
2
8
2
4
1
5
3
5
3
3
2
6
3
4
8
4
3
3
3
4
4
4
5
5
2
8
2
4
1
5
3
5
3
3
2
6
3
4
8
4
4
4
3
4
4
4
5
5
2
8
2
4
1
5
3
5
3
3
2
6
3
4
8
4
4
4
3
4
4
4
5
5
2
8
2
4
1
5
3
5
3
3
2
6
3
4
8
4
4
4
3
4
4
4
5
5
2
8
2
4
1
5
3
5
3
3
2
6
3
4
8
3
4
4
3
4
4
4
4
5
2
9
2
4
2
4
3
5
3
3
2
6
3
4
7
3
4
4
3
4
4
4
4
5
2
8
2
4
1
5
3
5
3
3
2
6
3
4
8
4
4
4
3
4
4
4
5
5
2
8
2
4
1
4
3
5
3
3
2
6
3
4
7
4
4
4
3
4
4
4
5
5
1
8
2
4
1
4
3
5
3
3
2
6
2
4
6
3
4
4
3
4
4
4
4
4
1
8
2
4
1
5
3
5
3
3
2
6
2
4
7
4
4
4
3
4
4
4
5
4
2
8
2
4
1
5
3
5
3
3
2
6
3
4
8
4
3
3
3
4
4
4
5
5
1
8
2
4
1
5
3
5
3
3
2
6
2
4
7
3
4
4
3
4
4
4
4
4
1
8
2
4
1
5
3
5
3
3
2
6
2
4
8
4
4
4
3
4
4
4
5
5
2
8
2
4
1
5
3
5
3
3
2
6
3
4
7
3
4
4
3
4
4
4
4
4
2
8
2
4
1
5
3
5
3
3
2
6
3
4
7
3
4
4
3
4
4
4
4
4
2
8
2
4
1
5
3
5
3
3
2
6
3
4
7
3
4
4
3
4
4
4
4
4
2
8
2
4
1
5
3
5
3
3
2
6
3
4
7
3
4
4
3
4
4
4
4
4
2
8
2
4
1
4
3
5
3
3
2
6
3
4
6
3
3
3
3
4
4
4
4
4
2
8
2
4
1
5
3
5
3
3
2
6
3
4
7
3
4
4
3
4
4
4
4
4
2
8
2
4
1
4
3
5
3
3
2
6
3
4
6
3
4
4
3
4
4
4
4
4
2
8
2
4
1
4
3
5
3
3
2
6
3
4
6
3
4
4
3
4
4
4
4
4
2
8
2
4
1
5
3
5
3
3
2
6
3
4
7
3
4
4
3
4
4
4
4
4
2
8
2
4
1
5
3
5
3
3
2
5
3
4
7
3
4
4
3
4
4
4
3
4
2
8
2
4
1
5
3
5
3
3
2
5
3
4
7
3
3
3
3
4
4
4
3
4
2
8
2
4
1
5
3
5
3
3
2
6
3
4
7
3
3
3
3
4
4
4
4
4
2
8
2
4
1
5
3
5
3
3
2
6
3
4
7
3
3
3
3
4
4
4
4
4
2
8
2
4
1
5
3
5
3
3
2
6
3
4
8
3
3
3
3
4
4
4
4
5
2
8
2
4
1
5
3
5
3
3
2
6
3
4
7
3
3
3
3
4
4
4
4
4
2
8
2
4
1
5
3
5
3
3
2
5
3
4
7
3
4
4
3
4
4
4
3
4
2
8
2
4
1
5
3
5
3
3
2
5
3
4
7
3
4
4
3
4
4
4
3
4
2
8
2
4
1
5
3
5
3
3
2
5
3
4
8
3
3
3
3
4
4
4
3
5
2
8
2
4
1
5
3
5
3
3
2
5
3
4
8
3
3
3
3
4
4
4
3
5
2
8
2
4
1
5
3
5
3
3
2
5
3
4
8
3
4
4
3
4
4
4
3
5
2
8
2
4
1
5
3
5
3
3
2
5
3
4
8
3
3
3
3
4
4
4
3
5
2
8
2
4
1
5
3
5
3
3
2
5
3
4
8
3
3
3
3
4
4
4
3
5
2
8
2
4
1
5
3
5
3
3
2
5
3
4
8
3
4
4
3
4
4
4
3
5
2
8
2
4
1
5
3
5
3
3
2
5
3
4
8
3
4
4
3
4
4
4
3
5
2
8
2
4
1
5
3
5
3
3
2
5
3
4
8
3
4
4
3
4
4
4
3
5
2
8
2
4
1
5
3
5
3
3
2
5
3
4
8
3
3
3
3
4
4
4
3
5
1
8
2
4
1
5
3
5
3
3
2
5
2
4
8
3
3
3
3
4
4
4
3
5
1
7
2
4
1
5
3
4
3
3
2
5
2
4
8
3
3
3
3
4
4
4
3
5
1
8
2
4
1
4
3
5
3
3
2
5
2
4
7
3
4
4
3
4
4
4
3
5
1
8
2
4
1
5
3
5
3
3
2
5
2
4
8
3
4
4
3
4
4
4
3
5
2
8
2
4
1
5
3
5
3
3
2
5
3
4
8
3
4
4
3
4
4
4
3
5
2
8
2
4
1
5
3
5
3
3
2
6
3
4
8
3
4
4
3
4
4
4
4
5
2
8
2
4
1
5
3
5
3
3
2
5
3
4
8
3
4
3
3
4
5
4
3
5
2
8
2
4
1
5
3
5
3
3
2
6
3
4
8
3
5
4
3
4
5
4
4
5
2
8
2
4
1
5
3
5
3
3
2
5
3
4
8
3
5
4
3
4
5
4
3
5
2
8
2
4
1
5
3
5
3
3
2
5
3
4
8
3
4
4
3
4
4
4
3
5
2
8
2
4
1
4
3
5
3
3
2
5
3
4
7
3
3
3
3
4
4
4
3
5
2
8
2
4
1
5
3
5
3
3
2
5
3
4
7
3
4
4
3
4
4
4
3
4
2
8
2
4
1
5
3
5
3
3
2
5
3
4
8
3
5
4
3
4
5
4
3
5
2
8
2
4
1
5
3
5
3
3
2
5
3
4
7
3
4
4
3
4
4
4
3
4
1
7
2
4
1
5
3
4
3
3
2
5
2
4
8
3
4
4
3
4
4
4
3
5
2
7
2
4
1
5
3
4
3
3
2
5
3
4
8
3
4
4
3
4
4
4
3
5
1
8
2
4
1
5
3
5
3
3
2
5
2
4
8
3
4
4
3
4
4
4
3
5
2
8
2
4
1
5
3
5
3
3
2
5
3
4
8
3
4
4
3
4
4
4
3
5
2
7
2
4
1
5
3
4
3
3
2
5
3
4
8
3
3
3
3
4
4
4
3
5
2
7
2
4
2
5
3
4
3
3
2
6
3
4
8
3
4
4
3
4
4
4
3
5
2
7
2
4
2
5
3
4
3
3
2
6
3
4
8
3
4
4
3
4
4
4
3
5
2
7
2
4
2
5
3
4
3
3
2
6
3
4
8
3
4
4
3
4
4
4
3
5
2
7
2
4
1
5
3
4
3
3
2
5
3
4
8
3
4
4
3
4
4
4
3
5
2
7
2
4
1
5
3
4
3
3
2
5
3
4
8
3
4
4
3
4
4
4
3
5
2
7
2
4
1
5
3
4
3
3
2
5
3
4
8
3
5
4
3
4
5
4
3
5
2
7
2
4
1
5
3
4
3
3
2
5
3
4
8
3
4
4
3
4
4
4
3
5
2
7
2
4
1
5
3
4
3
3
2
5
3
4
8
3
4
4
3
4
4
4
3
5
2
7
2
4
2
5
3
4
3
3
2
6
3
4
8
3
3
3
3
4
4
4
3
5
2
8
2
4
1
4
3
5
3
3
2
5
3
4
7
3
4
4
3
4
4
4
3
5
1
7
2
4
1
5
3
4
3
3
2
5
2
4
8
3
4
4
3
4
4
4
3
5
2
7
2
4
1
5
3
4
3
3
2
5
3
4
8
3
4
4
3
4
4
4
3
5
1
7
2
4
1
5
3
4
3
3
2
5
2
4
8
3
4
4
3
4
4
4
3
5
1
7
2
4
1
5
3
4
3
3
2
5
2
4
8
3
4
4
3
4
4
4
3
5
1
7
2
4
1
5
3
4
3
3
2
5
2
4
8
3
3
3
3
4
4
4
3
5
2
7
2
4
1
5
3
4
3
3
2
5
3
4
8
3
5
4
3
4
5
4
3
5
1
7
2
4
2
5
3
4
3
3
2
6
2
4
8
3
5
4
3
4
5
4
3
5
1
7
2
4
2
5
3
4
3
3
2
6
2
4
8
3
5
4
3
4
5
4
3
5
1
7
2
4
1
5
3
4
3
3
2
5
2
4
8
3
4
4
3
4
4
4
3
5
1
7
2
4
1
5
3
4
3
3
2
5
2
4
8
3
4
4
3
4
4
4
3
5
1
7
2
4
1
5
3
4
3
3
2
5
2
4
8
3
5
4
3
4
5
4
3
5
1
7
2
4
1
5
3
4
3
3
2
5
2
4
8
4
5
4
3
4
5
4
4
5
2
7
2
4
2
5
3
4
3
3
2
6
3
4
8
3
4
4
3
4
4
4
3
5
2
7
2
4
1
5
3
4
3
3
2
5
3
4
8
3
4
4
3
4
4
4
3
5
2
7
2
4
1
5
3
4
3
3
2
5
3
4
8
3
4
4
3
4
4
4
3
5
2
7
2
4
1
5
3
4
3
3
2
5
3
4
8
3
3
3
3
4
4
4
3
5
2
7
2
4
1
5
3
4
3
3
2
5
3
4
8
3
4
4
3
4
4
4
3
5
2
7
2
4
1
5
3
4
3
3
2
5
3
4
8
3
4
4
3
4
4
4
3
5
1
7
2
4
1
5
3
4
3
3
2
5
2
4
8
4
5
4
3
4
5
4
4
5
1
7
2
4
2
5
3
4
3
3
2
6
2
4
8
3
4
4
3
4
4
4
3
5
1
7
2
4
1
5
3
4
3
3
2
5
2
4
8
3
4
4
3
4
4
4
3
5
1
7
2
4
1
5
3
4
3
3
2
5
2
4
8
3
4
4
3
4
4
4
3
5
1
7
2
4
1
5
3
4
3
3
2
5
2
4
8
3
5
4
3
4
5
4
3
5
1
7
2
4
1
5
3
4
3
3
2
5
2
4
8
3
4
4
3
4
4
4
3
5
1
7
2
4
1
5
3
4
3
3
2
5
2
4
8
3
4
4
3
4
4
4
3
5
1
8
2
4
1
5
3
5
3
3
2
5
2
4
8
3
4
4
3
4
4
4
3
5
1
8
2
4
1
5
3
5
3
3
2
5
2
4
8
3
4
4
3
4
4
4
3
5
1
8
2
4
1
5
3
5
3
3
2
5
2
4
8
4
4
4
3
4
4
4
4
5
1
8
2
4
2
5
3
5
3
3
2
6
2
4
8
3
4
4
3
4
4
4
3
5
1
9
2
4
3
5
3
5
3
3
2
6
2
4
8
4
4
4
3
4
4
4
4
5
1
7
2
4
2
5
3
4
3
3
2
6
2
4
8
4
4
4
3
4
4
4
4
5
1
7
2
4
2
5
3
4
3
3
2
6
2
4
8
4
4
4
3
4
4
4
4
5
1
8
2
4
2
5
3
5
3
3
2
6
2
4
8
4
4
4
3
4
4
4
4
5
1
8
2
4
2
5
3
5
3
3
2
6
2
4
8
4
4
4
3
4
4
4
4
5
1
8
2
4
1
5
3
5
3
3
2
5
2
4
8
4
4
4
3
4
4
4
4
5
1
7
2
4
1
5
3
4
3
3
2
5
2
4
8
4
4
4
3
4
4
4
4
5
1
7
2
4
1
5
3
4
3
3
2
5
2
4
8
3
4
4
3
4
4
4
3
5
1
7
2
4
2
5
3
4
3
3
2
6
2
4
8
3
4
4
3
4
4
4
3
5
1
7
2
4
2
5
3
4
3
3
2
6
2
4
8
3
4
4
3
4
4
4
3
5
1
8
2
4
2
5
3
5
3
3
2
6
2
4
8
3
4
4
3
4
4
4
3
5
1
8
2
4
2
5
3
5
3
3
2
6
2
4
8
3
4
4
3
4
4
4
3
5
1
7
2
4
2
5
3
4
3
3
2
6
2
4
8
3
4
4
3
4
4
4
3
5
1
7
2
4
2
5
3
4
3
3
2
6
2
4
8
3
4
4
3
4
4
4
3
5
1
7
2
4
2
5
3
4
3
3
2
6
2
4
8
3
4
4
3
4
4
4
3
5
1
8
2
4
2
5
3
5
3
3
2
6
2
4
8
3
4
4
3
4
4
4
3
5
1
8
2
4
2
5
3
5
3
3
2
6
2
4
8
3
4
4
3
4
4
4
3
5
1
8
2
4
2
5
3
5
3
3
2
6
2
4
8
3
4
4
3
4
4
4
3
5
1
8
2
4
2
5
3
5
3
3
2
6
2
4
8
3
5
4
3
4
5
4
3
5
1
8
2
4
2
5
3
5
3
3
2
6
2
4
8
3
5
4
3
4
5
4
3
5
1
8
2
4
2
5
3
5
3
3
2
6
2
4
8
3
4
4
3
4
4
4
3
5
1
8
2
4
2
5
3
5
3
3
2
6
2
4
8
3
4
4
3
4
4
4
3
5
1
8
2
4
2
5
3
5
3
3
2
6
2
4
8
3
4
4
3
4
4
4
3
5
1
8
2
4
2
5
3
5
3
3
2
6
2
4
8
3
5
4
3
4
5
4
3
5
1
9
2
4
3
5
3
5
3
3
2
6
2
4
8
3
5
4
3
4
5
4
3
5
1
9
2
4
3
5
3
5
3
3
2
6
2
4
8
3
5
4
3
4
5
4
3
5
1
9
2
4
3
5
3
5
3
3
2
6
2
4
8
3
4
4
3
4
4
4
3
5
1
9
2
4
3
5
3
5
3
3
2
6
2
4
8
3
5
4
3
4
5
4
3
5
1
9
2
4
3
5
3
5
3
3
2
6
2
4
8
3
5
4
3
4
5
4
3
5
1
9
2
4
3
5
3
5
3
3
2
6
2
4
8
3
5
4
3
4
5
4
3
5
1
9
2
4
3
5
3
5
3
3
2
6
2
4
8
3
5
4
3
4
5
4
3
5
1
9
2
4
3
5
3
5
3
3
2
6
2
4
8
3
5
4
3
4
5
4
3
5
1
9
2
4
3
5
3
5
3
3
2
7
2
4
8
4
5
4
3
4
5
4
3
5
1
9
2
4
3
5
3
5
3
3
2
6
2
4
8
3
5
4
3
4
5
4
3
5
1
9
2
4
3
5
3
5
3
3
2
6
2
4
8
3
4
4
3
4
4
4
3
5
1
9
2
4
2
5
3
5
3
3
2
5
2
4
8
3
5
4
3
4
5
4
3
5
1
9
2
4
3
5
3
5
3
3
2
6
2
4
8
3
4
4
3
4
4
4
3
5
1
9
2
4
3
5
3
5
3
3
2
6
2
4
8
3
4
4
3
4
4
4
3
5
1
9
2
4
3
5
3
5
3
3
2
7
2
4
8
4
4
4
3
4
4
4
3
5
1
9
2
4
3
5
3
5
3
3
2
7
2
4
8
4
4
4
3
4
4
4
3
5
1
9
2
4
3
5
3
5
3
3
2
7
2
4
8
4
5
4
3
4
5
4
3
5
1
9
2
4
3
5
3
5
3
3
2
6
2
4
8
3
5
4
3
4
5
4
3
5
1
9
2
4
3
5
3
5
3
3
2
6
2
4
8
3
4
3
3
4
5
4
3
5
1
9
2
4
3
5
3
5
3
3
2
7
2
4
8
4
5
4
3
4
5
4
3
5
1
9
2
4
3
5
3
5
3
3
2
7
2
4
8
4
5
4
3
4
5
4
3
5
1
9
2
4
3
5
3
5
3
3
2
8
2
4
8
4
5
4
3
4
5
4
4
5
1
9
2
4
3
5
3
5
3
3
2
8
2
4
8
4
5
4
3
4
5
4
4
5
1
9
2
4
3
5
3
5
3
3
2
8
2
4
8
4
5
4
3
4
5
4
4
5
1
9
2
4
3
5
3
5
3
3
2
8
2
4
8
4
4
3
3
4
5
4
4
5
1
9
2
4
3
5
3
5
3
3
2
7
2
4
8
4
5
4
3
4
5
4
3
5
1
9
2
4
3
5
3
5
3
3
2
7
2
4
8
4
5
4
3
4
5
4
3
5
1
9
2
4
3
5
3
5
3
3
2
7
2
4
8
4
5
4
3
4
5
4
3
5
1
9
2
4
3
5
3
5
3
3
2
7
2
4
8
4
5
4
3
4
5
4
3
5
1
9
2
4
3
5
3
5
3
3
2
7
2
4
8
4
5
4
3
4
5
4
3
5
1
9
2
4
3
5
3
5
3
3
2
7
2
4
8
4
5
4
3
4
5
4
3
5
1
9
2
4
3
5
3
5
3
3
2
8
2
4
8
4
5
4
3
4
5
4
4
5
1
9
2
4
3
5
3
5
3
3
2
8
2
4
8
4
5
4
3
4
5
4
4
5
1
9
2
4
3
5
3
5
3
3
2
8
2
4
8
4
4
3
3
4
5
4
4
5
1
9
2
4
3
5
3
5
3
3
2
7
2
4
8
4
5
4
3
4
5
4
3
5
1
9
2
4
3
5
3
5
3
3
2
7
2
4
8
4
5
4
3
4
5
4
3
5
1
9
2
4
3
5
3
5
3
3
2
7
2
4
8
4
5
4
3
4
5
4
3
5
1
9
2
4
3
5
3
5
3
3
2
7
2
4
8
4
5
4
3
4
5
4
3
5
1
9
2
4
3
5
3
5
3
3
2
7
2
4
8
4
5
4
3
4
5
4
3
5
1
9
2
4
3
5
3
5
3
3
2
7
2
4
8
4
5
4
3
4
5
4
3
5
1
9
2
4
3
5
3
5
3
3
2
8
2
4
8
4
5
4
3
4
5
4
4
5
1
9
2
4
3
5
3
5
3
3
2
8
2
4
8
4
5
4
3
4
5
4
4
5
1
9
2
4
3
5
3
5
3
3
2
8
2
4
8
4
5
4
3
4
5
4
4
5
1
9
2
4
3
5
3
5
3
3
2
8
2
4
8
4
5
4
3
4
5
4
4
5
1
9
2
4
3
5
3
5
3
3
2
8
2
4
8
4
5
4
3
4
5
4
4
5
1
9
2
4
3
5
3
5
3
3
2
8
2
4
8
4
5
4
3
4
5
4
4
5
1
9
2
4
3
5
3
5
3
3
2
8
2
4
8
4
5
4
3
4
5
4
4
5
1
9
2
4
3
5
3
5
3
3
2
8
2
4
8
4
5
4
3
4
5
4
4
5
1
9
2
4
3
5
3
5
3
3
2
7
2
4
8
4
5
4
3
4
5
4
3
5
1
9
2
4
3
5
3
5
3
3
2
7
2
4
8
4
5
4
3
4
5
4
3
5
1
9
2
4
3
5
3
5
3
3
2
7
2
4
8
4
5
4
3
4
5
4
3
5
1
9
2
4
3
5
3
5
3
3
2
6
2
4
8
3
5
4
3
4
5
4
3
5
1
9
2
4
3
5
3
5
3
3
2
7
2
4
8
4
5
4
3
4
5
4
3
5
1
9
2
4
3
5
3
5
3
3
2
6
2
4
8
3
5
4
3
4
5
4
3
5
1
9
2
4
3
5
3
5
3
3
2
6
2
4
8
3
5
4
3
4
5
4
3
5
1
9
2
4
2
5
3
5
3
3
2
7
2
4
8
4
5
4
3
4
5
4
4
5
1
9
2
4
3
5
3
5
3
3
2
8
2
4
8
4
4
3
3
4
5
4
4
5
1
9
2
4
3
5
3
5
3
3
2
8
2
4
8
4
4
3
3
4
5
4
4
5
1
9
2
4
3
5
3
5
3
3
2
8
2
4
8
4
3
3
3
4
4
4
4
5
1
9
2
4
3
5
3
5
3
3
2
8
2
4
8
4
5
4
3
4
5
4
4
5
1
9
2
4
3
5
3
5
3
3
2
7
2
4
8
4
4
4
3
4
4
4
3
5
1
9
2
4
3
5
3
5
3
3
2
7
2
4
8
4
5
4
3
4
5
4
3
5
1
9
2
4
2
5
3
5
3
3
2
6
2
4
8
4
3
3
3
4
4
4
3
5
1
9
2
4
3
5
3
5
3
3
2
7
2
4
8
4
4
4
3
4
4
4
3
5
1
9
2
4
3
5
3
5
3
3
2
7
2
4
8
4
5
4
3
4
5
4
3
5
1
9
2
4
3
5
3
5
3
3
2
7
2
4
8
4
4
4
3
4
4
4
3
5
1
9
2
4
3
5
3
5
3
3
2
7
2
4
8
4
3
3
3
4
4
4
3
5
1
9
2
4
3
5
3
5
3
3
2
8
2
4
8
4
4
4
3
4
4
4
4
5
1
9
2
4
3
5
3
5
3
3
2
8
2
4
8
4
4
4
3
4
4
4
4
5
1
9
2
4
3
5
3
5
3
3
2
8
2
4
8
4
5
4
3
4
5
4
4
5
1
9
2
4
3
5
3
5
3
3
2
8
2
4
8
4
5
4
3
4
5
4
4
5
1
9
2
4
4
6
3
5
3
3
2
8
2
4
8
4
5
4
3
4
5
4
4
5
1
9
2
4
3
5
3
5
3
3
2
8
2
4
8
4
3
3
3
4
4
4
4
5
1
9
2
4
3
5
3
5
3
3
2
8
2
4
8
4
4
4
3
4
4
4
4
5
1
9
2
4
3
5
3
5
3
3
2
7
2
4
8
4
4
4
3
4
4
4
3
5
1
9
2
4
3
5
3
5
3
3
2
7
2
4
8
4
3
3
3
4
4
4
3
5
1
9
2
4
3
5
3
5
3
3
2
7
2
4
8
4
3
3
3
4
4
4
3
5
1
9
2
4
3
5
3
5
3
3
2
7
2
4
8
4
4
4
3
4
4
4
3
5
1
9
2
4
3
5
3
5
3
3
2
7
2
4
8
4
4
3
3
4
5
4
3
5
1
9
2
4
3
5
3
5
3
3
2
7
2
4
8
4
5
4
3
4
5
4
3
5
1
9
2
4
3
5
3
5
3
3
2
7
2
4
8
4
3
3
3
4
4
4
3
5
1
9
2
4
3
5
3
5
3
3
2
6
2
4
8
3
4
4
3
4
4
4
3
5
1
9
2
4
3
5
3
5
3
3
2
6
2
4
8
3
4
4
3
4
4
4
3
5
1
9
2
4
3
5
3
5
3
3
2
7
2
4
8
4
4
4
3
4
4
4
3
5
1
9
2
4
4
6
3
5
3
3
2
7
2
4
8
4
4
4
3
4
4
4
3
5
1
9
2
4
3
5
3
5
3
3
3
7
2
4
8
4
4
3
3
4
6
4
3
5
1
9
2
4
3
5
3
5
3
3
2
7
2
4
8
4
3
3
3
4
4
4
3
5
1
9
2
4
3
5
3
5
3
3
2
7
2
4
8
4
4
3
3
4
5
4
3
5
1
9
2
4
2
5
3
5
3
3
2
6
2
4
8
4
5
4
3
4
5
4
3
5
1
9
2
4
2
5
3
5
3
3
2
6
2
4
8
4
5
4
3
4
5
4
3
5
1
9
2
4
3
6
3
5
3
3
2
6
2
4
8
4
4
4
3
4
4
4
3
5
1
9
2
4
2
5
3
5
3
3
2
6
2
4
8
4
4
4
3
4
4
4
3
5
1
9
2
4
2
5
3
5
3
3
2
6
2
4
8
4
5
4
3
4
5
4
3
5
1
9
2
4
2
5
3
5
4
3
2
5
2
4
8
3
5
4
4
4
5
4
3
5
1
9
2
4
2
5
3
5
4
3
2
5
2
4
8
3
5
4
4
4
5
4
3
5
1
8
2
4
1
5
3
5
3
3
3
6
2
4
8
4
4
3
3
4
6
4
3
5
1
9
2
4
2
5
3
5
3
3
2
6
2
4
8
4
5
4
3
4
5
4
3
5
1
9
2
4
2
5
3
5
3
3
2
6
2
4
8
4
5
4
3
4
5
4
3
5
1
9
2
4
2
5
3
5
3
3
3
6
2
4
8
4
4
4
3
4
5
4
3
5
1
9
2
4
2
5
3
5
3
3
3
6
2
4
8
4
4
4
3
4
5
4
3
5
1
9
2
4
2
5
3
5
3
3
2
6
2
4
8
4
4
4
3
4
4
4
3
5
1
10
2
4
2
5
3
5
3
3
2
6
2
4
8
5
4
4
3
4
4
4
3
5
1
9
2
4
2
5
3
5
4
3
2
6
2
4
8
4
4
4
4
4
4
4
3
5
1
9
2
4
2
5
3
5
3
3
2
6
2
4
8
4
4
4
3
4
4
4
3
5
1
9
2
4
2
5
3
5
3
3
3
6
2
4
8
4
5
4
3
4
6
4
3
5
1
9
2
4
2
5
3
5
4
3
3
6
2
4
8
4
4
4
4
4
5
4
3
5
1
9
2
4
2
5
3
5
3
3
2
5
2
4
8
3
4
4
3
4
4
4
3
5
1
9
2
4
2
5
3
5
3
3
3
6
2
4
8
4
5
4
3
4
6
4
3
5
1
9
2
4
2
5
3
5
3
3
2
6
2
4
8
4
5
4
3
4
5
4
3
5
1
9
2
4
2
5
3
5
3
3
2
6
2
4
8
4
5
4
3
4
5
4
3
5
1
9
2
4
2
5
3
5
3
3
3
6
2
4
8
4
4
4
3
4
5
4
3
5
1
9
2
4
3
6
3
5
3
3
3
6
2
4
8
4
4
3
3
4
6
4
3
5
1
9
2
4
2
5
3
5
4
3
3
6
2
4
8
4
4
3
4
4
6
4
3
5
1
9
2
4
2
5
3
5
3
3
3
6
2
4
8
4
5
4
3
4
6
4
3
5
1
9
2
4
2
5
3
5
3
3
3
6
2
4
8
4
5
4
3
4
6
4
3
5
1
9
2
4
2
5
3
5
3
3
3
5
2
4
8
3
5
4
3
4
6
4
3
5
1
9
2
4
2
5
3
5
3
3
3
5
2
4
8
3
3
3
3
4
5
4
3
5
1
9
2
4
2
5
3
5
3
3
3
6
2
4
8
4
4
4
3
4
5
4
3
5
1
8
2
4
1
5
3
5
3
3
3
6
2
4
8
4
4
3
3
4
6
4
3
5
1
9
2
4
2
5
3
5
3
3
3
6
2
4
8
4
4
3
3
4
6
4
3
5
1
9
2
4
2
5
3
5
3
3
3
5
2
4
8
3
4
3
3
4
6
4
3
5
1
9
2
4
2
5
3
5
3
3
3
6
2
4
8
4
5
4
3
4
6
4
3
5
1
8
2
4
1
5
3
5
3
3
3
6
2
4
8
4
3
3
3
4
5
4
3
5
1
9
2
4
2
5
3
5
3
3
3
6
2
4
8
4
3
3
3
4
5
4
3
5
1
8
2
4
1
5
3
5
3
3
3
6
2
4
8
4
5
4
3
4
6
4
3
5
1
9
2
4
2
5
3
5
4
3
3
6
2
4
8
4
4
4
4
4
5
4
3
5
1
9
2
4
2
5
3
5
4
3
3
6
2
4
8
4
4
4
4
4
5
4
3
5
1
9
2
4
2
5
3
5
3
3
3
6
2
4
8
4
4
3
3
4
6
4
3
5
1
8
2
4
1
5
3
5
4
3
3
6
2
4
8
4
4
3
4
4
6
4
3
5
1
8
2
4
1
5
3
5
4
3
3
6
2
4
8
4
5
4
4
4
6
4
3
5
1
8
2
4
1
5
3
5
4
3
3
6
2
4
8
4
4
3
4
4
6
4
3
5
1
8
2
4
1
5
3
5
4
3
3
6
2
4
8
4
4
3
4
4
6
4
3
5
1
8
2
4
1
5
3
5
4
3
3
6
2
4
8
4
5
4
4
4
6
4
3
5
1
8
2
4
1
5
3
5
4
3
3
6
2
4
8
4
5
4
4
4
6
4
3
5
1
8
2
4
1
5
3
5
3
3
3
6
2
4
8
4
4
3
3
4
6
4
3
5
1
8
2
4
1
5
3
5
3
3
3
6
2
4
8
4
4
4
3
4
5
4
3
5
1
8
2
4
1
5
3
5
4
3
3
6
2
4
8
4
4
3
4
4
6
4
3
5
1
8
2
4
1
5
3
5
4
3
3
6
2
4
8
4
4
4
4
4
5
4
3
5
1
8
2
4
1
5
3
5
4
3
3
6
2
4
8
4
4
4
4
4
5
4
3
5
1
8
2
4
2
5
3
5
4
3
3
7
2
4
8
4
4
4
4
4
5
4
3
5
1
8
2
4
1
5
3
5
4
3
3
6
2
4
8
4
3
3
4
4
5
4
3
5
1
8
2
4
1
5
3
5
4
3
3
6
2
4
8
4
5
4
4
4
6
4
3
5
1
8
2
4
1
5
3
5
4
3
3
6
2
4
8
4
4
3
4
4
6
4
3
5
1
8
2
4
2
5
3
5
4
3
3
7
2
4
8
4
5
4
4
4
6
4
3
5
1
8
2
4
2
5
3
5
4
3
3
7
2
4
8
4
5
4
4
4
6
4
3
5
1
8
2
4
2
5
3
5
4
3
3
7
2
4
8
4
5
4
4
4
6
4
3
5
1
8
2
4
2
4
3
5
4
3
3
7
2
4
7
5
5
4
4
4
6
4
4
5
1
8
2
4
2
5
3
5
3
3
3
7
2
4
8
5
4
3
3
4
6
4
4
5
1
8
2
4
2
5
3
5
3
3
3
8
2
4
8
5
5
4
3
4
6
4
5
5
1
8
2
4
1
5
3
5
4
3
2
6
2
4
8
4
5
4
4
4
5
4
3
5
1
8
2
4
1
4
3
5
4
3
2
6
2
4
7
4
4
4
4
4
4
4
3
5
1
8
2
4
1
4
3
5
4
3
3
6
2
4
7
4
3
3
4
4
5
4
3
5
1
8
2
4
1
4
3
5
4
3
3
6
2
4
7
4
4
4
4
4
5
4
3
5
1
8
2
4
1
5
3
5
4
3
3
6
2
4
8
4
4
4
4
4
5
4
3
5
1
8
2
4
1
5
3
5
3
3
3
6
2
4
8
4
4
4
3
4
5
4
3
5
1
8
2
4
1
5
3
5
4
3
3
6
2
4
8
4
5
4
4
4
6
4
3
5
1
8
2
4
1
5
3
5
3
3
3
6
2
4
8
4
5
4
3
4
6
4
3
5
1
8
2
4
1
5
3
5
3
3
3
6
2
4
8
4
5
4
3
4
6
4
3
5
1
8
2
4
1
5
3
5
3
3
3
6
2
4
8
4
4
4
3
4
5
4
3
5
1
8
2
4
1
5
3
5
3
3
2
6
2
4
8
4
4
4
3
4
4
4
3
5
1
8
2
4
1
5
3
5
4
3
3
6
2
4
8
4
4
4
4
4
5
4
3
5
1
8
2
4
1
5
3
5
3
3
3
6
2
4
8
4
4
4
3
4
5
4
3
5
1
8
3
4
1
5
3
5
3
3
2
6
2
4
8
4
3
3
3
4
4
4
3
6
1
8
2
4
1
5
3
5
4
3
2
6
2
4
8
4
3
3
4
4
4
4
3
5
1
8
3
4
1
5
3
5
4
3
2
6
2
4
8
4
4
4
4
4
4
4
3
6
1
8
3
4
1
5
3
5
3
3
2
6
2
4
8
4
3
3
3
4
4
4
3
6
1
8
3
4
1
5
3
5
3
3
2
6
2
4
8
4
4
4
3
4
4
4
3
6
1
8
2
4
1
5
3
5
3
3
2
6
2
4
8
4
4
4
3
4
4
4
3
5
1
8
3
4
1
5
3
5
3
3
2
6
2
4
8
4
3
3
3
4
4
4
3
6
1
8
2
4
1
5
3
5
3
3
2
6
2
4
8
4
4
4
3
4
4
4
3
5
1
8
3
4
1
5
3
5
3
3
2
6
2
4
8
4
4
4
3
4
4
4
3
6
1
8
2
4
1
5
3
5
3
3
2
6
2
4
8
4
4
4
3
4
4
4
3
5
1
8
2
4
1
5
3
5
3
3
2
6
2
4
8
4
4
4
3
4
4
4
3
5
1
8
2
4
1
5
3
5
3
3
2
6
2
4
8
4
4
4
3
4
4
4
3
5
1
8
2
4
1
5
3
5
3
3
2
6
2
4
8
4
3
3
3
4
4
4
3
5
1
8
2
4
1
5
3
5
3
3
3
6
2
4
8
4
4
4
3
4
5
4
3
5
1
8
3
4
1
5
3
5
3
3
3
6
2
4
8
4
4
4
3
4
5
4
3
6
1
8
2
4
1
5
3
5
3
3
2
6
2
4
8
4
4
4
3
4
4
4
3
5
1
8
2
4
1
5
3
5
3
3
2
6
2
4
8
4
4
4
3
4
4
4
3
5
1
8
2
4
1
5
3
5
3
3
2
6
2
4
8
4
3
3
3
4
4
4
3
5
1
8
2
4
1
5
3
5
3
3
2
6
2
4
8
4
3
3
3
4
4
4
3
5
1
8
3
4
1
5
3
5
3
3
2
6
2
4
8
4
4
3
3
4
5
4
3
6
1
8
3
4
1
5
3
5
3
3
2
6
2
4
8
4
3
3
3
4
4
4
3
6
1
8
3
4
1
5
3
5
3
3
2
6
2
4
8
4
4
4
3
4
4
4
3
6
1
8
3
4
1
5
3
5
3
3
2
6
2
4
8
4
5
4
3
4
5
4
3
6
1
8
2
4
1
5
3
5
3
3
2
6
2
4
8
4
4
4
3
4
4
4
3
5
1
8
2
4
1
5
3
5
3
3
2
6
2
4
8
4
4
4
3
4
4
4
3
5
1
8
3
4
1
5
3
5
4
3
2
6
2
4
8
4
5
4
4
4
5
4
3
6
1
8
3
4
1
5
3
5
3
3
2
6
2
4
8
4
5
4
3
4
5
4
3
6
1
8
3
4
1
5
3
5
3
3
2
6
2
4
8
4
5
4
3
4
5
4
3
6
1
8
3
4
1
5
3
5
3
3
3
6
2
4
8
4
5
4
3
4
6
4
3
6
1
8
3
4
1
5
3
5
3
3
2
6
2
4
8
4
5
4
3
4
5
4
3
6
1
8
3
4
1
5
3
5
3
3
2
6
2
4
8
4
5
4
3
4
5
4
3
6
1
8
3
4
1
5
3
5
3
3
2
6
2
4
8
4
4
4
3
4
4
4
3
6
1
8
3
4
1
5
3
5
3
3
2
6
2
4
8
4
5
4
3
4
5
4
3
6
1
8
3
4
1
5
3
5
3
3
2
6
2
4
8
4
4
4
3
4
4
4
3
6
1
8
3
4
1
5
3
5
3
3
2
6
2
4
8
4
5
4
3
4
5
4
3
6
1
8
3
4
1
5
3
5
3
3
2
6
2
4
8
4
5
4
3
4
5
4
3
6
1
8
3
4
1
5
3
5
3
3
2
6
2
4
8
4
3
3
3
4
4
4
3
6
1
9
3
4
2
5
3
5
3
3
2
6
2
4
8
4
5
4
3
4
5
4
3
6
1
9
3
4
2
5
3
5
3
3
2
6
2
4
8
4
5
4
3
4
5
4
3
6
1
8
3
4
2
5
3
5
3
3
2
7
2
4
8
4
4
4
3
4
4
4
3
6
1
8
3
4
1
5
3
5
3
3
2
6
2
4
8
4
4
4
3
4
4
4
3
6
1
9
3
4
2
5
3
5
3
3
2
6
2
4
8
4
4
4
3
4
4
4
3
6
1
9
3
4
2
5
3
5
3
3
2
6
2
4
8
4
4
4
3
4
4
4
3
6
1
8
3
4
1
5
3
5
3
3
2
6
2
4
8
4
4
4
3
4
4
4
3
6
1
9
3
4
2
4
3
5
3
3
2
6
2
4
7
4
4
4
3
4
4
4
3
6
1
9
3
4
3
4
3
5
3
3
2
7
2
4
7
4
4
4
3
4
4
4
3
6
1
9
3
4
3
5
3
5
4
3
2
7
2
4
8
4
4
4
4
4
4
4
3
6
1
9
3
4
3
5
3
5
3
3
2
7
2
4
8
4
4
4
3
4
4
4
3
6
1
9
3
4
3
5
3
5
3
3
2
7
2
4
8
4
4
4
3
4
4
4
3
6
1
9
3
4
3
5
3
5
3
3
2
7
2
4
8
4
4
4
3
4
4
4
3
6
1
9
3
4
3
5
3
5
3
3
2
7
2
4
8
4
4
4
3
4
4
4
3
6
1
9
3
4
3
5
3
5
3
3
2
7
2
4
8
4
4
4
3
4
4
4
3
6
1
8
3
4
2
5
3
5
3
3
2
7
2
4
8
4
4
4
3
4
4
4
3
6
1
9
3
4
4
6
3
5
3
3
2
7
2
4
8
4
4
4
3
4
4
4
3
6
1
9
3
4
3
5
3
5
3
3
2
7
2
4
8
4
4
4
3
4
4
4
3
6
1
8
3
4
3
6
3
5
3
3
2
7
2
4
8
4
4
4
3
4
4
4
3
6
1
8
3
4
3
6
3
5
3
3
2
7
2
4
8
4
4
4
3
4
4
4
3
6
1
9
3
4
3
5
3
5
3
3
2
7
2
4
8
4
4
4
3
4
4
4
3
6
1
8
3
4
2
5
3
5
3
3
2
7
2
4
8
4
4
4
3
4
4
4
3
6
1
8
3
4
2
5
3
5
3
3
2
7
2
4
8
4
4
4
3
4
4
4
3
6
1
9
3
4
3
4
3
5
3
3
2
6
2
4
7
3
4
4
3
4
4
4
3
6
1
9
3
4
3
5
3
5
3
3
2
6
2
4
8
3
4
4
3
4
4
4
3
6
1
9
3
4
3
5
3
5
3
3
2
6
2
4
8
3
4
4
3
4
4
4
3
6
1
9
3
4
3
5
3
5
3
3
2
6
2
4
8
3
4
4
3
4
4
4
3
6
1
9
3
4
2
5
3
5
3
3
2
5
2
4
8
3
4
4
3
4
4
4
3
6
1
9
3
4
2
5
3
5
3
3
2
5
2
4
8
3
4
4
3
4
4
4
3
6
1
9
3
4
3
5
3
5
3
3
2
6
2
4
8
3
4
4
3
4
4
4
3
6
1
9
3
4
3
5
3
5
3
3
2
6
2
4
8
3
4
4
3
4
4
4
3
6
1
9
3
4
3
5
3
5
3
3
2
6
2
4
8
3
4
4
3
4
4
4
3
6
1
9
3
4
2
5
3
5
3
3
2
5
2
4
8
3
4
4
3
4
4
4
3
6
1
9
3
4
2
5
3
5
3
3
2
5
2
4
8
3
4
4
3
4
4
4
3
6
1
9
3
4
2
5
3
5
3
3
2
5
2
4
8
3
4
4
3
4
4
4
3
6
1
9
2
4
2
4
3
5
3
3
2
5
2
4
7
3
4
4
3
4
4
4
3
5
1
9
3
4
2
4
3
5
3
3
2
5
2
4
7
3
4
4
3
4
4
4
3
6
1
9
2
4
2
4
3
5
3
3
2
5
2
4
7
3
4
4
3
4
4
4
3
5
1
9
3
4
2
5
3
5
3
3
2
5
2
4
8
3
4
4
3
4
4
4
3
6
1
9
3
4
2
4
3
5
3
3
2
5
2
4
7
3
4
4
3
4
4
4
3
6
1
9
2
4
2
4
3
5
3
3
2
5
2
4
7
3
4
4
3
4
4
4
3
5
1
9
2
4
2
4
3
5
3
3
2
5
2
4
7
3
4
4
3
4
4
4
3
5
1
9
2
4
2
4
3
5
3
3
3
5
2
4
7
3
4
4
3
4
5
4
3
5
1
9
2
4
2
4
3
5
3
3
2
5
2
4
7
3
4
4
3
4
4
4
3
5
1
9
2
4
2
4
3
5
3
3
2
5
2
4
7
3
4
4
3
4
4
4
3
5
1
9
3
4
2
4
3
5
3
3
2
5
2
4
7
3
4
4
3
4
4
4
3
6
2
9
2
4
2
5
3
5
3
3
2
5
3
4
8
3
4
4
3
4
4
4
3
5
1
9
2
4
2
5
3
5
3
3
2
5
2
4
8
3
4
4
3
4
4
4
3
5
1
9
2
4
2
5
3
5
3
3
2
5
2
4
8
3
5
4
3
4
5
4
3
5
1
9
3
4
2
5
3
5
3
3
2
5
2
4
8
3
4
4
3
4
4
4
3
6
2
9
2
4
2
5
3
5
4
3
2
5
3
4
8
3
5
4
4
4
5
4
3
5
2
9
2
4
2
5
3
5
4
3
2
5
3
4
8
4
4
4
4
4
4
4
4
5
2
9
2
4
2
5
3
5
3
3
2
5
3
4
8
3
5
4
3
4
5
4
3
5
1
9
2
4
2
5
3
5
3
3
2
5
2
4
8
3
5
4
3
4
5
4
3
5
1
9
2
4
2
5
3
5
3
3
2
5
2
4
8
3
5
4
3
4
5
4
3
5
1
9
3
4
2
4
3
5
3
3
2
5
2
4
7
3
5
4
3
4
5
4
3
6
1
9
3
4
2
4
3
5
3
3
2
5
2
4
7
3
5
4
3
4
5
4
3
6
1
9
3
4
2
4
3
5
3
3
2
5
2
4
7
3
5
4
3
4
5
4
3
6
1
9
2
4
2
4
3
5
3
3
2
5
2
4
7
3
4
3
3
4
5
4
3
5
1
9
3
4
2
4
3
5
3
3
2
5
2
4
7
3
5
4
3
4
5
4
3
6
1
9
3
4
2
5
3
5
3
3
2
5
2
4
8
3
5
4
3
4
5
4
3
6
1
9
2
4
2
4
3
5
3
3
2
5
2
4
7
3
5
4
3
4
5
4
3
5
1
9
3
4
2
4
3
5
3
3
2
5
2
4
7
3
5
4
3
4
5
4
3
6
1
9
3
4
2
4
3
5
3
3
2
5
2
4
7
3
5
4
3
4
5
4
3
6
1
9
3
4
2
4
3
5
3
3
2
5
2
4
7
3
5
4
3
4
5
4
3
6
1
9
3
4
2
4
3
5
3
3
2
5
2
4
7
3
5
4
3
4
5
4
3
6
1
8
3
4
1
4
3
5
3
3
2
5
2
4
7
3
4
3
3
4
5
4
3
6
1
9
2
4
2
4
3
5
3
3
2
5
2
4
7
3
5
4
3
4
5
4
3
5
1
9
3
4
2
4
3
5
3
3
2
5
2
4
7
3
5
4
3
4
5
4
3
6
1
8
3
4
1
4
3
5
3
3
2
5
2
4
7
3
3
3
3
4
4
4
3
6
1
8
3
4
1
4
3
5
3
3
2
5
2
4
7
3
5
4
3
4
5
4
3
6
1
9
2
4
2
4
3
5
3
3
2
5
2
4
7
3
3
3
3
4
4
4
3
5
1
9
3
4
2
4
3
5
3
3
2
5
2
4
7
3
4
3
3
4
5
4
3
6
1
9
3
4
2
4
3
5
3
3
2
5
2
4
7
3
4
3
3
4
5
4
3
6
1
9
3
4
2
5
3
5
3
3
2
5
2
4
8
3
5
4
3
4
5
4
3
6
1
9
2
4
2
4
3
5
3
3
2
5
2
4
7
3
4
3
3
4
5
4
3
5
1
9
3
4
2
5
3
5
3
3
2
5
2
4
8
3
4
3
3
4
5
4
3
6
1
9
2
4
2
4
3
5
3
3
2
5
2
4
7
3
4
3
3
4
5
4
3
5
1
8
2
4
1
4
3
5
3
3
2
5
2
4
7
3
5
4
3
4
5
4
3
5
1
9
2
4
2
4
3
5
3
3
2
5
2
4
7
3
4
4
3
4
4
4
3
5
1
9
2
4
2
4
3
5
3
3
2
5
2
4
7
3
4
4
3
4
4
4
3
5
1
8
2
4
1
4
3
5
3
3
3
5
2
4
7
3
4
3
3
4
6
4
3
5
1
9
2
4
2
4
3
5
3
3
2
5
2
4
7
3
3
3
3
4
4
4
3
5
1
9
2
4
2
4
3
5
3
3
2
5
2
4
7
4
4
4
3
4
4
4
4
5
1
8
2
4
1
4
3
5
3
3
2
5
2
4
7
4
4
4
3
4
4
4
4
5
1
8
2
4
1
4
3
5
3
3
3
5
2
4
7
4
4
4
3
4
5
4
4
5
1
8
2
4
1
4
3
5
3
3
3
5
2
4
7
4
4
4
3
4
5
4
4
5
2
8
2
4
1
4
3
5
3
3
3
5
3
4
7
3
4
4
3
4
5
4
3
5
2
10
2
4
2
4
3
5
3
3
3
5
3
4
7
4
4
4
3
4
5
4
3
5
2
8
2
4
1
4
3
5
3
3
3
5
3
4
7
3
4
4
3
4
5
4
3
5
1
9
2
4
2
4
3
5
3
3
3
5
2
4
7
3
4
4
3
4
5
4
3
5
2
9
2
4
2
4
3
5
3
3
3
5
3
4
7
3
3
3
3
4
5
4
3
5
2
8
2
4
1
4
3
5
3
3
3
5
3
4
7
3
3
3
3
4
5
4
3
5
2
8
2
4
1
4
3
5
3
3
3
5
3
4
7
3
4
4
3
4
5
4
3
5
2
8
2
4
1
4
3
5
3
3
3
5
3
4
7
3
4
4
3
4
5
4
3
5
2
8
2
4
1
4
3
5
3
3
2
5
3
4
7
3
4
4
3
4
4
4
3
5
2
9
2
4
2
4
3
5
3
3
3
5
3
4
7
3
4
4
3
4
5
4
3
5
2
8
2
4
1
4
3
5
3
3
3
5
3
4
7
3
4
4
3
4
5
4
3
5
2
8
2
4
1
4
3
5
3
3
2
5
3
4
7
3
4
4
3
4
4
4
3
5
1
8
2
4
1
4
3
5
3
3
2
5
2
4
7
3
5
4
3
4
5
4
3
5
1
8
2
4
1
4
3
5
3
3
2
6
2
4
7
4
4
4
3
4
4
4
3
5
1
8
2
4
1
4
3
5
3
3
2
6
2
4
7
4
4
4
3
4
4
4
3
5
2
8
2
4
1
4
3
5
3
3
2
5
3
4
7
3
5
4
3
4
5
4
3
5
2
8
2
4
1
4
3
5
3
3
2
5
3
4
7
3
5
4
3
4
5
4
3
5
2
8
2
4
1
4
3
5
3
3
2
5
3
4
7
3
5
4
3
4
5
4
3
5
2
8
2
4
1
4
3
5
4
3
2
5
3
4
7
3
5
4
4
4
5
4
3
5
2
8
2
4
1
4
3
5
3
3
2
5
3
4
7
3
5
4
3
4
5
4
3
5
2
8
2
4
1
4
3
5
3
3
2
5
3
4
7
3
5
4
3
4
5
4
3
5
2
8
2
4
2
5
3
5
3
3
2
5
3
4
7
3
5
4
3
4
5
4
3
5
2
8
3
4
1
4
3
5
3
3
2
5
3
4
7
4
5
4
3
4
5
4
4
6
2
8
2
4
1
4
3
5
3
3
2
5
3
4
7
4
5
4
3
4
5
4
4
5
2
8
2
4
1
5
3
5
3
3
2
5
3
4
8
3
5
4
3
4
5
4
3
5
2
8
3
4
2
5
3
5
3
3
2
5
3
4
7
3
5
4
3
4
5
4
3
6
1
8
2
4
2
6
3
5
3
3
2
5
2
4
8
4
5
4
3
4
5
4
4
5
1
8
2
4
1
5
3
5
3
3
2
5
2
4
8
4
5
4
3
4
5
4
4
5
1
8
2
4
1
5
3
5
3
3
3
5
2
4
8
3
5
4
3
4
6
4
3
5
1
8
3
4
1
5
3
5
3
3
2
5
2
4
8
3
5
4
3
4
5
4
3
6
1
8
3
4
1
5
3
5
3
3
2
5
2
4
8
4
5
4
3
4
5
4
4
6
1
9
3
4
1
5
3
5
3
3
2
5
2
4
8
5
5
4
3
4
5
4
4
6
1
8
3
4
1
5
3
5
3
3
2
5
2
4
8
3
5
4
3
4
5
4
3
6
1
8
3
4
1
5
3
5
3
3
2
5
2
4
8
4
5
4
3
4
5
4
4
6
1
8
2
4
1
4
3
5
3
3
2
5
2
4
7
3
5
4
3
4
5
4
3
5
2
8
3
4
1
5
3
5
3
3
2
5
3
4
8
3
5
4
3
4
5
4
3
6
2
8
2
4
1
5
3
5
3
3
2
5
3
4
8
3
5
4
3
4
5
4
3
5
1
8
2
4
1
5
3
5
3
3
2
5
2
4
8
3
5
4
3
4
5
4
3
5
1
8
2
4
1
5
3
5
3
3
2
5
2
4
8
4
5
4
3
4
5
4
4
5
1
8
3
4
1
5
3
5
3
3
2
5
2
4
8
3
5
4
3
4
5
4
3
6
1
8
2
4
1
5
3
5
3
3
2
5
2
4
8
3
5
4
3
4
5
4
3
5
2
8
2
4
1
5
3
5
3
3
2
5
3
4
8
3
5
4
3
4
5
4
3
5
2
8
2
4
1
5
3
5
3
3
2
5
3
4
8
3
5
4
3
4
5
4
3
5
1
8
2
4
1
5
3
5
3
3
2
5
2
4
8
3
5
4
3
4
5
4
3
5
1
8
3
4
1
5
3
5
3
3
2
5
2
4
8
3
5
4
3
4
5
4
3
6
1
8
3
4
1
5
3
5
3
3
2
5
2
4
8
3
5
4
3
4
5
4
3
6
1
8
3
4
1
5
3
5
3
3
2
5
2
4
8
3
5
4
3
4
5
4
3
6
1
8
3
4
1
5
3
5
3
3
2
5
2
4
8
3
5
4
3
4
5
4
3
6
2
8
3
4
1
5
3
5
3
3
2
5
3
4
8
3
4
4
3
4
4
4
3
6
1
8
3
4
1
5
3
5
3
3
2
5
2
4
8
3
5
4
3
4
5
4
3
6
1
8
2
4
1
5
3
5
3
3
2
5
2
4
8
3
5
4
3
4
5
4
3
5
1
8
3
4
1
5
3
5
3
3
2
5
2
4
8
3
5
4
3
4
5
4
3
6
1
8
2
4
1
5
3
5
3
3
2
5
2
4
8
4
5
4
3
4
5
4
4
5
1
8
2
4
1
5
3
5
3
3
2
5
2
4
8
4
4
4
3
4
4
4
4
5
2
8
3
4
1
5
3
5
3
3
2
5
3
4
8
4
4
3
3
4
5
4
4
6
2
8
3
4
1
4
3
5
3
3
2
5
3
4
7
4
3
3
3
4
4
4
4
6
2
8
3
4
1
5
3
5
3
3
2
6
3
4
8
4
4
4
3
4
4
4
5
6
1
8
3
4
1
5
3
5
3
3
2
6
2
4
8
4
3
3
3
4
4
4
5
6
1
8
2
4
1
5
3
5
3
3
2
6
2
4
8
4
4
4
3
4
4
4
5
5
1
8
3
4
1
5
3
5
3
3
2
6
2
4
8
4
4
4
3
4
4
4
5
6
2
8
2
4
1
5
3
5
4
3
2
6
3
4
8
4
3
3
4
4
4
4
5
5
2
8
3
4
1
5
3
5
3
3
2
5
3
4
8
3
4
4
3
4
4
4
3
6
1
8
2
4
1
5
3
5
3
3
2
6
2
4
8
4
4
4
3
4
4
4
5
5
1
8
2
4
1
5
3
5
3
3
2
5
2
4
8
3
4
4
3
4
4
4
3
5
1
8
2
4
1
5
3
5
3
3
2
5
2
4
8
3
4
4
3
4
4
4
3
5
1
8
3
4
1
5
3
5
4
3
3
6
2
4
8
3
4
4
4
4
5
4
4
6
1
8
3
4
1
5
3
5
3
3
2
6
2
4
8
3
4
4
3
4
4
4
4
6
1
8
2
4
1
5
3
5
3
3
3
6
2
4
8
4
4
4
3
4
5
4
5
5
1
8
2
4
1
5
3
5
3
3
2
5
2
4
8
4
4
4
3
4
4
4
4
5
1
8
3
4
1
5
3
5
4
3
2
6
2
4
8
4
4
4
4
4
4
4
5
6
1
8
2
4
1
5
3
5
3
3
2
5
2
4
8
4
4
4
3
4
4
4
4
5
1
8
3
4
1
5
3
5
3
3
3
6
2
4
8
3
4
4
3
4
5
4
4
6
1
8
3
4
1
5
3
5
3
3
3
6
2
4
8
3
4
4
3
4
5
4
4
6
1
8
3
4
1
5
3
5
3
3
3
6
2
4
8
3
3
3
3
4
5
4
4
6
1
8
3
4
1
5
3
5
3
3
2
5
2
4
8
3
4
4
3
4
4
4
3
6
1
8
3
4
1
5
3
5
3
3
3
6
2
4
8
3
4
4
3
4
5
4
4
6
1
8
2
4
1
5
3
5
3
3
3
6
2
4
8
3
4
4
3
4
5
4
4
5
1
8
3
4
1
5
3
5
3
3
2
5
2
4
8
3
3
3
3
4
4
4
3
6
1
8
2
4
1
5
3
5
3
3
3
6
2
4
8
3
3
3
3
4
5
4
4
5
1
8
2
4
1
5
3
5
3
3
3
6
2
4
8
3
3
3
3
4
5
4
4
5
1
8
2
4
1
5
3
5
3
3
3
6
2
4
8
3
4
4
3
4
5
4
4
5
1
8
2
4
1
5
3
5
3
3
3
6
2
4
8
3
4
4
3
4
5
4
4
5
1
8
3
4
1
5
3
5
3
3
3
6
2
4
8
3
4
4
3
4
5
4
4
6
1
8
2
4
1
5
3
5
3
3
3
6
2
4
8
4
3
3
3
4
5
4
5
5
1
8
3
4
1
5
3
5
3
3
2
6
2
4
8
3
4
4
3
4
4
4
4
6
1
8
2
4
1
5
3
5
3
3
2
6
2
4
8
3
4
4
3
4
4
4
4
5
1
8
2
4
1
5
3
5
3
3
2
6
2
4
8
3
4
4
3
4
4
4
4
5
1
8
3
4
1
5
3
5
3
3
3
6
2
4
8
3
4
4
3
4
5
4
4
6
1
8
3
4
1
5
3
5
3
3
3
6
2
4
8
3
4
4
3
4
5
4
4
6
1
9
2
4
1
5
3
5
3
3
2
6
2
4
8
4
4
4
3
4
4
4
4
5
1
8
3
4
1
5
3
5
3
3
3
6
2
4
8
3
4
4
3
4
5
4
4
6
1
9
3
4
1
5
3
5
3
3
3
6
2
4
8
4
4
4
3
4
5
4
4
6
1
9
3
4
1
5
3
5
3
3
3
6
2
4
8
4
4
4
3
4
5
4
4
6
1
8
3
4
1
5
3
5
3
3
3
6
2
4
8
4
4
4
3
4
5
4
5
6
1
8
3
4
1
5
3
5
3
3
3
6
2
4
8
4
4
4
3
4
5
4
5
6
1
8
3
4
1
5
3
5
3
3
3
6
2
4
8
3
4
4
3
4
5
4
4
6
1
8
2
4
1
5
3
5
3
3
2
6
2
4
8
3
4
4
3
4
4
4
4
5
1
9
3
4
2
5
3
5
3
3
3
6
2
4
8
3
5
4
3
4
6
4
4
6
1
9
3
4
2
5
3
5
3
3
3
6
2
4
8
3
4
4
3
4
5
4
4
6
1
9
3
4
2
5
3
5
3
3
3
6
2
4
8
3
3
3
3
4
5
4
4
6
1
9
3
4
2
5
3
5
3
3
3
6
2
4
8
3
4
4
3
4
5
4
4
6
1
9
3
4
3
6
3
5
3
3
3
6
2
4
8
3
4
4
3
4
5
4
4
6
1
9
3
4
3
6
3
5
3
3
3
6
2
4
8
3
4
4
3
4
5
4
4
6
1
9
3
4
2
5
3
5
3
3
2
6
2
4
8
3
4
4
3
4
4
4
4
6
1
9
3
4
2
5
3
5
3
3
2
6
2
4
8
3
3
3
3
4
4
4
4
6
1
8
3
4
1
4
3
5
3
3
2
6
2
4
7
3
3
3
3
4
4
4
4
6
1
9
3
4
2
4
3
5
3
3
2
6
2
4
7
3
3
3
3
4
4
4
4
6
1
9
3
4
2
5
3
5
3
3
2
6
2
4
8
3
3
3
3
4
4
4
4
6
1
8
3
4
1
5
3
5
3
3
2
6
2
4
8
3
3
3
3
4
4
4
4
6
1
8
3
4
1
5
3
5
3
3
2
6
2
4
8
3
3
3
3
4
4
4
4
6
1
8
3
4
1
5
3
5
3
3
3
5
2
4
8
3
3
3
3
4
5
4
3
6
1
8
3
4
1
5
3
5
3
3
3
6
2
4
8
3
3
3
3
4
5
4
4
6
1
9
3
4
2
4
3
5
3
3
3
6
2
4
7
3
3
3
3
4
5
4
4
6
1
8
3
4
1
4
3
5
3
3
3
6
2
4
7
3
3
3
3
4
5
4
4
6
1
9
2
4
2
5
3
5
3
3
3
6
2
4
8
3
3
3
3
4
5
4
4
5
1
9
3
4
2
5
3
5
3
3
2
6
2
4
8
3
3
3
3
4
4
4
4
6
1
8
3
4
1
5
3
5
3
3
3
6
2
4
8
3
4
4
3
4
5
4
4
6
1
9
3
4
2
5
3
5
3
3
2
6
2
4
8
3
4
4
3
4
4
4
4
6
1
9
3
4
2
5
3
5
3
3
2
6
2
4
8
3
4
4
3
4
4
4
4
6
1
9
3
4
2
5
3
5
3
3
2
6
2
4
8
3
4
4
3
4
4
4
4
6
1
9
3
4
2
4
3
5
3
3
2
6
2
4
7
3
4
4
3
4
4
4
4
6
1
9
3
4
2
4
3
5
3
3
2
5
2
4
7
3
4
4
3
4
4
4
3
6
1
9
3
4
2
5
3
5
3
3
2
6
2
4
8
3
4
4
3
4
4
4
4
6
1
9
3
4
2
4
3
5
3
3
2
6
2
4
7
3
4
4
3
4
4
4
4
6
1
9
3
4
2
5
3
5
3
3
2
6
2
4
8
3
4
4
3
4
4
4
4
6
1
8
3
4
1
5
3
5
3
3
2
6
2
4
8
3
4
4
3
4
4
4
4
6
1
9
3
4
2
5
3
5
3
3
2
6
2
4
8
3
4
4
3
4
4
4
4
6
1
9
3
4
2
5
3
5
3
3
2
6
2
4
8
3
4
4
3
4
4
4
4
6
1
9
3
4
2
5
3
5
3
3
2
6
2
4
8
3
5
4
3
4
5
4
4
6
1
9
3
4
2
5
3
5
3
3
2
6
2
4
8
3
5
4
3
4
5
4
4
6
1
9
3
4
2
5
3
5
3
3
2
6
2
4
8
3
5
4
3
4
5
4
4
6
1
9
3
4
2
5
3
5
3
3
2
6
2
4
8
3
4
4
3
4
4
4
4
6
1
9
3
4
2
5
3
5
3
3
3
6
2
4
8
3
4
4
3
4
5
4
4
6
1
9
3
4
2
5
3
5
3
3
2
6
2
4
8
3
4
4
3
4
4
4
4
6
1
9
3
4
2
5
3
5
3
3
2
6
2
4
8
3
4
4
3
4
4
4
4
6
1
9
3
4
2
5
3
5
3
3
2
5
2
4
8
3
4
4
3
4
4
4
3
6
1
9
3
4
3
6
3
5
3
3
2
5
2
4
8
3
4
4
3
4
4
4
3
6
1
9
3
4
2
5
3
5
3
3
2
6
2
4
8
3
4
4
3
4
4
4
4
6
1
9
2
4
2
5
3
5
3
3
3
6
2
4
8
3
4
4
3
4
5
4
4
5
1
9
3
4
2
5
3
5
3
3
3
6
2
4
8
3
4
4
3
4
5
4
4
6
1
9
3
4
2
4
3
5
3
3
2
6
2
4
7
3
4
4
3
4
4
4
4
6
1
9
2
4
2
5
3
5
3
3
2
5
2
4
8
3
4
4
3
4
4
4
3
5
1
9
2
4
2
4
3
5
3
3
2
5
2
4
7
3
4
4
3
4
4
4
3
5
1
9
3
4
2
5
3
5
3
3
2
5
2
4
8
3
4
4
3
4
4
4
3
6
1
9
3
4
2
5
3
5
3
3
3
6
2
4
8
3
4
4
3
4
5
4
4
6
1
9
3
4
2
6
3
5
3
3
2
6
2
4
8
3
4
4
3
4
4
4
4
7
1
9
3
4
2
5
3
5
3
3
3
6
2
4
8
3
5
4
3
4
6
4
4
6
1
9
3
4
2
5
3
5
3
3
3
6
2
4
8
3
4
4
3
4
5
4
4
6
1
9
3
4
2
5
3
5
3
3
3
6
2
4
8
3
4
4
3
4
5
4
4
6
1
9
3
4
2
5
3
5
3
3
3
6
2
4
8
3
4
4
3
4
5
4
4
6
1
9
3
4
2
5
3
5
3
3
3
6
2
4
8
3
5
4
3
4
6
4
4
6
1
9
3
4
2
5
3
5
3
3
2
6
2
4
8
3
4
4
3
4
4
4
4
6
1
9
3
4
2
5
3
5
3
3
3
6
2
4
8
3
4
4
3
4
5
4
4
6
1
9
3
4
2
5
3
5
3
3
3
6
2
4
8
3
4
4
3
4
5
4
4
6
1
9
3
4
2
4
3
5
3
3
3
6
2
4
7
3
4
4
3
4
5
4
4
6
1
9
3
4
2
4
3
5
3
3
3
6
2
4
7
3
4
4
3
4
5
4
4
6
1
9
3
4
2
4
3
5
3
3
2
6
2
4
7
3
4
4
3
4
4
4
4
6
1
10
3
4
2
4
3
5
3
3
2
6
2
4
7
4
4
4
3
4
4
4
4
6
1
9
3
4
2
4
3
5
3
3
2
6
2
4
7
3
4
4
3
4
4
4
4
6
1
9
3
4
2
4
3
5
3
3
2
6
2
4
7
3
4
4
3
4
4
4
4
6
1
9
3
4
2
4
3
5
3
3
2
6
2
4
7
3
4
4
3
4
4
4
4
6
1
9
2
4
2
4
3
5
3
3
2
6
2
4
7
3
4
4
3
4
4
4
4
5
1
10
2
4
2
4
3
5
3
3
2
6
2
4
7
4
4
4
3
4
4
4
4
5
1
9
2
4
2
4
3
5
3
3
2
6
2
4
7
3
4
4
3
4
4
4
4
5
1
9
2
4
2
4
3
5
3
3
2
7
2
4
7
4
4
4
3
4
4
4
4
5
1
9
2
4
2
4
3
5
3
3
2
6
2
4
7
3
4
4
3
4
4
4
4
5
1
9
2
4
2
4
3
5
3
3
2
7
2
4
7
4
4
4
3
4
4
4
4
5
1
9
2
4
2
4
3
5
3
3
2
6
2
4
7
3
4
4
3
4
4
4
4
5
1
9
2
4
2
4
3
5
3
3
2
5
2
4
7
3
4
4
3
4
4
4
3
5
1
9
2
4
2
4
3
5
3
3
2
5
2
4
7
3
4
4
3
4
4
4
3
5
1
9
2
4
3
5
3
5
3
3
2
5
2
4
7
3
4
4
3
4
4
4
3
5
1
9
2
4
2
4
3
5
3
3
2
5
2
4
7
3
4
4
3
4
4
4
3
5
1
9
3
4
2
5
3
5
3
3
2
6
2
4
8
4
4
4
3
4
4
4
3
6
1
9
2
4
2
5
3
5
3
3
2
5
2
4
8
3
4
4
3
4
4
4
3
5
1
9
2
4
2
4
3
5
3
3
2
6
2
4
7
4
4
4
3
4
4
4
3
5
1
9
2
4
2
4
3
5
3
3
2
7
2
4
7
4
4
4
3
4
4
4
4
5
1
9
3
4
2
4
3
5
3
3
2
6
2
4
7
3
4
4
3
4
4
4
4
6
1
9
2
4
2
4
3
5
3
3
2
6
2
4
7
3
4
4
3
4
4
4
4
5
1
9
3
4
2
4
3
5
3
3
2
7
2
4
7
4
4
4
3
4
4
4
4
6
1
9
3
4
2
4
3
5
3
3
2
6
2
4
7
3
4
4
3
4
4
4
4
6
1
9
2
4
2
4
3
5
3
3
2
6
2
4
7
4
4
4
3
4
4
4
3
5
1
9
2
4
2
4
3
5
3
3
2
6
2
4
7
3
4
4
3
4
4
4
4
5
1
9
3
4
2
4
3
5
3
3
2
6
2
4
7
3
4
4
3
4
4
4
4
6
1
9
2
4
2
4
3
5
3
3
2
6
2
4
7
3
4
4
3
4
4
4
4
5
1
9
2
4
2
4
3
5
3
3
2
6
2
4
7
3
4
4
3
4
4
4
4
5
1
9
3
4
2
4
3
5
3
3
2
6
2
4
7
3
4
4
3
4
4
4
4
6
1
8
3
4
1
4
3
5
3
3
2
6
2
4
7
3
4
4
3
4
4
4
4
6
1
8
2
4
1
4
3
5
3
3
2
6
2
4
7
3
4
4
3
4
4
4
4
5
1
9
2
4
2
4
3
5
3
3
2
6
2
4
7
3
4
4
3
4
4
4
4
5
1
9
2
4
2
4
3
5
3
3
3
6
2
4
7
3
4
4
3
4
5
4
4
5
1
9
2
4
2
4
3
5
3
3
3
6
2
4
7
3
4
4
3
4
5
4
4
5
1
9
2
4
2
4
3
5
3
3
2
6
2
4
7
3
4
4
3
4
4
4
4
5
1
9
2
4
2
4
3
5
3
3
2
6
2
4
7
3
4
4
3
4
4
4
4
5
1
9
2
4
2
4
3
5
3
3
2
6
2
4
7
3
4
4
3
4
4
4
4
5
1
9
2
4
2
4
3
5
3
3
2
6
2
4
7
3
4
4
3
4
4
4
4
5
1
9
2
4
2
4
3
5
3
3
2
6
2
4
7
3
4
4
3
4
4
4
4
5
1
9
2
4
2
4
3
5
3
3
2
6
2
4
7
3
4
4
3
4
4
4
4
5
1
9
2
4
2
4
3
5
3
3
2
6
2
4
7
3
4
4
3
4
4
4
4
5
1
9
2
4
2
4
3
5
3
3
2
6
2
4
7
3
4
4
3
4
4
4
4
5
1
9
2
4
2
4
3
5
3
3
2
6
2
4
7
3
4
4
3
4
4
4
4
5
1
9
2
4
2
4
3
5
3
3
2
6
2
4
7
3
4
4
3
4
4
4
4
5
1
9
2
4
2
4
3
5
3
3
2
6
2
4
7
3
4
4
3
4
4
4
4
5
1
9
3
4
2
4
3
5
3
3
2
6
2
4
7
3
4
4
3
4
4
4
4
6
1
9
2
4
2
4
3
5
3
3
2
6
2
4
7
3
4
4
3
4
4
4
4
5
1
9
2
4
2
4
3
5
4
3
2
6
2
4
7
3
4
4
4
4
4
4
4
5
1
9
2
4
2
4
3
5
3
3
2
6
2
4
7
3
4
4
3
4
4
4
4
5
1
9
2
4
2
4
3
5
3
3
2
6
2
4
7
3
4
4
3
4
4
4
4
5
1
9
3
4
2
4
3
4
3
3
2
6
2
4
7
3
4
4
3
4
4
4
3
6
1
9
2
4
2
4
3
5
3
3
2
6
2
4
7
3
4
4
3
4
4
4
4
5
1
9
2
4
2
4
3
5
3
3
2
6
2
4
7
3
4
4
3
4
4
4
4
5
1
9
2
4
2
4
3
5
3
3
2
6
2
4
7
3
4
4
3
4
4
4
4
5
1
9
2
4
2
4
3
5
3
3
2
6
2
4
7
3
4
4
3
4
4
4
4
5
1
9
2
4
2
4
3
5
3
3
2
7
2
4
7
4
3
3
3
4
4
4
4
5
1
9
2
4
2
4
3
5
3
3
2
6
2
4
7
3
3
3
3
4
4
4
4
5
1
9
2
4
2
4
3
5
3
3
2
7
2
4
7
4
3
3
3
4
4
4
4
5
1
9
2
4
2
5
3
5
3
3
2
7
2
4
8
4
3
3
3
4
4
4
4
5
1
9
2
4
2
4
3
5
3
3
2
6
2
4
7
3
4
4
3
4
4
4
4
5
1
9
2
4
2
4
3
5
3
3
2
7
2
4
7
4
3
3
3
4
4
4
4
5
1
9
2
4
2
4
3
5
3
3
2
6
2
4
7
3
3
3
3
4
4
4
4
5
1
9
2
4
2
4
3
5
3
3
2
6
2
4
7
3
3
3
3
4
4
4
4
5
1
9
2
4
2
4
3
5
3
3
2
7
2
4
7
4
4
4
3
4
4
4
4
5
1
9
2
4
2
4
3
5
3
3
2
7
2
4
7
4
4
4
3
4
4
4
4
5
1
9
2
4
2
4
3
5
3
3
2
7
2
4
7
4
4
4
3
4
4
4
4
5
1
9
2
4
2
4
3
5
3
3
2
7
2
4
7
4
3
3
3
4
4
4
4
5
1
8
2
4
1
4
3
5
3
3
2
7
2
4
7
4
4
4
3
4
4
4
4
5
1
8
2
4
1
4
3
5
3
3
2
7
2
4
7
4
4
4
3
4
4
4
4
5
1
8
2
4
1
4
3
5
3
3
2
6
2
4
7
3
4
4
3
4
4
4
4
5
1
8
3
4
1
4
3
5
3
3
2
6
2
4
7
3
3
3
3
4
4
4
4
6
1
8
2
4
1
4
3
5
3
3
2
7
2
4
7
4
4
4
3
4
4
4
4
5
1
8
2
4
1
4
3
5
3
3
2
6
2
4
7
3
3
3
3
4
4
4
4
5
1
8
2
4
1
4
3
5
3
3
2
5
2
4
7
3
3
3
3
4
4
4
3
5
1
8
2
4
1
4
3
5
3
3
2
6
2
4
7
3
4
4
3
4
4
4
4
5
1
8
2
4
1
4
3
5
3
3
2
7
2
4
7
4
4
4
3
4
4
4
4
5
1
8
2
4
1
4
3
5
3
3
2
7
2
4
7
4
3
3
3
4
4
4
4
5
1
8
2
4
1
4
3
5
3
3
2
7
2
4
7
4
4
4
3
4
4
4
4
5
1
8
2
4
1
4
3
5
3
3
2
7
2
4
7
4
4
4
3
4
4
4
4
5
1
7
2
4
1
4
3
4
3
3
2
7
2
4
7
4
4
4
3
4
4
4
4
5
1
8
2
4
2
5
3
4
4
3
2
6
2
4
8
3
3
3
4
4
4
4
4
5
1
7
2
4
1
4
3
4
3
3
2
7
2
4
7
4
3
3
3
4
4
4
4
5
1
7
2
4
1
4
3
4
3
3
2
7
2
4
7
4
3
3
3
4
4
4
4
5
1
7
2
4
2
5
3
4
3
3
2
7
2
4
7
4
4
4
3
4
4
4
4
5
1
8
2
4
1
4
3
5
3
3
2
6
2
4
7
3
4
4
3
4
4
4
4
5
1
8
2
4
2
5
3
5
3
3
2
7
2
4
7
4
4
4
3
4
4
4
4
5
1
8
2
4
2
5
3
5
3
3
2
7
2
4
7
4
4
4
3
4
4
4
4
5
1
8
2
4
2
5
3
5
3
3
2
7
2
4
7
4
4
4
3
4
4
4
4
5
1
8
2
4
2
5
3
5
3
3
2
7
2
4
7
4
4
4
3
4
4
4
4
5
1
8
2
4
1
4
3
5
3
3
2
7
2
4
7
4
4
4
3
4
4
4
4
5
1
8
2
4
1
4
3
5
4
3
2
7
2
4
7
4
4
4
4
4
4
4
4
5
1
8
2
4
1
4
3
5
4
3
2
7
2
4
7
4
4
4
4
4
4
4
4
5
1
8
2
4
1
4
3
5
4
3
2
6
2
4
7
3
4
4
4
4
4
4
4
5
1
8
2
4
1
4
3
5
4
3
2
7
2
4
7
4
4
4
4
4
4
4
4
5
1
8
2
4
1
4
3
5
4
3
2
7
2
4
7
4
4
4
4
4
4
4
4
5
1
8
2
4
2
5
3
5
3
3
2
7
2
4
7
4
4
4
3
4
4
4
4
5
1
8
2
4
2
5
3
5
3
3
2
7
2
4
7
4
4
4
3
4
4
4
4
5
1
8
2
4
1
4
3
5
3
3
2
7
2
4
7
4
4
4
3
4
4
4
4
5
1
8
2
4
2
5
3
5
3
3
2
7
2
4
7
4
4
4
3
4
4
4
4
5
1
8
2
4
1
4
3
5
3
3
2
7
2
4
7
4
4
4
3
4
4
4
4
5
1
8
2
4
1
5
3
5
3
3
2
6
2
4
8
3
3
3
3
4
4
4
4
5
1
8
2
4
1
5
3
5
3
3
2
7
2
4
8
4
4
4
3
4
4
4
4
5
1
7
2
4
1
5
3
4
3
3
2
7
2
4
8
4
4
4
3
4
4
4
4
5
1
8
3
4
1
5
3
5
3
3
2
7
2
4
8
4
4
4
3
4
4
4
4
6
1
8
3
4
1
5
3
5
3
3
2
7
2
4
8
4
4
4
3
4
4
4
4
6
1
8
2
4
1
5
3
5
3
3
2
7
2
4
8
4
4
4
3
4
4
4
4
5
1
8
2
4
1
5
3
5
3
3
2
6
2
4
8
3
4
4
3
4
4
4
4
5
1
8
2
4
1
5
3
5
3
3
2
7
2
4
8
4
4
4
3
4
4
4
4
5
1
8
2
4
1
5
3
5
3
3
2
7
2
4
8
4
4
4
3
4
4
4
4
5
1
8
3
4
1
5
3
5
3
3
2
7
2
4
8
4
4
4
3
4
4
4
4
6
1
8
2
4
1
4
3
5
3
3
2
7
2
4
7
4
4
4
3
4
4
4
4
5
1
8
2
4
1
5
3
5
3
3
2
7
2
4
8
4
4
4
3
4
4
4
4
5
1
8
3
4
1
4
3
5
3
3
2
7
2
4
7
4
4
4
3
4
4
4
4
6
1
8
2
4
1
5
3
5
3
3
2
7
2
4
8
4
4
4
3
4
4
4
4
5
1
8
3
4
1
5
3
5
3
3
2
7
2
4
8
4
4
4
3
4
4
4
4
6
1
8
2
4
1
5
3
5
3
3
2
7
2
4
8
4
4
4
3
4
4
4
4
5
1
8
3
4
1
5
3
5
3
3
2
7
2
4
8
4
3
3
3
4
4
4
4
6
1
8
2
4
1
5
3
5
3
3
2
7
2
4
8
4
4
4
3
4
4
4
4
5
1
8
3
4
1
5
3
5
3
3
2
7
2
4
8
4
4
4
3
4
4
4
4
6
1
8
3
4
1
5
3
5
3
3
2
7
2
4
8
4
4
4
3
4
4
4
4
6
1
8
3
4
1
5
3
5
3
3
2
7
2
4
8
4
4
4
3
4
4
4
4
6
1
8
3
4
1
5
3
5
3
3
2
7
2
4
8
4
4
4
3
4
4
4
4
6
1
8
3
4
1
5
3
5
3
3
2
7
2
4
8
4
4
4
3
4
4
4
4
6
1
7
3
4
1
5
3
4
3
3
2
7
2
4
8
4
4
4
3
4
4
4
4
6
1
8
3
4
1
5
3
5
3
3
2
7
2
4
8
4
4
4
3
4
4
4
4
6
1
8
3
4
1
5
3
5
3
3
2
7
2
4
8
4
4
4
3
4
4
4
4
6
1
8
3
4
1
5
3
5
3
3
2
7
2
4
8
4
4
4
3
4
4
4
4
6
1
8
3
4
1
5
3
5
3
3
2
7
2
4
8
4
4
4
3
4
4
4
4
6
1
8
3
4
1
5
3
5
3
3
2
7
2
4
8
4
4
4
3
4
4
4
4
6
1
8
3
4
1
5
3
5
3
3
2
7
2
4
8
4
4
4
3
4
4
4
4
6
1
8
3
4
1
5
3
5
3
3
2
7
2
4
8
4
4
4
3
4
4
4
4
6
1
8
3
4
1
5
3
5
3
3
2
7
2
4
8
4
4
4
3
4
4
4
4
6
1
7
3
4
1
5
3
4
3
3
2
7
2
4
8
4
3
3
3
4
4
4
4
6
1
8
3
4
1
5
3
5
3
3
3
7
2
4
8
4
4
4
3
4
5
4
4
6
1
8
3
4
1
5
3
5
3
3
2
7
2
4
8
4
4
4
3
4
4
4
4
6
1
8
3
4
1
5
3
5
3
3
2
7
2
4
8
4
4
4
3
4
4
4
4
6
1
8
3
4
1
5
3
5
3
3
2
7
2
4
8
4
4
4
3
4
4
4
4
6
1
8
3
4
1
5
3
5
3
3
2
7
2
4
8
4
3
3
3
4
4
4
4
6
1
8
3
4
1
5
3
5
3
3
2
7
2
4
8
4
4
4
3
4
4
4
4
6
1
8
3
4
1
5
3
5
3
3
2
7
2
4
8
4
4
4
3
4
4
4
4
6
1
8
3
4
1
5
3
5
3
3
2
7
2
4
8
4
4
4
3
4
4
4
4
6
1
8
3
4
1
5
3
5
3
3
2
7
2
4
8
4
4
4
3
4
4
4
4
6
1
8
3
4
1
5
3
5
3
3
2
7
2
4
8
4
4
4
3
4
4
4
4
6
1
8
3
4
1
5
3
5
3
3
2
7
2
4
8
4
4
4
3
4
4
4
4
6
1
8
3
4
1
5
3
5
3
3
2
7
2
4
8
4
4
4
3
4
4
4
4
6
1
8
3
4
1
5
3
5
3
3
2
7
2
4
8
4
4
4
3
4
4
4
4
6
1
8
3
4
1
5
3
5
3
3
2
7
2
4
8
4
4
4
3
4
4
4
4
6
1
8
2
4
1
5
3
5
3
3
2
7
2
4
8
4
4
4
3
4
4
4
4
5
1
8
3
4
1
5
3
5
3
3
2
7
2
4
8
4
4
4
3
4
4
4
4
6
1
8
3
4
1
5
3
5
3
3
2
7
2
4
8
4
4
4
3
4
4
4
4
6
1
8
3
4
1
5
3
5
3
3
2
7
2
4
8
4
4
4
3
4
4
4
4
6
1
8
3
4
1
5
3
5
3
3
2
7
2
4
8
4
4
4
3
4
4
4
4
6
1
8
3
4
1
5
3
5
3
3
2
7
2
4
8
4
4
4
3
4
4
4
4
6
1
8
3
4
1
5
3
5
3
3
2
6
2
4
8
3
4
4
3
4
4
4
4
6
1
8
3
4
1
5
3
5
3
3
2
7
2
4
8
4
4
4
3
4
4
4
4
6
1
8
3
4
1
5
3
5
3
3
2
7
2
4
8
4
4
4
3
4
4
4
4
6
1
8
3
4
1
5
3
5
3
3
2
7
2
4
8
4
4
4
3
4
4
4
4
6
1
8
3
4
1
5
3
5
3
3
2
7
2
4
8
4
4
4
3
4
4
4
4
6
1
8
3
4
1
5
3
5
3
3
2
7
2
4
8
4
4
4
3
4
4
4
4
6
1
8
3
4
1
5
3
5
3
3
2
7
2
4
8
4
4
4
3
4
4
4
4
6
1
8
3
4
1
5
3
5
3
3
2
7
2
4
8
4
4
4
3
4
4
4
4
6
1
8
3
4
1
5
3
5
3
3
2
7
2
4
8
4
4
4
3
4
4
4
4
6
1
8
3
4
1
5
3
5
3
3
2
7
2
4
8
4
4
4
3
4
4
4
4
6
1
8
3
4
1
5
3
5
3
3
2
7
2
4
8
4
4
4
3
4
4
4
4
6
1
8
2
4
1
5
3
5
3
3
2
7
2
4
8
4
4
4
3
4
4
4
4
5
1
8
2
4
1
5
3
5
3
3
2
7
2
4
8
4
4
4
3
4
4
4
4
5
1
8
2
4
1
5
3
5
3
3
2
7
2
4
8
4
4
4
3
4
4
4
4
5
1
8
3
4
1
5
3
5
3
3
2
7
2
4
8
4
4
4
3
4
4
4
4
6
1
8
2
4
1
5
3
5
3
3
2
7
2
4
8
4
4
4
3
4
4
4
4
5
1
8
2
4
1
5
3
5
3
3
2
7
2
4
8
4
4
4
3
4
4
4
4
5
1
8
2
4
1
5
3
5
3
3
2
6
2
4
8
3
4
4
3
4
4
4
4
5
1
8
2
4
1
5
3
5
3
3
2
7
2
4
8
4
4
4
3
4
4
4
4
5
1
8
2
4
1
5
3
5
3
3
2
6
2
4
8
3
4
4
3
4
4
4
4
5
1
8
2
4
1
5
3
5
3
3
2
6
2
4
8
3
4
4
3
4
4
4
4
5
1
8
2
4
1
5
3
5
3
3
2
7
2
4
8
4
4
4
3
4
4
4
4
5
1
8
2
4
1
5
3
5
3
3
2
7
2
4
8
4
4
4
3
4
4
4
4
5
1
8
2
4
1
5
3
5
3
3
2
7
2
4
8
4
4
4
3
4
4
4
4
5
1
8
2
4
1
5
3
5
3
3
2
7
2
4
8
4
4
4
3
4
4
4
4
5
1
8
2
4
1
5
3
5
3
3
2
7
2
4
8
4
4
4
3
4
4
4
4
5
1
8
2
4
1
5
3
5
3
3
2
7
2
4
8
4
4
4
3
4
4
4
4
5
1
8
3
4
1
5
3
5
3
3
2
7
2
4
8
4
4
4
3
4
4
4
4
6
1
8
3
4
1
5
3
5
3
3
2
7
2
4
8
4
4
4
3
4
4
4
4
6
1
8
3
4
1
5
3
5
3
3
2
7
2
4
8
4
4
4
3
4
4
4
4
6
1
8
2
4
1
5
3
5
3
3
2
7
2
4
8
4
4
4
3
4
4
4
4
5
1
8
3
4
1
5
3
5
3
3
2
7
2
4
8
4
4
4
3
4
4
4
4
6
1
8
3
4
1
5
3
5
3
3
2
7
2
4
8
4
4
4
3
4
4
4
4
6
1
9
2
4
2
5
3
5
3
3
2
7
2
4
8
4
4
4
3
4
4
4
4
5
1
8
2
4
1
5
3
5
3
3
2
6
2
4
8
3
4
4
3
4
4
4
4
5
1
8
2
4
1
5
3
5
3
3
2
7
2
4
8
4
4
4
3
4
4
4
4
5
1
8
2
4
1
5
3
5
3
3
2
6
2
4
8
3
4
4
3
4
4
4
4
5
1
9
3
4
2
5
3
5
3
3
2
7
2
4
8
4
4
4
3
4
4
4
4
6
1
9
3
4
2
5
3
5
3
3
2
7
2
4
8
4
4
4
3
4
4
4
4
6
1
8
2
4
1
5
3
5
3
3
2
7
2
4
8
4
4
4
3
4
4
4
4
5
1
8
2
4
1
5
3
5
3
3
2
7
2
4
8
4
4
4
3
4
4
4
4
5
1
8
2
4
1
5
3
5
3
3
2
7
2
4
8
4
4
4
3
4
4
4
4
5
1
8
2
4
1
5
3
5
3
3
2
7
2
4
8
4
4
4
3
4
4
4
4
5
1
8
3
4
1
5
3
5
3
3
2
7
2
4
8
4
4
4
3
4
4
4
4
6
1
8
2
4
1
5
3
5
3
3
2
7
2
4
8
4
4
4
3
4
4
4
4
5
1
8
2
4
1
5
3
5
3
3
2
7
2
4
8
4
4
4
3
4
4
4
4
5
1
8
2
4
1
5
3
5
3
3
2
7
2
4
8
4
4
4
3
4
4
4
4
5
1
8
2
4
1
5
3
5
3
3
2
7
2
4
8
4
4
4
3
4
4
4
4
5
1
8
3
4
1
5
3
5
3
3
2
7
2
4
8
4
4
4
3
4
4
4
4
6
1
8
2
4
1
5
3
5
3
3
2
7
2
4
8
4
4
4
3
4
4
4
4
5
1
8
3
4
1
5
3
5
3
3
2
7
2
4
8
4
4
4
3
4
4
4
4
6
1
8
2
4
1
5
3
5
3
3
2
7
2
4
8
4
4
4
3
4
4
4
4
5
1
8
2
4
1
5
3
5
3
3
2
7
2
4
8
4
4
4
3
4
4
4
4
5
1
8
2
4
1
5
3
5
3
3
2
7
2
4
8
4
4
4
3
4
4
4
4
5
1
8
2
4
1
5
3
5
3
3
2
7
2
4
8
4
4
4
3
4
4
4
4
5
1
8
2
4
1
5
3
5
3
3
2
7
2
4
8
4
4
4
3
4
4
4
4
5
1
8
2
4
1
5
3
5
3
3
2
7
2
4
8
4
4
4
3
4
4
4
4
5
1
8
3
4
1
5
3
5
3
3
2
7
2
4
8
4
4
4
3
4
4
4
4
6
1
8
3
4
1
5
3
5
3
3
2
7
2
4
8
4
4
4
3
4
4
4
4
6
1
8
2
4
1
5
3
5
3
3
2
7
2
4
8
4
4
4
3
4
4
4
4
5
1
8
3
4
1
5
3
5
3
3
2
7
2
4
8
4
4
4
3
4
4
4
4
6
1
8
3
4
1
5
3
5
3
3
2
7
2
4
8
4
4
4
3
4
4
4
4
6
1
8
2
4
1
6
3
5
3
3
3
7
2
4
8
4
4
4
3
4
5
4
4
6
1
8
3
4
1
5
3
5
3
3
2
7
2
4
8
4
4
4
3
4
4
4
4
6
1
8
3
4
1
5
3
5
3
3
2
7
2
4
8
4
4
4
3
4
4
4
4
6
1
8
2
4
1
5
3
5
3
3
2
7
2
4
8
4
4
4
3
4
4
4
4
5
1
8
2
4
1
5
3
5
3
3
2
7
2
4
8
4
4
4
3
4
4
4
4
5
1
8
2
4
1
5
3
5
3
3
2
7
2
4
8
4
4
4
3
4
4
4
4
5
1
8
2
4
1
5
3
5
3
3
2
7
2
4
8
4
4
4
3
4
4
4
4
5
1
8
2
4
1
5
3
5
3
3
2
7
2
4
8
4
4
4
3
4
4
4
4
5
1
8
2
4
1
5
3
5
3
3
2
7
2
4
8
4
4
4
3
4
4
4
4
5
1
8
2
4
1
5
3
5
3
3
2
7
2
4
8
4
4
4
3
4
4
4
4
5
1
8
2
4
1
5
3
5
3
3
2
7
2
4
8
4
4
4
3
4
4
4
4
5
1
8
2
4
1
5
3
5
3
3
2
7
2
4
8
4
4
4
3
4
4
4
4
5
1
8
2
4
1
5
3
5
3
3
2
7
2
4
8
4
4
4
3
4
4
4
4
5
1
8
2
4
1
5
3
5
3
3
2
7
2
4
8
4
4
4
3
4
4
4
4
5
1
8
2
4
1
5
3
5
3
3
2
6
2
4
8
3
4
4
3
4
4
4
4
5
1
9
2
4
2
5
3
5
3
3
2
7
2
4
8
4
4
4
3
4
4
4
4
5
1
8
2
4
1
5
3
5
3
3
2
7
2
4
8
4
4
4
3
4
4
4
4
5
1
9
2
4
2
5
3
5
3
3
2
7
2
4
8
4
4
4
3
4
4
4
4
5
1
8
2
4
1
5
3
5
3
3
2
7
2
4
8
4
4
4
3
4
4
4
4
5
1
8
2
4
1
5
3
5
3
3
2
7
2
4
8
4
4
4
3
4
4
4
4
5
1
8
2
4
1
5
3
5
3
3
2
7
2
4
8
4
4
4
3
4
4
4
4
5
1
8
2
4
1
5
3
5
3
3
2
7
2
4
8
4
4
4
3
4
4
4
4
5
1
8
2
4
1
5
3
5
3
3
2
7
2
4
8
4
4
4
3
4
4
4
4
5
1
8
2
4
1
5
3
5
3
3
2
7
2
4
8
4
4
4
3
4
4
4
4
5
1
8
2
4
1
5
3
5
3
3
3
7
2
4
8
4
4
4
3
4
5
4
4
5
1
8
2
4
1
5
3
5
3
3
2
7
2
4
8
4
4
4
3
4
4
4
4
5
1
8
2
4
1
5
3
5
3
3
2
7
2
4
8
4
4
4
3
4
4
4
4
5
1
8
2
4
1
6
3
5
3
3
2
7
2
4
8
4
4
4
3
4
4
4
4
6
1
8
2
4
1
5
3
5
3
3
2
6
2
4
8
3
4
4
3
4
4
4
4
5
1
8
2
4
1
5
3
5
3
3
2
7
2
4
8
4
4
4
3
4
4
4
4
5
1
8
2
4
1
5
3
5
3
3
2
7
2
4
8
4
4
4
3
4
4
4
4
5
1
8
2
4
1
5
3
5
3
3
2
7
2
4
8
4
4
4
3
4
4
4
4
5
1
8
2
4
1
5
3
5
3
3
2
7
2
4
8
4
4
4
3
4
4
4
4
5
1
8
2
4
1
5
3
5
3
3
3
7
2
4
8
4
4
4
3
4
5
4
4
5
1
8
2
4
1
5
3
5
3
3
2
6
2
4
8
3
4
4
3
4
4
4
4
5
1
8
2
4
1
5
3
5
3
3
2
6
2
4
8
3
4
4
3
4
4
4
4
5
1
8
2
4
1
5
3
5
3
3
2
7
2
4
8
4
4
4
3
4
4
4
4
5
1
8
2
4
1
5
3
5
3
3
2
7
2
4
8
4
4
4
3
4
4
4
4
5
1
8
2
4
1
5
3
5
3
3
2
7
2
4
8
4
4
4
3
4
4
4
4
5
1
8
2
4
1
5
3
5
3
3
2
7
2
4
8
4
4
4
3
4
4
4
4
5
1
8
2
4
1
5
3
5
3
3
3
7
2
4
8
4
4
4
3
4
5
4
4
5
1
8
2
4
1
5
3
5
3
3
2
7
2
4
8
4
4
4
3
4
4
4
4
5
1
8
2
4
1
5
3
5
3
3
2
7
2
4
8
4
4
4
3
4
4
4
4
5
1
8
2
4
1
5
3
5
3
3
2
7
2
4
8
4
4
4
3
4
4
4
4
5
1
8
2
4
1
5
3
5
3
3
2
7
2
4
8
4
4
4
3
4
4
4
4
5
1
8
2
4
1
5
3
5
3
3
2
7
2
4
8
4
4
4
3
4
4
4
4
5
1
8
2
4
1
5
3
5
3
3
2
7
2
4
8
4
4
4
3
4
4
4
4
5
1
8
2
4
1
5
3
5
3
3
2
7
2
4
8
4
4
4
3
4
4
4
4
5
1
8
2
4
1
5
3
5
3
3
2
6
2
4
8
3
4
4
3
4
4
4
4
5
1
8
2
4
1
5
3
5
3
3
2
7
2
4
8
4
4
4
3
4
4
4
4
5
1
8
2
4
1
5
3
5
3
3
2
7
2
4
8
4
4
4
3
4
4
4
4
5
1
8
2
4
1
5
3
5
3
3
3
7
2
4
8
4
4
4
3
4
5
4
4
5
1
8
2
4
1
5
3
5
3
3
2
7
2
4
8
4
4
4
3
4
4
4
4
5
1
8
2
4
1
5
3
5
3
3
2
7
2
4
8
4
4
4
3
4
4
4
4
5
1
8
2
4
1
5
3
5
3
3
2
7
2
4
8
4
4
4
3
4
4
4
4
5
1
8
2
4
1
5
3
5
3
3
2
7
2
4
8
4
4
4
3
4
4
4
4
5
1
8
2
4
1
5
3
5
3
3
2
7
2
4
8
4
4
4
3
4
4
4
4
5
1
8
2
4
1
5
3
5
3
3
2
7
2
4
8
4
4
4
3
4
4
4
4
5
1
8
2
4
1
5
3
5
3
3
2
7
2
4
8
4
4
4
3
4
4
4
4
5
1
8
2
4
1
5
3
5
3
3
2
7
2
4
8
4
4
4
3
4
4
4
4
5
1
8
2
4
1
5
3
5
3
3
2
7
2
4
8
4
4
4
3
4
4
4
4
5
1
8
2
4
1
5
3
5
3
3
2
7
2
4
8
4
4
4
3
4
4
4
4
5
1
8
2
4
1
5
3
5
3
3
2
6
2
4
8
3
4
4
3
4
4
4
4
5
1
8
2
4
1
5
3
5
3
3
2
6
2
4
8
3
4
4
3
4
4
4
4
5
1
8
2
4
1
5
3
5
3
3
2
6
2
4
8
3
4
4
3
4
4
4
4
5
1
8
2
4
1
5
3
5
3
3
2
7
2
4
8
4
4
4
3
4
4
4
4
5
1
8
2
4
1
5
3
5
3
3
2
7
2
4
8
4
4
4
3
4
4
4
4
5
1
8
2
4
1
5
3
5
3
3
2
7
2
4
8
4
4
4
3
4
4
4
4
5
1
8
2
4
1
5
3
5
3
3
2
7
2
4
8
4
4
4
3
4
4
4
4
5
1
8
2
4
1
5
3
5
3
3
2
7
2
4
8
4
4
4
3
4
4
4
4
5
1
8
2
4
1
5
3
5
3
3
2
7
2
4
8
4
4
4
3
4
4
4
4
5
1
8
2
4
1
5
3
5
3
3
2
6
2
4
8
3
4
4
3
4
4
4
4
5
1
8
2
4
1
5
3
5
3
3
2
6
2
4
8
3
4
4
3
4
4
4
4
5
1
8
2
4
1
5
3
5
3
3
2
6
2
4
8
3
4
4
3
4
4
4
4
5
1
8
2
4
1
5
3
5
3
3
2
7
2
4
8
4
4
4
3
4
4
4
4
5
1
8
2
4
1
5
3
5
3
3
2
6
2
4
8
3
4
4
3
4
4
4
4
5
1
8
2
4
1
5
3
5
3
3
2
6
2
4
8
3
4
4
3
4
4
4
4
5
1
8
2
4
1
5
3
5
3
3
2
7
2
4
8
4
4
4
3
4
4
4
4
5
1
8
2
4
1
5
4
5
3
4
2
7
2
4
8
4
4
4
3
4
4
4
4
5
1
8
2
4
1
5
3
5
3
3
2
7
2
4
8
4
4
4
3
4
4
4
4
5
1
8
2
4
1
5
3
5
3
3
2
7
2
4
8
4
4
4
3
4
4
4
4
5
1
8
2
4
1
5
4
5
3
4
2
7
2
4
8
4
4
4
3
4
4
4
4
5
1
8
2
4
1
5
4
5
3
4
2
7
2
4
8
4
4
4
3
4
4
4
4
5
1
8
2
4
1
5
4
5
3
4
2
7
2
4
8
4
4
4
3
4
4
4
4
5
1
8
2
4
1
5
4
5
3
4
2
6
2
4
8
3
4
4
3
4
4
4
4
5
1
8
2
4
1
5
4
5
3
4
2
7
2
4
8
4
4
4
3
4
4
4
4
5
1
8
2
4
1
5
4
5
3
4
2
7
2
4
8
4
4
4
3
4
4
4
4
5
1
8
2
4
1
5
4
5
3
4
2
7
2
4
8
4
4
4
3
4
4
4
4
5
1
8
2
4
1
5
4
5
3
4
2
7
2
4
8
4
4
4
3
4
4
4
4
5
1
8
2
4
1
5
4
5
3
4
2
7
2
4
8
4
4
4
3
4
4
4
4
5
1
8
2
4
1
5
3
5
3
3
2
7
2
4
8
4
4
4
3
4
4
4
4
5
1
8
2
4
1
5
3
5
3
3
2
7
2
4
8
4
4
4
3
4
4
4
4
5
1
8
2
4
1
5
4
5
3
4
2
6
2
4
8
3
4
4
3
4
4
4
4
5
1
8
2
4
2
6
4
5
3
4
2
7
2
4
8
4
4
4
3
4
4
4
4
5
1
8
2
4
1
5
4
5
3
4
2
7
2
4
8
4
4
4
3
4
4
4
4
5
1
8
2
4
1
5
3
5
3
3
2
7
2
4
8
4
4
4
3
4
4
4
4
5
1
7
2
4
1
5
3
4
3
3
2
7
2
4
8
4
4
4
3
4
4
4
4
5
1
7
2
4
1
5
4
4
3
4
2
7
2
4
8
4
4
4
3
4
4
4
4
5
1
7
2
4
1
5
3
4
3
3
2
6
2
4
8
3
4
4
3
4
4
4
4
5
1
7
2
4
1
5
3
4
3
3
2
7
2
4
8
4
4
4
3
4
4
4
4
5
1
7
2
4
1
5
3
4
3
3
2
7
2
4
8
4
4
4
3
4
4
4
4
5
1
7
2
4
1
5
3
4
3
3
2
7
2
4
8
4
4
4
3
4
4
4
4
5
1
7
2
4
1
5
3
4
3
3
2
7
2
4
8
4
4
4
3
4
4
4
4
5
1
7
2
4
1
5
3
4
3
3
2
7
2
4
8
4
4
4
3
4
4
4
4
5
1
7
2
4
1
5
3
4
3
3
2
6
2
4
8
3
4
4
3
4
4
4
4
5
1
7
2
4
1
5
4
4
3
4
2
7
2
4
8
4
4
4
3
4
4
4
4
5
1
7
2
4
1
5
4
4
3
4
2
7
2
4
8
4
4
4
3
4
4
4
4
5
1
7
2
4
1
5
4
4
3
4
2
7
2
4
8
4
4
4
3
4
4
4
4
5
1
7
2
4
1
5
4
4
3
4
2
7
2
4
8
4
4
4
3
4
4
4
4
5
1
7
2
4
1
5
4
4
3
4
2
7
2
4
8
4
4
4
3
4
4
4
4
5
1
7
2
4
1
5
4
4
3
4
2
6
2
4
8
3
4
4
3
4
4
4
4
5
1
7
2
4
1
5
4
4
3
4
2
7
2
4
8
4
4
4
3
4
4
4
4
5
1
7
2
4
1
5
4
4
3
4
2
7
2
4
8
4
4
4
3
4
4
4
4
5
1
7
2
4
1
5
4
4
3
4
2
7
2
4
8
4
4
4
3
4
4
4
4
5
1
7
2
4
1
5
4
4
3
4
2
7
2
4
8
4
4
4
3
4
4
4
4
5
1
7
2
4
1
5
3
4
3
3
2
7
2
4
8
4
4
4
3
4
4
4
4
5
1
7
2
4
1
5
4
4
3
4
2
7
2
4
8
4
4
4
3
4
4
4
4
5
1
7
2
4
1
5
4
4
3
4
2
6
2
4
8
3
4
4
3
4
4
4
4
5
1
7
2
4
1
5
3
4
3
3
2
6
2
4
8
3
4
4
3
4
4
4
4
5
1
7
2
4
1
5
4
4
3
4
2
7
2
4
8
4
4
4
3
4
4
4
4
5
1
7
2
4
1
5
4
4
3
4
2
6
2
4
8
3
4
4
3
4
4
4
4
5
1
7
2
4
1
5
4
4
3
4
2
7
2
4
8
4
4
4
3
4
4
4
4
5
1
7
2
4
1
5
4
4
3
4
2
7
2
4
8
4
4
4
3
4
4
4
4
5
1
7
2
4
1
5
4
4
3
4
2
7
2
4
8
4
4
4
3
4
4
4
4
5
1
7
2
4
1
5
4
4
3
4
2
7
2
4
8
4
4
4
3
4
4
4
4
5
1
7
2
4
1
5
4
4
3
4
2
6
2
4
8
3
4
4
3
4
4
4
4
5
1
7
2
4
1
5
4
4
3
4
2
7
2
4
8
4
4
4
3
4
4
4
4
5
1
7
2
4
1
5
4
4
3
4
2
6
2
4
8
3
4
4
3
4
4
4
4
5
1
7
2
4
1
5
4
4
3
4
2
7
2
4
8
4
4
4
3
4
4
4
4
5
1
7
2
4
1
5
3
4
3
3
2
6
2
4
8
3
4
4
3
4
4
4
4
5
1
7
2
4
1
5
3
4
3
3
2
6
2
4
8
3
4
4
3
4
4
4
4
5
1
7
2
4
1
5
4
4
3
4
2
6
2
4
8
3
4
4
3
4
4
4
4
5
2
7
2
4
1
5
4
4
3
4
2
6
3
4
8
3
4
4
3
4
4
4
4
5
1
7
2
4
1
5
3
4
3
3
2
6
2
4
8
3
4
4
3
4
4
4
4
5
1
7
2
4
1
5
4
4
3
4
2
7
2
4
8
4
4
4
3
4
4
4
4
5
1
7
2
4
1
5
3
4
3
3
2
6
2
4
8
3
4
4
3
4
4
4
4
5
1
7
2
4
1
5
3
4
3
3
2
6
2
4
8
3
4
4
3
4
4
4
4
5
1
7
2
4
1
5
3
4
3
3
2
6
2
4
8
3
4
4
3
4
4
4
4
5
1
7
2
4
1
5
3
4
3
3
2
6
2
4
8
3
4
4
3
4
4
4
4
5
1
7
2
4
1
5
3
4
3
3
2
6
2
4
8
3
4
4
3
4
4
4
4
5
1
7
2
4
1
5
3
4
3
4
2
6
3
4
8
3
4
4
3
4
4
4
4
5
1
7
2
4
1
5
3
4
3
3
3
7
2
4
8
3
4
4
3
4
5
4
4
6
1
7
2
4
1
5
3
4
3
3
2
6
2
4
8
3
4
4
3
4
4
4
4
5
1
7
2
4
1
5
3
4
3
3
2
7
2
4
8
3
4
4
3
4
4
4
4
6
1
7
2
4
1
5
3
4
3
3
2
7
2
4
8
3
4
4
3
4
4
4
4
6
1
7
2
4
1
5
3
4
3
3
2
7
2
4
8
3
4
4
3
4
4
4
4
6
1
7
2
4
1
5
3
4
3
3
2
6
2
4
8
3
4
4
3
4
4
4
4
5
1
7
2
4
1
5
3
4
3
3
2
6
2
4
8
3
4
4
3
4
4
4
4
5
1
7
2
4
1
5
3
4
3
3
2
6
2
4
8
3
4
4
3
4
4
4
4
5
1
7
2
4
1
5
3
4
3
3
3
6
2
4
8
3
4
4
3
4
5
4
4
5
1
7
2
4
1
4
3
4
3
3
3
6
2
4
7
3
4
4
3
4
5
4
4
5
1
7
2
4
1
5
3
4
3
3
2
6
2
4
8
3
4
4
3
4
4
4
4
5
1
7
2
4
1
5
3
4
3
3
3
6
2
4
8
3
4
4
3
4
5
4
4
5
1
7
2
4
1
5
3
4
3
3
3
6
2
4
8
3
4
4
3
4
5
4
4
5
1
7
2
4
1
5
3
4
3
3
3
6
2
4
8
3
4
4
3
4
5
4
4
5
1
7
2
4
1
5
3
4
3
3
3
6
2
4
8
3
4
4
3
4
5
4
4
5
1
7
2
4
1
5
3
4
3
3
3
6
2
4
8
3
4
4
3
4
5
4
4
5
1
7
2
4
1
5
3
4
3
3
3
6
2
4
8
3
4
4
3
4
5
4
4
5
1
7
2
4
1
5
3
4
3
3
3
6
2
4
8
3
4
4
3
4
5
4
4
5
1
7
2
4
1
5
3
4
3
3
3
6
2
4
8
3
4
4
3
4
5
4
4
5
1
7
2
4
1
5
3
4
3
3
3
6
2
4
8
3
4
4
3
4
5
4
4
5
1
7
2
4
1
4
3
4
3
3
2
6
2
4
7
3
4
4
3
4
4
4
4
5
1
7
2
4
1
4
3
4
3
3
3
6
2
4
7
3
4
4
3
4
5
4
4
5
1
7
2
4
1
4
3
4
3
3
3
6
2
4
7
3
4
4
3
4
5
4
4
5
1
7
2
4
1
4
3
4
3
3
3
6
2
4
7
3
4
4
3
4
5
4
4
5
1
7
2
4
1
4
3
4
3
3
2
6
2
4
7
3
4
4
3
4
4
4
4
5
1
7
2
4
1
4
3
4
3
4
3
6
3
4
7
3
4
4
3
4
5
4
4
5
1
7
2
4
1
4
3
4
3
3
3
6
2
4
7
3
4
4
3
4
5
4
4
5
1
7
3
4
1
5
3
4
3
4
3
6
3
4
8
3
4
4
3
4
5
4
4
6
1
7
3
4
1
4
3
4
3
4
3
6
3
4
7
3
4
4
3
4
5
4
4
6
1
7
3
4
1
4
3
4
3
4
3
6
3
4
7
3
4
4
3
4
5
4
4
6
1
8
2
4
1
4
3
5
3
3
3
6
2
4
7
3
4
4
3
4
5
4
4
5
1
8
2
4
1
5
3
5
3
3
3
6
2
4
8
3
4
4
3
4
5
4
4
5
1
8
2
4
1
5
3
5
3
3
3
6
2
4
8
3
4
4
3
4
5
4
4
5
1
7
2
4
1
5
3
4
3
3
3
6
2
4
8
3
4
4
3
4
5
4
4
5
1
7
2
4
1
5
3
4
3
3
3
6
2
4
8
3
4
4
3
4
5
4
4
5
1
7
2
4
1
4
3
4
3
3
2
6
2
4
7
3
4
4
3
4
4
4
4
5
1
7
2
4
1
5
3
4
3
3
2
6
2
4
8
3
4
4
3
4
4
4
4
5
1
7
2
4
1
5
3
4
3
3
2
6
2
4
8
3
4
4
3
4
4
4
4
5
1
8
2
4
1
4
3
5
3
3
2
6
2
4
7
3
4
4
3
4
4
4
4
5
1
8
2
4
1
5
3
5
3
3
2
6
2
4
8
3
4
4
3
4
4
4
4
5
1
7
2
4
1
5
3
4
3
3
2
6
2
4
8
3
4
4
3
4
4
4
4
5
1
8
2
4
1
4
3
5
3
3
2
6
2
4
7
3
4
4
3
4
4
4
4
5
1
8
2
4
1
5
3
5
3
3
2
6
2
4
8
3
4
4
3
4
4
4
4
5
1
8
2
4
1
5
3
5
3
3
3
6
2
4
8
3
4
4
3
4
5
4
4
5
1
8
2
4
1
4
3
5
3
3
2
6
2
4
7
3
4
4
3
4
4
4
4
5
1
8
2
4
1
4
3
5
3
3
3
6
2
4
7
3
4
4
3
4
5
4
4
5
1
8
2
4
1
4
3
5
3
3
3
6
2
4
7
3
4
4
3
4
5
4
4
5
1
8
2
4
1
4
3
5
3
3
2
6
2
4
7
3
4
4
3
4
4
4
4
5
1
8
2
4
1
4
3
5
3
3
3
6
2
4
7
3
4
4
3
4
5
4
4
5
1
8
2
4
1
4
3
5
3
3
3
6
2
4
7
3
4
4
3
4
5
4
4
5
1
8
2
4
1
4
3
5
3
3
3
6
2
4
7
3
4
4
3
4
5
4
4
5
1
8
2
4
1
4
3
5
3
3
2
6
2
4
7
3
4
4
3
4
4
4
4
5
1
8
2
4
1
4
3
5
3
3
2
6
2
4
7
3
4
4
3
4
4
4
4
5
1
8
2
4
1
4
3
5
3
3
2
6
2
4
7
3
4
4
3
4
4
4
4
5
1
8
2
4
1
4
3
5
3
3
2
6
2
4
7
3
4
4
3
4
4
4
4
5
1
8
2
4
1
4
3
5
3
3
2
6
2
4
7
3
4
4
3
4
4
4
4
5
1
8
2
4
1
5
3
5
3
3
2
6
2
4
8
3
4
4
3
4
4
4
4
5
1
8
2
4
1
5
3
5
3
3
2
6
2
4
8
3
4
4
3
4
4
4
4
5
1
8
2
4
1
4
3
5
3
3
2
6
2
4
7
3
4
4
3
4
4
4
4
5
1
8
2
4
1
5
3
5
3
3
2
6
2
4
8
3
4
4
3
4
4
4
4
5
1
8
2
4
1
5
3
5
3
3
2
6
2
4
8
3
4
4
3
4
4
4
4
5
1
8
2
4
1
5
3
5
3
3
3
6
2
4
8
3
4
4
3
4
5
4
4
5
1
7
2
4
1
5
3
4
3
3
2
6
2
4
8
3
4
4
3
4
4
4
4
5
1
8
2
4
1
5
3
5
3
3
3
6
2
4
8
3
4
4
3
4
5
4
4
5
1
8
2
4
1
5
3
5
3
3
2
6
2
4
8
3
4
4
3
4
4
4
4
5
1
8
2
4
1
5
3
5
3
3
2
6
2
4
8
3
4
4
3
4
4
4
4
5
1
8
2
4
1
5
3
5
3
3
2
6
2
4
8
3
4
4
3
4
4
4
4
5
1
8
2
4
1
5
3
5
3
3
2
6
2
4
8
3
4
4
3
4
4
4
4
5
1
7
2
4
1
5
3
4
3
3
2
6
2
4
8
3
4
4
3
4
4
4
4
5
1
8
2
4
1
5
3
5
3
4
2
6
3
4
8
3
4
4
3
4
4
4
4
5
1
8
3
4
1
5
3
5
3
3
2
6
2
4
8
3
4
4
3
4
4
4
4
6
1
8
3
4
1
4
3
5
3
3
2
6
2
4
7
3
4
4
3
4
4
4
4
6
1
8
2
4
1
5
3
5
3
3
2
6
2
4
8
3
4
4
3
4
4
4
4
5
1
8
2
4
1
5
3
5
3
4
2
6
3
4
8
3
4
4
3
4
4
4
4
5
1
7
2
4
1
5
3
4
3
4
2
6
3
4
8
3
4
4
3
4
4
4
4
5
1
7
3
4
1
5
3
4
3
4
2
6
3
4
8
3
4
4
3
4
4
4
4
6
1
7
2
4
1
5
3
4
3
4
2
6
3
4
8
3
4
4
3
4
4
4
4
5
1
8
2
4
1
5
3
5
3
3
2
6
2
4
8
3
4
4
3
4
4
4
4
5
1
7
2
4
1
5
3
4
3
3
2
6
2
4
8
3
4
4
3
4
4
4
4
5
1
7
2
4
1
5
3
4
3
3
2
6
2
4
8
3
4
4
3
4
4
4
4
5
1
8
2
4
1
5
3
5
3
3
2
6
2
4
8
3
4
4
3
4
4
4
4
5
1
8
2
4
1
5
3
5
3
3
2
6
2
4
8
3
4
4
3
4
4
4
4
5
1
7
2
4
1
5
3
4
3
3
2
6
2
4
8
3
4
4
3
4
4
4
4
5
1
7
2
4
1
5
3
4
3
3
2
6
2
4
8
3
4
4
3
4
4
4
4
5
1
7
3
4
1
5
3
4
3
3
2
6
2
4
8
3
4
4
3
4
4
4
4
6
1
7
2
4
1
5
3
4
3
3
2
6
2
4
8
3
4
4
3
4
4
4
4
5
1
8
2
4
1
5
3
5
3
3
2
6
2
4
8
3
4
4
3
4
4
4
4
5
1
7
2
4
1
5
3
4
3
3
2
6
2
4
8
3
4
4
3
4
4
4
4
5
1
7
3
4
1
5
3
4
3
3
2
6
2
4
8
3
4
4
3
4
4
4
4
6
1
7
3
4
1
5
3
4
3
3
2
6
2
4
8
3
4
4
3
4
4
4
4
6
1
7
3
4
1
5
3
4
3
3
2
6
2
4
8
3
4
4
3
4
4
4
4
6
1
8
3
4
1
5
3
5
3
3
2
6
2
4
8
3
4
4
3
4
4
4
4
6
1
8
3
4
1
5
3
5
3
3
2
6
2
4
8
3
4
4
3
4
4
4
4
6
1
8
2
4
1
5
3
5
3
3
2
6
2
4
8
3
4
4
3
4
4
4
4
5
1
7
2
4
1
5
3
4
3
4
2
6
3
4
8
3
4
4
3
4
4
4
4
5
1
8
2
4
1
5
3
5
3
4
2
6
3
4
8
3
4
4
3
4
4
4
4
5
1
8
2
4
1
5
3
5
3
3
2
6
2
4
8
3
4
4
3
4
4
4
4
5
1
8
2
4
1
5
3
5
3
4
2
6
3
4
8
3
4
4
3
4
4
4
4
5
1
8
2
4
1
5
3
5
3
4
2
6
3
4
8
3
4
4
3
4
4
4
4
5
1
8
2
4
1
5
3
5
3
4
3
6
3
4
8
3
4
4
3
4
5
4
4
5
1
8
2
4
1
5
3
5
3
4
2
6
3
4
8
3
4
4
3
4
4
4
4
5
1
8
2
4
1
5
3
5
3
4
2
6
3
4
8
3
4
4
3
4
4
4
4
5
1
8
2
4
1
5
3
5
3
4
2
6
3
4
8
3
4
4
3
4
4
4
4
5
1
8
3
4
1
5
3
5
3
3
2
6
2
4
8
3
4
4
3
4
4
4
4
6
1
8
2
4
1
5
3
5
3
4
2
6
3
4
8
3
4
4
3
4
4
4
4
5
1
8
2
4
1
5
3
5
3
3
2
6
2
4
8
3
4
4
3
4
4
4
4
5
1
8
2
4
1
5
3
5
3
3
2
6
2
4
8
3
4
4
3
4
4
4
4
5
1
8
3
4
1
5
3
5
3
3
2
6
2
4
8
3
4
4
3
4
4
4
4
6
1
7
2
4
1
5
3
4
3
4
2
6
3
4
8
3
4
4
3
4
4
4
4
5
1
7
2
4
1
5
3
4
3
3
2
6
2
4
8
3
4
4
3
4
4
4
4
5
1
8
2
4
1
5
3
5
3
3
2
6
2
4
8
3
4
4
3
4
4
4
4
5
1
8
2
4
1
5
3
5
3
3
2
6
2
4
8
3
4
4
3
4
4
4
4
5
1
8
2
4
1
5
3
5
3
4
2
6
3
4
8
3
4
4
3
4
4
4
4
5
1
8
2
4
1
5
3
5
3
3
2
6
2
4
8
3
4
4
3
4
4
4
4
5
1
8
2
4
1
5
3
5
3
3
2
6
2
4
8
3
4
4
3
4
4
4
4
5
1
8
2
4
1
5
3
5
3
3
2
6
2
4
8
3
4
4
3
4
4
4
4
5
1
8
2
4
1
5
3
5
3
4
2
6
3
4
8
3
4
4
3
4
4
4
4
5
1
8
2
4
1
5
3
5
3
4
3
6
3
4
8
3
4
4
3
4
5
4
4
5
1
8
2
4
1
5
3
5
3
3
3
6
2
4
8
3
4
4
3
4
5
4
4
5
1
8
3
4
1
5
3
5
3
4
2
6
3
4
8
3
4
4
3
4
4
4
4
6
1
8
3
4
1
5
3
5
3
4
2
6
3
4
8
3
4
4
3
4
4
4
4
6
1
8
3
4
1
5
3
5
3
4
2
6
3
4
8
3
4
4
3
4
4
4
4
6
1
8
2
4
1
5
3
5
3
4
3
6
3
4
8
3
4
4
3
4
5
4
4
5
1
8
2
4
1
5
3
5
3
4
3
6
3
4
8
3
4
4
3
4
5
4
4
5
1
8
3
4
1
5
3
5
3
4
3
6
3
4
8
3
4
4
3
4
5
4
4
6
1
8
2
4
1
5
3
5
3
4
3
6
3
4
8
3
4
4
3
4
5
4
4
5
1
8
2
4
1
5
3
5
3
4
3
6
3
4
8
3
4
4
3
4
5
4
4
5
1
8
2
4
1
5
3
5
3
4
2
6
3
4
8
3
4
4
3
4
4
4
4
5
1
8
3
4
1
5
3
5
3
4
2
6
3
4
8
3
4
4
3
4
4
4
4
6
1
7
2
4
1
5
3
5
3
4
2
6
2
4
8
3
4
4
3
4
4
4
4
5
1
8
2
4
1
5
3
5
3
4
2
6
3
4
8
3
4
4
3
4
4
4
4
5
1
8
2
4
1
5
3
5
3
4
2
6
3
4
8
3
4
4
3
4
4
4
4
5
1
7
2
4
1
5
3
5
3
4
2
6
2
4
8
3
4
4
3
4
4
4
4
5
1
8
2
4
1
5
3
5
3
4
2
6
3
4
8
3
4
4
3
4
4
4
4
5
1
8
2
4
1
5
3
5
3
4
2
6
3
4
8
3
4
4
3
4
4
4
4
5
1
7
2
4
1
5
3
4
3
4
2
6
3
4
8
3
4
4
3
4
4
4
4
5
1
8
2
4
1
5
3
5
3
4
2
6
3
4
8
3
4
4
3
4
4
4
4
5
1
8
2
4
1
5
3
5
3
4
2
6
3
4
8
3
4
4
3
4
4
4
4
5
1
8
2
4
1
5
3
5
3
4
2
6
3
4
8
3
4
4
3
4
4
4
4
5
1
7
2
4
1
5
3
5
3
4
2
6
2
4
8
3
4
4
3
4
4
4
4
5
1
7
2
4
1
5
3
5
3
4
2
6
2
4
8
3
4
4
3
4
4
4
4
5
1
8
2
4
1
5
3
5
3
4
2
6
3
4
8
3
4
4
3
4
4
4
4
5
1
7
2
4
1
5
3
5
3
4
2
6
2
4
8
3
4
4
3
4
4
4
4
5
1
7
2
4
1
5
3
5
3
4
2
6
2
4
8
3
4
4
3
4
4
4
4
5
1
8
2
4
1
5
3
5
3
4
3
6
3
4
8
3
4
4
3
4
5
4
4
5
1
7
2
4
1
5
3
4
3
4
2
6
3
4
8
3
4
4
3
4
4
4
4
5
1
8
2
4
1
5
3
5
3
4
2
7
3
4
8
4
4
4
3
4
4
4
4
5
1
8
2
4
1
5
3
5
3
4
2
6
3
4
8
3
4
4
3
4
4
4
4
5
1
8
2
4
1
5
3
5
3
4
2
6
3
4
8
3
4
4
3
4
4
4
4
5
1
8
2
4
1
5
3
5
3
4
2
6
3
4
8
3
4
4
3
4
4
4
4
5
1
8
2
4
1
5
3
5
3
4
2
6
3
4
8
3
4
4
3
4
4
4
4
5
1
7
2
4
1
5
3
5
3
4
2
6
2
4
8
3
4
4
3
4
4
4
4
5
1
7
2
4
1
5
3
5
3
4
2
6
2
4
8
3
4
4
3
4
4
4
4
5
1
8
2
4
1
5
3
5
3
4
2
6
3
4
8
3
4
4
3
4
4
4
4
5
1
8
2
4
1
5
3
5
3
4
2
6
3
4
8
3
4
4
3
4
4
4
4
5
1
8
2
4
1
5
3
5
3
4
2
6
3
4
8
3
4
4
3
4
4
4
4
5
1
7
2
4
1
5
3
4
3
4
2
6
3
4
8
3
4
4
3
4
4
4
4
5
1
8
2
4
1
5
3
5
3
4
2
6
3
4
8
3
4
4
3
4
4
4
4
5
1
7
2
4
1
5
3
5
3
4
2
6
2
4
8
3
4
4
3
4
4
4
4
5
1
7
2
4
1
5
3
4
3
4
2
6
3
4
8
3
4
4
3
4
4
4
4
5
1
8
2
4
1
5
3
5
3
4
2
6
3
4
8
3
4
4
3
4
4
4
4
5
1
6
2
4
1
5
3
4
3
4
2
6
2
4
8
3
4
4
3
4
4
4
4
5
1
6
2
4
1
5
3
4
3
4
2
6
2
4
8
3
4
4
3
4
4
4
4
5
1
7
2
4
1
5
3
5
3
4
2
6
2
4
8
3
4
4
3
4
4
4
4
5
1
6
2
4
1
5
3
4
3
4
2
6
2
4
8
3
4
4
3
4
4
4
4
5
1
6
2
4
1
5
3
4
3
4
2
6
2
4
8
3
4
4
3
4
4
4
4
5
1
6
2
4
1
5
3
4
3
4
2
6
2
4
8
3
4
4
3
4
4
4
4
5
1
7
2
4
1
5
3
5
3
4
2
6
2
4
8
3
4
4
3
4
4
4
4
5
1
7
2
4
1
5
3
5
3
4
2
6
2
4
8
3
4
4
3
4
4
4
4
5
1
8
2
4
1
5
3
5
3
4
2
6
3
4
8
3
4
4
3
4
4
4
4
5
1
7
2
4
1
5
3
5
3
4
2
6
2
4
8
3
4
4
3
4
4
4
4
5
1
8
2
4
1
5
3
5
3
4
2
6
3
4
8
3
4
4
3
4
4
4
4
5
1
8
2
4
1
5
3
5
3
4
2
6
3
4
8
3
4
4
3
4
4
4
4
5
1
7
2
4
1
5
3
4
3
4
2
6
3
4
8
3
4
4
3
4
4
4
4
5
1
8
2
4
1
5
3
5
3
4
2
6
3
4
8
3
4
4
3
4
4
4
4
5
1
8
2
4
1
5
3
5
3
4
2
6
3
4
8
3
4
4
3
4
4
4
4
5
1
7
2
4
1
5
3
4
3
4
2
6
3
4
8
3
4
4
3
4
4
4
4
5
1
7
2
4
1
5
4
4
3
5
2
6
3
4
8
3
4
4
3
4
4
4
4
5
1
7
2
4
1
5
3
4
3
4
2
6
3
4
8
3
4
4
3
4
4
4
4
5
1
7
2
4
1
5
3
4
3
4
2
6
3
4
8
3
4
4
3
4
4
4
4
5
1
7
2
4
1
5
3
4
3
4
2
6
3
4
8
3
4
4
3
4
4
4
4
5
1
7
2
4
1
5
3
4
3
4
2
6
3
4
8
3
3
3
3
4
4
4
4
5
1
7
2
4
1
5
3
4
3
4
2
6
3
4
8
3
4
4
3
4
4
4
4
5
1
7
2
4
1
5
3
4
3
4
2
6
3
4
8
3
4
4
3
4
4
4
4
5
1
7
2
4
1
5
4
4
3
5
2
6
3
4
8
3
4
4
3
4
4
4
4
5
1
7
2
4
1
5
4
4
3
5
2
6
3
4
8
3
3
3
3
4
4
4
4
5
1
7
2
4
1
5
4
4
3
5
2
6
3
4
8
3
4
4
3
4
4
4
4
5
1
6
2
4
1
5
4
4
3
5
2
6
2
4
8
3
3
3
3
4
4
4
4
5
1
7
2
4
1
5
3
4
3
4
2
6
3
4
8
3
4
4
3
4
4
4
4
5
1
7
2
4
1
5
4
4
3
5
2
6
3
4
8
3
4
4
3
4
4
4
4
5
1
7
2
4
1
5
4
4
3
5
2
6
3
4
8
3
4
4
3
4
4
4
4
5
1
7
2
4
1
5
4
4
3
5
2
6
3
4
8
3
4
4
3
4
4
4
4
5
1
7
2
4
1
5
4
4
3
5
2
6
3
4
8
3
4
4
3
4
4
4
4
5
1
7
2
4
1
5
4
4
3
5
2
6
3
4
8
3
4
4
3
4
4
4
4
5
1
8
2
4
1
5
4
5
3
5
2
6
3
4
8
3
4
4
3
4
4
4
4
5
1
8
2
4
1
5
3
5
3
4
2
6
3
4
8
3
4
4
3
4
4
4
4
5
1
8
2
4
1
5
3
5
3
4
2
6
3
4
8
3
4
4
3
4
4
4
4
5
1
8
2
4
1
5
3
5
3
4
2
6
3
4
8
3
4
4
3
4
4
4
4
5
1
8
2
4
1
5
3
5
3
4
2
6
3
4
8
3
4
4
3
4
4
4
4
5
1
7
2
4
1
5
4
4
3
5
2
6
3
4
8
3
4
4
3
4
4
4
4
5
1
8
2
4
1
5
4
5
3
5
2
6
3
4
8
3
4
4
3
4
4
4
4
5
1
8
2
4
1
5
3
5
3
4
2
6
3
4
8
3
4
4
3
4
4
4
4
5
1
8
2
4
1
5
3
5
3
4
2
6
3
4
8
3
4
4
3
4
4
4
4
5
1
7
2
4
1
5
4
4
3
5
2
6
3
4
8
3
4
4
3
4
4
4
4
5
1
8
2
4
1
5
3
5
3
4
2
6
3
4
8
3
4
4
3
4
4
4
4
5
1
8
2
4
1
5
3
5
3
4
2
6
3
4
8
3
4
4
3
4
4
4
4
5
1
8
2
4
1
5
3
5
3
4
2
6
3
4
8
3
4
4
3
4
4
4
4
5
1
7
2
4
1
5
3
4
3
4
2
6
3
4
8
3
4
4
3
4
4
4
4
5
1
8
2
4
1
5
3
5
3
3
2
6
2
4
8
3
4
4
3
4
4
4
4
5
1
8
2
4
1
5
3
5
3
4
2
6
3
4
8
3
4
4
3
4
4
4
4
5
1
8
2
4
1
5
3
5
3
4
2
6
3
4
8
3
4
4
3
4
4
4
4
5
1
7
2
4
1
5
3
4
3
4
2
6
3
4
8
3
4
4
3
4
4
4
4
5
1
7
2
4
1
5
3
4
3
4
2
6
3
4
8
3
4
4
3
4
4
4
4
5
1
7
2
4
1
5
4
4
3
5
2
6
3
4
8
3
4
4
3
4
4
4
4
5
1
7
2
4
1
5
4
4
3
5
2
6
3
4
8
3
4
4
3
4
4
4
4
5
1
8
2
4
1
5
4
5
3
5
3
6
3
4
8
3
4
4
3
4
5
4
4
5
1
7
3
4
1
5
3
4
3
4
2
6
3
4
8
3
4
4
3
4
4
4
4
6
1
7
3
4
1
5
3
4
3
4
3
6
3
4
8
3
4
4
3
4
5
4
4
6
1
7
3
4
1
4
3
4
3
4
2
6
3
4
7
3
4
4
3
4
4
4
4
6
1
8
2
4
1
5
4
5
3
5
2
5
3
4
8
3
4
4
3
4
4
4
3
5
1
7
2
4
1
5
4
4
3
5
2
6
3
4
8
3
4
4
3
4
4
4
4
5
1
7
2
4
1
5
3
4
3
4
3
5
3
4
8
3
4
4
3
4
5
4
3
5
1
7
2
4
1
5
3
4
3
4
2
6
3
4
8
3
4
4
3
4
4
4
4
5
1
8
2
4
1
5
3
5
3
4
2
6
3
4
8
3
4
4
3
4
4
4
4
5
1
8
2
4
1
5
3
5
3
4
3
6
3
4
8
3
4
4
3
4
5
4
4
5
1
8
2
4
1
5
3
5
3
4
2
6
3
4
8
3
4
4
3
4
4
4
4
5
1
8
2
4
1
5
3
5
3
4
2
5
3
4
8
3
4
4
3
4
4
4
3
5
1
8
2
4
1
5
3
5
3
4
2
6
3
4
8
3
4
4
3
4
4
4
4
5
1
8
2
4
1
5
3
5
3
4
2
6
3
4
8
3
4
4
3
4
4
4
4
5
1
8
2
4
1
5
3
5
3
4
2
6
3
4
8
3
4
4
3
4
4
4
4
5
1
8
2
4
1
5
3
5
3
4
2
6
3
4
8
3
4
4
3
4
4
4
4
5
1
8
2
4
1
5
3
5
3
4
2
6
3
4
8
3
4
4
3
4
4
4
4
5
1
8
2
4
1
5
3
5
3
4
2
6
3
4
8
3
4
4
3
4
4
4
4
5
1
8
2
4
1
5
3
5
3
4
2
6
3
4
8
3
4
4
3
4
4
4
4
5
1
8
2
4
1
5
3
5
3
4
3
6
3
4
8
3
4
4
3
4
5
4
4
5
1
8
2
4
1
5
3
5
3
4
3
6
3
4
8
3
4
4
3
4
5
4
4
5
1
8
2
4
1
5
3
5
3
4
2
6
3
4
8
3
4
4
3
4
4
4
4
5
1
8
3
4
1
5
3
5
3
4
2
6
3
4
8
3
4
4
3
4
4
4
4
6
1
8
2
4
1
5
3
5
3
4
2
6
3
4
8
3
4
4
3
4
4
4
4
5
1
8
2
4
1
5
3
5
3
4
2
6
3
4
8
3
4
4
3
4
4
4
4
5
1
8
2
4
1
5
3
5
3
4
2
6
3
4
8
3
4
4
3
4
4
4
4
5
1
8
2
4
1
5
3
5
3
4
2
6
3
4
8
3
4
4
3
4
4
4
4
5
1
8
2
4
1
5
3
5
3
4
2
6
3
4
8
3
4
4
3
4
4
4
4
5
1
8
3
4
1
5
3
5
3
4
2
6
3
4
8
3
4
4
3
4
4
4
4
6
1
8
2
4
1
5
3
5
3
4
2
6
3
4
8
3
4
4
3
4
4
4
4
5
1
8
2
4
1
5
3
5
3
4
2
6
3
4
8
3
4
4
3
4
4
4
4
5
1
8
2
4
1
5
3
5
3
4
2
6
3
4
8
3
4
4
3
4
4
4
4
5
1
8
3
4
1
5
3
5
3
4
2
6
3
4
8
3
4
4
3
4
4
4
4
6
1
8
3
4
1
5
3
5
3
4
2
6
3
4
8
3
4
4
3
4
4
4
4
6
1
8
3
4
1
5
3
5
3
3
2
6
2
4
8
3
4
4
3
4
4
4
4
6
1
8
2
4
1
5
3
5
3
4
2
6
3
4
8
3
4
4
3
4
4
4
4
5
1
8
3
4
1
5
3
5
3
4
2
6
3
4
8
3
4
4
3
4
4
4
4
6
1
8
2
4
1
5
3
5
3
4
2
6
3
4
8
3
4
4
3
4
4
4
4
5
1
8
2
4
1
5
3
5
3
4
2
6
3
4
8
3
4
4
3
4
4
4
4
5
1
8
2
4
1
5
3
5
3
4
2
6
3
4
8
3
4
4
3
4
4
4
4
5
1
8
2
4
1
5
3
5
3
4
2
6
3
4
8
3
4
4
3
4
4
4
4
5
1
8
2
4
1
5
3
5
3
4
2
6
3
4
8
3
4
4
3
4
4
4
4
5
1
8
2
4
1
5
4
5
3
5
2
6
3
4
8
3
4
4
3
4
4
4
4
5
1
8
2
4
1
5
3
5
3
4
2
6
3
4
8
3
4
4
3
4
4
4
4
5
1
8
2
4
1
5
3
5
3
4
2
6
3
4
8
3
4
4
3
4
4
4
4
5
1
8
2
4
1
5
3
5
3
4
2
6
3
4
8
3
4
4
3
4
4
4
4
5
1
8
2
4
1
5
3
5
3
4
2
6
3
4
8
3
4
4
3
4
4
4
4
5
1
8
2
4
1
5
3
5
3
4
2
6
3
4
8
3
4
4
3
4
4
4
4
5
1
7
2
4
1
5
3
4
3
4
2
6
3
4
8
3
4
4
3
4
4
4
4
5
1
7
2
4
1
5
3
4
3
4
2
6
3
4
8
3
4
4
3
4
4
4
4
5
1
7
2
4
1
5
3
4
3
4
2
5
3
4
8
3
4
4
3
4
4
4
3
5
1
7
2
4
1
5
3
4
3
4
2
6
3
4
8
3
4
4
3
4
4
4
4
5
1
7
2
4
1
5
3
4
3
4
2
6
3
4
8
3
4
4
3
4
4
4
4
5
1
7
2
4
1
5
3
4
3
4
2
6
3
4
8
3
4
4
3
4
4
4
4
5
1
7
2
4
1
5
3
4
3
4
2
6
3
4
8
3
4
4
3
4
4
4
4
5
1
7
2
4
1
5
3
4
3
4
2
6
3
4
8
3
4
4
3
4
4
4
4
5
1
7
2
4
1
5
3
4
3
4
2
6
3
4
8
3
4
4
3
4
4
4
4
5
1
7
2
4
1
5
3
4
3
4
2
6
3
4
8
3
4
4
3
4
4
4
4
5
1
7
2
4
1
5
3
4
3
4
2
6
3
4
8
3
4
4
3
4
4
4
4
5
1
7
2
4
1
5
3
4
3
4
2
6
3
4
8
3
4
4
3
4
4
4
4
5
1
7
2
4
1
5
3
4
3
4
2
6
3
4
8
3
4
4
3
4
4
4
4
5
1
7
2
4
1
5
3
4
3
3
2
6
2
4
8
3
4
4
3
4
4
4
4
5
1
7
2
4
1
5
3
4
3
4
2
6
3
4
8
3
4
4
3
4
4
4
4
5
1
7
2
4
1
5
4
4
3
5
2
6
3
4
8
3
4
4
3
4
4
4
4
5
1
7
2
4
1
5
4
4
3
5
2
6
3
4
8
3
4
4
3
4
4
4
4
5
1
7
2
4
1
5
4
4
3
5
2
6
3
4
8
3
4
4
3
4
4
4
4
5
1
7
2
4
1
5
4
4
3
5
2
6
3
4
8
3
4
4
3
4
4
4
4
5
1
8
2
4
1
5
3
5
3
4
3
6
3
4
8
3
4
4
3
4
5
4
4
5
1
7
2
4
1
5
3
4
3
3
2
6
2
4
8
3
4
4
3
4
4
4
4
5
1
7
2
4
1
5
4
4
3
4
2
6
2
4
8
3
4
4
3
4
4
4
4
5
1
7
2
4
1
5
4
4
3
4
2
6
2
4
8
3
4
4
3
4
4
4
4
5
1
7
2
4
1
5
3
4
3
4
2
6
3
4
8
3
4
4
3
4
4
4
4
5
1
7
2
4
1
5
3
4
3
3
2
6
2
4
8
3
4
4
3
4
4
4
4
5
1
7
2
4
1
5
4
4
3
4
2
6
2
4
8
3
4
4
3
4
4
4
4
5
1
7
2
4
1
5
3
4
3
3
2
6
2
4
8
3
4
4
3
4
4
4
4
5
1
7
2
4
1
5
3
4
3
3
2
6
2
4
8
3
4
4
3
4
4
4
4
5
1
8
2
4
1
5
3
5
3
3
2
6
2
4
8
3
4
4
3
4
4
4
4
5
1
7
3
4
1
5
4
4
3
4
2
6
2
4
8
3
4
5
3
4
4
4
4
5
1
7
2
4
1
5
4
4
3
4
2
6
2
4
8
3
4
4
3
4
4
4
4
5
1
8
2
4
1
5
4
5
3
4
2
6
2
4
8
3
4
4
3
4
4
4
4
5
1
7
2
4
1
5
4
4
3
5
2
6
3
4
8
3
4
4
3
4
4
4
4
5
1
7
2
4
1
5
4
4
3
5
2
6
3
4
8
3
4
4
3
4
4
4
4
5
1
7
2
4
1
5
4
4
4
5
2
6
3
4
8
3
4
4
4
4
4
4
4
5
1
7
2
4
1
5
4
4
4
4
2
6
2
4
8
3
4
4
4
4
4
4
4
5
1
7
2
4
1
5
3
4
4
3
2
6
2
4
8
3
4
4
4
4
4
4
4
5
1
7
2
4
1
5
4
4
3
4
2
6
2
4
8
3
4
4
3
4
4
4
4
5
1
7
2
4
1
5
4
4
3
4
3
6
2
4
8
3
4
4
3
4
5
4
4
5
1
8
2
4
1
5
3
5
3
3
2
6
2
4
8
3
4
4
3
4
4
4
4
5
1
7
2
4
1
5
3
4
3
3
2
6
2
4
8
3
4
4
3
4
4
4
4
5
1
7
2
4
1
5
3
4
3
3
2
6
2
4
8
3
4
4
3
4
4
4
4
5
1
7
2
4
1
5
3
4
3
3
2
6
2
4
8
3
4
4
3
4
4
4
4
5
1
7
2
4
1
5
3
4
3
3
2
6
2
4
8
3
4
4
3
4
4
4
4
5
1
7
2
4
1
5
3
4
3
3
2
6
2
4
8
3
4
4
3
4
4
4
4
5
1
7
2
4
1
5
3
4
3
3
2
6
2
4
8
3
4
4
3
4
4
4
4
5
1
7
2
4
1
5
3
4
3
3
2
6
2
4
8
3
4
4
3
4
4
4
4
5
1
7
3
4
1
5
3
4
3
3
2
6
2
4
8
3
4
4
3
4
4
4
4
6
1
7
3
4
1
5
3
4
3
3
2
6
2
4
8
3
4
4
3
4
4
4
4
6
1
7
2
4
1
5
3
4
3
3
2
6
2
4
8
3
4
4
3
4
4
4
4
5
1
7
3
4
1
5
3
4
3
3
2
6
2
4
8
3
4
4
3
4
4
4
4
6
1
7
2
4
1
5
3
4
3
3
2
6
2
4
8
3
4
4
3
4
4
4
4
5
1
7
2
4
1
5
3
4
3
3
2
6
2
4
8
3
4
4
3
4
4
4
4
5
1
7
2
4
1
5
3
4
3
3
2
6
2
4
8
3
4
4
3
4
4
4
4
5
1
7
2
4
1
5
3
4
3
3
2
6
2
4
8
3
4
4
3
4
4
4
4
5
1
7
2
4
1
4
3
4
3
3
2
6
2
4
7
3
4
4
3
4
4
4
4
5
1
7
2
4
1
5
3
4
3
4
2
6
3
4
8
3
4
4
3
4
4
4
4
5
1
8
2
4
1
5
4
5
4
5
2
6
3
4
8
3
4
4
4
4
4
4
4
5
1
8
2
4
1
5
4
5
3
5
2
6
3
4
8
3
4
4
3
4
4
4
4
5
1
8
2
4
1
5
4
5
3
5
2
6
3
4
8
3
4
4
3
4
4
4
4
5
1
8
2
4
1
5
4
5
3
4
2
6
2
4
8
3
4
4
3
4
4
4
4
5
1
8
3
4
1
5
4
5
3
5
2
6
3
4
8
3
4
4
3
4
4
4
4
6
1
7
2
4
1
5
4
4
4
4
2
6
2
4
8
3
4
4
4
4
4
4
4
5
1
9
2
4
1
5
3
5
4
3
2
6
2
4
8
4
4
4
4
4
4
4
4
5
1
7
3
4
1
5
4
4
4
4
2
6
2
4
8
3
4
4
4
4
4
4
4
6
1
8
2
4
1
5
4
5
4
5
2
6
3
4
8
3
4
4
4
4
4
4
4
5
1
8
2
4
1
5
3
5
4
3
2
6
2
4
8
3
4
4
4
4
4
4
4
5
1
7
3
4
1
5
3
5
4
3
2
6
1
4
8
3
4
4
4
4
4
4
4
6
1
7
2
4
1
5
3
5
4
3
2
6
1
4
8
3
4
4
4
4
4
4
4
5
1
8
3
4
1
5
3
5
4
4
2
6
2
4
8
4
4
4
4
4
4
4
4
6
1
8
3
4
1
5
3
5
4
3
2
6
2
4
8
3
4
4
4
4
4
4
4
6
1
9
2
4
1
5
4
5
4
4
2
6
2
4
8
4
4
4
4
4
4
4
4
5
1
9
3
4
1
5
4
5
4
4
2
6
2
4
8
4
4
4
4
4
4
4
4
6
1
8
2
4
1
5
4
5
4
4
2
6
2
4
8
3
4
4
4
4
4
4
4
5
1
8
2
4
1
5
4
5
4
4
2
6
2
4
8
3
4
4
4
4
4
4
4
5
1
8
2
4
1
5
4
5
4
4
2
6
2
4
8
3
4
4
4
4
4
4
4
5
1
8
2
4
1
5
3
5
4
3
2
6
2
4
8
3
4
4
4
4
4
4
4
5
1
8
2
4
1
5
3
5
4
3
2
6
2
4
8
3
4
4
4
4
4
4
4
5
1
8
3
4
1
5
3
5
4
3
2
6
2
4
8
3
4
4
4
4
4
4
4
6
1
8
3
4
1
5
3
5
4
3
3
6
2
4
8
3
4
4
4
4
5
4
4
6
1
8
3
4
1
5
4
5
3
4
2
6
2
4
8
3
4
4
3
4
4
4
4
6
1
7
3
4
1
5
4
4
4
4
2
6
2
4
8
3
4
4
4
4
4
4
4
6
1
8
3
4
1
5
3
5
4
3
2
6
2
4
8
3
4
4
4
4
4
4
4
6
1
8
3
4
1
5
3
5
4
3
2
6
2
4
8
3
4
4
4
4
4
4
4
6
1
8
3
4
1
5
3
4
4
3
2
6
2
4
8
4
4
4
4
4
4
4
4
6
1
8
2
4
1
5
3
5
4
3
2
6
2
4
8
3
4
4
4
4
4
4
4
5
1
7
2
4
1
5
3
4
4
3
2
6
2
4
8
3
4
4
4
4
4
4
4
5
1
8
2
4
1
5
3
4
4
3
2
6
2
4
8
4
4
4
4
4
4
4
4
5
1
8
2
4
1
5
3
5
4
3
2
6
2
4
8
3
4
4
4
4
4
4
4
5
1
7
2
4
1
5
4
5
4
3
2
6
2
4
8
3
4
4
4
4
4
4
4
5
1
7
2
4
1
5
3
4
4
3
2
6
2
4
8
3
4
4
4
4
4
4
4
5
1
7
2
4
1
5
3
4
4
3
2
6
2
4
8
3
4
4
4
4
4
4
4
5
1
7
2
4
1
5
3
4
4
3
2
6
2
4
8
3
4
4
4
4
4
4
4
5
1
7
2
4
1
5
3
4
4
3
2
6
2
4
8
3
4
4
4
4
4
4
4
5
1
8
2
4
1
5
3
5
3
3
2
6
2
4
8
3
4
4
3
4
4
4
4
5
1
8
2
4
1
5
3
5
3
3
2
6
2
4
8
3
4
4
3
4
4
4
4
5
1
8
2
4
1
5
3
5
3
3
2
6
2
4
8
3
4
4
3
4
4
4
4
5
1
8
2
4
1
5
3
5
3
3
2
6
2
4
8
3
4
4
3
4
4
4
4
5
1
8
2
4
1
5
4
5
3
4
2
6
2
4
8
3
4
4
3
4
4
4
4
5
1
8
2
4
1
5
3
5
3
3
2
6
2
4
8
3
4
4
3
4
4
4
4
5
1
8
2
4
1
5
3
5
3
3
2
6
2
4
8
3
4
4
3
4
4
4
4
5
1
8
2
4
1
5
4
5
3
4
2
6
2
4
8
3
4
4
3
4
4
4
4
5
1
8
2
4
1
5
3
5
3
3
2
6
2
4
8
3
4
4
3
4
4
4
4
5
2
8
2
4
1
5
3
5
3
3
2
6
3
4
8
3
4
4
3
4
4
4
4
5
2
8
2
4
1
5
3
5
3
3
2
6
3
4
8
3
4
4
3
4
4
4
4
5
1
8
2
4
1
5
3
5
3
3
2
6
2
4
8
3
4
4
3
4
4
4
4
5
1
8
2
4
1
5
4
5
3
4
2
6
2
4
8
3
4
4
3
4
4
4
4
5
1
9
2
4
1
5
3
5
3
3
2
6
2
4
8
4
4
4
3
4
4
4
4
5
1
8
2
4
1
5
3
5
3
3
2
6
2
4
8
3
4
4
3
4
4
4
4
5
1
9
2
3
1
5
4
5
3
4
1
6
2
4
8
4
4
4
3
4
4
4
4
5
1
8
2
4
1
5
3
5
4
3
2
6
2
4
8
3
4
4
4
4
4
4
4
5
1
9
2
4
1
5
3
5
3
3
2
6
2
4
8
4
4
4
3
4
4
4
4
5
1
8
2
4
1
5
3
5
3
3
2
6
2
4
8
3
4
4
3
4
4
4
4
5
1
9
2
4
1
5
3
5
3
3
2
6
2
4
8
4
4
4
3
4
4
4
4
5
1
8
2
4
1
5
3
5
3
4
2
6
3
4
8
3
4
4
3
4
4
4
4
5
1
9
2
4
1
5
3
5
3
3
2
6
2
4
8
4
4
4
3
4
4
4
4
5
1
8
2
4
1
5
3
5
3
3
2
6
2
4
8
3
4
4
3
4
4
4
4
5
1
8
2
4
1
5
3
5
3
3
2
6
2
4
8
3
4
4
3
4
4
4
4
5
1
9
2
4
1
5
3
5
3
3
2
6
2
4
8
4
4
4
3
4
4
4
4
5
1
9
2
4
1
5
3
5
3
3
2
6
2
4
8
4
4
4
3
4
4
4
4
5
1
9
2
4
1
5
3
5
3
3
2
6
2
4
8
4
4
4
3
4
4
4
4
5
1
9
2
4
1
5
3
5
3
3
2
6
2
4
8
4
4
4
3
4
4
4
4
5
1
9
2
4
1
5
3
5
3
3
2
6
2
4
8
4
4
4
3
4
4
4
4
5
1
9
2
4
1
5
3
5
3
3
2
6
2
4
8
4
4
4
3
4
4
4
4
5
1
9
2
4
1
4
3
5
3
3
2
6
2
4
7
4
4
4
3
4
4
4
4
5
1
9
2
4
1
4
3
5
3
3
2
6
2
4
7
4
4
4
3
4
4
4
4
5
1
9
2
4
1
4
3
5
3
3
2
6
2
4
7
4
4
4
3
4
4
4
4
5
1
9
2
4
1
4
3
5
3
3
2
6
2
4
7
4
4
4
3
4
4
4
4
5
1
9
2
4
1
4
3
5
3
3
2
6
2
4
7
4
4
4
3
4
4
4
4
5
1
9
2
4
1
4
3
5
3
3
2
6
2
4
7
4
4
4
3
4
4
4
4
5
1
9
2
4
1
4
3
5
4
3
2
6
2
4
7
4
4
4
4
4
4
4
4
5
1
9
2
4
1
4
3
5
3
3
2
6
2
4
7
4
4
4
3
4
4
4
4
5
1
9
2
4
1
4
3
5
3
3
2
6
2
4
7
4
4
4
3
4
4
4
4
5
1
9
2
4
1
4
3
5
3
3
2
6
2
4
7
4
4
4
3
4
4
4
4
5
1
9
2
4
1
4
3
5
3
3
2
6
2
4
7
4
4
4
3
4
4
4
4
5
1
9
2
4
1
4
3
5
3
3
2
6
2
4
7
4
4
4
3
4
4
4
4
5
1
9
2
4
1
4
3
5
3
3
2
6
2
4
7
4
4
4
3
4
4
4
4
5
1
9
2
4
1
5
3
5
3
3
2
6
2
4
8
4
4
4
3
4
4
4
4
5
1
9
2
4
1
4
3
5
3
3
2
6
2
4
7
4
4
4
3
4
4
4
4
5
1
9
2
4
1
4
3
5
3
3
2
6
2
4
7
4
4
4
3
4
4
4
4
5
1
9
2
4
1
4
3
5
3
3
2
6
2
4
7
4
4
4
3
4
4
4
4
5
1
9
2
4
1
4
4
5
3
4
2
6
2
4
7
4
4
4
3
4
4
4
4
5
1
9
2
4
1
4
3
5
3
3
2
6
2
4
7
4
4
4
3
4
4
4
4
5
1
9
2
4
1
4
3
5
3
3
2
6
2
4
7
4
4
4
3
4
4
4
4
5
1
8
2
4
1
4
4
5
3
4
2
6
1
4
7
4
4
4
3
4
4
4
4
5
1
9
2
4
1
4
3
5
3
3
2
6
2
4
7
4
4
4
3
4
4
4
4
5
1
9
2
4
1
4
3
5
3
3
2
6
2
4
7
4
4
4
3
4
4
4
4
5
1
9
2
4
1
4
3
5
3
3
2
6
2
4
7
4
4
4
3
4
4
4
4
5
1
9
2
4
1
4
3
5
3
3
2
6
2
4
7
4
4
4
3
4
4
4
4
5
1
9
2
4
1
4
3
5
3
3
2
6
2
4
7
4
4
4
3
4
4
4
4
5
1
9
2
4
1
4
4
5
3
4
2
6
2
4
7
4
4
4
3
4
4
4
4
5
1
9
2
4
1
4
4
5
3
4
2
6
2
4
7
4
4
4
3
4
4
4
4
5
1
9
2
4
1
4
4
5
3
4
2
6
2
4
7
4
4
4
3
4
4
4
4
5
1
9
2
4
1
4
4
5
3
4
2
6
2
4
7
4
4
4
3
4
4
4
4
5
1
9
2
4
1
4
4
5
3
4
2
6
2
4
7
4
4
4
3
4
4
4
4
5
1
9
2
4
1
4
4
5
3
4
2
6
2
4
7
4
4
4
3
4
4
4
4
5
1
9
2
4
1
4
4
5
3
4
2
6
2
4
7
4
4
4
3
4
4
4
4
5
1
9
2
4
1
4
3
5
3
3
2
6
2
4
7
4
4
4
3
4
4
4
4
5
1
9
2
4
1
4
3
5
3
3
2
6
2
4
7
4
4
4
3
4
4
4
4
5
1
9
2
4
1
4
3
5
3
3
2
6
2
4
7
4
4
4
3
4
4
4
4
5
1
9
2
4
1
4
4
5
3
4
2
6
2
4
7
4
4
4
3
4
4
4
4
5
1
9
2
4
1
4
3
5
3
3
2
6
2
4
7
4
4
4
3
4
4
4
4
5
1
9
2
4
1
4
3
5
3
3
2
6
2
4
7
4
4
4
3
4
4
4
4
5
1
9
2
4
1
4
3
5
3
3
2
6
2
4
7
4
4
4
3
4
4
4
4
5
1
8
2
4
1
4
3
5
3
3
2
6
1
4
7
4
4
4
3
4
4
4
4
5
1
8
2
4
1
4
3
5
3
3
2
6
1
4
7
4
4
4
3
4
4
4
4
5
1
9
2
4
1
4
3
5
4
3
2
6
2
4
7
4
4
4
4
4
4
4
4
5
1
9
2
4
1
5
3
5
3
3
2
6
2
4
8
4
3
3
3
4
4
4
4
5
1
9
2
4
1
4
3
5
3
3
2
6
2
4
7
4
4
4
3
4
4
4
4
5
1
9
2
4
1
4
4
5
3
4
2
6
2
4
7
4
4
4
3
4
4
4
4
5
1
9
2
4
1
4
4
5
3
4
2
6
2
4
7
4
4
4
3
4
4
4
4
5
1
9
2
4
1
4
4
5
3
4
2
6
2
4
7
4
4
4
3
4
4
4
4
5
1
9
2
4
1
5
3
5
3
3
2
6
2
4
8
4
4
4
3
4
4
4
4
5
1
9
2
4
1
4
3
5
3
3
2
6
2
4
7
4
4
4
3
4
4
4
4
5
1
9
2
4
1
4
4
5
3
5
2
6
3
4
7
4
4
4
3
4
4
4
4
5
1
9
2
4
1
4
3
5
3
4
2
6
3
4
7
4
4
4
3
4
4
4
4
5
1
9
2
4
1
4
3
5
3
4
2
6
3
4
7
4
4
4
3
4
4
4
4
5
1
9
2
4
1
4
3
5
3
3
2
6
2
4
7
4
4
4
3
4
4
4
4
5
1
9
2
4
1
4
3
5
3
3
2
6
2
4
7
4
4
4
3
4
4
4
4
5
1
9
2
4
1
5
3
5
3
3
2
6
2
4
8
4
4
4
3
4
4
4
4
5
1
9
2
4
1
4
3
5
3
3
2
6
2
4
7
4
4
4
3
4
4
4
4
5
1
9
2
4
1
4
3
5
3
3
2
6
2
4
7
4
4
4
3
4
4
4
4
5
1
9
2
4
1
4
3
5
3
3
2
6
2
4
7
4
4
4
3
4
4
4
4
5
1
9
2
4
1
4
3
5
3
3
2
6
2
4
7
4
4
4
3
4
4
4
4
5
1
9
2
4
1
4
3
5
3
3
2
6
2
4
7
4
4
4
3
4
4
4
4
5
1
9
2
4
1
4
3
5
3
3
2
6
2
4
7
4
4
4
3
4
4
4
4
5
1
9
2
4
1
4
3
5
3
3
2
6
2
4
7
4
4
4
3
4
4
4
4
5
1
9
2
4
1
4
3
5
3
3
2
6
2
4
7
4
4
4
3
4
4
4
4
5
1
9
2
4
1
4
3
5
3
3
2
6
2
4
7
4
4
4
3
4
4
4
4
5
1
9
2
4
1
4
3
5
3
3
2
6
2
4
7
4
4
4
3
4
4
4
4
5
1
9
2
4
1
4
3
5
3
3
2
6
2
4
7
4
4
4
3
4
4
4
4
5
1
9
2
4
1
4
3
5
3
3
2
6
2
4
7
4
4
4
3
4
4
4
4
5
1
9
2
4
1
4
3
5
3
3
2
6
2
4
7
4
4
4
3
4
4
4
4
5
1
9
2
4
1
4
4
5
3
5
2
6
3
4
7
4
4
4
3
4
4
4
4
5
1
9
2
4
1
4
3
5
3
4
2
6
3
4
7
4
4
4
3
4
4
4
4
5
1
9
2
4
1
4
3
5
3
4
2
6
3
4
7
4
4
4
3
4
4
4
4
5
1
9
2
4
1
4
3
5
3
4
2
6
3
4
7
4
4
4
3
4
4
4
4
5
1
9
2
4
1
4
3
5
3
4
2
6
3
4
7
4
4
4
3
4
4
4
4
5
1
9
2
4
1
4
3
5
3
4
2
6
3
4
7
4
4
4
3
4
4
4
4
5
1
9
2
4
1
4
4
5
3
5
2
6
3
4
7
4
4
4
3
4
4
4
4
5
1
9
2
4
1
4
4
5
3
5
2
6
3
4
7
4
4
4
3
4
4
4
4
5
1
9
2
4
1
4
3
5
3
4
2
6
3
4
7
4
4
4
3
4
4
4
4
5
1
9
2
4
1
4
3
5
3
4
2
6
3
4
7
4
4
4
3
4
4
4
4
5
1
9
2
4
1
4
3
5
3
4
2
6
3
4
7
4
4
4
3
4
4
4
4
5
2
9
2
4
1
4
3
5
3
4
2
6
4
4
7
4
4
4
3
4
4
4
4
5
2
9
2
4
1
4
3
5
3
4
2
6
4
4
7
4
4
4
3
4
4
4
4
5
1
9
2
4
1
4
4
5
3
5
2
6
3
4
7
4
4
4
3
4
4
4
4
5
2
9
2
4
1
5
4
5
3
5
2
6
4
4
8
4
4
4
3
4
4
4
4
5
2
9
2
4
1
4
4
5
3
5
2
6
4
4
7
4
4
4
3
4
4
4
4
5
1
9
2
4
1
4
4
5
3
5
2
6
3
4
7
4
4
4
3
4
4
4
4
5
1
9
2
4
1
4
4
5
3
5
2
6
3
4
7
4
4
4
3
4
4
4
4
5
1
9
2
4
1
4
4
5
3
5
3
6
3
4
7
4
4
4
3
4
5
4
4
5
1
9
2
4
1
4
3
5
3
4
2
6
3
4
7
4
4
4
3
4
4
4
4
5
1
9
2
4
1
4
4
5
3
5
2
6
3
4
7
4
4
4
3
4
4
4
4
5
1
9
2
4
1
5
4
5
3
5
2
6
3
4
8
4
4
4
3
4
4
4
4
5
2
9
2
4
1
5
4
5
3
5
3
6
4
4
8
4
4
4
3
4
5
4
4
5
1
9
2
4
1
4
4
5
3
5
2
6
3
4
7
4
4
4
3
4
4
4
4
5
1
9
2
4
1
5
4
6
3
5
3
6
3
4
9
4
4
4
3
4
5
4
4
5
2
9
2
4
1
5
4
5
3
5
3
6
4
4
8
4
4
4
3
4
5
4
4
5
1
9
2
4
1
5
4
5
3
5
2
6
3
4
8
4
4
4
3
4
4
4
4
5
1
9
2
4
1
5
4
5
3
5
2
6
3
4
8
4
4
4
3
4
4
4
4
5
2
9
2
4
1
5
4
5
3
5
2
6
4
4
8
4
4
4
3
4
4
4
4
5
1
9
2
4
1
5
4
5
3
5
3
6
3
4
8
4
4
4
3
4
5
4
4
5
1
9
2
4
1
5
4
5
3
5
3
6
3
4
8
4
4
4
3
4
5
4
4
5
1
9
2
4
1
5
4
5
3
5
2
6
3
4
8
4
4
4
3
4
4
4
4
5
1
9
2
4
1
5
4
5
3
5
3
6
3
4
8
4
4
4
3
4
5
4
4
5
1
9
2
4
1
5
3
5
3
4
2
6
3
4
8
4
4
4
3
4
4
4
4
5
1
9
2
4
1
5
4
5
3
5
2
6
3
4
8
4
4
4
3
4
4
4
4
5
1
9
2
4
1
5
4
5
3
5
3
6
3
4
8
4
4
4
3
4
5
4
4
5
1
9
2
4
1
5
4
5
3
5
2
6
3
4
8
4
4
4
3
4
4
4
4
5
1
9
2
4
1
4
4
5
3
5
2
6
3
4
7
4
4
4
3
4
4
4
4
5
1
9
2
4
1
4
3
5
3
4
2
6
3
4
7
4
4
4
3
4
4
4
4
5
1
9
2
4
1
5
3
5
3
4
2
6
3
4
8
4
4
4
3
4
4
4
4
5
1
9
2
4
1
5
3
5
3
4
2
6
3
4
8
4
4
4
3
4
4
4
4
5
1
9
2
4
1
4
4
5
3
5
2
6
3
4
7
4
4
4
3
4
4
4
4
5
1
9
2
4
1
4
4
5
3
5
2
6
3
4
7
4
4
4
3
4
4
4
4
5
1
9
2
4
1
5
4
5
3
5
2
6
3
4
8
4
4
4
3
4
4
4
4
5
1
9
2
4
1
5
4
5
3
5
2
6
3
4
8
4
4
4
3
4
4
4
4
5
1
9
2
4
1
5
4
5
3
5
2
6
3
4
8
4
4
4
3
4
4
4
4
5
1
9
2
4
1
5
4
5
3
5
2
6
3
4
8
4
4
4
3
4
4
4
4
5
1
9
2
4
1
5
4
5
3
5
2
6
3
4
8
4
4
4
3
4
4
4
4
5
1
9
2
4
1
5
4
5
3
5
2
6
3
4
8
4
4
4
3
4
4
4
4
5
1
9
2
4
1
5
3
5
3
4
2
6
3
4
8
4
4
4
3
4
4
4
4
5
1
9
2
4
1
4
4
5
3
5
2
6
3
4
7
4
4
4
3
4
4
4
4
5
1
9
2
4
1
5
4
5
3
5
2
6
3
4
8
4
4
4
3
4
4
4
4
5
1
9
2
4
1
5
4
5
3
5
2
6
3
4
8
4
4
4
3
4
4
4
4
5
1
9
2
4
1
5
4
5
3
5
2
6
3
4
8
4
4
4
3
4
4
4
4
5
1
9
2
4
1
5
4
5
3
5
2
6
3
4
8
4
4
4
3
4
4
4
4
5
1
9
2
4
1
5
4
5
3
5
2
6
3
4
8
4
4
4
3
4
4
4
4
5
1
9
2
4
1
4
3
5
3
4
2
6
3
4
7
4
4
4
3
4
4
4
4
5
1
9
2
4
1
4
3
5
3
4
2
6
3
4
7
4
4
4
3
4
4
4
4
5
1
9
2
4
1
4
4
5
3
5
2
6
3
4
7
4
4
4
3
4
4
4
4
5
1
9
2
4
1
5
3
5
3
4
2
6
3
4
8
4
4
4
3
4
4
4
4
5
1
9
2
4
1
4
4
5
3
5
2
6
3
4
7
4
4
4
3
4
4
4
4
5
1
9
2
4
1
4
4
5
3
5
2
6
3
4
7
4
4
4
3
4
4
4
4
5
1
9
2
4
1
4
4
5
3
5
2
6
3
4
7
4
4
4
3
4
4
4
4
5
1
9
2
4
1
4
3
5
3
4
2
6
3
4
7
4
4
4
3
4
4
4
4
5
1
9
2
4
1
4
4
5
3
5
2
6
3
4
7
4
4
4
3
4
4
4
4
5
1
9
2
4
1
4
3
5
3
4
2
6
3
4
7
4
4
4
3
4
4
4
4
5
1
9
2
4
1
4
3
5
3
4
2
6
3
4
7
4
4
4
3
4
4
4
4
5
1
9
2
4
1
5
3
5
3
4
2
6
3
4
8
4
4
4
3
4
4
4
4
5
1
9
2
4
1
5
3
5
3
4
2
6
3
4
8
4
4
4
3
4
4
4
4
5
1
9
2
4
1
5
3
5
3
4
2
6
3
4
8
4
4
4
3
4
4
4
4
5
1
9
2
4
1
5
3
5
3
4
2
6
3
4
8
4
4
4
3
4
4
4
4
5
1
9
2
4
1
5
3
5
3
4
2
6
3
4
8
4
4
4
3
4
4
4
4
5
1
9
2
4
1
5
4
5
3
5
2
6
3
4
8
4
4
4
3
4
4
4
4
5
1
9
2
4
1
5
4
5
3
5
2
6
3
4
8
4
4
4
3
4
4
4
4
5
1
9
2
4
1
5
4
5
3
5
2
6
3
4
8
4
4
4
3
4
4
4
4
5
1
9
2
4
1
5
4
5
3
5
2
6
3
4
8
4
4
4
3
4
4
4
4
5
1
9
2
4
1
5
4
5
3
5
2
6
3
4
8
4
4
4
3
4
4
4
4
5
1
9
2
4
1
5
3
5
3
4
2
6
3
4
8
4
4
4
3
4
4
4
4
5
1
9
2
4
1
4
3
5
3
4
2
6
3
4
7
4
4
4
3
4
4
4
4
5
1
9
2
4
1
4
3
5
3
4
2
6
3
4
7
4
4
4
3
4
4
4
4
5
1
9
2
4
1
4
3
5
3
4
2
6
3
4
7
4
4
4
3
4
4
4
4
5
1
9
2
4
1
4
3
5
3
4
2
6
3
4
7
4
4
4
3
4
4
4
4
5
1
9
2
4
1
4
3
5
3
4
2
6
3
4
7
4
4
4
3
4
4
4
4
5
1
9
2
4
1
4
3
5
3
4
2
6
3
4
7
4
4
4
3
4
4
4
4
5
1
9
2
4
1
4
3
5
3
4
2
6
3
4
7
4
4
4
3
4
4
4
4
5
1
9
2
4
1
4
3
5
3
4
2
6
3
4
7
4
4
4
3
4
4
4
4
5
1
9
2
4
1
4
3
5
3
4
2
6
3
4
7
4
4
4
3
4
4
4
4
5
1
9
2
4
1
4
3
5
3
4
2
6
3
4
7
4
4
4
3
4
4
4
4
5
1
9
2
4
1
4
3
5
3
4
2
7
3
4
7
4
4
4
3
4
4
4
4
6
1
9
2
4
1
4
3
5
3
4
2
6
3
4
7
4
4
4
3
4
4
4
4
5
1
9
2
4
1
4
3
5
3
4
2
6
3
4
7
4
4
4
3
4
4
4
4
5
1
8
2
4
1
4
3
5
3
3
2
7
1
4
7
4
4
4
3
4
4
4
4
6
1
9
2
4
1
4
3
5
3
3
2
7
2
4
7
4
4
4
3
4
4
4
4
6
1
9
2
4
1
4
3
5
3
4
2
7
3
4
7
4
4
4
3
4
4
4
4
6
1
9
2
4
1
4
3
5
3
3
2
7
2
4
7
4
4
4
3
4
4
4
4
6
1
9
2
4
1
5
3
5
3
3
2
7
2
4
8
4
4
4
3
4
4
4
4
6
1
9
2
4
1
4
3
5
3
3
2
6
2
4
7
4
4
4
3
4
4
4
4
5
1
9
2
4
1
5
3
5
3
3
2
7
2
4
8
4
4
4
3
4
4
4
4
6
1
8
2
4
1
5
3
5
3
4
2
7
2
4
8
4
4
4
3
4
4
4
4
6
1
8
2
4
1
5
3
5
3
3
3
6
1
4
8
4
4
4
3
4
5
4
4
5
1
8
2
4
1
5
3
5
3
3
3
6
1
4
8
4
4
4
3
4
5
4
4
5
1
7
2
4
1
5
3
4
3
3
2
7
1
4
8
4
4
4
3
4
4
4
4
6
1
8
2
4
1
5
3
5
3
3
2
6
1
4
8
4
4
4
3
4
4
4
4
5
1
8
2
4
1
4
3
5
3
3
3
6
1
4
7
4
4
4
3
4
5
4
4
5
1
8
2
4
1
5
3
5
3
3
2
6
1
4
8
4
4
4
3
4
4
4
4
5
1
8
2
4
1
4
3
5
3
3
2
6
1
4
7
4
4
4
3
4
4
4
4
5
1
8
2
4
1
4
3
5
3
3
2
6
1
4
7
4
4
4
3
4
4
4
4
5
1
8
2
4
1
4
3
5
3
3
2
6
1
4
7
4
4
4
3
4
4
4
4
5
1
8
2
4
1
4
3
5
3
4
3
6
2
4
7
4
4
4
3
4
5
4
4
5
1
8
2
4
1
4
3
5
3
4
2
6
2
4
7
4
4
4
3
4
4
4
4
5
1
7
2
4
1
4
3
4
3
4
2
6
2
4
7
4
4
4
3
4
4
4
4
5
1
8
2
4
1
4
3
5
3
4
2
7
2
4
7
4
4
4
3
4
4
4
4
6
1
7
2
4
1
4
3
4
3
3
2
6
1
4
7
4
4
4
3
4
4
4
4
5
1
8
2
4
1
5
3
5
3
3
2
6
1
4
8
4
4
4
3
4
4
4
4
5
1
8
2
4
1
5
3
5
3
3
2
6
1
4
8
4
4
4
3
4
4
4
4
5
1
7
2
4
1
5
3
4
3
3
2
7
1
4
8
4
4
4
3
4
4
4
4
6
1
7
2
4
1
5
3
4
3
4
2
6
2
4
8
4
4
4
3
4
4
4
4
5
1
7
2
4
1
4
3
4
3
3
2
6
1
4
7
4
4
4
3
4
4
4
4
5
1
7
2
4
1
4
3
4
3
4
2
6
2
4
7
4
4
4
3
4
4
4
4
5
1
7
2
4
1
4
3
4
3
3
2
6
1
4
7
4
4
4
3
4
4
4
4
5
1
7
2
4
1
5
3
4
3
3
2
6
1
4
8
4
4
4
3
4
4
4
4
5
1
8
2
4
1
4
3
4
3
4
2
6
3
4
7
4
4
4
3
4
4
4
4
5
1
8
2
4
1
5
3
4
3
4
2
6
3
4
8
4
4
4
3
4
4
4
4
5
1
8
2
4
1
5
3
4
3
4
2
6
3
4
8
4
4
4
3
4
4
4
4
5
1
8
2
4
1
5
3
4
3
4
2
6
3
4
8
4
4
4
3
4
4
4
4
5
1
9
2
4
1
5
3
5
3
4
2
6
3
4
8
4
4
4
3
4
4
4
4
5
1
8
2
4
1
5
3
4
3
4
2
6
3
4
8
4
4
4
3
4
4
4
4
5
1
9
2
4
1
5
3
5
3
4
3
6
3
4
8
4
4
4
3
4
5
4
4
5
1
9
2
4
1
5
3
5
3
4
3
6
3
4
8
4
4
4
3
4
5
4
4
5
1
9
2
4
1
5
3
5
3
4
2
6
3
4
8
4
4
4
3
4
4
4
4
5
1
9
2
4
1
5
3
5
3
4
2
6
3
4
8
4
4
4
3
4
4
4
4
5
1
9
2
4
1
5
3
5
3
4
3
6
3
4
8
4
4
4
3
4
5
4
4
5
1
9
2
4
1
5
3
5
3
4
2
6
3
4
8
4
4
4
3
4
4
4
4
5
1
8
2
4
1
5
3
4
3
4
3
6
3
4
8
4
4
4
3
4
5
4
4
5
1
8
2
4
1
5
3
4
3
4
3
6
3
4
8
4
4
4
3
4
5
4
4
5
1
8
2
4
1
4
3
4
3
4
3
7
3
4
7
4
4
4
3
4
5
4
4
6
1
8
2
4
1
5
3
4
3
4
3
7
3
4
8
4
4
4
3
4
5
4
4
6
1
9
2
4
1
5
3
5
3
4
2
7
3
4
8
4
4
4
3
4
4
4
4
6
1
8
2
4
1
5
3
4
3
4
2
7
3
4
8
4
4
4
3
4
4
4
4
6
1
8
2
4
1
5
3
4
3
4
3
7
3
4
8
4
4
4
3
4
5
4
4
6
1
8
2
4
1
5
3
4
3
4
3
6
3
4
8
4
4
4
3
4
5
4
4
5
1
9
2
4
1
5
3
5
3
4
2
6
3
4
8
4
4
4
3
4
4
4
4
5
1
8
2
4
1
4
3
4
3
4
3
6
3
4
7
4
4
4
3
4
5
4
4
5
1
8
2
4
1
4
3
4
3
4
3
6
3
4
7
4
4
4
3
4
5
4
4
5
1
8
2
4
1
5
3
4
3
4
3
6
3
4
8
4
4
4
3
4
5
4
4
5
1
9
2
4
1
5
3
5
3
4
3
6
3
4
8
4
4
4
3
4
5
4
4
5
1
9
2
4
1
5
3
5
3
4
3
6
3
4
8
4
4
4
3
4
5
4
4
5
1
9
2
4
1
5
3
5
3
4
3
6
3
4
8
4
4
4
3
4
5
4
4
5
1
8
2
4
1
5
3
4
3
4
2
6
3
4
8
4
4
4
3
4
4
4
4
5
1
8
2
4
1
5
3
4
3
4
2
6
3
4
8
4
4
4
3
4
4
4
4
5
1
8
2
4
1
5
3
4
3
4
2
6
3
4
8
4
4
4
3
4
4
4
4
5
1
8
2
4
1
5
3
4
3
4
2
6
3
4
8
4
4
4
3
4
4
4
4
5
1
9
2
4
1
5
3
5
3
4
2
6
3
4
8
4
4
4
3
4
4
4
4
5
1
8
2
4
1
5
3
4
3
4
3
6
3
4
8
4
4
4
3
4
5
4
4
5
1
8
2
4
1
5
3
4
4
4
3
6
3
4
8
4
4
4
4
4
5
4
4
5
1
8
2
4
1
5
3
4
3
4
3
6
3
4
8
4
4
4
3
4
5
4
4
5
1
8
2
4
1
4
3
4
3
4
3
6
3
4
7
4
4
4
3
4
5
4
4
5
1
8
2
4
1
5
3
4
3
4
3
7
3
4
8
4
4
4
3
4
5
4
4
6
1
8
2
4
1
5
3
4
3
3
3
6
2
4
8
4
4
4
3
4
5
4
4
5
1
8
2
4
1
5
3
4
3
4
3
6
3
4
8
4
4
4
3
4
5
4
4
5
1
8
2
4
1
5
3
4
3
4
3
6
3
4
8
4
4
4
3
4
5
4
4
5
1
8
2
4
1
5
3
4
3
3
2
6
2
4
8
4
4
4
3
4
4
4
4
5
1
9
2
4
1
5
3
5
3
4
3
6
3
4
8
4
4
4
3
4
5
4
4
5
1
9
2
4
1
5
3
5
3
4
3
6
3
4
8
4
4
4
3
4
5
4
4
5
1
8
2
4
1
5
3
4
4
4
3
6
3
4
8
4
4
4
4
4
5
4
4
5
1
9
2
4
1
5
3
5
3
4
2
6
3
4
8
4
4
4
3
4
4
4
4
5
1
8
2
3
1
5
3
4
3
4
1
6
3
4
8
4
4
4
3
4
4
4
4
5
1
8
2
3
1
5
3
4
3
4
2
6
3
4
8
4
4
4
3
4
5
4
4
5
1
9
2
3
1
5
3
5
3
4
2
6
3
4
8
4
4
4
3
4
5
4
4
5
1
8
3
4
1
5
3
4
3
4
3
6
3
4
8
4
4
4
3
4
5
4
4
6
1
8
2
4
1
5
3
4
3
4
3
6
3
4
8
4
4
4
3
4
5
4
4
5
1
9
2
3
1
5
3
5
3
4
2
6
3
4
8
4
4
4
3
4
5
4
4
5
1
9
3
3
1
5
3
5
3
4
2
6
3
4
8
4
4
4
3
4
5
4
4
6
1
9
2
4
1
5
3
5
3
4
3
6
3
4
8
4
4
4
3
4
5
4
4
5
1
9
2
4
1
5
3
5
3
4
2
6
3
4
8
4
4
4
3
4
4
4
4
5
1
9
2
3
1
5
3
5
3
4
1
6
3
4
8
4
4
4
3
4
4
4
4
5
1
9
2
4
1
5
3
5
3
4
2
6
3
4
8
4
4
4
3
4
4
4
4
5
1
9
2
4
1
5
3
5
3
4
2
6
3
4
8
4
4
4
3
4
4
4
4
5
1
9
3
3
1
5
3
5
3
4
1
6
3
4
8
4
4
4
3
4
4
4
4
6
1
9
2
4
1
5
3
5
3
4
2
6
3
4
8
4
4
4
3
4
4
4
4
5
1
9
3
4
1
4
3
5
3
4
3
6
3
3
8
4
4
4
3
4
5
4
4
6
1
9
3
4
1
5
3
5
3
4
2
7
3
4
8
4
4
4
3
4
4
4
4
7
1
9
2
4
1
5
3
5
3
4
2
6
3
4
8
4
4
4
3
4
4
4
4
5
1
9
2
3
1
5
3
5
3
4
1
7
3
4
8
4
4
4
3
4
4
4
4
6
1
9
2
3
1
5
3
5
3
4
1
7
3
4
8
4
4
4
3
4
4
4
4
6
1
9
2
4
1
5
3
5
3
4
2
6
3
4
8
4
4
4
3
4
4
4
4
5
1
9
3
4
1
5
3
5
3
4
2
7
3
4
8
4
4
4
3
4
4
4
4
7
1
9
2
3
1
5
3
5
3
4
1
7
3
4
8
4
4
4
3
4
4
4
4
6
1
9
2
3
1
5
3
5
3
4
1
6
3
4
8
4
4
4
3
4
4
4
4
5
1
9
3
3
1
5
3
5
3
4
1
6
3
4
8
4
4
4
3
4
4
4
4
6
1
9
2
4
1
5
3
5
3
4
2
6
3
4
8
4
4
4
3
4
4
4
4
5
1
9
3
3
1
5
3
5
3
4
1
6
3
4
8
4
4
4
3
4
4
4
4
6
1
9
3
3
1
5
3
5
3
4
1
6
3
4
8
4
4
4
3
4
4
4
4
6
1
9
2
3
1
4
3
5
3
4
1
6
3
4
7
4
4
4
3
4
4
4
4
5
1
9
3
3
1
4
3
5
3
4
1
6
3
4
7
4
4
4
3
4
4
4
4
6
1
9
2
3
1
4
3
5
3
4
1
7
3
4
7
4
4
4
3
4
4
4
4
6
1
9
3
3
1
5
3
5
3
4
1
6
3
4
8
4
4
4
3
4
4
4
4
6
1
9
3
3
1
4
3
5
3
4
1
6
3
4
7
4
4
4
3
4
4
4
4
6
1
9
3
4
1
5
3
5
3
4
2
6
3
4
8
4
4
4
3
4
4
4
4
6
1
9
3
3
1
5
3
5
3
4
1
6
3
4
8
4
4
4
3
4
4
4
4
6
1
9
3
4
1
5
3
5
3
4
2
7
3
4
8
4
4
4
3
4
4
4
4
7
1
9
3
4
1
4
3
5
3
4
2
7
3
4
7
4
4
4
3
4
4
4
4
7
1
9
3
4
1
4
3
5
3
4
2
6
3
4
7
4
4
4
3
4
4
4
4
6
1
9
3
4
1
5
3
5
3
4
2
6
3
4
8
4
4
4
3
4
4
4
4
6
1
9
3
4
1
4
3
5
3
4
2
6
3
4
7
4
4
4
3
4
4
4
4
6
1
9
3
3
1
4
3
5
3
4
1
6
3
4
7
4
4
4
3
4
4
4
4
6
1
9
3
4
1
4
3
5
3
4
2
6
3
4
7
4
4
4
3
4
4
4
4
6
1
9
3
4
1
4
3
5
3
4
2
7
3
4
7
4
4
4
3
4
4
4
4
7
1
9
3
4
1
5
3
5
3
4
2
6
3
4
8
4
4
4
3
4
4
4
4
6
1
9
3
3
1
5
3
5
3
4
1
6
3
4
8
4
4
4
3
4
4
4
4
6
1
9
2
3
1
5
4
5
3
5
1
6
3
4
8
4
4
4
3
4
4
4
4
5
1
9
3
3
1
5
3
5
3
4
1
6
3
4
8
4
4
4
3
4
4
4
4
6
1
9
3
3
1
4
3
5
3
4
1
6
3
4
7
4
4
4
3
4
4
4
4
6
1
9
3
3
1
5
3
5
3
4
1
6
3
4
8
4
4
4
3
4
4
4
4
6
1
9
3
4
1
4
4
5
3
5
2
6
3
4
7
4
4
4
3
4
4
4
4
6
1
9
3
3
1
4
4
5
3
5
1
6
3
4
7
4
4
4
3
4
4
4
4
6
1
9
3
3
1
4
3
5
3
4
1
7
3
4
7
4
4
4
3
4
4
4
4
7
1
9
3
4
1
4
3
5
3
4
2
6
3
4
7
4
4
4
3
4
4
4
4
6
1
9
3
4
1
4
3
5
3
4
2
7
3
4
7
4
4
4
3
4
4
4
4
7
1
9
3
4
1
4
3
5
3
4
2
6
3
4
7
4
4
4
3
4
4
4
4
6
1
9
3
3
1
4
4
5
3
5
1
6
3
4
7
4
4
4
3
4
4
4
4
6
1
9
3
3
1
4
3
5
3
4
1
6
3
4
7
4
4
4
3
4
4
4
4
6
1
9
3
4
1
5
3
5
3
4
2
6
3
4
8
4
4
4
3
4
4
4
4
6
1
9
2
3
1
4
3
5
3
4
1
7
3
4
7
4
4
4
3
4
4
4
4
6
1
9
3
4
1
4
3
5
3
4
2
6
3
4
7
4
4
4
3
4
4
4
4
6
1
9
3
3
1
4
3
5
3
4
1
7
3
4
7
4
4
4
3
4
4
4
4
7
1
9
2
4
1
4
3
5
3
4
2
6
3
4
7
4
4
4
3
4
4
4
4
5
1
9
2
3
1
4
3
5
3
3
1
6
2
4
7
4
4
4
3
4
4
4
4
5
1
9
3
4
1
4
3
5
3
4
2
6
3
4
7
4
4
4
3
4
4
4
4
6
1
9
3
4
1
4
3
5
3
4
2
7
3
3
8
4
4
4
3
4
4
4
4
7
1
9
3
3
1
5
3
5
3
4
1
6
3
4
8
4
4
4
3
4
4
4
4
6
1
9
3
4
1
5
3
5
3
3
2
6
2
4
8
4
4
4
3
4
4
4
4
6
1
9
2
3
1
4
3
5
3
3
1
6
2
3
8
4
4
4
3
4
4
4
4
5
1
9
3
3
1
5
3
5
3
3
1
6
2
4
8
4
4
4
3
4
4
4
4
6
1
9
3
3
1
5
3
5
3
4
1
6
3
4
8
4
4
4
3
4
4
4
4
6
1
9
3
4
1
5
3
5
3
4
2
6
3
4
8
4
4
4
3
4
4
4
4
6
1
9
3
3
1
5
3
5
3
3
1
7
2
4
8
4
4
4
3
4
4
4
4
7
1
9
3
3
1
5
3
5
3
3
1
6
2
4
8
4
4
4
3
4
4
4
4
6
1
9
3
3
1
5
3
5
3
3
1
6
2
4
8
4
4
4
3
4
4
4
4
6
1
9
3
4
1
5
3
5
3
3
2
6
2
4
8
4
4
4
3
4
4
4
4
6
1
9
3
3
1
5
3
5
3
3
1
6
2
4
8
4
4
4
3
4
4
4
4
6
1
9
3
3
1
5
3
5
3
3
1
6
2
4
8
4
4
4
3
4
4
4
4
6
1
9
3
3
1
5
3
5
3
3
1
6
2
4
8
4
4
4
3
4
4
4
4
6
1
9
3
4
1
4
3
5
3
4
2
6
3
3
8
4
4
4
3
4
4
4
4
6
1
9
3
4
1
4
3
5
3
4
2
7
3
3
8
4
4
4
3
4
4
4
4
7
1
9
3
3
1
3
3
5
3
4
1
6
3
3
7
4
4
4
3
4
4
4
4
6
1
9
3
4
1
4
3
5
3
4
2
6
3
4
7
4
4
4
3
4
4
4
4
6
1
9
3
3
1
4
3
5
3
4
1
6
3
3
8
4
4
4
3
4
4
4
4
6
1
9
3
3
1
5
3
5
3
4
1
6
3
4
8
4
4
4
3
4
4
4
4
6
1
9
3
3
1
5
3
5
3
4
1
6
3
4
8
4
4
4
3
4
4
4
4
6
1
9
3
3
1
5
3
5
3
4
1
6
3
4
8
4
4
4
3
4
4
4
4
6
1
9
3
3
1
5
3
5
3
4
1
6
3
4
8
4
4
4
3
4
4
4
4
6
1
9
3
3
1
5
3
5
3
4
1
6
3
4
8
4
4
4
3
4
4
4
4
6
1
9
2
4
1
5
3
5
3
4
2
6
3
4
8
4
4
4
3
4
4
4
4
5
1
9
3
3
1
4
3
5
3
4
1
6
3
3
8
4
4
4
3
4
4
4
4
6
1
9
2
3
1
4
3
5
3
4
1
6
3
3
8
4
4
4
3
4
4
4
4
5
1
9
2
3
1
4
3
5
3
4
1
6
3
3
8
4
4
4
3
4
4
4
4
5
1
9
2
3
1
4
3
5
3
3
1
6
2
3
8
4
4
4
3
4
4
4
4
5
1
9
3
3
1
4
3
5
3
3
1
6
2
3
8
4
4
4
3
4
4
4
4
6
1
9
3
3
1
4
3
5
3
4
1
6
3
3
8
4
4
4
3
4
4
4
4
6
1
9
2
3
1
4
3
5
3
3
1
6
2
3
8
4
3
3
3
4
4
4
4
5
1
9
3
4
1
3
3
5
3
3
2
6
2
3
7
4
4
4
3
4
4
4
4
6
1
9
3
4
1
4
3
5
3
3
2
6
2
3
8
4
4
4
3
4
4
4
4
6
1
9
3
3
1
4
3
5
3
3
1
6
2
3
8
4
3
3
3
4
4
4
4
6
1
9
3
3
1
4
3
5
3
3
1
6
2
3
8
4
4
4
3
4
4
4
4
6
1
9
3
4
1
4
3
5
3
3
2
7
2
3
8
4
3
3
3
4
4
4
4
7
1
9
3
4
1
4
3
5
3
3
2
7
2
3
8
4
4
4
3
4
4
4
4
7
1
9
3
3
1
4
3
5
3
3
1
7
2
3
8
4
4
4
3
4
4
4
4
7
1
9
3
3
1
4
3
5
3
3
1
6
2
3
8
4
3
3
3
4
4
4
4
6
1
9
3
3
1
4
3
5
3
3
1
6
2
3
8
4
4
4
3
4
4
4
4
6
1
9
3
3
1
4
3
5
3
3
1
6
2
3
8
4
4
4
3
4
4
4
4
6
1
9
3
3
1
4
3
5
3
3
1
6
2
3
8
4
4
4
3
4
4
4
4
6
1
9
3
3
1
4
3
5
3
3
2
6
2
3
8
4
4
4
3
4
5
4
4
6
1
9
3
3
1
4
3
5
3
3
2
6
2
3
8
4
4
4
3
4
5
4
4
6
1
9
3
3
1
4
3
5
3
3
1
6
2
3
8
4
4
4
3
4
4
4
4
6
1
9
3
3
1
4
3
5
3
3
1
6
2
3
8
4
4
4
3
4
4
4
4
6
1
9
3
3
1
4
3
5
3
3
1
7
2
3
8
4
4
4
3
4
4
4
4
7
1
9
3
3
1
4
3
5
3
3
1
6
2
3
8
4
4
4
3
4
4
4
4
6
1
9
3
3
1
3
3
5
3
3
1
7
2
3
7
5
3
3
3
4
4
4
4
6
1
9
3
3
1
3
3
5
3
3
1
6
2
3
7
4
3
3
3
4
4
4
4
6
1
9
3
3
1
3
3
5
3
3
1
6
2
3
7
4
4
4
3
4
4
4
4
6
1
9
3
3
1
3
3
5
3
3
1
6
2
3
7
4
4
4
3
4
4
4
4
6
1
9
3
3
1
3
3
5
3
3
1
6
2
3
7
4
4
4
3
4
4
4
4
6
1
9
3
3
1
3
3
5
3
3
1
6
2
3
7
4
4
4
3
4
4
4
4
6
1
9
3
3
1
3
3
5
3
3
1
6
2
3
7
4
4
4
3
4
4
4
4
6
1
9
3
3
1
3
3
5
3
3
2
6
2
3
7
4
4
4
3
4
5
4
4
6
1
9
3
3
1
3
3
5
3
3
2
6
2
3
7
4
4
4
3
4
5
4
4
6
1
9
3
3
1
3
3
5
3
3
1
6
2
3
7
4
4
4
3
4
4
4
4
6
1
9
3
3
1
3
3
5
3
3
1
6
2
3
7
4
4
4
3
4
4
4
4
6
1
9
3
3
1
3
3
5
3
3
1
6
2
3
7
4
4
4
3
4
4
4
4
6
1
9
3
3
1
3
3
5
3
3
2
6
2
3
7
4
4
4
3
4
5
4
4
6
1
9
3
3
1
3
3
5
3
3
1
6
2
3
7
4
4
4
3
4
4
4
4
6
1
9
3
3
1
3
3
5
3
3
1
6
2
3
7
4
4
4
3
4
4
4
4
6
1
9
3
3
1
3
3
5
3
3
1
6
2
3
7
4
4
4
3
4
4
4
4
6
1
9
3
3
1
3
3
5
3
3
1
6
2
3
7
4
4
4
3
4
4
4
4
6
1
9
3
3
1
3
3
5
3
3
1
6
2
3
7
4
4
4
3
4
4
4
4
6
1
9
3
3
1
3
3
5
3
3
1
6
2
3
7
4
4
4
3
4
4
4
4
6
1
9
2
3
1
3
3
5
3
3
1
6
2
3
7
4
4
4
3
4
4
4
4
5
1
9
3
3
1
3
3
5
3
3
1
6
2
3
7
4
4
4
3
4
4
4
4
6
1
9
3
4
1
3
3
5
3
3
2
6
2
3
7
4
4
4
3
4
4
4
4
6
1
9
3
3
1
3
3
5
3
3
1
6
2
3
7
4
4
4
3
4
4
4
4
6
1
9
3
3
1
3
3
5
3
3
1
6
2
3
7
4
4
4
3
4
4
4
4
6
1
9
3
4
1
3
3
5
3
3
2
6
2
3
7
4
4
4
3
4
4
4
4
6
1
9
3
3
1
3
3
5
3
3
1
6
2
3
7
4
4
4
3
4
4
4
4
6
1
9
3
3
1
3
3
5
3
3
1
6
2
3
7
4
4
4
3
4
4
4
4
6
1
9
3
3
1
3
3
5
3
3
1
6
2
3
7
4
4
4
3
4
4
4
4
6
1
9
3
4
1
3
3
5
3
3
2
6
2
3
7
4
4
4
3
4
4
4
4
6
1
9
3
4
1
3
3
5
3
3
2
6
2
3
7
4
4
4
3
4
4
4
4
6
1
9
3
4
1
4
3
5
3
3
2
6
2
3
8
4
4
4
3
4
4
4
4
6
1
9
3
3
1
4
3
5
3
3
1
6
2
3
8
4
4
4
3
4
4
4
4
6
1
9
3
4
1
4
3
5
3
3
2
6
2
3
8
4
4
4
3
4
4
4
4
6
1
9
3
3
1
3
3
5
3
3
1
6
2
3
7
4
4
4
3
4
4
4
4
6
1
9
3
3
1
4
3
5
3
3
1
6
2
4
7
4
4
4
3
4
4
4
4
6
1
9
3
3
1
3
3
5
3
3
1
6
2
3
7
4
4
4
3
4
4
4
4
6
1
9
3
3
1
3
3
5
3
3
1
6
2
3
7
4
4
4
3
4
4
4
4
6
2
9
3
4
1
3
3
5
3
3
2
6
3
3
7
4
4
4
3
4
4
4
4
6
1
9
3
4
1
3
3
5
3
3
3
6
2
3
7
4
4
4
3
4
5
4
4
6
1
9
3
3
1
3
3
5
3
3
2
6
2
3
7
4
4
4
3
4
5
4
4
6
1
9
3
3
1
3
3
5
3
3
1
6
2
3
7
4
4
4
3
4
4
4
4
6
1
9
3
3
1
3
3
5
3
3
1
6
2
3
7
4
4
4
3
4
4
4
4
6
1
9
3
3
1
4
3
5
3
3
1
6
2
3
8
4
4
4
3
4
4
4
4
6
1
9
3
3
1
4
3
5
3
3
1
6
2
3
8
4
4
4
3
4
4
4
4
6
1
9
3
3
1
4
3
5
3
3
1
6
2
3
8
4
4
4
3
4
4
4
4
6
1
9
3
4
1
3
3
5
3
3
2
6
2
3
7
4
4
4
3
4
4
4
4
6
1
9
3
4
1
4
3
5
3
3
2
6
2
3
8
4
4
4
3
4
4
4
4
6
1
9
3
3
1
4
3
5
3
3
1
6
2
3
8
4
4
4
3
4
4
4
4
6
1
9
3
3
1
4
3
5
3
3
1
7
2
3
8
4
4
4
3
4
4
4
4
7
1
9
3
3
1
3
3
5
3
3
1
6
2
3
7
4
4
4
3
4
4
4
4
6
2
9
3
3
1
3
3
5
3
3
1
6
3
3
7
4
4
4
3
4
4
4
4
6
2
9
3
3
1
3
3
5
3
3
1
7
3
3
7
4
4
4
3
4
4
4
4
7
1
9
2
3
1
3
3
5
3
3
1
6
2
3
7
4
4
4
3
4
4
4
4
5
1
9
3
3
1
4
3
5
3
3
1
6
2
3
8
4
4
4
3
4
4
4
4
6
1
9
3
3
1
4
3
5
3
3
1
6
2
3
8
4
4
4
3
4
4
4
4
6
1
9
3
3
1
4
3
5
3
3
1
6
2
3
8
4
4
4
3
4
4
4
4
6
1
9
3
3
1
4
3
5
3
3
1
6
2
3
8
4
4
4
3
4
4
4
4
6
1
9
3
3
1
3
3
5
3
3
1
6
2
3
7
4
4
4
3
4
4
4
4
6
1
9
3
3
1
3
3
5
3
3
1
6
2
3
7
4
4
4
3
4
4
4
4
6
1
9
3
3
1
3
3
5
3
3
1
7
2
3
7
4
4
4
3
4
4
4
4
7
1
9
3
3
1
3
3
5
3
3
1
6
2
3
7
4
4
4
3
4
4
4
4
6
1
9
3
3
1
3
3
5
3
3
1
6
2
3
7
4
4
4
3
4
4
4
4
6
1
9
2
3
1
4
3
5
3
3
1
6
2
3
8
4
4
4
3
4
4
4
4
5
1
9
3
3
1
3
3
5
3
3
2
7
2
3
7
4
4
4
3
4
5
4
4
7
1
9
3
3
1
4
3
5
3
3
1
6
2
3
8
4
4
4
3
4
4
4
4
6
1
9
3
3
1
4
3
5
3
3
1
7
2
3
8
4
4
4
3
4
4
4
4
7
1
9
3
3
1
4
3
5
3
3
1
6
2
3
8
4
4
4
3
4
4
4
4
6
1
9
3
3
1
3
3
5
3
3
1
6
2
3
7
4
4
4
3
4
4
4
4
6
1
9
3
3
1
4
3
5
3
3
1
6
2
3
8
4
4
4
3
4
4
4
4
6
1
9
3
3
1
3
3
5
3
3
1
6
2
3
7
4
4
4
3
4
4
4
4
6
2
9
3
3
1
3
3
5
3
3
1
6
3
3
7
4
4
4
3
4
4
4
4
6
1
9
3
3
1
3
3
5
3
3
1
6
2
3
7
4
4
4
3
4
4
4
4
6
2
9
3
3
1
3
3
5
3
3
1
6
3
3
7
4
4
4
3
4
4
4
4
6
1
9
3
3
1
3
3
5
3
3
1
6
2
3
7
4
4
4
3
4
4
4
4
6
1
9
3
3
1
3
3
5
3
3
1
6
2
3
7
4
4
4
3
4
4
4
4
6
1
9
3
3
1
3
3
5
3
3
1
6
2
3
7
4
4
4
3
4
4
4
4
6
2
9
3
3
1
3
3
5
3
3
1
6
3
3
7
4
4
4
3
4
4
4
4
6
2
9
3
3
1
3
3
5
3
3
1
6
3
3
7
4
4
4
3
4
4
4
4
6
2
9
3
3
1
3
3
5
3
3
2
6
3
3
7
4
4
4
3
4
5
4
4
6
2
9
3
3
1
4
3
5
3
3
2
7
3
4
7
4
4
4
3
4
5
4
4
7
2
9
3
3
1
3
3
5
3
3
2
6
3
3
7
4
4
4
3
4
5
4
4
6
2
9
3
3
1
3
3
5
3
3
2
6
3
3
7
4
4
4
3
4
5
4
4
6
2
9
3
3
1
3
3
5
3
3
1
6
3
3
7
4
4
4
3
4
4
4
4
6
2
9
3
3
1
3
3
5
3
3
1
6
3
3
7
4
4
4
3
4
4
4
4
6
2
9
3
3
1
3
3
5
3
3
2
7
3
3
7
4
4
4
3
4
5
4
4
7
2
9
3
3
1
3
3
5
3
3
2
6
3
3
7
4
4
4
3
4
5
4
4
6
2
9
3
3
1
3
3
5
3
3
1
7
3
3
7
4
4
4
3
4
4
4
4
7
2
9
3
3
1
3
3
5
3
3
2
6
3
3
7
4
4
4
3
4
5
4
4
6
2
9
3
4
1
3
3
5
3
3
2
6
3
3
7
4
4
4
3
4
4
4
4
6
2
9
3
3
1
3
3
5
3
3
1
7
3
3
7
4
4
4
3
4
4
4
4
7
2
9
3
3
1
3
3
5
3
3
2
7
3
3
7
4
4
4
3
4
5
4
4
7
2
9
3
3
1
3
3
5
3
3
1
7
3
3
7
4
4
4
3
4
4
4
4
7
2
9
3
3
1
3
3
5
3
3
2
6
3
3
7
4
4
4
3
4
5
4
4
6
2
9
3
3
1
3
3
5
3
3
1
6
3
3
7
4
4
4
3
4
4
4
4
6
2
9
3
3
1
3
3
5
3
3
1
6
3
3
7
4
4
4
3
4
4
4
4
6
2
9
3
3
1
3
3
5
3
3
1
7
3
3
7
4
4
4
3
4
4
4
4
7
2
9
3
3
1
3
3
5
3
3
1
6
3
3
7
4
4
4
3
4
4
4
4
6
2
9
3
3
1
3
3
5
3
3
2
6
3
3
7
4
4
4
3
4
5
4
4
6
2
9
3
3
1
3
3
5
3
3
2
6
3
3
7
4
4
4
3
4
5
4
4
6
2
9
3
3
1
3
3
5
3
3
2
6
3
3
7
4
4
4
3
4
5
4
4
6
2
9
2
3
1
3
3
5
3
3
2
6
3
3
7
4
4
4
3
4
5
4
4
5
1
9
3
3
1
4
3
5
3
3
1
6
2
4
7
4
4
4
3
4
4
4
4
6
2
9
3
3
1
4
3
5
3
3
1
6
3
4
7
4
4
4
3
4
4
4
4
6
2
9
3
3
1
3
3
5
3
3
2
6
3
3
7
4
4
4
3
4
5
4
4
6
1
9
3
3
1
3
3
5
3
3
2
6
2
3
7
4
4
4
3
4
5
4
4
6
1
9
3
3
1
3
3
5
3
3
2
6
2
3
7
4
4
4
3
4
5
4
4
6
1
9
3
3
1
4
3
5
3
3
1
6
2
4
7
4
4
4
3
4
4
4
4
6
2
9
3
3
1
4
3
5
3
3
2
6
3
4
7
4
4
4
3
4
5
4
4
6
2
9
3
4
1
5
3
5
3
3
3
6
3
4
8
4
4
4
3
4
5
4
4
6
2
9
3
3
1
4
3
5
3
3
2
6
3
4
7
4
4
4
3
4
5
4
4
6
2
9
3
3
1
4
3
5
3
3
2
6
3
4
7
4
4
4
3
4
5
4
4
6
2
9
3
3
1
4
3
5
3
3
2
6
3
4
7
4
4
4
3
4
5
4
4
6
1
9
3
3
1
4
3
5
3
3
2
6
2
4
7
4
4
4
3
4
5
4
4
6
2
9
3
3
1
4
3
5
3
3
1
6
3
4
7
4
4
4
3
4
4
4
4
6
2
9
3
3
1
4
3
5
3
3
1
6
3
4
7
4
4
4
3
4
4
4
4
6
1
9
3
3
1
4
3
5
3
3
2
6
2
4
7
4
4
4
3
4
5
4
4
6
1
9
3
3
1
3
3
5
3
3
2
6
2
3
7
4
4
4
3
4
5
4
4
6
2
9
3
3
1
4
3
5
3
3
2
6
3
4
7
4
4
4
3
4
5
4
4
6
2
9
3
3
1
4
3
5
3
3
2
6
3
4
7
4
4
4
3
4
5
4
4
6
2
9
3
3
1
4
3
5
3
3
2
6
3
4
7
4
4
4
3
4
5
4
4
6
2
9
3
4
1
4
3
5
3
3
3
6
3
4
7
4
4
4
3
4
5
4
4
6
2
9
3
3
1
4
3
5
3
3
2
6
3
4
7
4
4
4
3
4
5
4
4
6
2
9
3
3
1
4
3
5
3
3
2
6
3
4
7
4
4
4
3
4
5
4
4
6
2
9
3
3
1
4
3
5
3
3
2
6
3
4
7
4
4
4
3
4
5
4
4
6
2
9
3
3
1
5
3
5
3
3
2
6
3
4
8
4
4
4
3
4
5
4
4
6
2
9
3
4
1
4
3
5
3
3
3
6
3
4
7
4
4
4
3
4
5
4
4
6
2
9
3
4
1
4
3
5
3
3
3
6
3
4
7
4
4
4
3
4
5
4
4
6
2
9
3
3
1
4
3
5
3
3
2
6
3
4
7
4
4
4
3
4
5
4
4
6
2
9
3
4
1
4
3
5
3
3
3
6
3
4
7
4
4
4
3
4
5
4
4
6
2
9
2
3
1
4
3
5
3
3
2
6
3
4
7
4
4
4
3
4
5
4
4
5
2
9
3
4
1
4
3
5
3
3
3
6
3
4
7
4
4
4
3
4
5
4
4
6
1
9
3
3
1
4
3
5
3
3
2
6
2
4
7
4
4
4
3
4
5
4
4
6
2
9
3
3
1
4
3
5
3
3
2
6
3
4
7
4
4
4
3
4
5
4
4
6
1
9
3
4
1
4
3
5
3
3
3
6
2
4
7
4
4
4
3
4
5
4
4
6
1
9
3
4
1
5
3
5
3
3
3
6
2
4
8
4
4
4
3
4
5
4
4
6
1
9
3
3
1
4
3
5
3
3
2
6
2
4
7
4
4
4
3
4
5
4
4
6
1
9
3
4
1
5
3
5
3
3
2
6
2
4
8
4
4
4
3
4
4
4
4
6
1
9
3
4
1
4
3
5
3
3
2
6
2
4
7
4
4
4
3
4
4
4
4
6
2
9
3
4
1
4
3
5
3
3
2
6
3
4
7
4
4
4
3
4
4
4
4
6
2
9
3
4
1
5
3
5
3
3
2
6
3
4
8
4
4
4
3
4
4
4
4
6
2
9
3
4
1
5
3
5
3
3
3
6
3
4
8
4
4
4
3
4
5
4
4
6
1
9
3
4
1
4
3
5
3
3
3
6
2
4
7
4
4
4
3
4
5
4
4
6
1
9
3
4
1
5
3
5
3
3
3
6
2
4
8
4
4
4
3
4
5
4
4
6
1
9
3
4
1
5
3
5
3
3
3
6
2
4
8
4
4
4
3
4
5
4
4
6
1
9
3
4
1
4
3
5
3
3
3
6
2
4
7
4
4
4
3
4
5
4
4
6
1
9
3
4
1
5
3
5
3
3
2
6
2
4
8
4
4
4
3
4
4
4
4
6
1
9
3
4
1
4
3
5
3
3
2
6
2
4
7
4
4
4
3
4
4
4
4
6
1
9
3
4
1
4
3
5
3
3
3
6
2
4
7
4
4
4
3
4
5
4
4
6
1
9
2
4
1
4
3
5
3
3
3
6
2
4
7
4
4
4
3
4
5
4
4
5
1
9
3
4
1
4
3
5
3
3
3
6
2
4
7
4
4
4
3
4
5
4
4
6
1
9
3
4
1
4
3
5
3
3
3
6
2
4
7
4
4
4
3
4
5
4
4
6
1
9
3
4
1
4
3
5
3
3
3
6
2
4
7
4
4
4
3
4
5
4
4
6
2
9
3
4
1
4
3
5
3
3
3
6
3
4
7
4
4
4
3
4
5
4
4
6
1
9
3
4
1
4
3
5
3
3
3
6
2
4
7
4
4
4
3
4
5
4
4
6
1
9
3
4
1
4
3
5
3
3
3
6
2
4
7
4
4
4
3
4
5
4
4
6
2
9
3
4
1
4
3
5
3
3
3
6
3
4
7
4
4
4
3
4
5
4
4
6
2
9
3
4
1
4
3
5
3
3
3
6
3
4
7
4
4
4
3
4
5
4
4
6
2
9
3
4
1
5
3
5
3
3
3
6
3
4
8
4
4
4
3
4
5
4
4
6
2
9
3
4
1
5
3
5
3
3
3
6
3
4
8
4
4
4
3
4
5
4
4
6
2
9
3
3
1
5
3
5
3
3
2
6
3
4
8
4
4
4
3
4
5
4
4
6
2
9
2
3
1
5
3
5
3
3
2
7
3
4
8
4
4
4
3
4
5
4
4
6
2
9
3
3
1
4
3
5
3
3
2
6
3
4
7
4
4
4
3
4
5
4
4
6
2
9
3
3
1
4
3
5
3
3
1
7
3
4
7
4
4
4
3
4
4
4
4
7
2
9
3
3
1
5
3
5
3
3
2
6
3
4
7
4
4
4
3
4
5
4
4
7
2
9
3
3
1
5
3
5
3
3
2
7
3
4
7
4
4
4
3
4
5
4
4
8
2
9
3
3
1
6
3
5
3
3
2
7
3
4
8
4
4
4
3
4
5
4
4
8
2
9
3
3
1
6
3
5
3
3
2
7
3
4
8
4
4
4
3
4
5
4
4
8
2
9
3
3
1
6
3
5
3
3
2
7
3
4
8
4
4
4
3
4
5
4
4
8
2
9
3
3
1
5
3
5
3
3
2
7
3
4
8
4
4
4
3
4
5
4
4
7
2
9
3
3
1
5
3
5
3
3
2
6
3
4
8
4
4
4
3
4
5
4
4
6
2
9
3
3
1
5
3
5
3
3
2
7
3
4
8
4
4
4
3
4
5
4
4
7
2
9
3
3
1
5
3
5
3
3
2
7
3
4
8
4
4
4
3
4
5
4
4
7
2
9
3
3
1
5
3
5
3
3
2
7
3
4
8
4
4
4
3
4
5
4
4
7
2
9
3
3
1
4
3
5
3
3
2
7
3
4
7
4
4
4
3
4
5
4
4
7
2
9
3
4
1
5
3
5
3
3
3
7
3
4
8
4
4
4
3
4
5
4
4
7
2
9
2
4
1
4
3
5
3
3
3
6
3
4
7
4
4
4
3
4
5
4
4
5
2
8
3
4
1
5
3
5
3
3
3
6
2
4
8
4
4
4
3
4
5
4
4
6
2
9
3
4
1
5
3
5
3
3
3
7
3
4
8
4
4
4
3
4
5
4
4
7
2
9
3
4
1
5
3
5
3
3
3
7
3
4
8
4
4
4
3
4
5
4
4
7
2
9
3
4
1
5
3
5
3
3
3
7
3
4
8
4
4
4
3
4
5
4
4
7
2
9
3
3
1
5
3
5
3
3
2
7
3
4
8
4
4
4
3
4
5
4
4
7
2
9
3
4
1
5
3
5
3
3
3
7
3
4
8
4
4
4
3
4
5
4
4
7
2
9
3
3
1
5
3
5
3
3
2
7
3
4
8
4
4
4
3
4
5
4
4
7
2
9
3
3
1
5
3
5
3
3
2
7
3
4
8
4
4
4
3
4
5
4
4
7
2
9
3
4
1
5
3
5
3
3
3
7
3
4
8
4
4
4
3
4
5
4
4
7
2
9
3
3
1
5
3
5
3
3
2
7
3
4
8
4
4
4
3
4
5
4
4
7
2
9
3
4
1
5
3
5
3
3
3
7
3
4
8
4
4
4
3
4
5
4
4
7
2
9
3
3
1
5
3
5
3
3
2
7
3
4
8
4
4
4
3
4
5
4
4
7
2
9
3
4
1
5
3
5
3
3
3
7
3
4
8
4
4
4
3
4
5
4
4
7
2
9
3
4
1
4
3
5
3
3
3
7
3
4
7
4
4
4
3
4
5
4
4
7
2
9
3
3
1
5
3
5
3
3
1
7
3
4
8
4
4
4
3
4
4
4
4
7
2
9
3
3
1
4
3
5
3
3
2
7
3
4
7
4
4
4
3
4
5
4
4
7
2
9
3
3
1
5
3
5
3
3
2
7
3
4
8
4
4
4
3
4
5
4
4
7
2
9
3
4
1
5
3
5
3
3
3
7
3
4
8
4
4
4
3
4
5
4
4
7
2
9
3
4
1
5
3
5
3
3
3
7
3
4
8
4
4
4
3
4
5
4
4
7
2
9
3
4
1
4
3
5
3
3
3
7
3
4
7
4
4
4
3
4
5
4
4
7
2
9
3
4
1
5
3
5
3
3
3
7
3
4
8
4
4
4
3
4
5
4
4
7
2
9
3
4
1
5
3
5
3
3
3
7
3
4
8
4
4
4
3
4
5
4
4
7
2
9
3
4
1
4
3
5
3
3
3
7
3
4
7
4
4
4
3
4
5
4
4
7
2
9
3
4
1
4
3
5
3
3
3
7
3
4
7
4
4
4
3
4
5
4
4
7
2
9
3
4
1
5
3
5
3
3
3
7
3
4
8
4
4
4
3
4
5
4
4
7
2
9
3
4
1
5
3
5
3
3
3
7
3
4
8
4
4
4
3
4
5
4
4
7
2
9
3
4
1
5
3
5
3
3
3
7
3
4
8
4
4
4
3
4
5
4
4
7
2
9
3
4
1
5
3
5
3
3
3
7
3
4
8
4
4
4
3
4
5
4
4
7
2
9
3
4
1
5
3
5
3
3
3
7
3
4
8
4
4
4
3
4
5
4
4
7
2
9
3
4
1
5
3
5
3
3
3
7
3
4
8
4
4
4
3
4
5
4
4
7
2
9
3
4
1
5
3
5
3
3
3
7
3
4
8
4
4
4
3
4
5
4
4
7
2
9
3
4
1
5
3
5
3
3
3
7
3
4
8
4
4
4
3
4
5
4
4
7
2
9
3
4
1
5
3
5
3
3
3
7
3
4
8
4
4
4
3
4
5
4
4
7
2
9
3
4
1
5
3
5
3
3
3
7
3
4
8
4
4
4
3
4
5
4
4
7
2
9
3
4
1
5
3
5
3
3
3
7
3
4
8
4
4
4
3
4
5
4
4
7
2
9
3
4
1
5
3
5
3
3
3
7
3
4
8
4
4
4
3
4
5
4
4
7
2
9
3
4
1
5
3
5
3
3
3
7
3
4
8
4
4
4
3
4
5
4
4
7
2
9
3
4
1
5
3
5
3
3
3
7
3
4
8
4
4
4
3
4
5
4
4
7
2
9
3
4
1
5
3
5
3
3
3
7
3
4
8
4
4
4
3
4
5
4
4
7
2
9
3
4
1
5
3
5
3
3
3
7
3
4
8
4
4
4
3
4
5
4
4
7
2
9
3
4
1
5
3
5
3
3
3
7
3
4
8
4
4
4
3
4
5
4
4
7
2
9
3
4
1
5
3
5
3
3
3
7
3
4
8
4
4
4
3
4
5
4
4
7
2
9
3
4
1
5
3
5
3
3
3
7
3
4
8
4
4
4
3
4
5
4
4
7
2
8
3
4
1
5
3
4
3
3
3
7
3
4
8
4
4
4
3
4
5
4
4
7
2
9
3
4
1
5
3
5
3
3
3
7
3
4
8
4
4
4
3
4
5
4
4
7
2
8
3
4
1
5
3
4
3
3
3
7
3
4
8
4
4
4
3
4
5
4
4
7
2
9
3
4
1
5
3
5
3
3
3
7
3
4
8
4
4
4
3
4
5
4
4
7
2
9
3
4
1
5
3
5
3
3
3
7
3
4
8
4
4
4
3
4
5
4
4
7
2
9
3
4
1
5
3
5
3
3
3
7
3
4
8
4
4
4
3
4
5
4
4
7
2
9
3
4
1
5
3
5
3
3
3
7
3
4
8
4
4
4
3
4
5
4
4
7
2
9
3
4
1
5
3
5
3
3
3
7
3
4
8
4
4
4
3
4
5
4
4
7
2
9
3
4
1
5
3
5
3
3
3
7
3
4
8
4
4
4
3
4
5
4
4
7
2
9
3
4
1
5
3
5
3
3
3
7
3
4
8
4
4
4
3
4
5
4
4
7
2
9
3
4
1
5
3
5
3
3
3
7
3
4
8
4
4
4
3
4
5
4
4
7
2
9
3
4
1
4
3
5
3
3
3
7
3
4
7
4
4
4
3
4
5
4
4
7
2
9
3
4
1
5
3
5
3
3
3
6
3
4
8
4
4
4
3
4
5
4
4
6
2
9
3
4
1
5
3
5
3
3
3
6
3
4
8
4
4
4
3
4
5
4
4
6
2
9
2
4
1
5
3
5
3
3
3
6
3
4
8
4
4
4
3
4
5
4
4
5
2
9
2
4
1
5
3
5
3
3
3
6
3
4
8
4
4
4
3
4
5
4
4
5
2
9
3
4
1
5
3
5
3
3
3
6
3
4
8
4
4
4
3
4
5
4
4
6
2
9
3
4
1
5
3
5
3
3
3
6
3
4
8
4
4
4
3
4
5
4
4
6
2
9
3
4
1
5
3
5
3
3
3
6
3
4
8
4
4
4
3
4
5
4
4
6
2
9
3
4
1
5
3
5
3
3
3
6
3
4
8
4
4
4
3
4
5
4
4
6
2
9
3
4
1
5
3
5
3
3
3
6
3
4
8
4
4
4
3
4
5
4
4
6
2
9
3
4
1
5
3
5
3
3
3
6
3
4
8
4
4
4
3
4
5
4
4
6
2
9
2
4
1
5
3
5
3
3
3
6
3
4
8
4
4
4
3
4
5
4
4
5
2
9
3
4
1
5
3
5
3
3
3
6
3
4
8
4
4
4
3
4
5
4
4
6
2
9
3
4
1
5
3
5
3
3
3
6
3
4
8
4
4
4
3
4
5
4
4
6
2
9
2
4
1
5
3
5
3
3
3
6
3
4
8
4
4
4
3
4
5
4
4
5
2
9
2
4
1
5
3
5
3
3
3
6
3
4
8
4
4
4
3
4
5
4
4
5
2
9
3
4
1
6
3
5
3
3
3
6
3
4
8
4
4
4
3
4
5
4
4
7
2
9
3
4
1
6
3
5
3
3
3
6
3
4
8
4
4
4
3
4
5
4
4
7
2
9
3
4
1
6
3
5
3
3
3
6
3
4
8
4
4
4
3
4
5
4
4
7
2
9
3
4
1
6
3
5
3
3
3
6
3
4
8
4
4
4
3
4
5
4
4
7
2
9
2
4
1
6
3
5
3
3
3
6
3
4
8
4
4
4
3
4
5
4
4
6
2
8
2
4
1
6
3
5
3
3
3
6
3
4
8
3
4
4
3
4
5
4
4
6
2
9
2
4
1
6
3
5
3
3
3
6
3
4
8
4
4
4
3
4
5
4
4
6
2
9
2
4
1
6
3
5
3
3
3
6
3
4
8
4
4
4
3
4
5
4
4
6
2
8
2
4
1
6
3
5
3
3
3
6
3
4
8
3
4
4
3
4
5
4
4
6
2
8
3
4
1
6
3
5
3
3
3
6
3
4
8
3
4
4
3
4
5
4
4
7
2
9
3
4
1
6
3
5
3
3
3
6
3
4
8
4
4
4
3
4
5
4
4
7
2
8
3
4
1
6
3
5
3
3
3
6
3
4
8
3
4
4
3
4
5
4
4
7
2
9
3
4
1
6
3
5
3
3
3
6
3
4
8
4
4
4
3
4
5
4
4
7
2
8
3
4
1
5
3
5
3
3
3
6
3
4
7
3
4
4
3
4
5
4
4
7
2
8
3
4
1
6
3
5
3
3
3
6
3
4
8
3
4
4
3
4
5
4
4
7
2
9
3
4
1
5
3
5
3
3
3
6
3
4
7
4
4
4
3
4
5
4
4
7
2
8
3
4
1
5
3
5
3
3
3
6
3
4
7
3
4
4
3
4
5
4
4
7
2
8
2
4
1
6
3
5
3
3
3
6
3
4
8
3
4
4
3
4
5
4
4
6
2
8
3
4
1
6
3
5
3
3
3
6
3
4
8
3
4
4
3
4
5
4
4
7
2
9
3
4
1
5
3
5
3
3
3
6
3
4
7
4
4
4
3
4
5
4
4
7
2
9
3
4
1
5
3
5
3
3
3
6
3
4
7
4
4
4
3
4
5
4
4
7
2
9
2
4
1
5
3
5
3
3
3
6
3
4
7
4
4
4
3
4
5
4
4
6
2
9
2
4
1
6
3
5
3
3
3
6
3
4
8
4
4
4
3
4
5
4
4
6
2
9
2
4
1
6
3
5
3
3
3
6
3
4
8
4
4
4
3
4
5
4
4
6
2
9
2
4
1
6
3
5
3
3
3
6
3
4
8
4
4
4
3
4
5
4
4
6
2
9
2
4
1
6
3
5
3
3
3
6
3
4
8
4
4
4
3
4
5
4
4
6
2
9
2
4
1
6
3
5
3
3
3
6
3
4
8
4
4
4
3
4
5
4
4
6
2
9
2
4
1
6
3
5
3
3
3
6
3
4
8
4
4
4
3
4
5
4
4
6
2
9
2
4
1
6
3
5
3
3
2
6
3
4
8
4
4
4
3
4
4
4
4
6
2
9
3
4
1
5
3
5
3
3
3
6
3
4
7
4
4
4
3
4
5
4
4
7
2
9
2
4
1
5
3
5
3
3
3
6
3
4
7
4
4
4
3
4
5
4
4
6
2
9
2
4
1
5
3
5
3
3
2
6
3
4
7
4
4
4
3
4
4
4
4
6
2
9
2
4
1
5
3
5
3
3
3
6
3
4
7
4
4
4
3
4
5
4
4
6
2
9
3
4
1
5
3
5
3
3
3
6
3
4
7
4
4
4
3
4
5
4
4
7
2
9
2
4
1
6
3
5
3
3
3
6
3
4
8
4
4
4
3
4
5
4
4
6
1
9
3
4
1
6
3
5
3
3
2
6
2
4
8
4
4
4
3
4
4
4
4
7
2
9
3
4
1
5
3
5
3
3
3
6
3
4
7
4
4
4
3
4
5
4
4
7
2
9
3
4
1
5
3
5
3
3
3
6
3
4
7
4
4
4
3
4
5
4
4
7
2
9
3
4
1
5
3
5
3
3
3
6
3
4
7
4
4
4
3
4
5
4
4
7
2
9
3
4
1
5
3
5
3
3
3
6
3
4
7
4
4
4
3
4
5
4
4
7
2
9
3
4
1
5
3
5
3
3
3
6
3
4
7
4
4
4
3
4
5
4
4
7
1
9
2
4
1
5
3
5
3
3
3
6
2
4
7
4
4
4
3
4
5
4
4
6
2
9
2
4
1
5
3
5
3
3
2
6
3
4
7
4
4
4
3
4
4
4
4
6
1
9
2
4
1
5
3
5
3
3
3
6
2
4
7
4
4
4
3
4
5
4
4
6
2
9
3
4
1
5
3
5
3
3
3
6
3
4
7
4
4
4
3
4
5
4
4
7
2
9
2
4
1
5
3
5
3
3
3
6
3
4
7
4
4
4
3
4
5
4
4
6
2
9
2
4
1
5
3
5
3
3
3
6
3
4
7
4
4
4
3
4
5
4
4
6
2
9
2
4
1
5
3
5
3
3
3
6
3
4
7
4
4
4
3
4
5
4
4
6
2
9
2
4
1
5
3
5
3
3
3
6
3
4
7
4
4
4
3
4
5
4
4
6
2
9
2
4
1
5
3
5
3
3
3
6
3
4
7
4
4
4
3
4
5
4
4
6
2
9
2
4
1
5
3
5
3
3
3
6
3
4
7
4
4
4
3
4
5
4
4
6
2
9
2
4
1
5
3
5
3
3
3
6
3
4
7
4
4
4
3
4
5
4
4
6
2
9
3
4
1
5
3
5
3
3
3
6
3
4
7
4
4
4
3
4
5
4
4
7
2
9
3
4
1
5
3
5
3
3
3
6
3
4
7
4
4
4
3
4
5
4
4
7
2
9
2
4
1
5
3
5
3
3
2
6
3
4
7
4
4
4
3
4
4
4
4
6
2
9
3
4
1
5
3
5
3
3
3
6
3
4
7
4
4
4
3
4
5
4
4
7
2
9
3
4
1
5
3
5
3
3
3
6
3
4
7
4
4
4
3
4
5
4
4
7
2
9
2
4
1
5
3
5
3
3
2
6
3
4
7
4
4
4
3
4
4
4
4
6
2
9
3
4
1
5
3
5
3
3
2
6
3
4
7
4
4
4
3
4
4
4
4
7
2
9
2
4
1
5
3
5
3
3
3
6
3
4
7
4
4
4
3
4
5
4
4
6
2
9
2
4
1
5
3
5
3
3
3
6
3
4
7
4
4
4
3
4
5
4
4
6
2
9
2
4
1
5
3
5
3
3
3
6
3
4
7
4
4
4
3
4
5
4
4
6
2
9
2
4
1
5
3
5
3
3
2
6
3
4
7
4
4
4
3
4
4
4
4
6
2
9
3
4
1
5
3
5
3
3
3
6
3
4
7
4
4
4
3
4
5
4
4
7
2
9
3
4
1
5
3
5
3
3
3
6
3
4
7
4
4
4
3
4
5
4
4
7
2
9
2
4
1
5
3
5
3
3
2
6
3
4
7
4
4
4
3
4
4
4
4
6
2
9
2
4
1
5
3
5
3
3
2
7
3
4
7
4
4
4
3
4
4
4
4
7
2
9
2
4
1
5
3
5
3
3
3
6
3
4
7
4
4
4
3
4
5
4
4
6
2
9
2
4
1
5
3
5
3
3
2
7
3
4
7
4
4
4
3
4
4
4
4
7
2
9
2
4
1
5
3
5
3
3
2
7
3
4
7
4
4
4
3
4
4
4
4
7
2
9
2
4
1
5
3
5
3
3
3
7
3
4
7
4
4
4
3
4
5
4
4
7
2
9
2
4
1
5
3
5
3
3
3
7
3
4
7
4
4
4
3
4
5
4
4
7
2
9
2
4
1
5
3
5
3
3
2
7
3
4
7
4
4
4
3
4
4
4
4
7
2
9
2
4
1
5
3
5
3
3
3
7
3
4
7
4
4
4
3
4
5
4
4
7
2
9
2
4
1
5
3
5
3
3
3
7
3
4
7
4
4
4
3
4
5
4
4
7
2
9
2
4
1
5
3
5
3
3
2
7
3
4
7
4
4
4
3
4
4
4
4
7
2
9
2
4
1
5
3
5
3
3
2
7
3
4
7
4
4
4
3
4
4
4
4
7
2
9
2
4
1
4
3
5
3
3
2
7
3
4
7
4
4
4
3
4
4
4
4
6
2
9
2
4
1
5
3
5
3
3
2
7
3
4
7
4
4
4
3
4
4
4
4
7
2
9
2
4
1
5
3
5
3
3
2
7
3
4
7
4
4
4
3
4
4
4
4
7
2
9
2
4
1
5
3
5
3
3
2
7
3
4
7
4
4
4
3
4
4
4
4
7
2
9
2
4
1
5
3
5
3
3
2
7
3
4
7
4
4
4
3
4
4
4
4
7
2
9
2
4
1
5
3
5
3
3
2
7
3
4
7
4
4
4
3
4
4
4
4
7
2
9
2
4
1
5
3
5
3
3
2
6
3
4
7
4
4
4
3
4
4
4
4
6
2
9
2
4
1
5
3
5
3
3
2
7
3
4
7
4
4
4
3
4
4
4
4
7
2
9
2
4
1
6
3
5
3
3
2
7
3
4
8
4
4
4
3
4
4
4
4
7
2
8
2
4
1
6
3
5
3
3
2
7
3
4
8
3
4
4
3
4
4
4
4
7
2
8
2
4
1
6
3
5
3
3
2
7
3
4
8
3
4
4
3
4
4
4
4
7
2
8
2
4
1
6
3
5
3
3
2
7
3
4
8
3
4
4
3
4
4
4
4
7
2
8
2
4
1
5
3
5
3
3
2
7
3
4
8
3
4
4
3
4
4
4
4
6
2
8
2
4
1
5
3
5
3
3
2
7
3
4
8
3
4
4
3
4
4
4
4
6
2
8
2
4
1
5
3
5
3
3
2
7
3
4
8
3
4
4
3
4
4
4
4
6
2
8
2
4
1
5
3
5
3
3
2
7
3
4
8
3
4
4
3
4
4
4
4
6
2
8
2
4
1
5
3
5
3
3
2
7
3
4
8
3
4
4
3
4
4
4
4
6
2
8
2
4
1
6
3
5
3
3
2
7
3
4
8
3
4
4
3
4
4
4
4
7
2
8
2
4
1
5
3
5
3
3
2
7
3
4
8
3
4
4
3
4
4
4
4
6
2
9
2
4
1
6
3
5
3
3
2
7
3
4
8
4
4
4
3
4
4
4
4
7
2
9
2
4
1
5
3
5
3
3
2
7
3
4
8
4
4
4
3
4
4
4
4
6
2
9
2
4
1
5
3
5
3
3
2
6
3
4
8
4
4
4
3
4
4
4
4
5
2
9
2
4
1
5
3
5
3
3
2
6
3
4
8
4
4
4
3
4
4
4
4
5
2
9
2
4
1
5
3
5
3
3
2
6
3
4
8
4
4
4
3
4
4
4
4
5
2
9
2
4
1
5
3
5
3
3
2
6
3
4
8
4
4
4
3
4
4
4
4
5
2
9
2
4
1
5
3
5
3
3
2
6
3
4
8
4
4
4
3
4
4
4
4
5
2
9
2
4
1
4
3
5
3
3
2
6
3
4
7
4
4
4
3
4
4
4
4
5
2
9
2
4
1
5
3
5
3
3
2
6
3
4
8
4
4
4
3
4
4
4
4
5
2
9
2
4
1
5
3
5
3
3
2
6
3
4
8
4
4
4
3
4
4
4
4
5
2
9
2
4
1
5
3
5
3
3
2
6
3
4
8
4
4
4
3
4
4
4
4
5
2
9
2
4
1
5
3
5
3
3
2
6
3
4
8
4
4
4
3
4
4
4
4
5
1
9
3
4
1
5
3
5
3
3
2
6
2
4
8
4
4
4
3
4
4
4
4
6
2
9
3
4
1
5
3
5
3
3
2
6
3
4
8
4
4
4
3
4
4
4
4
6
1
9
2
4
1
5
3
5
3
3
2
6
2
4
8
4
4
4
3
4
4
4
4
5
1
9
2
4
1
5
3
5
3
3
2
6
2
4
8
4
4
4
3
4
4
4
4
5
1
9
2
4
1
5
3
5
3
3
2
6
2
4
8
4
4
4
3
4
4
4
4
5
1
9
2
4
1
5
3
5
3
3
2
6
2
4
8
4
4
4
3
4
4
4
4
5
1
9
2
4
1
5
3
5
3
3
2
6
2
4
8
4
4
4
3
4
4
4
4
5
2
9
2
4
1
5
3
5
3
3
2
6
3
4
8
4
4
4
3
4
4
4
4
5
1
9
2
4
1
5
3
5
3
3
2
6
2
4
8
4
4
4
3
4
4
4
4
5
1
9
2
4
1
5
3
5
3
3
2
6
2
4
8
4
4
4
3
4
4
4
4
5
1
9
2
4
1
5
3
5
3
3
2
6
2
4
8
4
4
4
3
4
4
4
4
5
1
9
2
4
1
5
3
5
3
3
2
6
2
4
8
4
4
4
3
4
4
4
4
5
2
9
2
4
1
5
3
5
3
3
2
6
3
4
8
4
4
4
3
4
4
4
4
5
2
9
2
4
1
5
3
5
3
3
2
6
3
4
8
4
4
4
3
4
4
4
4
5
2
9
2
4
1
5
3
5
3
3
2
6
3
4
8
4
4
4
3
4
4
4
4
5
2
9
2
4
1
5
3
5
3
3
2
6
3
4
8
4
4
4
3
4
4
4
4
5
2
9
2
4
1
5
3
5
3
3
2
7
3
4
8
4
4
4
3
4
4
4
4
6
2
9
3
4
1
5
3
5
3
3
2
6
3
4
8
4
4
4
3
4
4
4
4
6
2
9
3
3
1
5
3
5
3
3
1
6
3
4
8
4
4
4
3
4
4
4
4
6
2
9
2
3
1
5
3
5
3
3
1
6
3
4
8
4
4
4
3
4
4
4
4
5
2
9
2
3
1
5
3
5
3
3
1
6
3
4
8
4
4
4
3
4
4
4
4
5
2
9
2
3
1
5
3
5
3
3
1
6
3
4
8
4
4
4
3
4
4
4
4
5
2
9
2
3
1
5
3
5
3
3
1
6
3
4
8
4
4
4
3
4
4
4
4
5
2
9
2
3
1
4
3
5
3
3
1
6
3
4
7
4
4
4
3
4
4
4
4
5
2
9
2
3
1
4
3
5
3
3
1
6
3
4
7
4
4
4
3
4
4
4
4
5
2
9
2
3
1
4
3
5
3
3
1
6
3
4
7
4
4
4
3
4
4
4
4
5
2
9
2
3
1
5
3
5
3
3
1
6
3
4
8
4
4
4
3
4
4
4
4
5
2
9
2
3
1
4
3
5
3
3
1
6
3
4
7
4
4
4
3
4
4
4
4
5
2
9
2
3
1
4
3
5
3
3
1
6
3
4
7
4
4
4
3
4
4
4
4
5
2
9
2
3
1
4
3
5
3
3
1
6
3
4
7
4
4
4
3
4
4
4
4
5
2
9
2
3
1
4
3
5
3
3
1
6
3
4
7
4
4
4
3
4
4
4
4
5
2
9
2
3
1
4
3
5
3
3
1
6
3
4
7
4
4
4
3
4
4
4
4
5
2
9
2
3
1
4
3
5
3
3
1
6
3
4
7
4
4
4
3
4
4
4
4
5
2
9
2
3
1
5
3
5
3
3
1
6
3
4
8
4
4
4
3
4
4
4
4
5
2
9
2
3
1
4
3
5
3
3
1
6
3
4
7
4
4
4
3
4
4
4
4
5
2
9
2
3
1
5
3
5
3
3
1
6
3
4
8
4
4
4
3
4
4
4
4
5
2
9
2
3
1
5
3
5
3
3
1
6
3
4
8
4
4
4
3
4
4
4
4
5
2
9
2
3
1
5
3
5
3
3
1
6
3
4
8
4
4
4
3
4
4
4
4
5
2
9
2
3
1
5
3
5
3
3
1
6
3
4
8
4
4
4
3
4
4
4
4
5
2
9
2
3
1
5
3
5
3
3
1
6
3
4
8
4
4
4
3
4
4
4
4
5
2
9
2
3
1
5
3
5
3
3
1
6
3
4
8
4
4
4
3
4
4
4
4
5
2
9
2
3
1
5
3
5
3
3
1
6
3
4
8
4
4
4
3
4
4
4
4
5
2
9
2
3
1
5
3
5
3
3
1
6
3
4
8
4
4
4
3
4
4
4
4
5
2
9
2
3
1
5
3
5
3
3
1
6
3
4
8
4
4
4
3
4
4
4
4
5
2
9
2
3
1
5
3
5
3
3
1
6
3
4
8
4
4
4
3
4
4
4
4
5
2
9
2
4
1
5
3
5
3
3
2
6
3
4
8
4
4
4
3
4
4
4
4
5
2
9
2
4
1
5
3
5
3
3
2
6
3
4
8
4
4
4
3
4
4
4
4
5
2
9
2
3
1
5
3
5
3
3
1
6
3
4
8
4
4
4
3
4
4
4
4
5
2
9
2
3
1
5
3
5
3
3
1
6
3
4
8
4
4
4
3
4
4
4
4
5
2
9
2
3
1
5
3
5
3
3
2
6
3
4
8
4
4
4
3
4
5
4
4
5
2
9
2
3
1
5
3
5
3
3
2
6
3
4
8
4
4
4
3
4
5
4
4
5
2
9
2
3
1
5
3
5
3
3
2
6
3
4
8
4
4
4
3
4
5
4
4
5
2
8
2
3
1
5
3
4
3
3
2
6
3
4
8
4
4
4
3
4
5
4
4
5
2
9
2
3
1
5
3
5
3
3
1
7
3
4
8
4
4
4
3
4
4
4
4
6
2
9
2
3
1
5
3
5
3
3
1
6
3
4
8
4
3
3
3
4
4
4
4
5
2
9
2
3
1
5
3
5
3
3
1
6
3
4
8
4
4
4
3
4
4
4
4
5
2
9
2
3
1
5
3
5
3
3
1
6
3
4
8
4
4
4
3
4
4
4
4
5
2
9
2
3
1
5
3
5
3
3
2
6
3
4
8
4
4
4
3
4
5
4
4
5
2
9
2
4
1
5
3
5
3
3
2
6
3
4
8
4
4
4
3
4
4
4
4
5
2
9
2
3
1
5
3
5
3
3
1
6
3
4
8
4
4
4
3
4
4
4
4
5
2
9
2
3
1
5
3
5
3
3
1
6
3
4
8
4
4
4
3
4
4
4
4
5
2
9
2
4
1
5
3
5
3
3
2
6
3
4
8
4
4
4
3
4
4
4
4
5
2
9
3
3
1
5
3
5
3
3
1
6
3
4
8
4
3
3
3
4
4
4
4
6
2
9
3
3
1
5
3
5
3
3
1
6
3
4
8
4
4
4
3
4
4
4
4
6
2
9
2
3
1
5
3
5
3
3
1
6
3
4
8
4
4
4
3
4
4
4
4
5
2
9
2
3
1
5
3
5
3
3
1
6
3
4
8
4
4
4
3
4
4
4
4
5
2
9
2
3
1
4
3
5
3
3
1
6
3
4
7
4
4
4
3
4
4
4
4
5
2
9
2
3
1
5
3
5
3
3
1
6
3
4
8
4
4
4
3
4
4
4
4
5
2
9
2
3
1
5
3
5
3
3
1
6
3
4
8
4
4
4
3
4
4
4
4
5
2
9
2
3
1
5
3
5
3
3
1
6
3
4
8
4
4
4
3
4
4
4
4
5
2
9
2
3
1
4
3
5
3
3
1
6
3
4
7
4
4
4
3
4
4
4
4
5
2
9
2
3
1
6
3
5
3
3
1
6
3
4
8
4
4
4
3
4
4
4
4
6
2
9
2
3
1
5
3
5
3
3
1
6
3
4
8
4
4
4
3
4
4
4
4
5
2
8
2
3
1
4
3
4
3
3
1
6
3
4
7
4
4
4
3
4
4
4
4
5
2
9
2
3
1
4
3
5
3
3
1
6
3
4
7
4
4
4
3
4
4
4
4
5
2
8
2
3
1
4
3
4
3
3
1
6
3
4
7
4
4
4
3
4
4
4
4
5
2
9
2
3
1
5
3
5
3
3
1
6
3
4
8
4
4
4
3
4
4
4
4
5
2
9
2
3
1
4
3
5
3
3
1
6
3
4
7
4
4
4
3
4
4
4
4
5
2
9
2
3
1
4
3
5
3
3
1
6
3
4
7
4
4
4
3
4
4
4
4
5
2
9
2
3
1
5
3
5
3
3
1
6
3
4
8
4
4
4
3
4
4
4
4
5
2
9
2
3
1
5
3
5
3
3
1
6
3
4
8
4
4
4
3
4
4
4
4
5
2
9
2
3
1
5
3
5
3
3
1
6
3
4
8
4
4
4
3
4
4
4
4
5
2
9
2
3
1
5
3
5
3
3
1
6
3
4
8
4
4
4
3
4
4
4
4
5
2
9
2
3
1
4
3
5
3
3
1
6
3
4
7
4
4
4
3
4
4
4
4
5
2
9
2
3
1
6
3
5
3
3
1
6
3
4
8
4
4
4
3
4
4
4
4
6
2
9
2
3
1
5
3
5
3
3
1
6
3
4
8
4
4
4
3
4
4
4
4
5
2
9
2
4
1
5
3
5
3
3
2
6
3
4
8
4
4
4
3
4
4
4
4
5
2
9
2
3
1
5
3
5
3
3
1
6
3
4
8
4
4
4
3
4
4
4
4
5
2
9
2
3
1
5
3
5
3
3
1
6
3
4
8
4
4
4
3
4
4
4
4
5
2
9
2
3
1
5
3
5
3
3
1
6
3
4
8
4
4
4
3
4
4
4
4
5
2
9
2
3
1
5
3
5
3
3
1
6
3
4
8
4
4
4
3
4
4
4
4
5
2
9
2
3
1
5
3
5
3
3
1
6
3
4
8
4
4
4
3
4
4
4
4
5
2
9
2
3
1
6
3
5
3
3
1
6
3
4
8
4
4
4
3
4
4
4
4
6
2
9
2
3
1
6
3
5
3
3
1
6
3
4
8
4
4
4
3
4
4
4
4
6
2
9
2
3
1
6
3
5
3
3
1
6
3
4
8
4
4
4
3
4
4
4
4
6
2
8
2
3
1
5
3
4
3
3
1
6
3
4
7
4
4
4
3
4
4
4
4
6
2
9
2
3
1
6
3
5
3
3
1
6
3
4
8
4
4
4
3
4
4
4
4
6
2
9
2
3
1
6
3
5
3
3
1
6
3
4
8
4
4
4
3
4
4
4
4
6
2
9
2
3
1
5
3
5
3
3
1
6
3
4
7
4
4
4
3
4
4
4
4
6
2
8
2
3
1
4
3
5
3
3
1
6
3
4
7
3
4
4
3
4
4
4
4
5
2
9
2
3
1
4
3
5
3
3
1
6
3
4
7
4
4
4
3
4
4
4
4
5
2
9
2
3
1
4
3
5
3
3
1
6
3
4
7
4
4
4
3
4
4
4
4
5
2
9
2
3
1
4
3
5
3
3
1
6
3
4
7
4
4
4
3
4
4
4
4
5
2
8
2
3
1
5
3
5
3
3
1
6
3
4
8
3
4
4
3
4
4
4
4
5
2
9
3
3
1
5
3
5
3
3
1
6
3
4
8
4
4
4
3
4
4
4
4
6
2
9
2
3
1
5
3
5
3
3
1
6
3
4
8
4
4
4
3
4
4
4
4
5
2
8
2
3
1
5
3
5
3
3
1
6
3
4
8
3
4
4
3
4
4
4
4
5
2
9
3
3
1
5
3
5
3
3
1
6
3
4
8
4
4
4
3
4
4
4
4
6
2
9
2
3
1
5
3
5
3
3
1
6
3
4
8
4
4
4
3
4
4
4
4
5
2
8
2
4
1
4
3
5
3
3
2
6
3
4
7
3
4
4
3
4
4
4
4
5
2
8
2
3
1
4
3
5
3
3
1
6
3
4
7
3
4
4
3
4
4
4
4
5
1
8
2
4
1
5
3
5
3
3
2
6
2
4
8
3
4
4
3
4
4
4
4
5
1
8
2
4
1
5
3
5
3
3
2
6
2
4
8
3
4
4
3
4
4
4
4
5
2
8
2
3
1
5
3
5
3
3
1
6
3
4
8
3
4
4
3
4
4
4
4
5
2
8
2
4
1
5
3
5
3
3
2
6
3
4
8
3
4
4
3
4
4
4
4
5
2
8
2
4
1
5
3
5
3
3
2
6
3
4
8
3
4
4
3
4
4
4
4
5
2
8
2
4
1
5
3
5
3
3
2
6
3
4
8
3
4
4
3
4
4
4
4
5
2
8
2
4
1
5
3
5
3
3
2
6
3
4
8
3
4
4
3
4
4
4
4
5
2
8
2
4
1
5
3
5
3
3
2
6
3
4
8
3
4
4
3
4
4
4
4
5
2
8
3
4
1
5
3
5
3
3
2
6
3
4
8
3
4
4
3
4
4
4
4
6
2
9
2
4
1
5
3
5
3
3
2
6
3
4
8
4
4
4
3
4
4
4
4
5
2
8
2
4
1
5
3
5
3
3
2
6
3
4
8
3
4
4
3
4
4
4
4
5
1
8
2
4
1
5
3
5
3
3
2
6
2
4
8
3
4
4
3
4
4
4
4
5
2
8
3
4
1
5
3
5
3
3
2
6
3
4
8
3
4
4
3
4
4
4
4
6
2
8
2
3
1
5
3
5
3
3
1
6
3
4
8
3
4
4
3
4
4
4
4
5
2
8
2
4
1
5
3
5
3
3
2
6
3
4
8
3
4
4
3
4
4
4
4
5
2
8
2
4
1
5
3
5
3
3
2
6
3
4
8
3
4
4
3
4
4
4
4
5
2
8
2
4
1
5
3
5
3
3
2
6
3
4
8
3
4
4
3
4
4
4
4
5
2
8
2
4
1
5
3
5
3
3
2
6
3
4
8
3
4
4
3
4
4
4
4
5
2
8
2
4
1
5
3
5
3
3
2
6
3
4
8
3
4
4
3
4
4
4
4
5
2
9
2
4
1
6
3
5
3
3
2
6
3
4
8
4
4
4
3
4
4
4
4
6
2
8
2
4
1
5
3
5
3
3
2
6
3
4
8
3
4
4
3
4
4
4
4
5
2
8
2
4
1
5
3
5
3
3
2
6
3
4
8
3
4
4
3
4
4
4
4
5
2
8
2
4
1
5
3
5
3
3
2
6
3
4
8
3
4
4
3
4
4
4
4
5
2
9
2
4
1
5
3
5
3
3
2
6
3
4
8
4
4
4
3
4
4
4
4
5
2
8
2
4
1
5
3
5
3
3
2
6
3
4
8
3
4
4
3
4
4
4
4
5
2
8
2
4
1
5
3
5
3
3
2
6
3
4
8
3
4
4
3
4
4
4
4
5
2
8
2
4
1
5
3
5
3
3
2
6
3
4
8
3
4
4
3
4
4
4
4
5
2
8
2
4
1
5
3
5
3
3
2
6
3
4
8
3
4
4
3
4
4
4
4
5
2
9
2
4
1
5
3
5
3
3
2
6
3
4
8
4
4
4
3
4
4
4
4
5
2
9
2
4
1
5
3
5
3
3
2
6
3
4
8
4
4
4
3
4
4
4
4
5
2
9
2
4
1
5
3
5
3
3
2
6
3
4
8
4
4
4
3
4
4
4
4
5
2
9
2
4
1
5
3
5
3
3
2
6
3
4
8
4
4
4
3
4
4
4
4
5
2
8
2
4
1
5
3
5
3
3
2
6
3
4
8
3
4
4
3
4
4
4
4
5
2
9
2
4
1
5
3
5
3
3
2
6
3
4
8
4
4
4
3
4
4
4
4
5
2
9
2
4
1
5
3
5
3
3
2
6
3
4
8
4
4
4
3
4
4
4
4
5
2
9
2
4
1
5
3
5
3
3
2
6
3
4
8
4
4
4
3
4
4
4
4
5
2
9
2
4
1
5
3
5
3
3
2
6
3
4
8
4
4
4
3
4
4
4
4
5
2
9
2
4
1
6
3
5
3
3
2
6
3
4
8
4
4
4
3
4
4
4
4
6
2
9
2
4
1
6
3
5
3
3
2
6
3
4
8
4
4
4
3
4
4
4
4
6
2
9
2
4
1
6
3
5
3
3
2
6
3
4
8
4
4
4
3
4
4
4
4
6
2
9
2
4
1
6
3
5
3
3
2
6
3
4
8
4
4
4
3
4
4
4
4
6
2
9
2
4
1
6
3
5
3
3
2
6
3
4
8
4
4
4
3
4
4
4
4
6
2
9
2
4
1
6
3
5
3
3
2
6
3
4
8
4
4
4
3
4
4
4
4
6
2
9
2
4
1
6
3
5
3
3
2
6
3
4
8
4
4
4
3
4
4
4
4
6
2
9
2
4
1
6
3
5
3
3
2
6
3
4
8
4
4
4
3
4
4
4
4
6
2
9
2
4
1
6
3
5
3
3
2
6
3
4
8
4
4
4
3
4
4
4
4
6
2
9
2
4
1
6
3
5
3
3
2
6
3
4
8
4
4
4
3
4
4
4
4
6
2
9
2
4
1
5
3
5
3
3
2
6
3
4
8
4
4
4
3
4
4
4
4
5
2
9
2
4
1
6
3
5
3
3
2
6
3
4
8
4
4
4
3
4
4
4
4
6
2
9
2
4
1
6
3
5
3
3
2
6
3
4
8
4
4
4
3
4
4
4
4
6
2
9
2
4
1
5
3
5
3
3
2
6
3
4
8
4
4
4
3
4
4
4
4
5
1
9
2
4
1
4
3
5
3
3
2
6
2
3
8
4
4
4
3
4
4
4
4
5
2
9
2
4
1
5
3
5
3
3
2
6
3
4
8
4
4
4
3
4
4
4
4
5
2
9
2
4
1
4
3
5
3
3
2
6
3
4
7
4
4
4
3
4
4
4
4
5
2
9
2
4
1
5
3
5
3
3
2
6
3
4
8
4
4
4
4
4
4
5
4
5
2
9
2
4
1
5
3
5
3
3
2
6
3
4
8
4
4
4
4
4
4
5
4
5
1
9
2
4
1
5
3
5
3
3
2
6
2
4
8
4
4
4
3
4
4
4
4
5
2
9
2
4
1
5
3
5
3
3
2
6
3
4
8
4
4
4
3
4
4
4
4
5
2
9
2
4
1
5
3
5
3
3
2
6
3
4
8
4
4
4
3
4
4
4
4
5
1
9
2
4
1
5
3
5
3
3
2
6
2
4
8
4
3
3
3
4
4
4
4
5
2
8
2
4
1
5
3
4
3
3
2
6
3
4
8
4
4
4
3
4
4
4
4
5
2
9
2
4
1
5
3
5
3
3
2
6
3
4
8
4
4
4
3
4
4
4
4
5
2
8
2
4
1
5
3
4
3
3
2
7
3
4
8
4
4
4
3
4
4
4
4
6
2
9
2
4
1
5
3
5
3
3
2
6
3
4
8
4
4
4
3
4
4
4
4
5
2
9
2
4
1
5
3
5
3
3
2
6
3
4
8
4
4
4
3
4
4
4
4
5
2
9
2
4
1
5
3
5
3
3
2
6
3
4
8
4
4
4
3
4
4
4
4
5
2
9
2
4
1
5
3
5
3
3
2
6
3
4
8
4
4
4
3
4
4
4
4
5
2
9
2
4
1
5
3
5
3
3
2
6
3
4
8
4
4
4
3
4
4
4
4
5
2
9
2
4
1
5
3
5
3
3
2
6
3
4
8
4
4
4
3
4
4
4
4
5
2
9
2
4
1
5
3
5
3
3
2
6
3
4
8
4
4
4
3
4
4
4
4
5
2
8
2
4
1
5
3
4
3
3
2
6
3
4
8
4
4
4
3
4
4
4
4
5
2
9
2
4
1
5
3
5
3
3
2
6
3
4
8
4
4
4
3
4
4
4
4
5
2
9
2
4
1
4
3
5
3
3
2
6
3
4
7
4
4
4
3
4
4
4
4
5
2
9
2
4
1
5
3
5
3
3
2
6
3
4
8
4
4
4
3
4
4
4
4
5
2
9
2
4
1
4
3
5
3
3
2
6
3
3
8
4
4
4
3
4
4
4
4
5
2
9
2
4
1
5
3
5
3
3
2
6
3
4
8
4
4
4
3
4
4
4
4
5
2
9
2
4
1
5
3
5
3
3
2
6
3
4
8
4
4
4
3
4
4
4
4
5
2
9
2
4
1
4
3
5
3
3
2
6
3
3
8
4
4
4
3
4
4
4
4
5
2
9
2
4
1
5
3
5
3
3
2
6
3
4
8
4
4
4
3
4
4
4
4
5
2
9
2
4
1
5
3
5
3
3
2
6
3
4
8
4
4
4
3
4
4
4
4
5
2
9
2
4
1
5
3
5
3
3
2
6
3
4
8
4
4
4
3
4
4
4
4
5
2
8
2
3
1
5
3
4
3
3
1
6
3
4
8
4
4
4
3
4
4
4
4
5
2
9
2
3
1
4
3
5
3
3
1
6
3
3
8
4
4
4
3
4
4
4
4
5
2
9
2
3
1
5
3
5
3
3
1
6
3
4
8
4
4
4
3
4
4
4
4
5
2
9
3
3
1
6
3
5
3
3
1
6
3
4
8
4
4
4
3
4
4
4
4
7
2
8
2
4
1
5
3
4
3
3
2
6
3
4
8
4
4
4
3
4
4
4
4
5
2
9
2
4
1
5
3
5
3
3
2
6
3
4
8
4
4
4
3
4
4
4
4
5
2
9
2
4
1
5
3
5
3
3
2
6
3
4
8
4
4
4
3
4
4
4
4
5
2
9
2
4
1
5
3
5
3
3
2
6
3
4
8
4
4
4
3
4
4
4
4
5
2
9
2
4
1
5
3
5
3
3
2
6
3
4
8
4
4
4
3
4
4
4
4
5
2
9
2
4
1
5
3
5
3
3
2
6
3
4
8
4
4
4
3
4
4
4
4
5
2
8
2
4
1
5
3
4
3
3
2
6
3
4
8
4
4
4
4
4
4
5
4
5
2
9
2
4
1
5
3
5
3
3
2
6
3
4
8
4
4
4
4
4
4
5
4
5
2
9
2
4
1
5
3
5
3
3
2
6
3
4
8
4
4
4
4
4
4
5
4
5
2
9
3
4
1
5
3
5
3
3
2
6
3
4
8
4
4
4
3
4
4
4
4
6
2
9
3
4
1
5
3
5
3
3
2
6
3
4
8
4
4
4
3
4
4
4
4
6
2
9
2
4
1
5
3
5
3
3
2
6
3
4
8
4
4
4
3
4
4
4
4
5
2
9
2
4
1
5
3
5
3
3
2
6
3
4
8
4
4
4
3
4
4
4
4
5
2
9
2
4
1
5
3
5
3
3
2
6
3
4
8
4
4
4
3
4
4
4
4
5
2
9
2
4
1
5
3
5
3
3
2
6
3
4
8
4
4
4
3
4
4
4
4
5
2
9
2
4
1
5
3
5
3
3
2
6
3
4
8
4
4
4
3
4
4
4
4
5
2
9
2
4
1
5
3
5
3
3
2
6
3
4
8
4
4
4
3
4
4
4
4
5
2
9
2
4
1
5
3
5
3
3
2
6
3
4
8
4
4
4
3
4
4
4
4
5
2
9
2
4
1
5
3
5
3
3
2
6
3
4
8
4
4
4
3
4
4
4
4
5
2
9
3
3
1
5
3
5
3
3
1
6
3
4
8
4
4
4
3
4
4
4
4
6
2
9
2
4
1
5
3
5
3
3
2
6
3
4
8
4
4
4
3
4
4
4
4
5
2
9
2
4
1
5
3
5
3
3
2
6
3
4
8
4
4
4
3
4
4
4
4
5
2
9
2
4
1
5
3
5
3
3
2
6
3
4
8
4
4
4
3
4
4
4
4
5
2
9
3
4
1
5
3
5
3
3
2
6
3
4
8
4
4
4
3
4
4
4
4
6
2
9
2
4
1
5
3
5
3
3
2
6
3
4
8
4
4
4
3
4
4
4
4
5
2
9
2
3
1
5
3
5
3
3
1
6
3
4
8
4
4
4
3
4
4
4
4
5
2
9
2
4
1
5
3
5
3
3
2
6
3
4
8
4
4
4
3
4
4
4
4
5
2
9
2
3
1
5
3
5
3
3
1
6
3
4
8
4
4
4
3
4
4
4
4
5
2
9
2
3
1
5
3
5
3
3
1
6
3
4
8
4
4
4
3
4
4
4
4
5
2
9
2
3
1
5
3
5
3
3
1
6
3
4
8
4
4
4
3
4
4
4
4
5
2
9
2
4
1
5
3
5
3
3
2
6
3
4
8
4
4
4
3
4
4
4
4
5
2
9
2
4
1
5
3
5
3
3
2
6
3
4
8
4
4
4
3
4
4
4
4
5
2
9
2
4
1
5
3
5
3
3
2
6
3
4
8
4
4
4
3
4
4
4
4
5
2
8
2
3
1
5
3
4
3
3
1
6
3
4
8
4
4
4
3
4
4
4
4
5
2
9
2
3
1
5
3
5
3
3
1
6
3
4
8
4
4
4
3
4
4
4
4
5
2
9
2
4
1
5
3
5
3
3
2
6
3
4
8
4
4
4
3
4
4
4
4
5
2
9
3
3
1
5
3
5
3
3
1
6
3
4
8
4
4
4
3
4
4
4
4
6
2
9
2
3
1
5
3
5
3
3
1
6
3
4
8
4
4
4
3
4
4
4
4
5
2
9
2
3
1
5
3
5
3
3
1
6
3
4
8
4
4
4
3
4
4
4
4
5
2
9
2
4
1
5
3
5
3
3
2
6
3
4
8
4
4
4
3
4
4
4
4
5
2
9
2
4
1
5
3
5
3
3
2
6
3
4
8
4
4
4
3
4
4
4
4
5
2
9
2
3
1
5
3
5
3
3
1
6
3
4
8
4
4
4
3
4
4
4
4
5
2
9
2
4
1
5
3
5
3
3
2
6
3
4
8
4
4
4
3
4
4
4
4
5
2
9
2
3
1
5
3
5
3
3
1
6
3
4
8
4
4
4
3
4
4
4
4
5
2
9
2
4
1
5
3
5
3
3
2
6
3
4
8
4
4
4
3
4
4
4
4
5
2
9
2
4
1
5
3
5
3
3
2
6
3
4
8
4
4
4
3
4
4
4
4
5
2
9
2
3
1
5
3
5
3
3
1
6
3
4
8
4
4
4
3
4
4
4
4
5
2
9
2
4
1
5
3
5
3
3
2
6
3
4
8
4
4
4
3
4
4
4
4
5
2
9
2
3
1
5
3
5
3
3
1
6
3
4
8
4
4
4
3
4
4
4
4
5
2
9
2
4
1
5
3
5
3
3
2
6
3
4
8
4
4
4
3
4
4
4
4
5
2
9
3
4
1
5
3
5
3
3
2
6
3
4
8
4
4
4
3
4
4
4
4
6
2
9
2
3
1
5
3
5
3
3
1
6
3
4
8
4
4
4
3
4
4
4
4
5
2
9
2
3
1
5
3
5
3
3
1
6
3
4
8
4
4
4
3
4
4
4
4
5
2
9
2
3
1
5
3
5
3
3
1
6
3
4
8
4
4
4
3
4
4
4
4
5
2
9
2
3
1
5
3
5
3
3
1
6
3
4
8
4
4
4
3
4
4
4
4
5
2
8
3
3
1
5
3
4
3
3
1
6
3
4
8
4
4
4
3
4
4
4
4
6
2
9
2
4
1
5
3
5
3
3
2
6
3
4
8
4
4
4
3
4
4
4
4
5
2
9
2
3
1
5
3
5
3
3
1
6
3
4
8
4
4
4
3
4
4
4
4
5
2
9
2
4
1
5
3
5
3
3
2
6
3
4
8
4
4
4
3
4
4
4
4
5
2
9
2
4
1
5
3
5
3
3
2
6
3
4
8
4
4
4
3
4
4
4
4
5
2
9
2
4
1
5
3
5
3
3
2
6
3
4
8
4
4
4
3
4
4
4
4
5
2
9
2
4
1
5
3
5
3
3
2
6
3
4
8
4
4
4
3
4
4
4
4
5
2
9
2
4
1
5
3
5
3
3
2
6
3
4
8
4
4
4
3
4
4
4
4
5
2
9
2
4
1
5
3
5
3
3
2
6
3
4
8
4
4
4
3
4
4
4
4
5
1
9
2
4
1
5
3
5
3
3
2
6
2
4
8
4
4
4
3
4
4
4
4
5
1
9
2
4
1
5
3
5
3
3
2
6
2
4
8
4
4
4
3
4
4
4
4
5
1
9
2
4
1
5
3
5
3
3
2
6
2
4
8
4
4
4
3
4
4
4
4
5
1
9
2
4
1
5
3
5
3
3
2
6
2
4
8
4
4
4
3
4
4
4
4
5
1
9
3
4
1
5
3
5
3
3
2
6
2
4
8
4
4
4
3
4
4
4
4
6
1
9
2
4
1
5
3
5
3
3
2
6
2
4
8
4
4
4
3
4
4
4
4
5
1
9
2
4
1
5
3
5
3
3
3
6
2
4
8
4
4
4
3
4
5
4
4
5
1
9
2
4
1
5
3
5
3
3
2
6
2
4
8
4
4
4
3
4
4
4
4
5
1
9
2
4
1
5
3
5
3
3
3
6
2
4
8
4
4
4
3
4
5
4
4
5
1
9
3
3
1
5
3
5
3
3
2
6
2
4
8
4
4
4
3
4
5
4
4
6
1
9
3
4
1
5
3
5
3
3
3
6
2
4
8
4
4
4
3
4
5
4
4
6
1
9
2
4
1
5
3
5
3
3
3
6
2
4
8
4
4
4
3
4
5
4
4
5
1
9
2
4
1
5
3
5
3
3
3
6
2
4
8
4
4
4
3
4
5
4
4
5
1
9
3
4
1
5
3
5
3
3
2
6
2
4
8
4
4
4
3
4
4
4
4
6
1
9
2
4
1
5
3
5
3
3
2
6
2
4
8
4
4
4
3
4
4
4
4
5
1
8
3
4
1
5
3
4
3
3
3
6
2
4
8
4
4
4
3
4
5
4
4
6
1
9
3
4
1
5
3
5
3
3
3
6
2
4
8
4
4
4
3
4
5
4
4
6
1
9
2
4
1
5
3
5
3
3
2
6
2
4
8
4
4
4
3
4
4
4
4
5
1
9
2
4
1
5
3
5
3
3
3
6
2
4
8
4
4
4
3
4
5
4
4
5
1
9
3
4
1
5
3
5
3
3
2
6
2
4
8
4
4
4
3
4
4
4
4
6
1
9
3
3
1
5
3
5
3
3
1
6
2
4
8
4
4
4
3
4
4
4
4
6
1
9
2
4
1
5
3
5
3
3
2
6
2
4
8
4
4
4
3
4
4
4
4
5
1
9
2
4
1
5
3
5
3
3
2
6
2
4
8
4
4
4
3
4
4
4
4
5
1
9
3
4
1
5
3
5
3
3
3
6
2
4
8
4
4
4
3
4
5
4
4
6
1
9
3
4
1
5
3
5
3
3
2
6
2
4
8
4
4
4
3
4
4
4
4
6
1
9
2
4
1
5
3
5
3
3
2
6
2
4
8
4
4
4
3
4
4
4
4
5
1
9
3
4
1
5
3
5
3
3
2
6
2
4
8
4
4
4
3
4
4
4
4
6
1
9
2
4
1
5
3
5
3
3
2
6
2
4
8
4
4
4
3
4
4
4
4
5
1
9
3
4
1
5
3
5
3
3
2
6
2
4
8
4
4
4
3
4
4
4
4
6
1
9
2
4
1
5
3
5
3
3
2
6
2
4
8
4
4
4
3
4
4
4
4
5
1
9
2
4
1
5
3
5
3
3
2
6
2
4
8
4
4
4
3
4
4
4
4
5
1
9
3
4
1
5
3
5
3
3
2
6
2
4
8
4
4
4
3
4
4
4
4
6
1
9
2
4
1
5
3
5
3
3
2
6
2
4
8
4
4
4
3
4
4
4
4
5
1
9
3
4
1
4
3
5
3
3
2
6
2
3
8
4
4
4
3
4
4
4
4
6
1
9
3
4
1
4
3
5
3
3
2
6
2
3
8
4
4
4
3
4
4
4
4
6
1
9
3
4
1
5
3
5
3
3
2
6
2
4
8
4
4
4
3
4
4
4
4
6
1
8
3
3
1
4
3
4
3
3
1
6
2
3
8
4
4
4
3
4
4
4
4
6
1
8
3
4
1
5
3
4
3
3
2
6
2
4
8
4
4
4
3
4
4
4
4
6
1
8
2
4
1
5
3
4
3
3
2
6
2
4
8
4
4
4
3
4
4
4
4
5
1
8
3
4
1
4
3
4
3
3
2
6
2
3
8
4
4
4
3
4
4
4
4
6
1
8
2
4
1
4
3
4
3
3
2
6
2
3
8
4
4
4
3
4
4
4
4
5
1
8
2
4
1
4
3
4
3
3
2
6
2
3
8
4
4
4
3
4
4
4
4
5
1
8
3
4
1
4
3
4
3
3
2
6
2
3
8
4
4
4
3
4
4
4
4
6
1
8
2
3
1
4
3
4
3
3
1
6
2
3
8
4
4
4
3
4
4
4
4
5
1
8
2
3
1
4
3
4
3
3
1
6
2
3
8
4
4
4
3
4
4
4
4
5
1
8
2
3
1
5
3
4
3
3
1
6
2
4
8
4
3
3
3
4
4
4
4
5
1
8
2
4
1
5
3
4
3
3
2
6
2
4
8
4
3
3
3
4
4
4
4
5
1
9
3
4
1
5
3
5
3
3
2
6
2
4
8
4
4
4
3
4
4
4
4
6
1
9
2
4
1
5
3
5
3
3
2
6
2
4
8
4
4
4
3
4
4
4
4
5
1
9
2
4
1
5
3
5
3
3
2
6
2
4
8
4
4
4
3
4
4
4
4
5
2
9
2
4
1
5
3
5
3
3
2
6
3
4
8
4
4
4
3
4
4
4
4
5
2
8
2
3
1
5
3
4
3
3
1
6
3
4
8
4
4
4
3
4
4
4
4
5
1
8
2
4
1
5
3
4
3
3
2
6
2
4
8
4
4
4
3
4
4
4
4
5
1
9
2
3
1
5
3
5
3
3
1
6
2
4
8
4
4
4
3
4
4
4
4
5
1
9
2
4
1
5
3
5
3
3
2
6
2
4
8
4
4
4
3
4
4
4
4
5
1
9
2
4
1
5
3
5
3
3
2
6
2
4
8
4
4
4
3
4
4
4
4
5
1
9
2
4
1
5
3
5
3
3
2
6
2
4
8
4
4
4
3
4
4
4
4
5
2
9
2
4
1
5
3
5
3
3
2
6
3
4
8
4
4
4
3
4
4
4
4
5
2
9
3
4
1
5
3
5
3
3
2
6
3
4
8
4
4
4
3
4
4
4
4
6
2
8
3
4
1
5
3
4
3
3
2
6
3
4
8
4
4
4
3
4
4
4
4
6
2
9
2
4
1
5
3
5
3
3
2
6
3
4
8
4
4
4
3
4
4
4
4
5
2
9
2
4
1
5
3
5
3
3
2
6
3
4
8
4
4
4
3
4
4
4
4
5
2
9
2
4
1
5
3
5
3
3
2
6
3
4
8
4
4
4
3
4
4
4
4
5
2
9
2
4
1
5
3
5
3
3
2
6
3
4
8
4
4
4
3
4
4
4
4
5
1
9
2
3
1
5
3
5
3
3
1
6
2
4
8
4
4
4
3
4
4
4
4
5
1
9
2
4
1
5
3
5
3
3
2
6
2
4
8
4
4
4
3
4
4
4
4
5
2
9
3
4
1
5
3
5
3
3
2
6
3
4
8
4
4
4
3
4
4
4
4
6
1
9
3
3
1
5
3
5
3
3
1
7
2
4
8
4
4
4
3
4
4
4
4
7
1
9
2
4
1
5
3
5
3
3
2
6
2
4
8
4
4
4
3
4
4
4
4
5
1
9
3
4
1
5
3
5
3
3
2
7
2
4
8
4
4
4
3
4
4
4
4
7
1
9
2
4
1
5
3
5
3
3
2
7
2
4
8
4
4
4
3
4
4
4
4
6
1
9
3
4
1
5
3
5
3
3
2
6
2
4
8
4
4
4
3
4
4
4
4
6
1
9
3
3
1
5
3
5
3
3
1
6
2
4
8
4
4
4
3
4
4
4
4
6
1
9
2
4
1
5
3
5
3
3
2
6
2
4
8
4
4
4
3
4
4
4
4
5
1
9
3
4
1
5
3
5
3
3
2
6
2
4
8
4
4
4
3
4
4
4
4
6
1
9
2
4
1
5
3
5
3
3
2
6
2
4
8
4
4
4
3
4
4
4
4
5
1
9
3
4
1
5
3
5
3
3
2
6
2
4
8
4
4
4
3
4
4
4
4
6
1
9
3
4
1
5
3
5
3
3
2
6
2
4
8
4
4
4
3
4
4
4
4
6
1
9
3
4
1
5
3
5
3
3
2
6
2
4
8
4
4
4
3
4
4
4
4
6
2
9
3
4
1
5
3
5
3
3
2
6
3
4
8
4
4
4
3
4
4
4
4
6
1
9
3
4
1
5
3
5
3
3
2
6
2
4
8
4
4
4
3
4
4
4
4
6
1
9
3
4
1
5
3
5
3
3
2
6
2
4
8
4
4
4
3
4
4
4
4
6
1
9
2
4
1
5
3
5
3
3
2
6
2
4
8
4
4
4
3
4
4
4
4
5
1
9
3
4
1
5
4
5
3
4
2
6
2
4
8
4
4
4
3
4
4
4
4
6
1
9
3
4
1
5
3
5
3
3
2
6
2
4
8
4
4
4
3
4
4
4
4
6
1
9
3
4
1
5
3
5
3
3
2
6
2
4
8
4
4
4
3
4
4
4
4
6
1
9
3
4
1
5
3
5
3
3
2
6
2
4
8
4
4
4
3
4
4
4
4
6
1
9
3
4
1
5
3
5
3
3
2
6
2
4
8
4
4
4
3
4
4
4
4
6
1
9
3
4
1
5
3
5
3
3
2
6
2
4
8
4
4
4
3
4
4
4
4
6
1
9
3
4
1
5
3
5
3
3
2
6
2
4
8
4
4
4
3
4
4
4
4
6
1
9
3
4
1
5
3
5
3
3
2
6
2
4
8
4
4
4
3
4
4
4
4
6
2
9
3
4
1
5
3
5
3
3
2
6
3
4
8
4
4
4
3
4
4
4
4
6
2
9
3
4
1
5
3
5
3
3
2
6
3
4
8
4
4
4
3
4
4
4
4
6
2
9
3
4
1
5
4
5
3
4
2
6
3
4
8
4
3
3
3
4
4
4
4
6
2
9
3
4
1
5
4
5
3
4
2
6
3
4
8
4
4
4
3
4
4
4
4
6
2
9
3
4
1
5
3
5
3
3
2
6
3
4
8
4
4
4
3
4
4
4
4
6
2
9
2
4
1
5
4
5
3
4
2
6
3
4
8
4
4
4
3
4
4
4
4
5
2
9
3
4
1
5
4
5
3
4
2
6
3
4
8
4
4
4
3
4
4
4
4
6
2
9
3
4
1
5
3
5
3
3
2
6
3
4
8
4
4
4
3
4
4
4
4
6
2
9
2
3
1
5
4
5
3
4
1
6
3
4
8
4
4
4
3
4
4
4
4
5
2
9
3
3
1
5
3
5
3
3
1
6
3
4
8
4
4
4
3
4
4
4
4
6
2
9
3
3
1
5
4
5
3
4
1
6
3
4
8
4
4
4
3
4
4
4
4
6
2
9
3
3
1
5
4
5
3
4
1
6
3
4
8
4
4
4
3
4
4
4
4
6
2
9
3
4
1
5
4
5
3
4
2
6
3
4
8
4
4
4
3
4
4
4
4
6
2
9
2
4
1
5
4
5
3
4
2
6
3
4
8
4
4
4
3
4
4
4
4
5
2
9
3
3
1
5
3
5
3
3
1
6
3
4
8
4
4
4
3
4
4
4
4
6
2
9
3
4
1
5
3
5
3
3
2
6
3
4
8
4
4
4
3
4
4
4
4
6
2
9
3
4
1
5
3
5
3
4
2
6
4
4
8
4
4
4
3
4
4
4
4
6
2
9
3
4
1
5
3
5
3
3
2
6
3
4
8
4
4
4
3
4
4
4
4
6
2
9
3
4
1
5
4
5
3
5
2
6
4
4
8
4
4
4
3
4
4
4
4
6
1
9
2
4
1
5
4
5
3
5
2
6
3
4
8
4
4
4
3
4
4
4
4
5
1
9
3
4
1
5
4
5
3
5
2
7
3
4
8
5
4
4
3
4
4
4
4
6
2
9
2
4
1
5
4
5
3
5
2
6
4
4
8
4
4
4
3
4
4
4
4
5
1
9
3
4
1
5
3
5
3
4
2
6
3
4
8
4
4
4
3
4
4
4
4
6
1
9
3
3
1
5
3
5
3
4
1
6
3
4
8
4
4
4
3
4
4
4
4
6
2
9
3
4
1
5
4
5
3
5
2
6
4
4
8
4
4
4
3
4
4
4
4
6
2
9
2
4
1
5
3
5
3
4
2
6
4
4
8
4
4
4
3
4
4
4
4
5
2
9
2
4
1
5
3
5
3
4
2
6
4
4
8
4
4
4
3
4
4
4
4
5
2
9
3
4
1
5
3
5
3
4
2
6
4
4
8
4
4
4
3
4
4
4
4
6
2
9
3
4
1
5
4
5
3
5
2
6
4
4
8
4
4
4
3
4
4
4
4
6
1
9
3
4
1
5
4
5
3
5
2
6
3
4
8
4
4
4
3
4
4
4
4
6
2
9
3
4
1
5
3
5
3
4
2
6
4
4
8
4
4
4
3
4
4
4
4
6
2
9
3
4
1
5
4
5
3
5
2
6
4
4
8
4
4
4
3
4
4
4
4
6
2
9
3
4
1
5
4
5
3
5
2
6
4
4
8
4
4
4
3
4
4
4
4
6
2
9
3
4
1
5
4
5
3
5
2
6
4
4
8
4
4
4
3
4
4
4
4
6
2
9
3
4
1
5
4
5
3
5
2
6
4
4
8
4
4
4
3
4
4
4
4
6
2
9
3
4
1
5
4
5
3
5
2
6
4
4
8
4
4
4
3
4
4
4
4
6
2
9
3
4
1
5
4
5
3
5
2
6
4
4
8
4
4
4
3
4
4
4
4
6
2
9
3
4
1
5
3
5
3
4
2
6
4
4
8
4
4
4
3
4
4
4
4
6
2
9
3
4
1
5
3
5
3
4
2
6
4
4
8
4
4
4
3
4
4
4
4
6
2
9
3
4
1
5
3
5
3
4
2
6
4
4
8
4
4
4
3
4
4
4
4
6
2
9
2
4
1
5
3
5
3
4
2
6
4
4
8
4
4
4
3
4
4
4
4
5
2
9
3
4
1
5
3
5
3
4
2
6
4
4
8
4
4
4
3
4
4
4
4
6
2
9
2
4
1
4
4
5
3
5
2
6
4
4
7
4
4
4
3
4
4
4
4
5
2
9
3
4
1
4
4
5
3
5
2
6
4
4
7
4
4
4
3
4
4
4
4
6
2
9
3
4
1
4
4
5
3
5
2
6
4
4
7
4
4
4
3
4
4
4
4
6
2
9
2
4
1
5
3
5
3
4
2
6
4
4
8
4
4
4
3
4
4
4
4
5
2
9
3
4
1
5
3
5
3
4
2
6
4
4
8
4
4
4
3
4
4
4
4
6
2
9
2
4
1
5
3
5
3
4
2
6
4
4
8
4
4
4
3
4
4
4
4
5
2
9
2
4
1
5
3
5
3
4
2
6
4
4
8
4
4
4
3
4
4
4
4
5
2
9
2
4
1
4
4
5
3
5
2
6
4
4
7
4
4
4
3
4
4
4
4
5
2
9
2
4
1
4
4
5
3
5
2
6
4
4
7
4
4
4
3
4
4
4
4
5
2
9
2
4
1
5
4
5
3
5
2
6
4
4
8
4
4
4
3
4
4
4
4
5
2
9
2
4
1
5
3
5
3
4
2
6
4
4
8
4
4
4
3
4
4
4
4
5
2
9
2
4
1
4
3
5
3
4
2
6
4
4
7
4
4
4
3
4
4
4
4
5
2
9
2
4
1
5
3
5
3
4
2
6
4
4
8
4
4
4
3
4
4
4
4
5
2
8
2
4
1
5
4
4
3
5
2
6
4
4
8
4
4
4
3
4
4
4
4
5
2
8
2
4
1
5
3
4
3
3
2
6
3
4
8
4
4
4
3
4
4
4
4
5
2
8
2
4
1
5
4
4
3
5
2
6
4
4
8
4
4
4
3
4
4
4
4
5
2
8
2
4
1
5
4
4
3
5
2
6
4
4
8
4
4
4
3
4
4
4
4
5
2
9
3
3
1
5
4
5
3
5
1
6
4
4
8
4
4
4
3
4
4
4
4
6
2
8
3
4
1
4
4
4
3
5
2
6
4
4
7
4
4
4
3
4
4
4
4
6
2
8
2
4
1
4
3
4
3
4
3
6
4
4
7
4
4
4
3
4
5
4
4
5
2
8
2
4
1
5
3
4
3
4
2
6
4
4
8
4
3
3
3
4
4
4
4
5
2
8
2
4
1
5
4
4
3
5
2
6
4
4
8
4
4
4
3
4
4
4
4
5
2
8
2
4
1
5
4
4
3
5
2
6
4
4
8
4
4
4
3
4
4
4
4
5
2
8
2
4
1
5
3
4
3
4
2
6
4
4
8
4
4
4
3
4
4
4
4
5
2
9
2
4
1
5
3
5
3
4
3
6
4
4
8
4
4
4
3
4
5
4
4
5
2
9
3
4
1
5
4
5
3
5
2
6
4
4
8
4
3
3
3
4
4
4
4
6
2
9
2
4
1
4
3
5
3
3
3
6
3
4
7
4
3
3
3
4
5
4
4
5
2
9
2
4
1
4
4
5
3
5
2
6
4
4
7
4
3
3
3
4
4
4
4
5
2
8
2
4
1
4
4
4
3
5
2
6
4
4
7
4
3
3
3
4
4
4
4
5
2
9
2
4
1
5
4
5
3
5
2
6
4
4
8
4
3
3
3
4
4
4
4
5
2
9
2
4
1
5
4
5
3
5
2
6
4
4
8
4
3
3
3
4
4
4
4
5
2
9
2
4
1
5
4
5
3
5
2
6
4
4
8
4
4
4
3
4
4
4
4
5
2
9
3
4
1
4
4
5
3
5
2
6
4
4
7
4
3
3
3
4
4
4
4
6
2
9
3
4
1
4
3
5
3
3
2
6
3
4
7
4
3
3
3
4
4
4
4
6
2
9
3
4
1
4
4
5
3
5
2
6
4
4
7
4
3
3
3
4
4
4
4
6
2
9
2
4
1
4
4
5
3
5
2
6
4
4
7
4
4
4
3
4
4
4
4
5
2
9
3
4
1
4
4
5
3
5
2
6
4
4
7
4
3
3
3
4
4
4
4
6
2
9
2
4
1
4
4
5
3
5
2
6
4
4
7
4
4
4
3
4
4
4
4
5
2
9
2
4
1
5
4
5
3
5
2
6
4
4
8
4
4
4
3
4
4
4
4
5
2
9
2
4
1
4
4
5
3
5
2
6
4
4
7
4
4
4
3
4
4
4
4
5
2
9
2
4
1
4
4
5
3
5
2
6
4
4
7
4
4
4
3
4
4
4
4
5
2
9
2
4
1
4
4
5
3
5
2
6
4
4
7
4
4
4
3
4
4
4
4
5
2
8
2
4
1
4
4
4
3
4
2
6
3
4
7
4
4
4
3
4
4
4
4
5
2
8
2
4
1
4
4
4
3
5
2
6
4
4
7
4
4
4
3
4
4
4
4
5
2
9
2
4
1
4
4
5
3
4
2
6
3
4
7
4
3
3
3
4
4
4
4
5
2
8
2
4
1
5
3
4
3
3
2
6
3
4
8
4
3
3
3
4
4
4
4
5
2
9
2
4
1
4
3
5
3
3
2
6
3
4
7
4
4
4
3
4
4
4
4
5
2
9
2
4
1
4
3
5
3
3
2
6
3
4
7
4
4
4
3
4
4
4
4
5
2
9
2
4
1
4
3
5
3
3
2
6
3
4
7
4
4
4
3
4
4
4
4
5
2
9
2
4
1
5
4
5
3
4
2
6
3
4
8
4
4
4
3
4
4
4
4
5
2
9
3
4
1
4
3
5
3
3
2
6
3
4
7
4
4
4
3
4
4
4
4
6
2
9
2
4
1
4
3
5
3
3
2
6
3
4
7
4
4
4
3
4
4
4
4
5
2
9
2
4
1
5
3
5
3
3
2
6
3
4
8
4
4
4
3
4
4
4
4
5
2
9
2
4
1
5
3
5
3
3
2
6
3
4
8
4
4
4
3
4
4
4
4
5
2
8
3
4
1
4
3
4
3
3
2
6
3
4
7
4
4
4
3
4
4
4
4
6
2
9
2
4
1
4
3
5
3
3
2
6
3
4
7
4
4
4
3
4
4
4
4
5
2
9
3
4
1
4
3
5
3
3
2
6
3
4
7
4
4
4
3
4
4
4
4
6
2
9
3
4
1
4
3
5
3
3
2
6
3
4
7
4
4
4
3
4
4
4
4
6
2
9
3
4
1
4
3
5
3
3
2
6
3
4
7
4
4
4
3
4
4
4
4
6
2
9
3
4
1
4
4
5
3
4
2
6
3
4
7
4
4
4
3
4
4
4
4
6
2
9
3
4
1
4
3
5
3
3
2
6
3
4
7
4
4
4
3
4
4
4
4
6
2
9
3
4
1
4
3
5
3
3
2
6
3
4
7
4
4
4
3
4
4
4
4
6
2
9
3
4
1
4
4
5
3
4
2
6
3
4
7
4
4
4
3
4
4
4
4
6
2
9
3
4
1
4
3
5
3
3
2
6
3
4
7
4
4
4
3
4
4
4
4
6
2
9
2
4
1
4
4
5
3
4
2
6
3
4
7
4
4
4
3
4
4
4
4
5
2
9
2
4
1
4
4
5
3
5
2
6
4
4
7
4
4
4
3
4
4
4
4
5
2
9
2
4
1
4
4
5
3
5
2
6
4
4
7
4
4
4
3
4
4
4
4
5
2
9
2
4
1
4
4
5
3
5
2
6
4
4
7
4
3
3
3
4
4
4
4
5
2
9
2
4
1
4
4
5
3
5
2
6
4
4
7
4
3
3
3
4
4
4
4
5
2
9
2
4
1
4
4
5
3
5
2
6
4
4
7
4
3
3
3
4
4
4
4
5
2
9
2
4
1
4
3
5
3
4
2
6
4
4
7
4
4
4
3
4
4
4
4
5
2
9
2
4
1
4
4
5
3
5
2
6
4
4
7
4
3
3
3
4
4
4
4
5
2
8
3
4
1
4
4
4
3
5
2
6
4
4
7
4
4
4
3
4
4
4
4
6
2
9
3
4
1
4
4
5
3
5
2
6
4
4
7
4
4
4
3
4
4
4
4
6
2
9
2
4
1
4
4
5
3
5
2
6
4
4
7
4
4
4
3
4
4
4
4
5
2
9
3
4
1
4
3
5
3
4
2
6
4
4
7
4
4
4
3
4
4
4
4
6
2
9
3
4
1
4
3
5
3
4
2
7
4
4
7
5
4
4
3
4
4
4
4
6
2
9
2
4
1
4
3
5
3
4
2
6
4
4
7
4
4
4
3
4
4
4
4
5
2
8
3
4
1
4
4
4
3
5
2
6
4
4
7
4
4
4
3
4
4
4
4
6
2
8
3
4
1
4
3
4
3
4
2
6
4
4
7
4
4
4
3
4
4
4
4
6
2
9
3
4
1
4
4
5
3
5
2
6
4
4
7
4
4
4
3
4
4
4
4
6
2
9
3
4
1
4
3
5
3
4
2
6
4
4
7
4
4
4
3
4
4
4
4
6
2
9
3
4
1
4
3
5
3
4
2
6
4
4
7
4
4
4
3
4
4
4
4
6
2
9
3
4
1
4
3
5
3
4
3
6
4
4
7
4
4
4
3
4
5
4
4
6
2
9
3
4
1
4
3
5
3
4
2
6
4
4
7
4
4
4
3
4
4
4
4
6
2
9
3
4
1
4
3
5
3
4
2
6
4
4
7
4
4
4
3
4
4
4
4
6
2
9
2
4
1
4
3
5
3
4
2
6
4
4
7
4
4
4
3
4
4
4
4
5
2
9
3
4
1
4
3
5
3
4
2
6
4
4
7
4
4
4
3
4
4
4
4
6
2
9
3
4
1
4
3
5
3
4
2
6
4
4
7
4
4
4
3
4
4
4
4
6
2
9
3
4
1
4
3
5
3
4
2
6
4
4
7
4
4
4
3
4
4
4
4
6
2
9
3
4
1
5
3
5
3
4
2
6
4
4
8
4
4
4
3
4
4
4
4
6
2
9
3
4
1
4
3
5
3
4
2
6
4
4
7
4
4
4
3
4
4
4
4
6
2
9
3
4
1
4
3
5
3
4
2
6
4
4
7
4
4
4
3
4
4
4
4
6
2
9
3
3
1
4
3
5
3
4
1
6
4
4
7
4
4
4
3
4
4
4
4
6
2
9
3
4
1
4
3
5
3
4
2
6
4
4
7
4
4
4
3
4
4
4
4
6
2
9
2
4
1
4
3
5
3
4
2
6
4
4
7
4
4
4
3
4
4
4
4
5
2
9
2
4
1
4
3
5
3
4
2
6
4
4
7
4
4
4
3
4
4
4
4
5
2
9
2
4
1
4
3
5
3
4
2
6
4
4
7
4
4
4
3
4
4
4
4
5
2
9
3
4
1
4
3
5
3
4
2
6
4
4
7
4
4
4
3
4
4
4
4
6
2
9
3
4
1
4
3
5
3
4
2
6
4
4
7
4
4
4
3
4
4
4
4
6
2
9
3
4
1
4
3
5
3
4
2
6
4
4
7
4
4
4
3
4
4
4
4
6
2
9
3
4
1
4
3
5
3
4
2
6
4
4
7
4
4
4
3
4
4
4
4
6
2
9
2
4
1
4
4
5
3
5
3
6
4
4
7
4
4
4
3
4
5
4
4
5
1
9
3
4
1
4
3
5
3
4
2
6
3
4
7
4
4
4
3
4
4
4
4
6
2
9
3
4
1
4
3
5
3
4
2
6
4
4
7
4
4
4
3
4
4
4
4
6
1
9
3
4
1
4
4
5
3
5
2
6
3
4
7
4
4
4
3
4
4
4
4
6
1
9
2
4
1
4
4
5
3
5
2
6
3
4
7
4
4
4
3
4
4
4
4
5
1
9
2
4
1
4
3
5
3
4
2
6
3
4
7
4
4
4
3
4
4
4
4
5
1
9
3
4
1
4
3
5
3
4
2
6
3
4
7
4
4
4
3
4
4
4
4
6
1
9
3
4
1
4
4
5
3
5
2
6
3
4
7
4
4
4
3
4
4
4
4
6
1
9
3
4
1
4
4
5
3
5
2
6
3
4
7
4
4
4
3
4
4
4
4
6
1
9
3
4
1
4
4
5
3
5
2
6
3
4
7
4
4
4
3
4
4
4
4
6
1
9
3
4
1
4
4
5
3
5
2
6
3
4
7
4
4
4
3
4
4
4
4
6
1
9
2
4
1
4
3
5
3
4
2
6
3
4
7
4
4
4
3
4
4
4
4
5
1
9
3
4
1
4
4
5
3
5
2
6
3
4
7
4
4
4
3
4
4
4
4
6
1
8
3
4
1
4
4
4
3
5
2
6
3
4
7
4
4
4
3
4
4
4
4
6
1
9
2
4
1
4
4
5
3
5
2
6
3
4
7
4
4
4
3
4
4
4
4
5
1
8
3
4
1
4
3
4
3
4
2
6
3
4
7
4
4
4
3
4
4
4
4
6
1
9
3
4
1
4
4
5
3
5
2
6
3
4
7
4
4
4
3
4
4
4
4
6
1
9
3
4
1
4
4
5
3
5
2
6
3
4
7
4
4
4
3
4
4
4
4
6
1
9
3
4
1
4
4
5
3
4
2
6
2
4
7
4
4
4
3
4
4
4
4
6
1
9
3
4
1
4
3
5
3
3
2
6
2
4
7
4
4
4
3
4
4
4
4
6
1
9
3
4
1
4
3
5
3
3
3
6
2
4
7
4
4
4
3
4
5
4
4
6
1
9
3
4
1
4
3
5
3
3
2
6
2
4
7
4
4
4
3
4
4
4
4
6
1
8
3
4
1
4
4
5
3
4
2
6
1
4
7
4
4
4
3
4
4
4
4
6
1
8
2
4
1
4
3
5
3
3
3
6
1
4
7
4
4
4
3
4
5
4
4
5
1
8
3
4
1
4
4
4
3
4
2
6
2
4
7
4
4
4
3
4
4
4
4
6
1
9
2
4
1
4
3
5
3
3
2
6
2
4
7
4
4
4
3
4
4
4
4
5
1
9
3
4
1
5
4
5
3
4
2
6
2
4
8
4
5
4
3
4
5
4
4
6
1
9
2
4
1
4
3
5
3
3
2
6
2
4
7
4
4
4
3
4
4
4
4
5
1
9
2
4
1
4
4
5
3
4
2
6
2
4
7
4
4
4
3
4
4
4
4
5
1
9
3
4
1
4
3
5
3
3
2
6
2
4
7
4
4
4
3
4
4
4
4
6
1
9
2
4
1
4
4
5
3
4
2
6
2
4
7
4
4
4
3
4
4
4
4
5
1
9
2
4
1
4
3
5
3
3
2
6
2
4
7
4
4
4
3
4
4
4
4
5
1
9
3
4
1
4
3
5
3
3
2
6
2
4
7
4
4
4
3
4
4
4
4
6
1
9
3
4
1
4
4
5
3
4
2
6
2
4
7
4
4
4
3
4
4
4
4
6
1
9
3
4
1
4
3
5
3
3
2
6
2
4
7
4
4
4
3
4
4
4
4
6
1
9
3
4
1
4
4
5
3
4
2
6
2
4
7
4
4
4
3
4
4
4
4
6
1
8
3
4
1
4
4
4
3
4
2
6
2
4
7
4
4
4
3
4
4
4
4
6
1
9
3
4
1
4
3
5
3
3
2
6
2
4
7
4
4
4
3
4
4
4
4
6
1
9
3
4
1
4
3
5
3
3
2
6
2
4
7
4
4
4
3
4
4
4
4
6
1
9
3
4
1
4
4
5
3
4
2
6
2
4
7
4
5
4
3
4
5
4
4
6
1
8
2
4
1
4
3
4
3
3
2
6
2
4
7
4
4
4
3
4
4
4
4
5
1
9
3
4
1
4
3
5
3
3
2
6
2
4
7
4
4
4
3
4
4
4
4
6
1
8
2
4
1
4
3
4
3
3
2
6
2
4
7
4
4
4
3
4
4
4
4
5
1
9
2
4
1
4
3
5
3
3
2
6
2
4
7
4
4
4
3
4
4
4
4
5
1
9
2
4
1
4
3
5
3
3
2
6
2
4
7
4
4
4
3
4
4
4
4
5
1
9
2
4
1
4
3
5
3
3
2
6
2
4
7
4
4
4
3
4
4
4
4
5
1
9
2
4
1
4
4
5
3
4
2
6
2
4
7
4
5
4
3
4
5
4
4
5
1
9
3
4
1
4
3
5
3
3
2
6
2
4
7
4
4
4
3
4
4
4
4
6
1
9
2
4
1
4
3
5
3
3
2
6
2
4
7
4
4
4
3
4
4
4
4
5
1
9
3
4
1
4
4
5
3
4
2
6
2
4
7
4
4
4
3
4
4
4
4
6
1
9
3
4
1
4
4
5
3
4
2
6
2
4
7
4
4
4
3
4
4
4
4
6
1
9
3
4
1
4
4
5
3
4
2
6
2
4
7
4
4
4
3
4
4
4
4
6
1
9
2
4
1
4
4
5
3
4
2
6
2
4
7
4
4
4
3
4
4
4
4
5
1
9
2
4
1
4
3
5
3
3
2
6
2
4
7
4
4
4
3
4
4
4
4
5
1
9
2
4
1
4
4
5
3
4
2
6
2
4
7
4
4
4
3
4
4
4
4
5
1
9
2
4
1
4
4
5
3
4
2
6
2
4
7
4
4
4
3
4
4
4
4
5
1
9
2
4
1
4
4
5
3
4
2
6
2
4
7
4
4
4
3
4
4
4
4
5
1
9
2
4
1
4
4
5
3
4
2
6
2
4
7
4
4
4
3
4
4
4
4
5
1
9
2
4
1
4
4
5
3
4
2
6
2
4
7
4
3
3
3
4
4
4
4
5
1
9
2
4
1
4
4
5
3
4
2
6
2
4
7
4
3
3
3
4
4
4
4
5
1
9
3
4
1
4
4
5
3
4
2
6
2
4
7
4
4
4
3
4
4
4
4
6
1
9
3
4
1
4
4
5
3
4
2
6
2
4
7
4
4
4
3
4
4
4
4
6
1
9
3
4
1
5
4
5
3
4
2
6
2
4
8
4
4
4
3
4
4
4
4
6
1
9
3
4
1
4
4
5
3
4
2
6
2
4
7
4
4
4
3
4
4
4
4
6
1
9
3
4
1
4
4
5
3
5
2
6
3
4
7
4
4
4
3
4
4
4
4
6
1
9
3
4
1
4
4
5
3
5
2
6
3
4
7
4
4
4
3
4
4
4
4
6
1
9
3
4
1
4
4
5
3
5
3
6
3
4
7
4
4
4
3
4
5
4
4
6
1
9
3
4
1
4
4
5
3
5
2
6
3
4
7
4
4
4
3
4
4
4
4
6
1
9
3
4
1
4
4
5
3
5
2
6
3
4
7
4
4
4
3
4
4
4
4
6
1
9
3
4
1
5
4
5
3
5
2
6
3
4
8
4
4
4
3
4
4
4
4
6
1
9
3
3
1
4
4
5
3
5
2
6
3
4
7
4
4
4
3
4
5
4
4
6
1
9
3
4
1
5
4
5
3
5
2
6
3
4
8
4
4
4
3
4
4
4
4
6
1
9
3
4
1
4
4
5
3
5
2
6
3
4
7
4
4
4
3
4
4
4
4
6
1
9
3
4
1
4
4
5
3
5
2
6
3
4
7
4
4
4
3
4
4
4
4
6
1
9
3
4
1
4
4
5
3
5
2
6
3
4
7
4
4
4
3
4
4
4
4
6
1
9
3
4
1
4
4
5
3
5
3
6
3
4
7
4
4
4
3
4
5
4
4
6
1
9
3
4
1
4
4
5
3
5
3
6
3
4
7
4
4
4
3
4
5
4
4
6
1
8
3
4
1
4
4
5
3
5
3
6
2
4
7
4
4
4
3
4
5
4
4
6
1
9
3
4
1
4
4
5
3
5
2
6
3
4
7
4
4
4
3
4
4
4
4
6
1
9
3
4
1
4
4
5
3
5
2
6
3
4
7
4
4
4
3
4
4
4
4
6
1
9
3
4
1
4
4
5
3
5
2
6
3
4
7
4
4
4
3
4
4
4
4
6
1
9
3
4
1
5
3
5
3
4
3
6
3
4
8
4
4
4
3
4
5
4
4
6
1
9
3
4
1
4
4
5
3
5
3
6
3
4
7
4
4
4
3
4
5
4
4
6
1
9
3
4
1
4
4
5
3
5
2
6
3
4
7
4
4
4
3
4
4
4
4
6
1
9
2
4
1
4
3
5
3
4
2
6
3
4
7
4
4
4
3
4
4
4
4
5
1
9
3
4
1
4
3
5
3
4
2
6
3
4
7
4
4
4
3
4
4
4
4
6
1
9
3
4
1
5
4
5
3
5
2
6
3
4
8
4
4
4
3
4
4
4
4
6
1
9
3
4
1
4
4
5
3
5
2
6
3
4
7
4
4
4
3
4
4
4
4
6
1
9
3
4
1
4
4
5
3
5
2
6
3
4
7
4
4
4
3
4
4
4
4
6
1
9
3
4
1
4
4
5
3
5
2
6
3
4
7
4
4
4
3
4
4
4
4
6
1
9
3
4
1
4
3
5
3
4
2
6
3
4
7
4
4
4
3
4
4
4
4
6
1
9
3
4
1
4
4
5
3
5
2
6
3
4
7
4
4
4
3
4
4
4
4
6
1
9
3
4
1
4
4
5
3
5
2
6
3
4
7
4
4
4
3
4
4
4
4
6
1
9
2
4
1
4
4
5
3
5
2
6
3
4
7
4
4
4
3
4
4
4
4
5
1
9
3
4
1
4
4
5
3
5
2
6
3
4
7
4
4
4
3
4
4
4
4
6
1
9
2
4
1
4
4
5
3
5
2
6
3
4
7
4
4
4
3
4
4
4
4
5
1
9
3
4
1
4
4
5
3
5
2
6
3
4
7
4
4
4
3
4
4
4
4
6
1
9
3
4
1
4
4
5
3
5
3
6
3
4
7
4
3
3
3
4
5
4
4
6
1
9
3
4
1
4
4
5
3
5
2
6
3
4
7
4
4
4
3
4
4
4
4
6
1
9
2
4
1
4
4
5
3
5
2
6
3
4
7
4
3
3
3
4
4
4
4
5
1
9
2
4
1
4
4
5
3
5
2
6
3
4
7
4
4
4
3
4
4
4
4
5
1
9
2
4
1
4
4
5
3
5
2
6
3
4
7
4
4
4
3
4
4
4
4
5
1
9
2
3
1
4
4
5
3
5
1
6
3
4
7
4
4
4
3
4
4
4
4
5
1
9
3
4
1
4
4
5
3
5
2
6
3
4
7
4
4
4
3
4
4
4
4
6
1
9
2
4
1
4
4
5
3
5
2
6
3
4
7
4
4
4
3
4
4
4
4
5
1
9
2
4
1
4
4
5
3
5
2
6
3
4
7
4
4
4
3
4
4
4
4
5
1
9
2
4
1
4
3
5
3
4
2
6
3
4
7
4
4
4
3
4
4
4
4
5
1
9
2
3
1
4
4
5
3
5
1
6
3
4
7
4
4
4
3
4
4
4
4
5
1
9
3
3
1
4
4
5
3
5
1
6
3
4
7
4
4
4
3
4
4
4
4
6
1
9
3
3
1
4
4
5
3
5
1
6
3
4
7
4
4
4
3
4
4
4
4
6
1
9
2
3
1
4
4
5
3
5
1
6
3
4
7
4
4
4
3
4
4
4
4
5
1
9
2
4
1
4
4
5
3
5
3
6
3
4
7
4
4
4
3
4
5
4
4
5
1
9
2
3
1
4
4
5
3
5
2
6
3
4
7
4
4
4
3
4
5
4
4
5
1
9
2
4
1
4
4
5
3
5
3
6
3
4
7
4
4
4
3
4
5
4
4
5
1
9
3
4
1
4
4
5
3
5
3
6
3
4
7
4
4
4
3
4
5
4
4
6
1
9
3
4
1
4
4
5
3
5
3
6
3
4
7
4
4
4
3
4
5
4
4
6
1
9
2
4
1
4
4
5
3
5
3
6
3
4
7
4
4
4
3
4
5
4
4
5
1
9
3
4
1
5
4
5
3
5
2
6
3
4
8
4
4
4
3
4
4
4
4
6
1
9
2
4
1
5
4
5
3
5
3
6
3
4
8
4
4
4
3
4
5
4
4
5
1
9
2
4
1
5
4
5
3
5
3
6
3
4
8
4
4
4
3
4
5
4
4
5
1
9
3
4
1
4
4
5
3
5
3
6
3
4
7
4
4
4
3
4
5
4
4
6
1
9
3
4
1
4
4
5
3
5
3
6
3
4
7
4
4
4
3
4
5
4
4
6
1
9
2
4
1
5
3
5
3
4
3
6
3
4
8
4
4
4
3
4
5
4
4
5
1
9
2
4
1
4
3
5
3
4
3
6
3
4
7
4
4
4
3
4
5
4
4
5
1
9
2
4
1
4
3
5
3
4
3
6
3
4
7
4
4
4
3
4
5
4
4
5
1
9
2
4
1
4
4
5
3
5
3
6
3
4
7
4
4
4
3
4
5
4
4
5
1
9
3
4
1
4
4
5
3
5
3
6
3
4
7
4
4
4
3
4
5
4
4
6
1
9
3
4
1
4
4
5
3
5
3
6
3
4
7
4
4
4
3
4
5
4
4
6
1
9
3
4
1
4
4
5
3
5
3
6
3
4
7
4
4
4
3
4
5
4
4
6
1
9
3
4
1
4
3
5
3
4
3
6
3
4
7
4
4
4
3
4
5
4
4
6
1
9
3
4
1
4
4
5
3
5
3
6
3
4
7
4
4
4
3
4
5
4
4
6
1
9
3
4
1
4
3
5
3
4
3
6
3
4
7
4
4
4
3
4
5
4
4
6
1
9
3
4
1
4
3
5
3
4
2
6
3
4
7
4
4
4
3
4
4
4
4
6
1
9
3
4
1
4
3
5
3
4
3
6
3
4
7
4
4
4
3
4
5
4
4
6
1
9
2
4
1
4
3
5
3
4
3
6
3
4
7
4
4
4
3
4
5
4
4
5
1
9
3
4
1
4
3
5
3
4
2
6
3
4
7
4
4
4
3
4
4
4
4
6
1
9
2
4
1
4
3
5
3
4
2
6
3
4
7
4
4
4
3
4
4
4
4
5
1
9
2
4
1
4
4
5
3
5
3
6
3
4
7
4
4
4
3
4
5
4
4
5
1
9
2
4
1
4
4
5
3
5
2
6
3
4
7
4
4
4
3
4
4
4
4
5
1
9
2
4
1
4
4
5
3
5
2
6
3
4
7
4
4
4
3
4
4
4
4
5
1
9
2
4
1
4
4
5
3
5
3
6
3
4
7
4
4
4
3
4
5
4
4
5
1
8
2
4
1
4
4
5
3
5
2
6
2
4
7
4
4
4
3
4
4
4
4
5
1
9
2
4
1
4
4
5
3
5
3
6
3
4
7
4
4
4
3
4
5
4
4
5
1
9
2
4
1
4
4
5
3
5
3
6
3
4
7
4
4
4
3
4
5
4
4
5
1
9
2
4
1
4
4
5
3
5
3
6
3
4
7
4
4
4
3
4
5
4
4
5
1
9
2
4
1
4
4
5
3
5
3
6
3
4
7
4
4
4
3
4
5
4
4
5
1
9
2
4
1
4
4
5
3
5
3
6
3
4
7
4
4
4
3
4
5
4
4
5
1
9
2
4
1
4
4
5
3
5
3
6
3
4
7
4
4
4
3
4
5
4
4
5
1
9
2
4
1
4
4
5
3
5
2
6
3
4
7
4
4
4
3
4
4
4
4
5
1
9
2
4
1
4
4
5
3
5
3
6
3
4
7
4
4
4
3
4
5
4
4
5
1
9
2
4
1
4
4
5
3
5
3
6
3
4
7
4
4
4
3
4
5
4
4
5
1
9
2
4
1
4
4
5
3
5
3
6
3
4
7
4
4
4
3
4
5
4
4
5
1
9
2
4
1
4
3
5
3
4
3
6
3
4
7
4
4
4
3
4
5
4
4
5
1
9
2
4
1
4
4
5
3
5
3
6
3
4
7
4
4
4
3
4
5
4
4
5
1
9
2
4
1
4
4
5
3
5
3
6
3
4
7
4
4
4
3
4
5
4
4
5
1
9
2
4
1
4
4
5
3
5
3
6
3
4
7
4
4
4
3
4
5
4
4
5
1
9
3
4
1
4
4
5
3
5
3
6
3
4
7
4
4
4
3
4
5
4
4
6
1
9
2
4
1
4
4
5
3
5
3
6
3
4
7
4
4
4
3
4
5
4
4
5
1
9
2
4
1
4
4
5
3
5
3
6
3
4
7
4
4
4
3
4
5
4
4
5
1
9
2
4
1
4
4
5
3
5
3
6
3
4
7
4
4
4
3
4
5
4
4
5
1
9
2
4
1
4
4
5
3
5
3
6
3
4
7
4
4
4
3
4
5
4
4
5
1
9
3
4
1
4
4
5
3
5
3
6
3
4
7
4
4
4
3
4
5
4
4
6
1
9
3
4
1
4
4
5
3
5
3
6
3
4
7
4
4
4
3
4
5
4
4
6
1
9
2
4
1
4
3
5
3
4
3
6
3
4
7
4
4
4
3
4
5
4
4
5
1
9
3
4
1
4
4
5
3
5
3
6
3
4
7
4
4
4
3
4
5
4
4
6
1
9
3
3
1
4
4
5
3
5
2
6
3
4
7
4
4
4
3
4
5
4
4
6
1
9
2
3
1
4
4
5
3
5
1
6
3
4
7
4
4
4
3
4
4
4
4
5
1
9
2
4
1
4
4
5
3
5
3
6
3
4
7
4
4
4
3
4
5
4
4
5
1
9
2
4
1
4
4
5
3
5
2
6
3
4
7
4
4
4
3
4
4
4
4
5
1
9
2
4
1
4
4
5
3
5
3
6
3
4
7
4
4
4
3
4
5
4
4
5
1
9
2
4
1
4
4
5
3
5
3
6
3
4
7
4
4
4
3
4
5
4
4
5
1
9
2
4
1
4
4
5
3
5
2
6
3
4
7
4
4
4
3
4
4
4
4
5
1
9
2
4
1
4
4
5
3
5
2
6
3
4
7
4
4
4
3
4
4
4
4
5
1
9
2
4
1
4
4
5
3
5
3
6
3
4
7
4
4
4
3
4
5
4
4
5
1
9
2
4
1
4
4
5
3
5
2
6
3
4
7
4
4
4
3
4
4
4
4
5
1
9
2
4
1
4
4
5
3
5
2
6
3
4
7
4
4
4
3
4
4
4
4
5
1
9
3
4
1
4
3
5
3
4
2
6
3
4
7
4
4
4
3
4
4
4
4
6
1
9
2
4
1
4
3
5
3
4
2
6
3
4
7
4
4
4
3
4
4
4
4
5
1
9
3
4
1
4
3
5
3
4
3
6
3
4
7
4
4
4
3
4
5
4
4
6
1
9
2
4
1
4
3
5
3
4
2
6
3
4
7
4
4
4
3
4
4
4
4
5
1
9
2
4
1
4
3
5
3
4
2
7
3
4
7
5
4
4
3
4
4
4
4
5
1
9
3
4
1
4
3
5
3
4
2
6
3
4
7
4
4
4
3
4
4
4
4
6
1
9
2
4
1
4
3
5
3
4
2
6
3
4
7
4
4
4
3
4
4
4
4
5
1
9
2
4
1
4
3
5
3
4
2
6
3
4
7
4
4
4
3
4
4
4
4
5
1
9
2
4
1
4
3
5
3
4
2
6
3
4
7
4
4
4
3
4
4
4
4
5
1
9
2
4
1
4
3
5
3
4
2
6
3
4
7
4
4
4
3
4
4
4
4
5
1
9
3
4
1
4
3
5
3
4
2
6
3
4
7
4
4
4
3
4
4
4
4
6
1
8
3
4
1
4
3
5
3
4
2
6
2
4
7
4
4
4
3
4
4
4
4
6
1
8
2
4
1
4
3
5
3
4
2
6
2
4
7
4
4
4
3
4
4
4
4
5
1
8
2
4
1
4
3
5
3
4
2
6
2
4
7
4
4
4
3
4
4
4
4
5
1
8
2
4
1
4
3
5
3
4
2
6
2
4
7
4
4
4
3
4
4
4
4
5
1
9
2
4
1
4
3
5
3
4
2
6
3
4
7
4
4
4
3
4
4
4
4
5
1
9
2
4
1
4
3
5
3
4
2
6
3
4
7
4
4
4
3
4
4
4
4
5
1
8
2
4
1
4
3
5
3
4
2
6
2
4
7
4
4
4
3
4
4
4
4
5
1
8
2
4
1
4
3
5
3
4
2
6
2
4
7
4
4
4
3
4
4
4
4
5
1
8
2
4
1
4
3
5
3
4
2
6
2
4
7
4
4
4
3
4
4
4
4
5
1
8
2
4
1
4
3
5
3
4
2
6
2
4
7
4
4
4
3
4
4
4
4
5
1
8
2
4
1
4
3
5
3
4
2
6
2
4
7
4
4
4
3
4
4
4
4
5
1
8
2
4
1
4
3
5
3
4
2
6
2
4
7
4
4
4
3
4
4
4
4
5
1
8
2
4
1
4
3
5
3
4
2
6
2
4
7
4
4
4
3
4
4
4
4
5
1
8
2
4
1
4
3
5
3
4
2
6
2
4
7
4
4
4
3
4
4
4
4
5
1
8
2
4
1
4
3
5
3
4
2
6
2
4
7
4
4
4
3
4
4
4
4
5
1
8
2
4
1
4
3
5
3
4
2
6
2
4
7
4
4
4
3
4
4
4
4
5
1
8
2
4
1
4
3
5
3
4
2
6
2
4
7
4
4
4
3
4
4
4
4
5
1
9
2
4
1
4
3
5
3
4
2
6
3
4
7
4
4
4
3
4
4
4
4
5
1
9
2
4
1
4
3
5
3
4
2
6
3
4
7
4
4
4
3
4
4
4
4
5
1
9
2
4
1
4
3
5
3
4
2
7
3
4
7
4
4
4
3
4
4
4
4
6
1
9
2
4
1
4
3
5
3
4
2
7
3
4
7
4
4
4
3
4
4
4
4
6
1
9
2
4
1
4
3
5
3
4
2
6
3
4
7
4
4
4
3
4
4
4
4
5
1
9
2
4
1
4
3
5
3
4
2
6
3
4
7
4
3
3
3
4
4
4
4
5
1
9
2
4
1
4
3
5
3
4
2
6
3
4
7
4
4
4
3
4
4
4
4
5
1
9
2
4
1
4
3
5
3
4
2
6
3
4
7
4
4
4
3
4
4
4
4
5
1
9
2
4
1
4
3
5
3
4
2
6
3
4
7
4
4
4
3
4
4
4
4
5
1
9
2
4
1
4
3
5
3
4
2
6
3
4
7
4
4
4
3
4
4
4
4
5
1
8
2
4
1
4
3
5
3
4
2
6
2
4
7
4
4
4
3
4
4
4
4
5
1
9
3
4
1
4
3
5
3
4
2
6
3
4
7
4
4
4
3
4
4
4
4
6
1
9
2
4
1
4
3
5
3
4
2
6
3
4
7
4
4
4
3
4
4
4
4
5
1
9
2
4
1
4
3
5
3
4
2
6
3
4
7
4
4
4
3
4
4
4
4
5
1
9
2
4
1
4
3
5
3
4
2
6
3
4
7
4
4
4
3
4
4
4
4
5
1
9
2
4
1
4
3
5
3
4
2
6
3
4
7
4
4
4
3
4
4
4
4
5
1
9
2
4
1
4
3
5
3
4
2
6
3
4
7
4
4
4
3
4
4
4
4
5
1
9
2
4
1
4
3
5
3
4
2
6
3
4
7
4
4
4
3
4
4
4
4
5
1
9
2
4
1
4
3
5
3
4
2
6
3
4
7
4
4
4
3
4
4
4
4
5
1
9
2
4
1
4
3
5
3
4
2
6
3
4
7
4
4
4
3
4
4
4
4
5
1
9
2
4
1
4
3
5
3
4
2
6
3
4
7
4
4
4
3
4
4
4
4
5
1
9
2
4
1
4
3
5
3
4
2
7
3
4
7
4
4
4
3
4
4
4
4
6
1
9
2
4
1
4
3
5
3
4
2
6
3
4
7
4
4
4
3
4
4
4
4
5
1
9
2
4
1
4
3
5
3
4
2
6
3
4
7
4
4
4
3
4
4
4
4
5
1
9
2
4
1
4
3
5
3
4
2
6
3
4
7
4
4
4
3
4
4
4
4
5
1
9
2
4
1
4
3
5
3
4
2
6
3
4
7
4
4
4
3
4
4
4
4
5
1
9
2
4
1
4
3
5
3
4
2
6
3
4
7
4
4
4
3
4
4
4
4
5
1
9
2
4
1
4
3
5
3
4
2
6
3
4
7
4
4
4
3
4
4
4
4
5
1
9
2
4
1
4
3
5
3
4
2
6
3
4
7
4
4
4
3
4
4
4
4
5
1
9
2
4
1
4
3
5
3
4
2
6
3
4
7
4
4
4
3
4
4
4
4
5
1
9
2
4
1
4
3
5
3
4
2
6
3
4
7
4
4
4
3
4
4
4
4
5
1
9
2
4
1
4
3
5
3
4
2
6
3
4
7
4
4
4
3
4
4
4
4
5
1
9
2
4
1
4
3
5
3
4
2
6
3
4
7
4
4
4
3
4
4
4
4
5
1
9
3
4
1
4
3
5
3
4
2
6
3
4
7
4
4
4
3
4
4
4
4
6
1
9
2
4
1
4
3
5
3
4
2
7
3
4
7
4
4
4
3
4
4
4
4
6
1
9
2
4
1
4
3
5
3
4
2
6
3
4
7
4
4
4
3
4
4
4
4
5
1
9
2
4
1
4
3
5
3
4
2
6
3
4
7
4
4
4
3
4
4
4
4
5
1
9
2
4
1
4
3
5
3
4
2
6
3
4
7
4
4
4
3
4
4
4
4
5
1
9
2
4
1
4
3
5
3
4
2
6
3
4
7
4
4
4
3
4
4
4
4
5
1
9
2
4
1
4
3
5
3
4
2
6
3
4
7
4
4
4
3
4
4
4
4
5
1
9
2
4
1
4
3
5
3
4
2
6
3
4
7
4
4
4
3
4
4
4
4
5
1
9
2
4
1
4
3
5
3
4
2
6
3
4
7
4
4
4
3
4
4
4
4
5
1
9
2
4
1
4
3
5
3
4
2
6
3
4
7
4
4
4
3
4
4
4
4
5
1
9
2
4
1
4
3
5
3
4
2
6
3
4
7
4
4
4
3
4
4
4
4
5
1
9
2
4
1
4
3
5
3
4
2
6
3
4
7
4
4
4
3
4
4
4
4
5
1
9
2
4
1
4
3
5
3
4
2
6
3
4
7
4
4
4
3
4
4
4
4
5
1
9
3
4
1
4
3
5
3
4
2
6
3
4
7
4
4
4
3
4
4
4
4
6
1
9
2
4
1
4
3
5
3
4
2
6
3
4
7
4
4
4
3
4
4
4
4
5
1
9
3
4
1
4
3
5
3
4
2
6
3
4
7
4
4
4
3
4
4
4
4
6
1
9
2
4
1
4
3
5
3
4
2
6
3
4
7
4
4
4
3
4
4
4
4
5
1
9
3
4
1
4
3
5
3
4
2
6
3
4
7
4
4
4
3
4
4
4
4
6
1
9
3
4
1
4
3
5
3
4
2
6
3
4
7
4
4
4
3
4
4
4
4
6
1
9
3
4
1
4
3
5
3
4
2
6
3
4
7
4
4
4
3
4
4
4
4
6
1
9
3
4
1
4
3
5
3
4
2
6
3
4
7
4
4
4
3
4
4
4
4
6
1
9
2
4
1
4
3
5
3
4
2
6
3
4
7
4
4
4
3
4
4
4
4
5
1
9
2
4
1
4
3
5
3
4
2
6
3
4
7
4
4
4
3
4
4
4
4
5
1
9
2
4
1
4
3
5
3
4
2
6
3
4
7
4
4
4
3
4
4
4
4
5
1
9
2
4
1
4
3
5
3
4
2
6
3
4
7
4
4
4
3
4
4
4
4
5
1
9
3
4
1
4
3
5
3
4
2
6
3
4
7
4
4
4
3
4
4
4
4
6
1
9
3
4
1
4
3
5
3
4
2
6
3
4
7
4
4
4
3
4
4
4
4
6
1
9
3
4
1
4
3
5
3
4
2
6
3
4
7
4
4
4
3
4
4
4
4
6
1
9
3
4
1
4
3
5
3
4
2
6
3
4
7
4
4
4
3
4
4
4
4
6
1
9
3
4
1
4
3
5
3
4
2
6
3
4
7
4
4
4
3
4
4
4
4
6
1
9
3
4
1
4
3
5
3
4
2
6
3
4
7
4
4
4
3
4
4
4
4
6
1
9
3
4
1
4
3
5
3
4
2
6
3
4
7
4
4
4
3
4
4
4
4
6
1
9
3
4
1
4
3
5
3
4
2
6
3
4
7
4
4
4
3
4
4
4
4
6
1
9
3
4
1
4
3
5
3
4
2
6
3
4
7
4
4
4
3
4
4
4
4
6
1
9
3
4
1
4
3
5
3
4
2
6
3
4
7
4
4
4
3
4
4
4
4
6
1
9
3
4
1
4
3
5
3
4
2
6
3
4
7
4
4
4
3
4
4
4
4
6
1
9
2
4
1
4
3
5
3
4
2
6
3
4
7
4
4
4
3
4
4
4
4
5
1
9
2
4
1
4
3
5
3
4
3
6
3
4
7
4
4
4
3
4
5
4
4
5
1
9
2
4
1
4
3
5
3
4
2
6
3
4
7
4
4
4
3
4
4
4
4
5
1
9
2
4
1
4
3
5
3
4
2
6
3
4
7
4
4
4
3
4
4
4
4
5
1
9
3
4
1
4
3
5
3
4
2
6
3
4
7
4
4
4
3
4
4
4
4
6
1
9
3
4
1
4
3
5
3
4
2
6
3
4
7
4
4
4
3
4
4
4
4
6
1
9
3
4
1
4
3
5
3
4
2
6
3
4
7
4
4
4
3
4
4
4
4
6
1
9
3
4
1
4
3
5
3
4
2
6
3
4
7
4
4
4
3
4
4
4
4
6
1
9
3
4
1
4
3
5
3
4
2
6
3
4
7
4
4
4
3
4
4
4
4
6
1
9
3
4
1
4
3
5
3
4
2
6
3
4
7
4
4
4
3
4
4
4
4
6
1
9
2
4
1
4
3
5
3
4
2
6
3
4
7
4
4
4
3
4
4
4
4
5
1
9
2
4
1
4
3
5
3
4
2
6
3
4
7
4
4
4
3
4
4
4
4
5
1
9
2
4
1
4
3
5
3
4
2
6
3
4
7
4
4
4
3
4
4
4
4
5
1
9
2
4
1
4
3
5
3
4
2
6
3
4
7
4
4
4
3
4
4
4
4
5
1
9
2
4
1
4
3
5
3
4
2
6
3
4
7
4
4
4
3
4
4
4
4
5
1
9
2
4
1
4
3
5
3
4
2
6
3
4
7
4
4
4
3
4
4
4
4
5
1
9
2
4
1
4
3
5
3
4
2
6
3
4
7
4
4
4
3
4
4
4
4
5
1
9
2
4
1
4
3
5
3
4
2
6
3
4
7
4
4
4
3
4
4
4
4
5
1
9
2
4
1
4
3
5
3
4
2
6
3
4
7
4
4
4
3
4
4
4
4
5
1
9
2
4
1
4
3
5
3
4
2
6
3
4
7
4
4
4
3
4
4
4
4
5
1
8
2
4
1
4
3
5
3
4
2
6
2
4
7
4
4
4
3
4
4
4
4
5
1
9
2
4
1
4
3
5
3
4
2
6
3
4
7
4
4
4
3
4
4
4
4
5
1
8
2
4
1
4
3
5
3
4
2
6
2
4
7
4
4
4
3
4
4
4
4
5
1
9
2
4
1
4
3
5
3
4
2
6
3
4
7
4
4
4
3
4
4
4
4
5
1
9
2
4
1
4
3
5
3
4
2
6
3
4
7
4
4
4
3
4
4
4
4
5
1
9
2
4
1
4
3
5
3
4
2
6
3
4
7
4
4
4
3
4
4
4
4
5
1
9
2
4
1
4
3
5
3
4
2
6
3
4
7
4
4
4
3
4
4
4
4
5
1
9
2
4
1
4
3
5
3
4
2
6
3
4
7
4
4
4
3
4
4
4
4
5
1
8
2
4
1
4
3
5
3
4
2
6
2
4
7
4
4
4
3
4
4
4
4
5
1
8
2
4
1
4
3
5
3
4
2
6
2
4
7
4
4
4
3
4
4
4
4
5
1
8
2
4
1
4
3
5
3
4
2
6
2
4
7
4
4
4
3
4
4
4
4
5
1
8
2
4
1
4
3
5
3
4
2
6
2
4
7
4
4
4
3
4
4
4
4
5
1
9
2
4
1
4
3
5
3
4
2
6
3
4
7
4
4
4
3
4
4
4
4
5
1
9
2
4
1
4
3
5
3
4
2
6
3
4
7
4
4
4
3
4
4
4
4
5
1
8
2
4
1
4
3
5
3
4
2
6
2
4
7
4
4
4
3
4
4
4
4
5
1
8
2
4
1
4
3
5
3
4
2
6
2
4
7
4
4
4
3
4
4
4
4
5
1
8
2
4
1
4
3
5
3
4
2
6
2
4
7
4
3
3
3
4
4
4
4
5
1
8
2
4
1
4
3
5
3
4
2
6
2
4
7
4
4
4
3
4
4
4
4
5
1
8
2
4
1
4
3
5
3
4
2
6
2
4
7
4
4
4
3
4
4
4
4
5
1
9
3
4
1
4
3
5
3
4
2
6
3
4
7
4
4
4
3
4
4
4
4
6
1
9
2
4
1
4
3
5
3
4
2
6
3
4
7
4
4
4
3
4
4
4
4
5
1
9
2
4
1
4
3
5
3
4
2
6
3
4
7
4
4
4
3
4
4
4
4
5
1
9
2
4
1
4
3
5
3
3
2
6
2
4
7
4
4
4
3
4
4
4
4
5
1
9
2
4
1
4
3
5
3
3
2
6
2
4
7
4
4
4
3
4
4
4
4
5
1
9
2
4
1
4
3
5
3
3
2
6
2
4
7
4
4
4
3
4
4
4
4
5
1
9
2
4
1
4
3
5
3
3
2
6
2
4
7
4
4
4
3
4
4
4
4
5
1
9
3
4
1
4
3
5
3
4
2
6
3
4
7
4
4
4
3
4
4
4
4
6
1
9
3
4
1
4
3
5
3
4
2
6
3
4
7
4
4
4
3
4
4
4
4
6
1
9
2
4
1
4
3
5
3
4
2
6
3
4
7
4
4
4
3
4
4
4
4
5
1
8
3
4
1
4
3
5
3
4
2
6
2
4
7
4
4
4
3
4
4
4
4
6
1
8
3
4
1
4
3
5
3
4
2
6
2
4
7
4
4
4
3
4
4
4
4
6
1
9
3
4
1
4
3
5
3
4
2
6
3
4
7
4
4
4
3
4
4
4
4
6
1
9
3
4
1
4
3
5
3
4
2
6
3
4
7
4
4
4
3
4
4
4
4
6
1
9
3
4
1
4
3
5
3
4
2
6
3
4
7
4
4
4
3
4
4
4
4
6
1
9
3
4
1
4
3
5
3
4
2
6
3
4
7
4
4
4
3
4
4
4
4
6
1
9
3
4
1
4
3
5
3
4
2
6
3
4
7
4
4
4
3
4
4
4
4
6
1
9
3
4
1
4
3
5
3
4
2
6
3
4
7
4
4
4
3
4
4
4
4
6
1
9
3
4
1
4
3
5
3
4
2
6
3
4
7
4
4
4
3
4
4
4
4
6
1
9
3
4
1
4
3
5
3
4
2
6
3
4
7
4
4
4
3
4
4
4
4
6
1
9
3
4
1
4
3
5
3
4
2
6
3
4
7
4
4
4
3
4
4
4
4
6
1
9
2
4
1
4
3
5
3
4
2
6
3
4
7
4
4
4
3
4
4
4
4
5
1
9
2
4
1
4
3
5
3
4
2
6
3
4
7
4
4
4
3
4
4
4
4
5
1
9
2
4
1
4
3
5
3
4
2
6
3
4
7
4
4
4
3
4
4
4
4
5
1
9
3
4
1
4
3
5
3
4
2
6
3
4
7
4
4
4
3
4
4
4
4
6
1
9
2
4
1
4
3
5
3
4
2
6
3
4
7
4
4
4
3
4
4
4
4
5
1
9
3
4
1
4
3
5
3
4
2
6
3
4
7
4
4
4
3
4
4
4
4
6
1
9
2
4
1
4
3
5
3
4
2
6
3
4
7
4
4
4
3
4
4
4
4
5
1
9
3
4
1
4
3
5
3
4
2
6
3
4
7
4
4
4
3
4
4
4
4
6
1
9
3
4
1
4
3
5
3
3
2
6
2
4
7
4
4
4
3
4
4
4
4
6
1
9
3
4
1
4
3
5
3
4
2
6
3
4
7
4
4
4
3
4
4
4
4
6
1
9
3
4
1
4
3
5
3
4
2
6
3
4
7
4
4
4
3
4
4
4
4
6
1
9
3
4
1
4
3
5
3
4
2
6
3
4
7
4
4
4
3
4
4
4
4
6
1
9
3
4
1
4
3
5
3
4
2
6
3
4
7
4
4
4
3
4
4
4
4
6
1
9
3
4
1
4
3
5
3
4
2
6
3
4
7
4
4
4
3
4
4
4
4
6
1
9
3
4
1
4
3
5
3
4
2
6
3
4
7
4
4
4
3
4
4
4
4
6
1
9
3
4
1
4
3
5
3
4
2
6
3
4
7
4
4
4
3
4
4
4
4
6
1
9
3
4
1
4
3
5
3
4
2
6
3
4
7
4
4
4
3
4
4
4
4
6
1
9
3
4
1
4
3
5
3
4
2
6
3
4
7
4
4
4
3
4
4
4
4
6
1
9
3
4
1
4
3
5
3
4
2
6
3
4
7
4
4
4
3
4
4
4
4
6
1
9
3
4
1
4
3
5
3
4
2
6
3
4
7
4
4
4
3
4
4
4
4
6
1
9
3
4
1
4
3
5
3
4
2
6
3
4
7
4
4
4
3
4
4
4
4
6
1
9
3
4
1
4
3
5
3
4
2
6
3
4
7
4
4
4
3
4
4
4
4
6
1
9
3
4
1
4
3
5
3
4
2
6
3
4
7
4
4
4
3
4
4
4
4
6
1
9
3
4
1
4
3
5
3
4
2
6
3
4
7
4
4
4
3
4
4
4
4
6
1
9
3
4
1
4
3
5
3
4
2
6
3
4
7
4
4
4
3
4
4
4
4
6
1
9
3
4
1
4
3
5
3
4
2
6
3
4
7
4
4
4
3
4
4
4
4
6
1
9
3
4
1
4
3
5
3
4
2
6
3
4
7
4
4
4
3
4
4
4
4
6
1
9
3
4
1
4
3
5
3
4
2
6
3
4
7
4
4
4
3
4
4
4
4
6
1
9
3
4
1
4
3
5
3
4
2
6
3
4
7
4
4
4
3
4
4
4
4
6
1
9
3
4
1
4
3
5
3
4
2
6
3
4
7
4
4
4
3
4
4
4
4
6
1
9
3
4
1
4
3
5
3
4
2
6
3
4
7
4
4
4
3
4
4
4
4
6
1
9
3
4
1
4
3
5
3
4
2
6
3
4
7
4
4
4
3
4
4
4
4
6
1
9
3
4
1
4
3
5
3
4
2
6
3
4
7
4
4
4
3
4
4
4
4
6
1
9
3
4
1
4
3
5
3
4
2
6
3
4
7
4
4
4
3
4
4
4
4
6
1
9
3
4
1
4
3
5
3
4
2
6
3
4
7
4
4
4
3
4
4
4
4
6
1
9
3
4
1
4
3
5
3
4
2
6
3
4
7
4
4
4
3
4
4
4
4
6
1
9
3
4
1
4
3
5
3
4
2
6
3
4
7
4
4
4
3
4
4
4
4
6
1
9
3
4
1
4
3
5
3
4
2
6
3
4
7
4
4
4
3
4
4
4
4
6
1
9
3
4
1
4
3
5
3
4
2
6
3
4
7
4
4
4
3
4
4
4
4
6
1
9
3
4
1
4
3
5
3
4
2
6
3
4
7
4
4
4
3
4
4
4
4
6
1
9
3
4
1
4
3
5
3
4
2
6
3
4
7
4
4
4
3
4
4
4
4
6
1
9
3
4
1
4
3
5
3
4
2
6
3
4
7
4
4
4
3
4
4
4
4
6
1
9
3
4
1
4
3
5
3
4
2
6
3
4
7
4
4
4
3
4
4
4
4
6
1
9
3
4
1
4
3
5
3
4
2
6
3
4
7
4
4
4
3
4
4
4
4
6
1
9
3
4
1
4
3
5
3
4
2
6
3
4
7
4
4
4
3
4
4
4
4
6
1
9
3
4
1
4
3
5
3
4
2
6
3
4
7
4
4
4
3
4
4
4
4
6
1
9
3
4
1
4
3
5
3
4
2
6
3
4
7
4
4
4
3
4
4
4
4
6
1
9
2
4
1
4
3
5
3
4
2
6
3
4
7
4
4
4
3
4
4
4
4
5
1
9
2
4
1
4
3
5
3
4
2
6
3
4
7
4
4
4
3
4
4
4
4
5
1
9
3
4
1
4
3
5
3
4
2
6
3
4
7
4
4
4
3
4
4
4
4
6
1
8
3
4
1
4
3
5
3
4
2
6
3
4
7
3
4
4
3
4
4
4
4
6
1
9
3
4
1
5
3
5
3
4
2
6
3
4
7
4
4
4
3
4
4
4
4
7
1
9
3
4
1
5
3
5
3
4
2
6
3
4
7
4
4
4
3
4
4
4
4
7
1
9
2
4
1
4
3
5
3
4
2
6
3
4
7
4
4
4
3
4
4
4
4
5
1
9
3
4
1
4
3
5
3
4
2
6
3
4
7
4
4
4
3
4
4
4
4
6
1
9
3
4
1
4
3
5
3
4
2
6
3
4
7
4
4
4
3
4
4
4
4
6
1
9
3
4
1
4
3
5
3
4
2
6
3
4
7
4
4
4
3
4
4
4
4
6
1
7
2
4
1
4
3
5
3
4
2
6
2
4
7
3
4
4
3
4
4
4
4
5
1
9
3
4
1
4
3
5
3
4
2
6
3
4
7
4
4
4
3
4
4
4
4
6
1
9
3
4
1
4
3
5
3
4
2
6
3
4
7
4
4
4
3
4
4
4
4
6
1
9
3
4
1
4
3
5
3
4
2
6
3
4
7
4
4
4
3
4
4
4
4
6
1
9
3
4
1
4
3
5
3
3
2
6
2
4
7
4
4
4
3
4
4
4
4
6
1
8
3
4
1
4
3
5
3
4
2
6
3
4
6
4
4
4
3
4
4
4
4
6
1
9
3
4
1
5
3
4
3
4
2
6
3
4
7
4
3
3
3
4
4
4
3
7
1
9
3
4
1
5
3
5
3
4
2
6
3
4
7
4
4
4
3
4
4
4
4
7
1
9
3
4
1
5
3
5
3
4
2
6
3
4
7
4
4
4
3
4
4
4
4
7
1
9
3
4
1
4
3
5
3
4
2
6
3
4
7
4
4
4
3
4
4
4
4
6
1
9
3
4
1
4
3
5
3
4
2
6
3
4
7
4
4
4
3
4
4
4
4
6
1
9
3
4
1
4
3
5
3
4
2
6
3
4
7
4
4
4
3
4
4
4
4
6
1
9
3
4
1
4
3
5
3
3
2
6
2
4
7
4
4
4
3
4
4
4
4
6
1
9
3
4
1
4
3
5
3
4
2
6
3
4
7
4
4
4
3
4
4
4
4
6
1
9
3
4
1
4
3
5
3
4
2
6
3
4
7
4
4
4
3
4
4
4
4
6
1
9
3
4
1
4
3
5
3
4
2
6
3
4
7
4
4
4
3
4
4
4
4
6
1
9
3
4
1
4
3
5
3
3
2
6
2
4
7
4
4
4
3
4
4
4
4
6
1
9
3
4
1
4
3
5
3
3
2
6
2
4
7
4
4
4
3
4
4
4
4
6
1
9
3
4
1
4
3
5
3
3
2
6
2
4
7
4
4
4
3
4
4
4
4
6
1
9
3
4
1
4
3
5
3
3
2
6
2
4
7
4
4
4
3
4
4
4
4
6
1
9
3
4
1
4
3
5
3
3
2
6
2
4
7
4
4
4
3
4
4
4
4
6
1
9
3
4
1
4
3
5
3
3
2
6
2
4
7
4
4
4
3
4
4
4
4
6
1
9
3
4
1
4
3
5
3
3
2
6
2
4
7
4
4
4
3
4
4
4
4
6
1
9
3
4
1
5
3
5
3
3
2
6
2
4
7
4
4
4
3
4
4
4
4
7
1
9
3
4
1
5
3
5
3
3
2
6
2
4
7
4
4
4
3
4
4
4
4
7
1
9
3
4
1
5
3
5
3
3
2
6
2
4
7
4
4
4
3
4
4
4
4
7
1
9
3
4
1
5
3
5
3
3
2
6
2
4
7
4
4
4
3
4
4
4
4
7
1
9
3
4
1
5
3
5
3
3
2
6
2
4
7
4
4
4
3
4
4
4
4
7
1
9
3
4
1
5
3
5
3
3
2
6
2
4
7
4
4
4
3
4
4
4
4
7
1
9
3
3
1
5
3
5
3
3
1
6
2
4
7
4
4
4
3
4
4
4
4
7
1
9
3
4
1
5
3
5
3
4
2
6
3
4
7
4
4
4
3
4
4
4
4
7
1
9
2
4
1
5
3
5
3
3
2
6
2
4
7
4
4
4
3
4
4
4
4
6
1
9
3
4
1
5
3
5
3
3
2
6
2
4
7
4
4
4
3
4
4
4
4
7
1
8
3
4
1
5
3
5
3
3
2
6
2
4
6
4
3
3
3
4
4
4
4
7
1
7
3
4
1
5
3
5
3
3
2
6
2
4
6
3
3
3
3
4
4
4
4
7
1
7
3
4
1
5
3
5
3
3
2
6
2
4
6
3
4
4
3
4
4
4
4
7
1
8
3
3
1
5
3
5
3
3
1
6
2
4
7
3
4
4
3
4
4
4
4
7
1
8
3
4
1
5
3
5
3
3
2
6
2
4
7
3
4
4
3
4
4
4
4
7
1
7
3
4
1
5
3
5
3
3
2
6
2
4
6
3
4
4
3
4
4
4
4
7
1
8
2
4
1
4
3
5
3
3
2
6
2
4
7
3
4
4
3
4
4
4
4
5
1
8
2
4
1
4
3
4
3
3
2
6
2
4
7
3
4
4
3
4
4
4
3
5
1
8
3
4
1
4
3
5
3
3
2
6
2
4
7
3
4
4
3
4
4
4
4
6
1
8
3
4
1
5
3
5
3
3
2
6
2
4
7
3
4
4
3
4
4
4
4
7
1
7
3
3
1
4
3
5
3
3
1
6
2
4
6
3
4
4
3
4
4
4
4
6
1
8
3
3
1
5
3
5
3
3
1
6
2
4
7
3
4
4
3
4
4
4
4
7
1
8
3
3
1
4
3
5
3
3
1
6
2
4
7
3
4
4
3
4
4
4
4
6
1
8
3
4
1
4
3
5
3
3
2
6
2
4
7
3
4
4
3
4
4
4
4
6
1
8
3
4
1
4
3
5
3
3
2
6
2
4
7
3
4
4
3
4
4
4
4
6
1
8
3
4
1
4
3
5
3
3
2
6
2
4
7
3
4
4
3
4
4
4
4
6
1
8
3
3
1
4
3
5
3
3
1
6
2
4
7
3
4
4
3
4
4
4
4
6
1
9
3
3
1
4
3
5
3
3
1
6
2
4
7
4
4
4
3
4
4
4
4
6
1
8
3
4
1
4
3
5
3
3
2
6
2
4
7
3
4
4
3
4
4
4
4
6
1
9
3
4
1
4
3
5
3
3
2
6
2
4
7
4
4
4
3
4
4
4
4
6
1
9
3
3
1
4
3
5
3
3
1
6
2
4
7
4
4
4
3
4
4
4
4
6
1
8
3
3
1
4
3
5
3
3
1
6
2
4
6
4
4
4
3
4
4
4
4
6
1
8
3
4
1
4
3
5
3
3
2
6
2
4
6
4
4
4
3
4
4
4
4
6
1
8
3
4
1
4
3
5
3
3
2
6
2
4
6
4
4
4
3
4
4
4
4
6
1
8
3
3
1
4
3
5
3
3
1
6
2
4
6
4
4
4
3
4
4
4
4
6
1
8
3
4
1
4
3
5
3
3
2
6
2
4
6
4
4
4
3
4
4
4
4
6
1
8
3
4
1
4
3
5
3
3
2
6
2
4
6
4
4
4
3
4
4
4
4
6
1
8
3
4
1
4
3
5
3
3
2
6
2
4
6
4
4
4
3
4
4
4
4
6
1
8
3
4
1
4
3
5
3
3
2
6
2
4
6
4
4
4
3
4
4
4
4
6
1
8
3
4
1
4
3
5
3
3
2
6
2
4
6
4
4
4
3
4
4
4
4
6
1
8
3
4
1
4
3
5
3
3
2
6
2
4
6
4
4
4
3
4
4
4
4
6
1
8
3
4
1
4
3
5
3
3
2
6
2
4
6
4
4
4
3
4
4
4
4
6
1
8
3
4
1
4
3
5
3
3
2
6
2
4
6
4
4
4
3
4
4
4
4
6
1
8
3
4
1
4
3
5
3
3
2
6
2
4
6
4
4
4
3
4
4
4
4
6
1
8
3
4
1
4
3
5
3
3
2
6
2
4
6
4
4
4
3
4
4
4
4
6
1
8
3
4
1
4
3
5
3
3
2
6
2
4
6
4
4
4
3
4
4
4
4
6
1
8
3
4
1
4
3
5
3
3
2
6
2
4
6
4
4
4
3
4
4
4
4
6
1
8
3
4
1
4
3
5
3
3
2
6
2
4
6
4
4
4
3
4
4
4
4
6
1
8
3
4
1
4
3
5
3
3
2
6
2
4
6
4
4
4
3
4
4
4
4
6
1
8
3
4
1
4
3
5
3
3
2
6
2
4
6
4
4
4
3
4
4
4
4
6
1
8
3
4
1
4
3
5
3
3
2
6
2
4
6
4
4
4
3
4
4
4
4
6
1
8
3
4
1
4
3
5
3
3
2
6
2
4
6
4
4
4
3
4
4
4
4
6
1
9
3
4
1
4
3
5
3
3
2
6
2
4
7
4
4
4
3
4
4
4
4
6
1
8
3
4
1
4
3
5
3
3
2
6
2
4
6
4
4
4
3
4
4
4
4
6
1
8
3
4
1
4
3
5
3
3
2
6
2
4
6
4
4
4
3
4
4
4
4
6
1
8
3
4
1
4
3
5
3
3
2
6
2
4
6
4
4
4
3
4
4
4
4
6
1
8
2
4
1
4
3
5
3
3
2
6
2
4
6
4
4
4
3
4
4
4
4
5
1
8
3
4
1
4
3
5
3
3
2
6
2
4
6
4
4
4
3
4
4
4
4
6
1
8
3
4
1
4
3
5
3
3
2
6
2
4
6
4
4
4
3
4
4
4
4
6
1
8
3
4
1
4
3
5
3
3
2
6
2
4
6
4
4
4
3
4
4
4
4
6
1
8
3
4
1
4
3
5
3
3
2
6
2
4
6
4
4
4
3
4
4
4
4
6
1
8
3
4
1
4
3
5
3
3
2
6
2
4
6
4
4
4
3
4
4
4
4
6
1
9
3
4
1
4
3
5
3
3
2
6
2
4
7
4
4
4
3
4
4
4
4
6
1
8
3
4
1
4
3
5
3
3
2
6
2
4
6
4
4
4
3
4
4
4
4
6
1
9
3
4
1
4
3
5
3
3
2
6
2
4
7
4
4
4
3
4
4
4
4
6
1
9
3
4
1
4
3
5
3
3
2
6
2
4
7
4
4
4
3
4
4
4
4
6
1
9
3
4
1
4
3
5
3
3
2
6
2
4
7
4
4
4
3
4
4
4
4
6
1
8
3
4
1
4
3
5
3
3
2
6
2
4
6
4
4
4
3
4
4
4
4
6
1
8
3
4
1
4
3
5
3
3
2
6
2
4
6
4
4
4
3
4
4
4
4
6
1
8
3
4
1
4
3
5
3
3
2
6
2
4
6
4
4
4
3
4
4
4
4
6
1
8
3
4
1
4
3
5
3
3
2
6
2
4
6
4
4
4
3
4
4
4
4
6
1
9
3
4
1
4
3
5
3
3
2
6
2
4
7
4
4
4
3
4
4
4
4
6
1
8
3
4
1
4
3
5
3
3
2
6
2
4
6
4
4
4
3
4
4
4
4
6
1
9
3
4
1
4
3
5
3
3
2
6
2
4
7
4
4
4
3
4
4
4
4
6
1
8
3
4
1
4
3
5
3
3
2
6
2
4
6
4
4
4
3
4
4
4
4
6
1
9
3
4
1
4
3
5
3
3
2
6
2
4
7
4
4
4
3
4
4
4
4
6
1
8
3
4
1
4
3
5
3
3
2
6
2
4
6
4
4
4
3
4
4
4
4
6
1
8
3
4
1
4
3
5
3
3
2
6
2
4
6
4
4
4
3
4
4
4
4
6
1
8
3
4
1
4
3
5
3
3
2
6
2
4
6
4
4
4
3
4
4
4
4
6
1
8
3
4
1
4
3
5
3
3
2
6
2
4
6
4
4
4
3
4
4
4
4
6
1
8
3
4
1
4
3
5
3
3
2
6
2
4
6
4
4
4
3
4
4
4
4
6
1
8
3
4
1
4
3
5
3
3
2
6
2
4
6
4
4
4
3
4
4
4
4
6
1
9
3
4
1
4
3
5
3
3
2
6
2
4
7
4
4
4
3
4
4
4
4
6
1
9
3
4
1
4
3
5
3
3
2
6
2
4
7
4
4
4
3
4
4
4
4
6
1
9
3
4
1
4
3
5
3
3
2
6
2
4
7
4
4
4
3
4
4
4
4
6
1
9
3
4
1
4
3
5
3
3
2
6
2
4
7
4
4
4
3
4
4
4
4
6
1
9
3
4
1
4
3
5
3
3
2
6
2
4
7
4
4
4
3
4
4
4
4
6
1
9
3
4
1
4
3
5
3
3
2
6
2
4
7
4
4
4
3
4
4
4
4
6
1
8
3
4
1
4
3
5
3
3
2
6
2
4
6
4
4
4
3
4
4
4
4
6
1
9
3
4
1
4
3
5
3
3
2
6
2
4
7
4
4
4
3
4
4
4
4
6
1
8
3
4
1
4
3
5
3
3
2
6
2
4
6
4
4
4
3
4
4
4
4
6
1
9
3
4
1
4
3
5
3
3
2
6
2
4
7
4
4
4
3
4
4
4
4
6
1
9
3
4
1
4
3
5
3
3
2
6
2
4
7
4
4
4
3
4
4
4
4
6
1
8
3
4
1
4
3
5
3
3
2
6
2
4
6
4
4
4
3
4
4
4
4
6
1
8
3
4
1
4
3
5
3
3
2
6
2
4
6
4
4
4
3
4
4
4
4
6
1
8
3
4
1
4
3
5
3
3
2
6
2
4
6
4
4
4
3
4
4
4
4
6
1
8
3
4
1
4
3
5
3
2
2
6
2
4
7
4
4
4
3
4
4
4
4
6
1
8
3
4
1
4
3
5
3
3
2
6
2
4
6
4
4
4
3
4
4
4
4
6
1
9
3
4
1
4
3
5
3
3
2
6
2
4
7
4
4
4
3
4
4
4
4
6
1
8
3
4
1
4
3
5
3
3
2
6
2
4
6
4
4
4
3
4
4
4
4
6
1
8
3
4
1
4
3
5
3
3
2
6
2
4
6
4
4
4
3
4
4
4
4
6
1
8
3
4
1
4
3
5
3
3
2
6
2
4
6
4
4
4
3
4
4
4
4
6
1
8
3
4
1
4
3
5
3
3
2
6
2
4
6
4
4
4
3
4
4
4
4
6
1
8
3
4
1
4
3
5
3
3
2
6
2
4
6
4
4
4
3
4
4
4
4
6
1
8
3
4
1
4
3
5
3
3
2
6
2
4
6
4
4
4
3
4
4
4
4
6
1
9
3
4
1
4
3
5
3
3
2
6
2
4
7
4
4
4
3
4
4
4
4
6
1
8
3
4
1
4
3
5
3
3
2
6
2
4
6
4
4
4
3
4
4
4
4
6
1
8
3
4
1
4
3
5
3
3
2
7
2
4
6
4
4
4
3
4
4
4
4
7
1
9
3
4
1
4
3
5
3
3
2
6
2
4
7
4
4
4
3
4
4
4
4
6
1
9
3
4
1
4
3
5
3
3
2
6
2
4
7
4
4
4
3
4
4
4
4
6
1
9
3
4
1
4
3
5
3
3
2
6
2
4
7
4
4
4
3
4
4
4
4
6
1
8
3
4
1
4
3
5
3
3
2
6
2
4
6
4
4
4
3
4
4
4
4
6
1
8
3
4
1
4
3
5
3
2
2
6
2
4
7
4
4
4
3
4
4
4
4
6
1
9
3
4
1
4
3
5
3
3
2
6
2
4
7
4
4
4
3
4
4
4
4
6
1
9
2
4
1
4
3
5
3
3
2
6
2
4
7
4
4
4
3
4
4
4
4
5
1
9
2
4
1
4
3
5
3
3
2
6
2
4
7
4
4
4
3
4
4
4
4
5
1
8
2
4
1
4
3
5
3
3
2
6
2
4
6
4
4
4
3
4
4
4
4
5
1
9
2
4
1
4
3
5
3
3
2
6
2
4
7
4
4
4
3
4
4
4
4
5
1
8
2
4
1
4
3
5
3
3
2
6
2
4
6
4
4
4
3
4
4
4
4
5
1
8
2
4
1
4
3
5
3
3
2
6
2
4
6
4
4
4
3
4
4
4
4
5
1
9
2
4
1
4
3
5
3
3
2
6
2
4
7
4
4
4
3
4
4
4
4
5
1
9
2
4
1
4
3
5
3
3
2
6
2
4
7
4
4
4
3
4
4
4
4
5
1
9
2
4
1
4
3
5
3
3
2
6
2
4
7
4
4
4
3
4
4
4
4
5
1
9
2
4
1
4
3
5
3
3
2
6
2
4
7
4
4
4
3
4
4
4
4
5
1
8
2
4
1
4
3
5
3
2
2
6
2
4
7
4
3
3
3
4
4
4
4
5
1
8
2
4
1
4
3
5
3
2
2
6
2
4
7
4
4
4
3
4
4
4
4
5
1
7
2
4
1
4
3
5
3
2
2
6
2
4
6
4
4
4
3
4
4
4
4
5
1
8
2
4
1
4
3
5
3
2
2
6
2
4
7
4
4
4
3
4
4
4
4
5
1
8
2
4
1
4
3
5
3
2
2
6
2
4
7
4
4
4
3
4
4
4
4
5
1
8
2
4
1
4
3
5
3
2
2
6
2
4
7
4
4
4
3
4
4
4
4
5
1
7
3
4
1
5
3
5
3
2
2
6
2
4
6
4
4
4
3
4
4
4
4
7
1
7
2
4
1
4
3
5
3
2
2
6
2
4
6
4
4
4
3
4
4
4
4
5
1
8
3
4
1
4
3
5
3
2
2
6
2
4
7
4
4
4
3
4
4
4
4
6
1
8
3
4
1
4
3
5
3
2
2
6
2
4
7
4
4
4
3
4
4
4
4
6
1
8
3
4
1
4
3
5
3
2
2
6
2
4
7
4
4
4
3
4
4
4
4
6
1
7
3
4
1
4
3
5
3
2
2
6
2
4
6
4
4
4
3
4
4
4
4
6
1
7
3
4
1
4
3
5
3
2
2
6
2
4
6
4
4
4
3
4
4
4
4
6
1
7
3
4
1
5
3
5
3
2
2
6
2
4
6
4
4
4
3
4
4
4
4
7
1
8
3
4
1
4
3
5
3
3
2
6
2
4
6
4
4
4
3
4
4
4
4
6
1
8
3
4
1
5
3
5
3
2
2
6
2
4
7
4
4
4
3
4
4
4
4
7
1
8
2
3
1
5
3
5
3
3
1
6
2
4
6
4
4
4
3
4
4
4
4
6
1
7
3
4
1
5
3
5
3
2
2
6
2
4
6
4
4
4
3
4
4
4
4
7
1
8
3
3
1
5
3
5
3
3
1
6
2
4
6
4
4
4
3
4
4
4
4
7
1
8
3
3
1
5
3
5
3
3
1
6
2
4
6
4
4
4
3
4
4
4
4
7
1
8
2
3
1
5
3
5
3
3
1
6
2
4
6
4
4
4
3
4
4
4
4
6
1
7
2
3
1
5
3
5
3
2
1
6
2
4
6
4
4
4
3
4
4
4
4
6
1
8
3
4
1
4
3
5
3
3
2
6
2
4
6
4
4
4
3
4
4
4
4
6
1
7
3
4
1
5
3
5
3
2
2
6
2
4
6
4
4
4
3
4
4
4
4
7
1
8
3
3
1
5
3
5
3
3
1
6
2
4
6
4
4
4
3
4
4
4
4
7
1
8
3
4
1
5
3
5
3
3
2
6
2
4
6
4
4
4
3
4
4
4
4
7
1
8
3
4
1
5
3
5
3
3
3
6
2
4
6
4
4
4
3
4
5
4
4
7
1
9
3
4
1
4
3
5
3
3
2
6
2
4
7
4
4
4
3
4
4
4
4
6
1
8
3
4
1
5
3
5
3
3
2
6
2
4
6
4
4
4
3
4
4
4
4
7
1
7
3
4
1
5
3
5
3
2
3
6
2
4
6
4
4
4
3
4
5
4
4
7
1
7
3
4
1
4
3
5
3
2
2
6
2
4
6
4
4
4
3
4
4
4
4
6
1
8
3
4
1
4
3
5
3
3
2
6
2
4
6
4
4
4
3
4
4
4
4
6
1
8
3
4
1
4
3
5
3
3
2
6
2
4
6
4
4
4
3
4
4
4
4
6
1
8
3
4
1
5
3
5
3
3
2
6
2
4
6
4
4
4
3
4
4
4
4
7
1
8
3
4
1
4
3
5
3
3
2
6
2
4
6
4
4
4
3
4
4
4
4
6
1
8
3
4
1
4
3
5
3
3
2
6
2
4
6
4
4
4
3
4
4
4
4
6
1
7
3
4
1
4
3
5
3
2
2
6
2
4
6
4
4
4
3
4
4
4
4
6
1
8
3
4
1
3
3
5
3
3
2
6
2
3
6
4
4
4
3
4
4
4
4
6
1
8
3
4
1
3
3
5
3
3
2
6
2
3
6
4
4
4
3
4
4
4
4
6
1
8
3
4
1
4
3
5
3
3
2
6
2
3
6
4
4
4
3
4
4
4
4
7
1
8
3
4
1
5
3
5
3
3
2
6
2
4
6
4
4
4
3
4
4
4
4
7
1
8
3
4
1
5
3
5
3
3
3
6
2
4
6
4
4
4
3
4
5
4
4
7
1
8
3
4
1
5
3
5
3
3
3
6
2
4
6
4
4
4
3
4
5
4
4
7
1
8
3
4
1
5
3
5
3
3
2
6
2
4
6
4
4
4
3
4
4
4
4
7
1
8
3
4
1
5
3
5
3
3
2
6
2
3
7
4
4
4
3
4
4
4
4
7
1
8
3
4
1
5
3
5
3
3
2
6
2
3
7
4
4
4
3
4
4
4
4
7
1
8
3
4
1
4
3
5
3
3
2
6
2
3
6
4
4
4
3
4
4
4
4
7
1
8
3
4
1
6
3
5
3
3
2
6
2
4
7
4
4
4
3
4
4
4
4
7
1
8
3
4
1
6
3
5
3
3
2
6
2
4
7
4
3
3
3
4
4
4
4
7
1
8
3
4
1
6
3
5
3
3
2
6
2
4
7
4
4
4
3
4
4
4
4
7
1
9
3
4
1
6
3
5
3
3
2
6
2
4
8
4
4
4
3
4
4
4
4
7
1
8
3
4
1
5
3
5
3
3
2
6
2
4
6
4
4
4
3
4
4
4
4
7
1
8
3
3
1
5
3
5
3
3
1
6
2
3
7
4
4
4
3
4
4
4
4
7
1
8
3
3
1
5
3
5
3
3
2
6
2
3
7
4
4
4
3
4
5
4
4
7
1
8
3
3
1
5
3
5
3
3
1
6
2
3
7
4
4
4
3
4
4
4
4
7
1
8
3
3
1
5
3
5
3
3
1
6
2
3
7
4
4
4
3
4
4
4
4
7
1
8
3
3
1
5
3
5
3
3
1
6
2
3
7
4
4
4
3
4
4
4
4
7
1
8
3
3
1
6
3
5
3
3
1
6
2
4
7
4
4
4
3
4
4
4
4
7
1
8
3
3
1
6
3
5
3
3
1
6
2
4
7
4
4
4
3
4
4
4
4
7
1
8
3
3
1
5
3
5
3
3
1
7
2
3
7
5
4
4
3
4
4
4
4
7
1
8
3
4
1
5
3
5
3
3
2
6
2
4
6
4
4
4
3
4
4
4
4
7
1
8
3
4
1
6
3
5
3
3
2
6
2
4
7
4
4
4
3
4
4
4
4
7
1
7
3
3
1
6
3
5
3
3
1
6
1
4
7
4
4
4
3
4
4
4
4
7
1
8
3
3
1
6
3
5
3
3
1
6
2
4
7
4
4
4
3
4
4
4
4
7
1
8
3
4
1
4
3
5
3
3
2
6
2
3
6
4
4
4
3
4
4
4
4
7
1
8
3
4
1
5
3
5
3
3
3
7
2
3
7
5
4
4
3
4
5
4
4
7
1
8
3
4
1
4
3
5
3
3
2
6
2
3
6
4
4
4
3
4
4
4
4
7
1
8
3
4
1
4
3
5
3
3
2
7
2
3
6
5
4
4
3
4
4
4
4
7
1
7
3
4
1
5
3
5
3
2
2
6
2
3
7
4
4
4
3
4
4
4
4
7
1
7
3
4
1
5
3
5
3
2
2
6
2
3
7
4
4
4
3
4
4
4
4
7
1
8
3
4
1
5
3
5
3
3
2
6
2
3
7
4
4
4
3
4
4
4
4
7
1
8
3
4
1
4
3
5
3
3
3
6
2
3
6
4
4
4
3
4
5
4
4
7
1
8
3
4
1
5
3
5
3
3
2
6
2
3
7
4
4
4
3
4
4
4
4
7
1
8
3
4
1
4
3
5
3
3
3
6
2
3
6
4
4
4
3
4
5
4
4
7
1
8
3
4
1
5
3
5
3
3
3
6
2
3
7
4
4
4
3
4
5
4
4
7
1
8
3
4
1
5
3
5
3
3
3
6
2
3
7
4
4
4
3
4
5
4
4
7
1
8
3
4
1
4
3
5
3
3
2
6
2
3
6
4
4
4
3
4
4
4
4
7
1
7
3
4
1
4
3
5
3
3
2
6
1
3
6
4
4
4
3
4
4
4
4
7
1
7
3
4
1
4
3
5
3
3
2
6
1
3
6
4
4
4
3
4
4
4
4
7
1
7
2
4
1
3
3
5
3
3
2
6
1
3
6
4
4
4
3
4
4
4
4
5
1
7
3
4
1
4
3
5
3
3
3
6
1
3
6
4
4
4
3
4
5
4
4
7
1
7
2
4
1
4
3
5
3
3
3
6
1
3
6
4
4
4
3
4
5
4
4
6
1
7
3
4
1
4
3
5
3
3
2
7
1
3
6
5
4
4
3
4
4
4
4
7
1
7
3
4
1
4
3
5
3
3
2
6
1
3
6
4
4
4
3
4
4
4
4
7
1
7
3
4
1
5
3
5
3
3
2
6
1
3
7
4
4
4
3
4
4
4
4
7
1
8
3
4
1
5
3
5
3
3
3
6
1
3
8
4
4
4
3
4
5
4
4
7
1
7
3
4
1
5
3
5
3
3
2
6
1
3
7
4
4
4
3
4
4
4
4
7
1
7
3
4
1
6
3
5
3
3
2
6
1
4
7
4
4
4
3
4
4
4
4
7
1
7
3
4
1
4
3
5
3
3
2
6
1
3
6
4
4
4
3
4
4
4
4
7
1
7
3
4
1
4
3
5
3
3
2
6
1
3
6
4
4
4
3
4
4
4
4
7
1
7
3
4
1
5
3
5
3
3
2
6
1
4
6
4
4
4
3
4
4
4
4
7
1
7
3
4
1
5
3
5
3
3
2
6
1
4
7
4
4
4
3
4
4
4
4
6
1
8
3
4
1
6
3
5
3
3
3
6
1
4
8
4
4
4
3
4
5
4
4
7
1
9
3
4
1
6
3
5
3
3
2
6
2
4
8
4
4
4
3
4
4
4
4
7
1
8
3
4
1
5
3
5
3
3
2
6
1
4
7
4
4
4
3
4
4
4
4
7
1
8
3
4
1
5
3
5
3
3
2
6
2
4
6
4
4
4
3
4
4
4
4
7
1
7
3
4
1
6
3
5
3
3
2
6
1
4
7
4
4
4
3
4
4
4
4
7
1
8
3
4
1
5
3
5
3
3
2
6
1
3
8
4
4
4
3
4
4
4
4
7
1
8
3
4
1
5
3
5
3
3
2
6
2
4
7
4
4
4
3
4
4
4
4
6
1
9
3
4
1
6
3
5
3
3
2
6
2
4
8
4
4
4
3
4
4
4
4
7
1
9
3
4
1
4
3
5
3
3
2
6
2
3
7
4
4
4
3
4
4
4
4
7
1
9
3
4
1
4
3
5
3
3
2
6
2
3
7
4
4
4
3
4
4
4
4
7
1
9
3
4
1
3
3
5
3
3
2
6
2
3
7
4
4
4
3
4
4
4
4
6
1
9
3
4
1
3
3
5
3
3
2
6
2
3
7
4
4
4
3
4
4
4
4
6
1
8
3
4
1
3
3
5
3
3
2
6
1
3
7
4
4
4
3
4
4
4
4
6
1
9
3
4
1
4
3
5
3
3
2
6
2
4
7
4
4
4
3
4
4
4
4
6
1
8
3
4
1
3
3
5
3
3
2
6
1
3
7
4
4
4
3
4
4
4
4
6
1
8
3
4
1
3
3
5
3
3
2
6
1
3
7
4
4
4
3
4
4
4
4
6
1
9
3
4
1
3
3
5
3
3
2
6
2
3
7
4
4
4
3
4
4
4
4
6
1
9
3
4
1
3
3
5
3
3
2
6
2
3
7
4
4
4
3
4
4
4
4
6
1
9
3
4
1
3
3
5
3
3
2
6
2
3
7
4
4
4
3
4
4
4
4
6
1
9
3
4
1
3
3
5
3
3
2
6
2
3
7
4
4
4
3
4
4
4
4
6
1
8
3
4
1
3
3
5
3
3
2
6
1
3
7
4
4
4
3
4
4
4
4
6
1
8
3
3
1
3
3
5
3
3
1
6
2
3
6
4
4
4
3
4
4
4
4
6
1
9
3
3
1
3
3
5
3
3
1
6
2
3
7
4
4
4
3
4
4
4
4
6
1
9
3
4
1
3
3
5
3
3
2
6
2
3
7
4
4
4
3
4
4
4
4
6
1
8
3
4
1
3
3
5
3
3
2
7
1
3
7
5
4
4
3
4
4
4
4
6
1
8
3
3
1
4
3
5
3
3
1
6
1
3
7
4
4
4
3
4
4
4
4
7
1
8
3
3
1
4
3
5
3
3
1
7
1
3
7
5
4
4
3
4
4
4
4
7
1
8
3
3
1
4
3
5
3
3
1
6
1
3
7
4
4
4
3
4
4
4
4
7
1
8
3
3
1
4
3
5
3
3
1
6
1
3
7
4
4
4
3
4
4
4
4
7
1
8
3
4
1
4
3
5
3
3
2
6
1
3
7
4
4
4
3
4
4
4
4
7
1
8
3
4
1
4
3
5
3
3
2
6
1
3
7
4
4
4
3
4
4
4
4
7
1
8
3
4
1
3
3
5
3
3
2
6
1
3
7
4
4
4
3
4
4
4
4
6
1
8
3
4
1
4
3
5
3
3
2
6
1
3
7
4
4
4
3
4
4
4
4
7
1
8
3
3
1
4
3
5
3
3
1
6
1
3
7
4
4
4
3
4
4
4
4
7
1
8
3
4
1
4
3
5
3
3
2
6
1
3
7
4
4
4
3
4
4
4
4
7
1
8
3
4
1
4
3
5
3
3
2
6
1
3
7
4
4
4
3
4
4
4
4
7
1
8
3
4
1
4
3
5
3
3
2
6
1
3
7
4
4
4
3
4
4
4
4
7
1
8
3
4
1
4
3
5
3
3
2
6
1
3
7
4
4
4
3
4
4
4
4
7
1
8
3
4
1
4
3
5
3
3
2
6
1
3
7
4
4
4
3
4
4
4
4
7
1
8
3
4
1
3
3
5
3
3
2
6
1
3
7
4
4
4
3
4
4
4
4
6
1
8
3
4
1
4
3
5
3
3
2
6
1
3
7
4
4
4
3
4
4
4
4
7
1
8
3
4
1
4
3
5
3
3
2
6
1
3
7
4
4
4
3
4
4
4
4
7
1
8
3
4
1
4
3
5
3
3
2
6
1
3
7
4
4
4
3
4
4
4
4
7
1
8
3
4
1
4
3
5
3
3
2
6
1
3
7
4
4
4
3
4
4
4
4
7
1
8
3
4
1
4
3
5
3
3
2
6
1
3
7
4
4
4
3
4
4
4
4
7
1
8
3
4
1
4
3
5
3
3
2
6
1
3
7
4
4
4
3
4
4
4
4
7
1
8
3
4
1
4
3
5
3
3
3
6
1
3
7
4
4
4
3
4
5
4
4
7
1
8
3
4
1
4
3
5
3
3
2
6
1
3
7
4
4
4
3
4
4
4
4
7
1
8
3
4
1
4
3
5
3
3
2
6
1
3
7
4
3
3
3
4
4
4
4
7
1
7
3
4
1
4
3
4
3
3
2
6
1
3
7
4
4
4
3
4
4
4
4
7
1
8
3
4
1
4
3
5
3
3
2
6
1
3
7
4
4
4
3
4
4
4
4
7
1
7
3
4
1
4
3
5
3
3
3
6
1
3
6
4
4
4
3
4
5
4
4
7
1
8
3
4
1
4
3
5
3
3
3
6
1
3
7
4
4
4
3
4
5
4
4
7
1
7
3
4
1
4
3
5
3
3
3
6
1
3
6
4
4
4
3
4
5
4
4
7
1
8
3
4
1
4
3
5
3
3
2
6
1
3
7
4
4
4
3
4
4
4
4
7
1
8
3
4
1
4
3
5
3
3
2
6
1
3
7
4
4
4
3
4
4
4
4
7
1
8
3
4
1
4
3
5
3
3
2
6
1
3
7
4
4
4
3
4
4
4
4
7
1
8
3
4
1
4
3
5
3
3
2
6
1
3
7
4
4
4
3
4
4
4
4
7
1
7
3
3
1
4
3
4
3
3
1
6
1
3
7
4
4
4
3
4
4
4
4
7
1
8
3
4
1
4
3
5
3
3
2
6
1
3
7
4
4
4
3
4
4
4
4
7
1
8
3
4
1
4
3
5
3
3
2
6
1
3
7
4
4
4
3
4
4
4
4
7
1
8
3
4
1
4
3
5
3
3
2
6
1
3
7
4
4
4
3
4
4
4
4
7
1
8
3
4
1
4
3
5
3
3
2
6
1
3
7
4
4
4
3
4
4
4
4
7
1
8
3
3
1
4
3
5
3
3
1
6
1
3
7
4
4
4
3
4
4
4
4
7
1
8
3
3
1
4
3
5
3
3
1
6
1
3
7
4
4
4
3
4
4
4
4
7
1
8
3
3
1
4
3
5
3
3
1
6
1
3
7
4
4
4
3
4
4
4
4
7
1
8
3
3
1
4
3
5
3
3
1
6
1
3
7
4
4
4
3
4
4
4
4
7
1
8
3
4
1
4
3
5
3
3
2
6
1
3
7
4
4
4
3
4
4
4
4
7
1
8
3
4
1
4
3
5
3
3
2
6
1
3
7
4
4
4
3
4
4
4
4
7
1
8
3
3
1
3
3
5
3
3
1
6
1
3
7
4
4
4
3
4
4
4
4
6
1
8
3
3
1
4
3
5
3
3
1
6
1
3
7
4
4
4
3
4
4
4
4
7
1
8
3
3
1
4
3
5
3
3
1
6
1
3
7
4
4
4
3
4
4
4
4
7
1
8
3
3
1
4
3
5
3
3
1
6
1
3
7
4
4
4
3
4
4
4
4
7
1
8
3
3
1
4
3
5
3
3
1
6
1
3
7
4
4
4
3
4
4
4
4
7
1
8
3
3
1
4
3
5
3
3
1
6
1
3
7
4
4
4
3
4
4
4
4
7
1
7
3
3
1
3
3
5
3
3
1
6
1
3
7
3
4
4
3
4
4
4
4
6
1
8
3
3
1
3
3
5
3
3
1
6
1
3
7
4
4
4
3
4
4
4
4
6
1
7
3
3
1
3
3
5
3
3
1
6
1
3
7
3
4
4
3
4
4
4
4
6
1
8
3
3
1
3
3
5
3
3
1
6
1
3
7
4
4
4
3
4
4
4
4
6
1
8
3
3
1
3
3
5
3
3
1
6
1
3
7
4
4
4
3
4
4
4
4
6
1
8
3
3
1
4
3
5
3
3
1
6
1
3
7
4
4
4
3
4
4
4
4
7
1
9
3
3
1
3
3
5
3
3
1
6
2
3
7
4
4
4
3
4
4
4
4
6
1
9
3
3
1
4
3
5
3
3
1
6
2
3
7
4
4
4
3
4
4
4
4
7
1
8
3
3
1
4
3
5
3
3
1
6
1
3
7
4
4
4
3
4
4
4
4
7
1
9
3
4
1
4
3
5
3
3
2
6
2
3
7
4
4
4
3
4
4
4
4
7
1
9
3
4
1
4
3
5
3
3
2
6
2
3
7
4
4
4
3
4
4
4
4
7
1
9
3
4
1
4
3
5
3
3
2
6
2
3
7
4
4
4
3
4
4
4
4
7
1
9
3
4
1
4
3
5
3
3
2
6
2
3
7
4
4
4
3
4
4
4
4
7
1
9
3
3
1
4
3
5
3
3
1
6
2
3
7
4
4
4
3
4
4
4
4
7
1
8
3
3
1
4
3
5
3
3
1
6
1
3
7
4
4
4
3
4
4
4
4
7
1
8
3
3
1
4
3
5
3
3
1
6
1
3
7
4
4
4
3
4
4
4
4
7
1
8
3
3
1
4
3
5
3
3
1
6
1
3
7
4
4
4
3
4
4
4
4
7
1
9
3
3
1
4
3
5
3
3
1
6
2
3
7
4
4
4
3
4
4
4
4
7
1
9
3
3
1
4
3
5
3
3
1
6
2
3
7
4
4
4
3
4
4
4
4
7
1
9
3
3
1
3
3
5
3
3
1
6
2
3
7
4
4
4
3
4
4
4
4
6
1
8
3
4
1
3
3
5
3
3
2
6
1
3
7
4
4
4
3
4
4
4
4
6
1
8
3
4
1
4
3
5
3
3
2
6
1
3
7
4
4
4
3
4
4
4
4
7
1
9
3
4
1
4
3
5
3
3
2
6
2
3
7
4
4
4
3
4
4
4
4
7
1
9
3
3
1
4
3
5
3
3
1
6
2
3
7
4
4
4
3
4
4
4
4
7
1
9
3
4
1
4
3
5
3
3
2
6
2
3
7
4
4
4
3
4
4
4
4
7
1
9
3
3
1
3
3
5
3
3
1
6
2
3
7
4
4
4
3
4
4
4
4
6
1
9
3
4
1
3
3
5
3
3
2
6
2
3
7
4
4
4
3
4
4
4
4
6
1
9
3
4
1
4
3
5
3
3
2
6
2
3
7
4
4
4
3
4
4
4
4
7
1
9
3
4
1
3
3
5
3
3
2
6
2
3
7
4
4
4
3
4
4
4
4
6
1
9
3
4
1
3
3
5
3
3
2
6
2
3
7
4
4
4
3
4
4
4
4
6
1
9
3
4
1
4
3
5
3
3
2
6
2
3
7
4
4
4
3
4
4
4
4
7
1
9
3
3
1
3
3
5
3
3
1
6
2
3
7
4
4
4
3
4
4
4
4
6
1
9
3
3
1
4
3
5
3
3
1
6
2
3
7
4
4
4
3
4
4
4
4
7
1
9
3
3
1
4
3
5
3
3
1
6
2
3
7
4
4
4
3
4
4
4
4
7
1
9
3
3
1
4
3
5
3
3
1
6
2
3
7
4
4
4
3
4
4
4
4
7
1
9
3
3
1
4
3
5
3
3
1
6
2
3
7
4
4
4
3
4
4
4
4
7
1
9
3
3
1
4
3
5
3
3
1
6
2
3
7
4
4
4
3
4
4
4
4
7
1
9
3
3
1
3
3
5
3
3
1
6
2
3
7
4
4
4
3
4
4
4
4
6
1
9
3
3
1
3
3
5
3
3
1
6
2
3
7
4
4
4
3
4
4
4
4
6
1
9
3
3
1
4
3
5
3
3
1
6
2
3
7
4
4
4
3
4
4
4
4
7
1
9
3
4
1
3
3
5
3
3
2
6
2
3
7
4
4
4
3
4
4
4
4
6
1
9
3
3
1
3
3
5
3
3
1
6
2
3
7
4
4
4
3
4
4
4
4
6
1
9
2
4
1
3
3
5
3
3
3
6
2
3
7
4
4
4
3
4
5
4
4
5
1
9
3
4
1
3
3
5
3
3
3
6
2
3
7
4
4
4
3
4
5
4
4
6
1
9
3
3
1
4
3
5
3
3
2
6
2
3
7
4
4
4
3
4
5
4
4
7
1
9
3
3
1
4
3
5
3
3
1
6
2
3
7
4
4
4
3
4
4
4
4
7
1
9
3
3
1
4
3
5
3
3
1
6
2
3
7
4
4
4
3
4
4
4
4
7
1
9
3
3
1
3
3
5
3
3
2
6
2
3
7
4
4
4
3
4
5
4
4
6
1
9
3
3
1
4
3
5
3
3
2
6
2
3
7
4
4
4
3
4
5
4
4
7
1
9
3
4
1
4
3
5
3
3
3
6
2
3
7
4
4
4
3
4
5
4
4
7
1
9
2
3
1
4
3
5
3
3
2
6
2
3
7
4
4
4
3
4
5
4
4
6
1
9
2
4
1
4
3
5
3
3
2
6
2
3
7
4
4
4
3
4
4
4
4
6
1
9
3
4
1
4
3
5
3
3
2
6
2
3
7
4
4
4
3
4
4
4
4
7
1
9
3
4
1
4
3
5
3
3
3
6
2
3
7
4
4
4
3
4
5
4
4
7
1
9
3
4
1
4
3
5
3
3
2
6
2
3
7
4
4
4
3
4
4
4
4
7
1
9
3
4
1
4
3
5
3
3
2
6
2
3
7
4
4
4
3
4
4
4
4
7
1
9
3
4
1
4
3
5
3
3
2
6
2
3
7
4
4
4
3
4
4
4
4
7
1
9
3
4
1
3
3
5
3
3
2
6
2
3
7
4
4
4
3
4
4
4
4
6
1
9
3
4
1
4
3
5
3
3
2
6
2
3
7
4
4
4
3
4
4
4
4
7
1
9
3
4
1
4
3
5
3
3
2
6
2
3
7
4
4
4
3
4
4
4
4
7
1
9
3
4
1
4
3
5
3
3
2
6
2
3
7
4
4
4
3
4
4
4
4
7
1
9
3
4
1
3
3
5
3
3
2
6
2
3
7
4
4
4
3
4
4
4
4
6
1
9
3
4
1
4
3
5
3
3
2
6
2
3
7
4
4
4
3
4
4
4
4
7
1
9
3
4
1
4
3
5
3
3
2
6
2
3
7
4
4
4
3
4
4
4
4
7
1
9
3
4
1
4
3
5
3
3
2
6
2
3
7
4
4
4
3
4
4
4
4
7
1
9
3
3
1
4
3
5
3
3
1
6
2
3
7
4
4
4
3
4
4
4
4
7
1
9
3
4
1
4
3
5
3
3
2
6
2
3
7
4
4
4
3
4
4
4
4
7
1
9
3
4
1
3
3
5
3
3
2
6
2
3
7
4
4
4
3
4
4
4
4
6
1
9
3
3
1
3
3
5
3
3
1
6
2
3
7
4
4
4
3
4
4
4
4
6
2
9
3
4
1
3
3
5
3
3
2
6
3
3
7
4
4
4
3
4
4
4
4
6
1
9
3
3
1
3
3
5
3
3
1
6
2
3
7
4
4
4
3
4
4
4
4
6
1
9
3
4
1
3
3
5
3
3
2
6
2
3
7
4
4
4
3
4
4
4
4
6
1
9
3
4
1
3
3
5
3
3
2
6
2
3
7
4
4
4
3
4
4
4
4
6
1
9
3
4
1
3
3
5
3
3
2
6
2
3
7
4
4
4
3
4
4
4
4
6
1
9
3
4
1
3
3
5
3
3
2
6
2
3
7
4
4
4
3
4
4
4
4
6
1
9
3
4
1
3
3
5
3
3
2
6
2
3
7
4
4
4
3
4
4
4
4
6
1
9
3
4
1
3
3
5
3
3
2
6
2
3
7
4
4
4
3
4
4
4
4
6
1
9
3
4
1
3
3
5
3
3
2
6
2
3
7
4
4
4
3
4
4
4
4
6
1
9
3
4
1
3
3
5
3
3
2
6
2
3
7
4
4
4
3
4
4
4
4
6
1
9
3
4
1
3
3
5
3
3
2
6
2
3
7
4
4
4
3
4
4
4
4
6
1
9
3
4
1
3
3
5
3
3
2
6
2
3
7
4
4
4
3
4
4
4
4
6
1
9
3
4
1
3
3
5
3
3
2
6
2
3
7
4
4
4
3
4
4
4
4
6
1
9
3
4
1
3
3
5
3
3
2
6
2
3
7
4
4
4
3
4
4
4
4
6
1
9
3
4
1
3
3
5
3
3
2
6
2
3
7
4
4
4
3
4
4
4
4
6
1
9
2
4
1
3
3
5
3
3
2
6
2
3
7
4
4
4
3
4
4
4
4
5
1
9
3
4
1
3
3
5
3
3
2
6
2
3
7
4
4
4
3
4
4
4
4
6
1
9
3
4
1
3
3
5
3
3
2
6
2
3
7
4
4
4
3
4
4
4
4
6
1
9
2
4
1
3
3
5
3
3
2
6
2
3
7
4
4
4
3
4
4
4
4
5
1
9
3
4
1
3
3
5
3
3
2
6
2
3
7
4
4
4
3
4
4
4
4
6
1
9
3
4
1
3
3
5
3
3
2
6
2
3
7
4
4
4
3
4
4
4
4
6
1
9
3
4
1
3
3
5
3
3
2
6
2
3
7
4
4
4
3
4
4
4
4
6
1
9
2
4
1
3
3
5
3
3
2
6
2
3
7
4
4
4
3
4
4
4
4
5
1
9
2
4
1
3
3
5
3
3
2
6
2
3
7
4
4
4
3
4
4
4
4
5
1
9
3
4
1
3
3
5
3
3
2
6
2
3
7
4
4
4
3
4
4
4
4
6
1
9
3
4
1
3
3
5
3
3
2
6
2
3
7
4
4
4
3
4
4
4
4
6
1
9
3
4
1
3
3
5
3
3
2
6
2
3
7
4
4
4
3
4
4
4
4
6
1
9
3
4
1
3
3
5
3
3
2
6
2
3
7
4
4
4
3
4
4
4
4
6
1
9
3
4
1
3
3
5
3
3
2
6
2
3
7
4
4
4
3
4
4
4
4
6
1
9
3
4
1
3
3
5
3
3
2
6
2
3
7
4
4
4
3
4
4
4
4
6
1
9
3
4
1
3
3
5
3
3
2
6
2
3
7
4
4
4
3
4
4
4
4
6
1
9
3
4
1
3
3
5
3
3
2
6
2
3
7
4
4
4
3
4
4
4
4
6
1
9
3
4
1
3
3
5
3
3
2
6
2
3
7
4
4
4
3
4
4
4
4
6
1
9
3
4
1
3
3
5
3
3
2
6
2
3
7
4
4
4
3
4
4
4
4
6
1
9
3
4
1
3
3
5
3
3
2
6
2
3
7
4
4
4
3
4
4
4
4
6
1
9
3
4
1
4
3
5
3
3
2
6
2
3
7
4
4
4
3
4
4
4
4
7
1
9
3
4
1
4
3
5
3
3
2
6
2
3
7
4
4
4
3
4
4
4
4
7
1
9
3
4
1
4
3
5
3
3
2
6
2
3
7
4
4
4
3
4
4
4
4
7
1
9
3
4
1
4
3
5
3
3
2
6
2
3
7
4
4
4
3
4
4
4
4
7
1
9
3
4
1
4
3
5
3
3
2
6
2
3
7
4
4
4
3
4
4
4
4
7
1
9
3
4
1
4
3
5
3
3
2
6
2
3
7
4
4
4
3
4
4
4
4
7
1
8
3
4
1
4
3
5
3
3
2
6
2
3
6
4
4
4
3
4
4
4
4
7
1
9
3
4
1
4
3
5
3
3
2
6
2
3
7
4
4
4
3
4
4
4
4
7
1
9
3
4
1
4
3
5
3
3
2
6
2
3
7
4
4
4
3
4
4
4
4
7
1
9
3
4
1
4
3
5
3
3
2
6
2
3
7
4
4
4
3
4
4
4
4
7
1
9
3
4
1
4
3
5
3
3
2
6
2
3
7
4
4
4
3
4
4
4
4
7
1
9
3
4
1
4
3
5
3
3
2
6
2
3
7
4
4
4
3
4
4
4
4
7
1
9
3
4
1
3
3
5
3
3
2
6
2
3
7
4
4
4
3
4
4
4
4
6
1
9
3
4
1
5
3
5
3
3
2
6
2
3
8
4
4
4
3
4
4
4
4
7
1
9
3
4
1
5
3
5
3
3
2
6
2
3
8
4
4
4
3
4
4
4
4
7
1
9
3
4
1
4
3
5
3
3
2
6
2
3
7
4
4
4
3
4
4
4
4
7
1
8
3
4
1
3
3
5
3
3
2
6
2
3
6
4
4
4
3
4
4
4
4
6
1
7
3
4
1
3
3
5
3
3
2
6
2
3
6
3
4
4
3
4
4
4
4
6
1
7
3
4
1
3
3
5
3
3
2
6
2
3
6
3
4
4
3
4
4
4
4
6
1
7
3
4
1
3
3
5
3
3
2
6
2
3
6
3
4
4
3
4
4
4
4
6
1
8
3
4
1
3
3
5
3
3
2
6
2
3
7
3
4
4
3
4
4
4
4
6
1
8
3
4
1
3
3
5
3
3
2
6
2
3
7
3
4
4
3
4
4
4
4
6
1
8
3
4
1
3
3
5
3
3
2
6
2
3
7
3
4
4
3
4
4
4
4
6
1
8
3
4
1
3
3
5
3
3
2
6
2
3
7
3
4
4
3
4
4
4
4
6
1
8
3
4
1
3
3
5
3
3
2
6
2
3
7
3
4
4
3
4
4
4
4
6
1
8
3
4
1
3
3
5
3
3
2
6
2
3
7
3
4
4
3
4
4
4
4
6
1
8
3
4
1
3
3
5
3
3
2
6
2
3
7
3
4
4
3
4
4
4
4
6
1
8
3
4
1
3
3
5
3
3
2
6
2
3
7
3
4
4
3
4
4
4
4
6
1
8
3
4
1
3
3
5
3
3
2
6
2
3
7
3
4
4
3
4
4
4
4
6
1
8
3
4
1
3
3
5
3
3
2
6
2
3
7
3
4
4
3
4
4
4
4
6
1
8
3
4
1
3
3
5
3
3
2
6
2
3
7
3
4
4
3
4
4
4
4
6
1
8
3
4
1
3
3
5
3
3
2
6
2
3
7
3
4
4
3
4
4
4
4
6
1
8
3
4
1
3
3
5
3
3
2
6
2
3
7
3
4
4
3
4
4
4
4
6
1
8
3
4
1
3
3
5
3
3
2
6
2
3
7
3
4
4
3
4
4
4
4
6
1
8
3
4
1
4
3
5
3
3
2
6
2
3
8
3
4
4
3
4
4
4
4
6
1
8
3
4
1
3
3
5
3
3
2
6
2
3
7
3
4
4
3
4
4
4
4
6
1
8
3
4
1
3
3
5
3
3
2
6
2
3
7
3
4
4
3
4
4
4
4
6
1
8
3
4
1
3
3
5
3
3
2
6
2
3
7
3
4
4
3
4
4
4
4
6
1
8
3
4
1
4
3
5
3
3
2
6
2
3
8
3
4
4
3
4
4
4
4
6
1
8
3
4
1
3
3
5
3
3
2
6
2
3
7
3
4
4
3
4
4
4
4
6
1
8
3
4
1
4
3
5
3
3
2
6
2
3
8
3
4
4
3
4
4
4
4
6
1
8
3
4
1
4
3
5
3
3
2
6
2
3
8
3
4
4
3
4
4
4
4
6
1
8
3
4
1
4
3
5
3
3
2
6
2
3
8
3
4
4
3
4
4
4
4
6
1
8
3
4
1
3
3
5
3
3
2
6
2
3
7
3
4
4
3
4
4
4
4
6
1
8
3
4
1
3
3
5
3
3
3
6
2
3
7
3
4
4
3
4
5
4
4
6
1
8
3
4
1
3
3
5
3
3
3
6
2
3
7
3
4
4
3
4
5
4
4
6
1
8
3
4
1
3
3
5
3
3
2
6
2
3
7
3
4
4
3
4
4
4
4
6
1
8
3
4
1
3
3
5
3
3
3
6
2
3
7
3
4
4
3
4
5
4
4
6
1
8
3
4
1
3
3
5
3
3
3
6
2
3
7
3
4
4
3
4
5
4
4
6
1
8
3
4
1
3
3
5
3
3
2
6
2
3
7
3
4
4
3
4
4
4
4
6
1
8
3
4
1
3
3
5
3
3
2
6
2
3
7
3
4
4
3
4
4
4
4
6
1
7
3
4
1
3
3
5
3
3
2
6
2
3
6
3
4
4
3
4
4
4
4
6
1
8
3
4
1
3
3
5
3
3
3
6
2
3
7
3
4
4
3
4
5
4
4
6
1
8
3
4
1
3
3
5
3
3
3
6
2
3
7
3
4
4
3
4
5
4
4
6
1
7
2
4
1
3
3
5
3
3
3
6
2
3
6
3
4
4
3
4
5
4
4
5
1
9
3
4
1
3
3
5
3
3
2
6
2
3
7
4
4
4
3
4
4
4
4
6
1
9
3
4
1
3
3
5
3
3
2
6
2
3
7
4
4
4
3
4
4
4
4
6
1
7
3
4
1
3
3
5
3
3
2
6
2
3
6
3
4
4
3
4
4
4
4
6
1
8
3
4
1
3
3
5
3
3
2
6
2
3
7
3
4
4
3
4
4
4
4
6
1
8
3
4
1
3
3
5
3
3
2
6
2
3
7
3
4
4
3
4
4
4
4
6
1
7
3
4
1
3
3
5
3
3
2
6
2
3
6
3
4
4
3
4
4
4
4
6
1
8
2
4
1
3
3
5
3
3
2
6
2
3
7
3
4
4
3
4
4
4
4
5
1
8
2
4
1
3
3
5
3
3
2
6
2
3
7
3
4
4
3
4
4
4
4
5
1
8
2
4
1
4
3
5
3
3
2
6
2
3
8
3
4
4
3
4
4
4
4
5
1
8
3
4
1
4
3
5
3
3
2
6
2
3
8
3
4
4
3
4
4
4
4
6
1
8
3
4
1
4
3
5
3
3
2
6
2
3
8
3
4
4
3
4
4
4
4
6
1
8
3
4
1
5
3
5
3
3
2
6
2
3
7
4
4
4
3
4
4
4
4
7
1
9
3
4
1
4
3
5
3
3
2
6
2
3
8
4
4
4
3
4
4
4
4
6
1
7
3
4
1
3
3
5
3
3
2
6
2
3
6
3
4
4
3
4
4
4
4
6
1
9
3
4
1
5
3
5
3
3
2
6
2
3
8
4
4
4
3
4
4
4
4
7
1
8
3
4
1
5
3
5
3
3
2
6
2
3
8
3
4
4
3
4
4
4
4
7
1
8
3
4
1
5
3
4
3
3
2
6
2
3
8
3
4
4
3
4
4
4
3
7
1
7
2
4
1
5
3
5
3
3
2
6
2
3
7
3
4
4
3
4
4
4
4
6
1
7
2
4
1
5
3
5
3
3
2
6
2
3
7
3
4
4
3
4
4
4
4
6
1
7
3
4
1
5
3
5
3
3
2
6
2
3
7
3
4
4
3
4
4
4
4
7
1
7
3
4
1
4
3
5
3
3
2
6
2
3
7
3
4
4
3
4
4
4
4
6
1
8
3
4
1
5
3
5
3
3
2
6
2
3
7
4
4
4
3
4
4
4
4
7
2
8
3
4
1
4
3
5
3
3
2
6
3
3
8
3
4
4
3
4
4
4
4
6
1
7
3
4
1
4
3
5
3
3
2
6
2
3
7
3
4
4
3
4
4
4
4
6
1
7
3
4
1
4
3
5
3
3
2
6
2
3
7
3
4
4
3
4
4
4
4
6
1
8
3
4
1
4
3
5
3
3
2
6
2
3
8
3
4
4
3
4
4
4
4
6
1
7
3
4
1
4
3
5
3
3
2
6
2
3
7
3
4
4
3
4
4
4
4
6
2
8
3
4
1
4
3
5
3
3
2
6
3
3
8
3
4
4
3
4
4
4
4
6
1
8
2
4
1
5
3
4
3
3
2
6
2
4
8
3
4
4
3
4
4
4
3
5
1
8
3
4
1
5
3
5
3
3
2
6
2
4
8
3
4
4
3
4
4
4
4
6
1
8
3
4
1
4
3
5
3
3
2
6
2
3
8
3
4
4
3
4
4
4
4
6
1
8
3
4
1
4
3
4
3
3
2
6
2
3
8
3
4
4
3
4
4
4
3
6
2
8
3
4
1
4
3
4
3
3
2
6
3
3
8
3
4
4
3
4
4
4
3
6
1
7
3
4
1
4
3
4
3
3
2
6
2
3
7
3
4
4
3
4
4
4
3
6
2
8
3
4
1
4
3
4
3
3
2
6
3
3
8
3
4
4
3
4
4
4
3
6
1
8
3
4
1
4
3
4
3
3
2
6
2
3
8
3
4
4
3
4
4
4
3
6
2
8
3
4
1
5
3
4
3
3
2
6
3
4
8
3
4
4
3
4
4
4
3
6
1
8
3
4
1
5
3
4
3
3
2
6
2
4
8
3
4
4
3
4
4
4
3
6
2
8
3
4
1
5
3
4
3
3
2
6
3
4
8
3
4
4
3
4
4
4
3
6
1
8
3
4
1
5
3
4
3
3
2
6
2
4
8
3
4
4
3
4
4
4
3
6
1
8
3
4
1
4
3
4
3
3
2
6
2
3
8
3
4
4
3
4
4
4
3
6
1
8
3
4
1
5
3
4
3
3
2
6
2
3
8
3
3
3
3
4
4
4
3
7
1
8
3
4
1
5
3
4
3
3
2
6
2
3
8
3
3
3
3
4
4
4
3
7
1
8
3
4
1
6
3
4
3
3
2
6
2
4
8
3
4
4
3
4
4
4
3
7
1
8
3
4
1
5
3
5
3
3
2
6
2
3
8
3
3
3
3
4
4
4
4
7
2
8
2
4
1
4
3
5
3
3
2
6
3
3
8
3
4
4
3
4
4
4
4
5
1
8
3
4
1
4
3
4
3
3
2
6
2
3
8
3
4
4
3
4
4
4
3
6
2
8
3
4
1
5
3
4
3
3
2
6
3
3
8
3
3
3
3
4
4
4
3
7
1
8
2
4
1
5
3
4
3
3
2
6
2
3
8
3
3
3
3
4
4
4
3
6
1
8
2
4
1
5
3
4
3
3
2
6
2
3
8
3
3
3
3
4
4
4
3
6
1
8
3
4
1
4
3
4
3
3
2
6
2
3
8
3
3
3
3
4
4
4
3
6
1
8
3
4
1
5
3
4
3
3
2
6
2
3
8
3
4
4
3
4
4
4
3
7
1
8
3
4
1
4
3
4
3
3
2
6
2
3
8
3
4
4
3
4
4
4
3
6
1
8
2
4
1
5
3
4
3
3
2
6
2
3
8
3
4
4
3
4
4
4
3
6
1
8
3
4
1
5
3
4
3
3
2
6
2
3
8
3
4
4
3
4
4
4
3
7
1
8
3
4
1
5
3
4
3
3
2
6
2
3
8
3
4
4
3
4
4
4
3
7
1
8
3
4
1
5
3
4
3
3
2
7
2
3
8
3
4
4
3
4
4
4
3
8
1
8
3
4
1
5
3
4
3
3
2
6
2
4
8
3
4
4
3
4
4
4
3
6
1
8
3
4
1
4
3
4
3
3
2
7
2
3
8
3
4
4
3
4
4
4
3
7
1
8
2
4
1
5
3
4
3
3
2
7
2
3
8
3
4
4
3
4
4
4
3
7
1
8
3
4
1
4
3
4
3
3
2
6
2
3
8
3
4
4
3
4
4
4
3
6
1
8
3
4
1
5
3
4
3
3
2
6
2
3
8
3
4
4
3
4
4
4
3
7
1
8
3
4
1
5
3
4
3
3
2
6
2
3
8
3
4
4
3
4
4
4
3
7
1
8
3
4
1
5
3
4
3
3
2
6
2
3
8
3
4
4
3
4
4
4
3
7
1
8
3
4
1
5
3
4
3
3
2
6
2
3
8
3
4
4
3
4
4
4
3
7
1
7
2
4
1
4
3
5
3
3
2
6
2
3
7
3
4
4
3
4
4
4
4
5
1
8
3
4
1
5
3
5
3
3
2
6
2
3
8
3
4
4
3
4
4
4
4
7
1
8
2
4
1
5
3
4
3
3
2
6
2
3
8
3
4
4
3
4
4
4
3
6
1
7
3
4
1
5
3
4
3
3
2
6
2
3
7
3
4
4
3
4
4
4
3
7
1
8
3
4
1
5
3
5
3
3
2
6
2
3
8
3
4
4
3
4
4
4
4
7
1
8
3
4
1
5
3
4
3
3
2
6
2
3
8
3
4
4
3
4
4
4
3
7
1
8
3
4
1
5
3
5
3
3
2
6
2
3
8
3
4
4
3
4
4
4
4
7
1
8
3
4
1
5
3
5
3
3
2
6
2
3
8
3
4
4
3
4
4
4
4
7
1
9
3
4
1
5
3
5
3
3
2
6
2
3
8
4
4
4
3
4
4
4
4
7
1
7
3
4
1
4
3
5
3
3
2
6
2
3
7
3
4
4
3
4
4
4
4
6
1
8
3
4
1
5
3
5
3
3
2
6
2
3
8
3
4
4
3
4
4
4
4
7
1
7
3
4
1
4
3
5
3
3
2
6
2
3
7
3
4
4
3
4
4
4
4
6
1
9
3
4
1
4
3
5
3
3
2
6
2
3
8
4
4
4
3
4
4
4
4
6
1
8
3
4
1
4
3
4
3
3
2
6
2
3
7
4
4
4
3
4
4
4
3
6
1
8
2
4
1
4
3
4
3
3
2
6
2
3
7
4
4
4
3
4
4
4
3
5
1
8
3
4
1
4
3
5
3
3
2
6
2
3
7
4
4
4
3
4
4
4
4
6
1
8
3
4
1
4
3
4
3
3
2
6
2
3
7
4
4
4
3
4
4
4
3
6
1
8
3
4
1
5
3
4
3
3
2
6
2
4
7
4
4
4
3
4
4
4
3
6
1
8
3
4
1
5
3
4
3
3
2
6
2
4
7
4
4
4
3
4
4
4
3
6
1
8
2
4
1
5
3
5
3
3
2
6
2
4
7
4
4
4
3
4
4
4
4
5
1
8
3
4
1
4
3
5
3
3
2
6
2
3
7
4
4
4
3
4
4
4
4
6
1
8
3
4
1
5
3
4
3
3
2
6
2
4
7
4
4
4
3
4
4
4
3
6
1
8
3
4
1
4
3
5
3
3
2
6
2
3
7
4
4
4
3
4
4
4
4
6
1
8
3
4
1
5
3
5
3
3
2
6
2
4
7
4
4
4
3
4
4
4
4
6
1
8
3
4
1
5
3
5
3
3
2
6
2
4
7
4
4
4
3
4
4
4
4
6
1
8
3
4
1
5
3
5
3
3
2
6
2
4
7
4
4
4
3
4
4
4
4
6
1
8
3
4
1
4
3
5
3
3
2
6
2
3
7
4
4
4
3
4
4
4
4
6
1
9
3
4
1
4
3
5
3
3
2
6
2
3
8
4
4
4
3
4
4
4
4
6
1
8
3
4
1
4
3
5
3
3
2
6
2
3
7
4
4
4
3
4
4
4
4
6
1
9
3
4
1
4
3
5
3
3
2
6
2
3
8
4
4
4
3
4
4
4
4
6
2
9
3
4
1
5
3
5
3
3
2
6
3
3
8
4
4
4
3
4
4
4
4
7
2
8
3
4
1
4
3
4
3
3
2
6
3
3
7
4
4
4
3
4
4
4
3
6
1
8
3
4
1
5
3
5
3
3
2
6
2
3
7
4
4
4
3
4
4
4
4
7
1
9
3
4
1
5
3
5
3
3
2
6
2
3
8
4
4
4
3
4
4
4
4
7
1
8
3
4
1
3
3
5
3
3
2
7
2
3
6
4
4
4
3
4
4
4
4
7
2
9
3
4
1
3
3
5
3
3
2
6
3
3
7
4
3
3
3
4
4
4
4
6
1
8
3
4
1
3
3
5
3
3
2
6
2
3
6
4
4
4
3
4
4
4
4
6
1
8
3
4
1
4
3
5
3
3
2
6
2
3
7
4
4
4
3
4
4
4
4
6
1
8
3
4
1
4
3
5
3
3
2
6
2
3
7
4
4
4
3
4
4
4
4
6
1
9
3
4
1
4
3
5
3
3
3
6
2
3
8
4
4
4
3
4
5
4
4
6
2
9
2
4
1
4
3
5
3
3
2
6
3
3
8
4
4
4
3
4
4
4
4
5
1
9
3
4
1
4
3
5
3
3
2
6
2
3
8
4
3
3
3
4
4
4
4
6
1
9
2
4
1
4
3
5
3
3
2
6
2
3
8
4
4
4
3
4
4
4
4
5
1
9
2
4
1
5
3
5
3
3
3
6
2
3
8
4
4
4
3
4
5
4
4
6
1
9
3
4
1
4
3
5
3
3
2
6
2
3
8
4
4
4
3
4
4
4
4
6
2
9
3
4
1
5
3
5
3
3
2
6
3
3
8
4
4
4
3
4
4
4
4
7
1
9
3
4
1
4
3
5
3
3
2
6
2
3
8
4
4
4
3
4
4
4
4
6
1
9
3
4
1
4
3
5
3
3
2
6
2
3
8
4
4
4
3
4
4
4
4
6
1
9
3
4
1
5
3
5
3
3
2
6
2
3
8
4
4
4
3
4
4
4
4
7
1
9
3
4
1
4
3
5
3
3
2
6
2
3
8
4
4
4
3
4
4
4
4
6
1
9
3
4
1
5
3
5
3
3
2
6
2
3
8
4
4
4
3
4
4
4
4
7
1
9
3
4
1
4
3
5
3
3
2
6
2
3
7
4
4
4
3
4
4
4
4
7
1
8
2
4
1
4
3
5
3
3
2
6
2
3
6
4
4
4
3
4
4
4
4
6
1
9
3
4
1
3
3
5
3
3
2
6
2
3
7
4
4
4
3
4
4
4
4
6
1
8
3
4
1
4
3
5
3
3
2
6
2
3
6
4
4
4
3
4
4
4
4
7
1
9
3
4
1
5
3
5
3
3
2
6
2
3
8
4
4
4
3
4
4
4
4
7
1
9
3
4
1
5
3
5
4
3
2
6
2
3
8
4
4
4
4
4
4
4
4
7
1
9
3
4
1
4
3
5
3
3
2
6
2
3
8
4
4
4
3
4
4
4
4
6
1
9
3
4
1
4
3
5
3
3
2
6
2
3
8
4
4
4
3
4
4
4
4
6
1
9
3
4
1
4
3
5
3
3
2
6
2
3
8
4
4
4
3
4
4
4
4
6
2
9
3
4
1
4
3
5
3
3
2
6
3
3
8
4
4
4
3
4
4
4
4
6
2
9
3
4
1
4
3
5
3
3
2
6
3
3
8
4
4
4
3
4
4
4
4
6
1
9
3
4
1
4
3
5
3
3
2
6
2
3
8
4
4
4
3
4
4
4
4
6
2
9
3
4
1
4
3
5
3
3
2
6
3
3
8
4
4
4
3
4
4
4
4
6
2
9
3
4
1
3
3
5
3
3
2
6
3
3
7
4
4
4
3
4
4
4
4
6
1
9
3
4
1
4
3
5
3
3
2
6
2
3
8
4
4
4
3
4
4
4
4
6
1
9
3
4
1
4
3
5
3
3
2
6
2
3
8
4
4
4
3
4
4
4
4
6
1
9
3
4
1
4
3
5
3
3
2
6
2
3
8
4
4
4
3
4
4
4
4
6
1
9
3
4
1
4
3
5
3
3
2
6
2
3
8
4
4
4
3
4
4
4
4
6
1
9
3
4
1
4
3
4
3
3
2
6
2
3
8
4
4
4
3
4
4
4
3
6
2
9
3
4
1
4
3
5
3
3
2
6
3
3
8
4
4
4
3
4
4
4
4
6
1
9
3
4
1
4
3
5
3
3
2
6
2
3
8
4
4
4
3
4
4
4
4
6
1
9
3
4
1
4
3
4
3
3
2
6
2
3
8
4
4
4
3
4
4
4
3
6
1
9
2
4
1
4
3
4
3
3
2
6
2
3
8
4
4
4
3
4
4
4
3
5
1
9
3
4
1
4
3
4
3
3
2
6
2
3
8
4
4
4
3
4
4
4
3
6
1
8
2
4
1
4
3
4
3
3
3
6
2
3
7
4
4
4
3
4
5
4
3
5
1
9
2
4
1
4
3
4
3
3
2
6
2
3
8
4
4
4
3
4
4
4
3
5
2
9
2
4
1
4
3
5
3
3
2
7
3
3
8
4
4
4
3
4
4
4
4
6
1
9
2
4
1
4
3
5
3
3
2
6
2
3
8
4
4
4
3
4
4
4
4
5
1
9
2
4
1
5
3
5
3
3
2
6
2
3
8
4
4
4
3
4
4
4
4
6
2
8
2
4
1
5
3
5
3
3
2
6
3
3
7
4
4
4
3
4
4
4
4
6
2
9
3
4
1
5
3
5
3
3
3
6
3
3
8
4
4
4
3
4
5
4
4
7
2
9
2
4
1
4
3
5
3
3
3
6
3
3
8
4
4
4
3
4
5
4
4
5
1
9
2
4
1
4
3
5
3
3
3
6
2
3
8
4
4
4
3
4
5
4
4
5
1
9
2
4
1
4
3
5
3
3
3
6
2
3
8
4
4
4
3
4
5
4
4
5
1
9
3
4
1
4
3
5
3
3
2
6
2
3
8
4
4
4
3
4
4
4
4
6
1
8
3
4
1
4
3
5
3
3
2
6
2
3
7
4
4
4
3
4
4
4
4
6
2
8
3
4
1
4
3
5
3
3
2
6
3
3
7
4
4
4
3
4
4
4
4
6
2
8
2
4
1
4
3
5
3
3
3
6
3
3
7
4
4
4
3
4
5
4
4
5
2
9
3
4
1
4
3
5
3
3
3
6
3
3
8
4
4
4
3
4
5
4
4
6
2
9
3
4
1
4
3
5
3
3
3
6
3
3
8
4
4
4
3
4
5
4
4
6
2
9
3
4
1
4
3
5
3
3
2
7
3
3
8
4
4
4
3
4
4
4
4
7
2
8
3
4
1
4
3
5
3
3
2
6
3
3
7
4
4
4
3
4
4
4
4
6
1
9
2
4
1
4
3
5
3
3
2
6
2
3
8
4
4
4
3
4
4
4
4
5
1
9
3
4
1
4
3
5
3
3
2
6
2
3
8
4
4
4
3
4
4
4
4
6
1
9
3
4
1
4
3
5
3
3
2
6
2
3
8
4
4
4
3
4
4
4
4
6
2
8
3
4
1
4
3
5
3
3
2
7
3
3
7
4
4
4
3
4
4
4
4
7
2
8
3
4
1
4
3
5
3
3
2
6
3
3
7
4
4
4
3
4
4
4
4
6
2
8
3
4
1
4
3
5
3
3
2
6
3
3
7
4
4
4
3
4
4
4
4
6
2
8
2
4
1
4
3
5
3
3
2
6
3
3
7
4
4
4
3
4
4
4
4
5
2
9
3
4
1
4
3
5
3
3
2
6
3
3
8
4
4
4
3
4
4
4
4
6
2
8
3
4
1
4
3
5
3
3
2
6
3
3
7
4
4
4
3
4
4
4
4
6
2
8
3
4
1
4
3
5
3
3
2
6
3
3
7
4
4
4
3
4
4
4
4
6
1
8
3
4
1
4
3
5
3
3
2
6
2
3
7
4
4
4
3
4
4
4
4
6
1
8
3
4
1
3
3
5
3
3
2
6
2
3
5
3
4
4
3
4
4
4
4
6
1
8
3
4
1
3
3
5
3
3
2
6
2
3
6
4
4
4
3
4
4
4
4
6
1
8
3
4
1
3
3
5
3
3
2
6
2
3
6
4
4
4
3
4
4
4
4
6
1
8
3
4
1
4
3
5
3
3
2
6
2
3
7
4
4
4
3
4
4
4
4
6
2
8
3
4
1
3
3
5
3
3
2
6
3
3
6
4
4
4
3
4
4
4
4
6
1
9
2
4
1
3
3
5
3
3
2
6
2
3
7
4
4
4
3
4
4
4
4
5
2
9
3
4
1
4
3
5
3
3
2
6
3
3
8
4
4
4
3
4
4
4
4
6
1
9
3
4
1
3
3
5
3
3
2
6
2
3
7
4
4
4
3
4
4
4
4
6
1
9
3
4
1
3
3
5
3
3
2
6
2
3
7
4
4
4
3
4
4
4
4
6
1
9
3
4
1
3
3
5
3
3
2
6
2
3
7
4
4
4
3
4
4
4
4
6
1
9
3
4
1
3
3
5
3
3
2
6
2
3
7
4
4
4
3
4
4
4
4
6
1
9
3
4
1
3
3
5
3
4
2
6
3
3
7
4
4
4
3
4
4
4
4
6
1
8
3
4
1
3
3
5
3
3
2
6
2
3
6
4
4
4
3
4
4
4
4
6
1
9
2
4
1
3
3
5
3
3
2
6
2
3
7
4
3
3
3
4
4
4
4
5
1
8
3
4
1
3
3
5
3
3
2
6
2
3
6
4
4
4
3
4
4
4
4
6
1
9
3
4
1
3
3
5
3
3
2
6
2
3
7
4
4
4
3
4
4
4
4
6
1
8
3
4
1
3
3
5
3
3
2
6
2
3
6
4
4
4
3
4
4
4
4
6
1
8
3
4
1
3
3
5
3
3
2
6
2
3
6
4
4
4
3
4
4
4
4
6
1
9
3
4
1
3
3
5
3
3
2
6
2
3
7
4
4
4
3
4
4
4
4
6
1
9
3
4
1
3
3
5
3
3
2
6
2
3
7
4
4
4
3
4
4
4
4
6
1
8
3
4
1
3
3
5
3
3
2
6
2
3
6
4
4
4
3
4
4
4
4
6
1
8
3
4
1
3
3
5
3
3
2
6
2
3
6
4
4
4
3
4
4
4
4
6
1
9
3
4
1
3
3
5
3
3
2
6
2
3
7
4
4
4
3
4
4
4
4
6
1
9
3
4
1
3
3
5
3
3
2
6
2
3
7
4
3
3
3
4
4
4
4
6
1
9
3
4
1
3
3
5
3
3
2
6
2
3
6
3
4
4
3
4
4
4
4
6
1
8
3
4
1
3
3
5
3
3
2
6
2
3
6
4
3
3
3
4
4
4
4
6
1
9
3
4
1
3
3
5
3
3
2
7
2
3
7
4
4
4
3
4
4
4
4
7
1
9
3
4
1
3
3
5
3
3
2
6
2
3
7
4
4
4
3
4
4
4
4
6
1
9
3
4
1
3
3
5
3
3
2
6
2
3
7
4
4
4
3
4
4
4
4
6
1
9
3
4
1
3
3
5
3
3
2
6
2
3
7
4
4
4
3
4
4
4
4
6
1
8
3
4
1
3
3
5
3
3
2
6
2
3
6
4
4
4
3
4
4
4
4
6
1
8
2
4
1
3
3
5
3
3
2
6
2
3
6
4
4
4
3
4
4
4
4
5
1
8
2
4
1
3
3
5
3
3
2
6
2
3
6
4
4
4
3
4
4
4
4
5
1
8
3
4
1
3
3
5
3
4
2
6
3
3
6
4
4
4
3
4
4
4
4
6
1
8
2
4
1
3
3
5
3
3
2
6
2
3
6
4
4
4
3
4
4
4
4
5
1
8
3
4
1
3
3
5
3
3
2
6
2
3
6
4
4
4
3
4
4
4
4
6
1
8
3
4
1
3
3
5
3
3
2
6
2
3
6
4
4
4
3
4
4
4
4
6
1
8
3
4
1
3
3
5
3
3
2
6
2
3
6
4
4
4
3
4
4
4
4
6
1
8
2
4
1
4
3
5
3
3
2
6
2
3
6
4
4
4
3
4
4
4
4
6
1
8
2
4
1
3
3
5
3
3
2
6
2
3
6
4
3
3
3
4
4
4
4
5
1
8
2
4
1
3
3
5
3
3
2
6
2
3
6
4
4
4
3
4
4
4
4
5
1
8
2
4
1
3
3
5
3
4
2
6
3
3
5
3
4
4
3
4
4
4
4
5
1
8
3
4
1
3
3
5
3
4
2
6
3
3
6
4
4
4
3
4
4
4
4
6
1
8
3
4
1
3
3
5
3
4
2
6
3
3
6
4
3
3
3
4
4
4
4
6
1
8
2
4
1
3
3
5
3
4
2
6
3
3
6
4
3
3
3
4
4
4
4
5
1
8
3
4
1
3
3
5
3
3
2
7
2
3
6
4
3
3
3
4
4
4
4
7
1
9
3
4
1
3
3
5
3
3
2
6
2
3
7
4
4
4
3
4
4
4
4
6
1
9
3
4
1
3
3
5
3
3
2
7
2
3
7
4
3
3
3
4
4
4
4
7
2
8
3
4
1
3
3
5
3
3
3
6
3
3
6
4
3
3
3
4
5
4
4
6
2
8
3
4
1
3
3
5
3
3
2
6
3
3
6
4
3
3
3
4
4
4
4
6
2
9
3
4
1
4
3
5
3
4
2
6
4
3
7
4
3
3
3
4
4
4
4
7
2
9
3
4
1
3
3
5
3
3
2
6
3
3
7
4
3
3
3
4
4
4
4
6
2
8
3
4
1
4
3
5
3
3
2
6
3
3
6
4
4
4
3
4
4
4
4
7
2
9
3
4
1
4
3
5
3
4
2
6
4
3
7
4
3
3
3
4
4
4
4
7
2
9
3
4
1
4
3
5
3
4
2
6
4
3
7
4
4
4
3
4
4
4
4
7
2
9
3
4
1
3
3
5
3
4
2
6
4
3
7
4
3
3
3
4
4
4
4
6
2
9
3
4
1
4
3
5
3
4
2
6
4
3
7
4
4
4
3
4
4
4
4
7
2
9
3
4
1
4
3
5
3
4
2
6
4
3
7
4
4
4
3
4
4
4
4
7
2
9
3
4
1
3
3
5
3
3
2
6
3
3
7
4
4
4
3
4
4
4
4
6
2
9
3
4
1
3
3
5
3
3
2
7
3
3
7
4
4
4
3
4
4
4
4
7
2
9
2
4
1
4
3
5
3
3
2
7
3
3
7
4
4
4
3
4
4
4
4
7
2
9
2
4
1
3
3
5
3
3
2
6
3
3
7
4
4
4
3
4
4
4
4
5
2
9
2
4
1
4
3
5
3
3
2
7
3
3
7
4
4
4
3
4
4
4
4
7
2
9
2
4
1
4
3
5
3
3
2
7
3
3
7
4
4
4
3
4
4
4
4
7
2
9
2
4
1
4
3
5
3
3
2
7
3
3
7
4
4
4
3
4
4
4
4
7
2
9
2
4
1
4
3
5
3
3
2
7
3
3
7
4
4
4
3
4
4
4
4
7
2
9
2
4
1
4
3
5
3
3
2
7
3
3
7
4
4
4
3
4
4
4
4
7
2
9
2
4
1
4
3
5
3
3
2
7
3
3
7
4
4
4
3
4
4
4
4
7
2
9
2
4
1
4
3
5
3
3
2
6
3
3
7
4
4
4
3
4
4
4
4
6
2
9
2
4
1
4
3
5
3
3
2
7
3
3
7
4
4
4
3
4
4
4
4
7
2
9
2
4
1
4
3
5
3
3
2
7
3
3
7
4
4
4
3
4
4
4
4
7
2
9
2
4
1
4
3
5
3
3
3
7
3
3
7
4
4
4
3
4
5
4
4
7
2
9
3
4
1
4
3
5
3
3
2
7
3
3
7
4
4
4
3
4
4
4
4
8
2
9
3
4
1
4
3
5
3
3
2
7
3
3
7
4
4
4
3
4
4
4
4
8
2
9
2
4
1
4
3
5
3
3
2
6
3
3
7
4
4
4
3
4
4
4
4
6
2
9
3
4
1
4
3
5
3
3
2
6
3
3
7
4
4
4
3
4
4
4
4
7
2
9
3
4
1
4
3
5
3
3
2
6
3
3
7
4
4
4
3
4
4
4
4
7
2
9
3
4
1
4
3
5
3
3
3
7
3
3
7
4
4
4
3
4
5
4
4
8
2
9
3
4
1
4
3
5
3
3
2
6
3
3
7
4
4
4
3
4
4
4
4
7
2
9
3
4
1
4
3
5
3
3
3
6
3
3
7
4
4
4
3
4
5
4
4
7
2
9
3
4
1
4
3
5
3
3
2
6
3
3
7
4
4
4
3
4
4
4
4
7
2
9
2
4
1
4
3
5
3
3
2
6
3
3
7
4
4
4
3
4
4
4
4
6
2
9
3
4
1
4
3
5
3
3
2
6
3
3
7
4
4
4
3
4
4
4
4
7
2
9
3
4
1
4
3
5
3
3
2
6
3
3
7
4
4
4
3
4
4
4
4
7
2
9
3
4
1
4
3
5
3
3
2
6
3
3
7
4
4
4
3
4
4
4
4
7
2
9
2
4
1
4
3
5
3
3
2
6
3
3
7
4
4
4
3
4
4
4
4
6
2
9
2
4
1
4
3
5
3
3
2
6
3
3
7
4
4
4
3
4
4
4
4
6
2
9
3
4
1
4
3
5
3
3
2
6
3
3
7
4
4
4
3
4
4
4
4
7
2
9
2
4
1
3
3
5
3
3
2
6
3
3
7
4
4
4
3
4
4
4
4
5
2
9
3
4
1
4
3
5
3
3
2
6
3
3
7
4
4
4
3
4
4
4
4
7
2
9
3
4
1
4
3
5
3
3
3
6
3
3
7
4
4
4
3
4
5
4
4
7
2
9
3
4
1
4
3
5
3
3
3
6
3
3
7
4
4
4
3
4
5
4
4
7
2
9
2
4
1
3
3
5
3
3
3
6
3
3
7
4
4
4
3
4
5
4
4
5
2
9
2
4
1
4
3
5
3
3
3
6
3
3
7
4
4
4
3
4
5
4
4
6
2
9
3
4
1
4
3
5
3
3
2
7
3
3
7
4
4
4
3
4
4
4
4
8
2
9
3
4
1
4
3
5
3
3
2
7
3
3
7
4
4
4
3
4
4
4
4
8
2
9
3
4
1
4
3
5
3
3
2
7
3
3
7
4
4
4
3
4
4
4
4
8
2
9
3
4
1
4
3
5
3
3
3
6
3
3
7
4
4
4
3
4
5
4
4
7
2
9
2
4
1
4
3
5
3
3
3
7
3
3
7
4
4
4
3
4
5
4
4
7
2
9
2
4
1
3
3
5
3
3
2
7
3
3
7
4
4
4
3
4
4
4
4
6
2
9
2
4
1
4
3
5
3
3
2
7
3
3
7
4
4
4
3
4
4
4
4
7
2
9
2
4
1
3
3
5
3
3
2
7
3
3
7
4
4
4
3
4
4
4
4
6
2
9
2
4
1
3
3
5
3
3
2
7
3
3
7
4
4
4
3
4
4
4
4
6
2
9
2
4
1
3
3
5
3
3
2
6
3
3
7
4
4
4
3
4
4
4
4
5
2
9
3
4
1
3
3
5
3
3
2
6
3
3
7
4
3
3
3
4
4
4
4
6
2
9
3
4
1
3
3
5
3
3
3
6
3
3
7
4
3
3
3
4
5
4
4
6
2
9
2
4
1
3
3
5
3
3
3
6
3
3
7
4
3
3
3
4
5
4
4
5
2
9
2
4
1
3
3
5
3
3
3
6
3
3
7
4
3
3
3
4
5
4
4
5
2
9
2
4
1
3
3
5
3
3
3
6
3
3
7
4
4
4
3
4
5
4
4
5
2
9
2
4
1
3
3
5
3
3
3
6
3
3
7
4
4
4
3
4
5
4
4
5
2
9
2
4
1
3
3
5
3
3
2
6
3
3
7
4
4
4
3
4
4
4
4
5
2
9
2
4
1
3
3
5
3
3
3
6
3
3
7
4
4
4
3
4
5
4
4
5
2
9
2
4
1
3
3
5
3
3
2
6
3
3
7
4
4
4
3
4
4
4
4
5
2
9
2
4
1
4
3
5
3
3
2
6
3
3
8
4
4
4
3
4
4
4
4
5
2
9
2
4
1
3
3
5
3
3
2
6
3
3
7
4
4
4
3
4
4
4
4
5
2
9
2
4
1
3
3
5
3
3
2
6
3
3
7
4
4
4
3
4
4
4
4
5
2
9
2
4
1
3
3
5
3
3
2
6
3
3
7
4
3
3
3
4
4
4
4
5
2
9
2
4
1
3
3
5
3
3
2
6
3
3
7
4
3
3
3
4
4
4
4
5
2
9
2
4
1
3
3
5
3
3
2
6
3
3
7
4
3
3
3
4
4
4
4
5
2
9
2
4
1
3
3
5
3
3
2
6
3
3
7
4
3
3
3
4
4
4
4
5
2
9
2
4
1
3
3
5
3
3
2
6
3
3
7
4
3
3
3
4
4
4
4
5
2
9
2
4
1
3
3
5
3
3
2
6
3
3
7
4
4
4
3
4
4
4
4
5
2
9
2
4
1
3
3
5
3
3
2
6
3
3
7
4
4
4
3
4
4
4
4
5
2
9
3
4
1
3
3
5
3
3
2
6
3
3
7
4
4
4
3
4
4
4
4
6
2
9
2
4
1
3
3
5
3
3
2
6
3
3
7
4
4
4
3
4
4
4
4
5
2
9
3
4
1
3
3
5
3
3
2
6
3
3
7
4
4
4
3
4
4
4
4
6
2
9
3
4
1
3
3
5
3
3
2
6
3
3
7
4
4
4
3
4
4
4
4
6
2
9
3
4
1
3
3
5
3
3
2
6
3
3
7
4
4
4
3
4
4
4
4
6
2
8
3
4
1
3
3
5
3
3
2
6
3
3
6
4
4
4
3
4
4
4
4
6
2
9
2
4
1
3
3
5
3
3
2
6
3
3
7
4
4
4
3
4
4
4
4
5
2
9
3
4
1
3
3
5
3
3
2
6
3
3
7
4
4
4
3
4
4
4
4
6
2
9
3
4
1
3
3
5
3
3
2
6
3
3
7
4
4
4
3
4
4
4
4
6
2
9
3
4
1
3
3
5
3
3
2
7
3
3
7
4
4
4
3
4
4
4
4
7
2
8
3
4
1
4
3
5
3
3
2
7
3
3
6
4
4
4
3
4
4
4
4
8
2
9
3
4
1
4
3
5
3
3
2
7
3
3
7
4
4
4
3
4
4
4
4
8
2
9
3
4
1
5
3
5
3
3
2
6
3
3
8
4
4
4
3
4
4
4
4
7
2
9
3
4
1
5
3
5
3
3
2
6
3
3
8
4
4
4
3
4
4
4
4
7
2
8
3
4
1
4
3
5
3
3
2
6
3
3
6
4
4
4
3
4
4
4
4
7
2
9
3
4
1
4
3
5
3
3
2
6
3
3
8
4
4
4
3
4
4
4
4
6
2
9
2
4
1
4
3
5
3
3
2
6
3
3
8
4
4
4
3
4
4
4
4
5
2
8
3
4
1
4
3
5
3
3
2
6
3
3
7
4
4
4
3
4
4
4
4
6
2
9
2
4
1
4
3
5
3
3
2
6
3
3
8
4
4
4
3
4
4
4
4
5
2
9
3
4
1
4
3
5
3
3
2
6
3
3
8
4
4
4
3
4
4
4
4
6
2
9
3
4
1
4
3
5
3
3
2
6
3
3
8
4
4
4
3
4
4
4
4
6
2
9
2
4
1
4
3
5
3
3
2
6
3
3
8
4
4
4
3
4
4
4
4
5
2
9
3
4
1
4
3
5
3
3
2
6
3
3
8
4
4
4
3
4
4
4
4
6
2
9
3
4
1
4
3
5
3
3
2
6
3
3
8
4
4
4
3
4
4
4
4
6
2
9
3
4
1
4
3
5
3
3
2
6
3
3
8
4
4
4
3
4
4
4
4
6
2
9
3
4
1
4
3
5
3
3
2
6
3
3
8
4
4
4
3
4
4
4
4
6
2
9
3
4
1
4
3
5
3
3
2
6
3
3
8
4
4
4
3
4
4
4
4
6
2
9
2
4
1
4
3
5
3
3
2
6
3
3
8
4
4
4
3
4
4
4
4
5
2
9
2
4
1
5
3
5
3
3
2
6
3
3
8
4
4
4
3
4
4
4
4
6
2
9
3
4
1
5
3
5
3
3
2
6
3
3
8
4
4
4
3
4
4
4
4
7
2
9
2
4
1
5
3
5
3
3
2
6
3
3
8
4
4
4
3
4
4
4
4
6
2
8
2
4
1
5
3
4
3
3
2
6
3
3
8
4
4
4
3
4
4
4
4
6
2
9
2
4
1
5
3
5
3
3
2
6
3
3
8
4
4
4
3
4
4
4
4
6
2
9
3
4
1
5
3
5
3
3
2
6
3
3
8
4
4
4
3
4
4
4
4
7
2
9
2
4
1
4
3
5
3
3
2
6
3
3
8
4
4
4
3
4
4
4
4
5
2
9
2
4
1
5
3
5
3
3
2
6
3
3
8
4
4
4
3
4
4
4
4
6
2
9
2
4
1
5
3
5
3
3
2
6
3
3
8
4
4
4
3
4
4
4
4
6
2
9
2
4
1
5
3
5
3
3
2
6
3
3
8
4
4
4
3
4
4
4
4
6
2
9
2
4
1
4
3
5
3
3
2
6
3
3
8
4
4
4
3
4
4
4
4
5
2
9
3
4
1
4
3
5
3
3
2
6
3
3
8
4
4
4
3
4
4
4
4
6
2
9
2
4
1
5
3
5
3
3
2
6
3
3
8
4
4
4
3
4
4
4
4
6
2
9
2
4
1
4
3
5
3
3
2
6
3
3
8
4
4
4
3
4
4
4
4
5
2
9
2
4
1
4
3
5
3
3
2
6
3
3
8
4
4
4
3
4
4
4
4
5
2
9
2
4
1
4
3
5
3
3
2
6
3
3
8
4
4
4
3
4
4
4
4
5
2
9
2
4
1
4
3
5
3
3
2
6
3
3
8
4
4
4
3
4
4
4
4
5
2
9
2
4
1
4
3
5
3
3
2
6
3
3
8
4
4
4
3
4
4
4
4
5
2
9
2
4
1
4
3
5
3
3
2
6
3
3
8
4
4
4
3
4
4
4
4
5
2
9
2
4
1
5
3
5
3
3
2
6
3
3
8
4
4
4
3
4
4
4
4
6
2
9
2
4
1
5
3
5
3
3
2
6
3
3
8
4
4
4
3
4
4
4
4
6
2
9
3
3
1
5
3
5
3
3
1
7
3
3
8
4
4
4
3
4
4
4
4
8
2
9
2
3
1
5
3
5
3
3
2
7
3
3
8
4
4
4
3
4
5
4
4
7
2
9
3
3
1
4
3
5
3
3
1
6
3
3
8
4
4
4
3
4
4
4
4
6
2
9
3
3
1
4
3
5
3
3
2
6
3
3
8
4
4
4
3
4
5
4
4
6
2
9
2
3
1
4
3
5
3
3
1
6
3
3
8
4
4
4
3
4
4
4
4
5
2
9
3
3
1
4
3
4
3
3
1
6
3
3
8
4
4
4
3
4
4
4
3
6
2
9
3
3
1
4
3
5
3
3
1
6
3
3
8
4
4
4
3
4
4
4
4
6
2
9
3
4
1
4
3
5
3
3
2
6
3
3
8
4
4
4
3
4
4
4
4
6
2
9
3
4
1
4
3
5
3
3
2
6
3
3
8
4
4
4
3
4
4
4
4
6
2
8
3
4
1
4
3
5
3
3
2
6
3
3
7
4
4
4
3
4
4
4
4
6
2
9
3
4
1
4
3
5
3
3
2
6
3
3
8
4
4
4
3
4
4
4
4
6
2
9
2
4
1
4
3
5
3
3
2
6
3
3
8
4
4
4
3
4
4
4
4
5
2
9
3
4
1
4
3
5
3
3
2
6
3
3
8
4
4
4
3
4
4
4
4
6
2
9
3
4
1
4
3
5
3
3
2
6
3
3
8
4
4
4
3
4
4
4
4
6
2
9
3
4
1
4
3
5
3
3
3
6
3
3
8
4
4
4
3
4
5
4
4
6
2
9
3
4
1
4
3
5
3
3
3
6
3
3
8
4
4
4
3
4
5
4
4
6
2
9
3
4
1
4
3
5
3
3
2
6
3
3
7
3
4
4
3
4
4
4
4
6
2
9
3
4
1
4
3
5
3
3
2
6
3
3
8
4
4
4
3
4
4
4
4
6
2
9
3
4
1
4
3
5
3
3
2
6
3
3
8
4
4
4
3
4
4
4
4
6
2
9
3
4
1
4
3
5
3
3
2
6
3
3
8
4
4
4
3
4
4
4
4
6
2
9
3
4
1
4
3
5
3
3
2
6
3
3
8
4
4
4
3
4
4
4
4
6
2
9
3
4
1
4
3
5
3
3
2
6
3
3
8
4
4
4
3
4
4
4
4
6
2
9
3
4
1
4
3
5
3
3
2
6
3
3
8
4
4
4
3
4
4
4
4
6
2
9
3
4
1
4
3
5
3
3
2
6
3
3
8
4
4
4
3
4
4
4
4
6
2
9
3
4
1
4
3
5
3
3
2
6
3
3
8
4
4
4
3
4
4
4
4
6
2
9
3
4
1
4
3
4
3
3
2
6
3
3
8
4
4
4
3
4
4
4
3
6
2
9
2
4
1
4
3
4
3
3
2
6
3
3
8
4
4
4
3
4
4
4
3
5
2
9
2
4
1
4
3
5
3
3
2
6
3
3
8
4
4
4
3
4
4
4
4
5
2
9
3
4
1
3
3
5
3
3
2
6
3
3
7
4
4
4
3
4
4
4
4
6
2
9
2
4
1
4
3
5
3
3
2
6
3
3
8
4
4
4
3
4
4
4
4
5
2
9
3
4
1
4
3
5
3
3
2
6
3
3
8
4
4
4
3
4
4
4
4
6
2
9
3
4
1
5
3
5
3
3
2
6
3
3
8
4
4
4
3
4
4
4
4
7
2
9
2
4
1
4
3
5
3
3
2
6
3
3
7
4
4
4
3
4
4
4
4
6
2
9
2
4
1
4
3
5
3
3
2
6
3
3
7
4
4
4
3
4
4
4
4
6
2
9
2
4
1
4
3
5
3
3
2
6
3
3
7
4
4
4
3
4
4
4
4
6
2
9
3
4
1
4
3
5
3
3
2
7
3
3
7
4
4
4
3
4
4
4
4
8
2
9
2
4
1
4
3
5
3
3
2
6
3
3
7
4
4
4
3
4
4
4
4
6
2
9
2
4
1
4
3
5
3
3
2
6
3
3
7
4
4
4
3
4
4
4
4
6
2
9
2
4
1
4
3
5
3
3
2
7
3
3
7
4
4
4
3
4
4
4
4
7
2
9
2
4
1
4
3
5
3
3
2
6
3
3
7
4
4
4
3
4
4
4
4
6
2
9
2
4
1
4
3
5
3
3
2
6
3
3
7
4
4
4
3
4
4
4
4
6
2
9
2
4
1
5
3
5
3
3
2
6
3
3
8
4
4
4
3
4
4
4
4
6
2
9
2
4
1
4
3
5
3
3
2
6
3
3
7
4
4
4
3
4
4
4
4
6
2
9
2
4
1
4
3
5
3
3
2
7
3
3
7
4
4
4
3
4
4
4
4
7
2
9
2
4
1
4
3
5
3
3
2
7
3
3
7
4
4
4
3
4
4
4
4
7
2
8
2
4
1
4
3
5
3
3
2
7
3
3
6
4
4
4
3
4
4
4
4
7
2
8
3
4
1
4
3
5
3
3
2
7
3
3
6
4
3
3
3
4
4
4
4
8
2
8
3
4
1
4
3
5
3
3
2
7
3
3
6
4
4
4
3
4
4
4
4
8
2
8
2
4
1
4
3
5
3
3
2
7
3
3
6
4
4
4
3
4
4
4
4
7
2
9
3
4
1
4
3
5
3
3
2
7
3
3
7
4
4
4
3
4
4
4
4
8
2
9
2
4
1
5
3
5
3
3
2
7
3
3
8
4
4
4
3
4
4
4
4
7
2
9
2
4
1
4
3
5
3
3
2
7
3
3
7
4
4
4
3
4
4
4
4
7
2
8
2
4
1
4
3
5
3
3
2
7
3
3
7
4
4
4
3
4
4
4
4
6
2
8
3
4
1
5
3
5
3
3
2
7
3
3
7
4
4
4
3
4
4
4
4
8
2
9
2
4
1
5
3
5
3
3
2
7
3
3
8
4
4
4
3
4
4
4
4
7
2
8
3
4
1
4
3
5
3
3
2
7
3
3
7
4
4
4
3
4
4
4
4
7
2
8
2
4
1
3
3
5
3
3
2
7
3
3
6
4
4
4
3
4
4
4
4
6
2
8
2
4
1
4
3
5
3
3
2
6
3
3
7
4
4
4
3
4
4
4
4
5
2
9
2
4
1
4
3
5
3
3
2
6
3
3
8
4
4
4
3
4
4
4
4
5
2
8
3
4
1
4
3
5
3
3
2
6
3
3
7
4
4
4
3
4
4
4
4
6
2
8
3
4
1
3
3
5
3
3
2
6
3
3
6
4
4
4
3
4
4
4
4
6
2
8
3
4
1
4
3
5
3
3
2
6
3
3
7
4
4
4
3
4
4
4
4
6
2
8
3
4
1
4
3
5
3
3
2
6
3
3
7
4
4
4
3
4
4
4
4
6
2
8
3
4
1
4
3
5
3
3
2
6
3
3
7
4
4
4
3
4
4
4
4
6
2
8
3
4
1
4
3
5
3
3
2
6
3
3
7
4
4
4
3
4
4
4
4
6
2
8
3
4
1
4
3
5
3
3
2
6
3
3
7
4
4
4
3
4
4
4
4
6
2
8
3
4
1
4
3
5
3
3
2
6
3
3
7
4
4
4
3
4
4
4
4
6
2
8
3
4
1
4
3
5
3
3
2
6
3
3
7
4
4
4
3
4
4
4
4
6
2
8
3
4
1
4
3
5
3
3
2
6
3
3
7
4
4
4
3
4
4
4
4
6
2
8
3
4
1
4
3
5
3
3
2
6
3
3
7
4
4
4
3
4
4
4
4
6
2
8
3
4
1
4
3
5
3
3
2
6
3
3
7
4
4
4
3
4
4
4
4
6
2
8
3
4
1
4
3
5
3
3
2
6
3
3
7
4
4
4
3
4
4
4
4
6
2
8
3
4
1
4
3
5
3
3
2
6
3
3
7
4
4
4
3
4
4
4
4
6
2
8
2
4
1
4
3
5
3
3
2
6
3
3
7
4
4
4
3
4
4
4
4
5
2
8
2
4
1
4
3
6
3
3
2
6
3
3
8
4
4
4
3
4
4
4
4
5
2
9
3
4
1
4
3
5
3
3
2
6
3
3
8
4
4
4
3
4
4
4
4
6
2
9
3
4
1
4
3
5
3
3
2
6
3
3
8
4
4
4
3
4
4
4
4
6
2
9
3
4
1
4
3
5
3
3
2
6
3
3
8
4
4
4
3
4
4
4
4
6
2
9
3
4
1
4
3
5
3
3
2
6
3
3
8
4
4
4
3
4
4
4
4
6
2
9
3
4
1
4
3
5
3
3
2
6
3
3
8
4
4
4
3
4
4
4
4
6
2
9
3
4
1
4
3
5
3
3
2
6
3
3
8
4
4
4
3
4
4
4
4
6
2
9
3
4
1
4
3
5
3
3
2
7
3
3
8
4
4
4
3
4
4
4
4
7
2
9
3
4
1
4
3
5
3
3
2
6
3
3
8
4
4
4
3
4
4
4
4
6
2
9
3
4
1
4
3
5
3
3
2
6
3
3
8
4
3
3
3
4
4
4
4
6
2
9
2
4
1
4
3
5
3
3
2
6
3
3
8
4
4
4
3
4
4
4
4
5
2
9
3
4
1
4
3
5
3
3
2
6
3
3
8
4
4
4
3
4
4
4
4
6
2
9
3
4
1
4
3
5
3
3
2
6
3
3
8
4
4
4
3
4
4
4
4
6
2
9
3
4
1
4
3
5
3
3
2
6
3
3
8
4
4
4
3
4
4
4
4
6
2
9
3
4
1
3
3
5
3
3
2
6
3
3
7
4
4
4
3
4
4
4
4
6
2
9
3
4
1
3
3
5
3
3
2
6
3
3
7
4
4
4
3
4
4
4
4
6
2
9
3
4
1
5
3
5
3
3
2
6
3
3
8
4
4
4
3
4
4
4
4
7
2
9
3
4
1
4
3
5
3
3
2
6
3
3
8
4
4
4
3
4
4
4
4
6
2
9
3
4
1
4
3
5
3
3
2
6
3
3
8
4
4
4
3
4
4
4
4
6
2
9
3
4
1
4
3
5
3
3
2
6
3
3
8
4
4
4
3
4
4
4
4
6
2
9
3
4
1
4
3
5
3
3
2
6
3
3
8
4
4
4
3
4
4
4
4
6
2
9
3
4
1
4
3
5
3
3
2
6
3
3
8
4
4
4
3
4
4
4
4
6
2
9
3
4
1
4
3
5
3
3
2
6
3
3
8
4
4
4
3
4
4
4
4
6
2
9
3
4
1
4
3
5
3
3
2
6
3
3
8
4
4
4
3
4
4
4
4
6
2
9
3
4
1
4
3
5
3
3
2
6
3
3
8
4
4
4
3
4
4
4
4
6
2
9
3
4
1
4
3
5
3
3
2
6
3
3
8
4
4
4
3
4
4
4
4
6
2
9
3
4
1
4
3
5
3
3
2
6
3
3
8
4
4
4
3
4
4
4
4
6
2
9
3
4
1
4
3
5
3
3
2
7
3
3
8
4
4
4
3
4
4
4
4
7
2
9
3
4
1
4
3
5
3
3
2
7
3
3
8
4
4
4
3
4
4
4
4
7
2
9
3
4
1
4
3
5
3
3
2
7
3
3
8
4
4
4
3
4
4
4
4
7
2
9
2
4
1
3
3
5
3
3
2
7
3
3
6
3
4
4
3
4
4
4
4
6
2
8
3
4
1
4
3
5
3
3
2
7
3
3
7
4
4
4
3
4
4
4
4
7
2
9
3
4
1
3
3
5
3
3
2
7
3
3
6
3
4
4
3
4
4
4
4
7
2
9
3
4
1
3
3
5
3
3
2
6
3
3
7
4
4
4
3
4
4
4
4
6
2
9
3
4
1
4
3
5
3
3
2
6
3
3
8
4
4
4
3
4
4
4
4
6
2
9
3
4
1
3
3
5
3
3
2
7
3
3
7
4
4
4
3
4
4
4
4
7
2
9
3
4
1
3
3
5
3
3
2
7
3
3
7
4
4
4
3
4
4
4
4
7
2
9
2
4
1
3
3
5
3
3
2
6
3
3
7
4
4
4
3
4
4
4
4
5
2
9
3
4
1
3
3
5
3
3
2
7
3
3
7
4
4
4
3
4
4
4
4
7
2
8
3
4
1
3
3
5
3
3
2
6
3
3
6
4
4
4
3
4
4
4
4
6
2
8
3
4
1
3
3
5
3
3
2
7
3
3
6
4
4
4
3
4
4
4
4
7
2
8
3
4
1
3
3
5
3
3
2
7
3
3
6
4
4
4
3
4
4
4
4
7
2
8
3
4
1
4
3
5
3
3
2
7
3
3
7
4
4
4
3
4
4
4
4
7
2
8
3
4
1
4
3
5
3
3
2
7
3
3
7
4
4
4
3
4
4
4
4
7
2
8
3
4
1
4
3
5
3
3
2
6
2
3
8
4
4
4
3
4
4
4
4
6
2
8
3
4
1
4
3
5
3
3
2
6
3
3
7
4
4
4
3
4
4
4
4
6
2
8
3
4
1
4
3
5
3
3
2
6
3
3
7
4
4
4
3
4
4
4
4
6
2
8
3
4
1
4
3
5
3
3
2
6
3
3
7
4
4
4
3
4
4
4
4
6
2
8
3
4
1
4
3
5
3
3
2
6
3
3
7
4
4
4
3
4
4
4
4
6
2
9
3
4
1
4
3
5
3
3
2
7
3
3
8
4
4
4
3
4
4
4
4
7
2
9
3
4
1
4
3
5
3
3
2
7
3
3
8
4
4
4
3
4
4
4
4
7
2
8
3
4
1
4
3
5
3
3
2
6
3
3
7
4
4
4
3
4
4
4
4
6
2
8
3
4
1
4
3
5
3
3
2
7
3
3
7
4
4
4
3
4
4
4
4
7
2
8
3
4
1
4
3
5
3
3
2
6
3
3
7
4
4
4
3
4
4
4
4
6
2
8
3
4
1
4
3
5
3
3
2
6
3
3
7
4
4
4
3
4
4
4
4
6
2
8
3
4
1
4
3
5
3
3
2
6
3
3
7
4
4
4
3
4
4
4
4
6
2
8
3
4
1
4
3
5
3
3
2
7
3
3
7
4
4
4
3
4
4
4
4
7
2
8
3
4
1
4
3
5
3
3
2
6
3
3
7
4
4
4
3
4
4
4
4
6
2
8
3
4
1
4
3
5
3
3
2
6
3
3
7
4
4
4
3
4
4
4
4
6
2
8
3
4
1
4
3
5
3
3
2
6
3
3
7
4
4
4
3
4
4
4
4
6
2
8
3
4
1
4
3
5
3
3
2
6
3
3
7
4
4
4
3
4
4
4
4
6
2
9
3
4
1
3
3
5
3
3
2
6
3
3
7
4
4
4
3
4
4
4
4
6
2
8
3
4
1
4
3
5
3
3
2
6
3
3
7
4
4
4
3
4
4
4
4
6
2
8
3
4
1
4
3
5
3
3
2
6
3
3
7
4
4
4
3
4
4
4
4
6
2
8
3
4
1
4
3
5
3
3
2
6
3
3
7
4
4
4
3
4
4
4
4
6
2
8
3
4
1
4
3
5
3
3
2
6
3
3
7
4
4
4
3
4
4
4
4
6
2
8
3
4
1
4
3
5
3
3
2
6
3
3
7
4
4
4
3
4
4
4
4
6
2
8
3
4
1
4
3
5
3
3
2
6
3
3
7
4
4
4
3
4
4
4
4
6
2
8
3
4
1
4
3
5
3
3
2
6
3
3
7
4
4
4
3
4
4
4
4
6
2
8
3
4
1
4
3
5
3
3
2
6
3
3
7
4
4
4
3
4
4
4
4
6
2
8
3
4
1
4
3
5
3
3
2
6
3
3
7
4
4
4
3
4
4
4
4
6
2
8
3
4
1
4
3
5
3
3
2
6
3
3
7
4
4
4
3
4
4
4
4
6
2
8
3
4
1
4
3
5
3
3
2
6
3
3
7
4
4
4
3
4
4
4
4
6
2
8
3
4
1
4
3
5
3
3
2
6
3
3
7
4
4
4
3
4
4
4
4
6
2
8
3
4
1
4
3
5
3
3
2
6
3
3
7
4
4
4
3
4
4
4
4
6
2
8
3
4
1
4
3
5
3
3
2
6
3
3
7
4
4
4
3
4
4
4
4
6
2
9
3
4
1
4
3
5
3
3
2
6
3
3
8
4
4
4
3
4
4
4
4
6
2
9
3
4
1
3
3
5
3
3
2
6
3
3
7
4
4
4
3
4
4
4
4
6
2
9
3
4
1
4
3
5
3
3
2
6
3
3
8
4
4
4
3
4
4
4
4
6
2
9
3
4
1
3
3
5
3
3
2
7
3
3
7
4
4
4
3
4
4
4
4
7
2
9
3
4
1
4
3
5
3
3
2
6
3
3
8
4
4
4
3
4
4
4
4
6
2
9
3
4
1
3
3
6
3
3
2
6
3
3
8
4
4
4
3
4
4
4
4
6
2
8
3
4
1
4
3
5
3
3
2
6
3
3
7
4
4
4
3
4
4
4
4
6
2
9
3
4
1
4
3
5
3
3
2
6
3
3
8
4
4
4
3
4
4
4
4
6
2
9
2
4
1
3
3
5
3
3
2
6
3
3
7
4
4
4
3
4
4
4
4
5
2
9
3
4
1
3
3
5
3
3
2
6
3
3
7
4
4
4
3
4
4
4
4
6
2
9
3
4
1
4
3
5
3
3
2
6
3
3
8
4
4
4
3
4
4
4
4
6
2
9
3
4
1
4
3
5
3
3
2
6
3
3
8
4
4
4
3
4
4
4
4
6
2
9
3
4
1
3
3
5
3
3
2
6
3
3
7
4
4
4
3
4
4
4
4
6
2
9
2
4
1
3
3
5
3
3
2
6
3
3
7
4
4
4
3
4
4
4
4
5
2
9
3
4
1
3
3
5
3
3
2
6
3
3
7
4
4
4
3
4
4
4
4
6
2
9
3
4
1
3
3
5
3
3
2
6
3
3
7
4
4
4
3
4
4
4
4
6
2
9
3
4
1
4
3
5
3
3
2
6
3
3
8
4
4
4
3
4
4
4
4
6
2
9
3
4
1
3
3
5
3
3
2
6
3
3
7
4
4
4
3
4
4
4
4
6
2
9
3
4
1
3
3
5
3
3
2
6
3
3
7
4
4
4
3
4
4
4
4
6
2
8
3
4
1
3
3
5
3
3
2
6
3
3
6
4
4
4
3
4
4
4
4
6
2
7
3
4
1
3
3
5
3
3
2
6
2
3
6
4
4
4
3
4
4
4
4
6
2
8
3
4
1
3
3
5
3
3
2
6
3
3
5
3
4
4
3
4
4
4
4
6
2
8
3
4
1
3
3
5
3
3
2
6
3
3
6
4
4
4
3
4
4
4
4
6
2
9
3
4
1
3
3
5
3
3
2
6
3
3
7
4
4
4
3
4
4
4
4
6
1
8
3
4
1
3
3
5
3
3
2
6
2
3
6
4
4
4
3
4
4
4
4
6
1
8
3
4
1
3
3
5
3
3
2
6
2
3
6
4
4
4
3
4
4
4
4
6
1
8
3
4
1
3
3
5
3
3
2
6
2
3
6
4
4
4
3
4
4
4
4
6
1
9
3
4
1
3
3
5
3
3
2
6
2
3
7
4
4
4
3
4
4
4
4
6
1
9
3
4
1
3
3
5
3
3
2
6
2
3
7
4
4
4
3
4
4
4
4
6
1
8
3
4
1
4
3
5
3
3
2
6
2
3
7
4
4
4
3
4
4
4
4
6
1
8
3
4
1
3
3
5
3
3
2
6
2
3
6
4
4
4
3
4
4
4
4
6
1
8
3
4
1
3
3
5
3
3
2
6
2
3
6
4
4
4
3
4
4
4
4
6
1
8
3
4
1
3
3
5
3
3
2
6
2
3
6
4
4
4
3
4
4
4
4
6
2
9
3
4
1
3
3
5
3
3
2
6
3
3
7
4
4
4
3
4
4
4
4
6
2
8
3
4
1
3
3
5
3
3
2
6
3
3
6
4
4
4
3
4
4
4
4
6
2
8
3
4
1
3
3
5
3
3
2
6
3
3
6
4
4
4
3
4
4
4
4
6
2
8
3
4
1
3
3
5
3
3
2
6
3
3
6
4
4
4
3
4
4
4
4
6
2
8
3
4
1
3
3
5
3
3
2
6
3
3
6
4
4
4
3
4
4
4
4
6
2
9
3
4
1
3
3
5
3
3
2
6
3
3
6
3
4
4
3
4
4
4
4
6
2
8
3
4
1
3
3
5
3
3
2
6
3
3
6
4
3
3
3
4
4
4
4
6
1
9
3
4
1
3
3
5
3
3
2
6
2
3
7
4
3
3
3
4
4
4
4
6
2
8
3
4
1
3
3
5
3
3
2
6
3
3
6
4
3
3
3
4
4
4
4
6
1
9
3
4
1
3
3
5
3
3
2
6
2
3
7
4
4
4
3
4
4
4
4
6
1
9
3
4
1
3
3
5
3
3
2
6
2
3
7
4
4
4
3
4
4
4
4
6
2
9
3
4
1
3
3
5
3
3
2
6
3
3
7
4
4
4
3
4
4
4
4
6
2
9
3
4
1
3
3
5
3
3
2
6
3
3
7
4
4
4
3
4
4
4
4
6
1
9
3
4
1
3
3
5
3
3
2
6
2
3
7
4
4
4
3
4
4
4
4
6
2
9
3
4
1
3
3
5
3
3
2
6
3
3
7
4
3
3
3
4
4
4
4
6
2
9
3
4
1
4
3
5
3
3
2
6
3
3
8
4
4
4
3
4
4
4
4
6
2
9
3
4
1
3
3
5
3
3
2
6
3
3
7
4
4
4
3
4
4
4
4
6
2
9
3
4
1
3
3
5
3
3
2
6
3
3
7
4
4
4
3
4
4
4
4
6
2
8
3
4
1
3
3
5
3
3
2
6
3
3
6
4
4
4
3
4
4
4
4
6
2
8
3
4
1
4
3
5
3
3
2
6
3
3
7
4
4
4
3
4
4
4
4
6
2
8
3
4
1
4
3
5
3
3
2
6
3
3
7
4
4
4
3
4
4
4
4
6
2
8
3
4
1
4
3
5
3
3
2
6
3
3
6
3
4
4
3
4
4
4
4
6
2
8
3
4
1
4
3
5
3
3
2
6
3
3
6
3
4
4
3
4
4
4
4
6
2
8
3
4
1
4
3
5
3
3
2
6
3
3
7
4
4
4
3
4
4
4
4
6
1
8
3
4
1
4
3
5
3
3
2
6
2
3
7
4
4
4
3
4
4
4
4
6
1
8
3
4
1
4
3
5
3
3
2
6
2
3
7
4
4
4
3
4
4
4
4
6
1
8
3
4
1
4
3
5
3
3
2
6
2
3
7
4
4
4
3
4
4
4
4
6
1
8
3
4
1
4
3
5
3
3
2
6
2
3
6
3
4
4
3
4
4
4
4
6
1
8
3
4
1
4
3
5
3
3
2
6
2
3
7
4
4
4
3
4
4
4
4
6
1
9
3
4
1
3
3
5
3
3
2
6
2
3
7
4
4
4
3
4
4
4
4
6
1
9
3
4
1
4
3
5
3
3
2
6
2
3
8
4
4
4
3
4
4
4
4
6
1
9
3
4
1
4
3
5
3
3
2
6
2
3
8
4
4
4
3
4
4
4
4
6
1
8
3
4
1
4
3
5
3
3
2
6
2
3
7
4
4
4
3
4
4
4
4
6
2
8
3
4
1
4
3
5
3
3
2
6
3
3
7
4
4
4
3
4
4
4
4
6
1
8
3
4
1
4
3
5
3
3
2
6
2
3
6
3
4
4
3
4
4
4
4
6
1
8
3
4
1
4
3
5
3
3
2
6
2
3
6
3
4
4
3
4
4
4
4
6
1
8
3
4
1
4
3
5
3
3
2
6
2
3
6
3
4
4
3
4
4
4
4
6
1
8
3
4
1
4
3
5
3
3
2
6
2
3
6
3
4
4
3
4
4
4
4
6
1
8
3
4
1
4
3
5
3
3
2
6
2
3
7
4
4
4
3
4
4
4
4
6
1
8
3
4
1
4
3
5
3
3
2
6
2
3
7
4
4
4
3
4
4
4
4
6
2
8
3
4
1
4
3
5
3
3
2
6
3
3
6
3
4
4
3
4
4
4
4
6
2
8
3
4
1
4
3
5
3
3
2
6
3
3
6
3
4
4
3
4
4
4
4
6
2
8
3
4
1
4
3
5
3
3
2
6
3
3
6
3
4
4
3
4
4
4
4
6
2
8
3
4
1
4
3
5
3
3
2
6
3
3
6
3
4
4
3
4
4
4
4
6
2
8
3
4
1
4
3
5
3
3
2
6
3
3
6
3
4
4
3
4
4
4
4
6
1
8
3
4
1
4
3
5
3
3
2
6
2
3
6
3
4
4
3
4
4
4
4
6
2
8
3
4
1
4
3
5
3
3
2
6
3
3
6
3
4
4
3
4
4
4
4
6
1
7
3
4
1
4
3
4
3
3
2
6
2
3
6
3
4
4
3
4
4
4
4
6
1
7
3
4
1
3
3
4
3
3
2
7
2
3
5
3
4
4
3
4
4
4
4
7
2
8
3
4
1
4
3
5
3
3
2
6
3
3
6
3
4
4
3
4
4
4
4
6
2
8
3
4
1
3
3
5
3
3
2
6
3
3
5
3
4
4
3
4
4
4
4
6
1
8
3
4
1
3
3
5
3
3
2
6
2
3
5
3
4
4
3
4
4
4
4
6
1
8
3
4
1
4
3
5
3
3
2
6
2
3
6
3
4
4
3
4
4
4
4
6
2
8
3
4
1
4
3
5
3
3
2
6
3
3
6
3
4
4
3
4
4
4
4
6
1
8
3
4
1
4
3
5
3
3
2
6
2
3
6
3
4
4
3
4
4
4
4
6
1
8
3
4
1
3
3
5
3
3
2
6
2
3
5
3
4
4
3
4
4
4
4
6
1
8
3
4
1
4
3
5
3
3
2
6
2
3
6
3
4
4
3
4
4
4
4
6
1
8
3
4
1
4
3
5
3
3
2
6
2
3
6
3
4
4
3
4
4
4
4
6
2
8
3
4
1
4
3
5
3
3
2
6
3
3
6
3
4
4
3
4
4
4
4
6
2
8
3
4
1
4
3
5
3
3
2
6
3
3
6
3
4
4
3
4
4
4
4
6
2
8
3
4
1
4
3
5
3
3
2
6
3
3
6
3
3
3
3
4
4
4
4
6
2
8
3
4
1
4
3
5
3
3
2
7
3
3
6
3
4
4
3
4
4
4
4
7
2
7
3
4
1
4
3
4
3
3
2
6
3
3
6
3
4
4
3
4
4
4
4
6
2
9
3
4
1
4
3
5
3
3
2
6
3
3
7
3
4
4
3
4
4
4
4
6
2
8
3
4
1
4
3
5
3
3
2
6
3
3
6
3
4
4
3
4
4
4
4
6
2
9
3
4
1
4
3
5
3
3
2
6
3
3
8
4
4
4
3
4
4
4
4
6
2
8
3
4
1
4
3
4
3
3
2
6
3
3
7
3
4
4
3
4
4
4
4
6
2
8
3
4
1
4
3
4
3
3
2
6
3
3
7
3
4
4
3
4
4
4
4
6
2
8
3
4
1
4
3
4
3
3
2
7
3
3
7
3
4
4
3
4
4
4
4
7
2
8
3
4
1
4
3
4
3
3
2
6
3
3
7
3
4
4
3
4
4
4
4
6
2
8
3
4
1
4
3
4
3
3
2
6
3
3
8
4
4
4
3
4
4
4
4
6
2
8
3
4
1
4
3
4
3
3
2
6
3
3
7
3
4
4
3
4
4
4
4
6
2
8
3
4
1
4
3
4
3
3
2
6
3
3
7
3
4
4
3
4
4
4
4
6
2
8
3
4
1
4
3
4
3
3
2
6
3
3
8
4
4
4
3
4
4
4
4
6
2
8
2
4
1
4
3
4
3
3
2
6
3
3
8
4
4
4
3
4
4
4
4
5
2
8
3
4
1
4
3
4
3
3
2
6
3
3
8
4
4
4
3
4
4
4
4
6
2
8
3
4
1
4
3
4
3
3
2
7
3
3
7
3
4
4
3
4
4
4
4
7
2
8
3
4
1
4
3
4
3
3
2
6
3
3
7
3
4
4
3
4
4
4
4
6
2
9
3
4
1
4
3
5
3
3
2
7
3
3
7
3
4
4
3
4
4
4
4
7
2
9
3
4
1
4
3
5
3
3
2
6
3
3
7
3
4
4
3
4
4
4
4
6
2
9
3
4
1
4
3
5
3
3
2
6
3
3
7
3
4
4
3
4
4
4
4
6
2
9
3
4
1
4
3
5
3
3
2
6
3
3
7
3
4
4
3
4
4
4
4
6
2
9
3
4
1
3
3
5
3
3
2
7
3
3
6
3
4
4
3
4
4
4
4
7
2
9
3
4
1
4
3
5
3
3
2
6
3
3
7
3
3
3
3
4
4
4
4
6
2
9
2
4
1
3
3
5
3
3
2
7
3
3
7
4
4
4
3
4
4
4
4
6
2
9
3
4
1
4
3
5
3
3
2
7
3
3
7
3
4
4
3
4
4
4
4
7
2
8
3
4
1
3
3
4
3
3
2
6
3
3
6
3
4
4
3
4
4
4
4
6
2
8
3
4
1
4
3
4
4
3
2
7
3
3
7
3
4
4
4
4
4
4
4
7
2
8
2
4
1
4
3
4
3
3
2
6
3
3
7
3
4
4
3
4
4
4
4
5
2
8
2
4
1
4
3
4
3
3
2
6
3
3
7
3
4
4
3
4
4
4
4
5
2
8
2
4
1
4
3
4
3
3
2
6
3
3
7
3
3
3
3
4
4
4
4
5
2
8
2
4
1
4
3
4
3
3
2
6
3
3
7
3
4
4
3
4
4
4
4
5
2
8
3
4
1
4
3
4
3
3
2
6
3
3
7
3
4
4
3
4
4
4
4
6
2
8
2
4
1
4
3
4
3
3
2
6
3
3
7
3
4
4
3
4
4
4
4
5
2
8
2
4
1
4
3
4
3
3
2
6
3
3
7
3
4
4
3
4
4
4
4
5
2
8
2
4
1
4
3
4
3
3
2
6
3
3
7
3
4
4
3
4
4
4
4
5
2
8
3
4
1
4
3
4
3
3
2
6
3
3
7
3
4
4
3
4
4
4
4
6
2
8
3
4
1
4
3
4
3
3
2
6
3
3
7
3
4
4
3
4
4
4
4
6
2
8
3
4
1
3
3
4
3
3
2
6
3
3
6
3
4
4
3
4
4
4
4
6
2
8
3
4
1
4
3
4
3
3
2
6
3
3
7
3
4
4
3
4
4
4
4
6
2
8
2
4
1
4
3
4
3
3
2
6
3
3
7
3
4
4
3
4
4
4
4
5
2
7
3
4
1
4
3
4
3
3
2
6
3
3
6
3
4
4
3
4
4
4
4
6
2
7
3
4
1
4
3
4
3
3
2
6
3
3
6
3
4
4
3
4
4
4
4
6
2
7
2
4
1
4
3
4
3
3
2
6
3
3
6
3
4
4
3
4
4
4
4
5
2
7
3
4
1
4
3
4
3
3
2
6
3
3
6
3
4
4
3
4
4
4
4
6
2
7
2
4
1
4
3
4
3
3
2
6
3
3
6
3
4
4
3
4
4
4
4
5
2
7
3
4
1
4
3
4
3
3
2
6
3
3
6
3
4
4
3
4
4
4
4
6
2
7
2
4
1
4
3
4
3
3
2
6
3
3
6
3
4
4
3
4
4
4
4
5
2
7
3
4
1
4
3
4
3
3
2
6
3
3
7
4
4
4
3
4
4
4
4
6
2
7
3
4
1
3
3
4
3
3
2
6
3
3
6
4
4
4
3
4
4
4
4
6
2
7
3
4
1
4
3
4
3
3
2
6
3
3
6
3
4
4
3
4
4
4
4
6
2
7
3
4
1
4
3
4
3
3
2
6
3
3
6
3
4
4
3
4
4
4
4
6
2
7
3
4
1
4
3
4
3
3
2
7
3
3
6
3
4
4
3
4
4
4
4
7
2
7
3
4
1
4
3
4
3
3
2
6
3
3
7
4
4
4
3
4
4
4
4
6
2
7
3
4
1
4
3
4
3
3
2
6
3
3
6
3
4
4
3
4
4
4
4
6
2
7
3
4
1
4
3
4
3
3
2
6
3
3
6
3
4
4
3
4
4
4
4
6
2
8
3
4
1
4
3
4
3
3
2
6
3
3
7
3
4
4
3
4
4
4
4
6
2
7
3
4
1
4
3
4
3
3
2
6
3
3
7
4
4
4
3
4
4
4
4
6
2
7
3
4
1
4
3
4
3
3
2
6
3
3
7
4
4
4
3
4
4
4
4
6
2
7
3
4
1
4
3
4
3
3
2
6
3
3
6
3
4
4
3
4
4
4
4
6
2
7
3
4
1
4
3
4
3
3
2
6
3
3
6
3
4
4
3
4
4
4
4
6
2
8
3
4
1
3
3
4
3
3
2
6
3
3
6
3
4
4
3
4
4
4
4
6
2
8
3
4
1
4
3
4
3
3
2
6
3
3
7
3
4
4
3
4
4
4
4
6
2
8
3
4
1
4
3
4
3
3
2
6
3
3
7
3
4
4
3
4
4
4
4
6
1
8
3
4
1
3
3
4
3
3
2
6
2
3
6
3
4
4
3
4
4
4
4
6
1
9
3
4
1
4
3
5
3
3
2
6
2
3
7
3
4
4
3
4
4
4
4
6
2
8
3
4
1
4
3
4
3
3
2
6
3
3
8
4
4
4
3
4
4
4
4
6
2
9
3
4
1
4
3
5
3
3
2
7
3
3
7
3
4
4
3
4
4
4
4
7
2
9
3
4
1
4
3
5
3
3
2
7
3
3
8
4
4
4
3
4
4
4
4
7
2
9
3
4
1
4
3
5
3
3
2
6
3
3
8
4
4
4
3
4
4
4
4
6
2
9
3
4
1
4
3
5
3
3
2
6
3
3
7
3
4
4
3
4
4
4
4
6
2
9
3
4
1
4
3
5
3
3
2
7
3
3
7
3
4
4
3
4
4
4
4
7
2
9
3
4
1
4
3
5
3
3
2
6
3
3
7
3
4
4
3
4
4
4
4
6
2
8
3
4
1
4
3
5
3
3
2
7
3
3
7
4
4
4
3
4
4
4
4
7
2
9
3
4
1
4
3
5
3
3
2
6
3
3
7
3
4
4
3
4
4
4
4
6
2
9
3
4
1
4
3
5
3
3
2
6
3
3
7
3
4
4
3
4
4
4
4
6
2
9
3
4
1
4
3
5
3
3
2
6
3
3
8
4
4
4
3
4
4
4
4
6
2
9
3
4
1
4
3
5
3
3
2
6
3
3
7
3
4
4
3
4
4
4
4
6
2
9
3
4
1
4
3
5
3
3
2
6
3
3
8
4
4
4
3
4
4
4
4
6
2
9
3
4
1
4
3
5
3
3
2
6
3
3
7
3
4
4
3
4
4
4
4
6
2
8
3
4
1
4
3
5
3
3
2
6
3
3
6
3
4
4
3
4
4
4
4
6
2
8
3
4
1
4
3
5
3
3
2
6
3
3
6
3
4
4
3
4
4
4
4
6
2
8
3
4
1
4
3
5
3
3
2
6
3
3
6
3
4
4
3
4
4
4
4
6
2
8
3
4
1
4
3
5
3
3
2
6
3
3
6
3
4
4
3
4
4
4
4
6
2
8
3
4
1
4
3
5
3
3
2
6
3
3
6
3
4
4
3
4
4
4
4
6
2
8
3
4
1
4
3
5
3
3
2
6
3
3
6
3
4
4
3
4
4
4
4
6
2
8
3
4
1
4
3
5
3
3
2
6
3
3
7
4
4
4
3
4
4
4
4
6
2
8
2
4
1
4
3
5
3
3
2
6
3
3
7
4
4
4
3
4
4
4
4
5
2
8
3
4
1
4
3
5
3
3
2
6
3
3
7
4
4
4
3
4
4
4
4
6
2
8
3
4
1
4
3
5
3
3
2
6
3
3
7
4
4
4
3
4
4
4
4
6
2
8
2
4
1
4
3
5
3
3
2
6
3
3
6
3
4
4
3
4
4
4
4
5
2
8
2
4
1
4
3
5
3
3
2
6
3
3
6
3
4
4
3
4
4
4
4
5
2
8
3
4
1
4
3
5
3
3
2
6
3
3
6
3
4
4
3
4
4
4
4
6
2
8
3
4
1
4
3
5
3
3
2
6
3
3
6
3
4
4
3
4
4
4
4
6
2
8
2
4
1
4
3
5
3
3
2
6
3
3
6
3
4
4
3
4
4
4
4
5
2
8
3
4
1
4
3
5
3
3
2
6
3
3
6
3
4
4
3
4
4
4
4
6
2
8
2
4
1
4
3
5
3
3
2
6
3
3
6
3
4
4
3
4
4
4
4
5
2
8
2
4
1
4
3
5
3
3
2
6
3
3
6
3
4
4
3
4
4
4
4
5
2
8
3
4
1
4
3
5
3
3
2
6
3
3
6
3
4
4
3
4
4
4
4
6
2
8
2
4
1
4
3
5
3
3
2
6
3
3
6
3
4
4
3
4
4
4
4
5
2
8
3
4
1
4
3
5
3
3
2
6
3
3
6
3
4
4
3
4
4
4
4
6
2
8
3
4
1
3
3
5
3
3
2
6
3
3
5
3
4
4
3
4
4
4
4
6
2
8
3
4
1
3
3
5
3
3
2
6
3
3
5
3
4
4
3
4
4
4
4
6
2
8
3
4
1
3
3
5
3
3
2
6
3
3
6
4
4
4
3
4
4
4
4
6
2
8
3
4
1
3
3
5
3
3
2
7
3
3
6
4
4
4
3
4
4
4
4
7
2
8
3
4
1
3
3
5
3
3
2
6
3
3
6
4
4
4
3
4
4
4
4
6
2
8
3
4
1
4
3
5
3
3
2
6
3
3
6
3
4
4
3
4
4
4
4
6
2
8
3
4
1
4
3
5
3
3
2
6
3
3
6
3
4
4
3
4
4
4
4
6
2
8
3
4
1
4
3
5
3
3
2
7
3
3
6
3
4
4
3
4
4
4
4
7
2
8
3
4
1
4
3
5
3
3
2
7
3
3
6
3
4
4
3
4
4
4
4
7
2
8
3
4
1
4
3
5
3
3
2
7
3
3
6
3
4
4
3
4
4
4
4
7
2
8
3
4
1
4
3
5
3
3
2
6
3
3
6
3
4
4
3
4
4
4
4
6
2
8
3
4
1
4
3
5
3
3
2
7
3
3
6
3
3
3
3
4
4
4
4
7
2
8
3
4
1
4
3
5
3
3
2
7
3
3
6
3
4
4
3
4
4
4
4
7
2
8
3
4
1
4
3
5
3
3
2
7
3
3
6
3
4
4
3
4
4
4
4
7
2
8
2
4
1
4
3
5
3
3
2
7
3
3
6
3
4
4
3
4
4
4
4
6
2
8
3
4
1
4
3
5
3
3
2
7
3
3
6
3
4
4
3
4
4
4
4
7
2
8
3
4
1
4
3
5
3
3
2
7
3
3
6
3
3
3
3
4
4
4
4
7
2
8
3
4
1
4
3
5
3
3
2
7
3
3
6
3
4
4
3
4
4
4
4
7
2
8
3
4
1
4
3
5
3
3
2
7
3
3
6
3
4
4
3
4
4
4
4
7
2
8
3
4
1
4
3
5
3
3
2
7
3
3
6
3
4
4
3
4
4
4
4
7
2
8
3
4
1
4
3
5
3
3
2
7
3
3
6
3
4
4
3
4
4
4
4
7
2
8
3
4
1
4
3
5
4
3
2
7
3
3
6
3
4
4
3
4
4
4
4
8
2
7
3
4
1
4
3
4
3
3
2
6
3
3
6
3
4
4
3
4
4
4
4
6
2
8
3
4
1
4
3
5
3
3
2
7
3
3
6
3
4
4
3
4
4
4
4
7
2
8
3
4
1
4
3
5
3
3
2
7
3
3
6
3
4
4
3
4
4
4
4
7
2
7
3
4
1
4
3
4
3
3
2
7
3
3
7
4
4
4
3
4
4
4
4
7
2
7
3
4
1
3
3
4
3
3
2
7
3
3
5
3
4
4
3
4
4
4
4
7
2
8
2
4
1
3
3
5
3
3
2
7
3
3
5
3
4
4
3
4
4
4
4
6
2
8
3
4
1
3
3
5
3
3
2
7
3
3
5
3
4
4
3
4
4
4
4
7
2
8
2
4
1
3
3
5
3
3
2
7
3
3
5
3
4
4
3
4
4
4
4
6
2
8
3
4
1
4
3
5
3
3
2
7
3
3
6
3
4
4
3
4
4
4
4
7
2
8
3
4
1
4
3
5
3
3
2
7
3
3
6
3
4
4
3
4
4
4
4
7
2
8
3
4
1
3
3
5
3
3
2
7
3
3
5
3
4
4
3
4
4
4
4
7
2
8
3
4
1
3
3
5
3
3
2
7
3
3
5
3
4
4
3
4
4
4
4
7
2
8
3
4
1
4
3
5
3
3
2
7
3
3
6
3
4
4
3
4
4
4
4
7
2
8
3
4
1
5
3
5
3
3
2
7
3
4
6
3
4
4
3
4
4
4
4
7
2
8
2
4
1
5
3
5
3
3
2
7
3
4
6
3
4
4
3
4
4
4
4
6
2
8
3
4
1
5
3
5
3
3
2
7
3
4
6
3
4
4
3
4
4
4
4
7
2
8
2
4
1
4
3
5
3
3
2
7
3
3
6
3
4
4
3
4
4
4
4
6
2
8
3
4
1
5
3
5
3
3
2
7
3
4
6
3
4
4
3
4
4
4
4
7
2
8
2
4
1
5
3
5
3
3
2
7
3
4
6
3
4
4
3
4
4
4
4
6
2
8
3
4
1
5
3
5
3
3
2
7
3
4
6
3
4
4
3
4
4
4
4
7
2
8
3
4
1
4
3
5
3
3
2
7
3
3
6
3
4
4
3
4
4
4
4
7
2
8
3
4
1
4
3
5
3
3
2
7
3
3
6
3
4
4
3
4
4
4
4
7
2
8
3
4
1
4
3
5
3
3
2
7
3
3
6
3
4
4
3
4
4
4
4
7
2
8
2
4
1
4
3
5
3
3
2
7
3
3
6
3
4
4
3
4
4
4
4
6
2
8
3
4
1
4
3
5
3
3
2
6
3
3
6
3
4
4
3
4
4
4
4
6
2
8
3
4
1
4
3
5
3
3
2
6
3
3
6
3
4
4
3
4
4
4
4
6
2
8
3
4
1
4
3
5
3
3
2
6
3
3
6
3
4
4
3
4
4
4
4
6
2
8
3
4
1
4
3
5
3
3
2
7
3
3
6
3
4
4
3
4
4
4
4
7
2
8
3
4
1
4
3
5
3
3
2
6
3
3
6
3
4
4
3
4
4
4
4
6
2
8
3
4
1
4
3
5
3
3
2
6
3
3
6
3
4
4
3
4
4
4
4
6
2
8
3
4
1
4
3
5
3
3
2
6
3
3
6
3
4
4
3
4
4
4
4
6
2
8
3
4
1
4
3
5
3
3
2
6
3
3
6
3
4
4
3
4
4
4
4
6
2
8
3
4
1
4
3
5
3
3
2
6
3
3
6
3
4
4
3
4
4
4
4
6
2
8
3
4
1
4
3
5
3
3
2
6
3
3
6
3
4
4
3
4
4
4
4
6
2
8
3
4
1
4
3
5
3
3
2
6
3
3
6
3
4
4
3
4
4
4
4
6
2
8
3
4
1
4
3
5
3
3
2
6
3
3
6
3
4
4
3
4
4
4
4
6
2
8
3
4
1
4
3
5
3
3
2
6
3
3
6
3
4
4
3
4
4
4
4
6
2
8
3
4
1
5
3
5
3
3
2
6
3
4
6
3
4
4
3
4
4
4
4
6
2
8
3
4
1
4
3
5
3
3
2
6
3
3
6
3
4
4
3
4
4
4
4
6
2
8
3
4
1
4
3
5
3
3
2
6
3
3
6
3
4
4
3
4
4
4
4
6
2
8
3
4
1
4
3
5
3
3
2
6
3
3
6
3
4
4
3
4
4
4
4
6
2
8
3
4
1
4
3
5
3
3
2
6
3
3
6
3
4
4
3
4
4
4
4
6
2
8
3
4
1
4
3
5
3
3
2
6
3
3
6
3
4
4
3
4
4
4
4
6
2
8
3
4
1
4
3
5
3
3
2
6
3
3
6
3
4
4
3
4
4
4
4
6
2
8
3
4
1
4
3
5
3
3
2
6
3
3
6
3
4
4
3
4
4
4
4
6
2
8
3
4
1
4
3
5
3
3
2
6
3
3
6
3
4
4
3
4
4
4
4
6
2
8
3
4
1
4
3
5
3
3
2
6
3
3
6
3
4
4
3
4
4
4
4
6
2
8
3
4
1
4
3
5
3
3
2
6
3
3
6
3
4
4
3
4
4
4
4
6
2
8
3
4
1
4
3
5
3
3
2
6
3
3
6
3
4
4
3
4
4
4
4
6
2
8
3
4
1
4
3
5
3
3
2
6
3
3
6
3
4
4
3
4
4
4
4
6
2
8
3
4
1
4
3
5
3
3
2
7
3
3
6
3
4
4
3
4
4
4
4
7
2
8
3
4
1
5
3
5
3
3
2
7
3
4
6
3
4
4
3
4
4
4
4
7
2
8
3
4
1
4
3
5
3
3
2
7
3
3
6
3
4
4
3
4
4
4
4
7
2
8
3
4
1
4
3
5
3
3
2
7
3
3
6
3
4
4
3
4
4
4
4
7
2
8
3
4
1
4
3
5
3
3
2
6
3
3
6
3
4
4
3
4
4
4
4
6
2
8
3
3
1
5
3
5
3
3
1
6
3
4
6
3
4
4
3
4
4
4
4
6
2
8
3
3
1
4
3
5
3
3
1
6
3
3
6
3
4
4
3
4
4
4
4
6
2
8
3
3
1
4
3
5
3
3
1
6
3
3
6
3
4
4
3
4
4
4
4
6
2
8
3
3
1
4
3
5
3
3
1
6
3
3
6
3
4
4
3
4
4
4
4
6
2
8
3
4
1
4
3
5
3
3
2
7
3
3
6
3
4
4
3
4
4
4
4
7
2
8
3
4
1
4
3
5
3
3
2
6
3
3
6
3
4
4
3
4
4
4
4
6
2
8
3
4
1
4
3
5
3
3
2
6
3
3
6
3
4
4
3
4
4
4
4
6
2
8
3
4
1
3
3
5
3
3
2
6
3
3
5
3
4
4
3
4
4
4
4
6
2
8
3
4
1
3
3
5
3
3
2
7
3
3
5
3
4
4
3
4
4
4
4
7
2
8
3
4
1
3
3
5
3
3
2
7
3
3
5
3
4
4
3
4
4
4
4
7
2
8
3
4
1
3
3
5
3
3
2
7
3
3
5
3
4
4
3
4
4
4
4
7
2
8
3
4
1
4
3
5
3
3
2
7
3
3
6
3
4
4
3
4
4
4
4
7
2
8
3
4
1
4
3
5
3
3
2
7
3
3
6
3
4
4
3
4
4
4
4
7
2
8
3
4
1
5
3
5
3
3
2
7
3
4
6
3
4
4
3
4
4
4
4
7
2
8
3
4
1
4
3
5
3
3
2
7
3
3
6
3
4
4
3
4
4
4
4
7
2
8
3
4
1
4
3
5
3
3
2
7
3
3
6
3
4
4
3
4
4
4
4
7
2
8
3
4
1
4
3
5
3
3
2
7
3
3
6
3
4
4
3
4
4
4
4
7
2
8
3
4
1
4
3
5
3
3
2
7
3
3
6
3
4
4
3
4
4
4
4
7
2
8
3
4
1
4
3
5
3
3
2
7
3
3
7
4
4
4
3
4
4
4
4
7
2
8
3
4
1
4
3
5
3
3
2
6
3
3
6
3
4
4
3
4
4
4
4
6
2
8
3
4
1
4
3
5
3
3
2
7
3
3
6
3
4
4
3
4
4
4
4
7
2
8
3
4
1
4
3
5
3
3
2
6
3
3
6
3
4
4
3
4
4
4
4
6
2
8
3
4
1
4
3
5
3
3
2
7
3
3
6
3
4
4
3
4
4
4
4
7
2
8
3
4
1
4
3
5
3
3
2
7
3
3
6
3
4
4
3
4
4
4
4
7
2
8
3
4
1
4
3
5
3
3
2
7
3
3
6
3
4
4
3
4
4
4
4
7
2
8
3
4
1
4
3
5
3
3
2
7
3
3
6
3
4
4
3
4
4
4
4
7
2
8
3
4
1
4
3
5
3
3
2
7
3
3
6
3
4
4
3
4
4
4
4
7
2
8
3
4
1
4
3
5
3
3
2
7
3
3
6
3
4
4
3
4
4
4
4
7
2
8
2
4
1
4
3
5
3
3
2
7
3
3
6
3
4
4
3
4
4
4
4
6
2
8
3
4
1
4
3
5
3
3
2
7
3
3
6
3
4
4
3
4
4
4
4
7
2
8
3
4
1
4
3
5
3
3
2
7
3
3
6
3
4
4
3
4
4
4
4
7
2
8
3
4
1
4
3
5
3
3
2
7
3
3
6
3
4
4
3
4
4
4
4
7
2
8
2
4
1
5
3
5
3
3
2
7
3
4
6
3
4
4
3
4
4
4
4
6
2
8
3
4
1
4
3
5
3
3
2
7
3
3
6
3
4
4
3
4
4
4
4
7
2
8
3
4
1
4
3
5
3
3
2
7
3
3
6
3
4
4
3
4
4
4
4
7
2
8
3
4
1
5
3
5
3
3
2
7
3
4
6
3
4
4
3
4
4
4
4
7
2
8
3
4
1
4
3
5
3
3
2
7
3
3
7
4
4
4
3
4
4
4
4
7
2
8
3
4
1
5
3
5
3
3
2
7
3
4
7
4
4
4
3
4
4
4
4
7
2
8
3
4
1
4
3
5
3
3
2
7
3
3
6
3
4
4
3
4
4
4
4
7
2
8
3
4
1
4
3
5
3
3
2
7
3
3
6
3
4
4
3
4
4
4
4
7
2
8
3
4
1
4
3
5
3
3
2
7
3
3
6
3
4
4
3
4
4
4
4
7
2
8
2
4
1
4
3
5
3
3
2
7
3
3
6
3
4
4
3
4
4
4
4
6
2
8
2
4
1
4
3
5
3
3
2
7
3
3
6
3
4
4
3
4
4
4
4
6
2
8
3
4
1
5
3
5
3
3
2
7
3
4
6
3
4
4
3
4
4
4
4
7
2
8
3
4
1
4
3
5
3
3
2
7
3
3
6
3
4
4
3
4
4
4
4
7
2
8
3
4
1
4
3
5
3
3
2
7
3
3
6
3
4
4
3
4
4
4
4
7
2
8
3
4
1
4
3
5
3
3
2
7
3
3
6
3
4
4
3
4
4
4
4
7
2
9
3
4
1
5
3
5
3
3
2
7
3
4
7
3
4
4
3
4
4
4
4
7
2
8
3
4
1
4
3
5
3
3
2
7
3
3
6
3
4
4
3
4
4
4
4
7
2
9
3
4
1
5
3
5
3
3
2
7
3
4
7
3
4
4
3
4
4
4
4
7
2
8
3
4
1
4
3
5
3
3
2
7
3
3
6
3
4
4
3
4
4
4
4
7
2
8
3
4
1
4
3
5
3
3
2
7
3
3
6
3
4
4
3
4
4
4
4
7
2
8
3
4
1
4
3
5
3
3
2
7
3
3
6
3
4
4
3
4
4
4
4
7
2
9
3
4
1
4
3
5
3
3
2
7
3
3
7
3
4
4
3
4
4
4
4
7
2
8
3
4
1
4
3
5
3
3
2
6
3
3
6
3
4
4
3
4
4
4
4
6
2
8
3
4
1
5
3
5
3
3
2
7
3
4
6
3
4
4
3
4
4
4
4
7
2
8
3
4
1
5
3
5
3
3
2
7
3
4
6
3
4
4
3
4
4
4
4
7
2
9
3
4
1
5
3
5
3
3
2
7
3
4
7
3
4
4
3
4
4
4
4
7
2
8
3
4
1
5
3
5
3
3
2
7
3
4
6
3
4
4
3
4
4
4
4
7
2
8
3
4
1
5
3
5
3
3
2
7
3
4
6
3
4
4
3
4
4
4
4
7
2
8
3
4
1
5
3
5
3
3
2
7
3
4
6
3
4
4
3
4
4
4
4
7
2
8
3
4
1
5
3
5
3
3
2
7
3
4
6
3
4
4
3
4
4
4
4
7
2
9
3
4
1
4
3
5
3
3
2
7
3
3
7
3
4
4
3
4
4
4
4
7
2
9
3
4
1
5
3
5
3
3
2
7
3
4
7
3
4
4
3
4
4
4
4
7
2
8
3
4
1
5
3
5
3
3
2
7
3
4
6
3
4
4
3
4
4
4
4
7
2
9
3
4
1
5
3
5
3
3
2
7
3
4
7
3
4
4
3
4
4
4
4
7
2
8
3
4
1
5
3
5
3
3
2
7
3
4
6
3
4
4
3
4
4
4
4
7
2
8
3
4
1
4
3
5
3
3
2
7
3
3
6
3
4
4
3
4
4
4
4
7
2
8
3
4
1
5
3
5
3
3
2
7
3
4
6
3
4
4
3
4
4
4
4
7
2
8
3
4
1
5
3
5
3
3
2
7
3
4
6
3
4
4
3
4
4
4
4
7
2
8
2
4
1
5
3
5
3
3
2
7
3
4
6
3
4
4
3
4
4
4
4
6
2
8
3
4
1
5
3
5
3
3
2
7
3
4
6
3
4
4
3
4
4
4
4
7
2
8
3
4
1
5
3
5
3
3
2
7
3
4
6
3
4
4
3
4
4
4
4
7
2
8
3
4
1
5
3
5
3
3
2
7
3
4
7
4
4
4
3
4
4
4
4
7
2
8
3
4
1
5
3
5
3
3
2
7
3
4
6
3
4
4
3
4
4
4
4
7
2
8
3
4
1
5
3
5
3
3
2
7
3
4
6
3
4
4
3
4
4
4
4
7
2
8
3
4
1
5
3
5
3
3
2
7
3
4
6
3
4
4
3
4
4
4
4
7
2
8
3
4
1
4
3
5
3
3
2
7
3
3
6
3
4
4
3
4
4
4
4
7
2
8
2
4
1
5
3
5
3
3
2
7
3
4
6
3
4
4
3
4
4
4
4
6
2
8
2
4
1
5
3
5
3
3
2
7
3
4
6
3
4
4
3
4
4
4
4
6
2
8
2
4
1
5
3
5
3
3
2
7
3
4
6
3
4
4
3
4
4
4
4
6
2
8
3
4
1
5
3
5
3
3
2
7
3
4
6
3
4
4
3
4
4
4
4
7
2
8
2
4
1
6
3
5
3
3
2
7
3
4
6
3
4
4
3
4
4
4
4
7
2
8
2
4
1
5
3
5
3
3
2
7
3
4
6
3
4
4
3
4
4
4
4
6
2
8
2
4
1
5
3
5
3
3
2
6
3
3
6
3
4
4
3
4
4
4
4
6
2
8
3
4
1
5
3
5
3
3
2
7
3
3
6
3
4
4
3
4
4
4
4
8
2
8
3
4
1
6
3
5
3
3
2
7
3
4
6
3
4
4
3
4
4
4
4
8
2
8
3
4
1
6
3
5
3
3
2
7
3
4
6
3
4
4
3
4
4
4
4
8
2
7
3
4
1
6
3
4
3
3
2
7
3
4
6
3
4
4
3
4
4
4
4
8
2
8
3
4
1
5
3
5
3
3
2
7
3
3
6
3
4
4
3
4
4
4
4
8
2
8
3
4
1
6
3
5
3
3
2
7
3
4
6
3
4
4
3
4
4
4
4
8
2
7
3
4
1
6
3
4
3
3
2
7
3
4
6
3
4
4
3
4
4
4
4
8
2
7
3
4
1
6
3
4
3
3
2
7
3
4
6
3
4
4
3
4
4
4
4
8
2
7
2
4
1
6
3
4
3
3
2
7
3
4
6
3
4
4
3
4
4
4
4
7
2
7
2
4
1
5
3
4
3
3
2
7
3
3
6
3
4
4
3
4
4
4
4
7
2
7
3
4
1
6
3
4
3
3
2
7
3
4
6
3
4
4
3
4
4
4
4
8
2
8
2
4
1
6
3
5
3
3
2
7
3
4
6
3
4
4
3
4
4
4
4
7
2
7
3
4
1
6
3
4
3
3
2
7
3
4
6
3
4
4
3
4
4
4
4
8
2
7
3
4
1
6
3
4
3
3
2
7
3
4
6
3
4
4
3
4
4
4
4
8
2
7
2
4
1
6
3
4
3
3
2
7
3
4
6
3
4
4
3
4
4
4
4
7
2
7
3
4
1
6
3
4
3
3
2
7
3
4
6
3
4
4
3
4
4
4
4
8
2
7
3
4
1
5
3
4
3
3
2
7
3
4
6
3
4
4
3
4
4
4
4
7
2
7
3
4
1
6
3
4
3
3
2
7
3
4
6
3
4
4
3
4
4
4
4
8
2
7
3
4
1
5
3
4
3
3
2
7
3
4
6
3
4
4
3
4
4
4
4
7
2
8
3
4
1
4
3
5
3
3
2
7
3
3
6
3
4
4
3
4
4
4
4
7
2
7
2
4
1
4
3
4
3
3
2
7
3
3
6
3
4
4
3
4
4
4
4
6
2
8
2
4
1
5
3
5
3
3
2
7
3
4
6
3
4
4
3
4
4
4
4
6
2
7
3
4
1
3
3
4
3
3
2
7
3
3
5
3
4
4
3
4
4
4
4
7
2
7
3
4
1
4
3
4
3
3
2
7
3
3
6
3
4
4
3
4
4
4
4
7
2
7
2
4
1
5
3
4
3
3
2
7
3
4
6
3
4
4
3
4
4
4
4
6
2
9
3
4
1
4
3
5
3
3
2
7
3
3
7
3
4
4
3
4
4
4
4
7
2
8
2
4
1
4
3
5
3
3
2
7
3
3
6
3
4
4
3
4
4
4
4
6
2
8
3
4
1
3
3
5
3
3
2
7
3
3
5
3
4
4
3
4
4
4
4
7
2
8
3
4
1
4
3
5
3
3
2
7
3
3
6
3
4
4
3
4
4
4
4
7
2
8
3
4
1
5
3
5
3
3
2
7
3
4
6
3
4
4
3
4
4
4
4
7
2
8
3
4
1
5
3
5
3
3
2
7
3
4
6
3
4
4
3
4
4
4
4
7
2
8
3
4
1
5
3
5
3
3
2
7
3
4
6
3
4
4
3
4
4
4
4
7
1
8
3
4
1
3
3
5
3
3
2
7
2
3
5
3
4
4
3
4
4
4
4
7
2
8
2
4
1
3
3
5
3
3
2
7
3
3
5
3
4
4
3
4
4
4
4
6
2
8
2
4
1
5
3
5
3
3
2
6
3
4
6
3
4
4
3
4
4
4
4
5
2
8
2
4
1
4
3
5
3
3
2
7
3
4
5
3
4
4
3
4
4
4
4
6
2
8
3
4
1
4
3
5
3
3
2
7
3
3
6
3
4
4
3
4
4
4
4
7
1
9
2
4
1
4
3
5
3
3
2
7
2
3
8
4
4
4
3
4
4
4
4
6
2
8
3
4
1
3
3
5
3
3
2
7
3
3
5
3
4
4
3
4
4
4
4
7
1
8
3
4
1
3
3
5
3
3
2
7
2
3
5
3
4
4
3
4
4
4
4
7
1
8
2
4
1
4
3
5
3
3
2
7
2
3
6
3
4
4
3
4
4
4
4
6
1
9
3
4
1
4
3
5
3
3
2
6
2
3
7
3
4
4
3
4
4
4
4
6
2
9
3
4
1
4
3
5
3
3
2
6
3
3
7
3
4
4
3
4
4
4
4
6
1
9
3
4
1
4
3
5
3
3
2
7
2
3
7
3
4
4
3
4
4
4
4
7
1
8
3
4
1
4
3
5
3
3
2
7
2
3
6
3
4
4
3
4
4
4
4
7
1
9
3
4
1
4
3
5
3
3
2
7
2
3
7
3
4
4
3
4
4
4
4
7
1
9
2
4
1
4
3
5
3
3
2
7
2
3
7
3
4
4
3
4
4
4
4
6
1
8
3
4
1
4
3
5
3
3
2
7
2
3
6
3
4
4
3
4
4
4
4
7
1
9
3
4
1
4
3
5
3
3
2
7
2
3
7
3
4
4
3
4
4
4
4
7
1
9
3
4
1
4
3
5
3
3
2
7
2
3
7
3
4
4
3
4
4
4
4
7
2
8
3
4
1
4
3
5
3
3
2
6
3
3
6
3
4
4
3
4
4
4
4
6
1
9
3
4
1
4
3
5
3
3
2
7
2
3
7
3
4
4
3
4
4
4
4
7
1
9
3
4
1
4
3
5
3
3
2
7
2
3
7
3
4
4
3
4
4
4
4
7
1
8
2
4
1
4
3
5
3
3
2
7
2
3
6
3
4
4
3
4
4
4
4
6
1
9
2
4
1
4
3
5
3
3
2
7
2
3
7
3
4
4
3
4
4
4
4
6
1
8
3
4
1
3
3
5
3
3
2
7
2
3
5
3
4
4
3
4
4
4
4
7
1
9
3
4
1
3
3
5
3
3
2
7
2
3
6
3
4
4
3
4
4
4
4
7
1
9
3
4
1
3
3
5
3
3
2
7
2
3
6
3
4
4
3
4
4
4
4
7
1
8
3
4
1
3
3
5
3
3
2
7
2
3
6
2
4
4
3
4
4
4
4
7
2
7
3
4
1
3
3
5
3
3
2
7
3
3
5
2
4
4
3
4
4
4
4
7
1
7
2
4
1
3
3
5
3
3
2
7
2
3
5
2
4
4
3
4
4
4
4
6
1
7
2
4
1
3
3
5
3
3
2
7
2
3
5
2
4
4
3
4
4
4
4
6
1
8
2
4
1
3
3
5
3
3
2
6
2
3
5
3
4
4
3
4
4
4
4
5
1
9
2
4
1
3
3
5
3
3
2
6
2
3
6
3
4
4
3
4
4
4
4
5
1
8
2
4
1
3
3
5
3
3
2
6
2
3
6
2
4
4
3
4
4
4
4
5
1
8
3
4
1
3
3
5
3
3
2
7
2
3
5
3
4
4
3
4
4
4
4
7
1
7
3
4
1
4
3
5
3
3
2
7
2
3
5
2
4
4
3
4
4
4
4
8
1
7
3
4
1
4
3
5
3
3
2
6
2
3
5
2
4
4
3
4
4
4
4
7
1
7
3
4
1
4
3
5
3
3
2
6
2
3
5
2
4
4
3
4
4
4
4
7
1
7
3
4
1
4
3
5
3
3
2
6
2
3
5
2
4
4
3
4
4
4
4
7
1
8
3
4
1
4
3
5
3
3
2
6
2
3
5
3
4
4
3
4
4
4
4
7
1
8
3
4
1
4
3
5
3
3
2
7
2
3
5
3
4
4
3
4
4
4
4
8
1
7
3
4
1
4
3
5
3
3
2
7
2
3
5
2
4
4
3
4
4
4
4
8
1
7
2
4
1
4
3
5
3
3
2
7
2
3
5
2
4
4
3
4
4
4
4
7
1
7
3
4
1
4
3
5
3
3
2
7
2
3
5
2
4
4
3
4
4
4
4
8
1
7
3
4
1
4
3
5
3
3
2
7
2
3
5
2
4
4
3
4
4
4
4
8
1
7
2
4
1
4
3
5
3
3
2
7
2
3
5
2
4
4
3
4
4
4
4
7
1
7
2
4
1
4
3
5
3
3
2
7
2
3
5
2
4
4
3
4
4
4
4
7
1
7
2
4
1
5
3
5
3
3
2
7
2
3
6
2
4
4
3
4
4
4
4
7
1
7
2
4
1
5
3
5
3
3
2
7
2
3
6
2
4
4
3
4
4
4
4
7
1
7
2
4
1
5
3
5
3
3
2
7
2
3
6
2
4
4
3
4
4
4
4
7
1
7
2
4
1
5
3
5
3
3
2
7
2
3
6
2
4
4
3
4
4
4
4
7
1
7
3
4
1
5
3
5
3
3
2
7
2
3
6
2
4
4
3
4
4
4
4
8
1
7
3
4
1
5
3
5
3
3
2
7
2
3
6
2
4
4
3
4
4
4
4
8
1
7
2
4
1
5
3
5
3
3
2
7
2
3
6
2
4
4
3
4
4
4
4
7
1
7
3
4
1
5
3
5
3
3
2
7
2
3
6
2
4
4
3
4
4
4
4
8
1
7
3
4
1
5
3
5
3
3
2
7
2
3
6
2
4
4
3
4
4
4
4
8
1
7
2
4
1
5
3
5
3
3
2
7
2
3
6
2
4
4
3
4
4
4
4
7
1
7
2
4
1
5
3
5
3
3
2
7
2
3
6
2
4
4
3
4
4
4
4
7
1
7
3
4
1
5
3
5
3
3
2
7
2
3
6
2
4
4
3
4
4
4
4
8
1
7
3
4
1
5
3
5
3
3
2
7
2
3
6
2
4
4
3
4
4
4
4
8
1
7
3
4
1
5
3
5
3
3
2
7
2
3
6
2
4
4
3
4
4
4
4
8
1
7
2
4
1
5
3
5
3
3
2
7
2
3
6
2
4
4
3
4
4
4
4
7
1
6
2
4
1
5
3
4
3
3
2
7
2
3
6
2
4
4
3
4
4
4
4
7
1
7
3
4
1
5
3
5
3
3
2
7
2
3
6
2
4
4
3
4
4
4
4
8
1
6
3
4
1
5
3
4
3
3
2
7
2
3
6
2
4
4
3
4
4
4
4
8
1
7
3
4
1
5
3
5
3
3
2
7
2
3
6
2
4
4
3
4
4
4
4
8
1
6
3
4
1
5
3
4
3
3
2
7
2
3
7
3
4
4
3
4
4
4
4
8
1
6
3
4
1
5
3
4
3
3
2
7
2
3
7
3
4
4
3
4
4
4
4
8
2
7
3
4
1
5
3
5
3
3
2
7
3
3
7
3
4
4
3
4
4
4
4
8
1
7
3
4
1
5
3
5
3
3
2
7
2
3
7
3
4
4
3
4
4
4
4
8
2
7
3
4
1
4
3
5
3
3
2
7
3
3
6
3
4
4
3
4
4
4
4
8
1
7
3
4
1
5
3
5
3
3
2
7
2
3
7
3
4
4
3
4
4
4
4
8
1
7
2
4
1
5
3
5
3
3
2
7
2
3
7
3
4
4
3
4
4
4
4
7
1
7
2
4
1
5
3
5
3
3
2
7
2
3
7
3
4
4
3
4
4
4
4
7
1
7
2
4
1
5
3
5
3
3
2
7
2
3
7
3
4
4
3
4
4
4
4
7
1
7
3
4
1
5
3
5
3
3
2
7
2
3
7
3
3
3
3
4
4
4
4
8
1
7
2
4
1
4
3
5
3
3
2
7
2
3
6
3
4
4
3
4
4
4
4
7
2
7
2
4
1
5
3
5
3
3
2
7
3
3
7
3
4
4
3
4
4
4
4
7
1
7
2
4
1
5
3
5
3
3
2
7
2
3
7
3
4
4
3
4
4
4
4
7
1
7
2
4
1
4
3
5
3
3
2
7
2
3
5
2
4
4
3
4
4
4
4
7
2
7
2
4
1
5
3
5
3
3
2
7
3
3
6
2
4
4
3
4
4
4
4
7
1
7
2
4
1
5
3
5
3
3
2
7
2
3
7
3
4
4
3
4
4
4
4
7
2
7
2
4
1
5
3
5
3
3
2
7
3
3
7
3
4
4
3
4
4
4
4
7
1
7
2
4
1
5
3
5
3
3
2
7
2
3
7
3
4
4
3
4
4
4
4
7
1
7
2
4
1
5
3
5
3
3
2
7
2
3
7
3
4
4
3
4
4
4
4
7
1
7
2
4
1
5
3
5
3
3
2
7
2
3
7
3
4
4
3
4
4
4
4
7
1
7
2
4
1
5
3
5
3
3
2
7
2
3
7
3
4
4
3
4
4
4
4
7
1
7
2
4
1
5
3
5
3
3
2
7
2
3
7
3
4
4
3
4
4
4
4
7
1
8
3
4
1
5
3
5
3
3
2
7
2
3
7
4
4
4
3
4
4
4
4
8
1
7
2
4
1
5
3
5
3
3
2
7
2
3
7
3
4
4
3
4
4
4
4
7
1
7
2
4
1
5
3
5
3
3
2
7
2
3
7
3
4
4
3
4
4
4
4
7
1
7
2
4
1
5
3
5
3
3
2
7
2
3
7
3
4
4
3
4
4
4
4
7
1
7
2
4
1
5
3
5
3
3
2
7
2
3
7
3
4
4
3
4
4
4
4
7
1
7
2
4
1
5
3
5
3
3
2
6
2
3
6
2
4
4
3
4
4
4
4
6
1
7
2
4
1
5
3
5
3
3
2
7
2
3
6
2
4
4
3
4
4
4
4
7
1
7
3
4
1
5
3
5
3
3
2
7
2
3
6
2
3
3
3
4
4
4
4
8
1
7
3
4
1
5
3
5
3
3
2
7
2
3
7
3
3
3
3
4
4
4
4
8
1
8
3
4
1
5
3
5
3
3
2
7
2
3
8
3
3
3
3
4
4
4
4
8
1
8
2
4
1
5
3
5
3
3
2
7
2
3
7
2
4
4
3
4
4
4
4
7
1
8
2
4
1
5
3
5
3
3
2
7
2
3
8
3
4
4
3
4
4
4
4
7
1
8
2
4
1
5
3
5
3
3
2
7
2
3
7
2
4
4
3
4
4
4
4
7
1
7
3
4
1
5
3
5
3
3
2
7
2
3
6
2
4
4
3
4
4
4
4
8
1
7
2
4
1
5
3
5
3
3
2
7
2
3
6
2
4
4
3
4
4
4
4
7
1
7
2
4
1
5
3
5
3
3
2
7
2
3
6
2
4
4
3
4
4
4
4
7
1
8
2
4
1
5
4
6
3
3
3
7
2
3
6
3
4
4
3
4
5
4
4
7
2
7
2
4
1
5
4
6
3
3
3
7
3
3
6
2
4
4
3
4
5
4
4
7
1
7
3
4
1
5
3
5
3
3
2
6
2
3
6
2
4
4
3
4
4
4
4
7
1
8
3
4
1
5
3
5
3
3
2
7
2
3
6
3
4
4
3
4
4
4
4
8
1
8
3
4
1
5
3
5
3
3
2
7
2
3
6
3
4
4
3
4
4
4
4
8
1
7
3
4
1
5
3
5
3
3
2
7
2
3
6
2
4
4
3
4
4
4
4
8
1
7
3
4
1
5
3
5
3
3
2
6
2
3
6
2
4
4
3
4
4
4
4
7
1
7
3
4
1
5
3
5
3
3
2
7
2
3
6
2
4
4
3
4
4
4
4
8
1
9
3
4
1
5
3
5
3
3
2
7
2
3
7
3
4
4
3
4
4
4
4
8
1
7
3
4
1
5
3
5
3
3
2
6
2
3
6
2
4
4
3
4
4
4
4
7
1
8
3
4
1
5
3
5
3
3
2
6
2
3
6
3
4
4
3
4
4
4
4
7
1
7
3
4
1
5
3
5
3
3
2
7
2
3
6
2
4
4
3
4
4
4
4
8
1
8
3
4
1
5
3
5
3
3
2
7
2
3
6
3
4
4
3
4
4
4
4
8
1
8
3
4
1
5
3
5
3
3
2
7
2
3
6
3
4
4
3
4
4
4
4
8
1
8
3
4
1
5
3
5
3
3
2
7
2
3
7
2
4
4
3
4
4
4
4
8
1
8
3
4
1
5
3
5
3
3
2
7
2
3
6
3
4
4
3
4
4
4
4
8
1
8
3
4
1
5
3
5
3
3
2
7
2
3
6
3
4
4
3
4
4
4
4
8
1
8
3
4
1
5
3
5
3
3
2
7
2
3
6
3
4
4
3
4
4
4
4
8
1
7
3
4
1
5
3
5
3
3
2
6
2
3
6
2
4
4
3
4
4
4
4
7
1
8
3
4
1
5
3
5
3
3
2
7
2
3
6
3
4
4
3
4
4
4
4
8
1
7
3
4
1
5
3
5
3
3
2
7
2
3
6
2
4
4
3
4
4
4
4
8
1
8
3
4
1
5
3
5
3
3
2
6
2
3
8
3
4
4
3
4
4
4
4
7
2
7
3
4
1
5
3
5
3
3
2
6
3
3
6
2
4
4
3
4
4
4
4
7
1
8
3
4
1
5
3
5
3
3
2
7
2
3
8
3
4
4
3
4
4
4
4
8
1
7
3
4
1
5
3
5
4
3
2
7
2
3
6
2
4
4
4
4
4
4
4
8
1
8
3
4
1
5
3
5
3
3
2
7
2
3
7
2
4
4
3
4
4
4
4
8
1
7
3
4
1
5
3
5
3
3
2
7
2
3
6
2
4
4
3
4
4
4
4
8
1
8
3
4
1
5
3
5
3
3
2
7
2
3
7
2
4
4
3
4
4
4
4
8
1
9
3
4
1
5
3
5
3
3
2
7
2
3
7
3
4
4
3
4
4
4
4
8
1
7
3
4
1
5
3
5
3
3
2
7
2
3
6
2
4
4
3
4
4
4
4
8
1
7
3
4
1
5
3
5
3
3
2
7
2
3
6
2
4
4
3
4
4
4
4
8
1
8
3
4
1
5
3
5
3
3
2
7
2
3
7
2
4
4
3
4
4
4
4
8
1
7
3
4
1
5
3
5
3
3
2
6
2
3
6
2
4
4
3
4
4
4
4
7
2
8
3
4
1
5
3
5
3
3
2
6
3
3
7
2
4
4
3
4
4
4
4
7
1
8
3
4
1
5
3
5
3
3
2
7
2
3
7
2
4
4
3
4
4
4
4
8
1
8
3
4
1
5
3
5
3
3
2
6
2
3
7
2
4
4
3
4
4
4
4
7
2
8
3
4
1
5
3
5
3
3
2
7
3
3
7
2
4
4
3
4
4
4
4
8
2
7
3
4
1
5
3
5
3
3
2
7
3
3
6
2
4
4
3
4
4
4
4
8
1
7
3
4
1
5
3
5
3
3
2
7
2
3
6
2
4
4
3
4
4
4
4
8
1
9
3
4
1
5
3
5
3
3
2
7
2
3
7
3
4
4
3
4
4
4
4
8
1
9
3
4
1
5
3
5
3
3
2
7
2
3
7
3
4
4
3
4
4
4
4
8
1
9
3
4
1
5
3
5
3
3
2
7
2
3
7
3
4
4
3
4
4
4
4
8
1
9
3
4
1
5
3
5
3
3
2
7
2
3
7
3
4
4
3
4
4
4
4
8
1
9
3
4
1
5
3
5
3
3
2
7
2
3
7
3
4
4
3
4
4
4
4
8
2
9
3
4
1
5
3
5
3
3
2
7
3
3
7
3
4
4
3
4
4
4
4
8
1
9
2
4
1
5
3
5
3
3
2
7
2
3
7
3
4
4
3
4
4
4
4
7
1
9
3
4
1
5
3
5
3
3
2
7
2
3
7
3
4
4
3
4
4
4
4
8
2
8
3
4
1
5
3
5
3
3
2
7
3
3
6
3
4
4
3
4
4
4
4
8
1
9
2
4
1
5
3
5
3
3
2
7
2
3
7
3
4
4
3
4
4
4
4
7
2
9
2
4
1
5
3
5
3
3
2
7
3
3
7
3
4
4
3
4
4
4
4
7
1
9
2
4
1
5
3
5
3
3
2
7
2
3
7
3
4
4
3
4
4
4
4
7
1
8
2
4
1
5
3
5
3
3
2
7
2
3
6
3
4
4
3
4
4
4
4
7
1
8
2
4
1
5
3
5
3
3
2
7
2
3
6
3
4
4
3
4
4
4
4
7
1
8
2
4
1
5
3
5
3
3
2
7
2
3
6
3
4
4
3
4
4
4
4
7
1
8
2
4
1
5
3
5
3
3
2
7
2
3
6
3
4
4
3
4
4
4
4
7
1
8
2
4
1
5
3
5
3
3
2
7
2
3
6
3
4
4
3
4
4
4
4
7
1
9
2
4
1
5
3
5
3
3
2
7
2
3
7
3
4
4
3
4
4
4
4
7
1
8
2
4
1
5
3
5
3
3
2
7
2
3
6
3
4
4
3
4
4
4
4
7
1
8
2
4
1
5
3
5
3
3
2
7
2
3
6
3
4
4
3
4
4
4
4
7
1
9
2
4
1
5
3
5
3
3
2
7
2
3
7
3
4
4
3
4
4
4
4
7
1
8
2
4
1
4
3
5
3
3
2
7
2
3
5
3
4
4
3
4
4
4
4
7
1
8
2
4
1
4
3
5
3
3
2
7
2
3
5
3
4
4
3
4
4
4
4
7
1
8
2
4
1
4
3
5
3
3
2
7
2
3
5
3
4
4
3
4
4
4
4
7
1
8
2
4
1
5
3
5
3
3
2
7
2
3
6
3
4
4
3
4
4
4
4
7
1
8
3
4
1
5
3
5
3
3
2
7
2
3
6
3
4
4
3
4
4
4
4
8
1
8
2
4
1
5
3
5
3
3
2
7
2
3
6
3
4
4
3
4
4
4
4
7
1
8
2
4
1
5
3
5
3
3
2
7
2
3
6
3
4
4
3
4
4
4
4
7
1
8
3
4
1
5
3
5
3
3
2
7
2
3
6
3
4
4
3
4
4
4
4
8
1
7
2
4
1
5
3
5
3
3
2
6
2
3
6
2
4
4
3
4
4
4
4
6
1
8
3
4
1
5
3
5
3
3
2
7
2
3
6
3
4
4
3
4
4
4
4
8
1
8
2
4
1
4
3
5
3
3
2
7
2
3
5
3
4
4
3
4
4
4
4
7
1
8
2
4
1
5
3
5
3
3
2
7
2
3
6
3
4
4
3
4
4
4
4
7
1
9
3
4
1
5
3
5
3
3
2
7
2
3
8
4
4
4
3
4
4
4
4
8
1
9
2
4
1
5
3
5
3
3
2
7
2
3
7
3
4
4
3
4
4
4
4
7
1
9
3
4
1
5
3
5
3
3
2
7
2
3
7
3
4
4
3
4
4
4
4
8
1
9
3
4
1
5
3
5
3
3
2
7
2
3
7
3
4
4
3
4
4
4
4
8
1
9
3
4
1
5
3
5
3
3
2
7
2
3
8
4
4
4
3
4
4
4
4
8
1
7
3
4
1
5
3
5
3
3
2
7
2
3
7
3
4
4
3
4
4
4
4
8
1
8
3
4
1
5
3
5
3
3
2
7
2
3
7
4
4
4
3
4
4
4
4
8
1
8
3
4
1
5
3
5
3
3
2
7
2
3
7
4
4
4
3
4
4
4
4
8
1
7
2
4
1
5
3
5
3
3
2
7
2
3
7
3
4
4
3
4
4
4
4
7
1
8
2
4
1
4
3
5
3
3
2
7
2
3
6
4
4
4
3
4
4
4
4
7
1
8
2
4
1
5
3
5
3
3
2
7
2
3
7
4
4
4
3
4
4
4
4
7
1
8
2
4
1
5
3
5
3
3
2
7
2
3
7
4
4
4
3
4
4
4
4
7
1
8
2
4
1
5
3
5
3
3
2
7
2
3
7
4
4
4
3
4
4
4
4
7
1
8
3
4
1
5
3
5
3
3
2
7
2
3
7
4
4
4
3
4
4
4
4
8
1
8
3
4
1
5
3
5
3
3
2
7
2
3
7
4
4
4
3
4
4
4
4
8
1
9
3
4
1
5
3
5
3
3
2
7
2
3
8
4
4
4
3
4
4
4
4
8
1
8
2
4
1
5
3
5
3
3
2
7
2
3
8
3
4
4
3
4
4
4
4
7
1
9
3
4
1
5
3
5
3
3
2
7
2
3
8
4
4
4
3
4
4
4
4
8
1
7
3
4
1
5
3
5
3
3
2
7
2
3
7
3
4
4
3
4
4
4
4
8
1
7
3
4
1
5
3
5
3
3
2
7
2
3
6
2
4
4
3
4
4
4
4
8
1
7
3
4
1
5
3
5
3
3
2
7
2
3
6
2
4
4
3
4
4
4
4
8
1
7
2
4
1
5
3
5
3
3
2
7
2
3
6
2
4
4
3
4
4
4
4
7
1
7
2
4
1
5
3
5
3
3
2
7
2
3
7
3
4
4
3
4
4
4
4
7
1
8
3
4
1
5
3
5
3
3
2
7
2
3
6
3
4
4
3
4
4
4
4
8
1
8
3
4
1
5
3
5
3
3
2
7
2
3
6
3
4
4
3
4
4
4
4
8
1
8
3
4
1
5
3
5
3
3
2
7
2
3
6
3
4
4
3
4
4
4
4
8
1
8
2
4
1
5
3
5
3
3
2
7
2
3
6
3
4
4
3
4
4
4
4
7
1
8
3
4
1
5
3
5
3
3
2
7
2
3
6
3
4
4
3
4
4
4
4
8
1
8
3
4
1
5
3
5
3
3
2
7
2
3
6
3
4
4
3
4
4
4
4
8
1
8
3
4
1
5
3
5
3
3
2
7
2
3
6
3
4
4
3
4
4
4
4
8
1
8
3
4
1
5
3
5
3
3
2
7
2
3
6
3
4
4
3
4
4
4
4
8
1
8
3
4
1
5
3
5
3
3
2
7
2
3
6
3
4
4
3
4
4
4
4
8
1
8
3
4
1
4
3
5
3
3
2
7
2
3
5
3
4
4
3
4
4
4
4
8
1
8
3
4
1
5
3
5
3
3
2
7
2
3
6
3
4
4
3
4
4
4
4
8
1
8
3
4
1
5
3
5
3
3
2
7
2
3
6
3
4
4
3
4
4
4
4
8
1
8
3
4
1
4
3
5
3
3
2
7
2
3
5
3
4
4
3
4
4
4
4
8
2
8
3
4
1
4
3
5
3
3
2
7
3
3
5
3
4
4
3
4
4
4
4
8
1
8
3
4
1
4
3
5
3
3
2
7
2
3
5
3
4
4
3
4
4
4
4
8
1
8
3
4
1
5
3
5
3
3
2
6
2
3
6
3
4
4
3
4
4
4
4
7
1
8
3
4
1
5
3
5
3
3
2
7
2
3
6
3
4
4
3
4
4
4
4
8
1
8
3
4
1
4
3
5
3
3
2
6
2
3
5
3
4
4
3
4
4
4
4
7
1
8
3
4
1
5
3
5
3
3
2
6
2
3
6
3
4
4
3
4
4
4
4
7
1
8
3
4
1
4
3
5
3
3
2
6
2
3
5
3
4
4
3
4
4
4
4
7
1
8
2
4
1
5
3
5
3
3
2
6
2
3
7
4
4
4
3
4
4
4
4
6
1
8
3
4
1
4
3
5
3
3
2
6
2
3
6
4
4
4
3
4
4
4
4
7
1
8
2
4
1
5
3
5
3
3
2
6
2
3
7
4
4
4
3
4
4
4
4
6
1
8
2
4
1
4
3
5
3
3
2
6
2
3
6
4
4
4
3
4
4
4
4
6
1
8
3
4
1
5
3
5
3
3
2
6
2
3
7
4
4
4
3
4
4
4
4
7
1
8
3
4
1
5
3
5
3
3
2
6
2
3
7
4
4
4
3
4
4
4
4
7
1
8
3
4
1
4
3
5
3
3
2
6
2
3
6
4
4
4
3
4
4
4
4
7
1
8
3
4
1
4
3
5
3
3
2
6
2
3
6
4
4
4
3
4
4
4
4
7
1
8
3
4
1
4
3
5
3
3
2
6
2
3
5
3
4
4
3
4
4
4
4
7
1
9
3
4
1
4
3
5
3
3
2
6
2
3
6
3
4
4
3
4
4
4
4
7
1
8
2
4
1
4
3
5
3
3
2
6
2
3
6
4
4
4
3
4
4
4
4
6
1
9
2
4
1
4
3
5
3
3
2
6
2
3
7
4
4
4
3
4
4
4
4
6
1
8
3
4
1
4
3
5
3
3
2
6
2
3
6
4
4
4
3
4
4
4
4
7
1
9
2
4
2
4
3
5
3
3
2
6
2
3
5
3
4
4
3
4
4
4
4
6
1
8
2
4
1
4
3
5
3
3
2
7
2
3
5
3
4
4
3
4
4
4
4
7
1
8
2
4
1
4
3
5
3
3
2
7
2
3
6
4
4
4
3
4
4
4
4
7
1
7
2
4
1
4
3
5
3
3
2
6
2
3
5
2
4
4
3
4
4
4
4
6
1
8
2
4
1
5
3
5
3
3
2
6
2
3
6
3
4
4
3
4
4
4
4
6
1
9
2
4
2
5
3
5
3
3
2
6
2
3
6
3
4
4
3
4
4
4
4
6
1
9
2
4
2
4
3
5
3
3
2
6
2
3
6
4
4
4
3
4
4
4
4
6
1
9
3
4
2
5
3
5
3
3
2
7
2
3
7
4
4
4
3
4
4
4
4
8
1
8
2
4
1
5
3
5
3
3
2
6
2
3
7
4
4
4
3
4
4
4
4
6
1
9
2
4
2
5
3
5
3
3
2
6
2
3
6
3
4
4
3
4
4
4
4
6
1
9
2
4
2
4
3
5
3
3
2
7
2
3
6
4
4
4
3
4
4
4
4
7
1
8
2
4
1
5
3
5
3
3
2
7
2
3
7
4
4
4
3
4
4
4
4
7
1
8
2
4
1
4
3
5
3
3
2
7
2
3
6
4
4
4
3
4
4
4
4
7
1
8
2
4
1
5
3
5
3
3
2
7
2
3
6
3
4
4
3
4
4
4
4
7
1
8
3
4
1
4
3
5
3
3
2
7
2
3
5
3
4
4
3
4
4
4
4
8
1
9
3
4
1
5
3
5
3
3
2
7
2
3
7
3
4
4
3
4
4
4
4
8
1
9
3
4
1
4
3
5
3
3
2
7
2
3
6
3
4
4
3
4
4
4
4
8
1
9
2
4
1
5
3
5
3
3
2
7
2
3
7
3
4
4
3
4
4
4
4
7
1
9
2
4
1
5
3
5
3
3
2
7
2
3
7
3
4
4
3
4
4
4
4
7
1
9
2
4
1
5
3
5
3
3
2
6
2
3
7
3
4
4
3
4
4
4
4
6
1
8
2
4
1
5
3
5
3
3
2
7
2
3
7
2
4
4
3
4
4
4
4
7
1
9
2
4
1
5
3
5
3
3
2
7
2
3
7
3
4
4
3
4
4
4
4
7
1
9
2
4
1
5
3
5
3
3
2
6
2
3
7
3
4
4
3
4
4
4
4
6
1
9
2
4
1
5
3
5
3
3
2
6
2
3
7
3
4
4
3
4
4
4
4
6
1
8
2
4
1
5
3
5
3
3
2
7
2
3
7
2
4
4
3
4
4
4
4
7
1
8
2
4
1
5
3
5
3
3
2
6
2
3
7
2
4
4
3
4
4
4
4
6
1
8
2
4
1
5
3
5
3
3
2
6
2
3
7
2
4
4
3
4
4
4
4
6
1
8
2
4
1
5
3
5
3
3
2
6
2
3
7
2
4
4
3
4
4
4
4
6
1
8
2
4
1
5
3
5
3
3
2
6
2
3
7
2
4
4
3
4
4
4
4
6
1
9
2
4
1
5
3
5
3
3
2
6
2
3
7
3
4
4
3
4
4
4
4
6
1
8
2
4
1
5
3
5
3
3
2
7
2
3
7
2
4
4
3
4
4
4
4
7
1
8
2
4
1
5
3
5
3
3
2
7
2
3
6
3
4
4
3
4
4
4
4
7
1
9
2
4
1
5
3
5
3
3
2
7
2
3
7
3
4
4
3
4
4
4
4
7
1
9
2
4
1
5
3
5
3
3
2
7
2
3
7
3
4
4
3
4
4
4
4
7
1
9
2
4
1
5
3
5
3
3
2
7
2
3
7
3
4
4
3
4
4
4
4
7
1
9
2
4
1
5
3
5
3
3
2
7
2
3
7
3
4
4
3
4
4
4
4
7
1
8
2
4
1
5
3
5
3
3
2
7
2
3
8
3
4
4
3
4
4
4
4
7
1
9
2
4
1
5
3
5
3
3
2
7
2
3
7
3
4
4
3
4
4
4
4
7
1
9
3
4
1
5
3
5
3
3
2
7
2
3
7
3
4
4
3
4
4
4
4
8
1
9
2
4
1
5
3
5
3
3
2
7
2
3
7
3
4
4
3
4
4
4
4
7
1
9
2
4
1
5
3
5
3
3
2
7
2
3
7
3
4
4
3
4
4
4
4
7
1
9
3
4
1
5
3
5
3
3
2
7
2
3
7
3
4
4
3
4
4
4
4
8
1
8
2
4
1
5
3
5
3
3
2
7
2
3
7
2
4
4
3
4
4
4
4
7
1
8
2
4
1
5
3
5
3
3
2
7
2
3
7
2
4
4
3
4
4
4
4
7
1
8
2
4
1
5
3
5
3
3
2
7
2
3
7
2
4
4
3
4
4
4
4
7
1
8
3
4
1
5
3
5
3
3
2
7
2
3
7
2
4
4
3
4
4
4
4
8
2
8
3
4
1
5
3
5
3
3
2
6
3
3
7
2
4
4
3
4
4
4
4
7
1
8
3
4
1
5
3
5
3
3
2
7
2
3
7
2
4
4
3
4
4
4
4
8
1
9
2
4
1
5
3
5
3
3
2
7
2
3
7
3
4
4
3
4
4
4
4
7
1
8
3
4
1
5
3
5
3
3
2
7
2
3
7
2
4
4
3
4
4
4
4
8
1
9
3
4
1
5
3
5
3
3
2
7
2
3
7
3
4
4
3
4
4
4
4
8
1
9
3
4
1
5
3
5
3
3
2
7
2
3
7
3
4
4
3
4
4
4
4
8
1
9
3
4
1
5
3
5
3
3
2
7
2
3
8
4
4
4
3
4
4
4
4
8
1
9
3
4
1
5
3
6
3
3
2
7
2
3
8
3
4
4
3
4
4
4
4
8
1
9
3
4
1
5
3
5
3
3
2
7
2
3
7
3
4
4
3
4
4
4
4
8
1
9
3
4
1
5
3
5
3
3
2
7
2
3
7
3
4
4
3
4
4
4
4
8
1
8
3
4
1
5
3
5
3
3
2
7
2
3
7
2
4
4
3
4
4
4
4
8
1
9
3
4
1
5
3
5
3
3
2
7
2
3
7
3
4
4
3
4
4
4
4
8
1
9
3
4
1
5
3
5
3
3
2
7
2
3
7
3
4
4
3
4
4
4
4
8
1
8
3
4
1
5
3
5
3
3
2
7
2
3
7
2
4
4
3
4
4
4
4
8
1
9
3
4
1
5
3
5
3
3
2
7
2
3
7
3
4
4
3
4
4
4
4
8
1
9
3
4
1
5
3
5
3
3
2
7
2
3
7
3
4
4
3
4
4
4
4
8
1
9
3
4
1
5
3
5
3
3
2
7
2
3
7
3
4
4
3
4
4
4
4
8
1
9
3
4
1
5
3
5
3
3
2
7
2
3
7
3
4
4
3
4
4
4
4
8
1
9
3
4
1
5
3
5
3
3
2
7
2
3
7
3
4
4
3
4
4
4
4
8
1
9
3
4
1
5
3
5
3
3
2
7
2
3
7
3
4
4
3
4
4
4
4
8
1
9
3
4
1
5
3
5
3
3
2
7
2
3
7
3
4
4
3
4
4
4
4
8
1
9
3
4
1
5
3
5
3
3
2
7
2
3
7
3
4
4
3
4
4
4
4
8
1
9
3
4
1
5
3
5
3
3
2
7
2
3
7
3
4
4
3
4
4
4
4
8
1
9
3
4
1
5
3
5
3
3
2
7
2
3
8
4
4
4
3
4
4
4
4
8
1
9
3
4
1
5
3
5
3
3
2
7
2
3
8
4
4
4
3
4
4
4
4
8
1
9
3
4
1
5
3
5
3
3
2
7
2
3
8
4
4
4
3
4
4
4
4
8
1
9
3
4
1
5
3
5
3
3
2
7
2
3
8
4
4
4
3
4
4
4
4
8
1
9
3
4
1
5
3
5
3
3
2
7
2
3
7
3
4
4
3
4
4
4
4
8
1
9
3
4
1
5
3
5
3
3
2
7
2
3
7
3
4
4
3
4
4
4
4
8
1
9
3
4
1
5
3
5
3
3
2
7
2
3
7
3
4
4
3
4
4
4
4
8
1
9
3
4
1
4
3
5
3
3
2
7
2
3
6
3
4
4
3
4
4
4
4
8
1
9
3
4
1
5
3
5
3
3
2
7
2
3
7
3
4
4
3
4
4
4
4
8
1
9
3
4
1
5
3
5
3
3
2
7
2
3
7
3
4
4
3
4
4
4
4
8
1
9
3
4
1
5
3
5
3
3
2
7
2
3
7
3
4
4
3
4
4
4
4
8
1
8
3
4
1
5
3
5
3
3
2
7
2
3
6
3
4
4
3
4
4
4
4
8
1
8
3
4
1
5
3
5
3
3
2
7
2
3
7
4
4
4
3
4
4
4
4
8
1
7
3
4
1
5
3
5
3
3
2
7
2
3
7
3
4
4
3
4
4
4
4
8
1
8
3
4
1
5
3
5
3
3
2
7
2
3
8
3
4
4
3
4
4
4
4
8
1
8
3
4
1
5
3
5
3
3
2
7
2
3
7
2
4
4
3
4
4
4
4
8
1
8
3
4
1
5
3
5
3
3
2
7
2
3
7
2
4
4
3
4
4
4
4
8
1
9
3
4
1
5
3
5
3
3
2
7
2
3
7
3
4
4
3
4
4
4
4
8
1
9
3
4
2
5
3
5
3
3
2
7
2
3
7
2
4
4
3
4
4
4
4
8
1
8
3
4
2
5
3
5
3
3
2
7
2
3
6
2
4
4
3
4
4
4
4
8
1
8
3
4
2
5
3
5
3
3
2
7
2
3
6
2
4
4
3
4
4
4
4
8
1
9
3
4
2
5
3
5
3
3
2
7
2
3
7
2
4
4
3
4
4
4
4
8
1
9
3
4
2
5
3
6
3
3
2
7
2
3
8
2
4
4
3
4
4
4
4
8
1
10
3
4
2
5
3
5
3
3
2
7
2
3
7
3
4
4
3
4
4
4
4
8
1
9
2
4
2
5
3
5
3
3
2
7
2
3
7
2
4
4
3
4
4
4
4
7
1
9
3
4
2
5
3
5
3
3
2
7
2
3
7
2
4
4
3
4
4
4
4
8
1
9
3
4
2
5
3
5
3
3
2
7
2
3
7
2
4
4
3
4
4
4
4
8
1
9
3
4
2
5
3
5
3
3
2
7
2
3
7
2
4
4
3
4
4
4
4
8
1
9
3
4
2
5
3
5
3
3
2
7
2
3
7
2
4
4
3
4
4
4
4
8
1
9
3
4
2
5
3
5
3
3
2
7
2
3
8
3
4
4
3
4
4
4
4
8
1
9
3
4
2
5
3
5
3
3
2
7
2
3
7
2
4
4
3
4
4
4
4
8
1
9
3
4
2
5
3
5
3
3
2
7
2
3
7
2
4
4
3
4
4
4
4
8
1
9
3
4
2
5
3
5
3
3
2
7
2
3
7
2
4
4
3
4
4
4
4
8
1
9
2
4
2
5
3
5
3
3
2
7
2
3
7
2
4
4
3
4
4
4
4
7
1
9
2
4
2
5
4
6
3
3
2
7
2
3
7
2
4
4
3
4
4
4
4
7
1
9
3
4
2
5
3
5
3
3
2
7
2
3
7
2
4
4
3
4
4
4
4
8
1
9
3
4
2
5
3
5
3
3
2
7
2
3
7
2
4
4
3
4
4
4
4
8
1
8
3
4
2
5
3
5
3
3
2
7
2
3
6
2
4
4
3
4
4
4
4
8
1
9
3
4
2
5
3
5
3
3
2
7
2
3
7
2
4
4
3
4
4
4
4
8
1
9
3
4
2
5
3
5
3
3
2
7
2
3
7
2
4
4
3
4
4
4
4
8
1
9
3
4
2
5
3
5
3
3
2
7
2
3
7
2
4
4
3
4
4
4
4
8
1
9
3
4
2
5
3
5
3
3
2
7
2
3
7
2
4
4
3
4
4
4
4
8
1
9
3
4
2
5
3
5
3
3
2
7
2
3
7
2
4
4
3
4
4
4
4
8
1
9
3
4
2
5
4
6
3
3
2
7
2
3
7
2
4
4
3
4
4
4
4
8
1
9
3
4
2
5
4
6
3
3
2
7
2
3
7
2
4
4
3
4
4
4
4
8
1
9
3
4
2
5
3
5
3
3
2
7
2
3
8
3
4
4
3
4
4
4
4
8
1
9
3
4
2
5
3
5
3
3
2
7
2
3
7
2
4
4
3
4
4
4
4
8
1
9
3
4
2
5
3
5
3
3
2
7
2
3
7
2
4
4
3
4
4
4
4
8
1
9
3
4
2
5
3
5
3
3
2
7
2
3
7
2
4
4
3
4
4
4
4
8
1
9
3
4
2
5
3
5
3
3
2
7
2
3
7
2
4
4
3
4
4
4
4
8
1
9
3
4
2
5
3
5
3
3
2
7
2
3
7
2
4
4
3
4
4
4
4
8
1
9
3
4
2
5
3
5
3
3
2
7
2
3
7
2
4
4
3
4
4
4
4
8
1
9
3
4
2
5
3
5
3
3
2
7
2
3
7
2
4
4
3
4
4
4
4
8
1
9
3
4
2
5
4
6
3
3
2
7
2
3
7
2
4
4
3
4
4
4
4
8
1
9
3
4
2
5
4
6
3
3
2
7
2
3
7
2
4
4
3
4
4
4
4
8
1
9
3
4
2
5
4
6
3
3
2
7
2
3
7
2
4
4
3
4
4
4
4
8
1
9
3
4
2
5
4
6
3
3
2
7
2
3
7
2
4
4
3
4
4
4
4
8
1
9
3
4
2
5
4
6
3
3
2
7
2
3
7
2
4
4
3
4
4
4
4
8
1
9
3
4
2
5
4
6
3
3
2
7
2
3
7
2
4
4
3
4
4
4
4
8
1
9
3
4
2
5
4
6
3
3
2
7
2
3
7
2
4
4
3
4
4
4
4
8
1
9
3
4
2
5
3
5
3
3
2
7
2
3
7
2
4
4
3
4
4
4
4
8
1
9
3
4
2
5
4
6
3
3
2
7
2
3
7
2
4
4
3
4
4
4
4
8
1
9
3
4
2
5
4
6
3
3
2
7
2
3
7
2
4
4
3
4
4
4
4
8
1
9
3
4
2
5
3
5
3
3
2
7
2
3
7
2
4
4
3
4
4
4
4
8
1
10
3
4
2
5
4
6
3
3
2
7
2
3
7
3
4
4
3
4
4
4
4
8
1
9
3
4
2
5
3
5
3
3
2
7
2
3
7
2
4
4
3
4
4
4
4
8
1
10
3
4
2
5
4
6
3
3
2
7
2
3
7
3
4
4
3
4
4
4
4
8
1
10
2
4
2
5
4
6
3
3
2
7
2
3
7
3
4
4
3
4
4
4
4
7
1
10
3
4
2
5
4
6
3
3
2
7
2
3
8
4
4
4
3
4
4
4
4
8
1
10
3
4
2
5
4
6
3
3
2
7
2
3
7
3
4
4
3
4
4
4
4
8
1
9
3
4
2
5
4
6
3
3
2
7
2
3
7
2
4
4
3
4
4
4
4
8
1
9
3
4
2
5
3
5
3
3
2
7
2
3
7
2
4
4
3
4
4
4
4
8
1
9
3
4
2
5
3
5
3
3
2
7
2
3
7
2
4
4
3
4
4
4
4
8
1
9
3
4
2
5
4
6
3
3
2
7
2
3
7
2
4
4
3
4
4
4
4
8
1
10
3
4
2
5
3
5
3
3
2
7
2
3
7
3
4
4
3
4
4
4
4
8
1
9
3
4
2
5
4
6
3
3
2
7
2
3
7
2
4
4
3
4
4
4
4
8
1
9
3
4
2
5
3
5
3
3
2
7
2
3
7
2
4
4
3
4
4
4
4
8
1
9
3
4
2
5
3
5
3
3
2
7
2
3
7
2
4
4
3
4
4
4
4
8
1
9
3
4
2
5
3
5
3
3
2
7
2
3
7
2
4
4
3
4
4
4
4
8
1
9
3
4
2
5
4
6
3
3
2
7
2
3
7
2
4
4
3
4
4
4
4
8
1
9
3
4
2
5
4
6
3
3
2
7
2
3
7
2
4
4
3
4
4
4
4
8
1
9
3
4
2
5
3
5
3
3
2
7
2
3
8
3
4
4
3
4
4
4
4
8
1
9
3
4
2
5
3
5
3
3
2
7
2
3
7
2
4
4
3
4
4
4
4
8
1
9
3
4
2
5
4
6
3
3
2
7
2
3
8
3
4
4
3
4
4
4
4
8
1
9
3
4
2
5
4
6
3
3
2
7
2
3
7
2
4
4
3
4
4
4
4
8
1
9
3
4
2
5
3
5
3
3
2
7
2
3
7
2
4
4
3
4
4
4
4
8
2
9
3
4
2
5
4
6
3
3
2
7
3
3
8
3
4
4
3
4
4
4
4
8
1
9
3
4
2
5
4
6
3
3
2
7
2
3
8
3
4
4
3
4
4
4
4
8
2
9
3
4
2
5
4
6
3
3
2
7
3
3
8
3
4
4
3
4
4
4
4
8
2
9
2
4
2
5
4
6
3
3
2
7
3
3
7
2
4
4
3
4
4
4
4
7
2
9
3
4
2
5
3
5
3
3
2
7
3
3
8
3
4
4
3
4
4
4
4
8
2
9
3
4
2
5
3
5
3
3
2
7
3
3
8
3
4
4
3
4
4
4
4
8
2
9
3
4
2
5
3
5
3
3
2
7
3
3
8
3
4
4
3
4
4
4
4
8
2
9
3
4
2
5
3
5
3
3
2
7
3
3
8
3
4
4
3
4
4
4
4
8
2
9
3
4
2
5
3
5
3
3
2
7
3
3
8
3
4
4
3
4
4
4
4
8
2
9
3
4
2
5
3
5
3
3
2
7
3
3
8
3
4
4
3
4
4
4
4
8
2
9
3
4
2
5
3
5
3
3
2
7
3
3
8
3
4
4
3
4
4
4
4
8
2
9
3
4
2
5
3
5
3
3
2
7
3
3
8
3
4
4
3
4
4
4
4
8
2
9
3
4
2
5
3
5
3
3
2
7
3
3
8
3
4
4
3
4
4
4
4
8
2
9
3
4
2
5
3
5
3
3
2
7
3
3
8
3
4
4
3
4
4
4
4
8
2
9
2
4
2
5
3
5
3
3
2
7
3
3
7
2
4
4
3
4
4
4
4
7
2
9
3
4
2
5
3
5
3
3
2
7
3
3
7
2
4
4
3
4
4
4
4
8
2
9
2
4
2
5
3
5
3
3
2
7
3
3
7
2
4
4
3
4
4
4
4
7
2
9
2
4
2
5
3
5
3
3
2
7
3
3
7
2
4
4
3
4
4
4
4
7
2
9
2
4
2
5
3
5
3
3
2
7
3
3
7
2
4
4
3
4
4
4
4
7
2
9
2
4
2
5
3
5
3
3
2
7
3
3
7
2
4
4
3
4
4
4
4
7
2
9
2
4
2
5
3
5
3
3
2
7
3
3
7
2
4
4
3
4
4
4
4
7
2
9
3
4
2
4
3
5
3
3
2
7
3
3
6
2
4
4
3
4
4
4
4
8
2
9
3
4
2
5
3
5
3
3
2
7
3
3
7
2
4
4
3
4
4
4
4
8
2
9
3
4
2
5
3
5
3
3
2
7
3
3
7
2
4
4
3
4
4
4
4
8
2
9
2
4
2
5
3
5
3
3
2
7
3
3
7
2
4
4
3
4
4
4
4
7
2
9
2
4
2
5
3
5
3
3
2
7
3
3
7
2
4
4
3
4
4
4
4
7
2
9
2
4
2
5
3
5
3
3
2
7
3
3
7
2
4
4
3
4
4
4
4
7
2
9
2
4
2
5
3
5
3
3
2
7
3
3
8
3
4
4
3
4
4
4
4
7
2
9
2
4
2
5
3
5
3
3
2
7
3
3
8
3
4
4
3
4
4
4
4
7
2
9
3
4
2
5
3
5
3
3
2
7
3
3
8
3
4
4
3
4
4
4
4
8
2
9
3
4
2
5
3
5
3
3
2
7
3
3
8
3
4
4
3
4
4
4
4
8
2
9
2
4
2
5
3
5
3
3
2
7
3
3
8
3
4
4
3
4
4
4
4
7
2
7
3
4
1
5
3
4
3
3
2
7
3
3
7
2
4
4
3
4
4
4
4
8
2
9
2
4
2
5
3
5
3
3
2
7
3
3
7
2
4
4
3
4
4
4
4
7
2
9
3
4
2
5
3
5
3
3
2
7
3
3
7
2
4
4
3
4
4
4
4
8
2
9
3
4
2
5
3
5
3
3
2
7
3
3
7
2
4
4
3
4
4
4
4
8
2
9
3
4
2
5
3
5
3
3
2
7
3
3
8
3
4
4
3
4
4
4
4
8
2
9
3
4
2
5
3
5
3
3
2
7
3
3
7
2
4
4
3
4
4
4
4
8
2
9
3
4
2
5
3
5
3
3
2
7
3
3
8
3
4
4
3
4
4
4
4
8
2
9
3
4
2
5
3
5
3
3
2
7
3
3
8
3
4
4
3
4
4
4
4
8
2
9
3
4
2
5
3
5
3
3
2
7
3
3
8
3
4
4
3
4
4
4
4
8
2
9
3
4
2
5
3
5
3
3
2
7
3
3
8
3
4
4
3
4
4
4
4
8
2
9
3
4
2
5
3
5
3
3
2
7
3
3
8
3
4
4
3
4
4
4
4
8
2
10
3
4
2
5
3
5
3
3
2
7
3
3
7
3
4
4
3
4
4
4
4
8
2
9
3
4
2
5
3
5
3
3
2
7
3
3
7
2
4
4
3
4
4
4
4
8
2
9
3
4
2
5
3
5
3
3
2
7
3
3
8
3
4
4
3
4
4
4
4
8
2
9
2
4
2
5
3
5
3
3
2
7
3
3
7
2
4
4
3
4
4
4
4
7
2
9
3
4
2
5
3
5
3
3
2
7
3
3
7
2
4
4
3
4
4
4
4
8
2
9
3
4
2
4
3
5
3
3
2
7
3
3
6
2
4
4
3
4
4
4
4
8
2
9
3
4
2
4
3
5
3
3
2
7
3
3
7
3
4
4
3
4
4
4
4
8
2
9
3
4
2
5
3
6
3
3
2
7
3
3
9
3
4
4
3
4
4
4
4
8
2
9
3
4
2
5
3
6
3
3
2
7
3
3
9
3
4
4
3
4
4
4
4
8
2
9
3
4
2
5
3
6
3
3
2
7
3
3
9
3
4
4
3
4
4
4
4
8
2
10
3
4
2
5
3
6
3
3
2
7
3
3
9
4
4
4
3
4
4
4
4
8
2
10
3
4
2
5
3
6
3
3
2
7
3
3
9
4
4
4
3
4
4
4
4
8
2
10
3
4
2
5
3
6
3
3
2
7
3
3
9
4
4
4
3
4
4
4
4
8
2
10
3
4
2
5
3
6
3
3
2
7
3
3
8
3
4
4
3
4
4
4
4
8
2
10
3
4
2
5
3
6
3
3
2
7
3
3
8
3
4
4
3
4
4
4
4
8
2
10
3
4
2
5
3
6
3
3
2
7
3
3
8
3
4
4
3
4
4
4
4
8
2
9
3
4
2
5
3
6
3
3
2
7
3
3
8
2
4
4
3
4
4
4
4
8
2
8
3
4
1
5
3
6
3
3
2
7
3
3
9
3
4
4
3
4
4
4
4
8
2
9
3
4
2
5
3
6
3
3
2
7
3
3
9
3
4
4
3
4
4
4
4
8
2
9
3
4
2
5
3
6
3
3
2
7
3
3
8
2
4
4
3
4
4
4
4
8
2
9
3
4
2
4
3
6
3
3
2
7
3
3
7
2
4
4
3
4
4
4
4
8
2
9
3
4
2
5
3
6
3
3
2
7
3
3
8
2
4
4
3
4
4
4
4
8
2
9
3
4
2
5
3
6
3
3
2
7
3
3
8
2
4
4
3
4
4
4
4
8
2
9
3
4
2
5
4
7
3
3
2
7
3
3
8
2
4
4
3
4
4
4
4
8
2
9
2
4
2
5
3
6
3
3
2
7
3
3
8
2
4
4
3
4
4
4
4
7
2
9
3
4
2
5
3
6
3
3
2
7
3
3
8
2
3
3
3
4
4
4
4
8
2
9
3
4
2
5
3
6
3
3
2
7
3
3
8
2
4
4
3
4
4
4
4
8
2
9
3
4
2
4
3
6
3
3
2
7
3
3
7
2
4
4
3
4
4
4
4
8
2
9
3
4
2
5
3
6
3
3
2
6
3
3
8
2
4
4
3
4
4
4
4
7
2
9
3
4
2
5
3
6
3
3
2
7
3
3
8
2
4
4
3
4
4
4
4
8
2
9
3
4
2
5
3
6
3
3
2
6
3
3
8
2
4
4
3
4
4
4
4
7
2
9
3
4
2
5
3
6
3
3
2
6
3
3
8
2
4
4
3
4
4
4
4
7
2
9
3
4
2
5
3
6
3
3
2
7
3
3
8
2
4
4
3
4
4
4
4
8
2
9
3
4
2
5
3
6
3
3
2
7
3
3
8
2
4
4
3
4
4
4
4
8
2
9
3
4
2
5
3
6
3
3
2
7
3
3
8
2
4
4
3
4
4
4
4
8
2
9
3
4
2
5
3
6
3
3
2
7
3
3
8
2
4
4
3
4
4
4
4
8
2
10
3
4
2
5
3
6
3
3
2
7
3
3
8
3
4
4
3
4
4
4
4
8
2
10
3
4
2
5
3
6
3
3
2
7
3
3
8
3
4
4
3
4
4
4
4
8
2
9
3
4
2
5
3
5
3
3
2
7
3
3
7
2
4
4
3
4
4
4
4
8
2
9
3
4
2
5
3
6
3
3
2
7
3
3
8
2
4
4
3
4
4
4
4
8
2
9
3
4
2
5
3
6
3
3
2
7
3
3
8
2
4
4
3
4
4
4
4
8
2
9
3
4
2
5
3
6
3
3
2
7
3
3
8
2
4
4
3
4
4
4
4
8
2
9
3
4
2
5
3
6
3
3
2
7
3
3
8
2
4
4
3
4
4
4
4
8
2
9
3
4
2
5
3
6
3
3
2
7
3
3
8
2
4
4
3
4
4
4
4
8
2
9
3
4
2
5
3
5
3
3
2
7
3
3
7
2
4
4
3
4
4
4
4
8
2
9
3
4
2
5
3
6
3
3
2
7
3
3
8
2
4
4
3
4
4
4
4
8
2
9
3
4
2
5
3
5
3
3
2
7
3
3
7
2
4
4
3
4
4
4
4
8
2
9
3
4
2
5
3
5
3
3
2
7
3
3
7
2
4
4
3
4
4
4
4
8
2
9
3
4
2
5
3
5
3
3
2
7
3
3
7
2
4
4
3
4
4
4
4
8
2
9
3
4
2
5
3
5
3
3
2
7
3
3
7
2
4
4
3
4
4
4
4
8
2
9
3
4
2
5
3
5
3
3
2
7
3
3
7
2
4
4
3
4
4
4
4
8
2
9
3
4
2
5
3
5
3
3
2
7
3
3
7
2
4
4
3
4
4
4
4
8
2
8
3
4
1
4
3
5
3
3
2
7
3
3
6
2
4
4
3
4
4
4
4
8
2
9
3
4
2
5
3
5
3
3
2
7
3
3
7
2
4
4
3
4
4
4
4
8
2
8
3
4
1
5
3
5
3
3
2
7
3
3
7
2
4
4
3
4
4
4
4
8
2
8
3
4
1
5
3
5
3
3
2
7
3
3
7
2
4
4
3
4
4
4
4
8
2
9
3
4
1
5
3
5
3
3
2
7
3
3
7
3
4
4
3
4
4
4
4
8
2
8
3
4
1
5
3
5
3
3
2
7
3
3
7
2
4
4
3
4
4
4
4
8
2
9
2
4
1
5
3
5
3
3
2
7
3
3
7
3
4
4
3
4
4
4
4
7
2
8
3
4
1
5
3
5
3
3
2
7
3
3
7
2
4
4
3
4
4
4
4
8
2
9
3
4
1
5
3
5
3
3
2
7
3
3
7
3
4
4
3
4
4
4
4
8
2
9
3
4
1
5
3
5
3
3
2
7
3
3
7
3
4
4
3
4
4
4
4
8
2
9
3
4
1
5
3
5
3
3
2
7
3
3
7
3
4
4
3
4
4
4
4
8
2
9
3
4
1
5
3
5
3
3
2
7
3
3
7
3
4
4
3
4
4
4
4
8
2
9
3
4
2
5
3
5
3
3
2
7
3
3
7
2
4
4
3
4
4
4
4
8
2
9
3
4
1
5
3
5
3
3
2
7
3
3
7
3
4
4
3
4
4
4
4
8
2
8
3
4
1
5
3
5
3
3
2
7
3
3
7
2
4
4
3
4
4
4
4
8
2
9
3
4
1
5
3
5
3
3
2
7
3
3
7
3
4
4
3
4
4
4
4
8
2
8
3
4
1
5
3
5
3
3
2
7
3
3
7
2
4
4
3
4
4
4
4
8
2
8
2
4
1
5
3
5
3
3
2
7
3
3
7
2
4
4
3
4
4
4
4
7
2
9
3
4
1
5
3
5
3
3
2
7
3
3
7
3
4
4
3
4
4
4
4
8
2
8
3
4
1
5
3
5
3
3
2
7
3
3
7
2
4
4
3
4
4
4
4
8
2
8
3
4
1
5
3
5
3
3
2
7
3
3
7
2
4
4
3
4
4
4
4
8
2
8
3
4
1
5
3
5
3
3
2
7
3
3
7
2
4
4
3
4
4
4
4
8
2
9
3
4
2
5
3
5
3
3
2
7
3
3
7
2
4
4
3
4
4
4
4
8
2
9
3
4
2
5
3
5
3
3
2
7
3
3
7
2
4
4
3
4
4
4
4
8
2
9
3
4
2
5
3
5
3
3
2
7
3
3
7
2
4
4
3
4
4
4
4
8
2
9
3
4
2
5
3
5
3
3
2
7
3
3
7
2
4
4
3
4
4
4
4
8
2
9
3
4
2
5
3
5
3
3
2
7
3
3
7
2
4
4
3
4
4
4
4
8
2
8
3
4
1
5
3
5
3
3
2
7
3
3
7
2
4
4
3
4
4
4
4
8
2
8
3
4
1
5
3
5
3
3
2
7
3
3
7
2
4
4
3
4
4
4
4
8
2
8
3
4
1
5
3
5
3
3
2
7
3
3
7
2
4
4
3
4
4
4
4
8
2
8
3
4
1
5
3
5
3
3
2
7
3
3
7
2
4
4
3
4
4
4
4
8
2
8
3
4
1
5
3
5
3
3
2
7
3
3
7
2
4
4
3
4
4
4
4
8
2
8
3
4
1
5
3
5
3
3
2
6
3
3
7
2
4
4
3
4
4
4
4
7
2
8
3
4
1
5
3
5
3
3
2
6
3
3
7
2
4
4
3
4
4
4
4
7
2
8
3
4
1
5
3
5
3
3
2
7
3
3
7
2
4
4
3
4
4
4
4
8
2
8
3
4
1
5
3
5
3
3
2
7
3
3
7
2
4
4
3
4
4
4
4
8
2
8
3
4
1
5
3
5
3
3
2
7
3
3
7
2
4
4
3
4
4
4
4
8
2
8
3
4
1
5
3
5
3
3
2
7
3
3
7
2
4
4
3
4
4
4
4
8
2
8
3
4
1
5
3
5
3
3
2
7
3
3
7
2
4
4
3
4
4
4
4
8
2
8
3
4
1
5
3
5
3
3
2
7
3
3
7
2
4
4
3
4
4
4
4
8
2
8
2
4
1
5
3
5
3
3
2
7
3
3
7
2
4
4
3
4
4
4
4
7
2
8
3
4
1
5
3
5
3
3
2
7
3
3
7
2
4
4
3
4
4
4
4
8
2
8
3
4
1
5
3
5
3
3
2
7
3
3
7
2
4
4
3
4
4
4
4
8
2
8
3
4
1
5
3
5
3
3
2
7
3
3
7
2
4
4
3
4
4
4
4
8
2
8
3
4
1
5
3
5
3
3
2
7
3
3
7
2
4
4
3
4
4
4
4
8
2
8
3
4
1
5
3
5
3
3
2
7
3
3
7
2
4
4
3
4
4
4
4
8
2
8
2
4
1
5
3
5
3
3
2
7
3
3
7
2
4
4
3
4
4
4
4
7
2
9
3
4
2
5
3
5
3
3
2
7
3
3
7
2
3
3
3
4
4
4
4
8
2
9
3
4
2
4
3
5
3
3
2
7
3
3
6
2
4
4
3
4
4
4
4
8
2
9
2
4
2
5
3
5
3
3
2
7
3
3
7
2
4
4
3
4
4
4
4
7
2
9
3
4
2
5
3
5
3
3
2
7
3
3
7
2
4
4
3
4
4
4
4
8
2
9
3
4
2
5
3
5
3
3
2
7
3
3
7
2
4
4
3
4
4
4
4
8
2
9
3
4
2
5
3
5
3
3
2
7
3
3
7
2
4
4
3
4
4
4
4
8
2
9
2
4
2
5
3
5
3
3
2
7
3
3
7
2
4
4
3
4
4
4
4
7
2
9
2
4
2
4
3
5
3
3
2
7
3
3
6
2
4
4
3
4
4
4
4
7
2
9
3
4
2
5
3
5
3
3
2
7
3
3
7
2
4
4
3
4
4
4
4
8
2
9
2
4
2
5
3
5
3
3
2
7
3
3
7
2
4
4
3
4
4
4
4
7
2
9
2
4
2
5
3
5
3
3
2
7
3
3
7
2
4
4
3
4
4
4
4
7
2
9
2
4
2
4
3
5
3
3
2
7
3
3
6
2
4
4
3
4
4
4
4
7
2
9
3
4
2
4
3
5
3
3
2
7
3
3
6
2
4
4
3
4
4
4
4
8
2
9
3
4
2
5
3
5
3
3
2
7
3
3
7
2
4
4
3
4
4
4
4
8
2
9
2
4
2
5
3
5
3
3
2
7
3
3
7
2
4
4
3
4
4
4
4
7
2
9
3
4
2
4
3
5
3
3
2
7
3
3
6
2
4
4
3
4
4
4
4
8
2
8
2
4
1
4
3
5
3
3
2
7
3
3
6
2
4
4
3
4
4
4
4
7
2
8
3
4
1
5
3
5
3
3
2
7
3
3
7
2
4
4
3
4
4
4
4
8
2
8
3
4
1
4
3
5
3
3
2
6
3
3
6
2
4
4
3
4
4
4
4
7
2
8
2
4
1
5
3
5
3
3
2
6
3
3
7
2
4
4
3
4
4
4
4
6
2
8
3
4
1
5
3
5
3
3
2
6
3
3
7
2
4
4
3
4
4
4
4
7
2
8
2
4
1
5
3
5
3
3
2
7
3
3
7
2
3
3
3
4
4
4
4
7
2
8
3
4
1
5
3
5
3
3
2
6
3
3
7
2
3
3
3
4
4
4
4
7
1
8
3
4
1
5
3
5
3
3
2
6
2
3
7
2
4
4
3
4
4
4
4
7
1
8
3
4
1
5
3
5
3
3
2
6
2
3
7
2
4
4
3
4
4
4
4
7
1
8
3
4
1
5
3
5
3
3
2
6
2
3
7
2
4
4
3
4
4
4
4
7
1
8
3
4
1
5
3
5
3
3
2
6
2
3
7
2
4
4
3
4
4
4
4
7
2
8
3
4
1
5
3
5
3
3
2
6
3
3
7
2
4
4
3
4
4
4
4
7
2
8
3
4
1
5
3
5
3
3
2
6
3
3
7
2
4
4
3
4
4
4
4
7
2
8
3
4
1
5
3
5
3
3
2
6
3
3
7
2
4
4
3
4
4
4
4
7
2
8
3
4
1
5
3
5
3
3
2
6
3
3
7
2
4
4
3
4
4
4
4
7
2
8
3
4
1
5
3
5
3
3
2
6
3
3
7
2
4
4
3
4
4
4
4
7
2
8
3
4
1
5
3
5
3
3
2
6
3
3
7
2
4
4
3
4
4
4
4
7
2
8
3
4
1
5
3
5
3
3
2
6
3
3
7
2
4
4
3
4
4
4
4
7
2
8
3
4
1
5
3
5
3
3
2
6
3
3
7
2
4
4
3
4
4
4
4
7
2
8
3
4
1
5
3
5
3
3
2
6
3
3
7
2
4
4
3
4
4
4
4
7
2
8
3
4
1
5
3
5
3
3
2
7
3
3
7
2
4
4
3
4
4
4
4
8
2
8
3
4
1
5
3
4
3
3
2
7
3
3
7
2
4
4
3
4
4
4
3
8
2
9
3
4
2
5
3
5
3
3
2
6
3
3
7
2
4
4
3
4
4
4
4
7
2
9
3
4
2
5
3
5
3
3
2
7
3
3
7
2
4
4
3
4
4
4
4
8
2
8
3
4
1
5
3
5
3
3
2
7
3
3
7
2
4
4
3
4
4
4
4
8
2
8
2
4
1
5
3
5
3
3
2
7
3
3
7
2
4
4
3
4
4
4
4
7
2
8
3
4
1
5
3
5
3
3
2
7
3
3
7
2
4
4
3
4
4
4
4
8
2
8
3
4
1
5
3
5
3
3
2
7
3
3
7
2
3
4
2
4
4
4
4
8
2
8
3
4
1
5
3
5
3
3
2
7
3
3
7
2
4
4
3
4
4
4
4
8
2
8
2
4
1
5
3
5
3
3
2
7
3
3
7
2
4
4
3
4
4
4
4
7
2
8
3
4
1
5
3
5
3
3
2
7
3
3
7
2
4
4
3
4
4
4
4
8
2
8
3
4
1
5
3
5
3
3
2
7
3
3
7
2
4
4
3
4
4
4
4
8
2
8
3
4
1
5
3
5
3
3
2
7
3
3
7
2
4
4
3
4
4
4
4
8
2
8
3
4
1
5
3
5
3
3
2
7
3
3
7
2
4
4
3
4
4
4
4
8
2
8
3
4
1
5
3
5
3
3
2
7
3
3
7
2
3
3
3
4
4
4
4
8
2
8
2
4
1
5
3
5
3
3
2
7
3
3
7
2
4
4
3
4
4
4
4
7
2
8
3
4
1
5
3
5
3
3
2
7
3
3
7
2
4
4
3
4
4
4
4
8
2
8
3
4
1
5
3
5
3
3
2
7
3
3
7
2
4
4
3
4
4
4
4
8
2
8
3
4
1
5
3
5
3
3
2
7
3
3
7
2
3
3
3
4
4
4
4
8
2
8
3
4
1
5
3
5
3
3
2
7
3
3
7
2
3
3
3
4
4
4
4
8
2
9
3
4
2
5
3
5
3
3
2
6
3
3
7
2
3
3
3
4
4
4
4
7
2
9
3
4
2
5
3
5
3
3
2
6
3
3
7
2
2
3
2
4
4
4
4
7
2
9
2
4
2
5
3
5
3
3
2
7
3
3
7
2
4
4
3
4
4
4
4
7
2
9
2
4
2
5
3
5
3
3
2
7
3
3
7
2
3
3
3
4
4
4
4
7
2
10
2
4
2
5
3
5
3
3
2
7
3
3
7
3
2
3
2
4
4
4
4
7
2
10
3
4
2
5
3
5
4
3
2
7
3
3
7
3
4
4
4
4
4
4
4
8
2
9
2
4
2
5
3
5
3
3
2
6
3
3
7
2
2
3
2
4
4
4
4
6
2
8
3
4
1
5
3
5
3
3
2
7
3
3
7
2
3
3
3
4
4
4
4
8
2
10
3
4
2
5
3
5
3
3
2
7
3
3
7
3
3
4
2
4
4
4
4
8
2
8
3
4
1
5
3
5
3
3
2
6
3
3
7
2
3
4
2
4
4
4
4
7
2
8
3
4
1
5
3
5
3
3
2
7
3
3
7
2
4
4
3
4
4
4
4
8
2
9
3
4
1
5
3
5
3
3
2
7
3
3
7
3
4
4
3
4
4
4
4
8
2
8
3
4
1
5
3
5
3
3
2
7
3
3
7
2
4
4
3
4
4
4
4
8
2
8
3
4
1
5
3
5
3
3
2
6
3
3
7
2
4
4
3
4
4
4
4
7
2
8
3
4
1
5
3
5
3
3
2
6
3
3
7
2
4
4
3
4
4
4
4
7
2
8
3
4
1
5
3
5
3
3
2
6
3
3
7
2
4
4
3
4
4
4
4
7
2
7
3
4
1
5
3
5
3
3
2
6
2
3
7
2
4
4
3
4
4
4
4
7
2
8
3
4
1
5
3
5
4
3
2
7
3
3
7
2
4
4
4
4
4
4
4
8
2
8
3
4
1
5
3
5
3
3
2
6
3
3
7
2
4
4
3
4
4
4
4
7
2
8
3
4
1
5
3
5
4
3
2
7
3
3
7
2
3
4
3
4
4
4
4
8
2
8
3
4
1
5
3
5
3
3
2
7
3
3
7
2
4
4
3
4
4
4
4
8
2
8
3
4
1
5
4
6
3
3
2
7
3
3
7
2
4
4
3
4
4
4
4
8
2
8
2
4
1
5
3
5
3
3
2
7
3
3
8
3
4
4
3
4
4
4
4
7
2
8
3
4
1
5
3
5
3
3
2
7
3
3
7
2
4
4
3
4
4
4
4
8
2
8
3
4
1
5
3
5
3
3
2
7
3
3
7
2
4
4
3
4
4
4
4
8
2
7
3
4
1
5
3
5
3
3
2
7
2
3
7
2
4
4
3
4
4
4
4
8
2
9
3
4
2
5
3
5
3
3
2
7
3
3
7
2
4
4
3
4
4
4
4
8
2
8
3
4
1
5
3
5
3
3
2
7
3
3
7
2
4
4
3
4
4
4
4
8
1
8
3
4
1
4
3
6
4
3
2
6
2
3
7
2
3
3
4
4
4
4
4
7
1
8
3
4
1
5
3
5
4
3
3
6
2
3
7
2
4
4
4
4
5
4
4
7
1
8
2
4
1
5
3
5
3
3
3
6
2
3
7
2
4
4
3
4
5
4
4
6
2
9
3
4
2
5
3
5
3
3
2
6
3
3
7
2
4
4
3
4
4
4
4
7
2
8
3
4
1
5
3
5
3
3
2
6
3
3
7
2
2
3
2
4
4
4
4
7
2
8
3
4
1
5
3
5
3
3
2
6
3
3
7
2
4
4
3
4
4
4
4
7
2
8
3
4
1
5
3
5
4
3
2
6
3
3
7
2
4
4
4
4
4
4
4
7
2
8
2
4
1
5
3
5
3
3
2
7
3
3
7
2
3
3
3
4
4
4
4
7
2
7
2
4
1
5
3
5
4
3
2
7
2
3
8
3
3
3
4
4
4
4
4
7
2
7
2
4
1
5
3
5
4
3
2
7
2
3
7
2
4
4
4
4
4
4
4
7
2
8
2
4
1
5
3
5
4
3
2
7
3
3
7
2
4
4
4
4
4
4
4
7
2
8
2
4
2
5
3
5
3
3
2
6
2
3
8
3
3
3
3
4
4
4
4
6
1
7
2
4
1
5
3
5
3
3
2
7
1
3
8
3
4
4
3
4
4
4
4
7
2
7
2
4
1
5
3
5
3
3
2
7
2
3
7
2
3
3
3
4
4
4
4
7
2
7
2
4
1
5
3
5
3
3
2
6
2
3
7
2
3
3
3
4
4
4
4
6
2
7
3
4
1
5
3
5
3
3
2
7
2
3
8
3
3
3
3
4
4
4
4
8
2
8
3
4
1
5
3
5
3
3
2
7
3
3
7
2
3
3
3
4
4
4
4
8
2
8
3
4
1
5
3
5
3
3
2
7
3
3
7
2
3
3
3
4
4
4
4
8
2
8
3
4
1
5
3
5
3
3
2
7
3
3
7
2
3
3
3
4
4
4
4
8
2
8
3
4
1
5
3
5
3
3
2
6
3
3
7
2
3
3
3
4
4
4
4
7
2
8
3
4
1
5
3
5
3
3
2
6
3
3
7
2
3
3
3
4
4
4
4
7
2
8
3
4
1
5
3
5
3
3
2
6
3
3
7
2
3
3
3
4
4
4
4
7
2
8
3
4
1
5
3
5
3
3
2
6
3
3
7
2
3
3
3
4
4
4
4
7
2
8
3
4
1
5
3
5
3
3
2
6
3
3
7
2
3
3
3
4
4
4
4
7
2
8
2
4
1
5
3
5
3
3
2
6
3
3
7
2
3
3
3
4
4
4
4
6
2
8
3
4
1
5
3
5
3
3
2
6
3
3
7
2
3
3
3
4
4
4
4
7
2
7
2
4
1
5
3
5
3
3
2
6
2
3
7
2
3
3
3
4
4
4
4
6
2
8
2
4
1
5
3
5
3
3
2
6
3
3
7
2
3
3
3
4
4
4
4
6
2
7
3
4
1
5
3
5
3
3
2
6
2
3
7
2
3
3
3
4
4
4
4
7
2
9
3
4
1
5
3
5
3
3
2
6
3
3
8
4
3
3
3
4
4
4
4
7
2
9
3
4
1
5
3
5
3
3
2
6
3
3
7
3
3
3
3
4
4
4
4
7
2
8
3
4
1
5
3
5
3
3
3
6
3
3
8
3
3
3
3
4
5
4
4
7
2
8
2
4
1
5
3
5
3
3
3
7
3
3
8
3
3
3
3
4
5
4
4
7
2
7
3
4
1
5
3
5
3
3
3
7
2
3
8
3
3
3
3
4
5
4
4
8
2
8
3
4
1
5
3
5
3
3
3
7
3
3
8
3
3
3
3
4
5
4
4
8
2
8
2
4
1
5
3
5
3
3
2
7
3
3
8
3
3
3
3
4
4
4
4
7
2
8
3
4
1
5
3
5
3
3
2
7
3
3
8
3
3
3
3
4
4
4
4
8
2
8
3
4
1
5
3
5
3
3
3
7
3
3
7
2
3
3
3
4
5
4
4
8
2
8
2
4
1
5
3
5
3
3
2
7
3
3
8
3
3
3
3
4
4
4
4
7
2
8
2
4
1
5
3
5
3
3
2
7
3
3
7
2
3
3
3
4
4
4
4
7
2
8
2
4
1
5
3
5
3
3
2
7
3
3
8
3
3
3
3
4
4
4
4
7
2
9
3
4
1
5
3
5
3
3
2
6
3
3
8
4
3
3
3
4
4
4
4
7
2
8
3
4
1
5
3
5
3
3
3
6
3
3
8
3
3
3
3
4
5
4
4
7
2
7
3
4
1
5
3
5
3
3
2
6
2
3
8
3
3
3
3
4
4
4
4
7
2
8
3
4
1
5
3
5
3
3
2
6
3
3
8
3
3
3
3
4
4
4
4
7
2
8
3
4
1
5
3
5
3
3
2
6
3
3
8
3
3
3
3
4
4
4
4
7
2
8
3
4
1
5
3
5
3
3
2
6
3
3
8
3
3
3
3
4
4
4
4
7
2
9
3
4
1
5
3
5
3
3
2
6
3
3
8
4
3
3
3
4
4
4
4
7
2
9
3
4
1
5
3
5
3
3
2
6
3
3
8
4
4
4
3
4
4
4
4
7
2
9
3
4
1
5
3
5
3
3
2
6
3
3
8
4
4
4
3
4
4
4
4
7
2
9
3
4
1
5
3
5
3
3
2
6
3
3
8
4
4
4
3
4
4
4
4
7
2
9
3
4
1
5
3
5
3
3
2
6
3
3
8
4
4
4
3
4
4
4
4
7
2
9
3
4
1
5
3
5
3
3
3
6
3
3
8
4
4
4
3
4
5
4
4
7
2
9
3
4
1
5
3
5
3
3
3
6
3
3
7
3
4
4
3
4
5
4
4
7
2
9
3
4
1
5
3
5
3
3
2
6
3
3
7
3
3
3
3
4
4
4
4
7
2
9
3
4
1
5
3
5
3
3
2
6
3
3
7
3
3
3
3
4
4
4
4
7
2
9
2
4
1
5
3
5
3
3
2
6
3
3
7
3
3
3
3
4
4
4
4
6
2
9
3
4
1
5
3
5
3
3
2
6
3
3
7
3
3
3
3
4
4
4
4
7
2
9
2
4
1
5
3
5
3
3
2
6
3
3
7
3
3
3
3
4
4
4
4
6
2
9
3
4
1
5
3
5
3
3
2
6
3
3
8
4
3
3
3
4
4
4
4
7
2
9
3
4
1
5
3
5
3
3
2
7
3
3
8
4
3
3
3
4
4
4
4
8
2
9
2
4
1
5
3
5
3
3
2
7
3
3
8
4
3
3
3
4
4
4
4
7
2
9
2
4
1
4
3
5
3
3
2
7
3
3
6
3
3
3
3
4
4
4
4
7
2
9
3
4
1
5
3
5
3
3
2
7
3
3
8
4
3
3
3
4
4
4
4
8
2
9
3
4
1
5
3
5
3
3
2
7
3
3
7
3
3
3
3
4
4
4
4
8
2
9
3
4
1
5
3
5
3
3
2
7
3
3
7
3
4
4
3
4
4
4
4
8
2
9
3
4
1
5
3
5
3
3
2
7
3
3
8
4
4
4
3
4
4
4
4
8
2
9
3
4
1
4
3
5
3
3
2
7
3
3
7
4
3
3
3
4
4
4
4
8
2
9
3
4
1
5
3
5
3
3
2
7
3
3
8
4
4
4
3
4
4
4
4
8
2
9
3
4
1
5
3
5
3
3
2
7
3
3
8
4
4
4
3
4
4
4
4
8
2
9
3
4
1
5
3
5
3
3
2
6
3
3
8
4
4
4
3
4
4
4
4
7
2
9
3
4
1
5
3
5
3
3
2
6
3
3
8
4
4
4
3
4
4
4
4
7
2
10
3
4
2
5
3
5
3
3
2
6
3
3
8
4
3
3
3
4
4
4
4
7
2
9
2
4
1
4
3
5
3
3
2
6
3
3
7
4
3
3
3
4
4
4
4
6
2
10
2
4
2
4
3
5
3
3
2
6
3
3
7
4
3
3
3
4
4
4
4
6
2
10
2
4
2
5
3
5
3
3
2
6
3
3
8
4
4
4
3
4
4
4
4
6
2
10
2
4
2
5
3
5
3
3
2
6
3
3
8
4
3
3
3
4
4
4
4
6
2
10
2
4
2
5
3
5
3
3
2
6
3
3
8
4
3
3
3
4
4
4
4
6
2
10
2
4
2
5
3
5
3
3
2
6
3
3
8
4
3
3
3
4
4
4
4
6
2
10
2
4
2
5
3
5
3
3
2
6
3
3
8
4
4
4
3
4
4
4
4
6
2
10
2
4
2
5
3
5
3
3
2
6
3
3
8
4
4
4
3
4
4
4
4
6
2
10
2
4
2
5
3
5
3
3
2
6
3
3
8
4
4
4
3
4
4
4
4
6
2
10
2
4
2
5
3
5
3
3
2
6
3
3
8
4
3
3
3
4
4
4
4
6
2
10
2
4
2
5
3
5
3
3
2
6
3
3
8
4
4
4
3
4
4
4
4
6
2
10
2
4
2
5
3
5
3
3
2
6
3
3
8
4
4
4
3
4
4
4
4
6
2
10
2
4
2
5
3
5
3
3
2
6
3
3
8
4
4
4
3
4
4
4
4
6
2
9
2
4
2
5
3
5
3
3
2
6
2
3
8
4
4
4
3
4
4
4
4
6
2
10
3
4
2
5
3
5
3
3
2
6
3
3
8
4
4
4
3
4
4
4
4
7
2
9
2
4
2
5
3
5
3
3
2
7
2
3
8
4
4
4
3
4
4
4
4
7
2
10
2
4
2
5
3
5
3
3
2
7
3
3
8
4
4
4
3
4
4
4
4
7
2
10
2
4
2
5
3
5
3
3
2
7
3
3
8
4
4
4
3
4
4
4
4
7
2
10
2
4
2
5
3
5
3
3
2
6
3
3
8
4
3
3
3
4
4
4
4
6
2
10
3
4
2
5
3
5
3
3
2
6
3
3
8
4
4
4
3
4
4
4
4
7
2
10
3
4
2
5
3
5
3
3
2
7
3
3
8
4
4
4
3
4
4
4
4
8
2
10
2
4
2
5
3
5
3
3
2
6
3
3
8
4
4
4
3
4
4
4
4
6
2
10
2
4
2
5
3
5
4
3
2
6
3
3
8
4
4
4
4
4
4
4
4
6
2
10
2
4
2
5
3
5
3
3
2
6
3
3
8
4
4
4
3
4
4
4
4
6
2
10
2
4
2
5
3
5
3
3
2
6
3
3
8
4
4
4
3
4
4
4
4
6
2
10
2
4
2
5
3
5
3
3
2
6
3
3
8
4
4
4
3
4
4
4
4
6
2
9
2
4
1
5
3
5
3
3
2
6
3
3
8
4
4
4
3
4
4
4
4
6
2
9
2
4
1
5
3
5
3
3
2
6
3
3
8
4
4
4
3
4
4
4
4
6
2
9
2
4
1
5
3
5
3
3
2
6
3
3
8
4
4
4
3
4
4
4
4
6
2
9
2
4
1
5
3
5
3
3
2
7
3
3
8
4
4
4
3
4
4
4
4
7
2
9
2
4
1
5
3
5
3
3
2
6
3
3
8
4
4
4
3
4
4
4
4
6
2
9
2
4
1
5
3
5
3
3
2
6
3
3
8
4
4
4
3
4
4
4
4
6
2
9
2
4
1
5
3
5
3
3
2
6
3
3
8
4
4
4
3
4
4
4
4
6
2
9
2
4
1
5
3
5
3
3
2
6
3
3
8
4
4
4
3
4
4
4
4
6
2
8
2
4
1
5
3
5
3
3
2
6
2
3
8
4
4
4
3
4
4
4
4
6
2
9
2
4
2
5
3
5
3
3
2
6
2
3
8
4
4
4
3
4
4
4
4
6
2
8
2
4
1
5
3
5
3
3
2
6
2
3
8
4
4
4
3
4
4
4
4
6
2
8
2
4
1
5
3
5
3
3
2
6
2
3
8
4
4
4
3
4
4
4
4
6
2
8
2
4
1
5
3
5
3
3
2
6
2
3
8
4
4
4
3
4
4
4
4
6
2
9
2
4
2
5
3
5
3
3
2
6
2
3
8
4
4
4
3
4
4
4
4
6
2
9
2
4
2
5
3
5
3
3
2
6
2
3
8
4
4
4
3
4
4
4
4
6
2
9
2
4
2
5
3
5
3
3
2
6
2
3
8
4
4
4
3
4
4
4
4
6
2
10
2
4
2
5
3
5
3
3
2
6
3
3
8
4
4
4
3
4
4
4
4
6
2
10
2
4
2
5
3
5
3
3
2
6
3
3
8
4
4
4
3
4
4
4
4
6
2
10
2
4
2
5
3
5
3
3
2
6
3
3
8
4
4
4
3
4
4
4
4
6
2
10
2
4
2
5
3
5
3
3
2
6
3
3
8
4
4
4
3
4
4
4
4
6
2
10
2
4
2
5
3
5
3
3
2
6
3
3
8
4
4
4
3
4
4
4
4
6
2
10
2
4
2
5
3
5
3
3
2
6
3
3
8
4
4
4
3
4
4
4
4
6
2
10
2
4
2
5
3
5
3
3
2
6
3
3
8
4
4
4
3
4
4
4
4
6
2
10
2
4
2
5
3
5
3
3
2
6
3
3
8
4
4
4
3
4
4
4
4
6
2
10
2
4
2
5
3
5
3
3
2
6
3
3
7
3
4
4
3
4
4
4
4
6
2
10
2
4
2
5
3
5
3
3
2
6
3
3
8
4
4
4
3
4
4
4
4
6
2
10
2
4
2
5
3
5
3
3
2
6
3
3
8
4
4
4
3
4
4
4
4
6
2
10
2
4
2
5
3
5
3
3
2
6
3
3
8
4
4
4
3
4
4
4
4
6
2
10
2
4
2
5
3
5
3
3
2
6
3
3
8
4
4
4
3
4
4
4
4
6
2
10
2
4
2
5
3
5
3
3
2
6
3
3
8
4
3
3
3
4
4
4
4
6
2
9
2
4
1
5
3
5
3
3
2
6
3
3
8
4
4
4
3
4
4
4
4
6
2
10
2
4
2
5
3
5
3
3
2
6
3
3
8
4
4
4
3
4
4
4
4
6
2
10
2
4
2
5
3
5
3
3
2
6
3
3
8
4
4
4
3
4
4
4
4
6
2
10
2
4
2
5
3
5
3
3
2
6
3
3
8
4
4
4
3
4
4
4
4
6
2
10
2
4
2
5
3
5
3
3
2
6
3
3
8
4
4
4
3
4
4
4
4
6
2
10
2
4
2
4
3
5
3
3
2
6
3
3
7
4
3
3
3
4
4
4
4
6
2
9
2
4
1
5
3
5
3
3
2
6
3
3
8
4
4
4
3
4
4
4
4
6
2
9
2
4
1
5
3
5
3
3
2
6
3
3
8
4
4
4
3
4
4
4
4
6
2
10
2
4
2
5
3
5
3
3
2
6
3
3
8
4
4
4
3
4
4
4
4
6
2
10
2
4
2
5
3
5
3
3
2
6
3
3
8
4
4
4
3
4
4
4
4
6
2
9
2
4
1
5
3
5
3
3
2
6
3
3
8
4
4
4
3
4
4
4
4
6
2
9
2
4
1
5
3
5
3
3
2
6
3
3
8
4
4
4
3
4
4
4
4
6
2
9
2
4
1
5
3
5
3
3
2
6
3
3
8
4
4
4
3
4
4
4
4
6
2
9
2
4
1
5
3
5
3
3
2
6
3
3
8
4
4
4
3
4
4
4
4
6
2
9
2
4
1
5
3
5
3
3
2
6
3
3
8
4
4
4
3
4
4
4
4
6
2
9
2
4
1
5
3
5
3
3
2
6
3
3
8
4
4
4
3
4
4
4
4
6
2
10
2
4
2
5
3
5
3
3
2
6
3
3
8
4
4
4
3
4
4
4
4
6
2
9
2
4
1
5
3
5
3
3
2
6
3
3
8
4
4
4
3
4
4
4
4
6
2
9
2
4
1
5
3
5
3
3
2
6
3
3
8
4
4
4
3
4
4
4
4
6
2
9
2
4
1
5
3
5
3
3
2
6
3
3
8
4
4
4
3
4
4
4
4
6
2
9
2
4
1
5
3
5
3
3
2
6
3
3
8
4
4
4
3
4
4
4
4
6
2
9
2
4
1
5
3
5
3
3
2
6
3
3
8
4
4
4
3
4
4
4
4
6
2
9
2
4
1
5
3
5
3
3
2
6
3
3
8
4
4
4
3
4
4
4
4
6
2
9
2
4
1
5
3
5
3
3
2
6
3
3
8
4
4
4
3
4
4
4
4
6
2
9
2
4
1
5
3
5
3
3
2
6
3
3
8
4
4
4
3
4
4
4
4
6
2
10
3
4
2
5
3
5
3
3
2
6
3
3
8
4
4
4
3
4
4
4
4
7
2
9
3
4
1
5
3
5
3
3
2
6
3
3
8
4
4
4
3
4
4
4
4
7
2
9
2
4
1
5
3
5
3
3
2
6
3
3
8
4
4
4
3
4
4
4
4
6
2
9
3
4
1
5
3
5
3
3
2
6
3
3
8
4
4
4
3
4
4
4
4
7
2
8
3
4
1
5
4
6
3
3
2
6
2
3
7
3
4
4
3
4
4
4
4
7
2
9
3
4
1
5
3
5
3
3
2
6
3
3
7
3
4
4
3
4
4
4
4
7
2
10
3
4
2
5
3
5
3
3
2
6
3
3
7
3
4
4
3
4
4
4
4
7
2
9
3
4
1
5
3
5
3
3
2
6
3
3
8
4
4
4
3
4
4
4
4
7
2
9
3
4
1
5
3
5
3
3
2
6
3
3
8
4
4
4
3
4
4
4
4
7
2
10
3
4
2
5
3
5
3
3
2
6
3
3
8
4
4
4
3
4
4
4
4
7
2
9
3
4
1
5
3
5
3
3
2
6
3
3
8
4
4
4
3
4
4
4
4
7
2
9
3
4
1
5
3
5
3
3
2
6
3
3
8
4
4
4
3
4
4
4
4
7
2
10
3
4
2
5
3
5
3
3
2
7
3
3
7
3
4
4
3
4
4
4
4
8
2
10
3
4
2
5
3
5
3
3
2
6
3
3
7
3
4
4
3
4
4
4
4
7
2
10
3
4
2
5
3
5
3
3
2
7
3
3
7
3
4
4
3
4
4
4
4
8
2
9
3
4
2
5
3
5
3
3
2
7
2
3
7
3
4
4
3
4
4
4
4
8
2
10
3
4
2
5
3
5
3
3
2
7
3
3
8
4
4
4
3
4
4
4
4
8
2
9
3
4
1
5
3
5
3
3
3
7
3
3
8
4
4
4
3
4
5
4
4
8
2
9
3
4
1
5
3
5
3
3
2
7
3
3
8
4
4
4
3
4
4
4
4
8
2
9
2
4
1
5
3
5
3
3
2
7
3
3
8
4
4
4
3
4
4
4
4
7
2
10
3
4
2
5
3
5
3
3
2
6
3
3
8
4
4
4
3
4
4
4
4
7
2
10
3
4
2
5
3
5
3
3
2
7
3
3
8
4
4
4
3
4
4
4
4
8
2
10
3
4
2
5
3
5
3
3
2
7
3
3
7
3
4
4
3
4
4
4
4
8
2
10
3
4
2
5
3
5
3
3
2
7
3
3
7
3
4
4
3
4
4
4
4
8
2
10
3
4
2
5
3
5
3
3
2
7
3
3
7
3
4
4
3
4
4
4
4
8
2
10
3
4
2
5
3
6
3
3
2
7
3
3
8
3
4
4
3
4
4
4
4
8
2
10
3
4
2
5
3
5
3
3
2
7
3
3
7
3
4
4
3
4
4
4
4
8
2
10
2
4
2
5
3
5
3
3
2
6
3
3
8
4
4
4
3
4
4
4
4
6
2
10
2
4
2
5
3
5
3
3
2
7
3
3
7
3
4
4
3
4
4
4
4
7
2
10
3
4
2
5
3
5
3
3
2
6
3
3
7
3
4
4
3
4
4
4
4
7
2
9
2
4
2
5
3
5
3
3
2
7
3
3
8
3
4
4
3
4
4
4
4
7
2
9
3
4
2
5
3
5
3
3
2
7
3
3
8
3
4
4
3
4
4
4
4
8
2
9
3
4
2
5
3
5
3
3
2
7
3
3
8
3
4
4
3
4
4
4
4
8
2
9
3
4
2
5
3
5
3
3
2
6
3
3
8
3
4
4
3
4
4
4
4
7
2
9
3
4
2
5
3
5
3
3
2
7
3
3
8
3
4
4
3
4
4
4
4
8
2
9
2
4
2
5
3
5
3
3
2
7
3
3
7
2
4
4
3
4
4
4
4
7
2
8
2
4
1
5
3
5
3
3
2
7
3
3
7
2
4
4
3
4
4
4
4
7
2
8
2
4
1
5
3
5
3
3
2
6
3
3
7
2
4
4
3
4
4
4
4
6
2
9
3
4
2
5
3
5
3
3
2
6
3
3
7
2
4
4
3
4
4
4
4
7
2
9
3
4
2
5
3
5
3
3
2
6
3
3
7
2
4
4
3
4
4
4
4
7
2
9
3
4
2
5
3
5
3
3
2
6
3
3
7
2
4
4
3
4
4
4
4
7
2
9
2
4
2
5
3
5
3
3
2
6
3
3
7
2
4
4
3
4
4
4
4
6
2
8
2
4
1
5
3
5
3
3
2
6
3
3
8
3
4
4
3
4
4
4
4
6
2
8
2
4
1
5
3
5
3
3
2
6
3
3
8
3
4
4
3
4
4
4
4
6
2
8
3
4
1
5
3
5
3
3
2
6
3
3
8
3
4
4
3
4
4
4
4
7
2
8
3
4
1
5
3
5
3
3
2
6
3
3
8
3
4
4
3
4
4
4
4
7
2
9
2
4
1
5
3
5
3
3
2
6
3
3
8
4
4
4
3
4
4
4
4
6
2
8
3
4
1
5
3
5
3
3
2
7
3
3
8
3
4
4
3
4
4
4
4
8
2
8
3
4
1
5
3
6
3
3
2
6
3
3
9
3
4
4
3
4
4
4
4
7
2
9
3
4
1
5
3
5
3
3
2
6
3
3
8
4
4
4
3
4
4
4
4
7
2
8
2
4
1
5
3
5
3
3
2
6
3
3
8
3
4
4
3
4
4
4
4
6
2
8
3
4
1
5
3
5
3
3
2
6
3
3
8
3
4
4
3
4
4
4
4
7
2
9
3
4
1
5
3
5
3
3
2
6
3
3
8
4
4
4
3
4
4
4
4
7
2
8
2
4
1
5
3
5
3
3
2
6
3
3
8
3
4
4
3
4
4
4
4
6
2
9
3
4
1
5
3
5
3
3
2
6
3
3
8
4
4
4
3
4
4
4
4
7
2
8
3
4
1
5
3
5
3
3
2
6
3
3
8
3
4
4
3
4
4
4
4
7
2
8
3
4
1
5
3
5
3
3
2
6
3
3
8
3
4
4
3
4
4
4
4
7
2
8
3
4
1
5
3
5
3
3
2
6
3
3
8
3
4
4
3
4
4
4
4
7
2
8
2
4
1
5
3
5
3
3
2
6
3
3
8
3
4
4
3
4
4
4
4
6
2
9
3
4
1
5
3
5
3
3
2
6
3
3
8
4
4
4
3
4
4
4
4
7
2
9
3
4
1
5
3
5
3
3
2
6
3
3
8
4
4
4
3
4
4
4
4
7
2
9
3
4
1
4
3
5
3
3
2
6
3
3
7
4
4
4
3
4
4
4
4
7
2
8
3
4
1
5
3
5
3
3
2
6
3
3
8
3
4
4
3
4
4
4
4
7
2
8
3
4
1
4
3
5
3
3
2
6
3
3
7
3
4
4
3
4
4
4
4
7
2
9
3
4
1
5
3
5
3
3
2
6
3
3
8
4
4
4
3
4
4
4
4
7
2
9
3
4
1
5
3
5
4
3
2
6
3
3
8
4
4
4
4
4
4
4
4
7
2
9
3
4
1
5
3
5
4
3
2
6
3
3
8
4
4
4
4
4
4
4
4
7
2
8
3
4
1
4
3
5
3
3
2
6
3
3
7
3
4
4
3
4
4
4
4
7
2
8
3
4
1
5
3
5
3
3
2
6
3
3
8
3
4
4
3
4
4
4
4
7
2
9
3
4
1
5
3
5
3
3
2
6
3
3
8
4
4
4
3
4
4
4
4
7
2
8
2
4
1
5
3
5
3
3
2
6
3
3
8
3
4
4
3
4
4
4
4
6
2
8
3
4
1
5
3
5
3
3
2
6
3
3
8
3
4
4
3
4
4
4
4
7
2
8
3
4
1
4
3
5
3
3
2
6
3
3
7
3
4
4
3
4
4
4
4
7
2
8
3
4
1
4
3
5
3
3
2
6
3
3
7
3
4
4
3
4
4
4
4
7
2
9
3
4
1
4
3
5
3
3
2
6
3
3
7
4
4
4
3
4
4
4
4
7
2
9
3
4
1
4
3
5
4
3
2
6
3
3
7
4
4
4
4
4
4
4
4
7
2
8
3
4
1
4
3
5
3
3
2
6
3
3
7
3
4
4
3
4
4
4
4
7
2
9
3
4
2
4
3
5
3
3
2
6
3
3
7
3
4
4
3
4
4
4
4
7
2
10
3
4
2
4
3
5
4
3
3
6
3
3
7
4
4
4
4
4
5
4
4
7
2
9
3
4
2
4
3
5
4
3
2
6
3
3
7
3
4
4
4
4
4
4
4
7
2
9
3
4
2
5
3
5
4
3
3
6
3
3
8
3
4
4
4
4
5
4
4
7
2
9
3
4
2
5
3
5
4
3
2
6
3
3
8
3
4
4
4
4
4
4
4
7
2
10
3
4
2
5
3
5
4
3
2
6
3
3
8
4
4
4
4
4
4
4
4
7
2
10
3
4
2
5
3
5
4
3
3
6
3
3
8
4
4
4
4
4
5
4
4
7
2
10
3
4
2
5
3
5
4
3
3
6
3
3
8
4
4
4
4
4
5
4
4
7
2
10
3
4
2
5
3
5
3
3
3
6
3
3
8
4
4
4
3
4
5
4
4
7
2
10
3
4
2
5
3
5
4
3
3
6
3
3
8
4
4
4
4
4
5
4
4
7
2
10
3
4
2
5
3
5
4
3
3
6
3
3
8
4
4
4
4
4
5
4
4
7
2
10
3
4
2
5
3
5
3
3
3
6
3
3
8
4
4
4
3
4
5
4
4
7
2
10
3
4
2
5
3
5
3
3
2
7
3
3
8
4
4
4
3
4
4
4
4
8
2
10
3
4
2
4
3
5
4
3
3
6
3
3
7
4
4
4
4
4
5
4
4
7
2
10
3
4
2
5
3
5
3
3
2
7
3
3
8
4
4
4
3
4
4
4
4
8
2
10
3
4
2
5
3
5
3
3
2
7
3
3
8
4
4
4
3
4
4
4
4
8
2
10
3
4
2
5
3
5
3
3
2
7
3
3
8
4
4
4
3
4
4
4
4
8
2
10
3
4
2
5
3
5
3
3
2
7
3
3
8
4
4
4
3
4
4
4
4
8
2
10
3
4
2
5
3
5
3
3
2
7
3
3
8
4
4
4
3
4
4
4
4
8
2
10
3
4
2
5
3
5
4
3
2
7
3
3
8
4
4
4
4
4
4
4
4
8
2
10
3
4
2
5
3
5
3
3
2
7
3
3
8
4
4
4
3
4
4
4
4
8
2
9
3
4
2
5
3
5
3
3
2
7
3
3
8
3
4
4
3
4
4
4
4
8
2
10
3
4
2
5
3
5
3
3
2
7
3
3
8
4
4
4
3
4
4
4
4
8
2
10
3
4
2
5
3
5
3
3
3
7
3
3
8
4
4
4
3
4
5
4
4
8
2
10
3
4
2
5
3
5
3
3
2
7
3
3
8
4
4
4
3
4
4
4
4
8
2
10
3
4
2
5
3
5
3
3
2
7
3
3
8
4
4
4
3
4
4
4
4
8
2
10
3
4
2
5
3
5
3
3
2
7
3
3
8
4
4
4
3
4
4
4
4
8
2
10
3
4
2
5
3
5
4
3
2
7
3
3
8
4
4
4
4
4
4
4
4
8
2
10
3
4
2
5
3
5
4
3
3
7
3
3
8
4
4
4
4
4
5
4
4
8
2
10
3
4
2
5
3
5
3
3
3
7
3
3
8
4
4
4
3
4
5
4
4
8
2
10
3
4
2
5
3
5
4
3
2
7
3
3
8
4
4
4
4
4
4
4
4
8
2
10
3
4
2
5
3
5
4
3
3
7
3
3
8
4
4
4
4
4
5
4
4
8
2
10
3
4
2
5
3
5
3
3
2
7
3
3
8
4
4
4
3
4
4
4
4
8
2
10
3
4
2
5
3
5
4
3
2
7
3
3
8
4
4
4
4
4
4
4
4
8
2
9
3
4
1
5
3
5
4
3
2
7
3
3
8
4
4
4
4
4
4
4
4
8
2
10
3
4
2
5
3
5
3
3
2
7
3
3
8
4
4
4
3
4
4
4
4
8
2
10
3
4
2
5
3
5
3
3
2
7
3
3
8
4
4
4
3
4
4
4
4
8
2
10
3
4
2
5
3
5
4
3
2
7
3
3
8
4
4
4
4
4
4
4
4
8
2
10
3
4
2
5
3
5
4
3
2
7
3
3
8
4
4
4
4
4
4
4
4
8
2
10
3
4
2
5
3
5
4
3
2
7
3
3
8
4
4
4
4
4
4
4
4
8
2
10
3
4
2
5
3
5
4
3
2
7
3
3
8
4
4
4
4
4
4
4
4
8
2
9
3
4
1
5
3
5
4
3
2
7
3
3
8
4
4
4
4
4
4
4
4
8
2
9
3
4
1
4
3
5
3
3
2
7
3
3
8
4
4
4
3
4
4
4
4
7
2
9
3
4
1
5
3
5
4
3
2
7
3
3
8
4
4
4
4
4
4
4
4
8
2
10
3
4
2
4
3
5
3
3
3
7
3
3
7
4
4
4
3
4
5
4
4
8
2
9
3
4
1
4
3
5
4
3
2
7
3
3
7
4
4
4
4
4
4
4
4
8
2
10
3
4
2
4
3
5
3
3
2
7
3
3
7
4
4
4
3
4
4
4
4
8
2
10
3
4
2
4
3
5
4
3
2
7
3
3
7
4
4
4
4
4
4
4
4
8
2
9
3
4
1
4
3
5
4
3
2
7
3
3
7
4
4
4
4
4
4
4
4
8
2
9
3
4
1
4
3
5
3
3
2
7
3
3
7
4
4
4
3
4
4
4
4
8
2
9
3
4
1
3
3
5
3
3
2
7
3
3
7
4
4
4
3
4
4
4
4
7
2
9
3
4
1
3
3
5
4
3
2
7
3
3
7
4
4
4
4
4
4
4
4
7
2
9
3
4
1
3
3
5
4
3
2
7
3
3
7
4
4
4
4
4
4
4
4
7
2
9
3
4
1
5
3
5
3
3
2
7
3
3
8
4
4
4
3
4
4
4
4
8
2
9
3
4
1
4
3
5
3
3
2
7
3
3
8
4
4
4
3
4
4
4
4
7
2
9
3
4
1
4
3
5
3
3
2
7
3
3
8
4
4
4
3
4
4
4
4
7
2
9
3
4
1
5
3
5
3
3
2
7
3
3
8
4
4
4
3
4
4
4
4
8
2
9
3
4
1
5
3
5
4
3
2
7
3
3
8
4
4
4
4
4
4
4
4
8
2
9
3
4
1
5
3
5
3
3
2
7
3
3
8
4
4
4
3
4
4
4
4
8
2
9
3
4
1
5
3
5
3
3
2
7
3
3
8
4
4
4
3
4
4
4
4
8
2
9
3
4
1
5
3
5
3
3
2
7
3
3
8
4
4
4
3
4
4
4
4
8
2
9
3
4
1
5
3
5
4
3
2
7
3
3
8
4
4
4
4
4
4
4
4
8
2
9
3
4
1
5
3
5
4
3
2
7
3
3
8
4
4
4
4
4
4
4
4
8
2
9
3
4
1
5
3
5
4
3
2
7
3
3
8
4
4
4
4
4
4
4
4
8
2
9
3
4
1
5
3
5
4
3
2
7
3
3
7
3
4
4
4
4
4
4
4
8
2
9
3
4
1
5
3
5
4
3
2
7
3
3
8
4
4
4
4
4
4
4
4
8
2
9
3
4
1
5
3
5
4
3
2
7
3
3
8
4
4
4
4
4
4
4
4
8
2
9
3
4
1
5
3
5
4
3
3
7
3
3
8
4
4
4
4
4
5
4
4
8
2
9
3
4
1
5
3
5
3
3
2
7
3
3
8
4
4
4
3
4
4
4
4
8
2
9
3
4
1
5
3
5
4
3
2
7
3
3
7
3
4
4
4
4
4
4
4
8
2
9
3
4
1
5
3
5
4
3
2
7
3
3
8
4
4
4
4
4
4
4
4
8
2
9
3
4
1
4
3
5
4
3
2
7
3
3
7
4
4
4
4
4
4
4
4
8
2
9
3
4
1
5
3
5
3
3
2
7
3
3
8
4
4
4
3
4
4
4
4
8
2
9
3
4
1
5
3
5
3
3
2
7
3
3
8
4
4
4
3
4
4
4
4
8
2
9
3
4
1
5
3
5
3
3
2
7
3
3
8
4
4
4
3
4
4
4
4
8
2
9
3
4
1
5
3
5
3
3
2
7
3
3
8
4
4
4
3
4
4
4
4
8
2
9
3
4
1
5
3
5
3
3
2
7
3
3
8
4
4
4
3
4
4
4
4
8
2
9
3
4
1
5
3
5
3
3
2
7
3
3
8
4
4
4
3
4
4
4
4
8
2
9
3
4
1
5
3
5
4
3
2
7
3
3
8
4
4
4
4
4
4
4
4
8
2
9
3
4
1
5
3
5
3
3
2
7
3
3
8
4
4
4
3
4
4
4
4
8
2
9
3
4
1
5
3
5
3
3
2
7
3
3
8
4
4
4
3
4
4
4
4
8
2
9
3
4
1
5
3
5
4
3
2
7
3
3
8
4
4
4
4
4
4
4
4
8
2
9
2
4
1
5
3
5
3
3
3
7
3
3
8
4
4
4
3
4
5
4
4
7
2
9
3
4
1
5
3
5
3
3
3
7
3
3
7
3
4
4
3
4
5
4
4
8
2
9
3
4
1
5
3
5
3
3
3
7
3
3
8
4
4
4
3
4
5
4
4
8
2
9
3
4
1
5
3
5
3
3
2
7
3
3
7
3
4
4
3
4
4
4
4
8
2
9
3
4
1
5
3
5
3
3
3
7
3
3
7
3
4
4
3
4
5
4
4
8
2
9
3
4
1
5
3
5
3
3
2
7
3
3
7
3
4
4
3
4
4
4
4
8
2
9
3
4
1
5
3
5
3
3
3
7
3
3
7
3
4
4
3
4
5
4
4
8
2
9
3
4
1
5
3
5
3
3
3
7
3
3
7
3
4
4
3
4
5
4
4
8
2
8
3
4
1
5
3
5
3
3
2
7
3
3
7
2
4
4
3
4
4
4
4
8
2
8
3
4
1
5
3
5
3
3
2
7
3
3
7
2
4
4
3
4
4
4
4
8
2
8
3
4
1
5
3
5
3
3
3
7
3
3
7
2
4
4
3
4
5
4
4
8
2
9
3
4
1
5
3
5
3
3
3
7
3
3
7
3
4
4
3
4
5
4
4
8
2
8
3
4
1
5
3
5
3
3
3
7
3
3
7
2
4
4
3
4
5
4
4
8
2
9
3
4
1
5
3
5
3
3
3
7
3
3
7
3
4
4
3
4
5
4
4
8
2
9
3
4
1
5
3
5
3
3
3
7
3
3
7
3
4
4
3
4
5
4
4
8
2
8
3
4
1
5
3
5
3
3
3
7
3
3
7
2
4
4
3
4
5
4
4
8
2
8
3
4
1
5
3
5
3
3
3
7
3
3
7
2
4
4
3
4
5
4
4
8
2
8
3
4
1
5
3
5
3
3
3
7
3
3
7
2
4
4
3
4
5
4
4
8
2
9
3
4
1
5
3
5
3
3
3
7
3
3
7
3
4
4
3
4
5
4
4
8
2
8
3
4
1
5
3
5
3
3
3
7
3
3
7
2
4
4
3
4
5
4
4
8
2
9
2
4
1
5
3
5
3
3
3
7
3
3
8
4
3
3
3
4
5
4
4
7
2
9
2
4
1
5
3
5
3
3
3
7
3
3
7
3
4
4
3
4
5
4
4
7
2
8
2
4
1
5
3
5
3
3
3
7
3
3
7
2
4
4
3
4
5
4
4
7
2
8
2
4
1
5
3
5
3
3
3
7
3
3
7
2
4
4
3
4
5
4
4
7
2
8
3
4
1
5
3
5
3
3
3
7
3
3
7
2
4
4
3
4
5
4
4
8
2
8
3
4
1
5
3
5
3
3
3
7
3
3
7
2
4
4
3
4
5
4
4
8
2
8
3
4
1
5
3
5
3
3
3
7
3
3
7
2
4
4
3
4
5
4
4
8
2
8
3
4
1
5
3
5
3
3
3
7
3
3
8
3
4
4
3
4
5
4
4
8
2
8
3
4
1
5
3
5
3
3
3
7
3
3
8
3
4
4
3
4
5
4
4
8
2
8
3
4
1
5
3
5
3
3
3
7
3
3
8
3
4
4
3
4
5
4
4
8
2
8
3
4
1
5
3
5
3
3
3
7
3
3
8
3
4
4
3
4
5
4
4
8
2
8
3
4
1
5
3
5
3
3
3
7
3
3
8
3
4
4
3
4
5
4
4
8
2
8
2
4
1
5
3
5
3
3
3
7
3
3
8
3
4
4
3
4
5
4
4
7
2
9
2
4
1
5
3
5
3
3
3
7
3
3
8
4
4
4
3
4
5
4
4
7
2
8
3
4
1
5
3
5
3
3
3
7
3
3
8
3
4
4
3
4
5
4
4
8
2
8
3
4
1
5
3
5
3
3
2
7
3
3
8
3
4
4
3
4
4
4
4
8
2
9
3
4
1
5
3
5
3
3
3
7
3
3
8
4
4
4
3
4
5
4
4
8
2
9
3
4
1
5
3
5
3
3
3
7
3
3
8
4
4
4
3
4
5
4
4
8
2
9
3
4
1
5
3
5
3
3
3
7
3
3
8
4
3
3
3
4
5
4
4
8
2
8
3
4
1
5
3
5
3
3
2
7
3
3
8
3
3
3
3
4
4
4
4
8
2
9
3
4
1
5
3
5
3
3
3
7
3
3
8
4
4
4
3
4
5
4
4
8
2
9
3
4
1
5
3
5
3
3
3
7
3
3
8
4
4
4
3
4
5
4
4
8
2
9
3
4
1
5
3
5
3
3
3
7
3
3
8
4
4
4
3
4
5
4
4
8
2
8
2
4
1
5
3
5
3
3
3
7
2
3
8
4
4
4
3
4
5
4
4
7
2
8
3
4
1
5
3
5
3
3
3
7
3
3
8
3
4
4
3
4
5
4
4
8
2
8
3
4
1
5
3
5
3
3
3
7
2
3
8
4
4
4
3
4
5
4
4
8
2
9
3
4
1
5
3
5
3
3
3
7
3
3
8
4
4
4
3
4
5
4
4
8
2
9
3
4
1
5
3
5
3
3
3
7
3
3
8
4
4
4
3
4
5
4
4
8
2
9
3
4
1
5
3
5
3
3
3
7
3
3
8
4
4
4
3
4
5
4
4
8
2
8
3
4
1
5
3
5
3
3
3
7
3
3
8
3
4
4
3
4
5
4
4
8
2
7
3
4
1
5
3
4
3
3
3
7
3
3
8
3
3
3
3
4
5
4
4
8
2
8
3
4
1
5
3
5
3
3
3
7
3
3
8
3
4
4
3
4
5
4
4
8
2
9
3
4
1
5
3
5
3
3
3
7
3
3
8
4
4
4
3
4
5
4
4
8
2
8
3
4
1
5
3
4
3
3
3
7
3
3
8
4
4
4
3
4
5
4
4
8
2
8
3
4
1
5
3
4
3
3
3
7
3
3
8
4
4
4
3
4
5
4
4
8
2
8
3
4
1
5
3
5
3
3
3
7
3
3
8
3
4
4
3
4
5
4
4
8
2
8
3
4
1
5
3
5
3
3
3
7
3
3
8
3
4
4
3
4
5
4
4
8
2
7
3
4
1
5
3
4
3
3
2
7
3
3
8
3
4
4
3
4
4
4
4
8
2
8
3
4
1
5
3
5
3
3
2
7
3
3
8
3
4
4
3
4
4
4
4
8
2
8
3
4
1
5
3
5
3
3
2
7
3
3
8
3
4
4
3
4
4
4
4
8
2
8
3
4
1
5
3
5
3
3
2
7
3
3
8
3
4
4
3
4
4
4
4
8
2
8
3
4
1
5
3
5
3
3
2
7
3
3
8
3
4
4
3
4
4
4
4
8
2
8
3
4
1
5
3
5
3
3
2
7
3
3
8
3
4
4
3
4
4
4
4
8
2
8
3
4
1
5
3
5
3
3
3
7
3
3
8
3
4
4
3
4
5
4
4
8
2
9
3
4
1
5
3
5
4
3
3
7
3
3
8
4
4
4
4
4
5
4
4
8
2
8
3
4
1
5
3
5
4
3
3
7
3
3
8
3
3
3
4
4
5
4
4
8
2
8
3
4
1
5
3
5
3
3
3
7
3
3
8
3
3
3
3
4
5
4
4
8
2
8
3
4
1
5
3
5
3
3
3
7
3
3
8
3
4
4
3
4
5
4
4
8
2
8
3
4
1
5
3
5
3
3
3
7
3
3
8
3
3
3
3
4
5
4
4
8
2
7
3
4
1
5
3
5
3
3
3
7
2
3
8
3
3
3
3
4
5
4
4
8
2
7
3
4
1
5
3
5
3
3
3
7
2
3
7
2
4
4
3
4
5
4
4
8
2
7
3
4
1
5
3
5
3
3
3
7
2
3
8
3
3
3
3
4
5
4
4
8
2
7
3
4
1
5
3
5
3
3
3
7
2
3
7
2
4
4
3
4
5
4
4
8
2
9
3
4
2
5
3
5
3
3
3
7
2
3
7
3
4
4
3
4
5
4
4
8
2
7
3
4
1
5
3
5
3
3
3
7
2
3
8
3
4
4
3
4
5
4
4
8
2
7
3
4
1
5
3
5
3
3
3
7
2
3
8
3
4
4
3
4
5
4
4
8
2
8
3
4
1
5
3
5
3
3
3
7
3
3
8
3
4
4
3
4
5
4
4
8
2
8
3
4
1
5
3
5
3
3
3
7
2
3
8
4
4
4
3
4
5
4
4
8
2
8
3
4
1
5
3
5
3
3
2
7
2
3
8
4
4
4
3
4
4
4
4
8
2
8
3
4
1
5
3
5
3
3
2
7
3
3
8
3
4
4
3
4
4
4
4
8
2
8
3
4
1
5
3
5
3
3
3
7
3
3
8
3
3
3
3
4
5
4
4
8
2
8
3
4
1
5
3
5
3
3
3
7
3
3
8
3
4
4
3
4
5
4
4
8
2
8
3
4
1
5
3
5
3
3
3
7
3
3
8
3
3
3
3
4
5
4
4
8
2
8
3
4
1
5
3
5
3
3
3
7
3
3
8
3
4
4
3
4
5
4
4
8
2
8
3
4
1
5
3
5
3
3
3
7
3
3
8
3
4
4
3
4
5
4
4
8
2
8
3
4
1
5
3
5
3
3
3
7
3
3
8
3
3
3
3
4
5
4
4
8
2
8
3
4
1
5
3
5
3
3
3
7
3
3
8
3
4
4
3
4
5
4
4
8
2
8
3
4
1
5
3
5
3
3
3
7
3
3
8
3
4
4
3
4
5
4
4
8
2
8
3
4
1
5
3
5
3
3
3
7
3
3
8
3
4
4
3
4
5
4
4
8
2
8
3
4
1
5
3
5
3
3
3
7
3
3
8
3
4
4
3
4
5
4
4
8
2
8
3
4
1
5
3
5
3
3
3
7
3
3
8
3
4
4
3
4
5
4
4
8
2
8
3
4
1
5
3
5
3
3
3
7
3
3
8
3
4
4
3
4
5
4
4
8
2
8
3
4
1
5
3
5
3
3
3
7
3
3
8
3
4
4
3
4
5
4
4
8
2
8
3
4
1
5
3
5
3
3
3
7
3
3
8
3
3
3
3
4
5
4
4
8
2
8
3
4
1
5
3
5
3
3
3
7
3
3
8
3
4
4
3
4
5
4
4
8
2
8
3
4
1
5
3
5
3
3
3
7
3
3
8
3
4
4
3
4
5
4
4
8
2
8
3
4
1
5
3
5
3
3
3
7
3
3
8
3
4
4
3
4
5
4
4
8
2
8
3
4
1
5
3
5
3
3
3
7
3
3
8
3
3
3
3
4
5
4
4
8
2
8
3
4
1
5
3
5
3
3
3
7
3
3
8
3
4
4
3
4
5
4
4
8
2
8
3
4
1
5
3
5
3
3
3
7
3
3
8
3
4
4
3
4
5
4
4
8
2
8
3
4
1
5
3
5
3
3
3
7
3
3
8
3
3
3
3
4
5
4
4
8
2
8
3
4
1
5
3
5
3
3
3
7
3
3
8
3
4
4
3
4
5
4
4
8
2
9
3
4
1
5
3
5
3
3
3
7
3
3
8
4
3
3
3
4
5
4
4
8
2
9
3
4
1
5
3
5
3
3
3
7
3
3
8
4
3
3
3
4
5
4
4
8
2
9
3
4
1
5
3
5
3
3
2
7
3
3
8
4
4
4
3
4
4
4
4
8
2
9
3
4
1
5
3
5
3
3
3
7
3
3
8
4
4
4
3
4
5
4
4
8
2
9
3
4
1
5
3
5
3
3
3
7
3
3
7
3
4
4
3
4
5
4
4
8
2
9
3
4
1
5
3
5
3
3
3
7
3
3
8
4
4
4
3
4
5
4
4
8
2
8
3
4
1
5
3
5
3
3
3
7
3
3
8
3
4
4
3
4
5
4
4
8
2
8
3
4
1
5
3
5
3
3
3
7
3
3
8
3
4
4
3
4
5
4
4
8
2
8
3
4
1
5
3
5
3
3
3
7
3
3
8
3
4
4
3
4
5
4
4
8
2
7
3
4
1
5
3
5
3
3
3
7
2
3
8
3
4
4
3
4
5
4
4
8
2
9
3
4
1
5
3
5
3
3
2
7
3
3
8
4
3
3
3
4
4
4
4
8
2
8
2
4
1
5
3
5
3
3
3
7
3
3
8
3
4
4
3
4
5
4
4
7
2
8
3
4
1
5
3
5
3
3
3
7
3
3
8
3
4
4
3
4
5
4
4
8
2
9
3
4
1
5
3
5
3
3
2
7
3
3
8
4
4
4
3
4
4
4
4
8
2
8
3
4
1
5
3
5
3
3
2
7
3
3
8
3
4
4
3
4
4
4
4
8
2
9
2
4
1
5
3
5
3
3
2
7
3
3
8
4
4
4
3
4
4
4
4
7
2
8
3
4
1
5
3
4
3
3
2
7
3
3
8
4
4
4
3
4
4
4
4
8
2
8
3
4
1
5
3
5
3
3
2
7
3
3
8
3
4
4
3
4
4
4
4
8
2
9
3
4
1
5
3
5
3
3
2
7
3
3
8
4
4
4
3
4
4
4
4
8
2
8
3
4
1
5
3
5
3
3
3
7
3
3
8
3
4
4
3
4
5
4
4
8
2
9
3
4
1
5
3
5
3
3
3
7
3
3
8
4
4
4
3
4
5
4
4
8
2
9
3
4
1
5
3
5
4
3
2
7
3
3
8
4
4
4
4
4
4
4
4
8
2
9
3
4
1
5
3
5
4
3
3
7
3
3
7
3
4
4
4
4
5
4
4
8
2
9
3
4
1
5
3
5
4
3
3
7
3
3
7
3
4
4
4
4
5
4
4
8
2
9
3
4
1
5
3
5
4
3
3
7
3
3
8
4
4
4
4
4
5
4
4
8
2
9
3
4
1
5
3
5
3
3
3
7
3
3
8
4
4
4
3
4
5
4
4
8
2
9
3
4
1
5
3
5
3
3
3
7
3
3
8
4
4
4
3
4
5
4
4
8
2
9
3
4
1
5
3
5
4
3
3
7
3
3
8
4
4
4
4
4
5
4
4
8
2
9
3
4
1
5
3
5
4
3
3
7
3
3
8
4
4
4
4
4
5
4
4
8
2
9
2
4
1
5
3
5
4
3
3
7
3
3
7
3
4
4
4
4
5
4
4
7
2
9
3
4
1
5
3
5
3
3
3
7
3
3
8
4
4
4
3
4
5
4
4
8
2
9
2
4
1
5
3
5
3
3
3
7
3
3
8
4
4
4
3
4
5
4
4
7
2
8
2
4
1
5
3
5
3
3
3
7
3
3
8
3
4
4
3
4
5
4
4
7
2
8
2
4
1
5
3
5
3
3
3
7
3
3
8
3
3
3
3
4
5
4
4
7
2
7
2
4
1
5
3
4
3
3
3
7
3
3
8
3
4
4
3
4
5
4
4
7
2
8
2
4
1
5
3
5
3
3
3
7
3
3
8
3
4
4
3
4
5
4
4
7
2
8
2
4
1
5
3
5
3
3
3
7
3
3
8
3
4
4
3
4
5
4
4
7
2
8
2
4
1
5
3
5
3
3
3
7
3
3
7
2
4
4
3
4
5
4
4
7
2
7
2
4
1
5
3
4
3
3
3
7
3
3
8
3
4
4
3
4
5
4
4
7
2
7
3
4
1
5
3
4
3
3
3
7
3
3
8
3
3
3
3
4
5
4
4
8
2
7
2
4
1
5
3
4
3
3
3
7
3
3
8
3
3
3
3
4
5
4
4
7
2
7
3
4
1
4
3
4
3
3
3
7
3
3
8
3
4
4
3
4
5
4
4
7
2
8
2
4
1
4
3
5
3
3
3
7
3
3
8
3
4
4
3
4
5
4
4
6
2
7
3
4
1
4
3
4
3
3
3
7
3
3
8
3
3
3
3
4
5
4
4
7
2
7
2
4
1
4
3
4
3
3
3
7
3
3
8
3
4
4
3
4
5
4
4
6
2
7
2
4
1
4
3
4
3
3
3
7
3
3
8
3
4
4
3
4
5
4
4
6
2
7
2
4
1
4
3
4
3
3
2
7
3
3
8
3
3
3
3
4
4
4
4
6
2
7
2
4
1
4
3
4
3
3
2
7
3
3
8
3
4
4
3
4
4
4
4
6
2
7
2
4
1
4
3
4
3
3
2
7
3
3
8
3
3
3
3
4
4
4
4
6
2
7
2
4
1
4
3
4
3
3
3
7
3
3
8
3
4
4
3
4
5
4
4
6
2
7
2
4
1
4
3
4
3
3
2
7
3
3
8
3
4
4
3
4
4
4
4
6
2
7
2
4
1
4
3
4
3
3
2
7
3
3
8
3
3
3
3
4
4
4
4
6
2
7
2
4
1
4
3
3
3
3
2
7
3
3
8
3
3
3
3
4
4
4
3
6
2
7
2
4
1
4
3
4
3
3
2
7
3
3
8
3
3
3
3
4
4
4
4
6
2
7
2
4
1
4
3
4
3
3
2
7
3
3
8
3
3
3
3
4
4
4
4
6
2
7
2
4
1
4
3
4
3
3
2
7
3
3
8
3
3
3
3
4
4
4
4
6
2
7
2
4
1
4
3
4
3
3
2
7
3
3
8
3
3
3
3
4
4
4
4
6
2
7
3
4
1
4
3
4
3
3
2
7
3
3
8
3
3
3
3
4
4
4
4
7
2
7
2
4
1
4
3
4
3
3
2
7
3
3
8
3
3
3
3
4
4
4
4
6
2
7
2
4
1
4
3
4
3
3
2
7
3
3
8
3
3
3
3
4
4
4
4
6
2
7
2
4
1
4
3
4
3
3
2
7
3
3
8
3
3
3
3
4
4
4
4
6
2
7
2
4
1
4
3
4
3
3
2
7
3
3
8
3
3
3
3
4
4
4
4
6
2
8
2
4
1
4
3
4
3
3
2
7
3
3
8
4
3
3
3
4
4
4
4
6
2
8
3
4
1
4
3
5
3
3
2
7
3
3
8
3
3
3
3
4
4
4
4
7
2
9
3
4
1
4
3
5
3
3
2
7
3
3
8
4
3
3
3
4
4
4
4
7
2
7
2
4
1
4
3
4
3
3
2
7
3
3
8
3
3
3
3
4
4
4
4
6
2
7
2
4
1
4
3
4
3
3
2
7
3
3
8
3
3
3
3
4
4
4
4
6
2
7
3
4
1
4
3
4
3
3
2
7
3
3
8
3
3
3
3
4
4
4
4
7
2
8
2
4
1
4
3
5
3
3
2
8
3
3
8
4
3
3
3
4
4
4
4
6
2
8
3
4
1
4
3
4
3
3
2
7
3
3
8
4
3
3
3
4
4
4
4
7
2
8
2
4
1
4
3
5
3
3
2
7
3
3
8
3
3
3
3
4
4
4
4
6
2
8
2
4
1
4
3
5
3
3
2
7
3
3
8
3
3
3
3
4
4
4
4
6
2
8
2
4
1
4
3
6
3
3
2
7
3
3
9
3
3
3
3
4
4
4
4
6
2
8
2
4
1
4
3
5
3
3
2
7
3
3
8
3
3
3
3
4
4
4
4
6
2
7
2
4
1
4
3
4
3
3
2
7
3
3
8
3
3
3
3
4
4
4
4
6
2
7
3
4
1
4
3
3
3
3
2
7
3
3
8
3
3
3
3
4
4
4
3
7
2
9
3
4
1
4
3
5
3
3
2
7
3
3
8
4
3
3
3
4
4
4
4
7
2
8
3
4
1
4
3
4
3
3
2
7
3
3
8
3
3
3
3
4
4
4
3
7
2
8
3
4
1
5
3
4
3
3
2
7
3
3
8
3
3
3
3
4
4
4
3
8
2
8
3
4
1
5
3
5
3
3
2
7
3
3
8
3
3
3
3
4
4
4
4
8
2
7
3
4
1
5
3
4
3
3
2
7
3
3
8
3
3
3
3
4
4
4
4
8
2
8
2
4
1
5
3
5
3
3
2
7
3
3
8
3
3
3
3
4
4
4
4
7
2
8
3
4
1
5
3
5
3
3
2
7
3
3
8
3
3
3
3
4
4
4
4
8
2
7
2
4
1
5
3
4
3
3
2
7
3
3
8
3
3
3
3
4
4
4
4
7
2
8
3
4
1
5
3
5
3
3
2
7
3
3
8
3
3
3
3
4
4
4
4
8
2
8
2
4
1
4
3
5
3
3
2
7
3
3
8
3
3
3
3
4
4
4
4
6
2
8
2
4
1
5
3
4
3
3
2
7
3
3
8
3
3
3
3
4
4
4
3
7
2
9
3
4
1
5
3
4
3
3
2
7
3
3
8
4
3
3
3
4
4
4
3
8
2
9
3
4
1
5
3
5
3
3
2
7
3
3
8
4
3
3
3
4
4
4
4
8
2
9
3
4
1
5
3
4
3
3
2
7
3
3
8
4
3
3
3
4
4
4
3
8
2
9
3
4
1
5
3
4
3
3
2
7
3
3
8
4
3
3
3
4
4
4
3
8
2
9
3
4
1
5
3
4
3
3
2
7
3
3
8
4
3
3
3
4
4
4
3
8
2
9
3
4
1
4
3
4
3
3
2
7
3
3
8
4
3
3
3
4
4
4
3
7
2
9
3
4
1
5
3
4
3
3
2
7
3
3
8
4
3
3
3
4
4
4
3
8
2
9
3
4
1
5
3
4
3
3
2
7
3
3
8
4
3
3
3
4
4
4
3
8
2
9
3
4
1
5
3
4
3
3
2
7
3
3
8
4
3
3
3
4
4
4
3
8
2
9
3
4
1
5
3
4
3
3
2
7
3
3
8
4
3
3
3
4
4
4
3
8
2
9
3
4
1
5
3
4
3
3
2
7
3
3
8
4
3
3
3
4
4
4
3
8
2
9
3
4
1
5
3
4
3
3
2
7
3
3
8
4
3
3
3
4
4
4
3
8
2
8
3
4
1
5
3
3
3
3
2
7
3
3
8
4
3
3
3
4
4
4
3
8
2
9
3
4
1
5
3
4
3
3
2
7
3
3
8
4
4
4
3
4
4
4
3
8
2
8
3
4
1
5
3
3
3
3
2
7
3
3
8
4
3
3
3
4
4
4
3
8
2
9
2
5
1
5
3
4
3
3
2
7
3
3
8
4
3
4
3
4
4
4
3
7
2
9
3
4
1
4
3
4
3
3
2
7
3
3
8
4
3
3
3
4
4
4
3
7
2
9
3
4
1
4
3
4
3
3
2
7
3
3
8
4
3
3
3
4
4
4
3
7
2
8
2
4
1
5
3
3
3
3
2
7
3
3
8
4
4
4
3
4
4
4
3
7
2
9
3
4
1
5
3
4
3
3
2
7
3
3
8
4
4
4
3
4
4
4
3
8
2
9
3
4
1
5
3
4
3
3
2
7
3
3
8
4
4
4
3
4
4
4
3
8
2
7
3
4
1
5
3
3
3
3
2
7
3
3
8
3
4
4
3
4
4
4
3
8
2
7
3
4
1
5
3
3
3
3
2
6
3
3
8
3
4
4
3
4
4
4
3
7
2
7
3
4
1
5
3
3
3
3
2
7
3
3
8
3
4
4
3
4
4
4
3
8
2
9
3
4
1
4
3
4
3
3
2
7
3
3
8
4
3
3
3
4
4
4
3
7
2
8
3
4
1
5
3
3
3
3
2
7
3
3
8
4
4
4
3
4
4
4
3
8
2
8
3
4
1
5
3
3
3
3
2
7
3
3
8
4
3
3
3
4
4
4
3
8
2
8
3
4
1
5
3
4
3
3
2
7
3
3
8
4
4
4
3
4
4
4
4
8
2
9
3
4
1
5
3
4
3
3
2
7
3
3
8
4
4
4
3
4
4
4
3
8
2
9
3
4
1
5
3
5
3
3
2
7
3
3
8
4
4
4
3
4
4
4
4
8
2
9
2
4
1
5
3
4
3
3
2
7
3
3
8
4
3
3
3
4
4
4
3
7
2
9
2
4
1
5
3
4
3
3
2
7
3
3
8
4
4
4
3
4
4
4
3
7
2
9
2
4
1
5
3
4
3
3
2
7
3
3
8
4
4
4
3
4
4
4
3
7
2
9
2
4
1
5
3
4
3
3
2
7
3
3
8
4
4
4
3
4
4
4
3
7
2
9
2
4
1
5
3
4
3
3
2
7
3
3
8
4
4
4
3
4
4
4
3
7
2
9
2
4
1
5
3
5
3
3
2
7
3
3
8
4
4
4
3
4
4
4
4
7
2
9
2
4
1
5
3
5
3
3
2
7
3
3
8
4
4
4
3
4
4
4
4
7
2
9
3
5
1
5
3
4
3
3
2
7
3
3
8
4
4
5
3
4
4
4
3
8
2
9
3
4
1
5
3
5
3
3
2
7
3
3
8
4
4
4
3
4
4
4
4
8
2
9
3
5
1
5
3
4
3
3
2
7
3
3
8
4
4
5
3
4
4
4
3
8
2
9
3
5
1
5
3
4
3
3
2
7
3
3
8
4
4
5
3
4
4
4
3
8
2
9
3
4
1
5
3
5
3
3
2
7
3
3
8
4
4
4
3
4
4
4
4
8
2
9
3
4
1
5
3
5
3
3
2
7
3
3
8
4
4
4
3
4
4
4
4
8
2
9
3
4
1
5
3
5
3
3
2
7
3
3
8
4
4
4
3
4
4
4
4
8
2
9
3
4
1
5
3
4
3
3
2
7
3
3
8
4
4
4
3
4
4
4
3
8
2
9
3
4
1
5
3
5
3
3
2
7
3
3
8
4
4
4
3
4
4
4
4
8
2
9
3
4
1
5
3
5
3
3
2
7
3
3
8
4
4
4
3
4
4
4
4
8
2
9
3
4
1
5
3
5
3
3
2
7
3
3
8
4
4
4
3
4
4
4
4
8
2
9
3
4
1
5
3
5
3
3
2
7
3
3
8
4
4
4
3
4
4
4
4
8
2
9
3
4
1
5
3
5
3
3
2
7
3
3
8
4
3
3
3
4
4
4
4
8
2
8
3
4
1
4
3
4
3
3
2
7
3
3
8
4
3
3
3
4
4
4
4
7
2
8
3
4
1
5
3
4
3
3
2
7
3
3
8
4
4
4
3
4
4
4
4
8
2
8
3
4
1
4
3
4
3
3
2
7
3
3
7
4
3
3
3
4
4
4
4
8
2
9
3
4
1
3
3
5
3
3
2
7
3
3
7
4
3
3
3
4
4
4
4
7
2
8
3
4
1
5
3
4
3
3
2
7
3
3
8
4
3
3
3
4
4
4
4
8
2
9
3
4
1
4
3
5
3
3
2
7
3
3
8
4
3
3
3
4
4
4
4
7
2
9
3
4
1
5
3
5
3
3
2
7
3
3
8
4
4
4
3
4
4
4
4
8
2
9
3
4
1
4
3
5
3
3
2
7
3
3
8
4
4
4
3
4
4
4
4
7
2
9
3
4
1
3
3
5
3
3
2
7
3
3
7
4
4
4
3
4
4
4
4
7
2
9
3
4
1
3
3
5
3
3
2
7
3
3
7
4
4
4
3
4
4
4
4
7
2
9
3
4
1
5
3
5
3
3
2
7
3
3
8
4
4
4
3
4
4
4
4
8
2
9
3
4
1
5
3
5
3
3
2
7
3
3
8
4
4
4
3
4
4
4
4
8
2
8
3
4
1
5
3
4
3
3
2
7
3
3
8
4
4
4
3
4
4
4
4
8
2
9
3
4
1
5
3
5
3
3
2
7
3
3
8
4
3
3
3
4
4
4
4
8
2
9
3
4
1
5
3
5
3
3
2
7
3
3
8
4
3
3
3
4
4
4
4
8
2
9
3
4
1
5
3
5
3
3
2
7
3
3
8
4
3
3
3
4
4
4
4
8
2
9
3
4
1
5
3
4
3
3
2
7
3
3
8
4
4
4
3
4
4
4
3
8
2
9
3
4
1
5
3
5
3
3
2
7
3
3
8
4
3
3
3
4
4
4
4
8
2
9
3
4
1
5
3
5
3
3
2
7
3
3
8
4
3
3
3
4
4
4
4
8
2
9
3
4
1
4
3
5
3
3
2
7
3
3
8
4
3
3
3
4
4
4
4
7
2
9
3
4
1
4
3
5
3
3
2
7
3
3
8
4
3
3
3
4
4
4
4
7
2
9
3
4
1
4
3
5
3
3
2
7
3
3
8
4
3
3
3
4
4
4
4
7
2
9
3
4
1
4
3
5
3
3
2
7
3
3
8
4
3
3
3
4
4
4
4
7
2
9
3
4
1
4
3
5
3
3
2
7
3
3
8
4
3
3
3
4
4
4
4
7
2
9
3
4
1
4
3
5
3
3
2
7
3
3
8
4
3
3
3
4
4
4
4
7
2
9
3
4
1
4
3
5
3
3
2
7
3
3
8
4
3
3
3
4
4
4
4
7
2
9
3
4
1
4
3
5
3
3
2
7
3
3
8
4
3
3
3
4
4
4
4
7
2
9
3
4
1
4
3
5
3
3
2
7
3
3
8
4
3
3
3
4
4
4
4
7
2
9
3
4
1
4
3
4
3
3
2
7
3
3
7
4
3
3
3
4
4
4
3
8
2
9
3
4
1
4
3
5
3
3
2
7
3
3
8
4
3
3
3
4
4
4
4
7
2
9
3
4
1
3
3
5
3
3
2
7
3
3
7
4
3
3
3
4
4
4
4
7
2
9
3
4
1
4
3
5
3
3
2
7
3
3
8
4
3
3
3
4
4
4
4
7
2
9
3
4
1
4
3
5
3
3
2
7
3
3
8
4
3
3
3
4
4
4
4
7
2
9
3
4
1
3
3
5
3
3
2
7
3
3
7
5
3
3
3
4
4
4
4
6
2
9
3
4
1
3
3
5
3
3
2
8
3
3
7
5
3
3
3
4
4
4
4
7
2
9
3
4
1
4
3
5
3
3
2
8
3
3
8
5
3
3
3
4
4
4
4
7
2
9
3
4
1
3
3
5
3
3
2
7
3
3
7
4
3
3
3
4
4
4
4
7
2
9
3
4
1
3
3
5
3
3
2
7
3
3
7
4
3
3
3
4
4
4
4
7
2
9
3
4
1
3
3
5
3
3
2
7
3
3
7
4
3
3
3
4
4
4
4
7
2
9
3
4
1
3
3
5
3
3
2
7
3
3
7
4
3
3
3
4
4
4
4
7
2
9
3
4
1
3
3
5
3
3
2
7
3
3
7
4
3
3
3
4
4
4
4
7
2
9
2
4
1
3
3
5
3
3
2
7
3
3
7
4
3
3
3
4
4
4
4
6
2
9
3
4
1
3
3
5
3
3
3
7
3
3
7
4
3
3
3
4
5
4
4
7
2
9
3
4
1
3
3
5
3
3
3
7
3
3
7
4
3
3
3
4
5
4
4
7
2
9
3
4
1
3
3
5
3
3
2
7
3
3
7
4
3
3
3
4
4
4
4
7
2
9
3
4
1
3
3
5
3
3
2
7
3
3
7
4
3
3
3
4
4
4
4
7
2
9
3
4
1
3
3
5
3
3
2
7
3
3
7
4
3
3
3
4
4
4
4
7
2
9
3
4
1
3
3
5
3
3
2
7
3
3
7
4
3
3
3
4
4
4
4
7
2
9
3
4
1
5
3
5
3
3
2
7
3
3
8
4
3
3
3
4
4
4
4
8
2
9
3
4
1
4
3
5
3
3
2
7
3
3
8
4
3
3
3
4
4
4
4
7
2
9
3
4
1
5
3
5
3
3
2
7
3
3
8
4
3
3
3
4
4
4
4
8
2
9
3
4
1
5
3
5
3
3
2
7
3
3
8
4
3
3
3
4
4
4
4
8
2
9
3
4
1
5
3
5
3
3
2
7
3
3
8
4
3
3
3
4
4
4
4
8
2
9
3
4
1
4
3
5
3
3
2
7
3
3
8
4
3
3
3
4
4
4
4
7
2
9
3
4
1
5
3
5
3
3
2
7
3
3
8
4
3
3
3
4
4
4
4
8
2
9
3
4
1
4
3
5
3
3
2
7
3
3
8
4
3
3
3
4
4
4
4
7
2
9
3
4
1
5
3
5
3
3
2
7
3
3
8
4
3
3
3
4
4
4
4
8
2
9
3
4
1
5
3
5
3
3
2
7
3
3
8
4
3
3
3
4
4
4
4
8
2
9
3
4
1
5
3
5
3
3
2
7
3
3
8
4
3
3
3
4
4
4
4
8
2
9
3
4
1
4
3
5
3
3
2
7
3
3
8
4
3
3
3
4
4
4
4
7
2
9
3
4
1
5
3
5
3
3
2
7
3
3
8
4
3
3
3
4
4
4
4
8
2
9
3
4
1
4
3
5
3
3
2
7
3
3
8
4
3
3
3
4
4
4
4
7
2
9
2
4
1
4
3
5
3
3
2
7
3
3
8
4
3
3
3
4
4
4
4
6
2
9
3
4
1
4
3
5
3
3
2
7
3
3
8
4
3
3
3
4
4
4
4
7
2
9
3
4
1
4
3
5
3
3
2
7
3
3
8
4
3
3
3
4
4
4
4
7
2
9
3
4
1
4
3
5
3
3
2
7
3
3
8
4
3
3
3
4
4
4
4
7
2
9
3
4
1
4
3
5
3
3
2
7
3
3
8
4
3
3
3
4
4
4
4
7
2
9
3
4
1
4
3
5
3
3
2
7
3
3
8
4
3
3
3
4
4
4
4
7
2
9
2
4
1
4
3
5
3
3
2
7
3
3
8
4
3
3
3
4
4
4
4
6
2
9
3
4
1
4
3
5
3
3
2
7
3
3
8
4
4
4
3
4
4
4
4
7
2
9
3
4
1
4
3
5
3
3
2
7
3
3
8
4
3
3
3
4
4
4
4
7
2
9
3
4
1
4
3
5
3
3
2
7
3
3
8
4
3
3
3
4
4
4
4
7
2
9
3
4
1
5
3
5
3
3
2
7
3
3
8
4
3
3
3
4
4
4
4
8
2
9
3
4
1
4
3
5
3
3
2
7
3
3
8
4
3
3
3
4
4
4
4
7
2
9
3
4
1
4
3
5
3
3
2
7
3
3
8
4
3
3
3
4
4
4
4
7
2
9
3
4
1
4
3
5
3
3
2
7
3
3
8
4
3
3
3
4
4
4
4
7
2
9
3
4
1
4
3
5
3
3
2
7
3
3
8
4
3
3
3
4
4
4
4
7
2
9
3
4
1
4
3
5
3
3
2
7
3
3
8
4
3
3
3
4
4
4
4
7
2
9
3
4
1
4
3
5
3
3
2
7
3
3
8
4
4
4
3
4
4
4
4
7
2
9
3
4
1
3
3
5
3
3
2
7
3
3
7
4
3
3
3
4
4
4
4
7
2
9
3
4
1
4
3
5
3
3
2
7
3
3
8
4
3
3
3
4
4
4
4
7
2
9
3
4
1
4
3
5
3
3
2
7
3
3
8
4
3
3
3
4
4
4
4
7
2
9
3
4
1
4
3
5
3
3
2
7
3
3
8
4
3
3
3
4
4
4
4
7
2
9
3
4
1
4
3
5
3
3
2
7
3
3
8
4
3
3
3
4
4
4
4
7
2
9
3
4
1
4
3
5
3
3
2
7
3
3
8
4
3
3
3
4
4
4
4
7
2
9
3
4
1
4
3
5
3
3
2
7
3
3
8
4
3
3
3
4
4
4
4
7
2
9
3
4
1
4
3
5
3
3
2
6
3
3
8
4
3
3
3
4
4
4
4
6
2
8
3
4
1
4
3
4
3
3
2
6
3
3
8
4
3
3
3
4
4
4
4
6
2
8
3
4
1
4
3
4
3
3
2
7
3
3
8
4
3
3
3
4
4
4
4
7
2
8
2
4
1
4
3
4
3
3
2
7
3
3
8
4
3
3
3
4
4
4
4
6
2
8
2
4
1
4
3
4
3
3
2
7
3
3
8
4
3
3
3
4
4
4
4
6
2
8
2
4
1
4
3
4
3
3
2
6
3
3
8
4
3
3
3
4
4
4
4
5
2
8
3
4
1
4
3
4
3
3
3
6
3
3
8
4
3
3
3
4
5
4
4
6
2
8
3
4
1
4
3
4
3
3
2
6
3
3
8
4
3
3
3
4
4
4
4
6
2
8
2
4
1
4
3
4
3
3
2
7
3
3
8
4
3
3
3
4
4
4
4
6
2
8
3
4
1
4
3
4
3
3
2
6
3
3
8
4
3
3
3
4
4
4
4
6
2
8
3
4
1
4
3
4
3
3
2
6
3
3
8
4
3
3
3
4
4
4
4
6
2
8
3
4
1
4
3
4
3
3
2
6
3
3
8
4
3
3
3
4
4
4
4
6
2
8
3
4
1
5
3
4
3
3
2
7
3
3
8
4
3
3
3
4
4
4
4
8
2
8
3
4
1
4
3
4
3
3
2
6
3
3
8
4
3
3
3
4
4
4
4
6
2
9
2
4
1
5
3
5
3
3
2
6
3
3
8
4
3
3
3
4
4
4
4
6
2
9
3
4
1
5
3
5
3
3
2
7
3
3
8
4
3
3
3
4
4
4
4
8
2
9
3
4
1
5
3
5
3
3
2
6
3
3
8
4
3
3
3
4
4
4
4
7
2
9
3
4
1
5
3
5
3
3
2
7
3
3
8
4
3
3
3
4
4
4
4
8
2
8
3
4
1
5
3
4
3
3
2
7
3
3
8
4
3
3
3
4
4
4
4
8
2
8
3
4
1
5
3
4
3
3
2
7
3
3
8
4
3
3
3
4
4
4
4
8
2
9
3
4
1
5
3
5
3
3
2
7
3
3
8
4
3
3
3
4
4
4
4
8
2
9
3
4
1
3
3
5
3
3
2
6
3
3
7
4
4
4
3
4
4
4
4
6
2
9
3
4
1
4
3
5
3
3
2
6
3
3
8
4
3
3
3
4
4
4
4
6
2
9
3
4
1
4
3
5
4
3
2
6
3
3
8
4
3
3
4
4
4
4
4
6
2
9
3
4
1
4
3
5
3
3
2
6
3
3
8
4
3
3
3
4
4
4
4
6
2
9
3
4
1
4
3
5
3
3
2
6
3
3
8
4
3
3
3
4
4
4
4
6
2
9
3
4
1
4
3
5
3
3
2
6
3
3
8
4
3
3
3
4
4
4
4
6
2
9
3
4
1
4
3
5
3
3
2
6
3
3
8
4
3
3
3
4
4
4
4
6
2
9
3
4
1
4
3
5
3
3
2
6
3
3
8
4
3
3
3
4
4
4
4
6
2
9
3
4
1
4
3
5
4
3
2
6
3
3
8
4
3
3
4
4
4
4
4
6
2
9
3
4
1
4
3
5
4
3
2
6
3
3
8
4
3
3
4
4
4
4
4
6
2
9
3
4
1
4
3
5
4
3
2
6
3
3
8
4
3
3
4
4
4
4
4
6
2
9
3
4
1
4
3
5
3
3
2
6
3
3
8
4
3
3
3
4
4
4
4
6
2
9
3
4
1
4
3
5
3
3
2
6
3
3
8
4
3
3
3
4
4
4
4
6
2
9
3
4
1
4
3
5
4
3
2
6
3
3
8
4
3
3
4
4
4
4
4
6
2
9
3
4
1
4
3
5
4
3
2
6
3
3
8
4
3
3
4
4
4
4
4
6
2
9
3
4
1
4
3
5
4
3
2
6
3
3
8
4
3
3
4
4
4
4
4
6
2
9
3
4
1
4
3
5
4
3
2
6
3
3
8
4
3
3
4
4
4
4
4
6
2
9
3
4
1
4
3
5
4
3
2
7
3
3
8
4
4
4
4
4
4
4
4
7
2
9
3
4
1
4
3
5
4
3
2
6
3
3
8
4
4
4
4
4
4
4
4
6
2
9
3
4
1
4
3
5
4
3
2
7
3
3
8
4
3
3
4
4
4
4
4
7
2
9
3
4
1
4
3
5
4
3
2
6
3
3
8
4
3
3
4
4
4
4
4
6
2
9
3
4
1
4
3
5
4
3
2
7
3
3
8
4
3
3
4
4
4
4
4
7
2
9
3
4
1
4
3
5
4
3
2
7
3
3
8
4
3
3
4
4
4
4
4
7
2
9
3
4
1
4
3
5
4
3
2
7
3
3
8
4
3
3
4
4
4
4
4
7
2
9
3
4
1
4
3
5
4
3
2
7
3
3
8
4
3
3
4
4
4
4
4
7
2
9
3
4
1
4
3
5
4
3
2
7
3
3
8
4
3
3
4
4
4
4
4
7
2
9
3
4
1
3
3
5
4
3
2
7
3
3
7
4
3
3
4
4
4
4
4
7
2
9
3
4
1
4
3
5
4
3
2
7
3
3
8
4
4
4
4
4
4
4
4
7
2
9
3
4
1
4
3
5
4
3
2
7
3
3
8
4
3
3
4
4
4
4
4
7
2
9
3
4
1
4
3
5
4
3
2
7
3
3
8
4
3
3
4
4
4
4
4
7
2
9
3
4
1
4
3
5
4
3
2
7
3
3
8
4
3
3
4
4
4
4
4
7
2
9
3
4
1
4
3
5
4
3
2
7
3
3
8
4
3
3
4
4
4
4
4
7
2
9
3
4
1
4
3
5
4
3
2
7
3
3
8
4
3
3
4
4
4
4
4
7
2
9
3
4
1
4
3
5
4
3
2
7
3
3
8
4
3
3
4
4
4
4
4
7
2
9
3
4
1
4
3
5
4
3
2
7
3
3
8
4
3
3
4
4
4
4
4
7
2
9
3
4
1
4
3
5
4
3
2
7
3
3
8
4
3
3
4
4
4
4
4
7
2
9
3
4
1
4
3
5
4
3
2
7
3
3
8
4
3
3
4
4
4
4
4
7
2
9
3
4
1
4
3
5
4
3
2
7
3
3
8
4
3
3
4
4
4
4
4
7
2
9
3
4
1
4
3
5
4
3
2
7
3
3
8
4
3
3
4
4
4
4
4
7
2
8
3
4
1
4
3
4
4
3
2
7
3
3
8
4
3
3
4
4
4
4
4
7
2
8
3
4
1
4
3
4
4
3
2
7
3
3
8
4
3
3
4
4
4
4
4
7
2
9
3
4
1
4
3
5
4
3
2
6
3
3
8
4
3
3
4
4
4
4
4
6
2
9
3
4
1
4
3
5
4
3
2
6
3
3
8
4
3
3
4
4
4
4
4
6
2
9
3
4
1
4
3
5
4
3
2
6
3
3
8
4
3
3
4
4
4
4
4
6
2
9
3
4
1
4
3
5
4
3
2
7
3
3
8
4
3
3
4
4
4
4
4
7
2
9
3
4
1
4
3
5
4
3
2
6
3
3
8
4
3
3
4
4
4
4
4
6
2
9
3
4
1
4
3
5
4
3
2
6
3
3
8
4
3
3
4
4
4
4
4
6
2
9
3
4
1
5
3
5
4
3
2
6
3
3
8
4
3
3
4
4
4
4
4
7
2
9
3
4
1
5
3
5
4
3
2
6
3
3
8
4
3
3
4
4
4
4
4
7
2
9
3
4
1
5
3
5
4
3
2
6
3
3
8
4
3
3
4
4
4
4
4
7
2
9
3
4
1
4
3
5
4
3
2
6
3
3
8
4
3
3
4
4
4
4
4
6
2
9
3
4
1
5
3
5
4
3
2
6
3
3
8
4
3
3
4
4
4
4
4
7
2
8
3
4
1
4
3
4
4
3
2
6
3
3
8
4
3
3
4
4
4
4
4
6
2
9
3
4
1
4
3
5
4
3
2
6
3
3
8
4
3
3
4
4
4
4
4
6
2
8
3
4
1
4
3
4
4
3
2
6
3
3
8
4
3
3
4
4
4
4
4
6
2
9
3
4
1
4
3
5
4
3
2
6
3
3
8
4
3
3
4
4
4
4
4
6
2
9
3
4
1
4
3
5
4
3
2
6
3
3
8
4
3
3
4
4
4
4
4
6
2
9
3
4
1
4
3
5
4
3
2
6
3
3
8
4
3
3
4
4
4
4
4
6
2
9
3
4
1
4
3
5
4
3
2
6
3
3
8
4
3
3
4
4
4
4
4
6
2
9
3
4
1
4
3
5
4
3
2
7
3
3
8
4
3
3
4
4
4
4
4
7
2
9
3
4
1
4
3
5
4
3
2
7
3
3
8
4
3
3
4
4
4
4
4
7
2
9
3
4
1
5
3
5
4
3
2
6
3
3
8
4
3
3
4
4
4
4
4
7
2
9
3
4
1
5
3
5
4
3
2
6
3
3
8
4
3
3
4
4
4
4
4
7
2
9
3
4
1
5
3
5
4
3
2
6
3
3
8
4
3
3
4
4
4
4
4
7
2
9
3
4
1
5
3
5
4
3
2
6
3
3
8
4
3
3
4
4
4
4
4
7
2
9
3
4
1
5
3
5
4
3
2
7
3
3
8
4
3
3
4
4
4
4
4
8
2
9
3
4
1
5
3
5
4
3
2
6
3
3
8
4
3
3
4
4
4
4
4
7
2
9
3
4
1
6
3
5
4
3
2
6
3
4
8
4
3
3
4
4
4
4
4
7
2
9
3
4
1
6
3
5
4
3
2
6
3
4
8
4
3
3
4
4
4
4
4
7
2
9
3
4
1
6
3
5
4
3
2
6
3
4
8
4
3
3
4
4
4
4
4
7
2
9
3
4
1
6
3
5
4
3
2
6
3
4
8
4
3
3
4
4
4
4
4
7
2
9
3
4
1
4
3
5
4
3
2
6
3
4
7
4
3
3
4
4
4
4
4
6
2
9
3
4
1
6
3
5
4
3
2
6
3
4
8
4
3
3
4
4
4
4
4
7
2
9
3
3
1
5
3
5
4
3
1
6
3
4
8
4
3
3
4
4
4
4
4
6
2
9
3
4
1
5
3
5
4
3
2
6
3
4
8
4
3
3
4
4
4
4
4
6
2
9
3
4
1
5
3
5
4
3
2
6
3
4
8
4
3
3
4
4
4
4
4
6
2
9
3
4
1
4
3
5
4
3
2
6
3
3
8
4
3
3
4
4
4
4
4
6
2
9
3
4
1
4
3
5
4
3
2
6
3
3
8
4
3
3
4
4
4
4
4
6
2
9
3
4
1
4
3
5
4
3
2
6
3
3
8
4
3
3
4
4
4
4
4
6
2
9
3
4
1
5
3
5
4
3
2
6
3
4
8
4
3
3
4
4
4
4
4
6
2
9
3
4
1
5
3
5
4
3
2
6
3
4
8
4
3
3
4
4
4
4
4
6
2
9
3
4
1
5
3
5
4
3
2
6
3
4
8
4
3
3
4
4
4
4
4
6
2
9
3
4
1
5
3
5
4
3
2
6
3
4
8
4
4
4
4
4
4
4
4
6
2
9
3
4
1
5
3
5
4
3
2
6
3
4
8
4
3
3
4
4
4
4
4
6
2
9
2
4
1
5
3
5
4
3
2
6
3
4
8
4
3
3
4
4
4
4
4
5
2
9
3
4
1
5
3
5
4
3
2
6
3
4
8
4
4
4
4
4
4
4
4
6
2
9
3
4
1
6
3
5
4
3
2
6
3
4
8
4
3
3
4
4
4
4
4
7
2
9
3
4
1
6
3
5
4
3
2
6
3
4
8
4
3
3
4
4
4
4
4
7
2
9
3
3
1
6
3
5
4
3
1
6
3
4
8
4
3
3
4
4
4
4
4
7
2
9
3
4
1
5
3
5
4
3
2
6
3
4
8
4
3
3
4
4
4
4
4
6
2
9
3
4
1
5
3
5
4
3
2
6
3
4
8
4
3
3
4
4
4
4
4
6
2
9
3
4
1
5
3
5
4
3
2
6
3
4
8
4
3
3
4
4
4
4
4
6
2
9
3
4
1
5
3
5
4
3
2
6
3
4
8
4
3
3
4
4
4
4
4
6
2
9
3
4
1
5
3
5
4
3
2
6
3
4
8
4
4
4
4
4
4
4
4
6
2
9
3
3
1
4
3
5
4
3
1
6
3
3
8
4
3
3
4
4
4
4
4
6
2
9
3
4
1
4
3
5
4
3
2
6
3
3
8
4
3
3
4
4
4
4
4
6
2
9
3
4
1
5
3
5
4
3
2
6
3
4
8
4
3
3
4
4
4
4
4
6
2
9
3
4
1
4
3
5
4
3
2
6
3
3
8
4
4
4
4
4
4
4
4
6
2
9
3
4
1
4
3
5
4
3
3
6
3
3
8
4
3
3
4
4
5
4
4
6
2
9
3
4
1
4
3
5
4
3
2
6
3
3
8
4
3
3
4
4
4
4
4
6
2
9
3
4
1
4
3
5
4
3
2
6
3
3
8
4
3
3
4
4
4
4
4
6
2
9
3
3
1
4
3
5
4
3
1
6
3
3
8
4
3
3
4
4
4
4
4
6
2
9
3
4
1
4
3
5
4
3
2
7
3
3
8
4
4
4
4
4
4
4
4
7
2
9
3
4
2
4
3
5
4
3
2
6
3
3
8
4
3
3
4
5
4
4
4
6
2
9
3
4
2
4
3
5
4
3
2
6
3
3
8
4
3
3
4
5
4
4
4
6
2
9
3
4
1
5
3
5
4
3
2
6
3
3
8
4
4
4
4
4
4
4
4
7
2
9
3
4
1
5
3
5
4
3
2
6
3
3
8
4
3
3
4
4
4
4
4
7
2
9
3
4
2
5
3
5
4
3
2
6
3
3
8
4
3
3
4
5
4
4
4
7
2
9
3
4
1
5
3
5
4
3
2
7
3
3
8
4
3
3
4
4
4
4
4
8
2
9
3
4
1
4
3
5
4
3
2
7
3
3
8
4
3
3
4
4
4
4
4
7
2
9
3
4
1
3
3
5
4
3
2
7
3
3
7
4
3
3
4
4
4
4
4
7
2
9
3
4
1
4
3
5
4
3
2
6
3
3
8
4
3
3
4
4
4
4
4
6
2
9
3
4
1
4
3
5
4
3
2
7
3
3
8
4
3
3
4
4
4
4
4
7
2
9
3
3
1
4
3
5
4
3
1
7
3
3
8
4
3
3
4
4
4
4
4
7
2
9
3
4
1
4
3
5
4
3
2
6
3
3
8
4
3
3
4
4
4
4
4
6
2
9
3
4
1
4
3
5
4
3
2
7
3
3
8
4
3
3
4
4
4
4
4
7
2
9
3
4
1
4
3
5
4
3
2
6
3
3
8
4
3
3
4
4
4
4
4
6
2
9
3
4
1
4
3
5
4
3
2
7
3
3
8
4
3
3
4
4
4
4
4
7
2
9
3
4
1
4
3
5
4
3
2
6
3
3
8
4
3
3
4
4
4
4
4
6
2
9
3
4
1
4
3
5
4
3
2
7
3
3
8
4
3
3
4
4
4
4
4
7
2
9
3
4
1
4
3
5
4
3
2
6
3
3
8
4
3
3
4
4
4
4
4
6
2
9
3
4
1
4
3
5
4
3
2
6
3
3
8
4
3
3
4
4
4
4
4
6
2
9
3
4
1
4
3
5
4
3
2
6
3
3
8
4
3
3
4
4
4
4
4
6
2
9
3
4
1
4
3
5
4
3
2
6
3
3
8
4
3
3
4
4
4
4
4
6
2
9
3
3
1
4
3
5
4
3
1
6
3
3
8
4
4
4
4
4
4
4
4
6
2
9
3
4
1
4
3
5
4
3
2
7
3
3
8
4
3
3
4
4
4
4
4
7
2
9
3
3
1
4
3
5
4
3
1
7
3
3
8
4
3
3
4
4
4
4
4
7
2
9
3
4
1
4
3
5
4
3
2
7
3
3
8
4
3
3
4
4
4
4
4
7
2
9
3
3
1
4
3
5
4
3
1
6
3
3
8
4
4
4
4
4
4
4
4
6
2
9
3
4
1
4
3
5
4
3
2
7
3
3
8
5
3
3
4
4
4
4
4
6
2
9
3
4
1
4
3
5
4
3
2
6
3
3
8
4
3
3
4
4
4
4
4
6
2
9
3
3
1
4
3
5
4
3
1
6
3
3
8
4
3
3
4
4
4
4
4
6
2
9
3
3
1
4
3
5
4
3
1
6
3
3
8
4
4
4
4
4
4
4
4
6
2
8
3
3
1
4
3
4
4
3
1
6
3
3
8
4
3
3
4
4
4
4
4
6
2
8
3
3
1
4
3
4
4
3
1
6
3
3
8
4
3
3
4
4
4
4
4
6
2
9
3
4
1
4
3
5
4
3
2
6
3
3
8
4
3
3
4
4
4
4
4
6
2
8
3
4
1
4
3
4
4
3
2
6
3
3
8
4
3
3
4
4
4
4
4
6
2
8
3
4
1
5
3
4
3
3
2
6
3
4
8
4
3
3
3
4
4
4
4
6
2
8
3
4
1
4
3
4
4
3
2
6
3
3
8
4
4
4
4
4
4
4
4
6
2
8
3
4
1
5
3
4
4
3
2
6
3
4
8
4
4
4
4
4
4
4
4
6
2
8
3
4
1
5
3
4
4
3
2
6
3
4
8
4
3
3
4
4
4
4
4
6
2
8
3
4
1
4
3
4
4
3
2
6
3
3
8
4
3
3
4
4
4
4
4
6
2
8
3
4
1
5
3
4
4
3
2
6
3
4
8
4
3
3
4
4
4
4
4
6
2
8
3
4
1
5
3
4
4
3
2
6
3
4
8
4
3
3
4
4
4
4
4
6
2
8
3
4
1
5
3
4
4
3
2
6
3
4
8
4
3
3
4
4
4
4
4
6
2
9
3
4
1
4
3
5
4
3
2
6
3
3
8
4
3
3
4
4
4
4
4
6
2
8
3
4
1
5
3
4
4
3
2
6
3
3
8
4
3
3
4
4
4
4
4
7
2
8
3
4
1
5
3
4
4
3
2
6
3
4
8
4
3
3
4
4
4
4
4
6
2
8
3
4
1
4
3
4
4
3
2
6
3
3
8
4
3
3
4
4
4
4
4
6
2
8
3
4
1
4
3
4
4
3
2
6
3
3
8
4
3
3
4
4
4
4
4
6
2
8
3
4
1
5
3
4
4
3
2
6
3
4
8
4
3
3
4
4
4
4
4
6
2
8
3
4
1
5
3
4
4
3
2
6
3
4
8
4
3
3
4
4
4
4
4
6
2
8
3
4
1
4
3
4
4
3
2
6
3
3
8
4
3
3
4
4
4
4
4
6
2
8
3
4
1
4
3
4
4
3
2
6
3
3
8
4
3
3
4
4
4
4
4
6
2
8
3
4
1
5
3
4
4
3
2
6
3
4
8
4
3
3
4
4
4
4
4
6
2
8
3
4
1
5
3
4
4
3
2
6
3
4
8
4
3
3
4
4
4
4
4
6
2
8
2
3
1
4
3
4
4
3
1
6
3
3
8
4
3
3
4
4
4
4
4
5
2
8
3
4
1
5
3
4
4
3
2
6
3
4
8
4
3
3
4
4
4
4
4
6
2
8
3
3
1
5
3
4
4
3
2
6
3
4
8
4
3
3
4
4
5
4
4
6
2
8
3
4
1
4
3
4
4
3
2
6
3
3
8
4
3
3
4
4
4
4
4
6
2
8
3
4
1
5
3
4
4
3
2
6
3
4
8
4
3
3
4
4
4
4
4
6
2
8
3
3
1
4
3
4
4
3
2
6
3
3
8
4
3
3
4
4
5
4
4
6
2
8
3
4
1
4
3
4
4
3
2
7
3
3
8
4
3
3
4
4
4
4
4
7
2
8
3
4
1
4
3
4
4
3
2
7
3
3
8
4
3
3
4
4
4
4
4
7
2
8
3
4
1
4
3
4
4
3
2
6
3
3
8
4
3
3
4
4
4
4
4
6
2
8
3
4
1
4
3
4
4
3
2
6
3
3
8
4
3
3
4
4
4
4
4
6
2
8
3
4
1
4
3
4
4
3
2
6
3
3
8
4
3
3
4
4
4
4
4
6
2
8
3
4
1
4
3
4
4
3
2
6
3
3
8
4
3
3
4
4
4
4
4
6
2
8
3
4
1
4
3
4
4
3
2
6
3
3
8
4
3
3
4
4
4
4
4
6
2
8
3
4
1
4
3
4
4
3
2
6
3
3
8
4
3
3
4
4
4
4
4
6
2
8
3
4
1
4
3
4
4
3
2
6
3
3
8
4
3
3
4
4
4
4
4
6
2
8
3
4
1
4
3
4
4
3
2
6
3
3
8
4
4
4
4
4
4
4
4
6
2
8
3
4
1
4
3
4
4
3
2
6
3
3
8
4
4
4
4
4
4
4
4
6
2
8
3
4
1
4
3
4
4
3
2
6
3
3
8
4
4
4
4
4
4
4
4
6
2
8
3
4
1
4
3
4
4
3
2
7
3
3
8
4
4
4
4
4
4
4
4
7
2
9
3
4
1
4
3
5
4
3
2
7
3
3
8
4
4
4
4
4
4
4
4
7
2
7
3
4
1
4
3
4
4
2
2
7
3
3
8
4
4
4
4
4
4
4
4
7
2
8
3
4
1
4
3
4
4
3
2
7
3
3
8
4
4
4
4
4
4
4
4
7
2
8
3
4
1
4
3
4
4
3
2
7
3
3
8
4
4
4
4
4
4
4
4
7
2
8
3
4
1
4
3
4
4
3
2
7
3
3
8
4
4
4
4
4
4
4
4
7
2
8
3
4
1
4
3
4
4
3
2
7
3
3
8
4
4
4
4
4
4
4
4
7
2
8
3
4
1
4
3
4
4
3
2
7
3
3
8
4
4
4
4
4
4
4
4
7
2
8
3
4
1
4
3
4
4
3
2
7
3
3
8
4
4
4
4
4
4
4
4
7
2
8
3
4
1
4
3
4
4
3
2
6
3
3
8
4
4
4
4
4
4
4
4
6
2
8
3
4
1
4
3
4
4
3
2
7
3
3
8
4
4
4
4
4
4
4
4
7
2
8
3
4
1
4
3
4
4
3
2
6
3
3
8
4
4
4
4
4
4
4
4
6
2
8
3
4
1
4
3
4
4
3
2
6
3
3
8
4
4
4
4
4
4
4
4
6
2
8
3
4
1
5
3
4
4
3
2
7
3
4
8
4
4
4
4
4
4
4
4
7
2
9
3
4
1
5
3
5
4
3
2
6
3
4
8
4
4
4
4
4
4
4
4
6
2
8
3
4
1
5
3
4
4
3
2
6
3
4
8
4
4
4
4
4
4
4
4
6
2
9
3
4
1
4
3
5
4
3
2
6
3
3
8
4
4
4
4
4
4
4
4
6
2
8
3
4
1
5
3
4
4
3
2
6
3
4
8
4
4
4
4
4
4
4
4
6
2
9
3
4
1
5
3
5
4
3
2
6
3
4
8
4
4
4
4
4
4
4
4
6
2
8
3
4
1
5
3
4
4
3
2
6
3
4
8
4
4
4
4
4
4
4
4
6
2
8
3
4
1
5
3
4
4
3
2
6
3
4
8
4
4
4
4
4
4
4
4
6
2
8
3
4
1
5
3
4
4
3
2
6
3
4
8
4
4
4
4
4
4
4
4
6
2
8
3
4
1
4
3
4
4
3
2
6
3
3
8
4
4
4
4
4
4
4
4
6
2
8
3
3
1
5
3
4
4
3
1
6
3
4
8
4
4
4
4
4
4
4
4
6
2
8
3
4
1
5
3
4
4
3
2
6
3
4
8
4
4
4
4
4
4
4
4
6
2
8
3
3
1
4
3
4
4
3
1
6
3
3
8
4
4
4
4
4
4
4
4
6
2
8
3
4
1
5
3
4
4
3
2
6
3
4
8
4
4
4
4
4
4
4
4
6
2
8
3
4
1
4
3
4
4
3
2
7
3
3
8
4
4
4
4
4
4
4
4
7
2
8
3
4
1
5
3
4
4
3
3
6
3
4
8
4
3
3
4
4
5
4
4
6
2
8
3
4
1
4
3
4
4
3
2
6
3
3
8
4
3
3
4
4
4
4
4
6
2
8
3
4
1
4
3
4
4
3
3
7
3
3
8
4
3
3
4
4
5
4
4
7
2
8
3
3
1
5
3
4
4
3
2
7
3
4
8
4
3
3
4
4
5
4
4
7
2
8
3
3
1
5
3
4
4
3
2
7
3
4
8
4
3
3
4
4
5
4
4
7
2
8
3
4
1
4
3
4
4
3
3
7
3
3
8
4
3
3
4
4
5
4
4
7
2
8
3
4
1
5
3
4
4
3
2
7
3
4
8
4
3
3
4
4
4
4
4
7
2
8
3
4
1
4
3
4
4
3
2
6
3
3
8
4
3
3
4
4
4
4
4
6
2
8
3
4
1
4
3
4
4
3
2
7
3
3
8
4
3
3
4
4
4
4
4
7
2
8
3
4
1
4
3
4
4
3
2
7
3
3
8
4
4
4
4
4
4
4
4
7
2
8
3
3
1
4
3
4
4
3
1
7
3
3
8
4
3
3
4
4
4
4
4
7
2
8
3
4
1
4
3
4
4
3
2
7
3
3
8
4
3
3
4
4
4
4
4
7
2
7
3
4
1
4
3
4
4
2
2
7
3
3
8
4
3
3
4
4
4
4
4
7
2
8
3
4
1
4
3
4
4
3
2
7
3
3
8
4
4
4
4
4
4
4
4
7
2
8
3
4
1
4
3
4
4
3
2
7
3
3
8
4
4
4
4
4
4
4
4
7
2
8
3
4
1
4
3
4
4
3
2
7
3
3
8
4
4
4
4
4
4
4
4
7
2
8
3
4
1
4
3
4
4
3
2
7
3
3
8
4
4
4
4
4
4
4
4
7
2
8
3
4
1
4
3
4
4
3
2
6
3
3
8
4
4
4
4
4
4
4
4
6
2
8
3
4
1
4
3
4
4
3
2
6
3
3
8
4
4
4
4
4
4
4
4
6
2
8
3
4
1
4
3
4
4
3
2
6
3
3
8
4
3
3
4
4
4
4
4
6
2
8
3
4
1
4
3
4
4
3
2
6
3
3
8
4
3
3
4
4
4
4
4
6
2
8
3
4
1
4
3
4
4
3
2
6
3
3
8
4
4
4
4
4
4
4
4
6
2
8
3
4
1
4
3
4
4
3
2
6
3
3
8
4
4
4
4
4
4
4
4
6
2
8
3
4
1
5
3
4
4
3
2
6
3
3
8
4
3
3
4
4
4
4
4
7
2
8
3
4
1
4
3
4
4
3
2
6
3
3
8
4
4
4
4
4
4
4
4
6
2
8
3
4
1
4
3
4
4
3
2
6
3
3
8
4
4
4
4
4
4
4
4
6
2
8
3
4
1
4
3
4
4
3
2
6
3
3
8
4
4
4
4
4
4
4
4
6
2
8
3
4
1
4
3
4
4
3
2
6
3
3
8
4
4
4
4
4
4
4
4
6
2
8
3
4
1
5
3
4
4
3
2
6
3
3
8
4
4
4
4
4
4
4
4
7
2
8
3
4
1
5
3
4
4
3
2
6
3
3
8
4
4
4
4
4
4
4
4
7
2
8
2
4
1
5
3
4
4
3
2
6
3
3
8
4
3
3
4
4
4
4
4
6
2
8
3
4
1
5
3
4
4
3
2
6
3
3
8
4
4
4
4
4
4
4
4
7
2
8
3
4
1
5
3
4
3
3
2
6
3
3
8
4
3
3
3
4
4
4
4
7
2
8
3
4
1
5
3
4
4
3
2
6
3
3
8
4
3
3
4
4
4
4
4
7
2
8
3
4
1
5
3
4
4
3
2
6
3
3
8
4
3
3
4
4
4
4
4
7
2
8
3
4
1
5
3
4
4
3
2
6
3
3
8
4
3
3
4
4
4
4
4
7
2
8
3
4
1
5
3
4
4
3
2
6
3
3
8
4
3
3
4
4
4
4
4
7
2
8
3
4
1
5
3
4
4
3
2
6
3
3
8
4
3
3
4
4
4
4
4
7
2
8
3
4
1
5
3
4
4
3
2
6
3
3
8
4
3
3
4
4
4
4
4
7
2
8
3
4
1
5
3
4
4
3
2
6
3
3
8
4
3
3
4
4
4
4
4
7
2
8
3
4
1
5
3
4
4
3
2
6
3
3
8
4
3
3
4
4
4
4
4
7
2
8
3
4
1
5
3
4
4
3
2
6
3
3
8
4
3
3
4
4
4
4
4
7
2
8
3
4
1
5
3
4
4
3
2
6
3
3
8
4
3
3
4
4
4
4
4
7
2
8
3
4
1
5
3
4
4
3
2
6
3
3
8
4
3
3
4
4
4
4
4
7
2
8
2
3
1
5
3
4
4
3
1
7
3
3
8
4
3
3
4
4
4
4
4
7
2
8
3
3
1
5
3
4
4
3
1
6
3
3
8
4
3
3
4
4
4
4
4
7
2
9
3
3
1
5
3
5
4
3
1
6
3
3
8
4
3
3
4
4
4
4
4
7
2
8
3
3
1
3
3
4
4
3
1
6
3
3
7
4
3
3
4
4
4
4
4
6
2
8
3
3
1
4
3
4
4
3
1
6
3
3
7
4
3
3
4
4
4
4
4
7
2
8
2
3
1
5
3
4
4
3
1
6
3
3
8
4
3
3
4
4
4
4
4
6
2
8
3
4
1
5
3
4
4
3
2
6
3
3
8
4
3
3
4
4
4
4
4
7
2
8
3
3
1
5
3
4
4
3
1
6
3
3
8
4
3
3
4
4
4
4
4
7
2
8
3
3
1
4
3
4
4
3
1
6
3
3
7
4
3
3
4
4
4
4
4
7
2
8
3
4
1
5
3
4
4
3
2
6
3
3
8
4
3
3
4
4
4
4
4
7
2
8
3
4
1
5
3
4
4
3
2
6
3
3
8
4
3
3
4
4
4
4
4
7
2
8
3
4
1
5
3
4
4
3
2
6
3
3
8
4
3
3
4
4
4
4
4
7
2
8
3
4
1
5
3
4
4
3
2
6
3
3
8
4
3
3
4
4
4
4
4
7
2
8
3
4
1
5
3
4
4
3
2
6
3
3
8
4
3
3
4
4
4
4
4
7
2
8
3
4
1
5
3
4
4
3
2
6
3
3
8
4
3
3
4
4
4
4
4
7
2
8
3
4
1
5
3
4
4
3
2
6
3
3
8
4
3
3
4
4
4
4
4
7
2
8
2
4
1
4
3
4
4
3
2
6
3
3
8
4
3
3
4
4
4
4
4
5
2
8
2
4
1
5
3
4
4
3
2
6
3
3
8
4
3
3
4
4
4
4
4
6
2
8
2
4
1
4
3
4
4
3
2
6
3
3
8
4
3
3
4
4
4
4
4
5
2
8
2
4
1
4
3
4
4
3
2
6
3
3
8
4
3
3
4
4
4
4
4
5
2
8
2
4
1
5
3
4
4
3
2
6
3
3
8
4
3
3
4
4
4
4
4
6
2
8
2
4
1
5
3
4
4
3
3
6
3
3
8
4
3
3
4
4
5
4
4
6
2
8
3
4
1
4
3
4
4
3
3
6
3
3
8
4
3
3
4
4
5
4
4
6
2
8
3
4
1
4
3
4
4
3
2
6
3
3
8
4
3
3
4
4
4
4
4
6
2
8
3
4
1
4
3
4
4
3
2
6
3
3
8
4
3
3
4
4
4
4
4
6
2
8
2
4
1
4
3
4
4
3
2
6
3
3
8
4
3
3
4
4
4
4
4
5
2
8
3
4
1
4
3
4
3
3
2
6
3
3
8
4
3
3
3
4
4
4
4
6
2
8
3
4
1
4
3
4
3
3
2
6
3
3
8
4
3
3
3
4
4
4
4
6
2
9
3
4
1
4
3
5
3
3
2
6
3
3
8
4
3
3
3
4
4
4
4
6
2
8
3
4
1
4
3
4
3
3
2
6
3
3
8
4
3
3
3
4
4
4
4
6
2
8
3
4
1
4
3
4
3
3
2
6
3
3
8
4
3
3
3
4
4
4
4
6
2
8
3
4
1
4
3
4
3
3
2
6
3
3
8
4
3
3
3
4
4
4
4
6
2
8
3
4
1
4
3
4
3
3
2
6
3
3
8
4
3
3
3
4
4
4
4
6
2
8
2
4
1
4
3
4
3
3
2
6
3
3
8
4
3
3
3
4
4
4
4
5
2
8
2
4
1
4
3
4
3
3
2
6
3
3
8
4
3
3
3
4
4
4
4
5
2
8
3
4
1
5
3
4
3
3
2
6
3
4
8
4
3
3
3
4
4
4
4
6
2
8
3
4
1
5
3
4
3
3
2
6
3
4
8
4
3
3
3
4
4
4
4
6
2
8
3
4
1
5
3
4
3
3
2
6
3
4
8
4
3
3
3
4
4
4
4
6
2
8
3
4
1
5
3
4
3
3
2
6
3
4
8
4
3
3
3
4
4
4
4
6
2
8
3
4
1
6
3
4
3
3
2
6
3
4
8
4
3
3
3
4
4
4
4
7
2
9
3
4
1
5
3
5
3
3
2
6
3
3
8
4
3
3
3
4
4
4
4
7
2
9
2
4
1
4
3
5
3
3
2
6
3
3
8
4
3
3
3
4
4
4
4
5
2
9
3
4
1
4
3
5
3
3
2
6
3
3
8
4
3
3
3
4
4
4
4
6
2
9
3
4
1
4
3
5
3
3
2
6
3
3
8
4
3
3
3
4
4
4
4
6
2
9
3
4
1
4
3
5
3
3
2
6
3
3
8
4
3
3
3
4
4
4
4
6
2
9
3
4
1
5
3
5
3
3
2
6
3
4
8
4
3
3
3
4
4
4
4
6
2
9
3
4
1
4
3
5
3
3
2
6
3
3
8
4
3
3
3
4
4
4
4
6
2
9
3
4
1
4
3
5
3
3
2
6
3
3
8
4
3
3
3
4
4
4
4
6
2
9
3
4
1
5
3
5
3
3
2
6
3
4
8
4
3
3
3
4
4
4
4
6
2
9
3
4
1
5
3
5
3
3
2
6
3
4
8
4
3
3
3
4
4
4
4
6
2
9
3
4
1
5
3
5
3
3
2
6
3
4
8
4
3
3
3
4
4
4
4
6
2
8
3
4
1
5
3
5
3
3
2
6
2
4
8
4
3
3
3
4
4
4
4
6
2
9
3
4
1
5
3
5
3
3
2
6
3
4
8
4
3
3
3
4
4
4
4
6
2
9
3
4
1
4
3
5
3
3
2
6
3
3
8
4
3
3
3
4
4
4
4
6
2
9
3
4
1
5
3
5
3
3
2
6
3
4
8
4
3
3
3
4
4
4
4
6
2
9
3
4
1
4
3
5
4
3
2
6
3
3
8
4
3
3
4
4
4
4
4
6
2
9
3
4
1
4
3
5
4
3
2
6
3
3
8
4
3
3
4
4
4
4
4
6
2
9
3
4
1
4
3
5
4
3
2
6
3
3
8
4
3
3
4
4
4
4
4
6
2
9
3
4
1
4
3
5
4
3
2
6
3
3
8
4
3
3
4
4
4
4
4
6
2
9
3
4
1
5
3
5
4
3
2
6
3
4
8
4
3
3
4
4
4
4
4
6
2
8
3
4
1
5
3
4
4
3
2
6
3
4
8
4
3
3
4
4
4
4
4
6
2
8
3
4
1
4
3
4
4
3
2
6
3
3
8
4
3
3
4
4
4
4
4
6
2
9
3
4
1
4
3
5
4
3
2
6
3
3
8
4
3
3
4
4
4
4
4
6
2
9
3
4
1
5
3
5
4
3
2
6
3
4
8
4
3
3
4
4
4
4
4
6
2
9
3
4
1
5
3
5
4
3
2
6
3
4
8
4
3
3
4
4
4
4
4
6
2
9
3
4
1
5
3
5
4
3
2
6
3
4
8
4
3
3
4
4
4
4
4
6
2
9
3
4
1
5
3
5
4
3
2
6
3
4
8
4
3
3
4
4
4
4
4
6
2
9
3
4
1
5
3
5
4
3
2
6
3
4
8
4
3
3
4
4
4
4
4
6
2
9
3
4
1
5
3
5
3
4
2
6
4
4
8
4
3
3
3
4
4
4
4
6
2
9
3
4
1
4
3
5
3
4
2
6
4
3
8
4
3
3
3
4
4
4
4
6
2
9
3
4
1
5
3
5
3
3
2
6
3
4
8
4
3
3
3
4
4
4
4
6
2
8
3
4
1
4
3
4
3
3
2
6
3
3
8
4
3
3
3
4
4
4
4
6
2
9
3
4
1
4
3
5
3
3
2
6
3
3
8
4
3
3
3
4
4
4
4
6
2
8
3
4
1
4
3
4
3
3
2
6
3
3
8
4
3
3
3
4
4
4
4
6
2
9
3
4
1
4
3
5
3
3
2
6
3
3
8
4
3
3
3
4
4
4
4
6
2
8
3
4
1
4
3
4
4
3
2
6
3
3
8
4
3
3
4
4
4
4
4
6
2
9
3
4
1
4
3
5
3
3
2
6
3
3
8
4
3
3
3
4
4
4
4
6
2
9
3
4
1
4
3
5
3
3
2
6
3
3
8
4
3
3
3
4
4
4
4
6
2
9
3
4
1
4
3
5
4
3
2
6
3
3
8
4
3
3
4
4
4
4
4
6
2
9
3
4
1
4
3
5
3
3
2
6
3
3
8
4
3
3
3
4
4
4
4
6
2
8
3
4
1
4
3
4
3
3
2
6
3
3
8
4
3
3
3
4
4
4
4
6
2
8
3
4
1
4
3
4
3
3
2
6
3
3
8
4
3
3
3
4
4
4
4
6
2
8
3
4
1
4
3
4
4
3
2
6
3
3
8
4
3
3
4
4
4
4
4
6
2
8
3
4
1
4
3
4
3
3
2
6
3
3
8
4
3
3
3
4
4
4
4
6
2
8
3
4
1
4
3
4
3
3
2
7
3
3
8
4
3
3
3
4
4
4
4
7
2
8
3
4
1
4
3
4
3
3
2
6
3
3
8
4
3
3
3
4
4
4
4
6
2
9
3
4
1
4
3
5
3
4
2
6
4
3
8
4
3
3
3
4
4
4
4
6
2
9
3
4
1
4
3
5
3
4
2
6
4
3
8
4
3
3
3
4
4
4
4
6
2
9
3
4
1
4
3
5
3
4
2
7
4
3
8
4
3
3
3
4
4
4
4
7
2
9
3
4
1
4
3
5
3
4
2
6
4
3
8
4
3
3
3
4
4
4
4
6
2
9
3
4
1
4
3
5
3
4
2
6
4
3
8
4
3
3
3
4
4
4
4
6
2
9
3
4
1
4
3
5
3
4
2
6
4
3
8
4
3
3
3
4
4
4
4
6
2
7
3
4
1
4
3
4
3
3
2
6
4
3
8
4
3
3
3
4
4
4
4
6
2
8
3
4
1
4
3
5
3
3
2
6
4
3
8
4
3
3
3
4
4
4
4
6
2
8
3
4
1
4
3
5
3
3
2
6
4
3
8
4
3
3
3
4
4
4
4
6
2
8
3
4
1
4
3
5
3
3
2
6
4
3
8
4
3
3
3
4
4
4
4
6
2
8
3
4
1
4
3
5
3
3
3
6
4
3
8
4
3
3
3
4
5
4
4
6
2
9
3
4
1
4
3
5
3
4
3
6
4
3
8
4
3
3
3
4
5
4
4
6
2
9
3
4
1
4
3
5
3
4
2
6
4
3
8
4
3
3
3
4
4
4
4
6
2
9
3
4
1
4
3
5
3
4
2
6
4
3
8
4
3
3
3
4
4
4
4
6
2
9
3
4
1
4
3
5
3
4
2
6
4
3
8
4
3
3
3
4
4
4
4
6
2
9
3
4
1
4
3
5
3
4
2
6
4
3
8
4
3
3
3
4
4
4
4
6
2
9
3
4
1
4
3
5
3
4
2
6
4
3
8
4
3
3
3
4
4
4
4
6
2
9
3
4
1
4
3
5
3
4
2
6
4
3
8
4
3
3
3
4
4
4
4
6
2
9
3
4
1
4
3
5
3
4
2
6
4
3
8
4
3
3
3
4
4
4
4
6
2
8
3
4
1
4
3
4
3
4
2
6
4
3
8
4
3
3
3
4
4
4
4
6
2
9
3
4
1
4
3
5
3
4
2
6
4
3
8
4
3
3
3
4
4
4
4
6
2
8
3
4
1
4
3
4
3
4
2
6
4
3
8
4
3
3
3
4
4
4
4
6
2
8
4
4
1
4
3
4
3
4
2
6
4
3
8
5
3
3
3
4
4
4
4
6
2
8
3
4
1
5
3
4
3
4
2
6
4
3
8
4
3
3
3
4
4
4
4
7
2
8
3
4
1
4
3
4
4
4
2
6
4
3
8
4
3
3
4
4
4
4
4
6
2
8
3
4
1
4
3
4
4
4
2
6
4
3
8
4
3
3
4
4
4
4
4
6
2
8
3
4
1
5
3
4
4
4
2
6
4
3
8
4
3
3
4
4
4
4
4
7
2
8
3
4
1
4
3
4
4
4
2
6
4
3
8
4
3
3
4
4
4
4
4
6
2
8
3
4
1
5
3
4
4
4
2
6
4
3
8
4
3
3
4
4
4
4
4
7
2
8
3
4
1
4
3
4
4
4
2
6
4
3
8
4
3
3
4
4
4
4
4
6
2
7
3
4
1
4
3
4
4
4
3
6
3
3
8
4
3
3
4
4
5
4
4
6
2
8
3
4
1
4
3
4
4
4
3
6
4
3
8
4
3
3
4
4
5
4
4
6
2
8
3
4
1
5
3
4
4
4
2
6
4
3
8
4
3
3
4
4
4
4
4
7
2
8
3
4
1
5
3
4
4
4
2
6
4
3
8
4
3
3
4
4
4
4
4
7
2
8
3
4
1
5
3
4
4
4
2
6
4
3
8
4
3
3
4
4
4
4
4
7
2
8
3
4
1
5
3
4
4
4
2
6
4
3
8
4
3
3
4
4
4
4
4
7
2
8
3
4
1
5
3
4
4
4
2
6
4
3
8
4
3
3
4
4
4
4
4
7
2
8
3
4
1
5
3
4
4
4
2
6
4
3
8
4
3
3
4
4
4
4
4
7
2
8
3
4
1
5
3
4
4
4
2
6
4
3
8
4
3
3
4
4
4
4
4
7
2
8
2
4
1
5
3
4
3
4
3
6
4
3
8
4
3
3
3
4
5
4
4
6
2
8
3
4
1
5
3
4
3
4
2
6
4
3
8
4
4
4
3
4
4
4
4
7
2
8
3
4
1
5
3
4
3
4
2
6
4
3
8
4
3
3
3
4
4
4
4
7
2
8
3
4
1
5
3
4
4
4
3
6
4
3
8
4
3
3
4
4
5
4
4
7
2
8
3
4
1
5
3
4
4
4
3
6
4
3
8
4
3
3
4
4
5
4
4
7
2
8
3
4
1
5
3
4
4
4
2
6
4
3
8
4
3
3
4
4
4
4
4
7
2
9
3
4
1
5
3
5
4
4
2
6
4
3
8
4
3
3
4
4
4
4
4
7
2
9
3
4
1
5
3
5
4
4
3
6
4
3
8
4
3
3
4
4
5
4
4
7
2
9
3
4
1
5
3
5
4
4
3
6
4
3
8
4
3
3
4
4
5
4
4
7
2
9
3
4
1
5
3
5
4
4
3
6
4
3
8
4
3
3
4
4
5
4
4
7
2
9
3
4
1
5
3
5
4
4
3
6
4
3
8
4
3
3
4
4
5
4
4
7
2
9
3
4
1
5
3
5
4
4
3
7
4
3
8
4
3
3
4
4
5
4
4
8
2
9
3
4
1
5
3
5
4
4
3
6
4
3
8
4
3
3
4
4
5
4
4
7
2
9
3
4
1
5
3
5
4
4
3
6
4
3
8
4
3
3
4
4
5
4
4
7
2
9
3
4
1
5
3
5
4
4
3
6
4
3
8
4
3
3
4
4
5
4
4
7
2
9
3
4
1
5
3
5
4
4
3
6
4
3
8
4
3
3
4
4
5
4
4
7
2
9
3
4
1
5
3
5
4
4
2
6
4
3
8
4
3
3
4
4
4
4
4
7
2
9
3
4
1
5
3
5
4
4
3
6
4
3
8
4
3
3
4
4
5
4
4
7
2
9
3
4
1
5
3
5
4
3
3
6
3
3
8
4
3
3
4
4
5
4
4
7
2
9
3
4
1
5
3
5
4
4
3
6
4
3
8
4
3
3
4
4
5
4
4
7
2
9
3
4
1
5
3
5
4
4
3
6
4
3
8
4
3
3
4
4
5
4
4
7
2
9
3
4
1
5
3
5
4
4
3
6
4
3
8
4
3
3
4
4
5
4
4
7
2
9
3
4
1
5
3
5
4
4
3
6
4
3
8
4
3
3
4
4
5
4
4
7
2
9
3
4
1
5
3
5
4
4
3
6
4
3
8
4
3
3
4
4
5
4
4
7
2
8
3
4
2
5
3
5
4
3
3
6
4
3
8
4
3
3
4
5
5
4
4
7
2
9
3
4
2
5
3
5
4
4
3
6
4
3
8
4
3
3
4
5
5
4
4
7
2
9
2
4
2
5
3
5
4
4
3
6
4
3
8
4
3
3
4
5
5
4
4
6
2
9
3
4
2
5
3
5
4
4
3
6
4
3
8
4
3
3
4
5
5
4
4
7
2
9
3
4
2
5
3
5
4
4
3
6
4
3
8
4
4
4
4
5
5
4
4
7
2
9
3
4
2
5
3
5
4
4
3
6
4
3
8
4
4
4
4
5
5
4
4
7
2
9
3
4
2
5
3
5
4
4
3
6
4
3
8
4
4
4
4
5
5
4
4
7
2
9
3
4
2
5
3
5
4
4
2
6
4
3
8
4
4
4
4
5
4
4
4
7
2
9
3
4
2
5
3
5
4
4
3
6
4
3
8
4
3
3
4
5
5
4
4
7
2
9
3
4
2
5
3
5
4
4
3
6
4
3
8
4
3
3
4
5
5
4
4
7
2
8
3
4
2
5
3
5
4
4
3
6
3
3
8
4
3
3
4
5
5
4
4
7
2
8
3
4
2
5
3
4
4
4
3
6
4
3
8
4
3
3
4
5
5
4
4
7
2
9
3
4
2
4
3
5
4
4
3
6
4
3
7
4
3
3
4
5
5
4
4
7
2
9
3
4
2
5
3
5
4
4
3
6
4
3
8
4
3
3
4
5
5
4
4
7
2
9
3
4
2
5
3
5
4
4
3
6
4
3
7
3
3
3
4
5
5
4
4
7
2
8
3
4
2
5
3
5
4
4
2
6
3
3
8
4
3
3
4
5
4
4
4
7
2
9
3
4
2
5
3
5
4
4
3
6
4
3
8
4
3
3
4
5
5
4
4
7
2
9
3
4
1
5
3
5
4
4
2
6
4
3
8
4
3
3
4
4
4
4
4
7
2
9
3
4
2
5
3
5
4
4
3
6
4
3
8
4
3
3
4
5
5
4
4
7
2
9
3
4
2
5
3
5
4
4
2
6
4
3
8
4
3
3
4
5
4
4
4
7
2
9
3
4
2
5
3
5
4
4
3
6
4
3
8
4
3
3
4
5
5
4
4
7
2
9
3
4
2
5
3
5
4
4
3
6
4
3
8
4
4
4
4
5
5
4
4
7
2
9
3
4
2
5
3
5
4
4
3
6
4
3
8
4
3
3
4
5
5
4
4
7
2
9
3
4
2
5
3
5
4
4
2
6
4
3
8
4
3
3
4
5
4
4
4
7
2
9
3
4
2
5
3
5
4
4
2
6
4
3
8
4
3
3
4
5
4
4
4
7
2
9
3
4
2
5
3
5
4
4
2
6
4
3
8
4
3
3
4
5
4
4
4
7
2
9
3
4
2
4
3
5
4
4
2
6
4
3
8
4
3
3
4
5
4
4
4
6
2
8
3
4
2
4
3
5
4
4
2
6
3
3
8
4
4
4
4
5
4
4
4
6
2
8
3
4
1
5
3
5
4
4
2
6
3
3
8
4
3
3
4
4
4
4
4
7
2
9
2
4
2
5
3
5
4
4
3
6
4
3
8
4
3
3
4
5
5
4
4
6
2
9
3
4
2
5
3
5
4
4
3
6
4
3
8
4
3
3
4
5
5
4
4
7
2
8
3
4
2
5
3
5
4
4
3
6
3
3
8
4
3
3
4
5
5
4
4
7
2
9
3
4
2
5
3
5
4
4
3
6
4
3
8
4
3
3
4
5
5
4
4
7
2
9
3
4
2
4
3
5
4
4
2
6
4
3
8
4
3
3
4
5
4
4
4
6
2
8
3
4
2
5
3
4
4
4
2
6
4
3
8
4
3
3
4
5
4
4
4
7
2
8
3
4
2
4
3
4
4
4
3
6
4
3
8
4
3
3
4
5
5
4
4
6
2
8
3
4
2
4
3
4
4
4
3
6
4
3
8
4
3
3
4
5
5
4
4
6
2
7
3
4
2
5
3
4
4
4
3
6
3
3
8
4
3
3
4
5
5
4
4
7
2
8
3
4
2
5
3
4
4
4
3
6
4
3
8
4
3
3
4
5
5
4
4
7
2
8
3
4
2
4
3
4
4
4
3
6
4
3
8
4
3
3
4
5
5
4
4
6
2
8
3
4
2
4
3
4
4
4
3
6
4
3
8
4
4
4
4
5
5
4
4
6
2
8
3
4
2
5
3
4
4
4
3
6
4
3
8
4
3
3
4
5
5
4
4
7
2
8
2
4
2
4
3
4
4
4
3
6
4
3
8
4
3
3
4
5
5
4
4
5
2
8
3
4
2
4
3
4
4
4
3
6
4
3
8
4
3
3
4
5
5
4
4
6
2
8
3
4
2
4
3
4
4
4
3
6
4
3
8
4
3
3
4
5
5
4
4
6
2
8
3
4
2
4
3
4
4
4
3
6
4
3
8
4
3
3
4
5
5
4
4
6
2
8
3
4
2
5
3
4
4
4
3
6
4
4
8
4
3
3
4
5
5
4
4
6
2
8
3
4
2
4
3
4
4
4
2
6
4
3
8
4
3
3
4
5
4
4
4
6
2
8
3
4
2
4
3
4
4
4
2
6
4
3
8
4
3
3
4
5
4
4
4
6
2
8
3
4
2
4
3
4
4
4
2
6
4
3
8
4
3
3
4
5
4
4
4
6
2
8
3
4
2
4
3
4
4
4
2
6
4
3
8
4
3
3
4
5
4
4
4
6
2
8
3
4
2
4
3
4
4
4
2
6
4
3
8
4
4
4
4
5
4
4
4
6
2
8
3
4
2
4
3
4
4
4
2
6
4
3
8
4
3
3
4
5
4
4
4
6
2
8
3
4
2
4
3
4
4
4
2
6
4
3
8
4
3
3
4
5
4
4
4
6
2
8
3
4
2
4
3
4
4
4
2
6
4
3
8
4
3
3
4
5
4
4
4
6
2
8
3
4
2
4
3
4
4
4
2
6
4
3
8
4
3
3
4
5
4
4
4
6
2
8
3
4
2
5
3
4
4
4
2
6
4
3
8
4
3
3
4
5
4
4
4
7
2
9
2
4
2
5
3
5
4
4
3
7
4
3
8
4
3
3
4
5
5
4
4
7
2
9
3
4
2
5
3
5
4
4
2
6
4
3
8
4
3
3
4
5
4
4
4
7
2
9
3
4
2
5
3
5
4
4
2
6
4
3
8
4
3
3
4
5
4
4
4
7
2
8
3
3
2
5
3
4
4
4
1
6
4
3
8
4
3
3
4
5
4
4
4
7
2
9
3
4
2
5
3
5
4
4
2
6
4
3
8
4
3
3
4
5
4
4
4
7
2
10
3
4
3
5
3
5
4
4
2
7
4
3
8
5
3
3
4
5
4
4
4
7
2
9
3
4
2
5
3
5
4
4
2
6
4
3
8
4
4
4
4
5
4
4
4
7
2
9
3
3
2
4
3
5
4
4
1
6
4
3
8
4
4
4
4
5
4
4
4
6
2
9
3
3
2
4
3
5
4
4
2
6
4
3
8
4
4
4
4
5
5
4
4
6
2
9
3
3
2
5
3
5
4
4
1
6
4
3
8
4
4
4
4
5
4
4
4
7
2
9
3
3
2
5
3
5
4
4
2
6
4
3
8
4
3
3
4
5
5
4
4
7
2
9
3
4
2
4
3
5
4
4
3
6
4
3
8
4
4
4
4
5
5
4
4
6
2
9
3
3
2
4
3
5
4
4
1
6
4
3
8
4
3
3
4
5
4
4
4
6
2
9
3
4
2
4
3
5
4
4
2
6
4
3
8
4
4
4
4
5
4
4
4
6
2
9
3
4
2
4
3
5
4
4
2
6
4
3
8
4
3
3
4
5
4
4
4
6
2
9
3
4
2
4
3
5
4
4
2
7
4
3
8
5
3
3
4
5
4
4
4
6
2
9
3
3
2
4
3
5
4
4
1
7
4
3
8
5
3
3
4
5
4
4
4
6
2
9
3
4
2
4
3
5
4
4
3
6
4
3
8
4
3
3
4
5
5
4
4
6
2
10
3
4
3
4
3
5
4
4
3
6
4
3
8
4
3
3
4
5
5
4
4
6
2
10
3
4
3
4
3
5
4
4
3
6
4
3
8
4
4
4
4
5
5
4
4
6
2
9
3
4
2
4
3
5
4
4
3
6
4
3
8
4
3
3
4
5
5
4
4
6
2
9
3
4
2
4
3
5
4
4
3
6
4
3
8
4
4
4
4
5
5
4
4
6
2
9
3
3
2
4
3
5
4
4
2
6
4
3
8
4
3
3
4
5
5
4
4
6
2
9
3
4
2
4
3
5
4
4
3
6
4
3
8
4
3
3
4
5
5
4
4
6
2
9
3
4
2
4
3
5
4
4
3
6
4
3
8
4
3
3
4
5
5
4
4
6
2
9
3
4
2
4
3
5
4
4
2
6
4
3
8
4
3
3
4
5
4
4
4
6
2
8
3
4
2
4
3
4
4
4
3
6
4
3
8
4
3
3
4
5
5
4
4
6
2
8
3
4
2
4
3
4
4
4
3
6
4
3
8
4
4
4
4
5
5
4
4
6
2
10
3
4
3
4
3
5
4
4
2
6
4
3
8
4
4
4
4
5
4
4
4
6
2
9
3
4
2
4
3
5
4
4
3
6
4
3
8
4
4
4
4
5
5
4
4
6
2
10
3
3
3
4
3
5
4
4
2
6
4
3
8
4
4
4
4
5
5
4
4
6
2
9
2
4
2
4
3
5
4
4
2
6
4
3
8
4
4
4
4
5
4
4
4
5
2
9
3
4
2
4
3
5
4
4
2
6
4
3
8
4
3
3
4
5
4
4
4
6
2
9
3
4
2
4
3
5
4
4
3
6
4
3
8
4
4
4
4
5
5
4
4
6
2
8
3
4
2
4
3
4
4
4
2
6
4
3
8
4
4
4
4
5
4
4
4
6
2
10
3
4
3
4
3
5
4
4
2
6
4
3
8
4
4
4
4
5
4
4
4
6
2
10
3
4
3
3
3
5
4
4
2
6
4
3
7
4
4
4
4
5
4
4
4
6
2
9
2
3
2
4
3
5
4
4
1
6
4
3
8
4
4
4
4
5
4
4
4
5
2
9
3
3
2
4
3
5
4
4
1
6
4
3
8
4
4
4
4
5
4
4
4
6
2
8
3
4
2
4
3
4
4
4
2
6
4
3
8
4
4
4
4
5
4
4
4
6
2
8
3
4
2
4
3
4
4
4
2
6
4
3
8
4
4
4
4
5
4
4
4
6
2
8
3
3
2
4
3
4
4
4
1
6
4
3
8
4
4
4
4
5
4
4
4
6
2
9
3
3
2
4
3
5
4
4
1
6
4
3
8
4
4
4
4
5
4
4
4
6
2
9
3
4
2
4
3
5
4
4
2
6
4
3
8
4
4
4
4
5
4
4
4
6
2
9
3
4
2
4
3
5
4
4
3
6
4
3
8
4
4
4
4
5
5
4
4
6
2
9
3
4
2
4
3
5
4
4
3
6
4
3
8
4
4
4
4
5
5
4
4
6
2
9
3
4
2
4
3
5
4
4
2
6
4
3
8
4
4
4
4
5
4
4
4
6
2
8
3
4
2
4
3
4
4
4
3
6
4
3
8
4
4
4
4
5
5
4
4
6
2
10
3
4
3
3
3
5
4
4
2
6
4
3
7
4
4
4
4
5
4
4
4
6
2
8
3
4
2
4
3
4
4
4
3
6
4
3
8
4
4
4
4
5
5
4
4
6
2
9
3
4
3
4
3
4
4
4
2
6
4
3
8
4
4
4
4
5
4
4
4
6
2
8
3
3
2
4
3
4
4
4
1
6
4
3
8
4
4
4
4
5
4
4
4
6
2
8
3
3
2
4
3
4
4
4
1
6
4
3
8
4
4
4
4
5
4
4
4
6
2
9
3
3
3
4
3
4
4
4
1
6
4
3
8
4
4
4
4
5
4
4
4
6
2
9
3
4
3
3
3
4
4
4
3
6
4
3
7
4
4
4
4
5
5
4
4
6
2
9
3
4
3
3
3
4
4
4
3
6
4
3
7
4
4
4
4
5
5
4
4
6
2
9
3
4
3
3
3
4
4
4
3
6
4
3
7
4
4
4
4
5
5
4
4
6
2
9
3
4
3
4
3
4
4
4
3
6
4
3
8
4
4
4
4
5
5
4
4
6
2
9
3
3
3
4
3
4
4
4
2
6
4
3
8
4
3
3
4
5
5
4
4
6
2
9
3
3
3
4
3
4
4
4
1
6
4
3
8
4
4
4
4
5
4
4
4
6
2
9
3
4
3
4
3
4
4
4
3
6
4
3
8
4
3
3
4
5
5
4
4
6
2
9
3
3
3
5
3
4
4
4
2
6
4
3
8
4
3
3
4
5
5
4
4
7
2
9
3
4
3
4
3
4
4
4
3
6
4
3
8
4
4
4
4
5
5
4
4
6
2
9
3
4
3
4
3
4
4
4
3
6
4
3
8
4
4
4
4
5
5
4
4
6
2
9
3
4
2
4
3
4
4
4
2
6
4
3
8
4
3
3
4
4
4
4
4
6
2
9
3
4
3
4
3
4
4
4
2
6
4
3
8
4
3
3
4
5
4
4
4
6
2
9
3
4
3
4
3
4
4
4
2
6
4
3
8
4
3
3
4
5
4
4
4
6
2
9
3
4
3
3
3
4
4
4
2
6
4
3
7
4
3
3
4
5
4
4
4
6
2
9
3
4
3
4
3
4
4
4
2
6
4
3
8
4
3
3
4
5
4
4
4
6
2
9
2
4
3
4
3
4
4
4
2
6
4
3
8
4
3
3
4
5
4
4
4
5
2
9
3
4
3
4
3
4
4
4
2
6
4
3
8
4
3
3
4
5
4
4
4
6
2
9
3
4
3
4
3
4
4
4
2
6
4
3
8
4
3
3
4
5
4
4
4
6
2
9
3
4
3
3
3
4
4
4
2
6
4
3
7
4
3
3
4
5
4
4
4
6
2
9
3
4
3
3
3
4
4
4
2
6
4
3
7
4
3
3
4
5
4
4
4
6
2
9
3
4
3
3
3
4
4
4
3
6
4
3
7
4
3
3
4
5
5
4
4
6
2
9
3
4
3
4
3
4
4
4
3
6
4
3
8
4
3
3
4
5
5
4
4
6
2
9
3
4
3
5
3
4
4
4
2
6
4
3
8
4
4
4
4
5
4
4
4
7
2
9
3
4
3
5
3
4
4
4
2
6
4
3
8
4
3
3
4
5
4
4
4
7
2
9
3
4
3
5
3
4
4
4
2
6
4
3
8
4
3
3
4
5
4
4
4
7
2
9
2
4
3
5
3
4
4
4
2
6
4
3
8
4
3
3
4
5
4
4
4
6
2
9
3
4
3
5
3
4
4
4
3
6
4
3
8
4
3
3
4
5
5
4
4
7
2
9
3
4
3
4
3
4
4
4
3
6
4
3
8
4
3
3
4
5
5
4
4
6
2
9
3
4
3
5
3
4
4
4
3
6
4
3
8
4
3
3
4
5
5
4
4
7
2
9
3
4
3
5
3
4
4
4
3
6
4
3
8
4
4
4
4
5
5
4
4
7
2
9
3
4
3
5
3
4
4
4
2
6
4
3
8
4
4
4
4
5
4
4
4
7
2
9
3
4
3
5
3
4
4
4
3
6
4
3
8
4
3
3
4
5
5
4
4
7
2
9
3
4
3
5
3
4
4
4
2
6
4
3
8
4
3
3
4
5
4
4
4
7
2
9
3
4
3
4
3
4
4
4
3
6
4
3
7
4
3
3
4
5
5
4
4
7
2
9
3
4
3
4
3
4
4
4
2
6
4
3
7
4
3
3
4
5
4
4
4
7
2
9
3
4
3
4
3
4
4
4
3
6
4
3
7
4
4
4
4
5
5
4
4
7
2
9
2
4
3
4
3
4
4
4
3
7
4
3
7
4
3
3
4
5
5
4
4
7
2
9
3
4
3
5
3
4
4
4
3
7
4
3
8
4
3
3
4
5
5
4
4
8
2
9
3
4
3
5
3
4
4
4
3
7
4
3
8
4
4
4
4
5
5
4
4
8
2
9
3
4
3
5
3
4
4
4
2
6
4
3
8
4
4
4
4
5
4
4
4
7
2
9
2
4
3
5
3
4
4
4
2
6
4
3
8
4
4
4
4
5
4
4
4
6
2
9
2
4
3
5
3
4
4
4
3
6
4
3
8
4
3
3
4
5
5
4
4
6
2
9
3
4
3
5
3
4
4
4
3
6
4
3
8
4
3
3
4
5
5
4
4
7
2
9
2
3
3
5
3
4
4
4
2
6
4
3
8
4
3
3
4
5
5
4
4
6
2
10
2
3
3
5
3
5
4
4
2
6
4
3
8
4
3
3
4
5
5
4
4
6
2
9
3
3
3
4
3
4
4
4
2
6
4
3
7
4
3
3
4
5
5
4
4
7
2
9
2
4
3
5
3
4
4
4
3
6
4
3
8
4
3
3
4
5
5
4
4
6
2
9
3
4
3
5
3
4
4
4
3
6
4
3
8
4
3
3
4
5
5
4
4
7
2
9
3
4
3
5
3
4
4
4
3
6
4
3
8
4
4
4
4
5
5
4
4
7
2
9
3
4
3
5
3
4
4
4
2
6
4
3
8
4
3
3
4
5
4
4
4
7
2
9
3
4
3
5
3
4
4
4
3
6
4
3
8
4
3
3
4
5
5
4
4
7
2
9
3
4
3
5
3
4
4
4
2
6
4
3
8
4
3
3
4
5
4
4
4
7
2
9
3
4
3
5
3
4
4
4
3
6
4
3
8
4
3
3
4
5
5
4
4
7
2
9
3
4
3
5
3
4
4
4
2
6
4
3
8
4
3
3
4
5
4
4
4
7
2
10
3
4
3
5
3
5
4
4
3
6
4
3
8
4
3
3
4
5
5
4
4
7
2
9
3
3
3
5
3
4
4
4
2
6
4
3
8
4
3
3
4
5
5
4
4
7
2
9
3
4
3
5
3
4
4
4
2
6
4
3
8
4
3
3
4
5
4
4
4
7
2
10
3
4
3
5
3
5
4
4
2
6
4
3
8
4
3
3
4
5
4
4
4
7
2
9
3
4
3
5
3
4
4
4
2
6
4
3
8
4
3
3
4
5
4
4
4
7
2
10
3
4
3
5
3
5
4
4
2
6
4
3
8
4
3
3
4
5
4
4
4
7
2
9
3
4
3
5
3
4
4
4
2
6
4
3
8
4
4
4
4
5
4
4
4
7
2
9
3
4
3
5
3
4
4
4
2
7
4
3
8
5
3
3
4
5
4
4
4
7
2
9
3
4
3
5
3
4
4
4
2
6
4
3
8
4
3
3
4
5
4
4
4
7
2
9
3
4
3
5
3
4
4
4
2
6
4
3
8
4
3
3
4
5
4
4
4
7
2
9
3
4
3
5
3
4
4
4
2
6
4
3
8
4
3
3
4
5
4
4
4
7
2
9
3
4
3
5
3
4
4
4
2
6
4
3
8
4
3
3
4
5
4
4
4
7
2
9
3
4
3
4
3
4
4
4
2
6
4
3
7
4
3
3
4
5
4
4
4
7
2
9
3
4
3
4
3
4
4
4
2
6
4
3
7
4
3
3
4
5
4
4
4
7
2
9
3
4
3
5
3
4
4
4
2
6
4
3
8
4
3
3
4
5
4
4
4
7
2
9
3
4
3
5
3
4
4
4
2
6
4
3
8
4
3
3
4
5
4
4
4
7
2
9
3
4
3
5
3
4
4
4
2
6
4
3
8
4
3
3
4
5
4
4
4
7
2
9
3
4
3
5
3
4
4
4
2
7
4
3
8
5
3
3
4
5
4
4
4
7
2
9
3
4
3
5
3
4
4
4
2
7
4
3
8
4
3
3
4
5
4
4
4
8
2
9
3
4
3
5
3
4
4
4
2
6
4
3
8
4
3
3
4
5
4
4
4
7
2
10
3
3
3
5
3
5
4
4
1
7
4
3
8
4
3
3
4
5
4
4
4
8
2
9
3
4
3
5
3
4
4
4
2
7
4
3
8
4
3
3
4
5
4
4
4
8
2
10
3
4
3
5
3
5
4
4
2
6
4
3
8
4
3
3
4
5
4
4
4
7
2
10
3
4
3
5
3
5
4
4
2
7
4
3
8
5
3
3
4
5
4
4
4
7
2
9
3
4
3
5
3
4
4
4
2
6
4
3
8
4
3
3
4
5
4
4
4
7
2
9
3
4
3
5
3
4
4
4
2
6
4
3
8
4
3
3
4
5
4
4
4
7
2
10
3
4
3
5
3
5
4
4
2
6
4
3
8
4
3
3
4
5
4
4
4
7
2
10
3
4
2
5
3
5
4
4
2
6
4
3
8
4
3
3
4
4
4
4
4
7
2
10
3
4
3
5
3
5
4
4
2
6
4
3
8
4
3
3
4
5
4
4
4
7
2
9
3
4
3
5
3
4
4
4
2
6
4
3
8
4
3
3
4
5
4
4
4
7
2
9
3
4
2
5
3
4
4
4
2
6
4
3
8
4
3
3
4
4
4
4
4
7
2
9
3
4
2
5
3
4
4
4
2
6
4
3
8
4
3
3
4
4
4
4
4
7
2
9
3
4
2
5
3
4
4
4
2
6
4
3
8
4
3
3
4
4
4
4
4
7
2
10
2
4
2
5
3
5
4
4
2
6
4
3
8
4
3
3
4
4
4
4
4
6
2
10
3
4
2
5
3
5
4
4
2
6
4
3
8
4
4
4
4
4
4
4
4
7
2
9
3
4
2
5
3
4
4
4
2
6
4
3
8
4
3
3
4
4
4
4
4
7
2
10
3
4
2
5
3
5
4
4
2
6
4
3
8
4
4
4
4
4
4
4
4
7
2
9
3
4
2
5
3
4
4
4
2
6
4
3
8
4
3
3
4
4
4
4
4
7
2
9
3
4
2
5
3
4
4
4
2
6
4
3
8
4
3
3
4
4
4
4
4
7
2
10
3
4
2
5
3
5
4
4
2
6
4
3
8
4
3
3
4
4
4
4
4
7
2
10
2
4
2
5
3
5
4
4
2
6
4
3
8
4
3
3
4
4
4
4
4
6
2
9
2
4
2
5
3
4
4
4
2
6
4
3
8
4
3
3
4
4
4
4
4
6
2
10
2
4
3
5
3
5
4
4
2
6
4
3
8
4
3
3
4
5
4
4
4
6
2
10
3
4
3
5
3
5
4
4
2
6
4
3
8
4
3
3
4
5
4
4
4
7
2
9
3
4
3
5
3
4
4
4
2
6
4
3
8
4
3
3
4
5
4
4
4
7
2
9
3
4
3
5
3
4
4
4
2
6
4
3
8
4
3
3
4
5
4
4
4
7
2
9
3
4
3
5
3
4
4
4
2
6
4
3
8
4
3
3
4
5
4
4
4
7
2
9
3
4
3
5
3
4
4
4
2
6
4
3
8
4
3
3
4
5
4
4
4
7
2
9
3
4
3
5
3
4
4
4
2
6
4
3
8
4
3
3
4
5
4
4
4
7
2
9
3
4
3
5
3
4
4
4
2
6
4
3
8
4
3
3
4
5
4
4
4
7
2
9
3
4
3
5
3
4
4
4
2
6
4
3
8
4
3
3
4
5
4
4
4
7
2
9
3
4
2
5
3
4
4
4
2
6
4
3
8
4
3
3
4
4
4
4
4
7
2
9
3
4
3
5
3
4
4
4
2
6
4
3
8
4
3
3
4
5
4
4
4
7
2
9
3
4
2
5
3
4
4
4
2
6
4
3
8
4
3
3
4
4
4
4
4
7
2
9
3
4
2
5
3
4
4
4
2
6
4
3
8
4
3
3
4
4
4
4
4
7
2
9
3
4
2
5
3
4
4
4
2
6
4
3
8
4
3
3
4
4
4
4
4
7
2
9
3
4
2
5
3
4
4
4
2
6
4
3
8
4
3
3
4
4
4
4
4
7
2
9
3
4
2
5
3
4
4
4
2
6
4
3
8
4
3
3
4
4
4
4
4
7
2
9
3
4
2
5
3
4
4
4
2
6
4
3
8
4
3
3
4
4
4
4
4
7
2
9
3
4
2
5
3
4
4
4
2
6
4
3
8
4
3
3
4
4
4
4
4
7
2
9
3
4
2
5
3
4
4
4
2
6
4
3
8
4
3
3
4
4
4
4
4
7
2
9
3
4
2
5
3
4
4
4
2
6
4
3
8
4
3
3
4
4
4
4
4
7
2
9
3
4
2
5
3
4
4
4
2
6
4
3
8
4
3
3
4
4
4
4
4
7
2
9
3
4
2
5
3
4
4
4
2
6
4
3
8
4
3
3
4
4
4
4
4
7
2
9
3
4
2
5
3
4
4
4
2
6
4
3
8
4
3
3
4
4
4
4
4
7
2
9
3
4
2
5
3
4
4
4
2
6
4
3
8
4
3
3
4
4
4
4
4
7
2
9
3
4
2
5
3
4
4
4
2
6
4
3
8
4
3
3
4
4
4
4
4
7
2
9
3
4
2
5
3
4
4
4
2
6
4
3
8
4
3
3
4
4
4
4
4
7
2
9
3
4
2
5
3
4
4
4
2
6
4
3
8
4
3
3
4
4
4
4
4
7
2
10
3
4
2
5
3
5
4
4
2
6
4
3
8
4
3
3
4
4
4
4
4
7
2
10
3
4
2
5
3
5
4
4
2
6
4
3
8
4
3
3
4
4
4
4
4
7
2
10
3
4
2
5
3
5
4
4
2
6
4
3
8
4
3
3
4
4
4
4
4
7
2
10
3
4
2
5
3
5
4
4
2
6
4
3
8
4
3
3
4
4
4
4
4
7
2
10
3
4
2
5
3
5
4
4
2
6
4
3
8
4
3
3
4
4
4
4
4
7
2
10
3
4
2
4
3
5
4
4
2
6
4
3
7
4
3
3
4
4
4
4
4
7
2
10
3
4
2
5
3
5
4
4
2
6
4
3
8
4
3
3
4
4
4
4
4
7
2
10
3
4
2
5
3
5
4
4
2
6
4
3
8
4
3
3
4
4
4
4
4
7
2
10
3
4
2
5
3
5
4
4
2
6
4
3
8
4
3
3
4
4
4
4
4
7
2
10
3
4
2
5
3
5
4
4
2
6
4
3
8
4
3
3
4
4
4
4
4
7
2
9
3
4
2
5
3
4
3
4
2
6
4
3
8
4
3
3
3
4
4
4
4
7
2
9
2
4
2
5
3
4
4
4
2
6
4
3
8
4
3
3
4
4
4
4
4
6
2
10
3
4
2
5
3
5
4
4
2
6
4
3
8
4
3
3
4
4
4
4
4
7
2
10
3
4
2
5
3
5
4
4
2
6
4
3
8
4
3
3
4
4
4
4
4
7
2
9
3
4
2
5
3
4
4
4
2
6
4
3
8
4
3
3
4
4
4
4
4
7
2
9
3
4
2
5
3
4
4
4
2
6
4
3
8
4
3
3
4
4
4
4
4
7
2
10
3
4
2
5
3
5
4
4
2
6
4
3
8
4
3
3
4
4
4
4
4
7
2
10
3
4
2
5
3
5
4
4
2
6
4
3
8
4
3
3
4
4
4
4
4
7
2
9
3
4
2
5
3
4
4
4
2
6
4
3
8
4
3
3
4
4
4
4
4
7
2
9
3
4
2
5
3
4
4
4
2
6
4
3
8
4
3
3
4
4
4
4
4
7
2
9
3
4
2
5
3
4
4
4
2
6
4
3
8
4
3
3
4
4
4
4
4
7
2
9
3
4
2
5
3
4
4
4
2
6
4
3
8
4
3
3
4
4
4
4
4
7
2
9
3
4
2
5
3
4
4
4
2
6
4
3
8
4
3
3
4
4
4
4
4
7
2
9
3
4
2
5
3
4
4
4
2
6
4
3
8
4
3
3
4
4
4
4
4
7
2
9
3
4
2
5
3
4
4
4
2
6
4
3
8
4
3
3
4
4
4
4
4
7
2
9
3
4
2
5
3
4
4
4
2
6
4
3
8
4
3
3
4
4
4
4
4
7
2
9
3
4
2
5
3
4
4
4
2
6
4
3
8
4
3
3
4
4
4
4
4
7
2
10
3
4
2
5
3
5
4
4
2
6
4
3
8
4
3
3
4
4
4
4
4
7
2
10
3
4
2
5
3
5
4
4
2
6
4
3
8
4
3
3
4
4
4
4
4
7
2
10
3
4
2
5
3
5
4
4
2
6
4
3
8
4
3
3
4
4
4
4
4
7
2
10
3
4
2
5
3
5
4
4
2
6
4
3
8
4
3
3
4
4
4
4
4
7
2
9
3
3
2
5
3
4
4
4
1
6
4
3
8
4
3
3
4
4
4
4
4
7
2
9
3
4
2
4
3
4
4
4
2
6
4
3
8
4
3
3
4
4
4
4
4
6
2
10
3
4
2
5
3
5
4
4
2
6
4
3
8
4
3
3
4
4
4
4
4
7
2
10
2
4
2
5
3
5
4
4
2
6
4
3
8
4
3
3
4
4
4
4
4
6
2
10
3
4
2
5
3
5
4
4
2
6
4
3
8
4
3
3
4
4
4
4
4
7
2
10
3
4
2
5
3
5
4
4
2
6
4
3
8
4
3
3
4
4
4
4
4
7
2
10
3
4
2
5
3
5
4
4
2
6
4
3
8
4
3
3
4
4
4
4
4
7
2
10
3
4
2
4
3
5
4
4
2
6
4
3
8
4
3
3
4
4
4
4
4
6
2
10
3
4
2
4
3
5
4
4
2
6
4
3
8
4
3
3
4
4
4
4
4
6
2
10
3
4
2
4
3
5
4
4
2
6
4
3
8
4
3
3
4
4
4
4
4
6
2
9
3
4
2
4
3
4
4
4
2
6
4
3
8
4
3
3
4
4
4
4
4
6
2
9
3
4
2
4
3
4
4
4
2
6
4
3
8
4
3
3
4
4
4
4
4
6
2
10
3
4
2
4
3
5
4
4
2
6
4
3
8
4
3
3
4
4
4
4
4
6
2
9
3
4
2
4
3
4
4
4
2
6
4
3
8
4
3
3
4
4
4
4
4
6
2
9
3
3
2
4
3
4
4
4
1
6
4
3
8
4
3
3
4
4
4
4
4
6
2
9
3
4
2
4
3
4
4
4
2
6
4
3
8
4
3
3
4
4
4
4
4
6
2
9
3
4
2
4
3
4
4
4
2
6
4
3
8
4
3
3
4
4
4
4
4
6
2
10
3
4
2
4
3
5
4
4
2
6
4
3
8
4
3
3
4
4
4
4
4
6
2
10
3
4
2
4
3
5
4
4
2
6
4
3
8
4
3
3
4
4
4
4
4
6
2
10
3
4
2
4
3
5
4
4
2
6
4
3
8
4
3
3
4
4
4
4
4
6
2
10
2
4
2
4
3
5
4
4
2
6
4
3
8
4
3
3
4
4
4
4
4
5
2
10
3
4
2
4
3
5
4
4
2
6
4
3
8
4
3
3
4
4
4
4
4
6
2
10
3
4
2
4
3
5
4
4
2
6
4
3
8
4
3
3
4
4
4
4
4
6
2
10
3
4
2
4
3
5
4
4
2
6
4
3
8
4
3
3
4
4
4
4
4
6
2
10
3
4
2
4
3
5
4
4
2
6
4
3
8
4
3
3
4
4
4
4
4
6
2
10
2
4
2
4
3
5
4
4
2
6
4
3
8
4
3
3
4
4
4
4
4
5
2
10
3
4
2
4
3
5
4
4
2
6
4
3
8
4
3
3
4
4
4
4
4
6
2
10
3
4
2
4
3
5
4
4
2
6
4
3
8
4
3
3
4
4
4
4
4
6
2
10
3
3
2
4
3
5
4
4
1
6
4
3
8
4
3
3
4
4
4
4
4
6
2
9
3
4
2
4
3
4
4
4
2
6
4
3
8
4
3
3
4
4
4
4
4
6
2
10
3
4
2
4
3
5
4
4
2
6
4
3
8
4
3
3
4
4
4
4
4
6
2
9
3
4
2
5
3
4
4
4
2
6
4
3
8
4
3
3
4
4
4
4
4
7
2
9
3
4
2
4
3
4
4
4
2
6
4
3
8
4
3
3
4
4
4
4
4
6
2
9
3
3
2
4
3
4
4
4
1
6
4
3
8
4
3
3
4
4
4
4
4
6
2
9
3
4
2
5
3
4
4
4
2
6
4
3
8
4
3
3
4
4
4
4
4
7
2
10
3
4
2
5
3
5
4
4
2
6
4
3
8
4
3
3
4
4
4
4
4
7
2
9
3
4
2
4
3
4
4
4
2
6
4
3
8
4
3
3
4
4
4
4
4
6
2
10
3
4
2
4
3
5
4
4
2
6
4
3
8
4
3
3
4
4
4
4
4
6
2
10
3
4
2
4
3
5
4
4
2
6
4
3
8
4
3
3
4
4
4
4
4
6
2
9
3
4
2
4
3
4
4
4
2
6
4
3
8
4
3
3
4
4
4
4
4
6
2
9
3
4
2
4
3
4
4
4
2
6
4
3
8
4
3
3
4
4
4
4
4
6
2
9
3
4
2
4
3
4
4
4
2
6
4
3
8
4
3
3
4
4
4
4
4
6
2
9
3
4
2
4
3
4
4
4
2
6
4
3
8
4
3
3
4
4
4
4
4
6
2
9
3
4
2
4
3
4
4
4
2
6
4
3
8
4
3
3
4
4
4
4
4
6
2
10
3
4
2
4
3
5
4
4
2
6
4
3
8
4
3
3
4
4
4
4
4
6
2
10
3
4
2
4
3
5
4
4
2
6
4
3
8
4
3
3
4
4
4
4
4
6
2
10
3
4
2
4
3
5
4
4
2
6
4
3
8
4
3
3
4
4
4
4
4
6
2
10
2
4
2
4
3
5
4
4
2
6
4
3
8
4
3
3
4
4
4
4
4
5
2
10
3
4
2
4
3
5
4
4
2
6
4
3
8
4
3
3
4
4
4
4
4
6
2
10
3
4
2
4
3
5
4
4
2
6
4
3
8
4
3
3
4
4
4
4
4
6
2
10
2
4
2
4
3
5
4
4
2
6
4
3
8
4
3
3
4
4
4
4
4
5
2
10
3
4
2
4
3
5
4
4
2
6
4
3
8
4
3
3
4
4
4
4
4
6
2
9
2
4
2
4
3
4
4
4
2
6
4
3
8
4
3
3
4
4
4
4
4
5
2
9
3
4
2
5
3
4
4
4
2
6
4
3
8
4
3
3
4
4
4
4
4
7
2
10
3
4
2
5
3
5
4
4
2
6
4
3
8
4
3
3
4
4
4
4
4
7
2
9
3
4
2
5
3
4
4
4
2
6
4
3
8
4
3
3
4
4
4
4
4
7
2
9
3
4
3
5
3
4
4
4
2
6
4
3
8
4
3
3
4
5
4
4
4
7
2
9
3
4
2
5
3
4
4
4
2
6
4
3
8
4
3
3
4
4
4
4
4
7
2
10
3
4
2
5
3
5
4
4
2
6
4
3
8
4
3
3
4
4
4
4
4
7
2
10
3
4
2
5
3
5
4
4
2
6
4
3
8
4
3
3
4
4
4
4
4
7
2
10
3
4
3
5
3
5
4
4
2
6
4
3
8
4
3
3
4
5
4
4
4
7
2
9
3
4
3
5
3
4
4
4
2
6
4
3
8
4
3
3
4
5
4
4
4
7
2
10
3
4
2
5
3
5
4
4
2
6
4
3
8
4
4
4
4
4
4
4
4
7
2
10
3
4
2
5
3
5
4
4
2
6
4
3
8
4
4
4
4
4
4
4
4
7
2
10
3
4
2
5
3
5
4
4
2
6
4
3
8
4
3
3
4
4
4
4
4
7
2
10
3
4
2
5
3
5
4
4
2
6
4
3
8
4
4
4
4
4
4
4
4
7
2
10
3
4
2
5
3
5
4
4
2
6
4
3
8
4
4
4
4
4
4
4
4
7
2
10
3
4
2
5
3
5
4
4
2
6
4
3
8
4
3
3
4
4
4
4
4
7
2
9
3
4
3
5
3
4
4
4
2
6
4
3
8
4
4
4
4
5
4
4
4
7
2
10
3
4
3
5
3
5
4
4
2
6
4
3
8
4
3
3
4
5
4
4
4
7
2
9
3
4
3
5
3
4
4
4
2
6
4
3
8
4
3
3
4
5
4
4
4
7
2
10
3
4
3
5
3
5
4
4
2
6
4
3
8
4
3
3
4
5
4
4
4
7
2
10
3
4
3
5
3
5
4
4
2
6
4
3
8
4
3
3
4
5
4
4
4
7
2
9
3
4
2
5
3
4
4
4
2
6
4
3
8
4
3
3
4
4
4
4
4
7
2
10
3
4
2
5
3
5
4
4
2
6
4
3
8
4
3
3
4
4
4
4
4
7
2
10
3
4
2
5
3
5
4
4
2
6
4
3
8
4
3
3
4
4
4
4
4
7
2
10
3
4
2
5
3
5
4
4
2
6
4
3
8
4
3
3
4
4
4
4
4
7
2
10
3
4
2
5
3
5
4
4
2
6
4
3
8
4
3
3
4
4
4
4
4
7
2
9
3
4
2
5
3
4
4
4
2
6
4
3
8
4
4
4
4
4
4
4
4
7
2
10
3
4
2
5
3
5
4
4
2
6
4
3
8
4
4
4
4
4
4
4
4
7
2
10
3
4
2
5
3
5
4
4
2
6
4
3
8
4
4
4
4
4
4
4
4
7
2
10
3
4
2
5
3
5
4
4
2
6
4
3
8
4
4
4
4
4
4
4
4
7
2
9
3
4
2
5
3
4
4
4
2
6
4
3
8
4
3
3
4
4
4
4
4
7
2
9
3
4
2
5
3
4
4
4
2
6
4
3
8
4
3
3
4
4
4
4
4
7
2
9
3
4
2
5
3
4
4
4
2
6
4
3
8
4
4
4
4
4
4
4
4
7
2
9
3
4
2
5
3
4
4
4
2
6
4
3
8
4
4
4
4
4
4
4
4
7
2
10
3
4
2
5
3
5
4
4
2
6
4
3
8
4
3
3
4
4
4
4
4
7
2
10
3
3
2
5
3
5
4
4
1
6
4
3
8
4
3
3
4
4
4
4
4
7
2
10
3
4
2
5
3
5
4
4
2
6
4
3
8
4
3
3
4
4
4
4
4
7
2
10
3
4
2
5
3
5
4
4
2
6
4
3
8
4
3
3
4
4
4
4
4
7
2
9
3
4
2
5
3
4
4
4
2
6
4
3
8
4
3
3
4
4
4
4
4
7
2
9
3
4
2
5
3
4
4
4
2
6
4
3
8
4
3
3
4
4
4
4
4
7
2
9
3
4
2
5
3
4
4
4
2
6
4
3
8
4
3
3
4
4
4
4
4
7
2
9
3
4
2
5
3
4
4
4
2
6
4
3
8
4
3
3
4
4
4
4
4
7
2
9
3
4
2
5
3
4
4
4
2
6
4
3
8
4
3
3
4
4
4
4
4
7
2
9
3
4
2
5
3
4
4
4
2
6
4
3
8
4
3
3
4
4
4
4
4
7
2
9
3
4
2
5
3
4
4
4
2
6
4
3
8
4
3
3
4
4
4
4
4
7
2
10
3
4
2
5
3
5
4
4
2
6
4
3
8
4
3
3
4
4
4
4
4
7
2
10
3
4
2
5
3
5
4
4
2
6
4
3
8
4
3
3
4
4
4
4
4
7
2
10
3
4
2
5
3
5
4
4
2
6
4
3
8
4
3
3
4
4
4
4
4
7
2
10
3
4
2
5
3
5
4
4
2
6
4
3
8
4
3
3
4
4
4
4
4
7
2
10
3
4
2
5
3
5
4
4
2
6
4
3
8
4
3
3
4
4
4
4
4
7
2
10
3
4
2
5
3
5
4
4
2
6
4
3
8
4
4
4
4
4
4
4
4
7
2
10
3
4
2
5
3
5
4
4
2
6
4
3
8
4
4
4
4
4
4
4
4
7
2
10
3
4
2
5
3
5
4
4
2
6
4
3
8
4
4
4
4
4
4
4
4
7
2
10
3
4
2
5
3
5
4
4
2
6
4
3
8
4
4
4
4
4
4
4
4
7
2
10
3
4
2
5
3
5
4
4
2
6
4
3
8
4
3
3
4
4
4
4
4
7
2
10
3
4
2
5
3
5
4
4
2
6
4
3
8
4
4
4
4
4
4
4
4
7
2
10
3
4
2
5
3
5
4
4
2
6
4
3
8
4
4
4
4
4
4
4
4
7
2
10
3
4
2
5
3
5
4
4
2
6
4
3
8
4
3
3
4
4
4
4
4
7
2
10
3
4
2
5
3
5
4
3
2
6
3
3
8
4
3
3
4
4
4
4
4
7
2
9
2
4
2
5
3
4
4
4
2
6
4
3
8
4
4
4
4
4
4
4
4
6
2
9
2
4
2
5
3
4
4
4
2
6
4
3
8
4
3
3
4
4
4
4
4
6
2
9
3
4
2
5
3
4
4
4
2
6
4
3
8
4
3
3
4
4
4
4
4
7
2
10
3
4
2
5
3
5
4
4
2
6
4
3
8
4
3
3
4
4
4
4
4
7
2
10
3
4
2
5
3
5
4
4
2
6
4
3
8
4
4
4
4
4
4
4
4
7
2
9
2
4
2
5
3
4
4
4
2
6
4
3
8
4
3
3
4
4
4
4
4
6
2
9
2
4
2
5
3
4
4
4
2
6
4
3
8
4
3
3
4
4
4
4
4
6
2
9
2
3
2
5
3
4
4
4
1
6
4
3
8
4
3
3
4
4
4
4
4
6
2
9
2
4
2
5
3
4
4
4
2
6
4
3
8
4
3
3
4
4
4
4
4
6
2
9
2
4
2
5
3
4
4
4
2
6
4
3
8
4
4
4
4
4
4
4
4
6
2
9
2
4
2
5
3
4
4
4
2
6
4
3
8
4
3
3
4
4
4
4
4
6
2
9
2
4
2
5
3
4
4
4
2
6
4
3
8
4
3
3
4
4
4
4
4
6
2
9
3
4
2
5
3
4
4
4
2
6
4
3
8
4
3
3
4
4
4
4
4
7
2
9
2
4
2
5
3
4
4
4
2
6
4
3
8
4
3
3
4
4
4
4
4
6
2
9
3
3
2
5
3
4
4
4
1
6
4
3
8
4
3
3
4
4
4
4
4
7
2
9
3
4
2
5
3
4
4
4
2
6
4
3
8
4
3
3
4
4
4
4
4
7
2
9
3
4
2
5
3
4
4
4
2
6
4
3
8
4
3
3
4
4
4
4
4
7
2
9
3
4
2
5
3
4
4
4
2
6
4
3
8
4
3
3
4
4
4
4
4
7
2
9
2
4
2
5
3
4
4
4
2
6
4
3
8
4
3
3
4
4
4
4
4
6
2
9
2
4
2
5
3
4
4
4
2
6
4
3
8
4
3
3
4
4
4
4
4
6
2
9
2
4
2
5
3
4
4
4
2
6
4
3
8
4
3
3
4
4
4
4
4
6
2
9
3
3
2
5
3
4
4
4
1
6
4
3
8
4
3
3
4
4
4
4
4
7
2
9
3
3
2
5
3
4
4
4
1
6
4
3
8
4
3
3
4
4
4
4
4
7
2
9
3
3
2
5
3
4
4
4
1
6
4
3
8
4
3
3
4
4
4
4
4
7
2
9
3
4
2
5
3
4
4
4
2
6
4
3
8
4
3
3
4
4
4
4
4
7
2
9
3
4
2
5
3
4
4
4
2
6
4
3
8
4
3
3
4
4
4
4
4
7
2
9
3
4
2
5
3
4
4
4
2
6
4
3
8
4
4
4
4
4
4
4
4
7
2
9
3
4
2
5
3
4
4
4
2
6
4
3
8
4
4
4
4
4
4
4
4
7
2
9
3
4
2
5
3
4
4
4
2
6
4
3
8
4
3
3
4
4
4
4
4
7
2
9
3
4
2
5
3
4
4
4
2
6
4
3
8
4
4
4
4
4
4
4
4
7
2
9
3
4
2
5
3
4
4
4
2
6
4
3
8
4
4
4
4
4
4
4
4
7
2
9
3
4
2
5
3
4
4
4
2
6
4
3
8
4
4
4
4
4
4
4
4
7
2
9
3
4
2
5
3
4
4
4
2
6
4
3
8
4
4
4
4
4
4
4
4
7
2
9
3
4
2
5
3
4
4
4
2
6
4
3
8
4
4
4
4
4
4
4
4
7
2
9
3
4
2
5
3
4
4
4
2
6
4
3
8
4
4
4
4
4
4
4
4
7
2
9
3
4
2
5
3
4
4
4
2
6
4
3
8
4
4
4
4
4
4
4
4
7
2
9
3
4
2
5
3
4
4
4
2
6
4
3
8
4
4
4
4
4
4
4
4
7
2
9
3
4
2
5
3
4
4
4
2
6
4
3
8
4
4
4
4
4
4
4
4
7
2
9
3
3
2
5
3
4
4
4
1
6
4
3
8
4
4
4
4
4
4
4
4
7
2
9
3
4
2
5
3
4
4
4
2
6
4
3
8
4
4
4
4
4
4
4
4
7
2
9
3
4
2
5
3
4
4
4
2
6
4
3
8
4
4
4
4
4
4
4
4
7
2
9
3
3
2
5
3
4
4
4
1
6
4
3
8
4
4
4
4
4
4
4
4
7
2
9
3
4
2
5
3
4
4
4
2
6
4
3
8
4
4
4
4
4
4
4
4
7
2
9
3
3
2
5
3
4
4
4
1
6
4
3
8
4
4
4
4
4
4
4
4
7
2
9
3
4
2
5
3
4
4
4
2
6
4
3
8
4
4
4
4
4
4
4
4
7
2
9
3
3
2
5
3
4
4
4
1
6
4
3
8
4
4
4
4
4
4
4
4
7
2
9
3
3
2
5
3
4
4
4
1
6
4
3
8
4
4
4
4
4
4
4
4
7
2
9
2
4
2
5
3
4
4
4
2
6
4
3
8
4
4
4
4
4
4
4
4
6
2
9
3
4
2
5
3
4
4
4
2
6
4
3
8
4
4
4
4
4
4
4
4
7
2
9
3
3
2
5
3
4
4
4
1
6
4
3
8
4
4
4
4
4
4
4
4
7
2
9
3
3
2
5
3
4
4
4
1
6
4
3
8
4
4
4
4
4
4
4
4
7
2
9
3
3
2
5
3
4
4
4
1
6
4
3
8
4
4
4
4
4
4
4
4
7
2
9
3
3
2
5
3
4
4
4
1
6
4
3
8
4
4
4
4
4
4
4
4
7
2
9
3
3
2
5
3
4
4
4
1
6
4
3
8
4
4
4
4
4
4
4
4
7
2
9
3
3
2
5
3
4
4
4
1
6
4
3
8
4
4
4
4
4
4
4
4
7
2
9
3
4
2
5
3
4
4
4
2
6
4
3
8
4
4
4
4
4
4
4
4
7
2
9
3
3
2
5
3
4
4
4
1
6
4
3
8
4
4
4
4
4
4
4
4
7
2
9
3
3
2
5
3
4
4
4
1
6
4
3
8
4
4
4
4
4
4
4
4
7
2
9
3
4
2
5
3
4
4
4
2
6
4
3
8
4
4
4
4
4
4
4
4
7
2
9
3
3
2
5
3
4
4
4
1
6
4
3
8
4
4
4
4
4
4
4
4
7
2
9
3
3
2
5
3
4
4
4
1
6
4
3
8
4
4
4
4
4
4
4
4
7
2
9
3
3
2
5
3
4
4
4
1
6
4
3
8
4
4
4
4
4
4
4
4
7
2
9
2
3
2
5
3
4
4
4
1
6
4
3
8
4
4
4
4
4
4
4
4
6
2
9
2
4
2
5
3
4
4
4
2
6
4
3
8
4
4
4
4
4
4
4
4
6
2
9
2
4
2
6
3
4
4
4
2
6
4
4
8
4
4
4
4
4
4
4
4
6
2
9
2
3
2
6
3
4
4
4
1
6
4
4
8
4
3
3
4
4
4
4
4
6
2
9
3
3
2
6
3
4
4
4
1
6
4
4
8
4
4
4
4
4
4
4
4
7
2
9
3
3
2
5
3
4
4
4
1
6
4
3
8
4
3
3
4
4
4
4
4
7
2
9
2
4
2
5
3
4
4
4
2
6
4
3
8
4
3
3
4
4
4
4
4
6
2
9
3
3
2
5
3
4
4
4
1
6
4
3
8
4
3
3
4
4
4
4
4
7
2
9
2
4
2
5
3
4
4
4
2
6
4
3
8
4
3
3
4
4
4
4
4
6
2
9
3
4
2
5
3
4
4
4
2
6
4
3
8
4
3
3
4
4
4
4
4
7
2
9
3
4
2
5
3
4
4
4
2
6
4
3
8
4
3
3
4
4
4
4
4
7
2
9
3
4
2
5
3
4
4
4
2
6
4
3
8
4
4
4
4
4
4
4
4
7
2
9
3
4
2
5
3
4
4
4
2
6
4
3
8
4
3
3
4
4
4
4
4
7
2
9
3
4
2
5
3
4
4
4
2
6
4
3
8
4
4
4
4
4
4
4
4
7
2
9
3
4
2
5
3
4
4
4
2
6
4
3
8
4
4
4
4
4
4
4
4
7
2
9
3
4
2
5
3
4
4
4
2
6
4
3
8
4
4
4
4
4
4
4
4
7
2
9
3
4
2
5
3
4
4
4
2
6
4
3
8
4
4
4
4
4
4
4
4
7
2
9
3
4
2
5
3
4
4
4
2
6
4
3
8
4
4
4
4
4
4
4
4
7
2
9
3
4
2
5
3
4
4
4
2
6
4
3
8
4
4
4
4
4
4
4
4
7
2
9
3
4
2
5
3
4
4
4
2
6
4
3
8
4
4
4
4
4
4
4
4
7
2
9
3
3
2
5
3
4
4
4
1
6
4
3
8
4
3
3
4
4
4
4
4
7
2
9
3
4
2
5
3
4
4
4
2
6
4
3
8
4
3
3
4
4
4
4
4
7
2
9
3
4
2
5
3
4
4
4
2
6
4
3
8
4
3
3
4
4
4
4
4
7
2
9
3
4
2
6
3
4
4
4
2
6
4
4
8
4
4
4
4
4
4
4
4
7
2
9
3
4
2
5
3
4
4
4
2
6
4
3
8
4
3
3
4
4
4
4
4
7
2
9
3
3
2
5
3
4
4
4
1
6
4
4
8
4
3
3
4
4
4
4
4
6
2
9
2
4
2
5
3
4
4
4
2
6
4
4
8
4
3
3
4
4
4
4
4
5
2
9
3
3
2
6
3
4
4
4
1
6
4
4
8
4
3
3
4
4
4
4
4
7
2
9
3
3
2
5
3
4
4
4
1
6
4
3
8
4
4
4
4
4
4
4
4
7
2
9
2
4
2
5
3
4
4
4
2
6
4
3
8
4
4
4
4
4
4
4
4
6
2
9
2
3
2
6
3
4
4
4
1
6
4
4
8
4
4
4
4
4
4
4
4
6
2
9
2
3
2
5
3
4
4
4
1
6
4
3
8
4
4
4
4
4
4
4
4
6
2
9
3
4
2
5
3
4
4
4
2
6
4
3
8
4
4
4
4
4
4
4
4
7
2
9
3
4
2
4
3
4
4
4
2
6
4
3
8
4
4
4
4
4
4
4
4
6
2
9
2
3
2
5
3
4
4
4
1
6
4
3
8
4
3
3
4
4
4
4
4
6
2
10
2
3
2
6
3
5
4
4
1
6
4
4
8
4
4
4
4
4
4
4
4
6
2
10
3
3
2
5
3
5
4
4
1
6
4
3
8
4
3
3
4
4
4
4
4
7
2
10
3
3
2
5
3
5
4
4
1
6
4
3
8
4
3
3
4
4
4
4
4
7
2
10
2
3
2
5
3
5
4
4
1
6
4
3
8
4
4
4
4
4
4
4
4
6
2
10
3
3
2
5
3
5
4
4
1
6
4
3
8
4
4
4
4
4
4
4
4
7
2
9
3
3
2
5
3
4
4
4
1
6
4
3
8
4
3
3
4
4
4
4
4
7
2
9
2
3
2
5
3
4
4
4
1
6
4
3
8
4
3
3
4
4
4
4
4
6
2
10
3
3
2
5
3
5
4
4
1
6
4
3
8
4
4
4
4
4
4
4
4
7
2
10
2
3
2
5
3
5
4
4
1
6
4
3
8
4
3
3
4
4
4
4
4
6
2
10
3
3
2
5
3
5
4
4
1
6
4
3
8
4
3
3
4
4
4
4
4
7
2
9
3
3
2
5
3
4
4
4
1
6
4
3
8
4
4
4
4
4
4
4
4
7
2
9
3
3
2
5
3
4
4
4
1
6
4
3
8
4
4
4
4
4
4
4
4
7
2
9
3
3
2
5
3
4
4
4
1
6
4
3
7
3
3
3
4
4
4
4
4
7
2
9
3
3
2
5
3
4
4
4
1
6
4
3
8
4
3
3
4
4
4
4
4
7
2
9
3
3
2
5
3
4
4
4
1
6
4
3
8
4
3
3
4
4
4
4
4
7
2
9
3
3
2
5
3
4
4
4
1
6
4
3
8
4
3
3
4
4
4
4
4
7
2
9
3
3
2
4
3
4
4
4
1
6
4
3
8
4
4
4
4
4
4
4
4
6
2
9
3
3
2
5
3
4
4
4
1
6
4
3
8
4
4
4
4
4
4
4
4
7
2
9
3
4
2
5
3
4
4
4
2
6
4
3
8
4
4
4
4
4
4
4
4
7
2
9
3
4
2
5
3
4
4
4
2
6
4
3
8
4
3
3
4
4
4
4
4
7
2
9
2
4
2
5
3
4
4
4
2
6
4
3
8
4
3
3
4
4
4
4
4
6
2
9
3
4
2
5
3
4
4
4
2
6
4
3
8
4
4
4
4
4
4
4
4
7
2
9
2
4
2
5
3
4
4
4
2
6
4
3
8
4
4
4
4
4
4
4
4
6
2
9
3
4
2
5
3
4
4
4
2
6
4
3
8
4
3
3
4
4
4
4
4
7
2
9
3
4
2
5
3
4
4
4
2
6
4
3
7
3
4
4
4
4
4
4
4
7
2
9
3
4
2
5
3
4
4
4
2
6
4
3
8
4
3
3
4
4
4
4
4
7
2
9
2
4
2
5
3
4
4
4
2
6
4
3
8
4
3
3
4
4
4
4
4
6
2
9
3
4
2
5
3
4
4
4
2
6
4
3
8
4
3
3
4
4
4
4
4
7
2
9
3
4
2
5
3
4
4
4
2
6
4
3
8
4
3
3
4
4
4
4
4
7
2
10
3
4
2
5
3
5
4
4
2
6
4
3
8
4
4
4
4
4
4
4
4
7
2
9
3
4
2
5
3
4
4
4
2
6
4
3
8
4
4
4
4
4
4
4
4
7
2
10
3
4
2
5
3
5
4
4
2
6
4
3
8
4
4
4
4
4
4
4
4
7
2
9
2
4
2
5
3
4
4
4
2
6
4
3
8
4
4
4
4
4
4
4
4
6
2
9
3
4
2
5
3
4
4
4
2
6
4
3
8
4
3
3
4
4
4
4
4
7
2
9
3
4
2
5
3
4
4
4
2
6
4
3
8
4
3
3
4
4
4
4
4
7
2
10
3
4
2
5
3
5
4
4
2
6
4
3
8
4
3
3
4
4
4
4
4
7
2
9
2
4
2
5
3
4
4
4
2
6
4
3
8
4
3
3
4
4
4
4
4
6
2
10
3
4
2
5
3
5
4
4
2
6
4
3
8
4
3
3
4
4
4
4
4
7
2
10
3
4
2
5
3
5
4
4
2
6
4
3
8
4
3
3
4
4
4
4
4
7
2
10
3
4
2
5
3
5
4
4
2
6
4
3
8
4
3
3
4
4
4
4
4
7
2
10
3
4
2
5
3
5
4
4
3
6
4
3
8
4
3
3
4
4
5
4
4
7
2
9
3
4
2
5
3
4
4
4
3
6
4
3
8
4
3
3
4
4
5
4
4
7
2
9
3
4
2
5
3
4
4
4
2
6
4
3
8
4
3
3
4
4
4
4
4
7
2
10
3
4
2
5
3
5
4
4
2
6
4
3
8
4
3
3
4
4
4
4
4
7
2
10
3
4
2
5
3
5
4
4
2
6
4
3
8
4
3
3
4
4
4
4
4
7
2
10
3
4
2
4
3
5
4
4
2
6
4
3
8
4
4
4
4
4
4
4
4
6
2
9
3
4
2
5
3
4
4
4
2
6
4
3
8
4
3
3
4
4
4
4
4
7
2
9
3
4
2
5
3
4
4
4
2
6
4
3
8
4
3
3
4
4
4
4
4
7
2
9
3
4
2
4
3
4
4
4
2
6
4
3
8
4
3
3
4
4
4
4
4
6
2
9
3
4
2
5
3
4
4
4
2
6
4
3
8
4
3
3
4
4
4
4
4
7
2
9
2
4
2
4
3
4
4
4
2
6
4
3
8
4
4
4
4
4
4
4
4
5
2
9
2
4
2
4
3
4
4
4
2
6
4
3
8
4
4
4
4
4
4
4
4
5
2
9
3
4
2
5
3
4
4
4
2
6
4
3
8
4
4
4
4
4
4
4
4
7
2
9
3
4
2
4
3
4
4
4
2
6
4
3
8
4
3
3
4
4
4
4
4
6
2
8
2
4
2
5
3
4
4
4
2
6
3
3
8
4
4
4
4
4
4
4
4
6
2
9
2
4
2
5
3
4
4
4
2
6
4
3
8
4
3
3
4
4
4
4
4
6
2
9
3
4
2
5
3
4
4
4
2
6
4
3
8
4
3
3
4
4
4
4
4
7
2
9
3
4
2
5
3
4
4
4
2
6
4
3
8
4
4
4
4
4
4
4
4
7
2
9
2
4
2
5
3
4
4
4
2
6
4
3
8
4
4
4
4
4
4
4
4
6
2
9
2
4
2
5
3
4
4
4
2
6
4
3
8
4
3
3
4
4
4
4
4
6
2
9
3
4
2
5
3
4
4
4
2
6
4
3
8
4
3
3
4
4
4
4
4
7
2
9
2
4
2
5
3
4
4
4
2
6
4
3
8
4
4
4
4
4
4
4
4
6
2
9
2
4
2
5
3
4
4
4
2
6
4
3
8
4
4
4
4
4
4
4
4
6
2
9
2
4
2
5
3
4
4
4
2
6
4
3
8
4
4
4
4
4
4
4
4
6
2
9
2
4
2
5
3
4
4
4
2
6
4
3
8
4
4
4
4
4
4
4
4
6
2
9
3
4
2
5
3
4
4
4
2
6
4
3
8
4
4
4
4
4
4
4
4
7
2
9
2
4
2
5
3
4
4
4
2
6
4
3
8
4
4
4
4
4
4
4
4
6
2
9
2
4
2
5
3
4
4
4
2
6
4
3
8
4
3
3
4
4
4
4
4
6
2
9
2
4
2
5
3
4
4
4
2
6
4
3
8
4
4
4
4
4
4
4
4
6
2
9
2
4
2
5
3
4
4
4
2
6
4
3
8
4
4
4
4
4
4
4
4
6
2
9
3
4
2
5
3
4
4
4
2
6
4
3
8
4
4
4
4
4
4
4
4
7
2
9
2
4
2
5
3
4
4
4
2
6
4
3
8
4
4
4
4
4
4
4
4
6
2
9
2
4
2
5
3
4
4
4
2
6
4
3
8
4
4
4
4
4
4
4
4
6
2
9
2
4
2
5
3
4
4
4
2
6
4
3
8
4
4
4
4
4
4
4
4
6
2
9
2
4
2
6
3
4
4
4
2
6
4
4
8
4
4
4
4
4
4
4
4
6
2
9
2
4
2
5
3
4
4
4
2
6
4
3
8
4
4
4
4
4
4
4
4
6
2
9
2
4
2
5
3
4
4
4
2
6
4
3
8
4
4
4
4
4
4
4
4
6
2
9
2
4
2
6
3
4
4
4
2
6
4
4
8
4
4
4
4
4
4
4
4
6
2
9
2
4
2
5
3
4
4
4
2
6
4
3
8
4
4
4
4
4
4
4
4
6
2
9
2
4
2
6
3
4
4
4
2
6
4
4
8
4
4
4
4
4
4
4
4
6
2
9
2
4
2
6
3
4
4
4
2
6
4
4
8
4
4
4
4
4
4
4
4
6
2
9
2
4
2
6
3
4
4
4
2
6
4
4
8
4
3
3
4
4
4
4
4
6
2
9
2
4
2
5
3
4
4
4
2
6
4
3
8
4
4
4
4
4
4
4
4
6
2
9
2
4
2
6
3
4
4
4
2
6
4
4
8
4
4
4
4
4
4
4
4
6
2
9
2
4
2
5
3
4
4
4
2
6
4
3
8
4
4
4
4
4
4
4
4
6
2
9
2
4
2
5
3
4
4
4
2
6
4
3
8
4
4
4
4
4
4
4
4
6
2
9
2
4
2
5
3
4
4
4
2
6
4
3
8
4
4
4
4
4
4
4
4
6
2
9
2
4
2
5
3
4
4
4
2
6
4
3
8
4
4
4
4
4
4
4
4
6
2
9
2
4
2
5
3
4
4
4
2
6
4
3
8
4
4
4
4
4
4
4
4
6
2
9
3
4
2
5
3
4
4
4
2
6
4
3
8
4
4
4
4
4
4
4
4
7
2
9
2
4
2
5
3
4
4
4
2
6
4
3
8
4
4
4
4
4
4
4
4
6
2
9
2
4
2
5
3
4
4
4
2
6
4
3
8
4
4
4
4
4
4
4
4
6
2
10
2
4
2
5
3
5
4
4
2
6
4
3
8
4
4
4
4
4
4
4
4
6
2
8
2
4
2
5
3
4
4
4
2
6
3
3
8
4
4
4
4
4
4
4
4
6
2
9
2
4
2
5
3
4
4
4
2
6
4
3
8
4
4
4
4
4
4
4
4
6
2
10
3
4
2
5
3
5
4
4
2
6
4
3
8
4
4
4
4
4
4
4
4
7
2
10
2
4
2
5
3
5
4
4
2
6
4
3
8
4
4
4
4
4
4
4
4
6
2
10
2
4
2
5
3
5
4
4
2
6
4
3
8
4
4
4
4
4
4
4
4
6
2
10
2
4
2
5
3
5
4
4
2
6
4
3
8
4
4
4
4
4
4
4
4
6
2
10
2
4
2
5
3
5
4
4
2
6
4
3
8
4
4
4
4
4
4
4
4
6
2
9
2
4
2
5
3
5
4
4
2
6
3
3
8
4
4
4
4
4
4
4
4
6
2
10
3
4
2
5
3
5
4
4
2
6
4
3
8
4
4
4
4
4
4
4
4
7
2
9
3
4
2
5
3
4
4
4
2
6
4
3
8
4
4
4
4
4
4
4
4
7
2
10
3
4
2
5
3
5
4
4
2
6
4
3
8
4
4
4
4
4
4
4
4
7
2
10
3
4
2
5
3
5
4
4
2
6
4
3
8
4
4
4
4
4
4
4
4
7
2
9
3
4
2
5
3
5
4
4
2
6
3
3
8
4
4
4
4
4
4
4
4
7
2
10
3
4
2
5
3
5
4
4
2
6
4
3
8
4
4
4
4
4
4
4
4
7
2
10
3
4
2
5
3
5
4
4
2
6
4
3
8
4
4
4
4
4
4
4
4
7
2
9
3
4
2
5
3
5
4
4
2
6
3
3
8
4
4
4
4
4
4
4
4
7
2
9
3
4
2
5
3
5
4
4
2
6
3
3
8
4
4
4
4
4
4
4
4
7
2
9
2
4
2
5
3
5
4
4
2
6
3
3
8
4
4
4
4
4
4
4
4
6
2
10
3
4
2
5
3
5
4
4
2
6
4
3
8
4
4
4
4
4
4
4
4
7
2
10
3
4
2
5
3
5
4
4
2
6
4
3
8
4
4
4
4
4
4
4
4
7
2
10
3
4
2
5
3
5
4
4
2
6
4
3
8
4
4
4
4
4
4
4
4
7
2
10
3
4
2
5
3
5
4
4
2
6
4
3
8
4
4
4
4
4
4
4
4
7
2
10
3
4
2
5
3
5
4
4
2
6
4
3
8
4
4
4
4
4
4
4
4
7
2
10
3
4
2
5
3
5
4
4
2
6
4
3
8
4
4
4
4
4
4
4
4
7
2
9
3
4
2
5
3
4
4
4
2
6
4
3
8
4
4
4
4
4
4
4
4
7
2
10
3
4
2
5
3
5
4
4
2
6
4
3
8
4
4
4
4
4
4
4
4
7
2
10
3
4
2
5
3
5
4
4
2
6
4
3
8
4
4
4
4
4
4
4
4
7
2
10
3
4
2
5
3
5
4
4
2
6
4
3
8
4
4
4
4
4
4
4
4
7
2
9
3
4
2
5
3
4
4
4
2
6
4
3
8
4
4
4
4
4
4
4
4
7
2
10
3
4
2
5
3
5
4
4
2
6
4
3
8
4
4
4
4
4
4
4
4
7
2
10
3
4
2
5
3
5
4
4
2
6
4
3
8
4
4
4
4
4
4
4
4
7
2
10
3
4
2
5
3
5
4
4
2
6
4
3
8
4
4
4
4
4
4
4
4
7
2
10
3
4
2
5
3
5
4
4
2
6
4
3
8
4
4
4
4
4
4
4
4
7
2
10
3
4
2
4
3
5
4
4
2
6
4
3
8
4
4
4
4
4
4
4
4
6
2
10
3
4
2
5
3
5
4
4
2
6
4
3
8
4
4
4
4
4
4
4
4
7
2
10
3
4
2
5
3
5
4
4
2
6
4
3
8
4
4
4
4
4
4
4
4
7
2
10
3
4
2
5
3
5
4
4
2
6
4
3
8
4
4
4
4
4
4
4
4
7
2
9
3
4
2
5
3
4
4
4
2
6
4
3
8
4
4
4
4
4
4
4
4
7
2
10
3
4
2
5
3
5
4
4
2
6
4
3
8
4
4
4
4
4
4
4
4
7
2
10
3
4
2
5
3
5
4
4
2
6
4
3
8
4
4
4
4
4
4
4
4
7
2
10
3
4
2
5
3
5
4
4
2
6
4
3
8
4
4
4
4
4
4
4
4
7
2
10
3
4
2
5
3
5
4
4
2
6
4
3
8
4
4
4
4
4
4
4
4
7
2
10
3
4
2
4
3
5
4
4
2
6
4
3
8
4
4
4
4
4
4
4
4
6
2
10
3
4
2
4
3
5
4
4
2
6
4
3
8
4
4
4
4
4
4
4
4
6
2
10
3
4
2
5
3
5
4
4
2
6
4
3
8
4
4
4
4
4
4
4
4
7
2
10
3
4
2
5
3
5
4
4
2
6
4
3
8
4
4
4
4
4
4
4
4
7
2
9
3
4
2
5
3
5
4
4
2
6
3
3
8
4
4
4
4
4
4
4
4
7
2
10
3
4
2
5
3
5
4
4
2
6
4
3
8
4
4
4
4
4
4
4
4
7
2
9
3
4
2
5
3
4
4
4
2
6
4
3
8
4
4
4
4
4
4
4
4
7
2
10
3
4
2
5
3
5
4
4
2
6
4
3
8
4
4
4
4
4
4
4
4
7
2
10
3
4
2
5
3
5
4
4
2
6
4
3
8
4
4
4
4
4
4
4
4
7
2
10
3
4
2
5
3
5
4
4
2
6
4
3
8
4
4
4
4
4
4
4
4
7
2
10
3
4
2
5
3
5
4
4
2
6
4
3
8
4
4
4
4
4
4
4
4
7
2
9
3
4
2
5
3
4
4
4
2
6
4
3
8
4
4
4
4
4
4
4
4
7
2
9
3
4
2
5
3
4
4
4
2
6
4
3
8
4
4
4
4
4
4
4
4
7
2
9
3
4
2
5
3
4
4
4
2
6
4
3
8
4
4
4
4
4
4
4
4
7
2
9
3
4
2
5
3
4
4
4
2
6
4
3
8
4
4
4
4
4
4
4
4
7
2
9
3
4
2
5
3
4
4
4
2
6
4
3
8
4
4
4
4
4
4
4
4
7
2
9
3
4
2
5
3
4
4
4
2
6
4
3
8
4
4
4
4
4
4
4
4
7
2
10
3
4
2
5
3
5
4
4
2
6
4
3
8
4
4
4
4
4
4
4
4
7
2
9
3
4
2
5
3
4
4
4
2
6
4
3
8
4
4
4
4
4
4
4
4
7
2
10
3
4
2
5
3
5
4
4
2
6
4
3
8
4
4
4
4
4
4
4
4
7
2
9
3
4
2
5
3
4
4
4
2
6
4
3
8
4
4
4
4
4
4
4
4
7
2
9
3
4
2
5
3
4
4
4
2
6
4
3
8
4
4
4
4
4
4
4
4
7
2
9
3
4
2
5
3
4
4
4
2
6
4
3
8
4
4
4
4
4
4
4
4
7
2
9
3
4
2
5
3
4
4
4
2
6
4
3
8
4
4
4
4
4
4
4
4
7
2
10
3
4
2
5
3
5
4
3
2
6
3
3
8
4
4
4
4
4
4
4
4
7
2
10
3
4
2
5
3
5
4
3
2
6
3
3
8
4
4
4
4
4
4
4
4
7
2
9
3
4
2
5
3
4
4
3
2
6
3
3
8
4
4
4
4
4
4
4
4
7
2
9
3
4
2
5
3
4
4
3
2
6
3
3
8
4
4
4
4
4
4
4
4
7
2
10
3
4
2
5
3
5
4
3
2
6
3
3
8
4
4
4
4
4
4
4
4
7
2
10
3
4
2
5
3
5
4
3
2
6
3
3
8
4
4
4
4
4
4
4
4
7
2
10
3
4
2
5
3
5
4
3
2
6
3
3
8
4
4
4
4
4
4
4
4
7
2
10
3
4
2
4
3
5
4
3
2
6
3
3
8
4
4
4
4
4
4
4
4
6
2
10
3
4
2
4
3
5
4
3
2
6
3
3
8
4
4
4
4
4
4
4
4
6
2
10
3
4
2
4
3
5
4
3
2
6
3
3
8
4
4
4
4
4
4
4
4
6
2
9
3
4
2
5
3
5
4
3
2
6
2
3
8
4
4
4
4
4
4
4
4
7
2
10
3
4
2
5
3
5
4
3
2
6
3
3
8
4
4
4
4
4
4
4
4
7
2
10
3
4
2
6
3
5
4
3
2
6
3
4
8
4
4
4
4
4
4
4
4
7
2
10
3
4
2
6
3
5
4
3
2
6
3
4
8
4
4
4
4
4
4
4
4
7
2
10
3
4
2
6
3
5
4
3
2
6
3
4
8
4
4
4
4
4
4
4
4
7
2
10
2
4
2
5
3
5
4
3
2
6
3
4
8
4
4
4
4
4
4
4
4
5
2
9
3
4
2
5
3
5
4
3
2
6
2
3
8
4
4
4
4
4
4
4
4
7
2
10
3
4
2
6
3
5
4
3
2
6
3
4
8
4
4
4
4
4
4
4
4
7
2
10
2
4
2
6
3
5
4
3
2
6
3
4
8
4
4
4
4
4
4
4
4
6
2
9
3
4
2
6
3
4
4
3
2
6
3
4
8
4
4
4
4
4
4
4
4
7
2
9
3
4
2
6
3
4
4
3
2
6
3
4
8
4
3
3
4
4
4
4
4
7
2
9
2
4
2
6
3
4
4
3
2
6
3
4
8
4
4
4
4
4
4
4
4
6
2
8
3
4
2
6
3
4
4
3
2
6
2
4
8
4
3
3
4
4
4
4
4
7
2
9
2
4
2
6
3
5
4
3
2
6
2
4
8
4
4
4
4
4
4
4
4
6
2
9
3
4
2
6
3
5
4
3
2
6
2
4
8
4
4
4
4
4
4
4
4
7
2
9
2
4
2
6
3
5
4
3
2
6
2
4
8
4
4
4
4
4
4
4
4
6
2
10
3
4
2
6
3
5
4
3
2
6
3
4
8
4
4
4
4
4
4
4
4
7
2
10
3
4
2
6
3
5
4
3
2
6
3
4
8
4
4
4
4
4
4
4
4
7
2
10
3
4
2
6
3
5
4
3
2
6
3
4
8
4
4
4
4
4
4
4
4
7
2
10
3
4
2
6
3
5
4
3
2
6
3
4
8
4
4
4
4
4
4
4
4
7
2
10
3
4
2
6
3
5
4
3
2
6
3
4
8
4
4
4
4
4
4
4
4
7
2
9
3
4
2
5
3
4
4
3
2
6
3
3
8
4
4
4
4
4
4
4
4
7
2
9
3
4
2
5
3
4
4
3
2
6
3
3
8
4
4
4
4
4
4
4
4
7
2
9
3
4
2
5
3
4
4
3
2
6
3
3
8
4
4
4
4
4
4
4
4
7
2
9
3
4
2
5
3
4
4
3
2
6
3
3
8
4
4
4
4
4
4
4
4
7
2
8
3
4
2
5
3
4
4
3
2
6
2
3
8
4
4
4
4
4
4
4
4
7
2
9
3
4
2
4
3
4
4
3
2
6
3
3
8
4
4
4
4
4
4
4
4
6
2
9
3
4
2
5
3
4
4
3
2
7
3
3
8
5
4
4
4
4
4
4
4
7
2
9
3
4
2
5
3
4
4
3
2
6
3
3
8
4
4
4
4
4
4
4
4
7
2
9
3
4
2
5
3
4
4
3
2
6
3
3
8
4
4
4
4
4
4
4
4
7
2
9
3
4
2
5
3
5
4
3
2
6
3
3
9
4
4
4
4
4
4
4
4
7
2
9
3
4
2
5
3
4
4
3
2
6
3
3
8
4
4
4
4
4
4
4
4
7
2
9
2
4
2
5
3
4
4
3
2
6
3
3
8
4
4
4
4
4
4
4
4
6
2
9
3
4
2
5
3
4
4
3
2
6
3
3
8
4
4
4
4
4
4
4
4
7
2
9
3
4
2
6
3
4
4
3
2
6
3
4
8
4
4
4
4
4
4
4
4
7
2
9
2
4
2
5
3
4
4
3
2
6
3
3
8
4
4
4
4
4
4
4
4
6
2
9
3
4
2
5
3
4
4
3
2
6
3
3
8
4
4
4
4
4
4
4
4
7
2
9
3
4
2
5
3
4
4
3
2
6
3
3
8
4
4
4
4
4
4
4
4
7
2
9
3
4
2
5
3
4
4
3
2
6
3
3
8
4
4
4
4
4
4
4
4
7
2
9
3
4
2
5
3
4
4
3
2
6
3
3
8
4
4
4
4
4
4
4
4
7
2
9
3
4
2
5
3
4
4
3
2
6
3
3
8
4
4
4
4
4
4
4
4
7
2
9
3
4
2
5
3
4
4
3
2
6
3
3
8
4
4
4
4
4
4
4
4
7
2
9
3
4
2
5
3
4
4
3
2
6
3
3
8
4
4
4
4
4
4
4
4
7
2
9
2
4
2
5
3
4
4
3
2
6
3
3
8
4
3
3
4
4
4
4
4
6
2
9
3
4
2
5
3
4
4
3
2
6
3
3
8
4
3
3
4
4
4
4
4
7
2
9
3
4
2
5
3
4
4
3
2
6
3
3
8
4
3
3
4
4
4
4
4
7
2
9
3
4
2
5
3
4
4
3
2
6
3
3
8
4
4
4
4
4
4
4
4
7
2
9
3
4
2
4
3
4
4
3
2
7
3
3
8
4
3
3
4
4
4
4
4
7
2
9
3
4
2
5
3
4
4
3
2
6
3
3
8
4
3
3
4
4
4
4
4
7
2
9
3
4
2
5
3
4
4
3
2
6
3
3
8
4
4
4
4
4
4
4
4
7
2
9
3
4
2
5
3
4
4
3
2
6
3
3
8
4
3
3
4
4
4
4
4
7
2
9
3
4
2
5
3
4
4
3
2
6
3
3
8
4
3
3
4
4
4
4
4
7
2
9
3
4
2
5
3
4
4
3
2
6
3
3
8
4
3
3
4
4
4
4
4
7
2
9
3
4
2
5
3
4
4
3
2
6
3
3
8
4
4
4
4
4
4
4
4
7
2
9
2
4
2
5
3
4
4
3
2
6
3
3
8
4
3
3
4
4
4
4
4
6
2
8
3
4
2
5
3
4
4
3
2
6
2
3
8
4
3
3
4
4
4
4
4
7
2
9
3
4
2
4
3
4
4
3
2
6
3
3
8
4
4
4
4
4
4
4
4
6
2
9
3
4
2
5
3
4
4
3
2
6
3
3
8
4
4
4
4
4
4
4
4
7
2
9
3
4
2
5
3
4
4
3
2
6
3
3
8
4
4
4
4
4
4
4
4
7
2
8
3
4
2
5
3
4
4
3
2
6
2
3
8
4
4
4
4
4
4
4
4
7
2
8
3
4
2
5
3
4
4
3
2
6
2
3
8
4
4
4
4
4
4
4
4
7
2
9
3
4
2
5
3
4
4
3
2
7
3
3
8
4
4
4
4
4
4
4
4
8
2
9
3
4
2
5
3
4
4
3
2
6
3
3
8
4
4
4
4
4
4
4
4
7
2
9
2
4
2
5
3
4
4
3
2
6
3
3
8
4
4
4
4
4
4
4
4
6
2
9
3
4
2
5
3
4
4
3
2
6
3
3
8
4
4
4
4
4
4
4
4
7
2
9
3
4
2
5
3
4
4
4
2
6
4
3
8
4
3
3
4
4
4
4
4
7
2
9
3
4
2
5
3
4
4
3
2
6
3
3
8
4
3
3
4
4
4
4
4
7
2
9
3
4
2
5
3
4
4
3
2
7
3
3
8
4
3
3
4
4
4
4
4
8
2
9
2
4
2
5
3
4
4
4
2
6
4
3
8
4
3
3
4
4
4
4
4
6
2
9
3
4
2
5
3
4
4
3
2
6
3
3
8
4
3
3
4
4
4
4
4
7
2
9
2
4
2
5
3
4
4
3
2
6
3
3
8
4
3
3
4
4
4
4
4
6
2
9
2
4
2
5
3
4
4
4
2
6
4
3
8
4
3
3
4
4
4
4
4
6
2
9
2
4
2
5
3
4
4
4
2
6
4
3
8
4
3
3
4
4
4
4
4
6
2
9
2
4
2
5
3
4
4
4
2
6
4
3
8
4
3
3
4
4
4
4
4
6
2
9
3
4
2
5
3
4
4
4
2
6
4
3
8
4
3
3
4
4
4
4
4
7
2
9
3
4
2
5
3
4
4
4
2
6
4
3
8
4
3
3
4
4
4
4
4
7
2
9
2
4
2
5
3
4
4
4
2
6
4
3
8
4
3
3
4
4
4
4
4
6
2
9
3
4
2
5
3
4
4
4
2
6
4
3
8
4
3
3
4
4
4
4
4
7
2
9
3
4
2
5
3
4
4
4
2
6
4
3
8
4
3
3
4
4
4
4
4
7
2
9
3
4
2
4
3
4
4
3
2
6
3
3
7
4
3
3
4
4
4
4
4
7
2
9
2
4
2
5
3
4
4
3
2
6
3
3
8
4
3
3
4
4
4
4
4
6
2
9
3
4
2
5
3
4
4
3
2
6
3
3
8
4
3
3
4
4
4
4
4
7
2
9
3
4
3
5
3
4
4
3
2
6
3
3
8
5
3
3
4
4
4
4
4
7
2
9
3
4
2
4
3
4
4
3
2
6
3
3
7
4
3
3
4
4
4
4
4
7
2
9
3
4
2
4
3
4
4
3
2
6
3
3
7
4
3
3
4
4
4
4
4
7
2
9
3
4
2
4
3
4
4
3
2
6
3
3
7
4
3
3
4
4
4
4
4
7
2
9
3
4
2
4
3
4
4
3
2
6
3
3
7
4
3
3
4
4
4
4
4
7
2
9
3
4
2
4
3
4
4
3
2
6
3
3
7
4
3
3
4
4
4
4
4
7
2
9
3
4
2
5
3
4
4
3
2
6
3
3
8
4
3
3
4
4
4
4
4
7
2
9
3
4
2
4
3
4
4
3
2
6
3
3
7
4
3
3
4
4
4
4
4
7
2
9
3
4
2
5
3
4
4
4
2
6
4
3
8
4
3
3
4
4
4
4
4
7
2
9
3
4
2
5
3
4
4
4
2
6
4
3
8
4
4
4
4
4
4
4
4
7
2
9
3
4
2
5
3
4
4
4
2
6
4
3
8
4
3
3
4
4
4
4
4
7
2
9
3
4
2
5
3
4
4
4
2
6
4
3
8
4
3
3
4
4
4
4
4
7
2
9
3
4
2
5
3
4
4
4
2
6
4
3
8
4
3
3
4
4
4
4
4
7
2
9
3
4
2
6
3
4
4
4
2
6
4
4
8
4
3
3
4
4
4
4
4
7
2
9
2
4
2
6
3
4
4
4
2
6
4
4
8
4
3
3
4
4
4
4
4
6
2
9
3
4
2
6
3
4
4
4
2
6
4
4
8
4
3
3
4
4
4
4
4
7
2
9
3
4
2
5
3
4
4
4
2
6
4
3
8
4
3
3
4
4
4
4
4
7
2
9
3
4
2
6
3
4
4
4
2
6
4
4
8
4
3
3
4
4
4
4
4
7
2
9
3
4
2
6
3
4
4
4
2
6
4
4
7
3
3
3
4
4
4
4
4
7
2
9
3
4
2
6
3
4
4
4
2
6
4
4
8
4
3
3
4
4
4
4
4
7
2
9
3
4
2
6
3
4
4
4
2
6
4
4
8
4
3
3
4
4
4
4
4
7
2
9
3
4
2
6
3
4
4
4
2
6
4
4
8
4
3
3
4
4
4
4
4
7
2
9
3
4
2
5
3
4
4
4
2
6
4
3
8
4
3
3
4
4
4
4
4
7
2
9
3
4
2
5
3
4
4
4
2
6
4
3
8
4
3
3
4
4
4
4
4
7
2
9
3
4
2
5
3
4
4
4
2
6
4
3
8
4
3
3
4
4
4
4
4
7
2
9
3
4
2
5
3
4
4
4
2
6
4
3
8
4
3
3
4
4
4
4
4
7
2
9
3
4
2
5
3
4
4
4
2
6
4
3
8
4
3
3
4
4
4
4
4
7
2
8
3
4
2
5
3
4
4
4
2
6
3
3
8
4
3
3
4
4
4
4
4
7
2
8
3
4
2
5
3
5
4
4
2
6
3
3
9
4
3
3
4
4
4
4
4
7
2
8
2
4
2
5
3
4
4
4
2
6
3
3
8
4
3
3
4
4
4
4
4
6
2
8
3
4
2
5
3
4
4
4
2
6
3
3
8
4
3
3
4
4
4
4
4
7
2
9
3
4
2
4
3
4
4
4
2
6
4
3
8
4
3
3
4
4
4
4
4
6
2
9
3
4
2
5
3
4
4
4
2
6
4
3
8
4
3
3
4
4
4
4
4
7
2
8
3
4
2
5
3
4
4
4
2
6
3
3
8
4
3
3
4
4
4
4
4
7
2
9
3
4
2
5
3
4
4
4
2
6
4
3
8
4
3
3
4
4
4
4
4
7
2
8
3
4
2
5
3
4
4
4
2
6
3
3
8
4
3
3
4
4
4
4
4
7
2
9
3
4
2
5
3
4
4
4
2
6
4
3
8
4
3
3
4
4
4
4
4
7
2
9
3
4
2
5
3
4
4
4
2
6
4
3
8
4
3
3
4
4
4
4
4
7
2
9
3
4
2
5
3
4
4
4
2
6
4
3
8
4
4
4
4
4
4
4
4
7
2
8
2
4
2
4
3
4
4
4
2
6
3
3
6
3
3
3
4
4
4
4
4
6
2
9
3
4
2
4
3
4
4
4
2
6
4
3
7
4
3
3
4
4
4
4
4
7
2
9
2
4
2
5
3
4
4
4
2
6
4
3
8
4
3
3
4
4
4
4
4
6
2
9
2
4
2
5
3
4
4
4
2
6
4
3
8
4
3
3
4
4
4
4
4
6
2
9
2
4
2
5
3
4
4
4
2
6
4
3
8
4
3
3
4
4
4
4
4
6
2
9
2
4
2
5
3
4
4
4
2
6
4
3
8
4
3
3
4
4
4
4
4
6
2
9
2
4
2
5
3
4
4
4
2
6
4
3
8
4
3
3
4
4
4
4
4
6
2
9
2
4
2
5
3
4
4
4
2
6
4
3
8
4
3
3
4
4
4
4
4
6
2
9
3
4
2
5
3
4
4
4
2
6
4
3
8
4
3
3
4
4
4
4
4
7
2
9
3
4
2
4
3
4
4
4
2
6
4
3
7
4
3
3
4
4
4
4
4
7
2
9
3
4
2
4
3
4
4
4
2
6
4
3
7
4
3
3
4
4
4
4
4
7
2
8
3
4
2
4
3
4
4
4
2
6
3
3
7
4
3
3
4
4
4
4
4
7
2
9
3
4
2
4
3
4
4
4
2
6
4
3
7
4
3
3
4
4
4
4
4
7
2
9
3
4
2
4
3
5
4
4
2
7
3
3
7
4
3
3
4
4
4
4
4
8
2
10
3
4
2
4
3
5
4
4
2
6
4
3
7
4
3
3
4
4
4
4
4
7
2
10
3
4
2
4
3
5
4
4
2
6
4
3
7
4
3
3
4
4
4
4
4
7
2
9
3
4
2
4
3
5
4
4
2
6
3
3
7
4
3
3
4
4
4
4
4
7
2
10
3
4
2
5
3
5
4
3
2
6
3
4
6
3
3
3
4
4
4
4
4
7
2
10
3
4
2
4
3
5
4
4
2
6
4
3
7
4
3
3
4
4
4
4
4
7
2
9
3
4
2
4
3
5
4
4
2
6
3
3
7
4
3
3
4
4
4
4
4
7
2
9
3
4
2
4
3
5
4
4
2
6
3
3
7
4
3
3
4
4
4
4
4
7
2
9
3
4
2
4
3
5
4
3
2
6
2
3
7
4
3
3
4
4
4
4
4
7
2
10
3
4
2
5
3
5
4
3
2
6
3
3
8
4
3
3
4
4
4
4
4
7
2
9
3
4
2
4
3
5
4
4
2
6
3
3
7
4
3
3
4
4
4
4
4
7
2
9
3
4
2
5
3
5
4
3
2
6
2
3
8
4
3
3
4
4
4
4
4
7
2
9
3
4
2
6
3
5
4
3
2
6
2
4
8
4
3
3
4
4
4
4
4
7
2
10
3
4
2
5
3
5
4
3
2
6
3
3
8
4
3
3
4
4
4
4
4
7
2
10
3
4
2
5
3
5
4
4
2
6
4
3
8
4
3
3
4
4
4
4
4
7
2
10
3
4
2
6
3
5
4
4
2
6
4
4
8
4
3
3
4
4
4
4
4
7
2
9
3
4
2
4
3
5
4
4
2
6
3
3
7
4
3
3
4
4
4
4
4
7
2
10
3
4
2
4
3
5
4
4
2
6
4
3
7
4
3
3
4
4
4
4
4
7
2
10
3
4
2
4
3
5
4
4
2
6
4
3
7
4
3
3
4
4
4
4
4
7
2
10
3
4
2
4
3
5
4
4
2
6
4
3
7
4
3
3
4
4
4
4
4
7
2
9
3
4
2
5
3
5
4
3
2
6
2
3
8
4
3
3
4
4
4
4
4
7
2
10
3
4
2
4
3
5
4
3
2
6
3
3
7
4
3
3
4
4
4
4
4
7
2
9
3
4
2
5
3
5
4
3
2
6
2
3
8
4
3
3
4
4
4
4
4
7
2
10
3
4
2
5
4
6
4
3
2
6
3
3
8
4
3
3
4
4
4
4
4
7
2
10
3
4
2
5
3
5
4
4
2
6
4
3
8
4
3
3
4
4
4
4
4
7
2
9
3
4
2
4
3
5
4
4
2
6
3
3
7
4
3
3
4
4
4
4
4
7
2
9
3
4
2
4
3
5
4
4
2
6
3
3
7
4
3
3
4
4
4
4
4
7
2
10
3
4
2
4
3
5
4
3
2
6
3
3
7
4
3
3
4
4
4
4
4
7
2
9
3
4
2
4
3
5
4
3
2
6
2
3
7
4
3
3
4
4
4
4
4
7
2
9
2
4
2
4
3
4
4
3
2
6
3
3
7
4
3
3
4
4
4
4
4
6
2
9
3
4
2
4
3
4
4
3
2
6
3
3
7
4
3
3
4
4
4
4
4
7
2
9
3
4
2
4
3
4
4
3
2
6
3
3
7
4
3
3
4
4
4
4
4
7
2
10
2
4
2
4
3
5
4
3
2
6
3
3
7
4
3
3
4
4
4
4
4
6
2
9
3
4
2
4
3
4
4
3
2
6
3
3
7
4
3
3
4
4
4
4
4
7
2
9
3
4
2
4
3
4
4
3
2
6
3
3
7
4
3
3
4
4
4
4
4
7
2
9
3
4
2
4
3
4
4
3
2
6
3
3
7
4
3
3
4
4
4
4
4
7
2
9
3
4
2
4
3
4
4
3
2
6
3
3
7
4
3
3
4
4
4
4
4
7
2
9
3
4
2
4
3
4
4
3
2
6
3
3
7
4
3
3
4
4
4
4
4
7
2
9
3
4
2
4
3
4
4
4
2
7
4
3
6
3
3
3
4
4
4
4
4
8
2
9
3
4
2
4
3
4
4
4
2
6
4
3
7
4
3
3
4
4
4
4
4
7
2
8
3
4
2
4
3
4
4
4
2
6
4
3
7
3
3
3
4
4
4
4
4
7
2
9
3
4
2
4
3
5
4
4
2
6
4
3
7
3
3
3
4
4
4
4
4
7
2
9
3
4
2
4
3
5
4
4
2
6
4
3
7
3
3
3
4
4
4
4
4
7
2
9
3
4
2
4
3
5
4
4
2
6
4
3
7
3
3
3
4
4
4
4
4
7
2
10
3
4
2
4
3
5
4
4
2
6
4
3
7
4
3
3
4
4
4
4
4
7
2
10
3
4
2
4
3
5
4
4
2
6
4
3
6
3
3
3
4
4
4
4
4
7
2
9
3
4
2
4
3
4
4
4
2
6
4
3
7
4
3
3
4
4
4
4
4
7
2
9
3
4
2
4
3
5
4
4
2
6
4
3
7
3
3
3
4
4
4
4
4
7
2
9
2
4
2
4
3
4
4
4
2
7
4
3
7
4
3
3
4
4
4
4
4
7
2
9
3
4
2
4
3
4
4
4
2
6
4
3
7
4
3
3
4
4
4
4
4
7
2
9
2
4
2
4
3
4
4
4
2
6
4
3
7
4
3
3
4
4
4
4
4
6
2
9
2
4
2
4
4
4
4
5
2
6
4
3
7
4
3
3
4
4
4
4
4
6
2
10
3
4
2
4
4
5
4
5
2
6
4
3
7
4
4
4
4
4
4
4
4
7
2
10
3
4
2
4
3
5
4
4
2
6
4
3
7
4
4
4
4
4
4
4
4
7
2
9
2
4
2
4
3
4
4
3
2
7
3
3
7
4
3
3
4
4
4
4
4
7
2
9
2
4
2
4
3
4
4
3
2
6
3
3
7
4
4
4
4
4
4
4
4
6
2
9
2
4
2
4
3
4
4
4
2
6
4
3
7
4
4
4
4
4
4
4
4
6
2
9
2
4
3
4
3
4
4
4
2
6
4
3
7
4
4
4
4
5
4
4
4
6
2
9
3
4
2
4
3
4
4
4
2
6
4
3
7
4
3
3
4
4
4
4
4
7
2
9
2
4
2
4
3
4
4
4
2
6
4
3
7
4
3
3
4
4
4
4
4
6
2
9
2
4
2
5
3
4
4
3
2
6
3
4
7
4
3
3
4
4
4
4
4
6
2
9
2
4
2
5
3
4
4
3
2
6
3
4
7
4
3
3
4
4
4
4
4
6
2
9
2
4
2
5
3
4
4
3
2
7
3
4
7
4
3
3
4
4
4
4
4
7
2
9
2
4
2
5
3
4
4
3
2
7
3
4
7
4
3
3
4
4
4
4
4
7
2
9
3
4
2
5
3
4
4
4
2
7
4
4
7
4
3
3
4
4
4
4
4
8
2
9
3
4
2
5
3
4
4
3
2
7
3
4
7
4
3
3
4
4
4
4
4
8
2
9
3
4
2
4
3
4
4
4
2
7
4
4
7
4
3
3
4
4
4
4
4
7
2
9
3
4
2
4
3
4
4
4
2
7
4
4
7
4
3
3
4
4
4
4
4
7
2
9
3
4
2
5
3
4
4
3
2
7
3
4
7
4
3
3
4
4
4
4
4
8
2
9
3
4
2
4
3
4
4
3
2
7
3
4
7
4
3
3
4
4
4
4
4
7
2
9
3
4
2
5
3
4
4
3
2
7
3
4
6
3
3
3
4
4
4
4
4
8
2
9
3
4
2
5
3
4
4
3
2
7
3
4
7
4
3
3
4
4
4
4
4
8
2
9
3
4
2
5
3
4
4
3
2
7
3
4
7
4
2
3
3
4
4
4
4
8
2
9
3
4
2
5
3
4
4
3
2
7
3
4
7
4
2
3
3
4
4
4
4
8
2
9
3
4
2
4
3
4
4
3
2
7
3
3
7
4
2
3
3
4
4
4
4
8
2
9
3
4
2
4
3
4
4
4
2
7
4
3
7
4
2
3
3
4
4
4
4
8
2
9
3
4
2
4
3
4
4
3
2
7
3
3
7
4
2
3
3
4
4
4
4
8
2
9
3
4
2
4
3
4
4
3
2
7
3
3
7
4
2
3
3
4
4
4
4
8
2
9
3
4
2
4
3
4
4
3
2
7
3
3
7
4
2
3
3
4
4
4
4
8
2
9
3
4
2
3
3
4
4
3
2
7
3
3
7
4
2
3
3
4
4
4
4
7
2
9
3
4
2
4
3
4
4
3
2
6
3
3
7
4
2
3
3
4
4
4
4
7
2
9
3
4
2
3
3
4
4
3
2
7
3
3
7
4
2
3
3
4
4
4
4
7
2
9
2
4
2
3
3
4
4
3
2
6
3
3
7
4
2
3
3
4
4
4
4
5
2
9
3
4
2
3
3
4
4
3
2
6
3
3
7
4
2
3
3
4
4
4
4
6
2
9
3
4
2
3
3
4
4
3
2
6
3
3
7
4
2
3
3
4
4
4
4
6
2
9
3
4
2
3
3
4
4
3
2
7
3
3
7
4
2
3
3
4
4
4
4
7
2
9
2
4
2
3
3
4
4
3
2
6
3
3
7
4
2
3
3
4
4
4
4
5
2
9
3
4
2
4
3
4
4
3
2
6
3
4
7
4
3
3
4
4
4
4
4
6
2
9
3
4
2
3
3
4
4
3
2
6
3
3
7
4
2
3
3
4
4
4
4
6
2
9
3
4
2
5
3
4
4
3
2
6
3
4
8
4
2
3
3
4
4
4
4
6
2
9
3
4
2
5
3
4
4
3
2
6
3
4
8
4
2
3
3
4
4
4
4
6
2
9
3
4
2
5
3
4
4
3
2
6
3
4
8
4
2
3
3
4
4
4
4
6
2
9
3
4
2
5
3
4
4
3
2
7
3
4
8
5
2
3
3
4
4
4
4
6
2
9
3
4
2
4
3
4
4
3
2
6
3
3
8
4
2
3
3
4
4
4
4
6
2
9
3
4
2
5
3
4
4
3
2
6
3
4
7
4
2
3
3
4
4
4
4
7
2
8
3
4
2
5
3
4
4
2
2
6
3
4
8
4
2
3
3
4
4
4
4
6
2
8
3
4
2
5
3
4
4
2
2
6
3
4
8
4
2
3
3
4
4
4
4
6
2
9
3
4
2
5
3
4
4
3
2
6
3
4
8
4
2
3
3
4
4
4
4
6
2
9
3
4
2
5
3
4
4
3
2
6
3
4
8
4
2
3
3
4
4
4
4
6
2
9
3
4
2
4
3
4
4
3
2
7
3
4
7
5
3
3
4
4
4
4
4
6
2
8
3
4
2
4
3
4
4
3
2
6
2
4
7
4
2
3
3
4
4
4
4
6
2
9
3
4
2
4
3
4
4
3
2
6
3
4
7
4
2
3
3
4
4
4
4
6
2
9
3
4
2
4
3
4
4
3
2
6
3
4
7
4
2
3
3
4
4
4
4
6
2
9
3
4
2
4
3
4
4
3
2
6
3
4
7
4
2
3
3
4
4
4
4
6
2
9
3
4
2
4
3
4
4
3
2
6
3
4
7
4
2
3
3
4
4
4
4
6
2
10
3
4
2
4
3
5
4
3
2
6
3
4
7
4
2
3
3
4
4
4
4
6
2
10
3
4
2
4
3
5
4
3
2
6
3
4
7
4
2
3
3
4
4
4
4
6
2
10
3
4
2
4
3
5
4
3
3
6
3
4
7
4
2
3
3
4
5
4
4
6
2
10
3
4
2
4
3
5
4
3
2
6
3
4
7
4
2
3
3
4
4
4
4
6
2
9
3
4
2
4
3
5
4
2
3
6
3
4
7
4
2
3
3
4
5
4
4
6
2
10
3
4
2
4
3
5
4
3
3
6
3
4
7
4
2
3
3
4
5
4
4
6
2
9
3
4
2
4
3
5
4
2
3
6
3
4
7
4
2
3
3
4
5
4
4
6
2
10
3
4
2
4
3
5
4
3
2
6
3
4
7
4
2
3
3
4
4
4
4
6
2
10
3
4
2
4
3
5
4
3
3
6
3
4
7
4
2
3
3
4
5
4
4
6
2
10
3
4
2
4
3
5
4
3
2
6
3
4
7
4
2
3
3
4
4
4
4
6
2
10
3
4
2
5
3
5
4
3
2
6
3
4
7
4
2
3
3
4
4
4
4
7
2
10
3
4
2
4
3
5
4
3
2
6
3
4
7
4
2
3
3
4
4
4
4
6
2
10
3
4
2
4
3
5
4
3
2
6
3
4
7
4
2
3
3
4
4
4
4
6
2
10
3
4
2
4
3
5
4
3
2
6
3
4
7
4
3
3
4
4
4
4
4
6
2
10
3
4
2
4
3
5
4
3
2
6
3
4
7
4
3
3
4
4
4
4
4
6
2
10
3
4
2
4
3
5
4
3
2
6
3
4
7
4
3
3
4
4
4
4
4
6
2
9
3
4
2
4
3
4
4
3
2
6
3
4
7
4
3
3
4
4
4
4
4
6
2
10
3
4
2
4
3
5
4
3
2
6
3
4
7
4
3
3
4
4
4
4
4
6
2
9
3
4
2
4
3
4
4
3
2
6
3
4
7
4
3
3
4
4
4
4
4
6
2
9
3
4
2
4
3
4
4
3
2
6
3
4
7
4
3
3
4
4
4
4
4
6
2
10
3
4
2
4
3
5
4
3
2
6
3
4
7
4
3
3
4
4
4
4
4
6
2
10
3
4
2
5
3
5
4
3
2
6
3
4
8
4
3
3
4
4
4
4
4
6
2
10
3
4
2
5
3
5
4
3
2
6
3
4
8
4
3
3
4
4
4
4
4
6
2
10
3
4
2
5
3
5
4
3
2
6
3
4
8
4
3
3
4
4
4
4
4
6
2
10
3
4
2
5
3
5
4
3
2
6
3
4
8
4
3
3
4
4
4
4
4
6
2
10
2
4
2
4
3
5
4
3
2
6
3
3
8
4
2
3
3
4
4
4
4
5
2
10
3
4
2
4
3
5
4
3
2
6
3
3
8
4
3
3
4
4
4
4
4
6
2
10
3
4
2
4
3
5
4
3
2
6
3
3
8
4
3
3
4
4
4
4
4
6
2
10
3
4
2
4
3
5
4
3
2
6
3
3
8
4
3
3
4
4
4
4
4
6
2
9
3
4
2
5
3
5
4
3
2
6
2
4
8
4
2
3
3
4
4
4
4
6
2
10
3
4
2
5
3
5
4
3
2
6
3
4
8
4
3
3
4
4
4
4
4
6
2
10
3
4
2
4
3
5
4
3
2
6
3
4
7
4
3
3
4
4
4
4
4
6
2
10
3
4
2
5
3
5
4
3
2
6
3
4
8
4
3
3
4
4
4
4
4
6
2
10
3
4
2
5
3
5
4
3
2
6
3
4
8
4
2
3
3
4
4
4
4
6
2
10
3
4
2
5
3
5
4
3
2
6
3
4
8
4
3
3
4
4
4
4
4
6
2
10
3
4
2
5
3
5
4
3
2
6
3
4
8
4
3
3
4
4
4
4
4
6
2
10
3
4
2
5
3
5
4
3
2
6
3
4
8
4
3
3
4
4
4
4
4
6
2
10
3
4
2
5
3
5
4
3
2
6
3
4
8
4
3
3
4
4
4
4
4
6
2
10
3
4
2
5
3
5
4
3
2
6
3
4
8
4
3
3
4
4
4
4
4
6
2
10
3
4
2
5
3
5
4
3
2
6
3
4
8
4
3
3
4
4
4
4
4
6
2
10
3
4
2
5
3
5
4
3
2
6
3
4
8
4
3
3
4
4
4
4
4
6
2
10
3
4
2
5
3
5
4
3
2
6
3
4
8
4
3
3
4
4
4
4
4
6
2
10
3
4
2
5
3
5
4
3
2
6
3
4
8
4
3
3
4
4
4
4
4
6
2
10
3
4
2
5
3
5
4
3
2
6
3
4
8
4
2
3
3
4
4
4
4
6
2
10
3
4
2
5
3
5
4
3
2
6
3
4
8
4
3
3
4
4
4
4
4
6
2
10
3
4
2
5
3
5
4
3
2
6
3
4
8
4
2
3
3
4
4
4
4
6
2
10
3
4
2
5
3
5
4
3
2
6
3
4
8
4
2
3
3
4
4
4
4
6
2
10
3
4
2
5
3
5
4
3
2
6
3
4
8
4
3
3
4
4
4
4
4
6
2
9
3
4
2
5
3
5
4
3
2
6
2
4
8
4
3
3
4
4
4
4
4
6
2
9
2
4
2
5
3
5
4
3
2
6
2
4
8
4
2
3
3
4
4
4
4
5
2
9
3
4
2
5
3
5
4
3
2
6
2
4
8
4
3
3
4
4
4
4
4
6
2
9
2
4
2
5
3
5
4
3
2
6
2
4
8
4
3
3
4
4
4
4
4
5
2
10
3
4
2
5
3
5
4
3
2
6
3
4
8
4
2
3
3
4
4
4
4
6
2
9
3
4
2
5
3
6
4
3
2
6
2
4
9
4
2
3
3
4
4
4
4
6
2
9
3
4
2
5
3
5
4
3
2
6
2
4
8
4
3
3
4
4
4
4
4
6
2
9
3
4
2
4
3
5
4
3
2
6
2
3
8
4
2
3
3
4
4
4
4
6
2
9
2
4
2
5
3
5
4
3
2
6
2
4
8
4
3
3
4
4
4
4
4
5
2
9
3
4
2
5
3
6
4
3
2
6
2
4
9
4
2
3
3
4
4
4
4
6
2
10
3
4
2
5
3
5
4
3
2
6
3
4
8
4
2
3
3
4
4
4
4
6
2
9
3
4
2
5
3
5
4
3
2
6
2
4
8
4
2
3
3
4
4
4
4
6
2
9
3
4
2
5
3
5
4
3
2
6
2
4
8
4
2
3
3
4
4
4
4
6
2
9
3
4
2
5
3
5
4
3
2
6
2
4
8
4
2
3
3
4
4
4
4
6
2
9
3
4
2
5
3
5
4
3
2
6
2
4
8
4
2
3
3
4
4
4
4
6
2
9
3
4
2
5
3
5
4
3
2
6
2
4
8
4
2
3
3
4
4
4
4
6
2
9
3
4
2
5
3
5
4
3
3
6
2
4
8
4
2
3
3
4
5
4
4
6
2
10
3
4
2
5
3
6
4
3
3
6
3
4
9
4
2
3
3
4
5
4
4
6
2
9
3
4
2
5
3
6
4
3
3
6
2
4
9
4
2
3
3
4
5
4
4
6
2
9
3
4
2
5
3
5
4
3
2
6
2
4
8
4
3
3
4
4
4
4
4
6
2
9
3
4
2
5
3
5
4
3
3
6
2
4
8
4
3
3
4
4
5
4
4
6
2
8
3
4
2
5
3
5
4
2
2
6
2
4
8
4
3
3
4
4
4
4
4
6
2
9
3
4
2
5
3
5
4
3
3
6
2
4
8
4
3
3
4
4
5
4
4
6
2
8
3
4
2
5
3
5
4
2
3
6
2
4
8
4
3
3
4
4
5
4
4
6
2
8
3
4
2
5
3
5
4
2
2
6
2
4
8
4
3
3
4
4
4
4
4
6
2
9
3
4
2
5
3
5
4
3
2
6
2
4
8
4
2
3
3
4
4
4
4
6
2
9
3
4
2
5
3
5
4
3
2
6
2
4
8
4
2
3
3
4
4
4
4
6
2
10
3
4
2
5
3
5
4
3
2
6
3
4
8
4
2
3
3
4
4
4
4
6
2
9
3
4
2
4
3
5
4
3
2
6
2
3
8
4
2
3
3
4
4
4
4
6
2
9
3
4
2
5
3
5
4
3
2
6
2
4
8
4
2
3
3
4
4
4
4
6
2
10
3
4
2
5
3
5
4
3
2
6
3
4
8
4
2
3
3
4
4
4
4
6
2
10
3
4
2
5
3
5
4
3
2
6
3
4
8
4
2
3
3
4
4
4
4
6
2
10
3
4
2
5
3
5
4
3
2
6
3
4
8
4
2
3
3
4
4
4
4
6
2
10
3
4
2
4
3
5
4
3
2
6
3
4
7
4
2
3
3
4
4
4
4
6
2
9
3
4
2
5
3
5
4
3
2
6
2
4
8
4
2
3
3
4
4
4
4
6
2
9
4
4
2
5
3
5
4
3
2
6
2
4
8
5
2
3
3
4
4
4
4
6
2
9
4
4
2
5
3
5
4
3
2
6
2
4
7
5
2
3
3
4
4
4
4
7
2
9
4
4
2
5
3
5
4
3
2
6
2
4
7
5
2
3
3
4
4
4
4
7
2
9
3
4
2
5
3
5
4
3
2
6
2
4
8
4
2
3
3
4
4
4
4
6
2
10
3
4
2
4
3
5
4
3
2
6
3
4
7
4
2
3
3
4
4
4
4
6
2
8
4
4
2
5
3
5
4
2
2
6
2
4
8
5
2
3
3
4
4
4
4
6
2
8
4
4
2
3
3
5
4
2
2
6
2
3
7
5
2
3
3
4
4
4
4
6
2
8
4
4
2
4
3
5
4
2
2
6
2
3
7
5
2
3
3
4
4
4
4
7
2
9
4
4
2
4
3
5
4
3
2
6
2
3
7
5
2
3
3
4
4
4
4
7
2
9
3
4
2
4
3
5
4
2
2
6
3
3
8
4
2
3
3
4
4
4
4
6
2
9
4
4
2
4
3
5
4
2
2
6
3
3
8
5
2
3
3
4
4
4
4
6
2
8
4
4
2
5
3
5
4
2
2
6
2
4
8
5
2
3
3
4
4
4
4
6
2
8
3
4
2
4
3
5
4
2
2
6
2
3
8
5
2
3
3
4
4
4
4
5
2
9
3
4
2
4
3
5
4
2
2
6
3
4
7
5
2
3
3
4
4
4
4
5
2
9
4
4
2
5
3
5
4
2
2
6
3
4
8
5
2
3
3
4
4
4
4
6
2
9
4
4
2
5
3
5
4
2
2
6
3
4
8
5
2
3
3
4
4
4
4
6
2
9
4
4
2
5
3
5
4
2
2
6
3
4
8
5
2
3
3
4
4
4
4
6
2
9
4
4
2
4
3
5
4
2
2
6
3
4
7
5
2
3
3
4
4
4
4
6
2
9
4
4
2
5
3
5
4
2
2
6
3
4
8
5
2
3
3
4
4
4
4
6
2
9
4
4
2
4
3
5
4
2
2
6
3
3
8
5
2
3
3
4
4
4
4
6
2
9
3
4
2
4
3
5
4
2
2
6
3
3
8
4
2
3
3
4
4
4
4
6
2
9
3
4
2
4
3
5
4
2
2
6
3
3
8
4
2
3
3
4
4
4
4
6
2
8
3
4
2
4
3
5
4
2
2
6
2
3
8
4
2
3
3
4
4
4
4
6
2
9
4
4
2
4
3
5
4
2
2
6
3
3
8
5
2
3
3
4
4
4
4
6
2
9
4
4
2
5
3
5
4
2
2
6
3
3
8
5
2
3
3
4
4
4
4
7
2
8
4
4
3
4
3
5
4
2
2
6
2
3
8
6
2
3
3
4
4
4
4
6
2
9
4
4
2
4
3
5
4
2
2
6
3
3
8
5
2
3
3
4
4
4
4
6
2
9
4
4
2
5
3
5
4
2
2
6
3
3
8
5
2
3
3
4
4
4
4
7
2
8
4
4
2
5
3
5
4
2
2
6
2
3
8
5
2
3
3
4
4
4
4
7
2
9
4
4
2
4
3
5
4
2
2
6
3
3
8
5
2
3
3
4
4
4
4
6
2
9
4
4
2
4
3
5
4
2
2
6
3
3
8
5
2
3
3
4
4
4
4
6
2
9
4
4
2
4
3
5
4
2
2
6
3
3
8
5
2
3
3
4
4
4
4
6
2
9
4
4
2
4
3
5
4
2
2
6
3
3
8
5
2
3
3
4
4
4
4
6
2
9
4
4
2
4
3
5
4
2
3
6
3
3
8
5
2
3
3
4
5
4
4
6
2
10
4
4
2
4
3
5
4
3
2
6
3
3
8
5
2
3
3
4
4
4
4
6
2
9
3
4
2
3
3
5
4
2
2
6
3
3
7
5
2
3
3
4
4
4
4
5
2
9
3
4
2
4
3
5
4
2
2
6
3
4
7
4
2
3
3
4
4
4
4
6
2
9
4
4
2
4
3
5
4
3
2
6
2
4
7
5
2
3
3
4
4
4
4
6
2
9
3
4
2
4
3
5
4
2
2
6
3
4
7
4
2
3
3
4
4
4
4
6
2
9
4
4
2
4
3
5
4
2
2
6
3
4
7
5
2
3
3
4
4
4
4
6
2
9
4
4
2
4
3
5
4
2
2
6
3
4
7
5
2
3
3
4
4
4
4
6
2
9
4
4
2
4
3
5
4
2
2
6
3
4
7
5
2
3
3
4
4
4
4
6
2
9
4
4
2
4
3
5
4
2
2
6
3
4
7
5
2
3
3
4
4
4
4
6
2
10
4
4
2
4
3
5
4
3
2
6
3
3
8
5
2
3
3
4
4
4
4
6
2
10
3
4
2
4
3
5
4
3
2
6
3
4
7
4
2
3
3
4
4
4
4
6
2
10
4
4
2
5
3
5
4
3
2
6
3
4
8
5
2
3
3
4
4
4
4
6
2
10
4
4
2
5
3
5
4
3
3
6
3
4
8
5
2
3
3
4
5
4
4
6
2
10
4
4
2
5
3
5
4
3
2
6
3
4
8
5
2
3
3
4
4
4
4
6
2
10
4
4
2
5
3
5
4
3
2
6
3
4
8
5
2
3
3
4
4
4
4
6
2
10
3
4
2
3
3
5
4
3
2
6
3
3
7
4
2
3
3
4
4
4
4
6
2
10
4
4
2
3
3
5
4
3
2
6
3
3
7
5
2
3
3
4
4
4
4
6
2
10
3
4
2
3
3
5
4
3
2
6
3
3
7
4
2
3
3
4
4
4
4
6
2
10
3
4
2
4
3
5
4
3
2
6
3
3
8
5
2
3
3
4
4
4
4
5
2
10
4
4
2
4
3
5
4
3
2
6
3
3
8
5
2
3
3
4
4
4
4
6
2
10
3
4
2
4
3
5
4
3
2
6
3
3
8
4
2
3
3
4
4
4
4
6
2
10
4
4
2
4
3
5
4
3
2
6
3
3
8
5
2
3
3
4
4
4
4
6
2
10
4
4
2
3
3
5
4
3
2
6
3
3
7
5
2
3
3
4
4
4
4
6
2
10
4
4
2
3
3
5
4
3
2
6
3
3
7
5
2
3
3
4
4
4
4
6
2
10
4
4
2
4
3
5
4
3
2
6
3
3
7
5
2
3
3
4
4
4
4
7
2
10
4
4
2
3
3
5
4
3
2
6
3
3
7
5
2
3
3
4
4
4
4
6
2
10
3
4
2
4
3
5
4
3
2
7
3
3
8
4
2
3
3
4
4
4
4
7
2
10
4
4
2
4
3
5
4
3
2
7
3
3
8
5
2
3
3
4
4
4
4
7
2
10
4
4
2
4
3
5
4
3
2
7
3
3
8
5
2
3
3
4
4
4
4
7
2
10
4
4
2
3
3
5
4
3
2
6
3
3
7
5
2
3
3
4
4
4
4
6
2
10
4
4
2
4
3
5
4
3
2
7
3
3
7
5
2
3
3
4
4
4
4
8
2
10
4
4
2
4
3
5
4
3
2
6
3
3
7
5
2
3
3
4
4
4
4
7
2
10
4
4
2
4
3
5
4
3
2
6
3
3
7
5
2
3
3
4
4
4
4
7
2
10
4
4
2
4
3
5
4
3
2
6
3
3
7
5
2
3
3
4
4
4
4
7
2
9
4
4
2
4
3
5
4
2
2
6
3
3
7
5
2
3
3
4
4
4
4
7
2
10
3
4
2
4
3
5
4
3
2
6
3
3
7
4
2
3
3
4
4
4
4
7
2
10
4
4
2
4
3
5
4
3
2
7
3
3
7
5
2
3
3
4
4
4
4
8
2
10
4
4
2
4
3
5
4
3
2
7
3
3
7
5
2
3
3
4
4
4
4
8
2
9
4
4
2
4
3
5
4
2
2
7
3
3
7
5
2
3
3
4
4
4
4
8
2
10
3
4
2
4
3
5
4
3
2
7
3
3
7
4
2
3
3
4
4
4
4
8
2
10
3
4
2
4
3
5
4
3
2
7
3
3
7
4
2
3
3
4
4
4
4
8
2
10
3
4
2
4
3
5
4
3
2
7
3
3
7
4
2
3
3
4
4
4
4
8
2
10
3
4
2
3
3
5
4
3
2
7
3
3
7
4
2
3
3
4
4
4
4
7
2
9
4
4
2
4
3
5
4
2
2
7
3
3
7
5
2
3
3
4
4
4
4
8
2
9
4
4
2
4
3
5
4
2
2
7
3
3
7
5
2
3
3
4
4
4
4
8
2
9
3
4
2
4
3
5
4
2
2
7
3
3
7
4
2
3
3
4
4
4
4
8
2
9
3
3
2
4
3
5
4
2
1
7
3
3
7
4
2
3
3
4
4
4
4
8
2
9
4
4
2
4
3
5
4
2
2
7
3
3
7
5
2
3
3
4
4
4
4
8
2
9
4
4
2
4
3
5
4
2
2
7
3
3
7
5
2
3
3
4
4
4
4
8
2
9
4
4
2
4
3
5
4
2
2
7
3
3
7
5
2
3
3
4
4
4
4
8
2
9
4
4
2
4
3
5
4
2
2
7
3
3
7
5
2
3
3
4
4
4
4
8
2
9
4
4
2
4
3
5
4
2
2
7
3
3
8
5
2
3
3
4
4
4
4
7
2
9
4
4
2
4
3
5
4
2
2
7
3
3
7
5
2
3
3
4
4
4
4
8
2
10
4
4
3
4
3
5
4
3
2
7
3
3
7
6
2
3
3
4
4
4
4
8
2
10
4
4
2
4
3
5
4
3
2
7
3
3
7
5
2
3
3
4
4
4
4
8
2
10
4
4
2
4
3
5
4
3
2
7
3
3
7
5
2
3
3
4
4
4
4
8
2
10
4
4
2
4
3
5
4
3
2
7
3
3
7
5
2
3
3
4
4
4
4
8
2
10
4
4
2
4
3
5
4
3
2
7
3
3
7
5
2
3
3
4
4
4
4
8
2
10
4
4
2
4
3
5
4
3
2
7
3
3
7
5
2
3
3
4
4
4
4
8
2
10
3
4
2
4
3
5
4
3
2
7
3
3
7
4
2
3
3
4
4
4
4
8
2
10
4
4
2
4
3
5
4
3
2
7
3
3
7
5
2
3
3
4
4
4
4
8
2
10
4
4
2
4
3
5
4
3
2
7
3
3
7
5
2
3
3
4
4
4
4
8
2
10
4
4
2
3
3
5
4
3
2
7
3
3
7
5
2
3
3
4
4
4
4
7
2
10
4
4
2
4
3
5
4
3
2
6
3
3
7
5
2
3
3
4
4
4
4
7
2
9
4
4
2
4
3
5
4
3
2
7
2
3
7
5
2
3
3
4
4
4
4
8
2
10
4
4
2
4
3
5
4
3
2
7
3
3
7
5
2
3
3
4
4
4
4
8
2
10
4
4
2
4
3
6
4
3
2
7
3
3
8
5
2
3
3
4
4
4
4
8
2
10
4
4
2
4
3
6
4
3
2
7
3
3
8
5
2
3
3
4
4
4
4
8
2
10
4
4
2
4
3
5
4
3
2
7
3
3
7
5
2
3
3
4
4
4
4
8
2
10
4
4
2
4
3
5
4
3
2
6
3
3
7
5
2
3
3
4
4
4
4
7
2
10
4
4
2
4
3
5
4
3
2
7
3
3
7
5
2
3
3
4
4
4
4
8
2
10
4
4
2
4
3
5
4
3
2
7
3
3
7
5
2
3
3
4
4
4
4
8
2
8
3
4
2
4
3
5
4
2
2
7
2
3
7
5
2
3
3
4
4
4
4
7
2
9
4
4
2
4
3
5
4
3
2
6
2
3
7
5
2
3
3
4
4
4
4
7
2
10
4
4
2
4
3
5
4
3
2
7
3
3
7
5
2
3
3
4
4
4
4
8
2
8
3
4
2
4
3
5
4
2
2
7
2
3
7
5
2
3
3
4
4
4
4
7
2
8
4
4
2
4
3
5
4
2
2
6
2
3
7
5
2
3
3
4
4
4
4
7
2
8
4
4
2
4
4
6
4
2
2
6
2
3
7
5
2
3
3
4
4
4
4
7
2
8
4
4
2
4
3
5
4
2
2
6
2
3
7
5
2
3
3
4
4
4
4
7
2
8
4
4
2
4
3
5
4
2
3
6
2
3
7
5
2
3
3
4
5
4
4
7
2
8
4
4
2
4
4
6
4
3
3
6
3
3
7
5
2
3
3
4
5
4
4
7
2
8
4
4
2
4
3
5
4
3
2
6
3
3
7
5
2
3
3
4
4
4
4
7
2
8
3
4
2
3
3
5
4
2
2
6
2
3
7
5
2
3
3
4
4
4
4
5
2
8
4
4
2
4
3
5
4
2
3
6
2
3
7
5
2
3
3
4
5
4
4
7
2
8
3
4
2
4
3
5
4
2
2
6
2
3
7
5
2
3
3
4
4
4
4
6
2
8
4
4
2
4
3
5
4
2
2
6
2
3
7
5
2
3
3
4
4
4
4
7
2
9
3
4
2
4
3
5
4
2
3
6
3
3
7
5
2
3
3
4
5
4
4
6
2
9
[truncated: 3,441,900 more chars]
