# Supplementary material for: Protein compactness and interaction valency define the architecture of a biomolecular condensate across scales
Source: eLife. 2023 Jul 20;12:e80038. doi: 10.7554/eLife.80038 (PMC10406433; doi:10.7554/eLife.80038)
Supplement: Figure 2—source data 2. [file elife-80038-fig2-data2.zip › Figure_2_source_data_2/panels_DE_source_data_files/Y2A24_1us_md_valency.last300ns.hist.dat]

3
1
2
1
4
5
3
3
2
4
2
3
5
2
2
2
0
3
3
5
2
0
2
3
3
1
2
1
4
5
3
3
2
4
2
3
5
2
2
2
0
3
3
5
2
0
2
3
3
1
2
1
4
5
3
3
2
4
2
3
5
2
2
2
0
3
3
5
2
0
2
3
3
1
2
1
4
5
3
3
2
4
2
3
5
2
2
2
0
3
3
5
2
0
2
3
3
1
2
1
4
5
3
3
2
4
2
3
5
2
2
2
0
3
3
5
2
0
2
3
3
1
2
1
4
5
3
3
2
4
2
3
5
2
2
2
0
3
3
5
2
0
2
3
3
1
2
1
4
5
3
3
2
3
2
3
5
2
2
2
0
3
3
5
1
0
2
3
3
1
2
1
4
5
3
3
2
3
2
3
5
2
2
2
0
3
3
5
1
0
2
3
3
1
2
1
4
4
2
3
2
3
2
3
5
2
2
2
0
3
3
5
1
0
2
3
3
1
2
1
4
4
2
3
2
3
2
3
5
2
2
2
0
3
3
5
1
0
2
3
3
1
2
1
4
4
2
3
2
3
2
3
5
2
2
2
0
3
3
5
1
0
2
3
3
1
2
1
4
5
3
3
2
3
2
3
5
2
2
2
0
3
3
5
1
0
2
3
3
1
2
1
4
5
3
3
2
4
2
3
5
2
2
2
0
3
3
5
2
0
2
3
3
1
2
1
4
5
3
3
2
3
2
3
5
2
2
2
0
3
3
5
1
0
2
3
3
1
2
1
4
4
2
3
2
3
2
3
5
2
2
2
0
3
3
5
1
0
2
3
3
1
2
1
4
5
3
3
2
4
2
3
5
2
2
2
0
3
3
5
2
0
2
3
3
1
2
1
4
5
3
3
2
3
2
3
5
2
2
2
0
3
3
5
1
0
2
3
3
1
2
1
4
5
3
3
2
4
2
3
5
2
2
2
0
3
3
5
2
0
2
3
3
1
2
1
4
5
3
3
2
3
2
3
5
2
2
2
0
3
3
5
1
0
2
3
3
1
2
1
4
5
3
3
2
3
2
3
5
2
2
2
0
3
3
5
1
0
2
3
3
1
2
1
4
5
3
3
2
3
2
3
5
2
2
2
0
3
3
5
1
0
2
3
3
1
2
1
4
5
3
3
2
3
2
3
5
2
2
2
0
3
3
5
1
0
2
3
3
1
2
1
4
5
3
3
2
4
2
3
5
2
2
2
0
3
3
5
2
0
2
3
3
1
2
1
4
5
3
3
2
3
2
3
5
2
2
2
0
3
3
5
1
0
2
3
3
1
2
1
4
5
3
3
2
3
2
3
5
2
2
2
0
3
3
5
1
0
2
3
3
1
2
1
4
4
2
3
2
3
2
3
5
2
2
2
0
3
3
5
1
0
2
3
3
1
2
1
4
4
2
3
2
4
2
3
5
2
2
2
0
3
3
5
2
0
2
3
3
1
2
1
4
4
2
3
2
3
2
3
5
2
2
2
0
3
3
5
1
0
2
3
3
1
2
1
4
4
2
3
2
3
2
3
5
2
2
2
0
3
3
5
1
0
2
3
3
1
2
1
4
4
2
3
2
3
2
3
5
2
2
2
0
3
3
5
1
0
2
3
3
1
2
1
4
4
2
3
2
3
2
3
5
2
2
2
0
3
3
5
1
0
2
3
3
1
2
1
4
4
2
3
2
3
2
3
5
2
2
2
0
3
3
5
1
0
2
3
3
1
2
1
4
4
2
3
2
3
2
3
5
2
2
2
0
3
3
5
1
0
2
3
3
1
2
1
4
4
2
3
2
3
2
3
5
2
2
2
0
3
3
5
1
0
2
3
3
1
2
1
4
4
2
3
2
3
2
3
5
2
2
2
0
3
3
5
1
0
2
3
3
1
2
1
4
4
2
3
2
3
2
3
5
2
2
2
0
3
3
5
1
0
2
3
3
1
2
1
4
4
2
3
2
3
2
3
5
2
2
2
0
3
3
5
1
0
2
3
3
1
2
1
4
4
2
3
2
3
2
3
5
2
2
2
0
3
3
5
1
0
2
3
3
1
2
1
4
4
2
3
2
3
2
3
5
2
2
2
0
3
3
5
1
0
2
3
3
1
2
1
4
5
3
3
2
3
2
3
5
2
2
2
0
3
3
5
1
0
2
3
3
1
2
1
4
4
2
3
2
3
2
3
5
2
2
2
0
3
3
5
1
0
2
3
3
1
2
1
4
5
3
3
2
4
2
3
5
2
2
2
0
3
3
5
2
0
2
3
3
1
2
1
4
5
3
3
2
4
2
3
5
2
2
2
0
3
3
5
2
0
2
3
3
1
2
1
4
5
3
3
2
4
2
3
5
2
2
2
0
3
3
5
2
0
2
3
3
1
2
1
4
5
2
3
2
3
2
3
5
2
2
2
0
3
3
5
2
0
2
3
3
1
2
1
4
4
1
3
2
3
2
3
5
2
2
2
0
3
3
5
2
0
2
3
3
1
2
1
4
4
1
3
2
3
2
3
5
2
2
2
0
3
3
5
2
0
2
3
3
1
2
1
4
4
2
3
2
4
2
3
5
2
2
2
0
3
3
5
2
0
2
3
3
1
2
1
4
4
2
3
2
4
2
3
5
2
2
2
0
3
3
5
2
0
2
3
3
1
2
1
4
4
2
3
2
4
2
3
5
2
2
2
0
3
3
5
2
0
2
3
3
1
2
1
4
4
2
3
2
4
2
3
5
2
2
2
0
3
3
5
2
0
2
3
3
1
2
1
4
4
2
3
2
4
2
3
5
2
2
2
0
3
3
5
2
0
2
3
3
1
2
1
4
4
2
3
2
4
2
3
5
2
2
2
0
3
3
5
2
0
2
3
3
1
2
1
4
4
2
3
2
4
2
3
5
2
2
2
0
3
3
5
2
0
2
3
3
1
2
1
4
5
2
3
2
3
2
3
5
2
2
2
0
3
3
5
2
0
2
3
3
1
2
1
4
5
3
3
2
4
2
3
5
2
2
2
0
3
3
5
2
0
2
3
3
1
2
1
4
4
2
3
2
4
2
3
5
2
2
2
0
3
3
5
2
0
2
3
3
1
2
1
4
4
2
3
2
3
2
3
5
2
2
2
0
3
3
5
1
0
2
3
3
1
2
1
4
4
2
3
2
4
2
3
5
2
2
2
0
3
3
5
2
0
2
3
3
1
2
1
4
3
2
3
2
3
2
3
5
2
2
2
0
3
3
5
2
0
2
3
3
1
2
1
4
3
2
3
2
3
2
3
5
2
2
2
0
3
3
5
2
0
2
3
3
1
2
1
4
3
2
3
2
3
2
3
5
2
2
2
0
3
3
5
2
0
2
3
3
1
2
1
4
3
2
3
2
3
2
3
5
2
2
2
0
3
3
5
2
0
2
3
3
1
2
1
4
3
2
3
2
3
2
3
5
2
2
2
0
3
3
5
2
0
2
3
3
1
2
1
4
3
2
3
2
3
2
3
5
2
2
2
0
3
3
5
2
0
2
3
3
1
2
1
4
3
2
3
2
3
2
3
5
2
2
2
0
3
3
5
2
0
2
3
3
1
2
1
4
3
2
3
2
3
2
3
5
2
2
2
0
3
3
5
2
0
2
3
3
1
2
1
4
3
2
3
2
3
2
3
5
2
2
2
0
3
3
5
2
0
2
3
3
1
2
1
4
3
2
3
2
3
2
3
5
2
2
2
0
3
3
5
2
0
2
3
3
1
2
1
4
3
2
3
2
3
2
3
5
2
2
2
0
3
3
5
2
0
2
3
3
1
2
1
4
3
2
3
2
2
2
3
5
2
2
2
0
3
3
5
1
0
2
3
3
1
2
1
4
3
2
3
2
2
2
3
5
2
2
2
0
3
3
5
1
0
2
3
3
1
2
1
4
3
2
3
2
3
2
3
5
2
2
2
0
3
3
5
2
0
2
3
3
1
2
1
4
3
2
3
2
3
2
3
5
2
2
2
0
3
3
5
2
0
2
3
3
1
2
1
4
3
2
3
2
2
2
3
5
2
2
2
0
3
3
5
1
0
2
3
3
1
2
1
4
3
2
3
2
3
2
3
5
2
2
2
0
3
3
5
2
0
2
3
3
1
2
1
4
3
2
3
2
3
2
3
5
2
2
2
0
3
3
5
2
0
2
3
3
1
2
1
4
3
2
3
2
3
2
3
5
2
2
2
0
3
3
5
2
0
2
3
3
1
2
1
4
3
2
3
2
3
2
3
5
2
2
2
0
3
3
5
2
0
2
3
3
1
2
1
4
4
3
3
2
2
2
3
5
2
2
2
0
3
3
4
2
0
2
3
3
1
2
1
4
4
3
3
2
3
2
3
5
2
2
2
0
3
3
5
2
0
2
3
3
1
2
1
4
4
3
3
2
2
2
3
5
2
2
2
0
3
3
5
1
0
2
3
3
1
2
1
4
4
3
3
2
2
2
3
4
2
2
2
0
3
3
4
2
0
2
2
3
1
2
1
4
4
3
3
2
2
2
3
5
2
2
2
0
3
3
4
2
0
2
3
3
1
2
1
4
3
2
3
2
2
2
3
4
2
2
2
0
3
3
4
2
0
2
2
3
1
2
1
4
4
3
3
2
3
2
3
5
2
2
2
0
3
3
5
2
0
2
3
3
1
2
1
4
3
2
3
2
2
2
3
4
2
2
2
0
3
3
4
2
0
2
2
3
1
2
1
4
3
2
3
2
2
2
3
5
2
2
2
0
3
3
4
2
0
2
3
3
1
2
1
4
4
3
3
2
3
2
3
5
2
2
2
0
3
3
5
2
0
2
3
3
1
2
1
4
4
3
3
2
3
2
3
5
2
2
2
0
3
3
5
2
0
2
3
3
1
2
1
4
3
2
3
2
3
2
3
5
2
2
2
0
3
3
5
2
0
2
3
3
1
2
1
4
3
2
3
2
3
2
3
5
2
2
2
0
3
3
5
2
0
2
3
3
1
2
1
4
4
3
3
2
3
2
3
5
2
2
2
0
3
3
5
2
0
2
3
3
1
2
1
4
4
2
3
2
2
2
3
5
2
2
2
0
3
3
5
2
0
2
3
3
1
2
1
4
3
1
3
2
2
2
3
5
2
2
2
0
3
3
5
2
0
2
3
3
1
2
1
4
3
1
3
2
2
2
3
5
2
2
2
0
3
3
5
2
0
2
3
3
1
2
1
4
3
2
3
2
3
2
3
5
2
2
2
0
3
3
5
2
0
2
3
3
1
2
1
4
3
2
3
2
3
2
3
5
2
2
2
0
3
3
5
2
0
2
3
3
1
2
1
4
3
2
3
2
3
2
3
5
2
2
2
0
3
3
5
2
0
2
3
3
1
2
1
4
3
2
3
2
3
2
3
5
2
2
2
0
3
3
5
2
0
2
3
3
1
2
1
4
3
2
3
2
3
2
3
5
2
2
2
0
3
3
5
2
0
2
3
3
1
2
1
4
3
2
3
2
3
2
3
5
2
2
2
0
3
3
5
2
0
2
3
3
1
2
1
4
3
2
3
2
3
2
3
5
2
2
2
0
3
3
5
2
0
2
3
3
1
2
1
4
3
2
3
2
3
2
3
5
2
2
2
0
3
3
5
2
0
2
3
3
1
2
1
4
3
2
3
2
2
2
3
5
2
2
2
0
3
3
4
2
0
2
3
3
1
2
1
4
3
2
3
2
3
2
3
5
2
2
2
0
3
3
5
2
0
2
3
3
1
2
1
4
3
2
3
2
3
2
3
5
2
2
2
0
3
3
5
2
0
2
3
3
1
2
1
4
3
2
3
2
3
2
3
5
2
2
2
0
3
3
5
2
0
2
3
3
1
2
1
4
3
2
3
2
3
2
3
5
2
2
2
0
3
3
5
2
0
2
3
3
1
2
1
4
3
2
3
2
3
2
3
4
2
2
2
0
3
3
5
2
0
1
3
3
1
2
1
4
3
2
3
2
3
2
3
5
2
2
2
0
3
3
5
2
0
2
3
3
1
2
1
4
3
2
3
2
3
2
3
5
2
2
2
0
3
3
5
2
0
2
3
3
1
2
1
4
3
2
3
2
2
2
3
5
2
2
2
0
3
3
4
2
0
2
3
3
1
2
1
4
3
2
3
2
2
2
3
4
2
2
2
0
3
3
4
2
0
1
3
3
1
2
1
4
3
2
3
2
3
2
3
5
2
2
2
0
3
3
5
2
0
2
3
3
1
2
1
4
3
2
3
2
3
2
3
4
2
2
2
0
3
3
5
2
0
1
3
3
1
2
1
4
3
2
3
2
3
2
3
5
2
2
2
0
3
3
5
2
0
2
3
3
1
2
1
4
3
2
3
2
3
2
3
5
2
2
2
0
3
3
5
2
0
2
3
3
1
2
1
4
3
2
3
2
3
2
3
4
2
2
2
0
3
3
5
2
0
1
3
3
1
2
1
4
3
2
3
2
3
2
3
4
2
2
2
0
3
3
5
2
0
1
3
3
1
2
1
4
3
1
3
2
2
2
3
4
2
2
2
0
3
3
5
2
0
1
3
3
1
2
1
4
3
2
3
2
3
2
3
4
2
2
2
0
3
3
5
2
0
1
3
3
1
2
1
4
3
2
3
2
3
2
3
5
2
2
2
0
3
3
5
2
0
2
3
3
1
2
1
4
3
2
3
2
3
2
3
5
2
2
2
0
3
3
5
2
0
2
3
3
1
2
1
4
3
2
3
2
2
2
3
4
2
2
2
0
3
3
4
2
0
1
3
3
1
2
1
4
3
2
3
2
3
2
3
4
2
2
2
0
3
3
5
2
0
1
3
3
1
2
1
4
3
2
3
2
3
2
3
4
2
2
2
0
3
3
5
2
0
1
3
3
1
2
1
4
3
2
3
2
3
2
3
4
2
2
2
0
3
3
5
2
0
1
3
3
1
2
1
4
3
2
3
2
3
2
3
4
2
2
2
0
3
3
5
2
0
1
3
3
1
2
1
4
3
2
3
2
3
2
3
4
2
2
2
0
3
3
5
2
0
1
3
3
1
2
1
4
3
1
3
2
2
2
3
4
2
2
2
0
3
3
5
2
0
1
3
3
1
2
1
4
3
2
3
2
3
2
3
4
2
2
2
0
3
3
5
2
0
1
3
3
1
2
1
4
3
2
3
2
2
2
3
4
2
2
2
0
3
3
5
1
0
1
3
3
1
2
1
4
3
2
3
2
3
2
3
4
2
2
2
0
3
3
5
2
0
1
3
3
1
2
1
4
3
2
3
2
3
2
3
4
2
2
2
0
3
3
5
2
0
1
3
3
1
2
1
5
3
2
3
2
3
2
3
4
2
3
2
0
3
3
5
2
0
1
3
3
1
2
1
4
3
2
3
2
3
2
3
4
2
2
2
0
3
3
5
2
0
1
3
3
1
2
1
5
3
2
3
2
3
2
3
4
2
3
2
0
3
3
5
2
0
1
3
3
1
2
1
5
3
2
3
2
3
2
3
4
2
3
2
0
3
3
5
2
0
1
3
3
1
2
1
5
3
1
3
2
2
2
3
4
2
3
2
0
3
3
5
2
0
1
3
3
1
2
1
4
3
2
3
2
3
2
3
4
2
2
2
0
3
3
5
2
0
1
3
3
1
2
1
4
3
2
3
2
3
2
3
4
2
2
2
0
3
3
5
2
0
1
3
3
1
2
1
4
3
2
3
2
2
2
3
4
2
2
2
0
3
3
4
2
0
1
3
3
1
2
1
4
3
2
3
2
2
2
3
4
2
2
2
0
3
3
4
2
0
1
3
3
1
2
1
5
3
2
3
2
2
2
3
4
2
3
2
0
3
3
4
2
0
1
3
3
1
2
1
4
3
2
3
2
3
2
3
4
2
2
2
0
3
3
5
2
0
1
3
3
1
2
1
4
3
2
3
2
2
2
3
4
2
2
2
0
3
3
4
2
0
1
3
3
1
2
1
4
4
3
3
2
2
2
3
4
2
2
2
0
3
3
4
2
0
1
3
3
1
2
1
5
3
2
3
2
1
2
3
5
2
3
2
0
3
3
4
1
0
2
3
3
1
2
1
4
3
2
3
2
2
2
3
4
2
2
2
0
3
3
4
2
0
1
3
3
1
2
1
4
3
2
3
2
2
2
3
5
2
2
2
0
3
3
4
2
0
2
3
3
1
2
1
4
3
2
3
2
2
2
3
5
2
2
2
0
3
3
4
2
0
2
3
3
1
2
1
4
3
2
3
2
2
2
3
5
2
2
2
0
3
3
4
2
0
2
3
3
1
2
1
4
3
2
3
2
2
2
3
5
2
2
2
0
3
3
4
2
0
2
3
3
1
2
1
4
3
2
3
2
2
2
3
5
2
2
2
0
3
3
4
2
0
2
3
3
1
2
1
4
3
2
3
2
2
2
3
5
2
2
2
0
3
3
4
2
0
2
3
3
1
2
1
4
3
2
3
2
2
2
3
4
2
2
2
0
3
3
4
2
0
1
3
3
1
2
1
4
3
2
3
2
3
2
3
4
2
2
2
0
3
3
5
2
0
1
3
3
1
2
1
4
3
2
3
2
2
2
3
5
2
2
2
0
3
3
5
1
0
2
3
3
1
2
1
4
3
2
3
2
3
2
3
5
2
2
2
0
3
3
5
2
0
2
3
3
1
2
1
4
3
1
3
2
2
2
3
5
2
2
2
0
3
3
5
2
0
2
3
3
1
2
1
4
3
1
3
2
1
2
3
5
2
2
2
0
3
3
5
1
0
2
3
3
1
2
1
5
3
1
3
2
2
2
3
5
2
3
2
0
3
3
5
2
0
2
3
3
1
2
1
5
3
2
3
2
3
2
3
5
2
3
2
0
3
3
5
2
0
2
3
3
1
2
1
5
3
1
3
2
2
2
3
4
2
3
2
0
3
3
5
2
0
1
3
3
1
2
1
5
3
2
3
2
3
2
3
4
2
3
2
0
3
3
5
2
0
1
3
3
1
2
1
4
3
1
3
2
2
2
3
4
2
2
2
0
3
3
5
2
0
1
3
3
1
2
1
4
3
1
3
2
2
2
3
4
2
2
2
0
3
3
5
2
0
1
3
3
1
2
1
4
3
1
3
2
2
2
3
4
2
2
2
0
3
3
5
2
0
1
3
3
1
2
1
4
3
1
3
2
2
2
3
4
2
2
2
0
3
3
5
2
0
1
3
3
1
2
1
4
3
1
3
2
2
2
3
4
2
2
2
0
3
3
5
2
0
1
3
3
1
2
1
4
3
1
3
2
2
2
3
4
2
2
2
0
3
3
5
2
0
1
3
3
1
2
1
4
3
1
3
2
2
2
3
5
2
2
2
0
3
3
5
2
0
2
3
3
1
2
1
4
3
1
3
2
2
2
3
4
2
2
2
0
3
3
5
2
0
1
3
3
1
2
1
4
3
1
3
2
2
2
3
4
2
2
2
0
3
3
5
2
0
1
3
3
1
2
1
4
3
1
3
2
2
2
3
4
2
2
2
0
3
3
5
2
0
1
3
3
1
2
1
5
3
1
3
2
2
2
3
3
2
3
2
0
3
3
5
2
0
1
2
3
1
2
1
5
3
1
3
2
2
2
3
3
2
3
2
0
3
3
5
2
0
1
2
3
1
2
1
5
3
1
3
2
2
2
3
4
2
3
2
0
3
3
5
2
0
1
3
3
1
2
1
5
3
2
3
2
3
2
3
3
2
3
2
0
3
3
5
2
0
1
2
3
1
2
1
5
3
2
3
2
3
2
3
3
2
3
2
0
3
3
5
2
0
1
2
3
1
2
1
5
3
2
3
2
3
2
3
3
2
3
2
0
3
3
5
2
0
1
2
3
1
2
1
4
3
2
3
2
3
2
3
3
2
2
2
0
3
3
5
2
0
1
2
3
1
2
1
5
3
1
3
2
2
2
3
3
2
3
2
0
3
3
5
2
0
1
2
3
1
2
1
4
3
1
3
2
2
2
3
3
2
2
2
0
3
3
5
2
0
1
2
3
1
2
1
5
3
2
3
2
3
2
3
4
2
3
2
0
3
3
5
2
0
2
2
3
1
2
1
4
3
1
3
2
2
2
3
3
2
2
2
0
3
3
5
2
0
1
2
3
1
2
1
4
4
2
3
2
2
2
3
3
2
2
2
0
3
3
5
2
0
1
2
3
1
2
1
4
3
1
3
2
2
2
3
3
2
2
2
0
3
3
5
2
0
1
2
3
1
2
1
4
4
2
3
2
2
2
3
3
2
2
2
0
3
3
5
2
0
1
2
3
1
2
1
5
4
2
3
2
2
2
3
3
2
3
2
0
3
3
5
2
0
1
2
3
1
2
1
5
4
2
3
2
2
2
3
4
2
3
2
0
3
3
5
2
0
1
3
3
1
2
1
4
3
1
3
2
2
2
3
4
2
2
2
0
3
3
5
2
0
1
3
3
1
2
1
4
4
2
3
2
2
2
3
4
2
2
2
0
3
3
5
2
0
1
3
3
1
2
1
5
4
2
3
2
2
2
3
4
2
3
2
0
3
3
5
2
0
1
3
3
1
2
1
5
3
1
3
2
2
2
3
3
2
3
2
0
3
3
5
2
0
1
2
3
1
2
1
5
4
2
3
2
2
2
3
3
2
3
2
0
3
3
5
2
0
1
2
3
1
2
1
5
4
3
3
2
3
2
3
3
2
3
2
0
3
3
5
2
0
1
2
3
1
2
1
5
4
2
3
2
2
2
3
3
2
3
2
0
3
3
5
2
0
1
2
3
1
2
1
5
3
1
3
2
2
2
3
3
2
3
2
0
3
3
5
2
0
1
2
3
1
2
1
4
3
2
3
2
3
2
3
3
2
2
2
0
3
3
5
2
0
1
2
3
1
2
1
4
3
2
3
2
3
2
3
3
2
2
2
0
3
3
5
2
0
1
2
3
1
2
1
4
3
2
3
2
3
2
3
3
2
2
2
0
3
3
5
2
0
1
2
3
1
2
1
4
3
2
3
2
3
2
3
3
2
2
2
0
3
3
5
2
0
1
2
3
1
2
1
4
3
2
3
2
3
2
3
3
2
2
2
0
3
3
5
2
0
1
2
3
1
2
1
5
3
2
3
2
3
2
3
3
2
3
2
0
3
3
5
2
0
1
2
3
1
2
1
4
3
2
3
2
3
2
3
3
2
2
2
0
3
3
5
2
0
1
2
3
1
2
1
4
3
2
3
2
3
2
3
3
2
2
2
0
3
3
5
2
0
1
2
3
1
2
1
4
3
2
3
2
3
2
3
4
2
2
2
0
3
3
5
2
0
1
3
3
1
2
1
4
3
1
3
2
2
2
3
3
2
2
2
0
3
3
5
2
0
1
2
3
1
2
1
4
3
2
3
2
3
2
3
3
2
2
2
0
3
3
5
2
0
1
2
3
1
2
1
4
3
2
3
2
3
2
3
4
2
2
2
0
3
3
5
2
0
1
3
3
1
2
1
4
3
2
3
2
3
2
3
4
2
2
2
0
3
3
5
2
0
1
3
3
1
2
1
4
3
2
3
2
3
2
3
3
2
2
2
0
3
3
5
2
0
1
2
3
1
2
1
4
3
2
3
2
3
2
3
3
2
2
2
0
3
3
5
2
0
1
2
3
1
2
1
4
3
2
3
2
3
2
3
3
2
2
2
0
3
3
5
2
0
1
2
3
1
2
1
4
3
2
3
2
3
2
3
3
2
2
2
0
3
3
5
2
0
1
2
3
1
2
1
4
3
2
3
2
3
2
3
4
2
2
2
0
3
3
5
2
0
1
3
3
1
2
1
4
3
2
3
2
3
2
3
3
2
2
2
0
3
3
5
2
0
1
2
3
1
2
1
4
3
2
3
2
3
2
3
4
2
2
2
0
3
3
5
2
0
1
3
3
1
2
1
4
3
2
3
2
3
2
3
4
2
2
2
0
3
3
5
2
0
1
3
3
1
2
1
4
3
2
3
2
3
2
3
3
2
2
2
0
3
3
5
2
0
1
2
3
1
2
1
4
3
2
3
2
3
2
3
3
2
2
2
0
3
3
5
2
0
1
2
3
2
2
1
4
3
2
3
2
3
2
3
5
2
2
2
0
3
3
5
2
0
2
2
3
2
2
1
4
3
2
3
2
3
2
3
4
2
2
2
0
3
3
5
2
0
1
2
3
2
2
1
4
3
2
3
2
3
2
3
4
2
2
2
0
3
3
5
2
0
1
2
3
2
2
1
4
3
2
3
2
3
2
3
4
2
2
2
0
3
3
5
2
0
1
2
3
2
2
1
4
4
3
3
2
3
2
3
4
2
2
2
0
3
3
5
2
0
1
2
3
2
2
1
5
3
2
3
2
3
2
3
5
2
3
2
0
3
3
5
2
0
1
3
3
2
2
1
4
3
2
3
2
3
2
3
5
2
2
2
0
3
3
5
2
0
2
2
3
2
2
1
4
3
1
3
2
2
2
3
5
2
2
2
0
3
3
5
2
0
2
2
3
2
2
1
5
3
2
3
2
3
2
3
4
2
3
2
0
3
3
5
2
0
1
2
3
2
2
1
4
3
2
3
2
3
2
3
4
2
2
2
0
3
3
5
2
0
1
2
3
1
2
1
4
3
2
3
2
3
2
3
3
2
2
2
0
3
3
5
2
0
1
2
3
2
2
1
4
3
2
3
2
3
2
3
4
2
2
2
0
3
3
5
2
0
1
2
3
2
2
1
4
3
2
3
2
3
2
3
4
2
2
2
0
3
3
5
2
0
1
2
3
2
2
1
4
4
3
3
2
3
2
3
4
2
2
2
0
3
3
5
2
0
1
2
3
2
2
1
5
3
2
3
2
3
2
3
4
2
3
2
0
3
3
5
2
0
1
2
3
2
2
1
6
4
3
3
2
3
2
3
4
2
3
2
0
3
3
5
3
0
1
2
3
2
2
1
5
3
2
3
2
3
2
3
4
2
3
2
0
3
3
5
2
0
1
2
3
2
2
1
4
3
2
3
2
3
2
3
4
2
2
2
0
3
3
5
2
0
1
2
3
2
2
1
4
3
1
3
2
2
2
3
4
2
2
2
0
3
3
5
2
0
1
2
3
1
2
1
4
3
2
3
2
3
2
3
3
2
2
2
0
3
3
5
2
0
1
2
3
2
2
1
4
3
2
3
2
3
2
3
5
2
2
2
0
3
3
5
2
0
2
2
3
2
2
1
4
3
2
3
2
3
2
3
4
2
2
2
0
3
3
5
2
0
1
2
3
2
2
1
4
3
2
3
2
3
2
3
4
2
2
2
0
3
3
5
2
0
1
2
3
2
2
1
4
3
2
3
2
3
2
3
4
2
2
2
0
3
3
5
2
0
1
2
3
2
2
1
4
3
2
3
2
3
2
3
4
2
2
2
0
3
3
5
2
0
1
2
3
2
2
1
4
3
2
3
2
3
2
3
4
2
2
2
0
3
3
5
2
0
1
2
3
2
2
1
4
3
2
3
2
3
2
3
4
2
2
2
0
3
3
5
2
0
1
2
3
2
2
1
4
3
2
3
2
3
2
3
4
2
2
2
0
3
3
5
2
0
1
2
3
2
2
1
4
3
2
3
2
3
2
3
4
2
2
2
0
3
3
5
2
0
1
2
3
2
2
1
4
3
2
3
2
3
2
3
4
2
2
2
0
3
3
5
2
0
1
2
3
2
2
1
4
3
2
3
2
3
2
3
4
2
2
2
0
3
3
5
2
0
1
2
3
2
2
1
4
3
2
3
2
3
2
3
4
2
2
2
0
3
3
5
2
0
1
2
3
2
2
1
4
3
2
3
2
3
2
3
4
2
2
2
0
3
3
5
2
0
1
2
3
2
2
1
4
3
2
3
2
3
2
3
5
2
2
2
0
3
3
5
2
0
2
2
3
2
2
1
4
3
2
3
2
3
2
3
5
2
2
2
0
3
3
5
2
0
2
2
3
2
2
1
4
3
2
3
2
3
2
3
4
2
2
2
0
3
3
5
2
0
1
2
3
2
2
1
4
3
2
3
2
3
2
3
5
2
2
2
0
3
3
5
2
0
2
2
3
2
2
1
4
3
2
3
2
3
2
3
5
2
2
2
0
3
3
5
2
0
2
2
3
2
2
1
4
3
2
3
2
3
2
3
5
2
2
2
0
3
3
5
2
0
2
2
3
2
2
1
4
3
2
3
2
3
2
3
5
2
2
2
0
3
3
5
2
0
2
2
3
2
2
1
4
3
2
3
2
3
2
3
5
2
2
2
0
3
3
5
2
0
2
2
3
2
2
1
4
3
2
3
2
3
2
3
5
2
2
2
0
3
3
5
2
0
2
2
3
2
2
1
4
3
2
3
2
3
2
3
5
2
2
2
0
3
3
5
2
0
2
2
3
2
2
1
4
3
2
3
2
3
2
3
5
2
2
2
0
3
3
5
2
0
2
2
3
2
2
1
4
3
2
3
2
3
2
3
5
2
2
2
0
3
3
5
2
0
2
2
3
2
2
1
4
3
2
3
2
3
2
3
5
2
2
2
0
3
3
5
2
0
2
2
3
2
2
1
4
3
2
3
2
3
2
3
5
2
2
2
0
3
3
5
2
0
2
2
3
2
2
1
4
3
2
3
2
3
2
3
5
2
2
2
0
3
3
5
2
0
2
2
3
2
2
1
4
3
2
3
2
3
2
3
4
2
2
2
0
3
3
5
2
0
1
2
3
2
2
1
4
3
2
3
2
3
2
3
4
2
2
2
0
3
3
5
2
0
1
2
3
2
2
1
4
3
2
3
2
3
2
3
5
2
2
2
0
3
3
5
2
0
2
2
3
2
2
1
4
3
2
3
2
3
2
3
4
2
2
2
0
3
3
5
2
0
1
2
3
2
2
1
4
3
2
3
2
3
2
3
5
2
2
2
0
3
3
5
2
0
2
2
3
2
2
1
4
4
2
3
2
4
2
3
4
2
2
2
0
3
3
5
2
0
1
2
3
1
2
1
4
3
2
3
2
3
2
3
4
2
2
2
0
3
3
5
2
0
2
2
3
1
2
1
4
3
2
3
2
3
2
3
4
2
2
2
0
3
3
5
2
0
2
2
3
2
2
1
4
3
2
3
2
3
2
3
4
2
2
2
0
3
3
5
2
0
1
2
3
2
2
1
4
3
2
3
2
3
2
3
4
2
2
2
0
3
3
5
2
0
1
2
3
2
2
1
4
3
2
3
2
3
2
3
4
2
2
2
0
3
3
5
2
0
1
2
3
2
2
1
4
3
2
3
2
3
2
3
4
2
2
2
0
3
3
5
2
0
1
2
3
2
2
1
4
3
2
3
2
3
2
3
4
2
2
2
0
3
3
5
2
0
1
2
3
2
2
1
4
3
2
3
2
3
2
3
4
2
2
2
0
3
3
5
2
0
1
2
3
2
2
1
4
3
2
3
2
3
2
3
4
2
2
2
0
3
3
5
2
0
1
2
3
2
2
1
4
3
2
3
2
3
2
3
5
2
2
2
0
3
3
5
2
0
1
3
3
2
2
1
5
3
2
3
2
4
2
3
5
2
2
2
0
3
3
5
2
0
2
2
3
2
2
1
5
3
2
3
2
4
2
3
4
2
2
2
0
3
3
5
2
0
1
2
3
2
2
1
5
4
3
3
2
4
2
3
4
2
2
2
0
3
3
5
2
0
1
2
3
2
2
1
4
4
3
3
2
3
2
3
4
2
2
2
0
3
3
5
2
0
1
2
3
2
2
1
4
3
2
3
2
3
2
3
4
2
2
2
0
3
3
5
2
0
1
2
3
2
2
1
4
3
2
3
2
3
2
3
4
2
2
2
0
3
3
6
3
0
1
2
3
2
2
1
4
3
2
3
2
3
2
3
4
2
2
2
0
3
3
5
2
0
1
2
3
2
2
1
4
3
1
3
2
2
2
3
4
2
2
2
0
3
3
6
3
0
1
2
3
2
2
1
4
3
1
3
2
2
2
3
4
2
2
2
0
3
3
5
2
0
1
2
3
2
2
1
4
3
1
3
2
2
2
3
4
2
2
2
0
3
3
5
2
0
1
2
3
2
2
1
4
3
1
3
2
2
2
3
4
2
2
2
0
3
3
5
2
0
1
2
3
2
2
1
4
3
1
3
2
2
2
3
4
2
2
2
0
3
3
5
2
0
1
2
3
2
2
1
4
3
1
3
2
2
2
3
4
2
2
2
0
3
3
5
2
0
1
2
3
2
2
1
4
3
2
3
2
3
2
3
4
2
2
2
0
3
3
5
2
0
1
2
3
2
2
1
4
3
2
3
2
3
2
3
4
2
2
2
0
3
3
5
2
0
1
2
3
2
2
1
4
3
2
3
2
3
2
3
4
2
2
2
0
3
3
5
2
0
1
2
3
2
2
1
5
3
2
3
2
3
2
3
4
2
2
2
0
3
3
5
3
0
1
2
3
2
2
1
5
3
2
3
2
3
2
3
5
2
2
2
0
3
3
6
4
0
1
3
3
2
2
1
5
3
2
3
2
3
2
3
4
2
2
2
0
3
3
5
3
0
1
2
3
2
2
1
5
3
2
3
2
3
2
3
4
2
2
2
0
3
3
5
3
0
1
2
3
2
2
1
5
3
2
3
2
3
2
3
4
2
2
2
0
3
3
5
3
0
1
2
3
1
2
1
5
3
2
3
2
3
2
3
3
2
2
2
0
3
3
5
3
0
1
2
3
2
2
1
4
3
2
3
2
3
2
3
4
2
2
2
0
3
3
5
2
0
1
2
3
1
2
1
5
3
2
3
2
3
2
3
3
2
2
2
0
3
3
5
3
0
1
2
3
2
2
1
5
3
2
3
2
3
2
3
4
2
2
2
0
3
3
5
3
0
1
2
3
2
2
1
5
3
2
3
2
3
2
3
5
2
2
2
0
3
3
5
3
0
1
3
3
2
2
1
5
3
2
3
2
3
2
3
4
2
2
2
0
3
3
5
3
0
1
2
3
2
2
1
5
3
2
3
2
2
2
3
4
2
2
2
0
3
3
5
2
0
1
2
3
2
2
1
4
3
2
3
2
3
2
3
5
2
2
2
0
3
3
5
2
0
1
3
3
2
2
1
4
3
2
3
2
2
2
3
5
2
2
2
0
3
3
5
1
0
1
3
3
2
2
1
4
3
2
3
2
2
2
3
5
2
2
2
0
3
3
5
1
0
1
3
3
2
2
1
5
3
2
3
2
3
2
3
4
2
2
2
0
3
3
5
3
0
1
2
3
2
2
1
5
3
2
3
2
3
2
3
5
2
2
2
0
3
3
5
3
0
1
3
3
2
2
1
5
3
2
3
2
2
2
3
5
2
2
2
0
3
3
5
2
0
1
3
3
2
2
1
5
3
2
3
2
2
2
3
5
2
2
2
0
3
3
5
2
0
1
3
3
2
2
1
5
3
2
3
2
2
2
3
5
2
2
2
0
3
3
5
2
0
1
3
3
2
2
1
5
3
2
3
2
2
2
3
5
2
2
2
0
3
3
5
2
0
1
3
3
2
2
1
4
3
2
3
2
2
2
3
5
2
2
2
0
3
3
5
1
0
1
3
3
2
2
1
4
3
2
3
2
2
2
3
5
2
2
2
0
3
3
5
1
0
1
3
3
1
2
1
4
3
2
3
2
2
2
3
4
2
2
2
0
3
3
5
1
0
1
3
3
2
2
1
4
3
2
3
2
2
2
3
4
2
2
2
0
3
3
5
1
0
1
2
3
2
2
1
4
3
2
3
2
2
2
3
5
2
2
2
0
3
3
5
1
0
1
3
3
2
2
1
4
3
2
3
2
2
2
3
5
2
2
2
0
3
3
5
1
0
1
3
3
2
2
1
4
3
2
3
2
2
2
3
5
2
2
2
0
3
3
5
1
0
1
3
3
2
2
1
4
3
2
3
2
2
2
3
5
2
2
2
0
3
3
5
1
0
1
3
3
2
2
1
4
3
2
3
2
2
2
3
4
2
2
2
0
3
3
5
1
0
1
2
3
2
2
1
4
3
2
3
2
2
2
3
5
2
2
2
0
3
3
5
1
0
1
3
3
1
2
1
4
3
2
3
2
2
2
3
4
2
2
2
0
3
3
5
1
0
1
3
3
2
2
1
4
3
2
3
2
2
2
3
6
2
2
2
0
3
3
5
1
0
2
3
3
2
2
1
4
3
2
3
2
2
2
3
5
2
2
2
0
3
3
5
1
0
1
3
3
2
2
1
4
3
2
3
2
3
2
3
5
2
2
2
0
3
3
5
2
0
1
3
3
1
2
1
4
3
2
3
2
3
2
3
4
2
2
2
0
3
3
5
2
0
1
3
3
1
2
1
4
3
2
3
2
3
2
3
4
2
2
2
0
3
3
5
2
0
1
3
3
1
2
1
4
3
2
3
2
3
2
3
4
2
2
2
0
3
3
5
2
0
1
3
3
1
2
1
4
3
2
3
2
3
2
3
5
2
2
2
0
3
3
5
2
0
2
3
3
1
2
1
4
3
2
3
2
3
2
3
4
2
2
2
0
3
3
5
2
0
1
3
3
1
2
1
4
3
2
3
2
2
2
3
4
2
2
2
0
3
3
5
1
0
1
3
3
2
2
1
4
3
2
3
2
3
2
3
5
2
2
2
0
3
3
5
2
0
1
3
3
2
2
1
4
3
2
3
2
3
2
3
5
2
2
2
0
3
3
5
2
0
1
3
3
1
2
1
4
3
2
3
2
3
2
3
4
2
2
2
0
3
3
5
2
0
1
3
3
1
2
1
4
3
2
3
2
3
2
3
4
2
2
2
0
3
3
5
2
0
1
3
3
1
2
1
4
2
2
3
2
3
2
3
4
2
2
2
0
3
3
4
2
0
1
3
3
1
2
1
4
3
2
3
2
3
2
3
4
2
2
2
0
3
3
5
2
0
1
3
3
1
2
1
4
3
2
3
2
3
2
3
4
2
2
2
0
3
3
5
2
0
1
3
3
1
2
1
4
3
2
3
2
3
2
3
4
2
2
2
0
3
3
5
2
0
1
3
3
1
2
1
4
3
2
3
2
3
2
3
4
2
2
2
0
3
3
5
2
0
1
3
3
1
2
1
4
3
2
3
2
3
2
3
4
2
2
2
0
3
3
5
2
0
1
3
3
1
2
1
4
3
2
3
2
3
2
3
4
2
2
2
0
3
3
5
2
0
1
3
3
1
2
1
4
3
2
3
2
3
2
3
4
2
2
2
0
3
3
5
2
0
1
3
3
1
2
1
4
3
2
3
2
3
2
3
4
2
2
2
0
3
3
5
2
0
1
3
3
1
2
1
4
3
2
3
2
3
2
3
4
2
2
2
0
3
3
5
2
0
1
3
3
1
2
1
4
3
2
3
2
2
2
3
4
2
2
2
0
3
3
5
1
0
1
3
3
1
2
1
4
3
2
3
2
3
2
3
5
2
2
2
0
3
3
5
2
0
2
3
3
1
2
1
4
3
2
3
2
3
2
3
5
2
2
2
0
3
3
5
2
0
2
3
3
1
2
1
4
3
2
3
2
2
2
3
5
2
2
2
0
3
3
5
1
0
2
3
3
1
2
1
4
3
2
3
2
2
2
3
5
2
2
2
0
3
3
5
1
0
2
3
3
1
2
1
4
3
2
3
2
2
2
3
5
2
2
2
0
3
3
5
1
0
2
3
3
1
2
1
4
3
2
3
2
2
2
3
5
2
2
2
0
3
3
5
1
0
2
3
3
1
2
1
4
3
2
3
2
2
2
3
5
2
2
2
0
3
3
5
1
0
2
3
3
1
2
1
4
3
2
3
2
2
2
3
5
2
2
2
0
3
3
5
1
0
2
3
3
1
2
1
4
3
2
3
2
2
2
3
5
2
2
2
0
3
3
5
1
0
2
3
3
1
2
1
4
3
2
3
2
2
2
3
5
2
2
2
0
3
3
5
1
0
2
3
3
1
2
1
4
3
2
3
2
2
2
3
5
2
2
2
0
3
3
5
1
0
2
3
3
1
2
1
4
3
2
3
2
2
2
3
5
2
2
2
0
3
3
5
1
0
2
3
3
1
2
1
4
3
2
3
2
2
2
3
5
2
2
2
0
3
3
5
1
0
2
3
3
1
2
1
4
3
2
3
2
2
2
3
5
2
2
2
0
3
3
5
1
0
2
3
3
1
2
1
4
3
2
3
2
2
2
3
5
2
2
2
0
3
3
5
1
0
2
3
3
1
2
1
4
3
2
3
2
2
2
3
5
2
2
2
0
3
3
5
1
0
2
3
3
1
2
1
4
3
2
3
2
2
2
3
4
2
2
2
0
3
3
5
1
0
2
2
4
1
2
1
4
3
2
3
2
2
2
3
5
3
2
2
0
3
3
5
1
0
2
3
3
1
2
1
4
3
2
3
2
2
2
3
5
2
2
2
0
3
3
5
1
0
2
3
3
1
2
1
4
3
2
3
2
2
2
3
5
2
2
2
0
3
3
5
1
0
2
3
3
1
2
1
4
3
2
3
2
1
2
3
5
2
2
2
0
3
3
4
1
0
2
3
3
1
2
1
4
3
2
3
2
1
2
3
5
2
2
2
0
3
3
4
1
0
2
3
3
1
2
1
4
3
2
3
2
1
2
3
5
2
2
2
0
3
3
4
1
0
2
3
4
1
2
1
4
3
2
3
2
2
2
3
5
3
2
2
0
3
3
5
1
0
2
3
3
1
2
1
4
3
2
3
2
1
2
3
4
2
2
2
0
3
3
4
1
0
1
3
3
1
2
1
4
3
2
3
2
2
2
3
5
2
2
2
0
3
3
5
1
0
2
3
3
1
2
1
4
3
2
3
2
1
2
3
5
2
2
2
0
3
3
4
1
0
2
3
3
1
2
1
4
3
2
3
2
1
2
3
5
2
2
2
0
3
3
4
1
0
2
3
3
1
2
1
4
3
2
3
2
2
2
3
5
2
2
2
0
3
3
5
1
0
2
3
4
1
2
1
4
3
2
3
2
2
2
3
5
3
2
2
0
3
3
5
1
0
2
3
3
1
2
1
4
3
2
3
2
2
2
3
5
2
2
2
0
3
3
5
1
0
2
3
3
1
2
1
4
3
2
3
2
2
2
3
5
2
2
2
0
3
3
5
1
0
2
3
3
1
2
1
4
3
2
3
2
2
2
3
5
2
2
2
0
3
3
5
1
0
2
3
3
1
2
1
4
3
2
3
2
2
2
3
5
2
2
2
0
3
3
5
1
0
2
3
4
1
2
1
4
3
2
3
2
2
2
3
5
3
2
2
0
3
3
5
1
0
2
3
3
1
2
1
4
3
2
3
2
2
2
3
5
2
2
2
0
3
3
5
1
0
2
3
3
1
2
1
4
3
2
3
2
2
2
3
5
2
2
2
0
3
3
5
1
0
2
3
3
1
2
1
4
3
2
3
2
2
2
3
5
2
2
2
0
3
3
5
1
0
2
3
4
1
2
1
4
3
2
3
2
2
2
3
5
3
2
2
0
3
3
5
1
0
2
3
3
1
2
1
4
3
2
3
2
2
2
3
5
2
2
2
0
3
3
5
1
0
2
3
4
1
2
1
4
3
2
3
2
1
2
3
5
3
2
2
0
3
3
4
1
0
2
3
4
1
2
1
4
2
2
3
2
1
2
3
5
3
2
2
0
3
3
3
1
0
2
3
4
1
2
1
4
3
2
3
2
1
2
3
5
3
2
2
0
3
3
4
1
0
2
3
4
1
2
1
4
3
2
3
2
1
2
3
5
3
2
2
0
3
3
4
1
0
2
3
4
1
2
1
4
3
2
3
2
1
2
3
5
3
2
2
0
3
3
4
1
0
2
3
3
1
2
1
4
3
2
3
2
1
2
3
5
2
2
2
0
3
3
4
1
0
2
3
4
1
2
1
4
3
2
3
2
1
2
3
5
3
2
2
0
3
3
4
1
0
2
3
3
1
2
1
4
3
2
3
2
1
2
3
5
2
2
2
0
3
3
4
1
0
2
3
3
1
2
1
4
3
2
3
2
1
2
3
5
2
2
2
0
3
3
4
1
0
2
3
3
1
2
1
4
3
2
3
2
1
2
3
5
2
2
2
0
3
3
4
1
0
2
3
3
1
2
1
4
3
2
3
2
1
2
3
5
2
2
2
0
3
3
4
1
0
2
3
3
1
2
1
4
3
2
3
2
1
2
3
5
2
2
2
0
3
3
4
1
0
2
3
3
1
2
1
4
3
2
3
2
1
2
3
5
2
2
2
0
3
3
4
1
0
2
3
3
1
2
1
4
2
2
3
2
1
2
3
5
2
2
2
0
3
3
3
1
0
2
3
3
1
2
1
4
2
2
3
2
1
2
3
5
2
2
2
0
3
3
3
1
0
2
3
3
1
2
1
4
2
2
3
2
1
2
3
5
2
2
2
0
3
3
3
1
0
2
3
3
1
2
1
4
2
2
3
2
1
2
3
5
2
2
2
0
3
3
3
1
0
2
3
3
1
2
1
4
2
2
3
2
1
2
3
5
2
2
2
0
3
3
3
1
0
2
3
3
1
2
1
4
2
2
3
2
1
2
3
5
2
2
2
0
3
3
3
1
0
2
3
3
1
2
1
4
2
2
3
2
1
2
3
5
2
2
2
0
3
3
3
1
0
2
3
4
1
2
1
4
2
2
3
2
1
2
3
5
3
2
2
0
3
3
3
1
0
2
3
3
1
2
1
4
2
2
3
2
1
2
3
4
2
2
2
0
3
3
3
1
0
1
3
3
1
2
1
4
2
2
3
2
1
2
3
5
2
2
2
0
3
3
3
1
0
2
3
3
1
2
1
4
2
2
3
2
1
2
3
4
2
2
2
0
3
3
3
1
0
1
3
3
1
2
1
4
2
2
3
2
1
2
3
3
2
2
2
0
3
3
3
1
0
1
2
3
1
2
1
4
2
2
3
2
1
2
3
5
2
2
2
0
3
3
3
1
0
2
3
3
1
2
1
4
2
2
3
2
1
2
3
4
2
2
2
0
3
3
3
1
0
1
3
3
1
2
1
4
2
2
3
2
1
2
3
5
2
2
2
0
3
3
3
1
0
2
3
3
1
2
1
4
2
2
3
2
1
2
3
5
2
2
2
0
3
3
3
1
0
2
3
3
1
2
1
4
2
2
3
2
1
2
3
4
2
2
2
0
3
3
3
1
0
1
3
3
1
2
1
4
2
2
3
2
1
2
3
4
2
2
2
0
3
3
3
1
0
1
3
3
1
2
1
4
2
2
3
2
1
2
3
4
2
2
2
0
3
3
3
1
0
1
3
3
1
2
1
4
2
2
3
2
1
2
3
4
2
2
2
0
3
3
3
1
0
1
3
3
1
2
1
4
2
2
3
2
1
2
3
4
2
2
2
0
3
3
3
1
0
1
3
3
1
2
1
4
2
2
3
2
1
2
3
4
2
2
2
0
3
3
3
1
0
1
3
3
1
2
1
4
2
2
3
2
1
2
3
4
2
2
2
0
3
3
3
1
0
1
3
3
1
2
1
4
2
2
3
2
1
2
3
4
2
2
2
0
3
3
3
1
0
1
3
3
1
2
1
4
2
2
3
2
2
2
3
4
2
2
2
0
3
3
4
1
0
1
3
3
1
2
1
4
2
2
3
2
1
2
3
4
2
2
2
0
3
3
3
1
0
1
3
3
1
2
1
4
2
2
3
2
1
2
3
4
2
2
2
0
3
3
3
1
0
1
3
3
1
2
1
4
2
2
3
2
1
2
3
4
2
2
2
0
3
3
3
1
0
1
3
3
1
2
1
4
2
2
3
2
1
2
3
4
2
2
2
0
3
3
3
1
0
1
3
3
1
2
1
4
2
2
3
2
1
2
3
4
2
2
2
0
3
3
3
1
0
1
3
3
1
2
1
4
2
2
3
2
1
2
3
4
2
2
2
0
3
3
3
1
0
1
3
3
1
2
1
4
2
2
3
2
1
2
3
4
2
2
2
0
3
3
3
1
0
1
3
3
1
2
1
4
2
2
3
2
1
2
3
3
2
2
2
0
3
3
3
1
0
1
2
3
1
2
1
4
2
2
3
2
1
2
3
4
2
2
2
0
3
3
3
1
0
1
3
3
1
2
1
4
2
2
3
2
1
2
3
4
2
2
2
0
3
3
3
1
0
1
3
3
1
2
1
4
2
2
3
2
1
2
3
3
2
2
2
0
3
3
3
1
0
1
2
3
1
2
1
4
2
2
3
2
1
2
3
4
2
2
2
0
3
3
3
1
0
1
3
3
1
2
1
4
2
2
3
2
1
2
3
4
2
2
2
0
3
3
3
1
0
1
3
3
1
2
1
4
3
2
3
2
2
2
3
4
2
2
2
0
3
3
5
1
0
1
3
3
1
2
1
4
2
2
3
2
1
2
3
4
2
2
2
0
3
3
3
1
0
1
3
3
1
2
1
4
3
2
3
2
2
2
3
4
2
2
2
0
3
3
5
1
0
1
3
3
1
2
1
4
3
2
3
2
2
2
3
5
2
2
2
0
3
3
5
1
0
2
3
3
1
2
1
4
3
2
3
2
2
2
3
5
2
2
2
0
3
3
5
1
0
2
3
3
1
2
1
4
3
2
3
2
2
2
3
5
2
2
2
0
3
3
5
1
0
2
3
3
1
2
1
4
3
2
3
2
2
2
3
5
2
2
2
0
3
3
5
1
0
2
3
3
1
2
1
4
3
2
3
2
2
2
3
5
2
2
2
0
3
3
5
1
0
2
3
3
1
2
1
4
3
2
3
2
2
2
3
5
2
2
2
0
3
3
5
1
0
2
3
3
1
2
1
4
3
2
3
2
2
2
3
5
2
2
2
0
3
3
5
1
0
2
3
3
1
2
1
4
3
2
3
2
2
2
3
4
2
2
2
0
3
3
5
1
0
1
3
3
1
2
1
4
3
2
3
2
2
2
3
4
2
2
2
0
3
3
5
1
0
1
3
3
1
2
1
4
3
2
3
2
2
2
3
4
2
2
2
0
3
3
5
1
0
1
3
3
1
2
1
4
3
2
3
2
2
2
3
3
2
2
2
0
3
3
5
1
0
1
2
3
1
2
1
4
3
2
3
2
2
2
3
5
2
2
2
0
3
3
5
1
0
2
3
3
1
2
1
4
3
2
3
2
2
2
3
5
2
2
2
0
3
3
5
1
0
2
3
3
1
2
1
4
3
2
3
2
2
2
3
4
2
2
2
0
3
3
5
1
0
1
3
3
1
2
1
4
3
2
3
2
2
2
3
5
2
2
2
0
3
3
5
1
0
2
3
3
1
2
1
4
3
2
3
2
2
2
3
5
2
2
2
0
3
3
5
1
0
2
3
3
1
2
1
4
3
2
3
2
2
2
3
5
2
2
2
0
3
3
5
1
0
2
3
3
1
2
1
4
3
2
3
2
2
2
3
5
2
2
2
0
3
3
5
1
0
2
3
3
1
2
1
4
3
2
3
2
2
2
3
5
2
2
2
0
3
3
5
1
0
2
3
3
1
2
1
4
2
2
3
2
2
2
3
5
2
2
2
0
3
3
4
1
0
2
3
3
1
2
1
4
3
2
3
2
2
2
3
4
2
2
2
0
3
3
5
1
0
1
3
3
1
2
1
4
3
2
3
2
2
2
3
5
2
2
2
0
3
3
5
1
0
2
3
3
1
2
1
4
3
2
3
2
2
2
3
5
2
2
2
0
3
3
5
1
0
2
3
3
1
2
1
4
3
2
3
2
2
2
3
5
2
2
2
0
3
3
5
1
0
2
3
3
1
2
1
4
3
2
3
2
2
2
3
5
2
2
2
0
3
3
5
1
0
2
3
3
1
2
1
4
3
2
3
2
2
2
3
5
2
2
2
0
3
3
5
1
0
2
3
3
1
2
1
4
3
2
3
2
2
2
3
4
2
2
2
0
3
3
5
1
0
1
3
3
1
2
1
4
3
2
3
2
2
2
3
4
2
2
2
0
3
3
5
1
0
1
3
3
1
2
1
4
3
2
3
2
2
2
3
4
2
2
2
0
3
3
5
1
0
1
3
3
1
2
1
4
3
2
3
2
2
2
3
4
2
2
2
0
3
3
5
1
0
1
3
3
1
2
1
4
3
2
3
2
2
2
3
4
2
2
2
0
3
3
5
1
0
1
3
3
1
2
1
4
3
2
3
2
2
2
3
4
2
2
2
0
3
3
5
1
0
1
3
3
1
2
1
4
3
2
3
2
2
2
3
4
2
2
2
0
3
3
5
1
0
1
3
3
1
2
1
4
3
2
3
2
2
2
3
4
2
2
2
0
3
3
5
1
0
1
3
3
1
2
1
4
3
2
3
2
2
2
3
4
2
2
2
0
3
3
5
1
0
1
3
3
1
2
1
4
3
2
3
2
2
2
3
4
2
2
2
0
3
3
5
1
0
1
3
3
2
2
1
4
3
2
3
2
2
2
3
5
2
2
2
0
3
3
5
1
0
1
3
3
1
2
1
4
3
2
3
2
2
2
3
4
2
2
2
0
3
3
5
1
0
1
3
3
1
2
1
4
3
2
3
2
2
2
3
4
2
2
2
0
3
3
5
1
0
1
3
3
1
2
1
4
3
2
3
2
2
2
3
4
2
2
2
0
3
3
5
1
0
1
3
3
1
2
1
4
3
2
3
2
2
2
3
4
2
2
2
0
3
3
5
1
0
1
3
3
2
2
1
4
3
2
3
2
2
2
3
5
2
2
2
0
3
3
5
1
0
1
3
3
2
2
1
4
3
2
3
2
2
2
3
5
2
2
2
0
3
3
5
1
0
1
3
3
2
2
1
4
3
2
3
2
2
2
3
5
2
2
2
0
3
3
5
1
0
1
3
3
2
2
1
4
3
2
3
2
2
2
3
6
2
2
2
0
3
3
5
1
0
2
3
3
2
2
1
4
3
2
3
2
2
2
3
5
2
2
2
0
3
3
5
1
0
1
3
3
1
2
1
4
3
2
3
2
2
2
3
4
2
2
2
0
3
3
5
1
0
1
3
3
2
2
1
4
3
2
3
2
2
2
3
5
2
2
2
0
3
3
5
1
0
1
3
3
1
2
1
4
3
2
3
2
2
2
3
4
2
2
2
0
3
3
5
1
0
1
3
3
1
2
1
4
3
2
3
2
2
2
3
4
2
2
2
0
3
3
5
1
0
1
3
3
1
2
1
4
3
2
3
2
2
2
3
4
2
2
2
0
3
3
5
1
0
1
3
3
2
2
1
4
3
2
3
2
2
2
3
5
2
2
2
0
3
3
5
1
0
1
3
3
1
2
1
4
3
2
3
2
2
2
3
4
2
2
2
0
3
3
5
1
0
1
3
3
1
2
1
4
3
2
3
2
2
2
3
4
2
2
2
0
3
3
5
1
0
1
3
3
1
2
1
4
3
2
3
2
2
2
3
4
2
2
2
0
3
3
5
1
0
1
3
3
1
2
1
4
3
2
3
2
2
2
3
4
2
2
2
0
3
3
5
1
0
1
3
3
1
2
1
4
3
2
3
2
2
2
3
4
2
2
2
0
3
3
5
1
0
1
3
3
1
2
1
4
3
2
3
2
2
2
3
4
2
2
2
0
3
3
5
1
0
1
3
3
1
2
1
4
3
2
3
2
2
2
3
4
2
2
2
0
3
3
5
1
0
1
3
3
1
2
1
4
3
2
3
2
2
2
3
4
2
2
2
0
3
3
5
1
0
1
3
3
1
2
1
4
3
2
3
2
2
2
3
4
2
2
2
0
3
3
5
1
0
1
3
3
1
2
1
4
3
2
3
2
2
2
3
4
2
2
2
0
3
3
5
1
0
1
3
3
1
2
1
4
3
2
3
2
2
2
3
4
2
2
2
0
3
3
5
1
0
1
3
3
1
2
1
4
3
2
3
2
2
2
3
4
2
2
2
0
3
3
5
1
0
1
3
3
1
2
1
4
3
2
3
2
2
2
3
4
2
2
2
0
3
3
5
1
0
1
3
3
1
2
1
4
3
2
3
2
2
2
3
4
2
2
2
0
3
3
5
1
0
1
3
3
1
2
1
4
3
2
3
2
2
2
3
4
2
2
2
0
3
3
5
1
0
1
3
3
1
2
1
4
3
2
3
2
2
2
3
4
2
2
2
0
3
3
5
1
0
1
3
3
1
2
1
4
3
2
3
2
2
2
3
4
2
2
2
0
3
3
5
1
0
1
3
3
1
2
1
4
3
2
3
2
2
2
3
4
2
2
2
0
3
3
5
1
0
1
3
3
1
2
1
4
3
2
3
2
2
2
3
4
2
2
2
0
3
3
5
1
0
1
3
3
1
2
1
4
3
2
3
2
2
2
3
4
2
2
2
0
3
3
5
1
0
1
3
3
1
2
1
4
3
2
3
2
2
2
3
4
2
2
2
0
3
3
5
1
0
1
3
3
1
2
1
4
3
2
3
2
2
2
3
4
2
2
2
0
3
3
5
1
0
1
3
3
1
2
1
4
3
2
3
2
2
2
3
4
2
2
2
0
3
3
5
1
0
1
3
3
1
2
1
4
3
2
3
2
2
2
3
4
2
2
2
0
3
3
5
1
0
1
3
3
1
2
1
4
3
2
3
2
1
2
3
4
2
2
2
0
3
3
4
1
0
1
3
3
1
2
1
4
3
2
3
2
2
2
3
4
2
2
2
0
3
3
5
1
0
1
3
3
1
2
1
4
3
2
3
2
2
2
3
4
2
2
2
0
3
3
5
1
0
1
3
3
1
2
1
4
3
2
3
2
2
2
3
4
2
2
2
0
3
3
5
1
0
1
3
3
1
2
1
4
3
2
3
2
2
2
3
4
2
2
2
0
3
3
5
1
0
1
3
3
1
2
1
4
3
2
3
2
2
2
3
4
2
2
2
0
3
3
5
1
0
1
3
3
1
2
1
4
3
2
3
2
2
2
3
4
2
2
2
0
3
3
5
1
0
1
3
3
1
2
1
4
3
2
3
2
2
2
3
4
2
2
2
0
3
3
5
1
0
1
3
3
1
2
1
4
3
2
3
2
2
2
3
4
2
2
2
0
3
3
5
1
0
1
3
3
1
2
1
4
3
2
3
2
2
2
3
4
2
2
2
0
3
3
5
1
0
1
3
3
1
2
1
4
3
2
3
2
2
2
3
4
2
2
2
0
3
3
5
1
0
1
3
3
1
2
1
4
3
2
3
2
2
2
3
4
2
2
2
0
3
3
5
1
0
1
3
3
1
2
1
4
3
2
3
2
2
2
3
4
2
2
2
0
3
3
5
1
0
1
3
3
1
2
1
4
3
2
3
2
2
2
3
4
2
2
2
0
3
3
5
1
0
1
3
3
1
2
1
4
3
2
3
2
2
2
3
4
2
2
2
0
3
3
5
1
0
1
3
3
1
2
1
4
3
2
3
2
2
2
3
4
2
2
2
0
3
3
5
1
0
1
3
3
1
2
1
4
3
2
3
2
2
2
3
4
2
2
2
0
3
3
5
1
0
1
3
3
1
2
1
4
3
2
3
2
1
2
3
4
2
2
2
0
3
3
4
1
0
1
3
3
1
2
1
4
3
2
3
2
1
2
3
4
2
2
2
0
3
3
4
1
0
1
3
3
1
2
1
4
3
2
3
2
1
2
3
4
2
2
2
0
3
3
4
1
0
1
3
3
1
2
1
4
3
2
3
2
1
2
3
4
2
2
2
0
3
3
4
1
0
1
3
3
1
2
1
4
3
2
3
2
1
2
3
4
2
2
2
0
3
3
4
1
0
1
3
3
1
2
1
4
3
2
3
2
1
2
3
4
2
2
2
0
3
3
4
1
0
1
3
3
1
2
1
4
3
2
3
2
1
2
3
4
2
2
2
0
3
3
4
1
0
1
3
3
1
2
1
4
3
2
3
2
1
2
3
4
2
2
2
0
3
3
4
1
0
1
3
3
1
2
1
4
3
2
3
2
1
2
3
4
2
2
2
0
3
3
4
1
0
1
3
3
1
2
1
4
3
2
3
2
1
2
3
4
2
2
2
0
3
3
4
1
0
1
3
3
1
2
1
4
3
2
3
2
1
2
3
4
2
2
2
0
3
3
4
1
0
1
3
3
1
2
1
4
3
2
3
2
1
2
3
4
2
2
2
0
3
3
4
1
0
1
3
3
1
2
1
4
3
3
3
2
1
2
3
4
2
3
2
0
3
3
4
1
0
1
3
3
1
2
1
4
3
3
3
2
1
2
3
4
2
3
2
0
3
3
4
1
0
1
3
3
1
2
1
4
3
3
3
2
1
2
3
4
2
3
2
0
3
3
4
1
0
1
3
3
1
2
1
4
3
2
3
2
1
2
3
4
2
2
2
0
3
3
4
1
0
1
3
3
1
2
1
4
3
1
3
2
0
2
3
4
2
2
2
0
3
3
4
1
0
1
3
3
1
2
1
4
3
2
3
2
2
2
3
4
2
2
2
0
3
3
5
1
0
1
3
3
1
2
1
4
3
2
3
2
1
2
3
4
2
2
2
0
3
3
4
1
0
1
3
3
1
2
1
4
3
2
3
2
1
2
3
3
2
2
2
0
3
3
4
1
0
1
2
3
1
2
1
4
3
3
3
2
1
2
3
4
2
3
2
0
3
3
4
1
0
1
3
3
1
2
1
4
3
3
3
2
1
2
3
4
2
3
2
0
3
3
4
1
0
1
3
3
1
2
1
4
3
2
3
2
1
2
3
4
2
2
2
0
3
3
4
1
0
1
3
3
1
2
1
4
3
3
3
2
1
2
3
3
2
3
2
0
3
3
4
1
0
1
2
3
1
2
1
4
3
2
3
2
1
2
3
3
2
2
2
0
3
3
4
1
0
1
2
3
1
2
1
4
3
3
3
2
1
2
3
3
2
3
2
0
3
3
4
1
0
1
2
3
1
2
1
4
3
3
3
2
1
2
3
3
2
3
2
0
3
3
4
1
0
1
2
3
1
2
1
4
3
3
3
2
1
2
3
3
2
3
2
0
3
3
4
1
0
1
2
3
1
2
1
4
3
3
3
2
1
2
3
3
2
3
2
0
3
3
4
1
0
1
2
3
1
2
1
4
3
3
3
2
1
2
3
3
2
3
2
0
3
3
4
1
0
1
2
3
1
2
1
4
3
3
3
2
1
2
3
3
2
3
2
0
3
3
4
1
0
1
2
3
1
2
1
4
3
3
3
2
1
2
3
3
2
3
2
0
3
3
4
1
0
1
2
3
1
2
1
4
3
3
3
2
1
2
3
3
2
3
2
0
3
3
4
1
0
1
2
3
1
2
1
4
3
3
3
2
1
2
3
3
2
3
2
0
3
3
4
1
0
1
2
3
1
2
1
4
3
3
3
2
1
2
3
3
2
3
2
0
3
3
4
1
0
1
2
3
1
2
1
4
3
3
3
2
2
2
3
3
2
3
2
0
3
3
5
1
0
1
2
3
1
2
1
4
3
3
3
2
1
2
3
3
2
3
2
0
3
3
4
1
0
1
2
3
1
2
1
4
3
3
3
2
1
2
3
3
2
3
2
0
3
3
4
1
0
1
2
3
1
2
1
4
3
3
3
2
1
2
3
3
2
3
2
0
3
3
4
1
0
1
2
3
1
2
1
4
3
3
3
2
2
2
3
3
2
3
2
0
3
3
5
1
0
1
2
3
1
2
1
4
3
3
3
2
1
2
3
3
2
3
2
0
3
3
4
1
0
1
2
3
1
2
1
4
3
3
3
2
1
2
3
3
2
3
2
0
3
3
4
1
0
1
2
3
1
2
1
4
3
3
3
2
1
2
3
4
2
3
2
0
3
3
4
1
0
1
3
3
1
2
1
4
3
3
3
2
1
2
3
3
2
3
2
0
3
3
4
1
0
1
2
3
1
2
1
4
3
3
3
2
1
2
3
3
2
3
2
0
3
3
4
1
0
1
2
3
1
2
1
4
3
3
3
2
1
2
3
3
2
3
2
0
3
3
4
1
0
1
2
3
1
2
1
4
3
3
3
2
1
2
3
3
2
3
2
0
3
3
4
1
0
1
2
3
1
2
1
4
3
3
3
2
1
2
3
3
2
3
2
0
3
3
4
1
0
1
2
3
1
2
1
4
3
3
3
2
1
2
3
3
2
3
2
0
3
3
4
1
0
1
2
3
1
2
1
4
3
3
3
2
1
2
3
3
2
3
2
0
3
3
4
1
0
1
2
3
1
2
1
4
3
3
3
2
1
2
3
3
2
3
2
0
3
3
4
1
0
1
2
4
1
2
1
4
3
3
3
2
1
3
3
3
2
3
2
0
3
3
4
1
0
1
2
3
1
2
1
4
3
3
3
2
1
2
3
3
2
3
2
0
3
3
4
1
0
1
2
3
1
2
1
4
3
3
3
2
1
2
3
3
2
3
2
0
3
3
4
1
0
1
2
3
1
2
1
4
3
3
3
2
1
2
3
4
2
3
2
0
3
3
4
1
0
1
3
3
1
2
1
4
3
3
3
2
1
2
3
4
2
3
2
0
3
3
4
1
0
1
3
3
1
2
1
4
3
3
3
2
1
2
3
4
2
3
2
0
3
3
4
1
0
1
3
4
1
2
1
4
3
3
3
2
1
3
3
4
2
3
2
0
3
3
4
1
0
1
3
3
1
2
1
4
3
3
3
2
1
2
3
4
2
3
2
0
3
3
4
1
0
1
3
3
1
2
1
4
3
3
3
2
1
2
3
3
2
3
2
0
3
3
4
1
0
1
2
3
1
2
1
4
3
3
3
2
1
2
3
4
2
3
2
0
3
3
4
1
0
1
3
3
1
2
1
4
3
2
3
2
0
2
3
4
2
3
2
0
3
3
4
1
0
1
3
3
1
2
1
4
3
3
3
2
1
2
3
3
2
3
2
0
3
3
4
1
0
1
2
3
1
2
1
4
3
3
3
2
1
2
3
3
2
3
2
0
3
3
4
1
0
1
2
3
1
2
1
4
3
3
3
2
1
2
3
3
2
3
2
0
3
3
4
1
0
1
2
3
1
2
1
4
3
3
3
2
1
2
3
3
2
3
2
0
3
3
4
1
0
1
2
3
1
2
1
4
3
3
3
2
1
2
3
3
2
3
2
0
3
3
4
1
0
1
2
3
1
2
1
4
3
3
3
2
1
2
3
3
2
3
2
0
3
3
4
1
0
1
2
3
1
2
1
4
3
3
3
2
1
2
3
3
2
3
2
0
3
3
4
1
0
1
2
3
1
2
1
4
3
3
3
2
1
2
3
3
2
3
2
0
3
3
4
1
0
1
2
3
1
2
1
4
3
3
3
2
1
2
3
3
2
3
2
0
3
3
4
1
0
1
2
3
1
2
1
4
3
3
3
2
1
2
3
4
2
3
2
0
3
3
4
1
0
1
3
3
1
2
1
4
3
3
3
2
1
2
3
3
2
3
2
0
3
3
4
1
0
1
2
3
1
2
1
4
3
3
3
2
1
2
3
4
2
3
2
0
3
3
4
1
0
1
3
3
1
2
1
4
3
2
3
2
0
2
3
3
2
3
2
0
3
3
4
1
0
1
2
3
1
2
1
4
3
2
3
2
0
2
3
3
2
3
2
0
3
3
4
1
0
1
2
3
1
2
1
4
3
2
3
2
0
2
3
3
2
3
2
0
3
3
4
1
0
1
2
3
1
2
1
4
3
3
3
2
1
2
3
4
2
3
2
0
3
3
4
1
0
1
3
3
1
2
1
4
3
2
3
2
0
2
3
3
2
3
2
0
3
3
4
1
0
1
2
3
1
2
1
4
3
2
3
2
0
2
3
4
2
3
2
0
3
3
4
1
0
1
3
3
1
2
1
4
3
2
3
2
0
2
3
3
2
3
2
0
3
3
4
1
0
1
2
3
1
2
1
4
3
2
3
2
0
2
3
4
2
3
2
0
3
3
4
1
0
1
3
3
1
2
1
4
3
2
3
2
0
2
3
4
2
3
2
0
3
3
4
1
0
1
3
3
1
2
1
4
3
2
3
2
0
2
3
4
2
3
2
0
3
3
4
1
0
1
3
3
1
2
1
4
3
2
3
2
0
2
3
4
2
3
2
0
3
3
4
1
0
1
3
3
1
2
1
4
3
2
3
2
0
2
3
4
2
3
2
0
3
3
4
1
0
1
3
3
1
2
1
4
3
2
3
2
0
2
3
3
2
3
2
0
3
3
4
1
0
1
2
3
1
2
1
4
3
2
3
2
0
2
3
4
2
3
2
0
3
3
4
1
0
1
3
3
1
2
1
4
3
2
3
2
0
2
3
4
2
3
2
0
3
3
4
1
0
1
3
3
1
2
1
4
3
2
3
2
0
2
3
4
2
3
2
0
3
3
4
1
0
1
3
3
1
2
1
4
3
2
3
2
0
2
3
4
2
3
2
0
3
3
4
1
0
1
3
3
1
2
1
4
3
3
3
2
1
2
3
4
2
3
2
0
3
3
4
1
0
1
3
3
1
2
1
4
3
3
3
2
1
2
3
4
2
3
2
0
3
3
4
1
0
1
3
3
1
2
1
4
3
3
3
2
1
2
3
4
2
3
2
0
3
3
4
1
0
1
3
3
1
2
1
4
3
3
3
2
1
2
3
4
2
3
2
0
3
3
4
1
0
1
3
3
1
2
1
4
3
2
3
2
0
2
3
3
2
3
2
0
3
3
4
1
0
1
2
3
1
2
1
4
3
2
3
2
0
2
3
3
2
3
2
0
3
3
4
1
0
1
2
4
1
2
1
4
3
2
3
2
0
3
3
3
2
3
2
0
3
3
4
1
0
1
2
3
1
2
1
4
3
2
3
2
0
2
3
3
2
3
2
0
3
3
4
1
0
1
2
3
1
2
1
4
3
2
3
2
0
2
3
3
2
3
2
0
3
3
4
1
0
1
2
3
1
2
1
4
3
2
3
2
0
2
3
3
2
3
2
0
3
3
4
1
0
1
2
3
1
2
1
4
3
2
3
2
0
2
3
3
2
3
2
0
3
3
4
1
0
1
2
3
1
2
1
4
3
3
3
2
1
2
3
4
2
3
2
0
3
3
4
1
0
1
3
3
1
2
1
4
3
3
3
2
1
2
3
4
2
3
2
0
3
3
4
1
0
1
3
3
1
2
1
4
3
3
3
2
1
2
3
4
2
3
2
0
3
3
4
1
0
1
3
4
1
2
1
4
3
3
3
2
1
3
3
4
2
3
2
0
3
3
4
1
0
1
3
3
1
2
1
4
3
3
3
2
1
2
3
4
2
3
2
0
3
3
4
1
0
1
3
3
1
2
1
4
3
3
3
2
1
2
3
4
2
3
2
0
3
3
4
1
0
1
3
3
1
2
1
4
3
3
3
2
1
2
3
4
2
3
2
0
3
3
4
1
0
1
3
3
1
2
1
4
3
3
3
2
1
2
3
4
2
3
2
0
3
3
4
1
0
1
3
3
1
2
1
4
3
3
3
2
1
2
3
4
2
3
2
0
3
3
4
1
0
1
3
3
1
2
1
4
3
3
3
2
1
2
3
4
2
3
2
0
3
3
4
1
0
1
3
3
1
2
1
4
3
3
3
2
1
2
3
4
2
3
2
0
3
3
4
1
0
1
3
3
1
2
1
4
3
3
3
2
1
2
3
4
2
3
2
0
3
3
4
1
0
1
3
3
1
2
1
4
3
3
3
2
1
2
3
4
2
3
2
0
3
3
4
1
0
1
3
3
1
2
1
4
3
3
3
2
1
2
3
4
2
3
2
0
3
3
4
1
0
1
3
3
1
2
1
4
3
3
3
2
1
2
3
4
2
3
2
0
3
3
4
1
0
1
3
3
1
2
1
4
3
3
3
2
1
2
3
4
2
3
2
0
3
3
4
1
0
1
3
3
1
2
1
4
3
3
3
2
1
2
3
3
2
3
2
0
3
3
4
1
0
1
2
3
1
2
1
4
3
3
3
2
1
2
3
4
2
3
2
0
3
3
4
1
0
1
3
3
1
2
1
4
3
3
3
2
1
2
3
4
2
3
2
0
3
3
4
1
0
1
3
3
1
2
1
4
3
3
3
2
1
2
3
4
2
3
2
0
3
3
4
1
0
1
3
3
1
2
1
4
3
3
3
2
1
2
3
4
2
3
2
0
3
3
4
1
0
1
3
3
1
2
1
4
3
3
3
2
1
2
3
4
2
3
2
0
3
3
4
1
0
1
3
4
1
2
1
4
3
3
3
2
1
3
3
4
2
3
2
0
3
3
4
1
0
1
3
3
1
2
1
4
3
3
3
2
1
2
3
4
2
3
2
0
3
3
4
1
0
1
3
3
1
2
1
4
3
3
3
2
1
2
3
4
2
3
2
0
3
3
4
1
0
1
3
3
1
2
1
4
3
3
3
2
1
2
3
4
2
3
2
0
3
3
4
1
0
1
3
3
1
2
1
4
3
3
3
2
1
2
3
4
2
3
2
0
3
3
4
1
0
1
3
3
1
2
1
4
3
3
3
2
1
2
3
4
2
3
2
0
3
3
4
1
0
1
3
3
1
2
1
4
3
3
3
2
1
2
3
4
2
3
2
0
3
3
4
1
0
1
3
3
1
2
1
4
3
3
3
2
1
2
3
4
2
3
2
0
3
3
4
1
0
1
3
3
1
2
1
4
3
3
3
2
1
2
3
4
2
3
2
0
3
3
4
1
0
1
3
4
1
2
1
4
3
3
3
2
1
3
3
4
2
3
2
0
3
3
4
1
0
1
3
4
1
2
1
4
3
3
3
2
1
3
3
4
2
3
2
0
3
3
4
1
0
1
3
4
1
2
1
4
3
3
3
2
1
3
3
4
2
3
2
0
3
3
4
1
0
1
3
4
1
2
1
4
3
3
3
2
1
3
3
4
2
3
2
0
3
3
4
1
0
1
3
4
1
2
1
4
3
3
3
2
1
3
3
4
2
3
2
0
3
3
4
1
0
1
3
3
1
2
1
4
3
3
3
2
1
3
2
4
2
3
2
0
3
3
4
1
0
1
3
3
1
2
1
4
3
3
3
2
1
2
3
4
2
3
2
0
3
3
4
1
0
1
3
3
1
2
1
4
3
3
3
2
1
2
3
4
2
3
2
0
3
3
4
1
0
1
3
3
1
2
1
4
3
3
3
2
1
2
3
4
2
3
2
0
3
3
4
1
0
1
3
3
1
2
1
4
3
3
3
2
1
2
3
4
2
3
2
0
3
3
4
1
0
1
3
4
1
2
1
4
3
3
3
2
1
3
3
4
2
3
2
0
3
3
4
1
0
1
3
3
1
2
1
4
3
3
3
2
1
2
3
4
2
3
2
0
3
3
4
1
0
1
3
3
1
2
1
4
3
3
3
2
1
2
3
4
2
3
2
0
3
3
4
1
0
1
3
2
1
2
1
4
3
3
3
2
1
2
2
4
2
3
2
0
3
3
4
1
0
1
3
3
1
2
1
4
3
3
3
2
1
2
3
4
2
3
2
0
3
3
4
1
0
1
3
3
1
2
1
4
3
3
3
2
1
2
3
3
2
3
2
0
3
3
4
1
0
1
2
3
1
2
1
4
3
3
3
2
1
2
3
4
2
3
2
0
3
3
4
1
0
1
3
3
1
2
1
4
3
3
3
2
1
2
3
4
2
3
2
0
3
3
4
1
0
1
3
3
1
2
1
4
3
3
3
2
1
2
3
4
2
3
2
0
3
3
4
1
0
1
3
3
1
2
1
4
3
3
3
2
1
2
3
4
2
3
2
0
3
3
4
1
0
1
3
4
1
2
1
4
3
2
3
2
0
3
3
4
2
3
2
0
3
3
4
1
0
1
3
3
1
2
1
4
3
3
3
2
1
2
3
4
2
3
2
0
3
3
4
1
0
1
3
3
1
2
1
4
3
3
3
2
1
2
3
4
2
3
2
0
3
3
4
1
0
1
3
4
1
2
1
4
3
3
3
2
1
3
3
4
2
3
2
0
3
3
4
1
0
1
3
4
1
2
1
4
3
3
3
2
1
3
3
4
2
3
2
0
3
3
4
1
0
1
3
4
1
2
1
4
3
3
3
2
1
3
3
4
2
3
2
0
3
3
4
1
0
1
3
4
1
2
1
4
3
3
3
2
1
3
3
4
2
3
2
0
3
3
4
1
0
1
3
3
1
2
1
4
3
3
3
2
1
3
2
4
2
3
2
0
3
3
4
1
0
1
3
3
1
2
1
4
3
3
3
2
1
3
2
4
2
3
2
0
3
3
4
1
0
1
3
4
1
2
1
4
3
3
3
2
1
3
3
4
2
3
2
0
3
3
4
1
0
1
3
4
1
2
1
4
3
3
3
2
1
3
3
4
2
3
2
0
3
3
4
1
0
1
3
3
1
2
1
4
3
3
3
2
1
2
3
4
2
3
2
0
3
3
4
1
0
1
3
4
1
2
1
4
3
3
3
2
1
3
3
4
2
3
2
0
3
3
4
1
0
1
3
3
1
2
1
4
3
3
3
2
1
2
3
4
2
3
2
0
3
3
4
1
0
1
3
4
1
2
1
4
3
3
3
2
1
3
3
4
2
3
2
0
3
3
4
1
0
1
3
3
1
2
1
4
3
3
3
2
1
2
3
4
2
3
2
0
3
3
4
1
0
1
3
3
1
2
1
4
3
3
3
2
1
2
3
4
2
3
2
0
3
3
4
1
0
1
3
3
1
2
1
4
3
3
3
2
1
2
3
4
2
3
2
0
3
3
4
1
0
1
3
3
1
2
1
4
3
3
3
2
1
2
3
4
2
3
2
0
3
3
4
1
0
1
3
4
1
2
1
4
3
3
3
2
1
3
3
4
2
3
2
0
3
3
4
1
0
1
3
4
1
2
1
4
3
3
3
2
1
3
3
4
2
3
2
0
3
3
4
1
0
1
3
4
1
2
1
4
3
3
3
2
1
3
3
4
2
3
2
0
3
3
4
1
0
1
3
3
1
2
1
4
3
3
3
2
1
2
3
4
2
3
2
0
3
3
4
1
0
1
3
3
1
2
1
4
3
3
3
2
1
2
3
4
2
3
2
0
3
3
4
1
0
1
3
3
1
2
1
4
3
3
3
2
1
2
3
4
2
3
2
0
3
3
4
1
0
1
3
4
1
2
1
4
3
3
3
2
1
3
3
4
2
3
2
0
3
3
4
1
0
1
3
4
1
2
1
4
3
3
3
2
1
3
3
4
2
3
2
0
3
3
4
1
0
1
3
4
1
2
1
4
3
3
3
2
1
3
3
4
2
3
2
0
3
3
4
1
0
1
3
4
1
2
1
4
3
3
3
2
1
3
3
4
2
3
2
0
3
3
4
1
0
1
3
4
1
2
1
4
3
3
3
2
1
3
3
3
2
3
2
0
3
3
4
1
0
1
2
4
1
2
1
4
3
3
3
2
1
3
3
3
2
3
2
0
3
3
4
1
0
1
2
4
1
2
1
4
3
3
3
2
1
3
3
4
2
3
2
0
3
3
4
1
0
1
3
4
1
2
1
4
3
3
3
2
1
3
3
4
2
3
2
0
3
3
4
1
0
1
3
4
1
2
1
4
3
3
3
2
1
3
3
4
2
3
2
0
3
3
4
1
0
1
3
4
1
2
1
4
3
3
3
2
1
3
3
4
2
3
2
0
3
3
4
1
0
1
3
4
1
2
1
4
3
3
3
2
1
3
3
4
2
3
2
0
3
3
4
1
0
1
3
4
1
2
1
4
3
3
3
2
1
3
3
4
2
3
2
0
3
3
4
1
0
1
3
4
1
2
1
4
3
3
3
2
1
3
3
4
2
3
2
0
3
3
4
1
0
1
3
4
1
2
1
4
3
3
3
2
1
3
3
4
2
3
2
0
3
3
4
1
0
1
3
4
1
2
1
4
3
3
3
2
1
3
3
4
2
3
2
0
3
3
4
1
0
1
3
4
1
2
1
4
3
3
3
2
1
3
3
4
2
3
2
0
3
3
4
1
0
1
3
4
1
2
1
4
3
3
3
2
1
3
3
4
2
3
2
0
3
3
4
1
0
1
3
4
1
2
1
4
3
3
3
2
1
3
3
4
2
3
2
0
3
3
4
1
0
1
3
4
1
2
1
4
3
3
3
2
1
3
3
4
2
3
2
0
3
3
4
1
0
1
3
4
1
2
1
4
3
3
3
2
1
3
3
4
2
3
2
0
3
3
4
1
0
1
3
4
1
2
1
4
3
3
3
2
1
3
3
4
2
3
2
0
3
3
4
1
0
1
3
4
1
2
1
4
4
3
3
2
2
3
3
4
2
3
2
0
3
3
4
1
0
1
3
4
1
2
1
4
4
3
3
2
2
3
3
4
2
3
2
0
3
3
4
1
0
1
3
4
1
2
1
4
4
3
3
2
2
3
3
4
2
3
2
0
3
3
4
1
0
1
3
4
1
2
1
4
3
3
3
2
1
3
3
4
2
3
2
0
3
3
4
1
0
1
3
4
1
2
1
4
4
3
3
2
2
3
3
4
2
3
2
0
3
3
4
1
0
1
3
4
1
2
1
4
4
3
3
2
2
3
3
4
2
3
2
0
3
3
4
1
0
1
3
4
1
2
1
4
4
3
3
2
2
3
3
4
2
3
2
0
3
3
4
1
0
1
3
4
1
2
1
4
4
3
3
2
2
3
3
4
2
3
2
0
3
3
4
1
0
1
3
4
1
2
1
4
4
3
3
2
2
3
3
4
2
3
2
0
3
3
4
1
0
1
3
4
1
2
1
4
4
3
3
2
2
3
3
4
2
3
2
0
3
3
4
1
0
1
3
4
1
2
1
4
4
3
3
2
2
3
3
4
2
3
2
0
3
3
4
1
0
1
3
4
1
2
1
4
4
3
3
2
2
3
3
4
2
3
2
0
3
3
4
1
0
1
3
4
1
2
1
4
4
3
3
2
2
3
3
4
2
3
2
0
3
3
4
1
0
1
3
3
1
2
1
4
4
3
3
2
2
2
3
4
2
3
2
0
3
3
4
1
0
1
3
4
1
2
1
4
4
3
3
2
2
3
3
4
2
3
2
0
3
3
4
1
0
1
3
4
1
2
1
4
4
3
3
2
2
3
3
4
2
3
2
0
3
3
4
1
0
1
3
4
1
2
1
4
4
3
3
2
2
3
3
4
2
3
2
0
3
3
4
1
0
1
3
4
1
2
1
4
3
3
3
2
1
3
3
4
2
3
2
0
3
3
4
1
0
1
3
4
1
2
1
4
3
3
3
2
1
3
3
4
2
3
2
0
3
3
4
1
0
1
3
3
1
2
1
4
3
3
3
2
1
3
2
4
2
3
2
0
3
3
4
1
0
1
3
4
1
1
1
4
3
3
3
2
1
3
3
3
2
3
2
0
3
3
4
1
0
1
3
4
1
1
1
4
3
3
3
2
1
3
3
3
2
3
2
0
3
3
4
1
0
1
3
3
1
1
1
4
3
3
3
2
1
3
2
3
2
3
2
0
3
3
4
1
0
1
3
3
1
1
1
4
3
3
3
2
1
3
2
3
2
3
2
0
3
3
4
1
0
1
3
4
1
1
1
4
3
3
3
2
1
3
3
3
2
3
2
0
3
3
4
1
0
1
3
3
1
1
1
4
3
3
3
2
1
2
3
3
2
3
2
0
3
3
4
1
0
1
3
4
1
1
1
4
3
3
3
2
1
3
3
3
2
3
2
0
3
3
4
1
0
1
3
3
1
1
1
4
3
3
3
2
1
2
3
3
2
3
2
0
3
3
4
1
0
1
3
3
1
1
1
4
3
3
3
2
1
2
3
3
2
3
2
0
3
3
4
1
0
1
3
3
1
1
1
4
3
3
3
2
1
2
3
3
2
3
2
0
3
3
4
1
0
1
3
3
1
1
1
4
3
3
3
2
1
2
3
3
2
3
2
0
3
3
4
1
0
1
3
3
1
1
1
4
3
3
3
2
1
2
3
3
2
3
2
0
3
3
4
1
0
1
3
3
1
1
1
4
3
3
3
2
1
2
3
3
2
3
2
0
3
3
4
1
0
1
3
3
1
1
1
4
3
3
3
2
1
2
3
3
2
3
2
0
3
3
4
1
0
1
3
3
1
1
1
4
3
3
3
2
1
2
3
3
2
3
2
0
3
3
4
1
0
1
3
3
1
1
1
4
3
3
3
2
1
2
3
3
2
3
2
0
3
3
4
1
0
1
3
3
1
1
1
4
3
3
3
2
1
2
3
3
2
3
2
0
3
3
4
1
0
1
3
3
1
1
1
4
3
3
3
2
1
2
3
3
2
3
2
0
3
3
4
1
0
1
3
3
1
1
1
4
3
3
3
2
1
2
3
3
2
3
2
0
3
3
4
1
0
1
3
3
1
1
1
4
3
3
3
2
1
2
3
3
2
3
2
0
3
3
4
1
0
1
3
3
1
1
1
4
3
3
3
2
1
2
3
3
2
3
2
0
3
3
4
1
0
1
3
3
1
1
1
4
3
3
3
2
1
2
3
3
2
3
2
0
3
3
4
1
0
1
3
3
1
1
1
4
3
3
3
2
1
2
3
3
2
3
2
0
3
3
4
1
0
1
3
3
1
1
1
4
3
3
3
2
1
2
3
3
2
3
2
0
3
3
4
1
0
1
3
3
1
1
1
4
3
3
3
2
1
2
3
3
2
3
2
0
3
3
4
1
0
1
3
3
1
1
1
4
3
3
3
2
1
2
3
3
2
3
2
0
3
3
4
1
0
1
3
3
1
1
1
4
3
3
3
2
1
2
3
3
2
3
2
0
3
3
4
1
0
1
3
3
1
1
1
4
4
3
3
2
2
2
3
3
2
3
2
0
3
3
4
1
0
1
3
3
1
1
1
4
4
3
3
2
2
2
3
3
2
3
2
0
3
3
4
1
0
1
3
3
1
1
1
4
4
3
3
2
2
2
3
3
2
3
2
0
3
3
4
1
0
1
3
3
1
1
1
4
4
3
3
2
2
2
3
3
2
3
2
0
3
3
4
1
0
1
3
3
1
1
1
4
4
3
3
2
2
2
3
3
2
3
2
0
3
3
4
1
0
1
3
3
1
2
1
4
4
3
3
2
2
2
3
4
2
3
2
0
3
3
5
2
0
1
3
3
1
2
1
4
4
3
3
2
2
2
3
4
2
3
2
0
3
3
5
2
0
1
3
3
1
2
1
4
4
3
3
2
2
2
3
4
2
3
2
0
3
3
5
2
0
1
3
3
1
2
1
4
4
3
3
2
2
2
3
4
2
3
2
0
3
3
5
2
0
1
3
3
1
2
1
4
4
3
3
2
2
2
3
4
2
3
2
0
3
3
5
2
0
1
3
3
1
2
1
4
4
3
3
2
2
2
3
4
2
3
2
0
3
3
5
2
0
1
3
3
1
2
1
4
4
3
3
2
2
2
3
4
2
3
2
0
3
3
5
2
0
1
3
3
1
2
1
4
4
3
3
2
2
2
3
4
2
3
2
0
3
3
4
1
0
1
3
3
1
2
1
4
4
3
3
2
2
2
3
4
2
3
2
0
3
3
4
1
0
1
3
3
1
2
1
4
4
3
3
2
2
2
3
4
2
3
2
0
3
3
4
1
0
1
3
3
1
2
1
4
4
3
3
2
2
2
3
4
2
3
2
0
3
3
5
2
0
1
3
3
1
2
1
4
4
3
3
2
2
2
3
4
2
3
2
0
3
3
5
2
0
1
3
3
1
2
1
4
4
3
3
2
2
2
3
4
2
3
2
0
3
3
5
2
0
1
3
3
1
2
1
4
4
3
3
2
2
2
3
4
2
3
2
0
3
3
5
2
0
1
3
3
1
2
1
4
4
3
3
2
2
2
3
4
2
3
2
0
3
3
4
1
0
1
3
3
1
2
1
4
4
3
3
2
2
2
3
4
2
3
2
0
3
3
5
2
0
1
3
3
1
2
1
4
4
3
3
2
2
2
3
4
2
3
2
0
3
3
5
2
0
1
3
3
1
2
1
4
4
3
3
2
2
2
3
4
2
3
2
0
3
3
5
2
0
1
3
3
1
2
1
4
3
3
3
2
1
2
3
4
2
3
2
0
3
3
5
2
0
1
3
3
1
2
1
4
3
3
3
2
1
2
3
4
2
3
2
0
3
3
5
2
0
1
3
3
1
2
1
4
3
3
3
2
1
2
3
4
2
3
2
0
3
3
5
2
0
1
3
3
1
2
1
4
3
3
3
2
1
2
3
4
2
3
2
0
3
3
5
2
0
1
3
3
1
2
1
4
3
3
3
2
1
2
3
4
2
3
2
0
3
3
5
2
0
1
3
3
1
2
1
4
3
3
3
2
1
2
3
4
2
3
2
0
3
3
5
2
0
1
3
3
1
2
1
4
3
3
3
2
1
2
3
4
2
3
2
0
3
3
5
2
0
1
3
3
1
2
1
4
3
3
3
2
1
2
3
4
2
3
2
0
3
3
5
2
0
1
3
3
1
2
1
4
3
3
3
2
1
2
3
4
2
3
2
0
3
3
5
2
0
1
3
3
1
2
1
4
3
3
3
2
1
2
3
4
2
3
2
0
3
3
5
2
0
1
3
3
1
2
1
4
3
3
3
2
1
2
3
4
2
3
2
0
3
3
5
2
0
1
3
3
1
2
1
4
3
3
3
2
1
2
3
4
2
3
2
0
3
3
5
2
0
1
3
3
1
2
1
4
3
3
3
2
1
2
3
4
2
3
2
0
3
3
5
2
0
1
3
3
1
2
1
4
3
3
3
2
1
2
3
4
2
3
2
0
3
3
5
2
0
1
3
3
1
2
1
4
3
3
3
2
1
2
3
4
2
3
2
0
3
3
5
2
0
1
3
3
1
2
1
4
3
3
3
2
1
2
3
4
2
3
2
0
3
3
5
2
0
1
3
3
1
2
1
4
3
3
3
2
1
2
3
4
2
3
2
0
3
3
5
2
0
1
3
4
1
2
1
4
3
3
3
2
1
2
3
4
3
3
2
0
3
3
5
2
0
1
3
3
1
2
1
4
3
3
3
2
1
2
3
4
2
3
2
0
3
3
5
2
0
1
3
4
1
2
1
4
3
3
3
2
1
2
3
4
3
3
2
0
3
3
5
2
0
1
3
3
1
2
1
4
3
3
3
2
1
2
3
4
2
3
2
0
3
3
5
2
0
1
3
4
1
2
1
4
3
3
3
2
1
2
3
4
3
3
2
0
3
3
5
2
0
1
3
3
1
2
1
4
3
3
3
2
1
2
3
4
2
3
2
0
3
3
5
2
0
1
3
3
1
2
1
4
3
3
3
2
1
2
3
4
2
3
2
0
3
3
5
2
0
1
3
3
1
2
1
4
3
3
3
2
1
2
3
4
2
3
2
0
3
3
5
2
0
1
3
3
1
2
1
4
3
3
3
2
1
2
3
4
2
3
2
0
3
3
5
2
0
1
3
3
1
2
1
4
3
3
3
2
1
2
3
4
2
3
2
0
3
3
5
2
0
1
3
3
1
2
1
4
3
3
3
2
1
2
3
4
2
3
2
0
3
3
5
2
0
1
3
3
1
2
1
4
3
3
3
2
1
2
3
4
2
3
2
0
3
3
5
2
0
1
3
3
1
2
1
4
3
3
3
2
1
2
3
4
2
3
2
0
3
3
5
2
0
1
3
3
1
2
1
4
3
3
3
2
1
2
3
4
2
3
2
0
3
3
5
2
0
1
3
3
1
2
1
4
3
3
3
2
1
2
3
4
2
3
2
0
3
3
4
1
0
1
3
3
1
2
1
4
3
3
3
2
1
2
3
4
2
3
2
0
3
3
5
2
0
1
3
3
1
2
1
4
3
3
3
2
1
2
3
4
2
3
2
0
3
3
5
2
0
1
3
3
1
2
1
4
3
3
3
2
1
2
3
4
2
3
2
0
3
3
5
2
0
1
3
4
1
2
1
4
3
3
3
2
1
2
3
4
3
3
2
0
3
3
4
1
0
1
3
4
1
2
1
4
3
3
3
2
1
2
3
4
3
3
2
0
3
3
5
2
0
1
3
4
1
2
1
4
3
3
3
2
1
2
3
4
3
3
2
0
3
3
4
1
0
1
3
4
1
2
1
4
3
3
3
2
1
2
3
4
3
3
2
0
3
3
4
1
0
1
3
4
1
2
1
4
2
3
3
2
1
2
3
4
3
3
2
0
3
3
4
2
0
1
3
4
1
2
1
4
3
3
3
2
1
2
3
4
3
3
2
0
3
3
5
2
0
1
3
4
1
2
1
4
3
3
3
2
1
2
3
4
3
3
2
0
3
3
5
2
0
1
3
4
1
2
1
4
3
3
3
2
1
2
3
4
3
3
2
0
3
3
5
2
0
1
3
4
1
2
1
4
3
3
3
2
1
2
3
4
3
3
2
0
3
3
5
2
0
1
3
4
1
2
1
4
3
3
3
2
1
2
3
4
3
3
2
0
3
3
5
2
0
1
3
4
1
2
1
4
3
3
3
2
1
2
3
4
3
3
2
0
3
3
5
2
0
1
3
4
1
2
1
4
3
3
3
2
1
2
3
4
3
3
2
0
3
3
5
2
0
1
3
4
1
2
1
4
3
3
3
2
1
2
3
4
3
3
2
0
3
3
5
2
0
1
3
4
1
2
1
4
3
3
3
2
1
2
3
4
3
3
2
0
3
3
5
2
0
1
3
4
1
2
1
4
3
3
3
2
1
2
3
4
3
3
2
0
3
3
5
2
0
1
3
3
1
2
1
4
3
3
3
2
1
2
3
4
2
3
2
0
3
3
4
1
0
1
3
4
1
2
1
4
3
3
3
2
1
2
3
4
3
3
2
0
3
3
5
2
0
1
3
4
1
2
1
4
3
3
3
2
1
2
3
4
3
3
2
0
3
3
5
2
0
1
3
4
1
2
1
4
3
3
3
2
1
2
3
4
3
3
2
0
3
3
4
1
0
1
3
3
1
2
1
4
3
3
3
2
1
2
3
4
2
3
2
0
3
3
5
2
0
1
3
4
1
2
1
4
3
3
3
2
1
2
3
4
3
3
2
0
3
3
5
2
0
1
3
4
1
2
1
4
3
3
3
2
1
2
3
4
3
3
2
0
3
3
4
1
0
1
3
4
1
2
1
4
3
3
3
2
1
2
3
4
3
3
2
0
3
3
4
1
0
1
3
4
1
2
1
4
3
3
3
2
1
2
3
4
3
3
2
0
3
3
4
1
0
1
3
4
1
2
1
4
3
3
3
2
1
2
3
4
3
3
2
0
3
3
4
1
0
1
3
4
1
2
1
4
3
3
3
2
1
2
3
4
3
3
2
0
3
3
4
1
0
1
3
4
1
2
1
4
3
3
3
2
1
2
3
4
3
3
2
0
3
3
4
1
0
1
3
4
1
2
1
4
3
3
3
2
1
2
3
4
3
3
2
0
3
3
4
1
0
1
3
4
1
2
1
4
3
3
3
2
1
2
3
4
3
3
2
0
3
3
4
1
0
1
3
4
1
2
1
4
3
3
3
2
1
2
3
4
3
3
2
0
3
3
4
1
0
1
3
4
1
2
1
4
3
3
3
2
1
2
3
4
3
3
2
0
3
3
4
1
0
1
3
4
1
2
1
4
3
3
3
2
1
2
3
4
3
3
2
0
3
3
4
1
0
1
3
4
1
2
1
4
3
3
3
2
1
2
3
4
3
3
2
0
3
3
4
1
0
1
3
3
1
2
1
4
3
2
3
2
1
2
3
4
2
2
2
0
3
3
4
1
0
1
3
4
1
2
1
4
3
3
3
2
1
2
3
4
3
3
2
0
3
3
4
1
0
1
3
4
1
2
1
4
3
3
3
2
1
2
3
4
3
3
2
0
3
3
4
1
0
1
3
3
1
2
1
4
3
3
3
2
1
2
3
4
2
3
2
0
3
3
4
1
0
1
3
3
1
2
1
4
3
3
3
2
1
2
3
4
2
3
2
0
3
3
4
1
0
1
3
3
1
2
1
4
3
2
3
2
1
2
3
4
2
2
2
0
3
3
4
1
0
1
3
3
1
2
1
4
3
3
3
2
1
2
3
4
2
3
2
0
3
3
4
1
0
1
3
3
1
2
1
4
3
2
3
2
1
2
3
4
2
2
2
0
3
3
4
1
0
1
3
3
1
2
1
4
3
2
3
2
1
2
3
4
2
2
2
0
3
3
4
1
0
1
3
3
1
2
1
4
3
3
3
2
1
2
3
4
2
3
2
0
3
3
4
1
0
1
3
3
1
2
1
4
3
2
3
2
1
2
3
4
2
2
2
0
3
3
4
1
0
1
3
3
1
2
1
4
3
2
3
2
1
2
3
4
2
2
2
0
3
3
4
1
0
1
3
3
1
2
1
4
3
2
3
2
1
2
3
4
2
2
2
0
3
3
4
1
0
1
3
3
1
2
1
4
3
2
3
2
1
2
3
4
2
2
2
0
3
3
4
1
0
1
3
3
1
2
1
4
4
3
3
2
1
2
3
4
2
2
2
0
3
3
4
1
0
1
3
3
1
2
1
4
3
2
3
2
1
2
3
4
2
2
2
0
3
3
4
1
0
1
3
3
1
2
1
4
4
3
3
2
1
2
3
4
2
2
2
0
3
3
4
1
0
1
3
3
1
2
1
4
4
3
3
2
1
2
3
4
2
2
2
0
3
3
4
1
0
1
3
3
1
2
1
4
3
3
3
2
1
2
3
4
2
3
2
0
3
3
5
2
0
1
3
3
1
2
1
4
4
3
3
2
1
2
3
4
2
2
2
0
3
3
5
2
0
1
3
3
1
2
1
4
3
2
3
2
1
2
3
4
2
2
2
0
3
3
5
2
0
1
3
3
1
2
1
4
3
2
3
2
1
2
3
4
2
2
2
0
3
3
5
2
0
1
3
3
1
2
1
4
4
3
3
2
1
2
3
4
2
2
2
0
3
3
5
2
0
1
3
3
1
2
1
4
3
3
3
2
1
2
3
4
2
3
2
0
3
3
5
2
0
1
3
3
1
2
1
4
3
2
3
2
1
2
3
4
2
2
2
0
3
3
4
1
0
1
3
3
1
2
1
4
3
2
3
2
1
2
3
4
2
2
2
0
3
3
4
1
0
1
3
3
1
2
1
4
3
2
3
2
1
2
3
4
2
2
2
0
3
3
5
2
0
1
3
3
1
2
1
4
3
3
3
2
1
2
3
4
2
3
2
0
3
3
4
1
0
1
3
3
1
2
1
4
3
2
3
2
1
2
3
4
2
2
2
0
3
3
4
1
0
1
3
3
1
2
1
4
3
2
3
2
1
2
3
4
2
2
2
0
3
3
5
2
0
1
3
3
1
2
1
4
3
2
3
2
1
2
3
4
2
2
2
0
3
3
4
1
0
1
3
3
1
2
1
4
3
2
3
2
1
2
3
4
2
2
2
0
3
3
4
1
0
1
3
3
1
2
1
4
3
2
3
2
1
2
3
4
2
2
2
0
3
3
4
1
0
1
3
3
1
2
1
4
3
3
3
2
1
2
3
4
2
3
2
0
3
3
4
1
0
1
3
3
1
2
1
4
3
3
3
2
1
2
3
4
2
3
2
0
3
3
4
1
0
1
3
3
1
2
1
4
3
2
3
2
1
2
3
4
2
2
2
0
3
3
4
1
0
1
3
3
1
2
1
4
3
3
3
2
1
2
3
4
2
3
2
0
3
3
4
1
0
1
3
3
1
2
1
4
3
3
3
2
1
2
3
4
2
3
2
0
3
3
4
1
0
1
3
3
1
2
1
4
3
3
3
2
1
2
3
4
2
3
2
0
3
3
4
1
0
1
3
3
1
2
1
4
3
2
3
2
1
2
3
4
2
2
2
0
3
3
4
1
0
1
3
3
1
2
1
4
3
3
3
2
1
2
3
4
2
3
2
0
3
3
4
1
0
1
3
3
1
2
1
4
2
2
3
2
1
2
3
4
2
2
2
0
3
3
3
1
0
1
3
3
1
2
1
4
3
3
3
2
1
2
3
4
2
3
2
0
3
3
5
2
0
1
3
3
1
2
1
4
3
2
3
2
1
2
3
4
2
2
2
0
3
3
4
1
0
1
3
3
1
2
1
4
3
2
3
2
1
2
3
4
2
2
2
0
3
3
5
2
0
1
3
3
1
2
1
4
3
2
3
2
1
2
3
4
2
2
2
0
3
3
5
2
0
1
3
3
1
2
1
4
3
3
3
2
1
2
3
4
2
3
2
0
3
3
5
2
0
1
3
3
1
2
1
4
3
3
3
2
1
2
3
4
2
3
2
0
3
3
4
1
0
1
3
3
1
2
1
4
3
3
3
2
1
2
3
4
2
3
2
0
3
3
4
1
0
1
3
3
1
2
1
4
3
3
3
2
1
2
3
4
2
3
2
0
3
3
4
1
0
1
3
3
1
2
1
4
3
3
3
2
1
2
3
4
2
3
2
0
3
3
4
1
0
1
3
3
1
2
1
4
3
2
3
2
1
2
3
4
2
2
2
0
3
3
4
1
0
1
3
3
1
2
1
4
3
3
3
2
1
2
3
4
2
3
2
0
3
3
4
1
0
1
3
3
1
2
1
4
3
3
3
2
1
2
3
4
2
3
2
0
3
3
4
1
0
1
3
3
1
2
1
4
3
3
3
2
1
2
3
4
2
3
2
0
3
3
4
1
0
1
3
3
1
2
1
4
3
3
3
2
1
2
3
4
2
3
2
0
3
3
4
1
0
1
3
3
1
2
1
4
3
3
3
2
1
2
3
4
2
3
2
0
3
3
4
1
0
1
3
3
1
2
1
4
3
2
3
2
1
2
3
4
2
2
2
0
3
3
4
1
0
1
3
3
1
2
1
4
3
2
3
2
1
2
3
4
2
2
2
0
3
3
4
1
0
1
3
3
1
2
1
4
3
3
3
2
1
2
3
4
2
3
2
0
3
3
4
1
0
1
3
3
1
2
1
4
3
2
3
2
1
2
3
4
2
2
2
0
3
3
4
1
0
1
3
3
1
2
1
4
3
1
3
2
0
2
3
4
2
2
2
0
3
3
4
1
0
1
3
3
1
2
1
4
3
2
3
2
1
2
3
4
2
2
2
0
3
3
4
1
0
1
3
3
1
2
1
4
3
1
3
2
0
2
3
4
2
2
2
0
3
3
4
1
0
1
3
3
1
2
1
4
3
2
3
2
1
2
3
4
2
2
2
0
3
3
4
1
0
1
3
3
1
2
1
4
3
2
3
2
1
2
3
4
2
2
2
0
3
3
4
1
0
1
3
3
1
2
1
4
3
2
3
2
1
2
3
4
2
2
2
0
3
3
4
1
0
1
3
3
1
2
1
4
3
2
3
2
1
2
3
4
2
2
2
0
3
3
4
1
0
1
3
3
1
2
1
4
3
2
3
2
1
2
3
4
2
2
2
0
3
3
4
1
0
1
3
3
1
2
1
4
3
2
3
2
2
2
3
4
2
2
2
0
3
3
5
1
0
1
3
3
1
2
1
4
3
2
3
2
1
2
3
4
2
2
2
0
3
3
4
1
0
1
3
3
1
2
1
4
3
2
3
2
2
2
3
4
2
2
2
0
3
3
5
1
0
1
3
3
1
2
1
4
3
2
3
2
2
2
3
4
2
2
2
0
3
3
5
1
0
1
3
3
1
2
1
4
3
2
3
2
1
2
3
4
2
2
2
0
3
3
4
1
0
1
3
3
1
2
1
4
3
2
3
2
1
2
3
4
2
2
2
0
3
3
4
1
0
1
3
3
1
2
2
4
3
3
3
2
1
2
3
4
2
2
2
0
3
3
4
1
0
1
3
3
1
2
2
4
3
3
3
2
1
2
3
4
2
2
2
0
3
3
4
1
0
1
3
3
1
2
2
4
3
3
3
2
2
2
3
4
2
2
2
0
3
3
5
1
0
1
3
3
1
2
2
4
3
3
3
2
2
2
3
4
2
2
2
0
3
3
5
1
0
1
3
3
1
2
1
4
3
3
3
2
2
2
3
4
2
3
2
0
3
3
5
1
0
1
3
3
1
2
1
4
3
3
3
2
2
2
3
4
2
3
2
0
3
3
5
1
0
1
3
3
1
2
1
4
3
3
3
2
2
2
3
4
2
3
2
0
3
3
5
1
0
1
3
3
1
2
1
4
3
3
3
2
2
2
3
4
2
3
2
0
3
3
5
1
0
1
3
3
1
2
1
4
3
3
3
2
2
2
3
4
2
3
2
0
3
3
5
1
0
1
3
3
1
2
1
4
3
3
3
2
2
2
3
4
2
3
2
0
3
3
5
1
0
1
3
3
1
2
1
4
3
3
3
2
2
2
3
4
2
3
2
0
3
3
5
1
0
1
3
3
1
2
1
4
3
2
3
2
2
2
3
4
2
2
2
0
3
3
5
1
0
1
3
3
1
2
1
4
3
2
3
2
2
2
3
4
2
2
2
0
3
3
5
1
0
1
3
3
1
2
1
4
3
2
3
2
2
2
3
4
2
2
2
0
3
3
5
1
0
1
3
3
1
2
1
4
3
2
3
2
2
2
3
4
2
2
2
0
3
3
5
1
0
1
3
3
1
2
1
4
3
2
3
2
2
2
3
4
2
2
2
0
3
3
5
1
0
1
3
3
1
2
1
4
3
2
3
2
1
2
3
4
2
2
2
0
3
3
4
1
0
1
3
3
1
2
1
4
3
2
3
2
1
2
3
4
2
2
2
0
3
3
4
1
0
1
3
3
1
2
1
4
3
2
3
2
1
2
3
4
2
2
2
0
3
3
4
1
0
1
3
3
1
2
1
4
3
3
3
2
1
2
3
4
2
3
2
0
3
3
4
1
0
1
3
3
1
2
1
4
3
2
3
2
1
2
3
4
2
2
2
0
3
3
4
1
0
1
3
3
1
2
1
4
3
2
3
2
1
2
3
4
2
2
2
0
3
3
4
1
0
1
3
3
1
2
1
4
3
2
3
2
1
2
3
4
2
2
2
0
3
3
4
1
0
1
3
3
1
2
1
4
3
2
3
2
1
2
3
4
2
2
2
0
3
3
4
1
0
1
3
3
1
2
1
4
3
2
3
2
1
2
3
4
2
2
2
0
3
3
4
1
0
1
3
3
1
2
1
4
3
2
3
2
1
2
3
4
2
2
2
0
3
3
4
1
0
1
3
3
1
2
1
4
3
2
3
2
1
2
3
4
2
2
2
0
3
3
4
1
0
1
3
3
1
2
1
4
3
2
3
2
1
2
3
4
2
2
2
0
3
3
4
1
0
1
3
3
1
2
1
4
3
2
3
2
1
2
3
4
2
2
2
0
3
3
4
1
0
1
3
3
1
2
1
4
3
2
3
2
1
2
3
4
2
2
2
0
3
3
4
1
0
1
3
3
1
2
1
4
3
2
3
2
1
2
3
4
2
2
2
0
3
3
4
1
0
1
3
3
1
2
1
4
3
2
3
2
1
2
3
4
2
2
2
0
3
3
4
1
0
1
3
3
1
2
1
4
3
3
3
2
1
2
3
4
2
2
3
0
3
3
4
1
0
1
3
3
1
2
2
4
3
3
3
2
1
2
3
4
2
2
2
0
3
3
4
1
0
1
3
3
1
2
1
4
3
2
3
2
1
2
3
4
2
2
2
0
3
3
4
1
0
1
3
3
1
2
1
4
3
2
3
2
1
2
3
4
2
2
2
0
3
3
4
1
0
1
3
3
1
2
2
4
3
3
3
2
1
2
3
4
2
2
2
0
3
3
4
1
0
1
3
3
1
2
1
4
3
2
3
2
1
2
3
4
2
2
2
0
3
3
4
1
0
1
3
3
1
2
1
4
3
2
3
2
1
2
3
4
2
2
2
0
3
3
4
1
0
1
3
3
1
2
1
4
3
2
3
2
1
2
3
4
2
2
2
0
3
3
4
1
0
1
3
3
1
2
1
4
3
2
3
2
1
2
3
4
2
2
2
0
3
3
4
1
0
1
3
3
1
2
1
4
3
2
3
2
1
2
3
4
2
2
2
0
3
3
4
1
0
1
3
3
1
2
2
4
3
3
3
2
1
2
3
4
2
2
2
0
3
3
4
1
0
1
3
2
1
2
1
4
3
2
3
2
1
2
2
4
2
2
2
0
3
3
4
1
0
1
3
3
1
2
1
4
3
2
3
2
1
2
3
4
2
2
2
0
3
3
4
1
0
1
3
3
1
2
2
4
3
3
3
2
1
2
3
4
2
2
2
0
3
3
4
1
0
1
3
3
1
2
2
4
3
4
3
2
1
2
3
4
2
3
2
0
3
3
4
1
0
1
3
3
1
2
1
4
3
2
3
2
1
2
3
4
2
2
2
0
3
3
4
1
0
1
3
3
1
2
1
4
3
2
3
2
1
2
3
4
2
2
2
0
3
3
4
1
0
1
3
3
1
2
1
4
3
2
3
2
1
2
3
4
2
2
2
0
3
3
4
1
0
1
3
3
1
2
1
4
3
2
3
2
1
2
3
4
2
2
2
0
3
3
4
1
0
1
3
2
1
2
1
4
3
2
3
2
1
2
2
4
2
2
2
0
3
3
4
1
0
1
3
3
1
2
1
4
3
2
3
2
1
2
3
4
2
2
2
0
3
3
4
1
0
1
3
3
1
2
1
4
3
2
3
2
1
2
3
4
2
2
2
0
3
3
4
1
0
1
3
3
1
2
1
4
3
2
3
2
1
2
3
4
2
2
2
0
3
3
4
1
0
1
3
3
1
2
1
4
3
2
3
2
1
2
3
4
2
2
2
0
3
3
4
1
0
1
3
3
1
2
1
4
3
3
3
2
1
2
3
4
2
3
2
0
3
3
4
1
0
1
3
3
1
2
1
4
3
3
3
2
1
2
3
4
2
3
2
0
3
3
4
1
0
1
3
3
1
2
1
4
3
3
3
2
1
2
3
4
2
3
2
0
3
3
4
1
0
1
3
3
1
2
1
4
3
3
3
2
1
2
3
4
2
3
2
0
3
3
4
1
0
1
3
3
1
2
1
4
3
3
3
2
1
2
3
4
2
3
2
0
3
3
4
1
0
1
3
3
1
2
1
4
3
3
3
2
1
2
3
4
2
3
2
0
3
3
4
1
0
1
3
3
1
2
1
4
3
3
3
2
1
2
3
4
2
3
2
0
3
3
4
1
0
1
3
3
1
2
1
4
3
3
3
2
1
2
3
4
2
3
2
0
3
3
4
1
0
1
3
3
1
2
1
4
3
3
3
2
1
2
3
4
2
3
2
0
3
3
4
1
0
1
3
3
1
2
1
4
3
3
3
2
1
2
3
4
2
3
2
0
3
3
4
1
0
1
3
3
1
2
1
4
3
3
3
2
1
2
3
4
2
3
2
0
3
3
4
1
0
1
3
3
1
2
1
4
3
3
3
2
1
2
3
4
2
3
2
0
3
3
4
1
0
1
3
3
1
2
1
4
3
3
3
2
1
2
3
4
2
3
2
0
3
3
4
1
0
1
3
3
1
2
1
4
3
3
3
2
1
2
3
4
2
3
2
0
3
3
4
1
0
1
3
3
1
2
1
4
3
3
3
2
1
2
3
4
2
3
2
0
3
3
4
1
0
1
3
3
1
2
1
4
3
3
3
2
1
2
3
4
2
3
2
0
3
3
4
1
0
1
3
3
1
2
1
4
3
2
3
2
1
2
3
4
2
2
2
0
3
3
4
1
0
1
3
3
1
2
1
4
3
3
3
2
1
2
3
4
2
3
2
0
3
3
4
1
0
1
3
3
1
2
1
4
3
3
3
2
1
2
3
4
2
3
2
0
3
3
4
1
0
1
3
3
1
2
1
4
3
3
3
2
1
2
3
4
2
3
2
0
3
3
4
1
0
1
3
2
1
2
1
4
3
3
3
2
1
2
2
4
2
3
2
0
3
3
4
1
0
1
3
3
1
2
1
4
3
3
3
2
1
2
3
4
2
3
2
0
3
3
4
1
0
1
3
3
1
2
1
4
3
3
3
2
1
2
3
4
2
3
2
0
3
3
4
1
0
1
3
3
1
2
1
4
3
3
3
2
1
2
3
4
2
3
2
0
3
3
4
1
0
1
3
3
1
2
1
4
3
3
3
2
1
2
3
4
2
3
2
0
3
3
4
1
0
1
3
3
1
2
1
4
3
3
3
2
1
2
3
4
2
3
2
0
3
3
4
1
0
1
3
3
1
2
1
4
3
2
3
2
1
2
3
4
2
2
2
0
3
3
4
1
0
1
3
3
1
2
1
4
3
2
3
2
1
2
3
4
2
2
2
0
3
3
4
1
0
1
3
3
1
2
1
4
3
2
3
2
1
2
3
4
2
2
2
0
3
3
4
1
0
1
3
3
1
2
1
4
3
3
3
2
1
2
3
4
2
3
2
0
3
3
4
1
0
1
3
3
1
2
1
4
3
3
3
2
1
2
3
4
2
3
2
0
3
3
4
1
0
1
3
4
1
2
1
4
3
3
3
2
1
3
3
4
2
3
2
0
3
3
4
1
0
1
3
4
1
2
1
4
3
3
3
2
1
3
3
4
2
3
2
0
3
3
4
1
0
1
3
3
1
2
1
4
3
3
3
2
1
2
3
4
2
3
2
0
3
3
4
1
0
1
3
3
1
2
1
4
3
3
3
2
1
2
3
4
2
3
2
0
3
3
4
1
0
1
3
3
1
2
1
4
3
3
3
2
1
2
3
4
2
3
2
0
3
3
4
1
0
1
3
3
1
2
1
4
3
3
3
2
1
2
3
4
2
3
2
0
3
3
4
1
0
1
3
3
1
2
1
4
3
3
3
2
1
2
3
4
2
3
2
0
3
3
4
1
0
1
3
3
1
2
2
4
3
4
3
2
1
2
3
4
2
3
2
0
3
3
4
1
0
1
3
3
1
2
2
4
3
4
3
2
1
2
3
4
2
3
2
0
3
3
4
1
0
1
3
3
1
2
2
4
3
4
3
2
1
2
3
4
2
3
2
0
3
3
4
1
0
1
3
3
1
2
2
4
3
4
3
2
1
2
3
4
2
3
2
0
3
3
4
1
0
1
3
3
1
2
2
4
3
4
3
2
1
2
3
4
2
3
2
0
3
3
4
1
0
1
3
3
1
2
2
4
3
4
3
2
1
2
3
4
2
3
2
0
3
3
4
1
0
1
3
3
1
2
2
4
3
4
3
2
1
2
3
4
2
3
2
0
3
3
4
1
0
1
3
3
1
2
2
4
3
3
3
2
1
2
3
4
2
2
2
0
3
3
4
1
0
1
3
3
1
2
1
4
3
3
3
2
1
2
3
4
2
3
2
0
3
3
4
1
0
1
3
3
1
2
2
4
3
4
3
2
1
2
3
4
2
3
2
0
3
3
4
1
0
1
3
3
1
2
2
4
3
4
3
2
1
2
3
4
2
3
2
0
3
3
4
1
0
1
3
3
1
2
2
4
3
4
3
2
1
2
3
4
2
3
2
0
3
3
4
1
0
1
3
3
1
2
2
4
3
4
3
2
1
2
3
4
2
3
2
0
3
3
4
1
0
1
3
3
1
2
2
4
3
3
3
2
1
2
3
4
2
2
2
0
3
3
4
1
0
1
3
3
1
2
2
4
3
4
3
2
1
2
3
4
2
3
2
0
3
3
4
1
0
1
3
3
1
2
2
4
3
4
3
2
1
2
3
4
2
3
2
0
3
3
4
1
0
1
3
3
1
2
2
4
3
4
3
2
1
2
3
4
2
3
2
0
3
3
4
1
0
1
3
3
1
2
2
4
3
4
3
2
1
2
3
4
2
3
2
0
3
3
4
1
0
1
3
3
1
2
2
4
3
4
3
2
1
2
3
4
2
3
2
0
3
3
4
1
0
1
3
3
1
2
2
4
3
4
3
2
1
2
3
4
2
3
2
0
3
3
4
1
0
1
3
3
1
2
2
4
3
4
3
2
1
2
3
4
2
3
2
0
3
3
4
1
0
1
3
3
1
2
2
4
3
3
3
2
1
2
3
4
2
2
2
0
3
3
4
1
0
1
3
3
1
2
2
4
3
4
3
2
1
2
3
4
2
3
2
0
3
3
4
1
0
1
3
3
1
2
2
4
3
4
3
2
1
2
3
4
2
3
2
0
3
3
4
1
0
1
3
3
1
2
2
4
3
4
3
2
1
2
3
4
2
3
2
0
3
3
4
1
0
1
3
3
1
2
1
4
3
2
3
2
1
2
3
4
2
2
2
0
3
3
4
1
0
1
3
3
1
2
1
4
3
2
3
2
1
2
3
4
2
2
2
0
3
3
4
1
0
1
3
3
1
2
1
4
3
2
3
2
1
2
3
4
2
2
2
0
3
3
4
1
0
1
3
3
1
2
2
4
3
3
3
2
1
2
3
4
2
2
2
0
3
3
4
1
0
1
3
3
1
2
2
4
3
3
3
2
1
2
3
4
2
2
2
0
3
3
4
1
0
1
3
3
1
2
1
4
3
3
3
2
1
2
3
4
2
3
2
0
3
3
4
1
0
1
3
4
1
2
1
4
3
3
3
2
1
3
3
4
2
3
2
0
3
3
4
1
0
1
3
3
1
2
2
4
3
4
3
2
1
2
3
4
2
3
2
0
3
3
4
1
0
1
3
3
1
2
1
4
3
2
3
2
1
2
3
4
2
2
2
0
3
3
4
1
0
1
3
3
1
2
2
4
3
4
3
2
1
2
3
4
2
3
2
0
3
3
4
1
0
1
3
3
1
2
2
4
3
4
3
2
1
2
3
4
2
3
2
0
3
3
4
1
0
1
3
3
1
2
2
4
3
4
3
2
1
2
3
4
2
3
2
0
3
3
4
1
0
1
3
3
1
2
2
4
3
4
3
2
1
2
3
4
2
3
2
0
3
3
4
1
0
1
3
3
1
2
1
4
3
3
3
2
1
2
3
4
2
3
2
0
3
3
4
1
0
1
3
4
1
2
1
4
3
3
3
2
1
3
3
4
2
3
2
0
3
3
4
1
0
1
3
3
1
2
1
4
3
3
3
2
1
2
3
4
2
3
2
0
3
3
4
1
0
1
3
4
1
2
1
4
3
3
3
2
1
3
3
4
2
3
2
0
3
3
4
1
0
1
3
4
1
2
1
4
3
3
3
2
1
3
3
4
2
3
2
0
3
3
4
1
0
1
3
4
1
2
1
4
3
3
3
2
1
3
3
4
2
3
2
0
3
3
4
1
0
1
3
4
1
2
1
4
3
3
3
2
1
3
3
4
2
3
2
0
3
3
4
1
0
1
3
4
1
2
1
4
3
3
3
2
1
3
3
4
2
3
2
0
3
3
4
1
0
1
3
3
1
2
1
4
3
3
3
2
1
2
3
4
2
3
2
0
3
3
4
1
0
1
3
3
1
2
1
4
3
3
3
2
1
2
3
4
2
3
2
0
3
3
4
1
0
1
3
4
1
2
1
4
3
3
3
2
1
3
3
4
2
3
2
0
3
3
4
1
0
1
3
4
1
2
1
4
3
3
3
2
1
3
3
4
2
3
2
0
3
3
4
1
0
1
3
3
1
2
1
4
3
3
3
2
1
2
3
4
2
3
2
0
3
3
4
1
0
1
3
3
1
2
1
4
3
3
3
2
1
2
3
4
2
3
2
0
3
3
4
1
0
1
3
3
1
2
1
4
3
3
3
2
1
2
3
4
2
3
2
0
3
3
4
1
0
1
3
3
1
2
1
4
3
3
3
2
1
2
3
4
2
3
2
0
3
3
4
1
0
1
3
3
1
2
1
4
3
3
3
2
1
2
3
4
2
3
2
0
3
3
4
1
0
1
3
3
1
2
1
4
3
3
3
2
1
2
3
4
2
3
2
0
3
3
4
1
0
1
3
4
1
2
1
4
3
3
3
2
1
3
3
4
2
3
2
0
3
3
4
1
0
1
3
4
1
2
1
4
3
3
3
2
1
3
3
4
2
3
2
0
3
3
4
1
0
1
3
3
1
2
1
4
3
3
3
2
1
2
3
4
2
3
2
0
3
3
4
1
0
1
3
4
1
2
1
4
3
3
3
2
1
3
3
4
2
3
2
0
3
3
4
1
0
1
3
4
1
2
1
4
3
3
3
2
1
3
3
4
2
3
2
0
3
3
4
1
0
1
3
4
1
2
1
4
3
3
3
2
1
3
3
4
2
3
2
0
3
3
4
1
0
1
3
3
1
2
1
4
3
3
3
2
1
2
3
4
2
3
2
0
3
3
4
1
0
1
3
3
1
2
1
4
3
3
3
2
1
2
3
4
2
3
2
0
3
3
4
1
0
1
3
3
1
2
1
4
3
3
3
2
1
2
3
4
2
3
2
0
3
3
4
1
0
1
3
3
1
2
1
4
3
3
3
2
1
2
3
4
2
3
2
0
3
3
4
1
0
1
3
3
1
2
1
4
3
3
3
2
1
2
3
4
2
3
2
0
3
3
4
1
0
1
3
4
1
2
1
4
3
3
3
2
1
2
3
4
3
3
2
0
3
3
4
1
0
1
3
3
1
2
1
4
3
3
3
2
1
2
3
4
2
3
2
0
3
3
4
1
0
1
3
3
1
2
1
4
3
3
3
2
1
2
3
4
2
3
2
0
3
3
4
1
0
1
3
4
1
2
1
4
3
3
3
2
1
2
3
4
3
3
2
0
3
3
4
1
0
1
3
5
1
2
1
4
3
3
3
2
1
3
3
4
3
3
2
0
3
3
4
1
0
1
3
4
1
2
1
4
3
3
3
2
1
2
3
4
3
3
2
0
3
3
4
1
0
1
3
3
1
2
1
4
3
3
3
2
1
2
3
4
2
3
2
0
3
3
4
1
0
1
3
4
1
2
1
4
3
3
3
2
1
2
3
4
3
3
2
0
3
3
4
1
0
1
3
4
1
2
1
4
3
3
3
2
1
2
3
4
3
3
2
0
3
3
4
1
0
1
3
5
1
2
1
4
3
3
3
2
1
3
3
4
3
3
2
0
3
3
4
1
0
1
3
5
1
2
1
4
3
3
3
2
1
3
3
4
3
3
2
0
3
3
4
1
0
1
3
5
1
2
1
4
3
3
3
2
1
3
3
4
3
3
2
0
3
3
4
1
0
1
3
5
1
2
1
4
3
3
3
2
1
3
3
4
3
3
2
0
3
3
4
1
0
1
3
5
1
2
1
4
3
3
3
2
1
3
3
4
3
3
2
0
3
3
4
1
0
1
3
5
1
2
1
4
3
3
3
2
1
3
3
4
3
3
2
0
3
3
4
1
0
1
3
4
1
2
1
4
3
3
3
2
1
2
3
4
3
3
2
0
3
3
4
1
0
1
3
4
1
2
1
4
3
3
3
2
1
2
3
4
3
3
2
0
3
3
4
1
0
1
3
3
1
2
1
4
3
3
3
2
1
2
3
4
2
3
2
0
3
3
4
1
0
1
3
5
1
2
1
4
3
3
3
2
1
3
3
4
3
3
2
0
3
3
4
1
0
1
3
4
1
2
1
4
3
3
3
2
1
3
3
4
2
3
2
0
3
3
4
1
0
1
3
3
1
2
1
4
3
3
3
2
1
2
3
4
2
3
2
0
3
3
4
1
0
1
3
4
1
2
1
4
3
3
3
2
1
2
3
4
3
3
2
0
3
3
4
1
0
1
3
4
1
2
1
4
3
3
3
2
1
2
3
4
3
3
2
0
3
3
4
1
0
1
3
5
1
2
1
4
3
3
3
2
1
3
3
4
3
3
2
0
3
3
4
1
0
1
3
4
1
2
1
4
3
3
3
2
1
2
3
4
3
3
2
0
3
3
4
1
0
1
3
3
1
2
1
4
3
3
3
2
1
2
3
4
2
3
2
0
3
3
4
1
0
1
3
3
1
2
1
4
3
3
3
2
1
2
3
4
2
3
2
0
3
3
4
1
0
1
3
3
1
2
1
4
3
3
3
2
1
2
3
4
2
3
2
0
3
3
4
1
0
1
3
4
1
2
1
4
3
3
3
2
1
2
3
4
3
3
2
0
3
3
4
1
0
1
3
3
1
2
1
4
3
3
3
2
1
2
3
4
2
3
2
0
3
3
4
1
0
1
3
4
1
2
1
4
3
3
3
2
1
2
3
4
3
3
2
0
3
3
4
1
0
1
3
4
1
2
1
4
3
3
3
2
1
3
3
4
2
3
2
0
3
3
4
1
0
1
3
4
1
2
1
4
3
3
3
2
1
2
3
4
3
3
2
0
3
3
4
1
0
1
3
3
1
2
1
4
3
3
3
2
1
2
3
4
2
3
2
0
3
3
4
1
0
1
3
3
1
2
1
4
3
3
3
2
1
2
3
4
2
3
2
0
3
3
4
1
0
1
3
3
1
2
1
4
3
3
3
2
1
2
3
4
2
3
2
0
3
3
4
1
0
1
3
3
1
2
1
4
3
3
3
2
1
2
3
4
2
3
2
0
3
3
4
1
0
1
3
3
1
2
1
4
3
3
3
2
1
2
3
4
2
3
2
0
3
3
4
1
0
1
3
3
1
2
1
4
3
3
3
2
1
2
3
4
2
3
2
0
3
3
4
1
0
1
3
3
1
2
1
4
3
3
3
2
1
2
3
4
2
3
2
0
3
3
4
1
0
1
3
4
1
2
1
4
3
3
3
2
1
2
3
4
3
3
2
0
3
3
4
1
0
1
3
3
1
2
1
4
3
3
3
2
1
2
3
4
2
3
2
0
3
3
4
1
0
1
3
3
1
2
1
4
3
3
3
2
1
2
3
4
2
3
2
0
3
3
4
1
0
1
3
3
1
2
1
4
3
2
3
2
1
2
3
4
2
2
2
0
3
3
4
1
0
1
3
3
2
2
1
4
3
3
3
2
1
2
3
5
2
3
2
0
3
3
4
1
0
1
3
4
1
2
2
4
3
3
3
2
1
2
3
5
3
2
2
0
3
3
4
1
0
2
3
3
1
2
2
4
3
3
3
2
1
2
3
4
2
2
2
0
3
3
4
1
0
1
3
3
1
2
1
4
3
2
3
2
1
2
3
4
2
2
2
0
3
3
4
1
0
1
3
4
1
2
1
4
3
2
3
2
1
2
3
4
3
2
2
0
3
3
4
1
0
1
3
4
1
2
1
4
3
2
3
2
1
2
3
4
3
2
2
0
3
3
4
1
0
1
3
4
1
2
1
4
3
2
3
2
1
2
3
4
3
2
2
0
3
3
4
1
0
1
3
4
1
2
1
4
3
3
3
2
1
2
3
4
3
3
2
0
3
3
4
1
0
1
3
4
1
2
1
4
3
2
3
2
1
2
3
4
3
2
2
0
3
3
4
1
0
1
3
4
1
2
1
4
3
2
3
2
1
2
3
4
3
2
2
0
3
3
4
1
0
1
3
4
1
2
1
4
3
3
3
2
1
2
3
4
3
3
2
0
3
3
4
1
0
1
3
4
1
2
1
4
3
2
3
2
1
2
3
4
3
2
2
0
3
3
4
1
0
1
3
4
1
2
1
4
3
2
3
2
1
2
3
4
3
2
2
0
3
3
4
1
0
1
3
4
1
2
1
4
3
2
3
2
1
2
3
4
3
2
2
0
3
3
4
1
0
1
3
4
1
2
1
4
3
2
3
2
1
2
3
4
3
2
2
0
3
3
4
1
0
1
3
3
1
2
1
4
3
2
3
2
1
2
3
4
2
2
2
0
3
3
4
1
0
1
3
3
1
2
1
4
3
2
3
2
1
2
3
4
2
2
2
0
3
3
4
1
0
1
3
3
1
2
1
4
3
2
3
2
1
2
3
4
2
2
2
0
3
3
4
1
0
1
3
3
1
2
1
4
3
2
3
2
1
2
3
4
2
2
2
0
3
3
4
1
0
1
3
3
1
2
2
4
3
3
3
2
1
2
3
4
2
2
2
0
3
3
4
1
0
1
3
3
1
2
2
4
3
3
3
2
1
2
3
4
2
2
2
0
3
3
4
1
0
1
3
3
1
2
2
4
3
3
3
2
1
2
3
4
2
2
2
0
3
3
4
1
0
1
3
3
1
2
1
4
3
2
3
2
1
2
3
4
2
2
2
0
3
3
4
1
0
1
3
3
1
2
1
4
3
2
3
2
1
2
3
4
2
2
2
0
3
3
4
1
0
1
3
4
1
2
1
4
3
2
3
2
1
2
3
4
3
2
2
0
3
3
4
1
0
1
3
3
1
2
1
4
3
2
3
2
1
2
3
4
2
2
2
0
3
3
4
1
0
1
3
3
1
2
1
4
3
2
3
2
1
2
3
4
2
2
2
0
3
3
4
1
0
1
3
3
1
2
1
4
3
2
3
2
1
2
3
4
2
2
2
0
3
3
4
1
0
1
3
3
1
2
1
4
3
2
3
2
1
2
3
4
2
2
2
0
3
3
4
1
0
1
3
3
1
2
1
4
3
2
3
2
1
2
3
4
2
2
2
0
3
3
4
1
0
1
3
3
1
2
1
4
3
2
3
2
1
2
3
4
2
2
2
0
3
3
4
1
0
1
3
3
1
2
1
4
3
2
3
2
1
2
3
4
2
2
2
0
3
3
4
1
0
1
3
3
1
2
1
4
3
2
3
2
1
2
3
4
2
2
2
0
3
3
4
1
0
1
3
3
1
2
1
4
3
2
3
2
1
2
3
4
2
2
2
0
3
3
4
1
0
1
3
3
1
2
1
4
3
2
3
2
1
2
3
4
2
2
2
0
3
3
4
1
0
1
3
3
1
2
1
4
3
2
3
2
1
2
3
4
2
2
2
0
3
3
4
1
0
1
3
3
1
2
1
4
3
2
3
2
1
2
3
4
2
2
2
0
3
3
4
1
0
1
3
3
1
2
1
4
3
2
3
2
1
2
3
4
2
2
2
0
3
3
4
1
0
1
3
3
1
2
1
4
3
2
3
2
1
2
3
4
2
2
2
0
3
3
4
1
0
1
3
3
1
2
1
4
3
2
3
2
1
2
3
4
2
2
2
0
3
3
4
1
0
1
3
3
1
2
1
4
3
2
3
2
2
2
3
4
2
2
2
0
3
3
5
1
0
1
3
3
1
2
1
4
3
2
3
2
2
2
3
4
2
2
2
0
3
3
5
1
0
1
3
3
2
2
1
4
3
2
3
2
2
2
3
5
2
2
2
0
3
3
5
1
0
1
3
3
2
2
1
4
3
2
3
2
2
2
3
5
2
2
2
0
3
3
5
1
0
1
3
3
2
2
1
4
3
2
3
2
2
2
3
5
2
2
2
0
3
3
5
1
0
1
3
3
2
2
1
4
3
2
3
2
2
2
3
5
2
2
2
0
3
3
5
1
0
1
3
3
2
2
1
4
3
2
3
2
2
2
3
5
2
2
2
0
3
3
5
1
0
1
3
3
1
2
1
4
3
2
3
2
2
2
3
4
2
2
2
0
3
3
5
1
0
1
3
3
1
2
1
4
3
2
3
2
2
2
3
4
2
2
2
0
3
3
5
1
0
1
3
3
1
2
1
4
3
2
3
2
2
2
3
4
2
2
2
0
3
3
5
1
0
1
3
3
2
2
1
4
3
2
3
2
2
2
3
5
2
2
2
0
3
3
5
1
0
1
3
3
2
2
1
4
3
2
3
2
2
2
3
5
2
2
2
0
3
3
5
1
0
1
3
3
2
2
1
4
3
2
3
2
2
2
3
5
2
2
2
0
3
3
5
1
0
1
3
3
1
2
1
4
3
2
3
2
2
2
3
4
2
2
2
0
3
3
5
1
0
1
3
3
1
2
1
4
3
2
3
2
2
2
3
4
2
2
2
0
3
3
5
1
0
1
3
3
1
2
1
4
3
2
3
2
2
2
3
5
2
2
2
0
3
3
5
1
0
2
3
3
2
2
1
4
3
2
3
2
2
2
3
5
2
2
2
0
3
3
5
1
0
1
3
3
2
2
1
4
3
2
3
2
2
2
3
5
2
2
2
0
3
3
5
1
0
1
3
3
2
2
1
4
3
2
3
2
2
2
3
5
2
2
2
0
3
3
5
1
0
1
3
4
2
2
1
4
3
2
3
2
2
2
3
5
3
2
2
0
3
3
5
1
0
1
3
3
2
2
1
4
3
2
3
2
2
2
3
5
2
2
2
0
3
3
5
1
0
1
3
3
2
2
1
4
3
2
3
2
2
2
3
6
2
2
2
0
3
3
5
1
0
2
3
3
2
2
1
4
3
2
3
2
2
2
3
6
2
2
2
0
3
3
5
1
0
2
3
3
2
2
1
4
3
2
3
2
2
2
3
6
2
2
2
0
3
3
5
1
0
2
3
3
2
2
1
4
3
2
3
2
2
2
3
6
2
2
2
0
3
3
5
1
0
2
3
4
2
2
1
4
3
2
3
2
2
2
3
6
3
2
2
0
3
3
5
1
0
2
3
3
2
2
1
4
3
2
3
2
2
2
3
5
2
2
2
0
3
3
5
1
0
1
3
4
1
2
1
4
3
2
3
2
2
2
3
4
3
2
2
0
3
3
5
1
0
1
3
4
1
2
1
4
3
1
3
2
1
2
3
4
3
2
2
0
3
3
5
1
0
1
3
4
1
2
1
4
3
2
3
2
2
2
3
4
3
2
2
0
3
3
5
1
0
1
3
4
1
2
1
4
3
2
3
2
2
2
3
4
3
2
2
0
3
3
5
1
0
1
3
4
1
2
1
4
3
2
3
2
1
2
3
4
3
2
2
0
3
3
4
1
0
1
3
4
1
2
1
4
3
2
3
2
2
2
3
4
3
2
2
0
3
3
5
1
0
1
3
4
1
2
1
4
3
2
3
2
2
2
3
4
3
2
2
0
3
3
5
1
0
1
3
4
1
2
1
4
3
2
3
2
1
2
3
4
3
2
2
0
3
3
4
1
0
1
3
4
1
2
1
4
3
2
3
2
2
2
3
4
3
2
2
0
3
3
5
1
0
1
3
4
1
2
1
4
3
2
3
2
2
2
3
4
3
2
2
0
3
3
5
1
0
1
3
4
1
2
1
4
3
2
3
2
2
2
3
4
3
2
2
0
3
3
5
1
0
1
3
4
1
2
1
4
3
2
3
2
2
2
3
4
3
2
2
0
3
3
5
1
0
1
3
4
1
2
1
4
3
2
3
2
2
2
3
4
3
2
2
0
3
3
5
1
0
1
3
4
1
2
1
4
3
2
3
2
2
2
3
4
3
2
2
0
3
3
5
1
0
1
3
4
1
2
1
4
3
2
3
2
2
2
3
4
3
2
2
0
3
3
5
1
0
1
3
3
1
2
1
4
3
2
3
2
2
2
3
4
2
2
2
0
3
3
5
1
0
1
3
4
1
2
1
4
3
2
3
2
2
2
3
4
3
2
2
0
3
3
5
1
0
1
3
3
1
2
1
4
3
2
3
2
2
2
3
4
2
2
2
0
3
3
5
1
0
1
3
3
1
2
1
4
3
2
3
2
2
2
3
4
2
2
2
0
3
3
5
1
0
1
3
3
1
2
1
4
3
2
3
2
2
2
3
4
2
2
2
0
3
3
5
1
0
1
3
3
1
2
1
4
3
1
3
2
1
2
3
4
2
2
2
0
3
3
5
1
0
1
3
3
1
2
1
4
3
2
3
2
2
2
3
4
2
2
2
0
3
3
5
1
0
1
3
3
1
2
1
4
3
2
3
2
2
2
3
4
2
2
2
0
3
3
5
1
0
1
3
3
1
2
1
4
3
1
3
2
1
2
3
4
2
2
2
0
3
3
5
1
0
1
3
3
1
2
1
4
3
1
3
2
0
2
3
4
2
2
2
0
3
3
4
1
0
1
3
3
1
2
1
4
3
2
3
2
2
2
3
4
2
2
2
0
3
3
5
1
0
1
3
3
1
2
1
4
3
1
3
2
1
2
3
4
2
2
2
0
3
3
5
1
0
1
3
3
1
2
1
4
3
1
3
2
1
2
3
4
2
2
2
0
3
3
5
1
0
1
3
3
1
2
1
4
3
2
3
2
2
2
3
4
2
2
2
0
3
3
5
1
0
1
3
3
1
2
1
4
3
2
3
2
2
2
3
4
2
2
2
0
3
3
5
1
0
1
3
3
1
2
1
4
3
1
3
2
1
2
3
4
2
2
2
0
3
3
5
1
0
1
3
3
1
2
1
4
3
2
3
2
2
2
3
4
2
2
2
0
3
3
5
1
0
1
3
3
1
2
1
4
3
2
3
2
1
2
3
4
2
2
2
0
3
3
4
1
0
1
3
3
1
2
1
4
3
2
3
2
2
2
3
4
2
2
2
0
3
3
5
1
0
1
3
4
1
2
1
4
3
1
3
2
1
3
3
4
2
2
2
0
3
3
5
1
0
1
3
3
1
2
2
4
3
2
3
2
1
2
3
4
2
2
2
0
3
3
5
1
0
1
3
3
1
2
1
4
3
1
3
2
1
2
3
4
2
2
2
0
3
3
5
1
0
1
3
4
1
2
1
4
3
2
3
2
1
2
3
4
3
2
2
0
3
3
4
1
0
1
3
4
1
2
1
4
3
1
3
2
0
2
3
4
3
2
2
0
3
3
4
1
0
1
3
4
1
2
1
4
3
1
3
2
0
2
3
4
3
2
2
0
3
3
4
1
0
1
3
4
1
2
1
4
3
1
3
2
0
2
3
4
3
2
2
0
3
3
4
1
0
1
3
4
1
2
1
4
3
2
3
2
1
2
3
4
3
2
2
0
3
3
4
1
0
1
3
4
1
2
1
4
3
2
3
2
1
2
3
4
3
2
2
0
3
3
4
1
0
1
3
4
1
2
1
4
3
2
3
2
1
2
3
4
3
2
2
0
3
3
4
1
0
1
3
3
1
2
1
4
3
2
3
2
1
2
3
4
2
2
2
0
3
3
4
1
0
1
3
4
1
2
1
4
3
2
3
2
1
2
3
4
3
2
2
0
3
3
4
1
0
1
3
4
1
2
1
4
3
2
3
2
1
2
3
5
3
2
2
0
3
3
4
1
0
2
3
4
1
2
1
4
3
2
3
2
1
2
3
5
3
2
2
0
3
3
4
1
0
2
3
4
1
2
1
4
3
2
3
2
1
2
3
5
3
2
2
0
3
3
4
1
0
2
3
4
1
2
1
4
3
2
3
2
1
2
3
5
3
2
2
0
3
3
4
1
0
2
3
3
1
2
1
4
3
2
3
2
1
2
3
5
2
2
2
0
3
3
4
1
0
2
3
3
1
2
1
4
3
2
3
2
1
2
3
5
2
2
2
0
3
3
4
1
0
2
3
3
1
2
1
4
3
2
3
2
1
2
3
5
2
2
2
0
3
3
4
1
0
2
3
3
1
2
1
4
3
2
3
2
1
2
3
5
2
2
2
0
3
3
4
1
0
2
3
3
1
2
1
4
3
2
3
2
1
2
3
5
2
2
2
0
3
3
4
1
0
2
3
3
1
2
1
4
3
2
3
2
1
2
3
4
2
2
2
0
3
3
4
1
0
1
3
3
1
2
1
4
3
2
3
2
1
2
3
5
2
2
2
0
3
3
4
1
0
2
3
3
1
2
1
4
3
2
3
2
1
2
3
5
2
2
2
0
3
3
4
1
0
2
3
3
1
2
1
4
3
2
3
2
1
2
3
5
2
2
2
0
3
3
4
1
0
2
3
3
1
2
1
4
3
2
3
2
1
2
3
5
2
2
2
0
3
3
4
1
0
2
3
3
1
2
1
4
3
2
3
2
1
2
3
5
2
2
2
0
3
3
4
1
0
2
3
3
1
2
1
4
3
2
3
2
1
2
3
5
2
2
2
0
3
3
4
1
0
2
3
3
1
2
1
4
3
2
3
2
1
2
3
5
2
2
2
0
3
3
4
1
0
2
3
3
1
2
1
4
3
2
3
2
2
2
3
5
2
2
2
0
3
3
5
1
0
2
3
3
1
2
1
4
3
2
3
2
2
2
3
5
2
2
2
0
3
3
5
1
0
2
3
3
1
2
1
4
3
2
3
2
1
2
3
5
2
2
2
0
3
3
4
1
0
2
3
3
1
2
1
4
3
2
3
2
1
2
3
5
2
2
2
0
3
3
4
1
0
2
3
4
1
2
1
4
3
2
3
2
1
2
3
5
3
2
2
0
3
3
4
1
0
2
3
4
1
2
1
4
3
2
3
2
1
2
3
5
3
2
2
0
3
3
4
1
0
2
3
3
1
2
1
4
3
2
3
2
1
2
3
5
2
2
2
0
3
3
4
1
0
2
3
3
1
2
1
4
3
3
3
2
1
2
3
5
2
3
2
0
3
3
4
1
0
2
3
3
1
2
1
4
3
3
3
2
1
2
3
5
2
3
2
0
3
3
4
1
0
2
3
4
1
2
1
4
3
3
3
2
1
2
3
4
3
3
2
0
3
3
4
1
0
1
3
4
1
2
1
4
3
3
3
2
1
2
3
5
3
3
2
0
3
3
4
1
0
2
3
4
1
2
1
4
3
2
3
2
1
2
3
5
3
2
2
0
3
3
4
1
0
2
3
4
1
2
1
4
3
2
3
2
1
2
3
5
3
2
2
0
3
3
4
1
0
2
3
3
1
2
1
4
3
3
3
2
1
2
3
5
2
3
2
0
3
3
4
1
0
2
3
3
1
2
1
4
3
2
3
2
1
2
3
5
2
2
2
0
3
3
4
1
0
2
3
4
1
2
1
4
3
3
3
2
1
2
3
5
3
3
2
0
3
3
4
1
0
2
3
4
1
2
1
4
3
3
3
2
1
2
3
5
3
3
2
0
3
3
4
1
0
2
3
4
1
2
1
4
3
3
3
2
1
2
3
5
3
3
2
0
3
3
4
1
0
2
3
4
1
2
1
4
3
3
3
2
1
2
3
5
3
3
2
0
3
3
4
1
0
2
3
4
1
2
1
4
3
3
3
2
1
2
3
5
3
3
2
0
3
3
4
1
0
2
3
4
1
2
1
4
3
3
3
2
1
2
3
5
3
3
2
0
3
3
4
1
0
2
3
4
1
2
1
4
3
3
3
2
1
2
3
5
3
3
2
0
3
3
4
1
0
2
3
4
1
2
1
4
3
3
3
2
1
2
3
5
3
3
2
0
3
3
4
1
0
2
3
4
1
2
1
4
3
3
3
2
1
2
3
5
3
3
2
0
3
3
4
1
0
2
3
4
2
2
1
4
3
2
3
2
1
2
3
6
3
2
2
0
3
3
4
1
0
2
3
4
2
2
1
4
3
3
3
2
1
2
3
6
3
3
2
0
3
3
4
1
0
2
3
4
2
2
1
4
3
2
3
2
1
2
3
6
3
2
2
0
3
3
4
1
0
2
3
4
1
2
1
4
3
3
3
2
1
2
3
5
3
3
2
0
3
3
4
1
0
2
3
4
2
2
1
4
3
3
3
2
1
2
3
6
3
3
2
0
3
3
4
1
0
2
3
4
2
2
1
4
3
3
3
2
1
2
3
6
3
3
2
0
3
3
4
1
0
2
3
4
2
2
1
4
3
3
3
2
1
2
3
6
3
3
2
0
3
3
4
1
0
2
3
4
1
2
1
4
3
3
3
2
1
2
3
5
3
3
2
0
3
3
4
1
0
2
3
4
1
2
1
4
3
3
3
2
1
2
3
5
3
3
2
0
3
3
4
1
0
2
3
4
1
2
1
4
3
3
3
2
1
2
3
5
3
3
2
0
3
3
4
1
0
2
3
4
1
2
1
4
3
2
3
2
1
2
3
5
3
2
2
0
3
3
4
1
0
2
3
4
1
2
1
4
3
3
3
2
1
2
3
5
3
3
2
0
3
3
4
1
0
2
3
4
1
2
1
4
3
3
3
2
1
2
3
5
3
3
2
0
3
3
4
1
0
2
3
4
1
2
1
4
3
3
3
2
1
2
3
5
3
3
2
0
3
3
4
1
0
2
3
4
1
2
1
4
3
3
3
2
1
2
3
5
3
3
2
0
3
3
4
1
0
2
3
4
1
2
1
4
3
3
3
2
1
2
3
5
3
3
2
0
3
3
4
1
0
2
3
4
1
2
1
4
3
3
3
2
1
2
3
5
3
3
2
0
3
3
4
1
0
2
3
4
2
2
1
4
3
2
3
2
1
2
3
6
3
2
2
0
3
3
4
1
0
2
3
4
1
2
1
4
3
3
3
2
1
2
3
5
3
3
2
0
3
3
4
1
0
2
3
4
2
2
1
4
3
2
3
2
1
2
3
6
3
2
2
0
3
3
4
1
0
2
3
4
2
2
1
4
3
2
3
2
1
2
3
6
3
2
2
0
3
3
4
1
0
2
3
4
2
2
1
4
3
2
3
2
1
2
3
6
3
2
2
0
3
3
4
1
0
2
3
4
2
2
1
4
3
2
3
2
1
2
3
6
3
2
2
0
3
3
4
1
0
2
3
4
2
2
1
4
3
2
3
2
1
2
3
6
3
2
2
0
3
3
4
1
0
2
3
4
2
2
1
4
3
2
3
2
1
2
3
6
3
2
2
0
3
3
4
1
0
2
3
3
2
2
1
4
3
2
3
2
1
2
3
6
2
2
2
0
3
3
4
1
0
2
3
3
2
2
1
4
3
2
3
2
1
2
3
6
2
2
2
0
3
3
4
1
0
2
3
3
2
2
1
4
3
2
3
2
1
2
3
6
2
2
2
0
3
3
4
1
0
2
3
3
2
2
1
4
3
2
3
2
1
2
3
6
2
2
2
0
3
3
4
1
0
2
3
3
2
2
1
4
3
3
3
2
1
2
3
6
2
3
2
0
3
3
4
1
0
2
3
3
2
2
1
4
3
2
3
2
1
2
3
6
2
2
2
0
3
3
4
1
0
2
3
3
2
2
1
4
3
2
3
2
1
2
3
6
2
2
2
0
3
3
4
1
0
2
3
3
2
2
1
4
3
3
3
2
1
2
3
6
2
3
2
0
3
3
4
1
0
2
3
3
2
2
1
4
3
2
3
2
1
2
3
6
2
2
2
0
3
3
4
1
0
2
3
3
2
2
1
4
3
3
3
2
1
2
3
6
2
3
2
0
3
3
4
1
0
2
3
3
2
2
1
4
3
3
3
2
1
2
3
6
2
3
2
0
3
3
4
1
0
2
3
3
2
2
1
4
3
2
3
2
1
2
3
6
2
2
2
0
3
3
4
1
0
2
3
3
2
2
1
4
3
3
3
2
1
2
3
6
2
3
2
0
3
3
4
1
0
2
3
3
2
2
1
4
3
3
3
2
1
2
3
6
2
3
2
0
3
3
4
1
0
2
3
3
2
2
1
4
3
3
3
2
1
2
3
6
2
3
2
0
3
3
4
1
0
2
3
3
2
2
1
4
3
3
3
2
1
2
3
6
2
3
2
0
3
3
4
1
0
2
3
3
2
2
1
4
3
3
3
2
1
2
3
6
2
3
2
0
3
3
4
1
0
2
3
4
2
2
1
4
3
2
3
2
1
2
3
5
3
2
2
0
3
3
4
1
0
1
3
4
2
2
1
4
3
3
3
2
1
2
3
5
3
3
2
0
3
3
4
1
0
1
3
3
2
2
1
4
3
3
3
2
1
2
3
6
2
3
2
0
3
3
4
1
0
2
3
3
2
2
1
4
3
3
3
2
1
2
3
6
2
3
2
0
3
3
4
1
0
2
3
3
2
2
1
4
3
3
3
2
1
2
3
6
2
3
2
0
3
3
4
1
0
2
3
3
2
2
1
4
3
3
3
2
1
2
3
5
2
3
2
0
3
3
4
1
0
1
3
3
2
2
2
4
3
4
3
2
1
2
3
5
2
3
2
0
3
3
4
1
0
1
3
4
2
2
1
4
3
3
3
2
1
2
3
5
3
3
2
0
3
3
4
1
0
1
3
4
2
2
1
4
3
3
3
2
1
2
3
6
3
3
2
0
3
3
4
1
0
2
3
4
2
2
1
4
3
3
3
2
1
2
3
6
3
3
2
0
3
3
4
1
0
2
3
3
2
2
1
4
3
3
3
2
1
2
3
6
2
3
2
0
3
3
4
1
0
2
3
3
2
2
1
4
3
3
3
2
1
2
3
6
2
3
2
0
3
3
4
1
0
2
3
4
2
2
1
4
3
3
3
2
1
2
3
6
3
3
2
0
3
3
4
1
0
2
3
4
2
2
1
4
3
3
3
2
1
2
3
6
3
3
2
0
3
3
4
1
0
2
3
4
1
2
1
4
3
3
3
2
1
2
3
5
3
3
2
0
3
3
4
1
0
2
3
4
2
2
1
4
3
3
3
2
1
2
3
6
3
3
2
0
3
3
4
1
0
2
3
4
2
2
1
4
3
3
3
2
1
2
3
5
3
3
2
0
3
3
4
1
0
1
3
4
2
2
1
4
3
3
3
2
1
2
3
5
3
3
2
0
3
3
4
1
0
1
3
4
2
2
1
4
3
3
3
2
1
2
3
5
3
3
2
0
3
3
4
1
0
1
3
4
2
2
1
4
3
3
3
2
1
2
3
6
3
3
2
0
3
3
4
1
0
2
3
4
2
2
1
4
3
2
3
2
1
2
3
6
3
2
2
0
3
3
4
1
0
2
3
4
2
2
1
4
3
2
3
2
1
2
3
5
3
2
2
0
3
3
4
1
0
1
3
4
2
2
1
4
3
3
3
2
1
2
3
5
3
3
2
0
3
3
4
1
0
1
3
4
2
2
1
4
3
2
3
2
1
2
3
5
3
2
2
0
3
3
4
1
0
1
3
4
2
2
1
4
3
3
3
2
1
2
3
5
3
3
2
0
3
3
4
1
0
1
3
4
2
2
1
4
3
3
3
2
1
2
3
6
3
3
2
0
3
3
4
1
0
2
3
4
2
2
1
4
3
2
3
2
1
2
3
5
3
2
2
0
3
3
4
1
0
1
3
4
2
2
1
4
3
3
3
2
1
2
3
5
3
3
2
0
3
3
4
1
0
1
3
4
2
2
1
4
3
2
3
2
1
2
3
5
3
2
2
0
3
3
4
1
0
1
3
4
2
2
1
4
3
3
3
2
1
2
3
5
3
3
2
0
3
3
4
1
0
1
3
3
2
2
2
4
3
3
3
2
1
2
3
5
2
2
2
0
3
3
4
1
0
1
3
4
2
2
2
4
3
3
3
2
1
2
3
5
3
2
2
0
3
3
4
1
0
1
3
4
2
2
1
4
3
2
3
2
1
2
3
5
3
2
2
0
3
3
4
1
0
1
3
4
2
2
1
4
3
3
3
2
1
2
3
5
3
3
2
0
3
3
4
1
0
1
3
4
2
2
2
4
3
4
3
2
1
2
3
5
3
3
2
0
3
3
4
1
0
1
3
4
2
2
2
4
3
4
3
2
1
2
3
5
3
3
2
0
3
3
4
1
0
1
3
4
2
2
1
4
3
3
3
2
1
2
3
5
3
3
2
0
3
3
4
1
0
1
3
4
2
2
1
4
3
3
3
2
1
2
3
5
3
3
2
0
3
3
4
1
0
1
3
4
2
2
1
4
3
3
3
2
1
2
3
5
3
3
2
0
3
3
4
1
0
1
3
4
2
2
1
4
3
3
3
2
1
2
3
5
3
3
2
0
3
3
4
1
0
1
3
4
2
2
2
4
3
4
3
2
1
2
3
5
3
3
2
0
3
3
4
1
0
1
3
4
2
2
2
4
3
3
3
2
1
2
3
5
3
2
2
0
3
3
4
1
0
1
3
4
2
2
2
4
3
4
3
2
1
2
3
5
3
3
2
0
3
3
4
1
0
1
3
4
2
2
2
4
3
4
3
2
1
2
3
5
3
3
2
0
3
3
4
1
0
1
3
4
2
2
2
4
3
4
3
2
1
2
3
5
3
3
2
0
3
3
4
1
0
1
3
4
2
2
2
4
3
3
3
2
1
2
3
5
3
2
2
0
3
3
4
1
0
1
3
4
2
2
2
4
3
3
3
2
1
2
3
5
3
2
2
0
3
3
4
1
0
1
3
4
2
2
2
4
2
3
3
2
1
2
3
5
3
2
2
0
3
3
3
1
0
1
3
4
2
2
2
4
2
3
3
2
1
2
3
5
3
2
2
0
3
3
3
1
0
1
3
4
2
2
2
4
2
4
3
2
1
2
3
5
3
3
2
0
3
3
3
1
0
1
3
4
2
2
1
4
2
2
3
2
1
2
3
5
3
2
2
0
3
3
3
1
0
1
3
4
2
2
1
4
2
2
3
2
1
2
3
5
3
2
2
0
3
3
3
1
0
1
3
4
2
2
1
4
3
3
3
2
1
2
3
5
3
3
2
0
3
3
4
1
0
1
3
4
2
2
1
4
3
3
3
2
1
2
3
5
3
3
2
0
3
3
4
1
0
1
3
4
2
2
1
4
2
3
3
2
1
2
3
5
3
3
2
0
3
3
3
1
0
1
3
4
2
2
1
4
2
2
3
2
2
2
3
5
3
2
2
0
3
3
4
1
0
1
3
4
2
2
1
4
2
3
3
2
1
2
3
5
3
3
2
0
3
3
3
1
0
1
3
4
2
2
1
4
2
2
3
2
1
2
3
5
3
2
2
0
3
3
3
1
0
1
3
4
2
2
1
4
3
3
3
2
1
2
3
5
3
3
2
0
3
3
4
1
0
1
3
4
2
2
1
4
3
3
3
2
1
2
3
5
3
3
2
0
3
3
4
1
0
1
3
4
2
2
1
4
3
3
3
2
2
2
3
5
3
3
2
0
3
3
5
1
0
1
3
4
2
2
2
4
3
4
3
2
1
2
3
5
3
3
2
0
3
3
4
1
0
1
3
4
2
2
1
4
3
3
3
2
1
2
3
5
3
3
2
0
3
3
4
1
0
1
3
4
2
2
1
4
3
3
3
2
1
2
3
5
3
3
2
0
3
3
4
1
0
1
3
4
2
2
2
4
3
4
3
2
1
2
3
5
3
3
2
0
3
3
4
1
0
1
3
4
2
2
2
4
3
4
3
2
1
2
3
5
3
3
2
0
3
3
4
1
0
1
3
4
2
2
1
4
3
3
3
2
1
2
3
5
3
3
2
0
3
3
4
1
0
1
3
4
2
2
2
4
3
4
3
2
1
2
3
5
3
3
2
0
3
3
4
1
0
1
3
4
2
2
2
4
3
3
3
2
1
2
3
5
3
2
2
0
3
3
4
1
0
1
3
4
2
2
2
4
3
3
3
2
1
2
3
5
3
2
2
0
3
3
4
1
0
1
3
4
2
2
1
4
3
2
3
2
1
2
3
5
3
2
2
0
3
3
4
1
0
1
3
4
2
2
1
4
3
2
3
2
1
2
3
5
3
2
2
0
3
3
4
1
0
1
3
4
2
2
2
4
3
3
3
2
1
2
3
5
3
2
2
0
3
3
4
1
0
1
3
4
2
2
2
4
3
3
3
2
1
2
3
5
3
2
2
0
3
3
4
1
0
1
3
4
2
2
2
4
3
3
3
2
1
2
3
5
3
2
2
0
3
3
4
1
0
1
3
4
2
2
2
4
3
3
3
2
1
2
3
5
3
2
2
0
3
3
4
1
0
1
3
4
2
2
1
4
3
2
3
2
1
2
3
5
3
2
2
0
3
3
4
1
0
1
3
4
2
2
2
4
3
3
3
2
1
2
3
5
3
2
2
0
3
3
4
1
0
1
3
4
2
2
2
4
3
3
3
2
1
2
3
5
3
2
2
0
3
3
4
1
0
1
3
4
2
2
1
4
3
2
3
2
1
2
3
5
3
2
2
0
3
3
4
1
0
1
3
4
2
2
1
4
3
2
3
2
1
2
3
5
3
2
2
0
3
3
4
1
0
1
3
4
2
2
2
4
3
3
3
2
1
2
3
5
3
2
2
0
3
3
4
1
0
1
3
4
2
2
2
4
3
3
3
2
1
2
3
5
3
2
2
0
3
3
4
1
0
1
3
4
2
2
2
4
3
3
3
2
1
2
3
5
3
2
2
0
3
3
4
1
0
1
3
4
1
2
2
4
2
3
3
2
1
2
3
4
3
2
2
0
3
3
3
1
0
1
3
4
2
2
2
4
4
4
3
2
1
2
3
5
3
2
2
0
3
3
4
1
0
1
3
4
2
2
1
4
3
2
3
2
1
2
3
5
3
2
2
0
3
3
4
1
0
1
3
4
2
2
1
4
3
2
3
2
1
2
3
5
3
2
2
0
3
3
4
1
0
1
3
4
2
2
2
4
3
3
3
2
1
2
3
5
3
2
2
0
3
3
4
1
0
1
3
4
2
2
2
4
3
3
3
2
1
2
3
5
3
2
2
0
3
3
4
1
0
1
3
4
2
2
2
4
3
3
3
2
1
2
3
5
3
2
2
0
3
3
4
1
0
1
3
4
2
2
1
4
3
2
3
2
1
1
3
5
3
2
2
0
3
3
3
1
0
1
3
4
2
2
1
4
3
2
3
2
1
1
3
5
3
2
2
0
3
3
3
1
0
1
3
4
2
2
1
4
3
2
3
2
1
2
3
5
3
2
2
0
3
3
4
1
0
1
3
4
2
2
1
4
3
2
3
2
1
2
3
5
3
2
2
0
3
3
4
1
0
1
3
4
2
2
1
4
3
2
3
2
1
2
3
5
3
2
2
0
3
3
4
1
0
1
3
4
2
2
1
4
3
2
3
2
1
2
3
5
3
2
2
0
3
3
4
1
0
1
3
4
2
2
1
4
3
2
3
2
1
2
3
5
3
2
2
0
3
3
4
1
0
1
3
4
2
2
1
4
3
2
3
2
1
2
3
5
3
2
2
0
3
3
4
1
0
1
3
4
2
2
1
4
3
2
3
2
1
2
3
5
3
2
2
0
3
3
4
1
0
1
3
4
2
2
1
4
3
2
3
2
1
2
3
5
3
2
2
0
3
3
4
1
0
1
3
4
2
2
1
4
3
2
3
2
1
2
3
5
3
2
2
0
3
3
4
1
0
1
3
4
2
2
1
4
3
2
3
2
1
2
3
5
3
2
2
0
3
3
4
1
0
1
3
4
2
2
1
4
3
2
3
2
1
2
3
5
3
2
2
0
3
3
4
1
0
1
3
4
1
2
1
4
3
2
3
2
1
2
3
4
3
2
2
0
3
3
4
1
0
1
3
4
2
2
1
4
3
2
3
2
1
2
3
5
3
2
2
0
3
3
4
1
0
1
3
4
2
2
1
4
3
2
3
2
1
2
3
5
3
2
2
0
3
3
4
1
0
1
3
4
2
2
1
4
3
2
3
2
1
2
3
5
3
2
2
0
3
3
4
1
0
1
3
4
2
2
1
4
3
2
3
2
1
2
3
5
3
2
2
0
3
3
4
1
0
1
3
4
2
2
1
4
3
2
3
2
1
2
3
5
3
2
2
0
3
3
4
1
0
1
3
4
2
2
1
4
3
2
3
2
1
2
3
5
3
2
2
0
3
3
4
1
0
1
3
4
1
2
1
4
3
2
3
2
1
2
3
4
3
2
2
0
3
3
4
1
0
1
3
4
1
2
1
4
3
2
3
2
1
2
3
4
3
2
2
0
3
3
4
1
0
1
3
4
2
2
1
4
3
2
3
2
1
2
3
5
3
2
2
0
3
3
4
1
0
1
3
4
2
2
1
4
3
2
3
2
1
2
3
5
3
2
2
0
3
3
4
1
0
1
3
4
1
2
1
4
3
2
3
2
1
2
3
4
3
2
2
0
3
3
4
1
0
1
3
4
2
2
1
4
3
2
3
2
1
2
3
5
3
2
2
0
3
3
4
1
0
1
3
4
2
2
1
4
3
2
3
2
1
2
3
5
3
2
2
0
3
3
4
1
0
1
3
4
2
2
1
4
2
2
3
2
1
2
3
5
3
2
2
0
3
3
3
1
0
1
3
4
2
2
1
4
4
3
3
2
1
2
3
5
3
2
2
0
3
3
4
1
0
1
3
4
2
2
1
4
3
2
3
2
1
2
3
5
3
2
2
0
3
3
4
1
0
1
3
4
2
2
1
4
3
2
3
2
1
2
3
5
3
2
2
0
3
3
4
1
0
1
3
4
2
2
1
4
3
2
3
2
1
2
3
5
3
2
2
0
3
3
4
1
0
1
3
4
2
2
1
4
4
3
3
2
1
2
3
5
3
2
2
0
3
3
4
1
0
1
3
4
2
2
1
4
4
3
3
2
1
2
3
5
3
2
2
0
3
3
4
1
0
1
3
4
2
2
1
4
3
2
3
2
1
2
3
5
3
2
2
0
3
3
4
1
0
1
3
4
2
2
1
4
4
3
3
2
1
2
3
5
3
2
2
0
3
3
4
1
0
1
3
4
2
2
1
4
3
2
3
2
1
2
3
5
3
2
2
0
3
3
4
1
0
1
3
4
2
2
1
4
4
3
3
2
1
2
3
5
3
2
2
0
3
3
4
1
0
1
3
4
1
2
1
4
3
2
3
2
1
2
3
4
3
2
2
0
3
3
4
1
0
1
3
4
1
2
1
4
3
2
3
2
1
2
3
4
3
2
2
0
3
3
4
1
0
1
3
4
1
2
1
4
3
2
3
2
1
2
3
4
3
2
2
0
3
3
4
1
0
1
3
4
1
2
1
4
3
2
3
2
1
2
3
4
3
2
2
0
3
3
4
1
0
1
3
4
1
2
1
4
3
2
3
2
1
2
3
4
3
2
2
0
3
3
4
1
0
1
3
4
1
2
1
4
3
2
3
2
1
2
3
4
3
2
2
0
3
3
4
1
0
1
3
4
1
2
1
4
3
2
3
2
1
2
3
4
3
2
2
0
3
3
4
1
0
1
3
4
1
2
1
4
3
2
3
2
1
2
3
4
3
2
2
0
3
3
4
1
0
1
3
4
1
2
1
4
3
2
3
2
1
2
3
4
3
2
2
0
3
3
4
1
0
1
3
4
1
2
1
4
3
2
3
2
1
2
3
4
3
2
2
0
3
3
4
1
0
1
3
4
1
2
1
4
3
2
3
2
1
2
3
4
3
2
2
0
3
3
4
1
0
1
3
4
1
2
1
4
3
2
3
2
1
2
3
4
3
2
2
0
3
3
4
1
0
1
3
4
1
2
1
4
3
2
3
2
1
2
3
4
3
2
2
0
3
3
4
1
0
1
3
4
1
2
1
4
3
2
3
2
1
2
3
4
3
2
2
0
3
3
4
1
0
1
3
4
1
2
1
4
3
2
3
2
1
2
3
4
3
2
2
0
3
3
4
1
0
1
3
4
1
2
1
4
3
2
3
2
1
2
3
4
3
2
2
0
3
3
4
1
0
1
3
4
1
2
1
4
3
2
3
2
1
2
3
4
3
2
2
0
3
3
4
1
0
1
3
4
1
2
1
4
3
2
3
2
1
2
3
4
3
2
2
0
3
3
4
1
0
1
3
4
1
2
1
4
3
2
3
2
1
2
3
4
3
2
2
0
3
3
4
1
0
1
3
4
1
2
1
4
3
2
3
2
1
2
3
4
3
2
2
0
3
3
4
1
0
1
3
4
1
2
1
4
3
2
3
2
1
2
3
4
3
2
2
0
3
3
4
1
0
1
3
4
1
2
1
4
3
2
3
2
1
2
3
4
3
2
2
0
3
3
4
1
0
1
3
4
1
2
1
4
3
2
3
2
1
2
3
4
3
2
2
0
3
3
4
1
0
1
3
4
1
2
1
4
3
2
3
2
1
2
3
4
3
2
2
0
3
3
4
1
0
1
3
4
1
2
1
4
3
2
3
2
1
2
3
4
3
2
2
0
3
3
4
1
0
1
3
4
1
2
1
4
3
2
3
2
1
2
3
4
3
2
2
0
3
3
4
1
0
1
3
4
1
2
1
4
3
2
3
2
1
2
3
4
3
2
2
0
3
3
4
1
0
1
3
4
1
2
1
4
3
2
3
2
1
2
3
4
3
2
2
0
3
3
4
1
0
1
3
4
1
2
1
4
3
2
3
2
1
2
3
4
3
2
2
0
3
3
4
1
0
1
3
4
1
2
1
4
3
2
3
2
1
2
3
4
3
2
2
0
3
3
4
1
0
1
3
4
1
2
1
4
3
2
3
2
1
2
3
4
3
2
2
0
3
3
4
1
0
1
3
4
1
2
1
4
3
2
3
2
1
2
3
4
3
2
2
0
3
3
4
1
0
1
3
4
1
2
1
4
3
2
3
2
1
2
3
4
3
2
2
0
3
3
4
1
0
1
3
4
1
2
1
4
3
2
3
2
1
2
3
4
3
2
2
0
3
3
4
1
0
1
3
4
1
2
1
4
3
2
3
2
1
2
3
5
3
2
2
0
3
3
4
1
0
2
3
4
1
2
1
4
3
2
3
2
1
2
3
4
3
2
2
0
3
3
4
1
0
1
3
4
1
2
1
4
3
2
3
2
1
2
3
5
3
2
2
0
3
3
4
1
0
2
3
4
1
2
1
4
3
2
3
2
1
2
3
5
3
2
2
0
3
3
4
1
0
2
3
4
1
2
1
4
3
2
3
2
1
2
3
5
3
2
2
0
3
3
4
1
0
2
3
4
1
2
1
4
3
2
3
2
1
2
3
5
3
2
2
0
3
3
4
1
0
2
3
4
1
2
1
4
3
2
3
2
1
2
3
5
3
2
2
0
3
3
4
1
0
2
3
4
1
2
1
4
3
2
3
2
1
2
3
5
3
2
2
0
3
3
4
1
0
2
3
4
1
2
1
4
3
2
3
2
1
2
3
5
3
2
2
0
3
3
4
1
0
2
3
4
1
2
1
4
3
2
3
2
1
2
3
5
3
2
2
0
3
3
4
1
0
2
3
4
1
2
1
4
3
2
3
2
1
2
3
5
3
2
2
0
3
3
4
1
0
2
3
4
1
2
1
4
3
2
3
2
1
2
3
4
3
2
2
0
3
3
4
1
0
1
3
4
1
2
1
4
3
2
3
2
1
2
3
5
3
2
2
0
3
3
4
1
0
2
3
4
1
2
1
4
3
2
3
2
1
2
3
5
3
2
2
0
3
3
4
1
0
2
3
4
1
2
1
4
3
2
3
2
1
2
3
4
3
2
2
0
3
3
4
1
0
1
3
4
1
2
1
4
3
2
3
2
1
2
3
5
3
2
2
0
3
3
4
1
0
2
3
4
1
2
1
4
3
2
3
2
1
2
3
5
3
2
2
0
3
3
4
1
0
2
3
4
1
2
1
4
3
2
3
2
1
2
3
4
3
2
2
0
3
3
4
1
0
1
3
4
1
2
1
4
3
2
3
2
1
2
3
4
3
2
2
0
3
3
4
1
0
1
3
4
1
2
1
4
3
2
3
2
1
2
3
4
3
2
2
0
3
3
4
1
0
1
3
4
1
2
1
4
3
2
3
2
1
2
3
5
3
2
2
0
3
3
4
1
0
2
3
4
1
2
1
4
3
2
3
2
1
2
3
5
3
2
2
0
3
3
4
1
0
2
3
4
1
2
1
4
3
2
3
2
1
2
3
5
3
2
2
0
3
3
4
1
0
2
3
4
1
2
1
4
3
2
3
2
1
2
3
5
3
2
2
0
3
3
4
1
0
2
3
4
1
2
1
4
3
2
3
2
1
2
3
5
3
2
2
0
3
3
4
1
0
2
3
4
1
2
1
4
3
2
3
2
1
2
3
4
3
2
2
0
3
3
4
1
0
1
3
4
1
2
1
4
3
2
3
2
1
2
3
5
3
2
2
0
3
3
4
1
0
2
3
4
1
2
1
4
3
2
3
2
1
2
3
5
3
2
2
0
3
3
4
1
0
2
3
4
1
2
1
4
3
2
3
2
1
2
3
5
3
2
2
0
3
3
4
1
0
2
3
4
1
2
1
4
3
2
3
2
1
2
3
5
3
2
2
0
3
3
4
1
0
2
3
4
1
2
1
4
3
2
3
2
1
2
3
5
3
2
2
0
3
3
4
1
0
2
3
4
1
2
1
4
3
2
3
2
1
2
3
5
3
2
2
0
3
3
4
1
0
2
3
4
1
2
1
4
3
2
3
2
1
2
3
5
3
2
2
0
3
3
4
1
0
2
3
4
1
2
1
4
3
2
3
2
1
2
3
5
3
2
2
0
3
3
4
1
0
2
3
4
1
2
1
4
3
2
3
2
1
2
3
5
3
2
2
0
3
3
4
1
0
2
3
4
1
2
1
4
3
2
3
2
1
2
3
5
3
2
2
0
3
3
4
1
0
2
3
4
1
2
1
4
3
2
3
2
1
2
3
5
3
2
2
0
3
3
4
1
0
2
3
4
1
2
1
4
3
2
3
2
1
2
3
5
3
2
2
0
3
3
4
1
0
2
3
4
1
2
1
4
3
2
3
2
1
2
3
5
3
2
2
0
3
3
4
1
0
2
3
4
1
2
1
4
3
2
3
2
1
2
3
5
3
2
2
0
3
3
4
1
0
2
3
4
1
2
1
4
3
2
3
2
1
2
3
5
3
2
2
0
3
3
4
1
0
2
3
4
1
2
1
4
3
2
3
2
1
2
3
5
3
2
2
0
3
3
4
1
0
2
3
4
1
2
1
4
3
2
3
2
1
2
3
5
3
2
2
0
3
3
4
1
0
2
3
4
1
2
1
4
3
2
3
2
1
2
3
5
3
2
2
0
3
3
4
1
0
2
3
4
1
2
1
4
3
2
3
2
1
2
3
5
3
2
2
0
3
3
4
1
0
2
3
4
1
2
1
4
3
2
3
2
1
2
3
5
3
2
2
0
3
3
4
1
0
2
3
4
1
2
1
4
3
2
3
2
1
2
3
5
3
2
2
0
3
3
4
1
0
2
3
4
1
2
1
4
3
2
3
2
1
2
3
5
3
2
2
0
3
3
4
1
0
2
3
4
1
2
1
4
3
2
3
2
1
2
3
5
3
2
2
0
3
3
4
1
0
2
3
4
1
2
1
4
3
2
3
2
1
2
3
5
3
2
2
0
3
3
4
1
0
2
3
4
1
2
1
4
3
2
3
2
1
2
3
5
3
2
2
0
3
3
4
1
0
2
3
4
1
2
1
4
3
2
3
2
1
2
3
5
3
2
2
0
3
3
4
1
0
2
3
4
1
2
1
4
3
2
3
2
1
2
3
5
3
2
2
0
3
3
4
1
0
2
3
4
1
2
1
4
3
2
3
2
1
2
3
5
3
2
2
0
3
3
4
1
0
2
3
4
1
2
1
4
3
2
3
2
1
2
3
5
3
2
2
0
3
3
4
1
0
2
3
4
1
2
1
4
3
2
3
2
1
2
3
5
3
2
2
0
3
3
4
1
0
2
3
4
1
2
1
4
3
2
3
2
1
2
3
5
3
2
2
0
3
3
4
1
0
2
3
4
1
2
1
4
3
2
3
2
1
2
3
4
3
2
2
0
3
3
4
1
0
1
3
4
1
2
1
4
3
2
3
2
1
2
3
5
3
2
2
0
3
3
4
1
0
2
3
4
1
2
1
4
3
2
3
2
1
2
3
5
3
2
2
0
3
3
4
1
0
2
3
4
1
2
1
4
3
2
3
2
1
2
3
5
3
2
2
0
3
3
4
1
0
2
3
4
1
2
1
4
3
2
3
2
1
2
3
5
3
2
2
0
3
3
4
1
0
2
3
4
1
2
1
4
3
2
3
2
1
2
3
5
3
2
2
0
3
3
4
1
0
2
3
4
1
2
1
4
3
2
3
2
1
2
3
5
3
2
2
0
3
3
4
1
0
2
3
4
1
2
1
4
3
2
3
2
1
2
3
5
3
2
2
0
3
3
4
1
0
2
3
4
1
2
1
4
3
2
3
2
1
2
3
5
3
2
2
0
3
3
4
1
0
2
3
4
1
2
1
4
3
2
3
2
1
2
3
5
3
2
2
0
3
3
4
1
0
2
3
4
1
2
1
4
3
2
3
2
1
2
3
5
3
2
2
0
3
3
4
1
0
2
3
4
1
2
1
4
3
2
3
2
1
2
3
5
3
2
2
0
3
3
4
1
0
2
3
4
1
2
1
4
3
2
3
2
1
2
3
5
3
2
2
0
3
3
4
1
0
2
3
4
1
2
1
4
3
2
3
2
1
2
3
5
3
2
2
0
3
3
4
1
0
2
3
4
1
2
1
4
3
2
3
2
1
2
3
5
3
2
2
0
3
3
4
1
0
2
3
4
1
2
1
4
3
2
3
2
1
2
3
5
3
2
2
0
3
3
4
1
0
2
3
4
1
2
1
4
3
2
3
2
1
2
3
5
3
2
2
0
3
3
4
1
0
2
3
4
1
2
1
4
3
2
3
2
1
2
3
5
3
2
2
0
3
3
4
1
0
2
3
4
1
2
1
4
3
2
3
2
1
2
3
5
3
2
2
0
3
3
4
1
0
2
3
4
1
2
1
4
3
2
3
2
1
2
3
5
3
2
2
0
3
3
4
1
0
2
3
4
1
2
1
4
4
3
3
2
1
2
3
5
3
2
2
0
3
3
4
1
0
2
3
4
1
2
1
4
3
2
3
2
1
2
3
5
3
2
2
0
3
3
4
1
0
2
3
4
1
2
1
4
3
2
3
2
1
2
3
5
3
2
2
0
3
3
4
1
0
2
3
4
1
2
1
4
3
2
3
2
1
2
3
5
3
2
2
0
3
3
4
1
0
2
3
4
1
2
1
4
3
2
3
2
1
2
3
5
3
2
2
0
3
3
4
1
0
2
3
4
1
2
1
4
3
2
3
2
1
2
3
5
3
2
2
0
3
3
4
1
0
2
3
4
1
2
1
4
3
2
3
2
1
2
3
5
3
2
2
0
3
3
4
1
0
2
3
4
1
2
1
4
3
2
3
2
1
2
3
5
3
2
2
0
3
3
4
1
0
2
3
4
1
2
1
4
3
2
3
2
1
2
3
5
3
2
2
0
3
3
4
1
0
2
3
4
1
2
1
4
3
2
3
2
1
2
3
5
3
2
2
0
3
3
4
1
0
2
3
4
1
2
1
4
3
2
3
2
1
2
3
5
3
2
2
0
3
3
4
1
0
2
3
4
1
2
1
4
3
2
3
2
1
2
3
5
3
2
2
0
3
3
4
1
0
2
3
4
1
2
1
4
3
2
3
2
1
2
3
5
3
2
2
0
3
3
4
1
0
2
3
3
1
2
1
4
3
2
3
2
1
2
3
5
2
2
2
0
3
3
4
1
0
2
3
3
1
2
1
4
3
2
3
2
1
2
3
5
2
2
2
0
3
3
4
1
0
2
3
3
1
2
1
4
3
2
3
2
1
2
3
5
2
2
2
0
3
3
4
1
0
2
3
3
1
2
1
4
3
2
3
2
1
2
3
5
2
2
2
0
3
3
4
1
0
2
3
4
1
2
1
4
3
2
3
2
1
2
3
5
3
2
2
0
3
3
4
1
0
2
3
4
1
2
1
4
3
2
3
2
1
2
3
5
3
2
2
0
3
3
4
1
0
2
3
4
1
2
1
4
3
2
3
2
1
2
3
5
3
2
2
0
3
3
4
1
0
2
3
4
1
2
1
4
3
2
3
2
1
2
3
5
3
2
2
0
3
3
4
1
0
2
3
4
1
2
1
4
3
2
3
2
1
2
3
5
3
2
2
0
3
3
4
1
0
2
3
4
1
2
1
4
3
2
3
2
1
2
3
5
3
2
2
0
3
3
4
1
0
2
3
4
1
2
1
4
3
2
3
2
1
2
3
5
3
2
2
0
3
3
4
1
0
2
3
4
1
2
1
4
3
2
3
2
1
2
3
5
3
2
2
0
3
3
4
1
0
2
3
4
1
2
1
4
3
2
3
2
1
2
3
5
3
2
2
0
3
3
4
1
0
2
3
4
1
2
1
4
3
2
3
2
1
2
3
5
3
2
2
0
3
3
4
1
0
2
3
4
1
2
1
4
3
2
3
2
1
2
3
5
3
2
2
0
3
3
4
1
0
2
3
4
1
2
1
4
3
2
3
2
1
2
3
5
3
2
2
0
3
3
4
1
0
2
3
4
1
2
1
4
3
2
3
2
1
2
3
5
3
2
2
0
3
3
4
1
0
2
3
4
1
2
1
4
3
2
3
2
1
2
3
5
3
2
2
0
3
3
4
1
0
2
3
4
1
2
1
4
3
2
3
2
1
2
3
5
3
2
2
0
3
3
4
1
0
2
3
4
1
2
1
4
3
2
3
2
1
2
3
5
3
2
2
0
3
3
4
1
0
2
3
4
1
2
1
4
3
2
3
2
1
2
3
5
3
2
2
0
3
3
4
1
0
2
3
4
1
2
1
4
3
2
3
2
1
2
3
5
3
2
2
0
3
3
4
1
0
2
3
4
1
2
1
4
3
2
3
2
1
2
3
5
3
2
2
0
3
3
4
1
0
2
3
4
1
2
1
4
3
2
3
2
1
2
3
5
3
2
2
0
3
3
4
1
0
2
3
4
1
2
1
4
3
2
3
2
1
2
3
5
3
2
2
0
3
3
4
1
0
2
3
4
1
2
1
4
3
2
3
2
1
2
3
5
3
2
2
0
3
3
4
1
0
2
3
4
1
2
1
4
3
2
3
2
1
2
3
5
3
2
2
0
3
3
4
1
0
2
3
4
1
2
1
4
3
2
3
2
1
2
3
5
3
2
2
0
3
3
4
1
0
2
3
4
1
2
1
4
3
2
3
2
1
2
3
5
3
2
2
0
3
3
4
1
0
2
3
4
1
2
1
4
3
2
3
2
1
2
3
5
3
2
2
0
3
3
4
1
0
2
3
4
1
2
1
4
3
2
3
2
1
2
3
5
3
2
2
0
3
3
4
1
0
2
3
4
1
2
1
4
3
2
3
2
1
2
3
4
3
2
2
0
3
3
4
1
0
1
3
4
1
2
1
4
3
2
3
2
1
2
3
5
3
2
2
0
3
3
4
1
0
2
3
4
1
2
1
4
3
2
3
2
1
2
3
4
3
2
2
0
3
3
4
1
0
1
3
4
1
2
1
4
3
2
3
2
1
2
3
4
3
2
2
0
3
3
4
1
0
1
3
4
1
2
1
4
3
2
3
2
1
2
3
5
3
2
2
0
3
3
4
1
0
2
3
4
1
2
1
4
3
2
3
2
1
2
3
4
3
2
2
0
3
3
4
1
0
1
3
4
1
2
1
4
3
2
3
2
1
2
3
4
3
2
2
0
3
3
4
1
0
1
3
4
1
2
1
4
3
2
3
2
1
2
3
4
3
2
2
0
3
3
4
1
0
1
3
4
1
2
1
4
3
2
3
2
1
2
3
4
3
2
2
0
3
3
4
1
0
1
3
4
1
2
1
4
3
2
3
2
1
2
3
5
3
2
2
0
3
3
4
1
0
2
3
4
1
2
1
4
3
2
3
2
1
2
3
4
3
2
2
0
3
3
4
1
0
1
3
4
1
2
1
4
3
2
3
2
1
2
3
4
3
2
2
0
3
3
4
1
0
1
3
4
1
2
1
4
3
2
3
2
1
2
3
4
3
2
2
0
3
3
4
1
0
1
3
4
1
2
1
4
3
2
3
2
1
2
3
4
3
2
2
0
3
3
4
1
0
1
3
4
1
2
1
4
3
2
3
2
1
2
3
4
3
2
2
0
3
3
4
1
0
1
3
4
1
2
1
4
3
2
3
2
1
2
3
4
3
2
2
0
3
3
4
1
0
1
3
4
1
2
1
4
3
2
3
2
1
2
3
4
3
2
2
0
3
3
4
1
0
1
3
4
1
2
1
4
3
2
3
2
1
2
3
4
3
2
2
0
3
3
4
1
0
1
3
4
1
2
1
4
3
2
3
2
1
2
3
4
3
2
2
0
3
3
4
1
0
1
3
4
1
2
1
4
3
2
3
2
1
2
3
4
3
2
2
0
3
3
4
1
0
1
3
4
1
2
1
4
3
2
3
2
1
2
3
4
3
2
2
0
3
3
4
1
0
1
3
4
1
2
1
4
3
2
3
2
1
2
3
4
3
2
2
0
3
3
4
1
0
1
3
4
1
2
1
4
3
2
3
2
1
2
3
4
3
2
2
0
3
3
4
1
0
1
3
4
1
2
1
4
3
2
3
2
1
2
3
4
3
2
2
0
3
3
4
1
0
1
3
4
1
2
1
4
3
2
3
2
1
2
3
4
3
2
2
0
3
3
4
1
0
1
3
4
1
2
1
4
3
2
3
2
1
2
3
5
3
2
2
0
3
3
4
1
0
2
3
4
1
2
1
4
3
2
3
2
1
2
3
4
3
2
2
0
3
3
4
1
0
1
3
4
1
2
1
4
3
2
3
2
1
2
3
4
3
2
2
0
3
3
4
1
0
1
3
4
1
2
1
4
3
2
3
2
1
2
3
4
3
2
2
0
3
3
4
1
0
1
3
4
1
2
1
4
3
2
3
2
1
2
3
4
3
2
2
0
3
3
4
1
0
1
3
4
1
2
1
4
3
2
3
2
1
2
3
5
3
2
2
0
3
3
4
1
0
2
3
4
1
2
1
4
3
2
3
2
1
2
3
5
3
2
2
0
3
3
4
1
0
2
3
4
1
2
1
4
3
2
3
2
1
2
3
4
3
2
2
0
3
3
4
1
0
1
3
4
1
2
1
4
3
2
3
2
1
2
3
5
3
2
2
0
3
3
4
1
0
2
3
4
1
2
1
4
3
2
3
2
1
2
3
5
3
2
2
0
3
3
4
1
0
2
3
4
1
2
1
4
3
2
3
2
1
2
3
5
3
2
2
0
3
3
4
1
0
2
3
4
1
2
1
4
3
2
3
2
1
2
3
5
3
2
2
0
3
3
4
1
0
2
3
4
1
2
1
4
3
2
3
2
1
2
3
5
3
2
2
0
3
3
4
1
0
2
3
4
1
2
1
4
3
2
3
2
1
2
3
5
3
2
2
0
3
3
4
1
0
2
3
4
1
2
1
4
3
2
3
2
1
2
3
5
3
2
2
0
3
3
4
1
0
2
3
4
1
2
1
4
3
2
3
2
1
2
3
4
3
2
2
0
3
3
4
1
0
1
3
4
1
2
1
4
3
2
3
2
1
2
3
5
3
2
2
0
3
3
4
1
0
2
3
4
1
2
1
4
3
2
3
2
1
2
3
5
3
2
2
0
3
3
4
1
0
2
3
4
1
2
1
4
3
2
3
2
1
2
3
4
3
2
2
0
3
3
4
1
0
1
3
4
1
2
1
4
3
2
3
2
1
2
3
5
3
2
2
0
3
3
4
1
0
2
3
4
1
2
1
4
3
2
3
2
1
2
3
5
3
2
2
0
3
3
4
1
0
2
3
4
1
2
1
4
3
2
3
2
1
2
3
5
3
2
2
0
3
3
4
1
0
2
3
4
1
2
1
4
3
2
3
2
1
2
3
5
3
2
2
0
3
3
4
1
0
2
3
4
1
2
1
4
3
2
3
2
1
2
3
5
3
2
2
0
3
3
4
1
0
2
3
4
1
2
1
4
3
2
3
2
1
2
3
5
3
2
2
0
3
3
4
1
0
2
3
4
1
2
1
4
3
2
3
2
1
2
3
5
3
2
2
0
3
3
4
1
0
2
3
4
1
2
1
4
3
2
3
2
1
2
3
5
3
2
2
0
3
3
4
1
0
2
3
4
1
2
1
4
3
2
3
2
1
2
3
5
3
2
2
0
3
3
4
1
0
2
3
4
1
2
1
4
3
2
3
2
1
2
3
5
3
2
2
0
3
3
4
1
0
2
3
4
1
2
1
4
3
2
3
2
1
2
3
4
3
2
2
0
3
3
4
1
0
1
3
4
1
2
1
4
3
2
3
2
1
2
3
5
3
2
2
0
3
3
4
1
0
2
3
4
1
2
1
4
3
2
3
2
1
2
3
5
3
2
2
0
3
3
4
1
0
2
3
4
1
2
1
4
3
2
3
2
1
2
3
4
3
2
2
0
3
3
4
1
0
1
3
4
1
2
1
4
3
2
3
2
1
2
3
4
3
2
2
0
3
3
4
1
0
1
3
4
1
2
1
4
3
2
3
2
1
2
3
4
3
2
2
0
3
3
4
1
0
1
3
4
1
2
1
4
3
2
3
2
1
2
3
4
3
2
2
0
3
3
4
1
0
1
3
4
1
2
1
4
3
2
3
2
1
2
3
4
3
2
2
0
3
3
4
1
0
1
3
4
1
2
1
4
3
2
3
2
1
2
3
4
3
2
2
0
3
3
4
1
0
1
3
4
1
2
1
4
3
2
3
2
1
2
3
5
3
2
2
0
3
3
4
1
0
2
3
4
1
2
1
4
3
2
3
2
1
2
3
5
3
2
2
0
3
3
4
1
0
2
3
4
1
2
1
4
3
2
3
2
1
2
3
4
3
2
2
0
3
3
4
1
0
1
3
4
1
2
1
4
3
2
3
2
1
2
3
5
3
2
2
0
3
3
4
1
0
2
3
4
1
2
1
4
3
2
3
2
1
2
3
4
3
2
2
0
3
3
4
1
0
1
3
4
1
2
1
4
3
2
3
2
1
2
3
5
3
2
2
0
3
3
4
1
0
2
3
4
1
2
1
4
3
2
3
2
1
2
3
4
3
2
2
0
3
3
4
1
0
1
3
4
1
2
1
4
3
2
3
2
1
2
3
4
3
2
2
0
3
3
4
1
0
1
3
4
1
2
1
4
3
2
3
2
1
2
3
4
3
2
2
0
3
3
4
1
0
1
3
3
1
2
1
4
3
2
3
2
1
2
3
5
2
2
2
0
3
3
4
1
0
2
3
3
1
2
1
4
3
2
3
2
1
2
3
4
2
2
2
0
3
3
4
1
0
1
3
3
1
2
1
4
3
2
3
2
1
2
3
4
2
2
2
0
3
3
4
1
0
1
3
3
1
2
1
4
3
2
3
2
1
2
3
4
2
2
2
0
3
3
4
1
0
1
3
3
1
2
1
4
3
2
3
2
1
2
3
4
2
2
2
0
3
3
4
1
0
1
3
3
1
2
1
4
3
2
3
2
1
2
3
4
2
2
2
0
3
3
4
1
0
1
3
3
1
2
1
4
3
2
3
2
1
2
3
5
2
2
2
0
3
3
4
1
0
2
3
4
1
2
1
4
3
2
3
2
1
2
3
4
3
2
2
0
3
3
4
1
0
1
3
4
1
2
1
4
3
2
3
2
1
2
3
5
3
2
2
0
3
3
4
1
0
2
3
4
1
2
1
4
3
2
3
2
1
2
3
4
3
2
2
0
3
3
4
1
0
1
3
4
1
2
1
4
3
2
3
2
1
2
3
5
3
2
2
0
3
3
4
1
0
2
3
4
1
2
1
4
3
2
3
2
1
2
3
5
3
2
2
0
3
3
4
1
0
2
3
4
1
2
1
4
3
2
3
2
1
2
3
5
3
2
2
0
3
3
4
1
0
2
3
4
1
2
1
4
3
2
3
2
1
2
3
5
3
2
2
0
3
3
4
1
0
2
3
4
1
2
1
4
3
2
3
2
1
2
3
5
3
2
2
0
3
3
4
1
0
2
3
4
1
2
1
4
3
2
3
2
1
2
3
5
3
2
2
0
3
3
4
1
0
2
3
4
1
2
1
4
3
2
3
2
1
2
3
5
3
2
2
0
3
3
4
1
0
2
3
4
1
2
1
4
3
2
3
2
1
2
3
5
3
2
2
0
3
3
4
1
0
2
3
4
1
2
1
4
3
2
3
2
1
2
3
5
3
2
2
0
3
3
4
1
0
2
3
4
1
2
1
4
3
2
3
2
1
2
3
5
3
2
2
0
3
3
4
1
0
2
3
4
1
2
1
4
3
2
3
2
1
2
3
5
3
2
2
0
3
3
4
1
0
2
3
4
1
2
1
4
3
2
3
2
1
2
3
5
3
2
2
0
3
3
4
1
0
2
3
4
1
2
1
4
3
2
3
2
1
2
3
5
3
2
2
0
3
3
4
1
0
2
3
4
1
2
1
4
3
2
3
2
1
2
3
5
3
2
2
0
3
3
4
1
0
2
3
4
1
2
1
4
3
2
3
2
1
2
3
5
3
2
2
0
3
3
4
1
0
2
3
4
1
2
1
4
3
2
3
2
1
2
3
5
3
2
2
0
3
3
4
1
0
2
3
4
1
2
1
4
3
2
3
2
1
2
3
5
3
2
2
0
3
3
4
1
0
2
3
4
1
2
1
4
3
2
3
2
1
2
3
5
3
2
2
0
3
3
4
1
0
2
3
4
1
2
1
4
3
2
3
2
1
2
3
5
3
2
2
0
3
3
4
1
0
2
3
4
1
2
1
4
3
2
3
2
1
2
3
5
3
2
2
0
3
3
4
1
0
2
3
4
1
2
1
4
3
2
3
2
1
2
3
5
3
2
2
0
3
3
4
1
0
2
3
4
1
2
1
4
3
2
3
2
1
2
3
5
3
2
2
0
3
3
4
1
0
2
3
4
1
2
1
4
3
2
3
2
1
2
3
5
3
2
2
0
3
3
4
1
0
2
3
4
1
2
1
4
3
2
3
2
1
2
3
5
3
2
2
0
3
3
4
1
0
2
3
4
1
2
1
4
3
2
3
2
1
2
3
5
3
2
2
0
3
3
4
1
0
2
3
4
1
2
1
4
3
2
3
2
1
2
3
5
3
2
2
0
3
3
4
1
0
2
3
4
1
2
1
4
3
2
3
2
1
2
3
5
3
2
2
0
3
3
4
1
0
2
3
4
1
2
1
4
3
2
3
2
1
2
3
5
3
2
2
0
3
3
4
1
0
2
3
4
1
2
1
4
3
2
3
2
1
2
3
5
3
2
2
0
3
3
4
1
0
2
3
4
1
2
1
4
3
2
3
2
1
2
3
5
3
2
2
0
3
3
4
1
0
2
3
4
1
2
1
4
3
2
3
2
1
2
3
5
3
2
2
0
3
3
4
1
0
2
3
4
1
2
1
4
3
2
3
2
1
2
3
5
3
2
2
0
3
3
4
1
0
2
3
4
1
2
1
4
3
2
3
2
1
2
3
5
3
2
2
0
3
3
4
1
0
2
3
4
1
2
1
4
3
2
3
2
1
2
3
5
3
2
2
0
3
3
4
1
0
2
3
4
1
2
1
4
3
2
3
2
1
2
3
5
3
2
2
0
3
3
4
1
0
2
3
4
1
2
1
4
3
2
3
2
1
2
3
5
3
2
2
0
3
3
4
1
0
2
3
4
1
2
1
4
3
2
3
2
1
2
3
5
3
2
2
0
3
3
4
1
0
2
3
4
1
2
1
4
3
2
3
2
1
2
3
5
3
2
2
0
3
3
4
1
0
2
3
4
1
2
1
4
3
2
3
2
1
2
3
5
3
2
2
0
3
3
4
1
0
2
3
4
1
2
1
4
3
2
3
2
1
2
3
5
3
2
2
0
3
3
4
1
0
2
3
4
1
2
1
4
3
2
3
2
1
2
3
5
3
2
2
0
3
3
4
1
0
2
3
4
1
2
1
4
4
3
3
2
1
2
3
5
3
2
2
0
3
3
4
1
0
2
3
4
1
2
1
4
3
2
3
2
1
2
3
5
3
2
2
0
3
3
4
1
0
2
3
4
1
2
1
4
3
2
3
2
1
2
3
5
3
2
2
0
3
3
4
1
0
2
3
4
1
2
1
4
3
2
3
2
1
2
3
5
3
2
2
0
3
3
4
1
0
2
3
4
1
2
1
4
3
2
3
2
1
2
3
5
3
2
2
0
3
3
4
1
0
2
3
4
1
2
1
4
3
2
3
2
1
2
3
5
3
2
2
0
3
3
4
1
0
2
3
4
2
2
1
4
3
2
3
2
1
2
3
6
3
2
2
0
3
3
4
1
0
2
3
4
1
2
1
4
3
2
3
2
1
2
3
5
3
2
2
0
3
3
4
1
0
2
3
4
1
2
1
4
3
2
3
2
1
2
3
5
3
2
2
0
3
3
4
1
0
2
3
4
2
2
1
4
3
2
3
2
1
2
3
6
3
2
2
0
3
3
4
1
0
2
3
4
2
2
1
4
3
2
3
2
1
2
3
6
3
2
2
0
3
3
4
1
0
2
3
4
1
2
1
4
3
2
3
2
1
2
3
5
3
2
2
0
3
3
4
1
0
2
3
3
2
2
1
4
3
2
3
2
1
2
2
6
3
2
2
0
3
3
4
1
0
2
3
3
1
2
1
4
3
2
3
2
1
2
2
5
3
2
2
0
3
3
4
1
0
2
3
4
2
2
1
4
3
2
3
2
1
2
3
6
3
2
2
0
3
3
4
1
0
2
3
3
2
2
1
4
3
2
3
2
1
2
2
6
3
2
2
0
3
3
4
1
0
2
3
4
2
2
1
4
3
2
3
2
1
2
3
6
3
2
2
0
3
3
5
2
0
2
3
4
2
2
1
4
3
2
3
2
1
2
3
6
3
2
2
0
3
3
5
2
0
2
3
3
2
2
1
4
3
2
3
2
1
2
2
6
3
2
2
0
3
3
4
1
0
2
3
4
1
2
1
4
3
2
3
2
1
2
3
4
3
2
2
0
3
3
4
1
0
1
3
4
1
2
1
4
3
2
3
2
1
2
3
4
3
2
2
0
3
3
4
1
0
1
3
4
1
2
1
4
3
2
3
2
1
2
3
4
3
2
2
0
3
3
4
1
0
1
3
4
2
2
1
4
3
2
3
2
1
2
3
5
3
2
2
0
3
3
4
1
0
1
3
4
1
2
1
4
3
2
3
2
1
2
3
5
3
2
2
0
3
3
4
1
0
2
3
3
2
2
1
4
3
2
3
2
1
2
3
5
2
2
2
0
3
3
4
1
0
1
3
3
1
2
1
4
3
2
3
2
1
2
3
5
2
2
2
0
3
3
4
1
0
2
3
4
1
2
1
4
3
2
3
2
1
2
3
4
3
2
2
0
3
3
4
1
0
1
3
4
1
2
1
4
3
2
3
2
1
2
3
4
3
2
2
0
3
3
4
1
0
1
3
3
1
2
1
4
3
2
3
2
1
2
2
5
3
2
2
0
3
3
4
1
0
2
3
2
1
2
1
4
3
2
3
2
1
2
2
5
2
2
2
0
3
3
4
1
0
2
3
3
2
2
1
4
3
2
3
2
1
2
2
5
3
2
2
0
3
3
4
1
0
1
3
3
2
2
1
4
3
2
3
2
1
2
2
6
3
2
2
0
3
3
4
1
0
2
3
3
1
2
1
4
3
2
3
2
1
2
2
4
3
2
2
0
3
3
4
1
0
1
3
3
1
2
1
4
3
2
3
2
1
2
2
4
3
2
2
0
3
3
4
1
0
1
3
4
1
2
1
4
3
2
3
2
1
2
3
4
3
2
2
0
3
3
4
1
0
1
3
4
2
2
1
4
3
2
3
2
1
2
3
5
3
2
2
0
3
3
4
1
0
1
3
3
2
2
1
4
3
2
3
2
1
2
2
5
3
2
2
0
3
3
4
1
0
1
3
4
2
2
1
4
3
2
3
2
1
2
3
5
3
2
2
0
3
3
4
1
0
1
3
4
2
2
1
4
3
2
3
2
1
2
3
5
3
2
2
0
3
3
4
1
0
1
3
4
2
2
1
4
3
2
3
2
1
2
3
5
3
2
2
0
3
3
4
1
0
1
3
4
2
2
1
4
3
2
3
2
1
2
3
5
3
2
2
0
3
3
4
1
0
1
3
4
2
2
1
4
3
2
3
2
1
2
3
5
3
2
2
0
3
3
4
1
0
1
3
4
2
2
1
4
3
2
3
2
1
2
3
5
3
2
2
0
3
3
5
2
0
1
3
3
2
2
1
4
3
2
3
2
1
2
2
5
3
2
2
0
3
3
4
1
0
1
3
3
2
2
1
4
3
2
3
2
1
2
2
5
3
2
2
0
3
3
5
2
0
1
3
4
2
2
1
4
3
2
3
2
1
2
3
5
3
2
2
0
3
3
4
1
0
1
3
3
2
2
1
4
3
2
3
2
1
2
2
5
3
2
2
0
3
3
4
1
0
1
3
3
1
2
1
4
3
2
3
2
1
2
2
4
3
2
2
0
3
3
4
1
0
1
3
3
1
2
1
4
3
2
3
2
1
2
2
4
3
2
2
0
3
3
4
1
0
1
3
3
1
2
1
4
3
2
3
2
1
2
2
4
3
2
2
0
3
3
4
1
0
1
3
3
2
2
1
4
3
2
3
2
1
2
2
5
3
2
2
0
3
3
4
1
0
1
3
3
2
2
1
4
3
2
3
2
1
2
2
5
3
2
2
0
3
3
4
1
0
1
3
3
2
2
1
4
3
2
3
2
1
2
2
5
3
2
2
0
3
3
4
1
0
1
3
3
1
2
1
4
3
2
3
2
1
2
2
4
3
2
2
0
3
3
4
1
0
1
3
3
2
2
1
4
3
2
3
2
1
2
2
5
3
2
2
0
3
3
4
1
0
1
3
3
2
2
1
4
3
2
3
2
1
2
2
5
3
2
2
0
3
3
4
1
0
1
3
3
2
2
1
4
3
2
3
2
1
2
2
5
3
2
2
0
3
3
5
2
0
1
3
4
1
2
1
4
3
2
3
2
1
2
3
4
3
2
2
0
3
3
5
2
0
1
3
4
1
2
1
4
3
2
3
2
1
2
3
4
3
2
2
0
3
3
5
2
0
1
3
3
2
2
1
4
3
2
3
2
1
2
2
5
3
2
2
0
3
3
5
2
0
1
3
3
2
2
1
4
3
2
3
2
1
2
2
5
3
2
2
0
3
3
5
2
0
1
3
3
2
2
1
4
3
2
3
2
1
2
2
5
3
2
2
0
3
3
5
2
0
1
3
4
2
2
1
4
3
2
3
2
1
2
3
5
3
2
2
0
3
3
5
2
0
1
3
4
2
2
1
4
3
2
3
2
1
2
3
5
3
2
2
0
3
3
5
2
0
1
3
3
2
2
1
4
3
2
3
2
1
2
2
5
3
2
2
0
3
3
5
2
0
1
3
2
2
2
1
4
4
3
3
2
1
2
2
5
2
2
2
0
3
3
5
2
0
1
3
4
2
2
1
4
4
3
3
2
1
2
3
5
3
2
2
0
3
3
5
2
0
1
3
4
2
2
1
4
4
3
3
2
1
2
3
5
3
2
2
0
3
3
5
2
0
1
3
4
2
2
1
4
3
2
3
2
1
2
3
5
3
2
2
0
3
3
5
2
0
1
3
4
2
2
1
4
4
3
3
2
1
2
3
5
3
2
2
0
3
3
5
2
0
1
3
3
2
2
1
4
4
3
3
2
1
2
2
5
3
2
2
0
3
3
5
2
0
1
3
3
2
2
1
4
4
3
3
2
1
2
2
5
3
2
2
0
3
3
5
2
0
1
3
4
2
2
1
4
4
3
3
2
1
2
3
5
3
2
2
0
3
3
4
1
0
1
3
4
2
2
1
4
4
3
3
2
1
2
3
5
3
2
2
0
3
3
4
1
0
1
3
4
2
2
1
4
4
3
3
2
1
2
3
5
3
2
2
0
3
3
4
1
0
1
3
4
2
2
1
4
4
3
3
2
1
2
3
6
3
2
2
0
3
3
4
1
0
2
3
4
2
2
1
4
4
3
3
2
1
2
3
5
3
2
2
0
3
3
4
1
0
1
3
4
2
2
1
4
4
3
3
2
1
2
3
5
3
2
2
0
3
3
4
1
0
1
3
4
2
2
1
4
4
3
3
2
1
2
3
5
3
2
2
0
3
3
4
1
0
1
3
4
2
2
1
4
4
3
3
2
1
2
3
5
3
2
2
0
3
3
4
1
0
1
3
4
2
2
1
4
4
3
3
2
1
2
3
5
3
2
2
0
3
3
5
2
0
1
3
4
2
2
1
4
4
3
3
2
1
2
3
5
3
2
2
0
3
3
5
2
0
1
3
4
2
2
1
4
4
3
3
2
1
2
3
5
3
2
2
0
3
3
5
2
0
1
3
4
2
2
1
4
4
3
3
2
1
2
3
5
3
2
2
0
3
3
5
2
0
1
3
4
2
2
1
4
4
3
3
2
1
2
3
5
3
2
2
0
3
3
5
2
0
1
3
4
1
2
1
4
4
3
3
2
1
2
3
4
3
2
2
0
3
3
5
2
0
1
3
4
2
2
1
4
4
3
3
2
1
2
3
5
3
2
2
0
3
3
5
2
0
1
3
4
2
2
1
4
4
3
3
2
1
2
3
5
3
2
2
0
3
3
5
2
0
1
3
4
2
2
1
4
4
3
3
2
1
2
3
5
3
2
2
0
3
3
5
2
0
1
3
4
1
2
1
4
3
2
3
2
1
2
3
4
3
2
2
0
3
3
4
1
0
1
3
4
2
2
1
4
3
2
3
2
1
2
3
5
3
2
2
0
3
3
5
2
0
1
3
4
2
2
1
4
3
2
3
2
1
2
3
5
3
2
2
0
3
3
5
2
0
1
3
4
2
2
1
4
3
2
3
2
1
2
3
5
3
2
2
0
3
3
4
1
0
1
3
4
2
2
1
4
3
2
3
2
1
2
3
5
3
2
2
0
3
3
4
1
0
1
3
4
2
2
1
4
3
2
3
2
1
2
3
5
3
2
2
0
3
3
4
1
0
1
3
4
2
2
1
4
3
2
3
2
1
2
3
5
3
2
2
0
3
3
4
1
0
1
3
4
2
2
1
4
3
2
3
2
1
2
3
5
3
2
2
0
3
3
4
1
0
1
3
4
2
2
1
4
3
2
3
2
1
2
3
5
3
2
2
0
3
3
5
2
0
1
3
4
2
2
1
4
3
2
3
2
1
2
3
5
3
2
2
0
3
3
4
1
0
1
3
4
1
2
1
4
3
2
3
2
1
2
3
4
3
2
2
0
3
3
4
1
0
1
3
4
2
2
1
4
3
2
3
2
1
2
3
5
3
2
2
0
3
3
4
1
0
1
3
4
2
2
1
4
3
2
3
2
1
2
3
5
3
2
2
0
3
3
4
1
0
1
3
4
2
2
1
4
3
2
3
2
1
2
3
5
3
2
2
0
3
3
4
1
0
1
3
4
2
2
1
4
3
2
3
2
1
2
3
5
3
2
2
0
3
3
5
2
0
1
3
4
2
2
1
4
3
2
3
2
1
2
3
5
3
2
2
0
3
3
5
2
0
1
3
4
2
2
1
4
3
2
3
2
1
2
3
5
3
2
2
0
3
3
4
1
0
1
3
4
2
2
1
4
3
2
3
2
1
2
3
5
3
2
2
0
3
3
4
1
0
1
3
4
1
2
1
4
3
2
3
2
1
2
3
4
3
2
2
0
3
3
4
1
0
1
3
4
1
2
1
4
3
2
3
2
1
2
3
4
3
2
2
0
3
3
4
1
0
1
3
4
1
2
1
4
3
2
3
2
1
2
3
4
3
2
2
0
3
3
4
1
0
1
3
4
1
2
1
4
3
2
3
2
1
2
3
4
3
2
2
0
3
3
4
1
0
1
3
4
2
2
1
4
3
2
3
2
1
2
3
5
3
2
2
0
3
3
4
1
0
1
3
4
1
2
1
4
3
2
3
2
1
2
3
4
3
2
2
0
3
3
4
1
0
1
3
4
2
2
1
4
3
2
3
2
1
2
3
5
3
2
2
0
3
3
4
1
0
1
3
4
1
2
1
4
3
2
3
2
1
2
3
4
3
2
2
0
3
3
4
1
0
1
3
4
1
2
1
4
3
2
3
2
1
2
3
4
3
2
2
0
3
3
4
1
0
1
3
4
1
2
1
4
3
2
3
2
1
2
3
4
3
2
2
0
3
3
4
1
0
1
3
3
1
2
1
4
3
2
3
2
1
2
3
5
2
2
2
0
3
3
4
1
0
2
3
4
1
2
1
4
4
3
3
2
1
2
3
5
3
2
2
0
3
3
4
1
0
2
3
4
2
2
1
4
3
2
3
2
1
2
3
5
3
2
2
0
3
3
4
1
0
1
3
4
1
2
1
4
3
2
3
2
1
2
3
5
3
2
2
0
3
3
4
1
0
2
3
4
2
2
1
4
3
2
3
2
1
2
3
6
3
2
2
0
3
3
4
1
0
2
3
4
1
2
1
4
3
2
3
2
1
2
3
4
3
2
2
0
3
3
4
1
0
1
3
4
1
2
1
4
3
2
3
2
1
2
3
4
3
2
2
0
3
3
4
1
0
1
3
4
1
2
1
4
3
2
3
2
1
2
3
4
3
2
2
0
3
3
4
1
0
1
3
4
1
2
1
4
3
2
3
2
1
2
3
4
3
2
2
0
3
3
4
1
0
1
3
4
1
2
1
4
3
2
3
2
1
2
3
5
3
2
2
0
3
3
4
1
0
2
3
4
1
2
1
4
3
2
3
2
1
2
3
4
3
2
2
0
3
3
4
1
0
1
3
4
1
2
1
4
3
2
3
2
1
2
3
4
3
2
2
0
3
3
4
1
0
1
3
4
1
2
1
4
3
2
3
2
1
2
3
4
3
2
2
0
3
3
4
1
0
1
3
4
1
2
1
4
3
2
3
2
1
2
3
4
3
2
2
0
3
3
4
1
0
1
3
4
1
2
1
4
3
2
3
2
1
2
3
4
3
2
2
0
3
3
4
1
0
1
3
4
1
2
1
4
3
2
3
2
1
2
3
4
3
2
2
0
3
3
4
1
0
1
3
3
1
2
1
4
3
2
3
2
1
2
3
4
2
2
2
0
3
3
4
1
0
1
3
3
1
2
1
4
3
2
3
2
1
2
3
4
2
2
2
0
3
3
4
1
0
1
3
3
1
2
1
4
3
2
3
2
1
2
3
4
2
2
2
0
3
3
4
1
0
1
3
4
1
2
1
4
3
2
3
2
1
2
3
4
3
2
2
0
3
3
4
1
0
1
3
4
1
2
1
4
3
2
3
2
1
2
3
4
3
2
2
0
3
3
4
1
0
1
3
4
1
2
1
4
3
2
3
2
1
2
3
5
3
2
2
0
3
3
4
1
0
2
3
3
1
2
1
4
3
2
3
2
1
2
3
5
2
2
2
0
3
3
4
1
0
2
3
4
1
2
1
4
3
2
3
2
1
2
3
5
3
2
2
0
3
3
4
1
0
2
3
4
1
2
1
4
3
2
3
2
1
2
3
5
3
2
2
0
3
3
4
1
0
2
3
4
1
2
1
4
3
2
3
2
1
2
3
5
3
2
2
0
3
3
4
1
0
2
3
4
1
2
1
4
3
2
3
2
1
2
3
4
3
2
2
0
3
3
4
1
0
1
3
4
1
2
1
4
3
2
3
2
1
2
3
4
3
2
2
0
3
3
4
1
0
1
3
4
1
2
1
4
3
2
3
2
1
2
3
5
3
2
2
0
3
3
4
1
0
2
3
3
1
2
1
4
3
2
3
2
1
2
3
4
2
2
2
0
3
3
4
1
0
1
3
3
1
2
1
4
3
2
3
2
1
2
3
4
2
2
2
0
3
3
4
1
0
1
3
3
1
2
1
4
3
2
3
2
1
2
3
4
2
2
2
0
3
3
4
1
0
1
3
3
1
2
1
4
3
2
3
2
1
2
3
4
2
2
2
0
3
3
4
1
0
1
3
3
1
2
1
4
3
2
3
2
1
2
3
4
2
2
2
0
3
3
4
1
0
1
3
4
1
2
1
4
3
2
3
2
1
2
3
4
3
2
2
0
3
3
4
1
0
1
3
4
1
2
1
4
3
2
3
2
1
2
3
4
3
2
2
0
3
3
4
1
0
1
3
3
1
2
1
4
3
2
3
2
1
2
3
4
2
2
2
0
3
3
4
1
0
1
3
3
1
2
1
4
3
2
3
2
1
2
3
4
2
2
2
0
3
3
4
1
0
1
3
4
1
2
1
4
3
2
3
2
1
2
3
4
3
2
2
0
3
3
4
1
0
1
3
4
1
2
1
4
3
2
3
2
1
2
3
4
3
2
2
0
3
3
4
1
0
1
3
3
1
2
1
4
3
2
3
2
1
2
3
4
2
2
2
0
3
3
4
1
0
1
3
3
1
2
1
4
3
2
3
2
1
2
3
4
2
2
2
0
3
3
4
1
0
1
3
4
1
2
1
4
3
2
3
2
1
2
3
4
3
2
2
0
3
3
4
1
0
1
3
3
2
2
1
4
3
2
3
2
1
2
3
5
2
2
2
0
3
3
4
1
0
1
3
4
1
2
1
4
3
2
3
2
1
2
3
4
3
2
2
0
3
3
4
1
0
1
3
3
1
2
1
4
3
2
3
2
1
2
3
4
2
2
2
0
3
3
4
1
0
1
3
3
1
2
1
4
3
2
3
2
1
2
3
4
2
2
2
0
3
3
4
1
0
1
3
3
1
2
1
4
3
2
3
2
1
2
3
4
2
2
2
0
3
3
4
1
0
1
3
3
1
2
1
4
3
2
3
2
1
2
3
4
2
2
2
0
3
3
4
1
0
1
3
3
1
2
1
4
3
2
3
2
1
2
3
4
2
2
2
0
3
3
4
1
0
1
3
4
1
2
1
4
3
2
3
2
1
2
3
4
3
2
2
0
3
3
4
1
0
1
3
3
1
2
1
4
3
2
3
2
1
2
3
4
2
2
2
0
3
3
4
1
0
1
3
4
1
2
1
4
3
2
3
2
1
2
3
4
3
2
2
0
3
3
5
2
0
1
3
4
1
2
1
4
3
2
3
2
1
2
3
4
3
2
2
0
3
3
5
2
0
1
3
4
1
2
1
4
3
2
3
2
1
2
3
4
3
2
2
0
3
3
4
1
0
1
3
4
1
2
1
4
3
2
3
2
1
2
3
4
3
2
2
0
3
3
5
2
0
1
3
4
1
2
1
4
3
2
3
2
1
2
3
4
3
2
2
0
3
3
4
1
0
1
3
4
1
2
1
4
3
2
3
2
1
2
3
4
3
2
2
0
3
3
4
1
0
1
3
4
1
2
1
4
3
2
3
2
1
2
3
4
3
2
2
0
3
3
5
2
0
1
3
4
1
2
1
4
3
2
3
2
1
2
3
4
3
2
2
0
3
3
5
2
0
1
3
3
1
2
1
4
3
2
3
2
1
2
3
4
2
2
2
0
3
3
5
2
0
1
3
4
1
2
1
4
3
2
3
2
1
2
3
4
3
2
2
0
3
3
5
2
0
1
3
4
1
2
1
4
3
2
3
2
1
2
3
4
3
2
2
0
3
3
5
2
0
1
3
4
1
2
1
4
3
2
3
2
1
2
3
4
3
2
2
0
3
3
5
2
0
1
3
4
1
2
1
4
3
2
3
2
1
2
3
4
3
2
2
0
3
3
5
2
0
1
3
4
1
2
1
4
3
2
3
2
1
2
3
4
3
2
2
0
3
3
5
2
0
1
3
4
1
2
1
4
3
2
3
2
1
2
3
4
3
2
2
0
3
3
5
2
0
1
3
4
1
2
1
4
3
2
3
2
1
2
3
4
3
2
2
0
3
3
5
2
0
1
3
3
1
2
1
4
3
2
3
2
1
2
3
4
2
2
2
0
3
3
5
2
0
1
3
3
1
2
1
4
3
2
3
2
1
2
3
4
2
2
2
0
3
3
5
2
0
1
3
3
1
2
1
4
3
2
3
2
1
2
3
4
2
2
2
0
3
3
5
2
0
1
3
3
1
2
1
4
3
2
3
2
1
2
3
4
2
2
2
0
3
3
5
2
0
1
3
3
1
2
1
4
3
2
3
2
1
2
3
4
2
2
2
0
3
3
5
2
0
1
3
3
1
2
1
4
3
2
3
2
1
2
3
4
2
2
2
0
3
3
5
2
0
1
3
3
1
2
1
4
3
2
3
2
1
2
3
4
2
2
2
0
3
3
5
2
0
1
3
3
1
2
1
4
3
2
3
2
1
2
3
4
2
2
2
0
3
3
5
2
0
1
3
3
1
2
2
4
3
2
3
2
2
2
3
4
2
2
2
0
3
3
5
2
0
1
3
3
1
2
1
4
3
2
3
2
1
2
3
4
2
2
2
0
3
3
5
2
0
1
3
3
1
2
1
4
3
2
3
2
1
2
3
4
2
2
2
0
3
3
5
2
0
1
3
3
1
2
1
4
3
2
3
2
1
2
3
4
2
2
2
0
3
3
5
2
0
1
3
3
1
2
1
4
3
2
3
2
1
2
3
4
2
2
2
0
3
3
5
2
0
1
3
3
1
2
1
4
3
2
3
2
1
2
3
4
2
2
2
0
3
3
5
2
0
1
3
3
1
2
1
4
3
2
3
2
1
2
3
4
2
2
2
0
3
3
5
2
0
1
3
3
1
2
1
4
3
2
3
2
1
2
3
4
2
2
2
0
3
3
5
2
0
1
3
3
1
2
1
4
3
2
3
2
1
2
3
4
2
2
2
0
3
3
5
2
0
1
3
3
1
2
1
4
3
2
3
2
1
2
3
5
2
2
2
0
3
3
4
1
0
2
3
3
1
2
1
4
3
2
3
2
1
2
3
5
2
2
2
0
3
3
4
1
0
2
3
3
1
2
1
4
3
2
3
2
1
2
3
5
2
2
2
0
3
3
5
2
0
2
3
3
1
2
1
4
3
2
3
2
1
2
3
5
2
2
2
0
3
3
5
2
0
2
3
3
1
2
1
4
3
2
3
2
1
2
3
5
2
2
2
0
3
3
5
2
0
2
3
3
1
2
2
4
3
2
3
2
2
2
3
5
2
2
2
0
3
3
5
2
0
2
3
3
1
2
2
4
3
2
3
2
2
2
3
5
2
2
2
0
3
3
5
2
0
2
3
3
1
2
2
4
3
2
3
2
2
2
3
5
2
2
2
0
3
3
4
1
0
2
3
3
1
2
2
4
3
2
3
2
2
2
3
5
2
2
2
0
3
3
4
1
0
2
3
3
1
2
2
4
3
2
3
2
2
2
3
5
2
2
2
0
3
3
4
1
0
2
3
3
1
2
2
4
3
2
3
2
2
2
3
5
2
2
2
0
3
3
5
2
0
2
3
3
1
2
2
4
3
2
3
2
2
2
3
5
2
2
2
0
3
3
5
2
0
2
3
3
1
2
2
4
3
2
3
2
2
2
3
5
2
2
2
0
3
3
5
2
0
2
3
3
1
2
2
4
3
2
3
2
2
2
3
5
2
2
2
0
3
3
5
2
0
2
3
3
1
2
2
4
3
2
3
2
2
2
3
5
2
2
2
0
3
3
5
2
0
2
3
4
1
2
1
4
3
2
3
2
1
2
3
4
3
2
2
0
3
3
5
2
0
1
3
3
2
2
2
4
3
2
3
2
2
2
3
6
2
2
2
0
3
3
5
2
0
2
3
3
2
2
2
4
3
2
3
2
2
2
3
5
2
2
2
0
3
3
5
2
0
1
3
3
2
2
2
4
3
2
3
2
2
2
3
6
2
2
2
0
3
3
5
2
0
2
3
3
1
2
2
4
3
2
3
2
2
2
3
4
2
2
2
0
3
3
5
2
0
1
3
3
1
2
2
4
3
2
3
2
2
2
3
4
2
2
2
0
3
3
5
2
0
1
3
3
1
2
2
4
3
2
3
2
2
2
3
5
2
2
2
0
3
3
5
2
0
2
3
3
1
2
2
4
3
2
3
2
2
2
3
5
2
2
2
0
3
3
5
2
0
2
3
3
1
2
2
4
3
2
3
2
2
2
3
5
2
2
2
0
3
3
5
2
0
2
3
3
1
2
2
4
3
2
3
2
2
2
3
5
2
2
2
0
3
3
5
2
0
2
3
3
1
2
2
4
3
2
3
2
2
2
3
5
2
2
2
0
3
3
5
2
0
2
3
4
1
2
2
4
3
2
3
2
2
2
3
5
3
2
2
0
3
3
5
2
0
2
3
4
1
2
2
4
3
2
3
2
2
2
3
5
3
2
2
0
3
3
5
2
0
2
3
3
1
2
2
4
3
2
3
2
2
2
3
5
2
2
2
0
3
3
5
2
0
2
3
4
1
2
2
4
3
2
3
2
2
2
3
5
3
2
2
0
3
3
5
2
0
2
3
4
1
2
2
4
3
2
3
2
2
2
3
5
3
2
2
0
3
3
5
2
0
2
3
4
1
2
1
4
3
2
3
2
1
2
3
4
3
2
2
0
3
3
5
2
0
1
3
4
1
2
1
4
3
2
3
2
1
2
3
5
3
2
2
0
3
3
5
2
0
2
3
4
1
2
1
4
3
2
3
2
1
2
3
5
3
2
2
0
3
3
5
2
0
2
3
4
1
2
1
4
3
2
3
2
1
2
3
5
3
2
2
0
3
3
5
2
0
2
3
3
1
2
1
4
3
2
3
2
1
2
3
5
2
2
2
0
3
3
5
2
0
2
3
4
1
2
1
4
3
2
3
2
1
2
3
5
3
2
2
0
3
3
5
2
0
2
3
3
1
2
2
4
3
2
3
2
2
2
3
4
2
2
2
0
3
3
5
2
0
1
3
4
1
2
2
4
3
2
3
2
2
2
3
4
3
2
2
0
3
3
5
2
0
1
3
4
1
2
2
4
3
2
3
2
2
2
3
5
3
2
2
0
3
3
5
2
0
2
3
4
1
2
1
4
3
2
3
2
1
2
3
4
3
2
2
0
3
3
5
2
0
1
3
4
1
2
1
4
3
2
3
2
1
2
3
4
3
2
2
0
3
3
5
2
0
1
3
4
1
2
1
4
3
2
3
2
1
2
3
4
3
2
2
0
3
3
5
2
0
1
3
4
1
2
2
4
3
2
3
2
2
2
3
4
3
2
2
0
3
3
5
2
0
1
3
4
1
2
2
4
3
2
3
2
2
2
3
5
3
2
2
0
3
3
5
2
0
2
3
4
1
2
2
4
3
2
3
2
2
2
3
5
3
2
2
0
3
3
5
2
0
2
3
4
1
2
2
4
3
2
3
2
2
2
3
5
3
2
2
0
3
3
5
2
0
2
3
4
1
2
1
4
3
2
3
2
1
2
3
5
3
2
2
0
3
3
5
2
0
2
3
4
1
2
1
4
3
2
3
2
1
2
3
5
3
2
2
0
3
3
5
2
0
2
3
4
1
2
1
4
3
2
3
2
1
2
3
5
3
2
2
0
3
3
5
2
0
2
3
4
1
2
1
4
3
2
3
2
1
2
3
5
3
2
2
0
3
3
5
2
0
2
3
4
1
2
1
4
3
2
3
2
1
2
3
5
3
2
2
0
3
3
5
2
0
2
3
4
1
2
1
4
3
2
3
2
1
2
3
5
3
2
2
0
3
3
5
2
0
2
3
4
1
2
1
4
3
2
3
2
1
2
3
5
3
2
2
0
3
3
5
2
0
2
3
4
1
2
1
4
3
2
3
2
1
2
3
5
3
2
2
0
3
3
5
2
0
2
3
4
1
2
1
4
3
2
3
2
1
2
3
5
3
2
2
0
3
3
5
2
0
2
3
4
1
2
1
4
3
2
3
2
1
2
3
5
3
2
2
0
3
3
5
2
0
2
3
4
1
2
1
4
3
2
3
2
1
2
3
5
3
2
2
0
3
3
5
2
0
2
3
4
1
2
1
4
3
2
3
2
1
2
3
5
3
2
2
0
3
3
5
2
0
2
3
4
1
2
1
4
3
2
3
2
1
2
3
5
3
2
2
0
3
3
5
2
0
2
3
4
1
2
2
4
3
2
3
2
2
2
3
5
3
2
2
0
3
3
5
2
0
2
3
4
1
2
2
4
3
2
3
2
2
2
3
5
3
2
2
0
3
3
5
2
0
2
3
4
1
2
2
4
3
2
3
2
2
2
3
5
3
2
2
0
3
3
5
2
0
2
3
3
1
2
2
4
3
2
3
2
2
2
3
5
2
2
2
0
3
3
5
2
0
2
3
4
1
2
2
4
3
2
3
2
2
2
3
5
3
2
2
0
3
3
5
2
0
2
3
3
1
2
2
4
3
2
3
2
2
2
3
5
2
2
2
0
3
3
5
2
0
2
3
3
1
2
2
4
3
2
3
2
2
2
3
5
2
2
2
0
3
3
5
2
0
2
3
4
1
2
2
4
3
2
3
2
2
2
3
5
3
2
2
0
3
3
5
2
0
2
3
3
1
2
2
4
3
2
3
2
2
2
3
5
2
2
2
0
3
3
5
2
0
2
3
4
1
2
2
4
3
2
3
2
2
2
3
5
3
2
2
0
3
3
5
2
0
2
3
4
1
2
2
4
3
2
3
2
2
2
3
4
3
2
2
0
3
3
5
2
0
1
3
4
1
2
2
4
3
2
3
2
2
2
3
4
3
2
2
0
3
3
5
2
0
1
3
4
1
2
2
4
3
2
3
2
2
2
3
4
3
2
2
0
3
3
5
2
0
1
3
3
1
2
2
4
3
2
3
2
2
2
3
4
2
2
2
0
3
3
5
2
0
1
3
4
1
2
2
4
3
2
3
2
2
2
3
4
3
2
2
0
3
3
5
2
0
1
3
3
1
2
2
4
3
2
3
2
2
2
3
4
2
2
2
0
3
3
5
2
0
1
3
4
1
2
2
4
3
2
3
2
2
2
3
4
3
2
2
0
3
3
5
2
0
1
3
4
1
2
2
4
3
2
3
2
2
2
3
4
3
2
2
0
3
3
5
2
0
1
3
3
1
2
2
4
3
2
3
2
2
2
3
4
2
2
2
0
3
3
5
2
0
1
3
4
1
2
2
4
3
2
3
2
2
2
3
4
3
2
2
0
3
3
5
2
0
1
3
4
1
2
2
4
3
2
3
2
2
2
3
4
3
2
2
0
3
3
5
2
0
1
3
4
1
2
2
4
3
2
3
2
2
2
3
4
3
2
2
0
3
3
5
2
0
1
3
4
1
2
2
4
3
2
3
2
2
2
3
4
3
2
2
0
3
3
4
1
0
1
3
3
1
2
2
4
3
2
3
2
2
2
3
4
2
2
2
0
3
3
5
2
0
1
3
3
1
2
2
4
3
2
3
2
2
2
3
4
2
2
2
0
3
3
4
1
0
1
3
3
1
2
2
4
3
2
3
2
2
2
3
4
2
2
2
0
3
3
4
1
0
1
3
3
1
2
2
4
3
2
3
2
2
2
3
4
2
2
2
0
3
3
5
2
0
1
3
3
1
2
2
4
3
2
3
2
2
2
3
4
2
2
2
0
3
3
4
1
0
1
3
3
1
2
2
4
3
2
3
2
2
2
3
4
2
2
2
0
3
3
5
2
0
1
3
3
1
2
2
4
3
2
3
2
2
2
3
4
2
2
2
0
3
3
4
1
0
1
3
3
1
2
2
4
3
2
3
2
2
2
3
4
2
2
2
0
3
3
5
2
0
1
3
3
1
2
2
4
3
2
3
2
2
2
3
4
2
2
2
0
3
3
5
2
0
1
3
3
1
2
2
4
3
2
3
2
2
2
3
4
2
2
2
0
3
3
4
1
0
1
3
3
1
2
2
4
3
2
3
2
2
2
3
4
2
2
2
0
3
3
4
1
0
1
3
3
1
2
2
4
3
2
3
2
2
2
3
4
2
2
2
0
3
3
4
1
0
1
3
3
1
2
2
4
3
2
3
2
2
2
3
4
2
2
2
0
3
3
4
1
0
1
3
3
1
2
2
4
3
2
3
2
2
2
3
4
2
2
2
0
3
3
4
1
0
1
3
3
1
2
2
4
3
2
3
2
2
2
3
4
2
2
2
0
3
3
4
1
0
1
3
3
1
2
2
4
3
2
3
2
2
2
3
4
2
2
2
0
3
3
4
1
0
1
3
3
1
2
2
4
3
2
3
2
2
2
3
4
2
2
2
0
3
3
5
2
0
1
3
3
1
2
2
4
3
2
3
2
2
2
3
4
2
2
2
0
3
3
4
1
0
1
3
3
1
2
2
4
3
2
3
2
2
2
3
4
2
2
2
0
3
3
4
1
0
1
3
3
1
2
2
4
3
2
3
2
2
2
3
4
2
2
2
0
3
3
4
1
0
1
3
3
2
2
2
4
3
2
3
2
2
2
3
5
2
2
2
0
3
3
4
1
0
1
3
3
1
2
2
4
3
2
3
2
2
2
3
4
2
2
2
0
3
3
4
1
0
1
3
3
1
2
2
4
3
2
3
2
2
2
3
4
2
2
2
0
3
3
4
1
0
1
3
3
1
2
2
4
3
2
3
2
2
2
3
4
2
2
2
0
3
3
4
1
0
1
3
3
1
2
2
4
3
2
3
2
2
2
3
4
2
2
2
0
3
3
4
1
0
1
3
3
1
2
2
4
3
2
3
2
2
2
3
4
2
2
2
0
3
3
4
1
0
1
3
3
1
2
2
4
3
2
3
2
2
2
3
4
2
2
2
0
3
3
4
1
0
1
3
3
1
2
2
4
3
2
3
2
2
2
3
4
2
2
2
0
3
3
4
1
0
1
3
3
1
2
2
4
3
2
3
2
2
2
3
4
2
2
2
0
3
3
4
1
0
1
3
3
1
2
2
4
3
2
3
2
2
2
3
4
2
2
2
0
3
3
4
1
0
1
3
3
1
2
2
4
3
2
3
2
2
2
3
4
2
2
2
0
3
3
4
1
0
1
3
3
1
2
2
4
3
2
3
2
2
2
3
4
2
2
2
0
3
3
4
1
0
1
3
3
1
2
2
4
3
2
3
2
2
2
3
4
2
2
2
0
3
3
4
1
0
1
3
3
1
2
2
4
3
2
3
2
2
2
3
5
2
2
2
0
3
3
4
1
0
2
3
3
2
2
2
4
3
2
3
2
2
2
3
5
2
2
2
0
3
3
4
1
0
1
3
3
2
2
2
4
3
2
3
2
2
2
3
5
2
2
2
0
3
3
4
1
0
1
3
3
2
2
2
4
3
2
3
2
2
2
3
6
2
2
2
0
3
3
4
1
0
2
3
3
2
2
2
4
3
2
3
2
2
2
3
6
2
2
2
0
3
3
4
1
0
2
3
3
2
2
2
4
3
2
3
2
2
2
3
6
2
2
2
0
3
3
5
2
0
2
3
3
2
2
2
4
3
2
3
2
2
2
3
5
2
2
2
0
3
3
4
1
0
1
3
3
2
2
2
4
3
2
3
2
2
2
3
6
2
2
2
0
3
3
4
1
0
2
3
3
2
2
2
4
3
2
3
2
2
2
3
5
2
2
2
0
3
3
4
1
0
1
3
3
2
2
2
4
3
2
3
2
2
2
3
5
2
2
2
0
3
3
4
1
0
1
3
3
2
2
2
4
3
2
3
2
2
2
3
6
2
2
2
0
3
3
4
1
0
2
3
3
2
2
2
4
3
2
3
2
2
2
3
5
2
2
2
0
3
3
4
1
0
1
3
3
2
2
2
4
3
2
3
2
2
2
3
6
2
2
2
0
3
3
4
1
0
2
3
3
2
2
2
4
3
2
3
2
2
2
3
5
2
2
2
0
3
3
4
1
0
1
3
3
2
2
2
4
3
2
3
2
2
2
3
6
2
2
2
0
3
3
4
1
0
2
3
3
2
2
2
4
3
2
3
2
2
2
3
6
2
2
2
0
3
3
4
1
0
2
3
3
1
2
2
4
3
2
3
2
2
2
3
5
2
2
2
0
3
3
4
1
0
2
3
3
1
2
2
4
3
2
3
2
2
2
3
5
2
2
2
0
3
3
4
1
0
2
3
3
1
2
2
4
3
2
3
2
2
2
3
5
2
2
2
0
3
3
4
1
0
2
3
3
1
2
2
4
3
2
3
2
2
2
3
5
2
2
2
0
3
3
4
1
0
2
3
3
2
2
2
4
3
2
3
2
2
2
3
6
2
2
2
0
3
3
4
1
0
2
3
3
1
2
2
4
3
2
3
2
2
2
3
5
2
2
2
0
3
3
4
1
0
2
3
3
1
2
2
4
3
2
3
2
2
2
3
5
2
2
2
0
3
3
4
1
0
2
3
3
1
2
2
4
3
2
3
2
2
2
3
5
2
2
2
0
3
3
4
1
0
2
3
3
1
2
2
4
3
2
3
2
2
2
3
5
2
2
2
0
3
3
4
1
0
2
3
3
2
2
2
4
3
2
3
2
3
2
3
6
2
2
2
0
3
3
5
1
0
2
3
3
2
2
2
4
3
2
3
2
2
2
3
6
2
2
2
0
3
3
4
1
0
2
3
3
2
2
2
4
3
2
3
2
2
2
3
6
2
2
2
0
3
3
4
1
0
2
3
3
2
2
2
4
3
2
3
2
2
2
3
6
2
2
2
0
3
3
4
1
0
2
3
3
2
2
2
4
3
2
3
2
2
2
3
5
2
2
2
0
3
3
4
1
0
1
3
3
2
2
2
4
3
2
3
2
2
2
3
6
2
2
2
0
3
3
4
1
0
2
3
3
1
2
2
5
3
2
3
2
4
2
3
4
2
2
2
0
3
3
5
1
0
1
3
3
1
2
2
5
3
2
3
2
4
2
3
4
2
2
2
0
3
3
5
1
0
1
3
3
1
2
2
4
3
2
3
2
3
2
3
5
2
2
2
0
3
3
5
1
0
2
3
3
1
2
2
4
3
2
3
2
3
2
3
5
2
2
2
0
3
3
5
1
0
2
3
3
1
2
2
5
3
2
3
2
4
2
3
5
2
2
2
0
3
3
5
1
0
2
3
3
1
2
2
5
3
1
3
2
3
2
3
5
2
2
2
0
3
3
5
1
0
2
3
3
1
2
2
5
3
2
3
2
4
2
3
5
2
2
2
0
3
3
6
2
0
2
3
3
1
2
2
5
3
2
3
2
4
2
3
5
2
2
2
0
3
3
5
1
0
2
3
3
1
2
2
5
3
2
3
2
4
2
3
4
2
2
2
0
3
3
5
1
0
1
3
3
1
2
2
5
3
2
3
2
4
2
3
5
2
2
2
0
3
3
5
1
0
2
3
3
1
2
2
5
3
2
3
2
4
2
3
5
2
2
2
0
3
3
5
1
0
2
3
3
1
2
2
5
3
2
3
2
4
2
3
4
2
2
2
0
3
3
5
1
0
1
3
3
1
2
2
5
3
2
3
2
4
2
3
4
2
2
2
0
3
3
5
1
0
1
3
3
1
2
2
5
3
2
3
2
4
2
3
5
2
2
2
0
3
3
5
1
0
2
3
3
1
2
2
5
3
2
3
2
4
2
3
5
2
2
2
0
3
3
5
1
0
2
3
3
1
2
2
5
3
2
3
2
4
2
3
5
2
2
2
0
3
3
5
1
0
2
3
3
1
2
2
5
3
2
3
2
4
2
3
5
2
2
2
0
3
3
5
1
0
2
3
3
1
2
2
4
3
2
3
2
3
2
3
5
2
2
2
0
3
3
5
1
0
2
3
3
1
2
2
5
3
2
3
2
4
2
3
4
2
2
2
0
3
3
5
1
0
1
3
3
1
2
2
5
3
2
3
2
4
2
3
5
2
2
2
0
3
3
5
1
0
2
3
3
1
2
2
5
3
2
3
2
4
2
3
4
2
2
2
0
3
3
5
1
0
1
3
3
1
2
2
5
3
2
3
2
4
2
3
4
2
2
2
0
3
3
6
2
0
1
3
3
1
2
2
5
4
3
3
2
4
2
3
5
2
2
2
0
3
3
5
1
0
2
3
3
1
2
2
5
3
2
3
2
4
2
3
4
2
2
2
0
3
3
6
2
0
1
3
3
1
2
2
5
3
2
3
2
4
2
3
5
2
2
2
0
3
3
5
1
0
2
3
3
1
2
2
5
4
3
3
2
4
2
3
5
2
2
2
0
3
3
5
1
0
2
3
3
2
2
2
5
4
3
3
2
4
2
3
6
2
2
2
0
3
3
5
1
0
2
3
3
1
2
2
5
4
3
3
2
4
2
3
5
2
2
2
0
3
3
5
1
0
2
3
3
1
2
2
5
4
3
3
2
4
2
3
5
2
2
2
0
3
3
5
1
0
2
3
3
2
2
2
5
3
2
3
2
4
2
3
6
2
2
2
0
3
3
5
1
0
2
3
3
1
2
2
5
3
2
3
2
4
2
3
5
2
2
2
0
3
3
5
1
0
2
3
3
2
2
2
5
3
2
3
2
4
2
3
6
2
2
2
0
3
3
5
1
0
2
3
3
2
2
2
5
4
3
3
2
4
2
3
6
2
2
2
0
3
3
5
1
0
2
3
3
2
2
2
5
3
2
3
2
4
2
3
6
2
2
2
0
3
3
6
2
0
2
3
3
2
2
2
5
4
3
3
2
4
2
3
6
2
2
2
0
3
3
5
1
0
2
3
3
2
2
2
5
4
3
3
2
4
2
3
6
2
2
2
0
3
3
5
1
0
2
3
3
2
2
2
5
3
2
3
2
4
2
3
6
2
2
2
0
3
3
5
1
0
2
3
3
2
2
2
5
4
3
3
2
4
2
3
6
2
2
2
0
3
3
5
1
0
2
3
3
2
2
2
5
3
2
3
2
4
2
3
6
2
2
2
0
3
3
5
1
0
2
3
3
2
2
2
5
3
2
3
2
4
2
3
6
2
2
2
0
3
3
5
1
0
2
3
3
2
2
2
5
3
2
3
2
4
2
3
6
2
2
2
0
3
3
5
1
0
2
3
3
2
2
2
5
3
2
3
2
4
2
3
6
2
2
2
0
3
3
5
1
0
2
3
3
2
2
2
5
3
2
3
2
4
2
3
6
2
2
2
0
3
3
5
1
0
2
3
3
2
2
2
5
3
2
3
2
4
2
3
6
2
2
2
0
3
3
5
1
0
2
3
3
2
2
2
4
3
2
3
2
3
2
2
6
1
2
2
0
3
3
5
1
0
2
3
3
2
2
2
5
3
2
3
2
4
2
2
6
1
2
2
0
3
3
6
2
0
2
3
3
2
2
2
5
3
2
3
2
4
2
3
6
2
2
2
0
3
3
5
1
0
2
3
3
2
2
2
5
3
2
3
2
4
2
3
6
2
2
2
0
3
3
5
1
0
2
3
3
2
2
2
5
3
2
3
2
4
2
3
6
2
2
2
0
3
3
5
1
0
2
3
3
2
2
2
5
3
2
3
2
4
2
3
6
2
2
2
0
3
3
5
1
0
2
3
3
1
2
2
5
3
2
3
2
4
2
3
5
2
2
2
0
3
3
5
1
0
2
3
3
1
2
2
5
3
2
3
2
4
2
3
5
2
2
2
0
3
3
5
1
0
2
3
3
1
2
2
5
3
2
3
2
4
2
2
5
1
2
2
0
3
3
5
1
0
2
3
3
1
2
2
5
3
2
3
2
4
2
2
5
1
2
2
0
3
3
5
1
0
2
3
3
1
2
2
5
3
2
3
2
4
2
3
4
2
2
2
0
3
3
5
1
0
1
3
3
1
2
2
5
3
2
3
2
4
2
2
4
1
2
2
0
3
3
5
1
0
1
3
3
1
2
2
5
3
2
3
2
4
2
3
5
2
2
2
0
3
3
5
1
0
2
3
3
1
2
2
5
3
2
3
2
4
2
2
5
1
2
2
0
3
3
5
1
0
2
3
3
2
2
2
5
3
2
3
2
4
2
2
6
1
2
2
0
3
3
5
1
0
2
3
3
2
2
2
5
3
2
3
2
4
2
2
6
1
2
2
0
3
3
5
1
0
2
3
3
2
2
2
5
3
2
3
2
4
2
3
6
2
2
2
0
3
3
5
1
0
2
3
3
2
2
2
5
3
2
3
2
4
2
2
5
1
2
2
0
3
3
5
1
0
1
3
3
2
2
2
5
3
2
3
2
4
2
2
5
1
2
2
0
3
3
5
1
0
1
3
3
2
2
2
5
3
2
3
2
4
2
2
5
1
2
2
0
3
3
5
1
0
1
3
3
2
2
2
4
3
2
3
2
3
2
2
5
1
2
2
0
3
3
5
1
0
1
3
3
2
2
2
5
3
2
3
2
4
2
3
5
2
2
2
0
3
3
5
1
0
1
3
3
2
2
2
5
3
2
3
2
4
2
3
5
2
2
2
0
3
3
5
1
0
1
3
3
2
2
2
5
3
2
3
2
4
2
3
5
2
2
2
0
3
3
6
2
0
1
3
3
2
2
2
5
3
2
3
2
4
2
3
5
2
2
2
0
3
3
6
2
0
1
3
3
2
2
2
5
3
2
3
2
4
2
3
5
2
2
2
0
3
3
6
2
0
1
3
3
2
2
2
5
3
2
3
2
4
2
3
5
2
2
2
0
3
3
6
2
0
1
3
3
2
2
2
5
3
2
3
2
4
2
3
5
2
2
2
0
3
3
6
2
0
1
3
3
2
2
2
5
3
2
3
2
4
2
3
5
2
2
2
0
3
3
6
2
0
1
3
3
2
2
2
5
3
2
3
2
4
2
3
5
2
2
2
0
3
3
5
1
0
1
3
3
2
2
2
5
3
2
3
2
4
2
3
5
2
2
2
0
3
3
5
1
0
1
3
3
2
2
2
5
3
2
3
2
4
2
3
5
2
2
2
0
3
3
5
1
0
1
3
3
1
2
2
5
3
2
3
2
4
2
3
4
2
2
2
0
3
3
5
1
0
1
3
3
1
2
2
5
3
2
3
2
4
2
3
4
2
2
2
0
3
3
5
1
0
1
3
3
1
2
2
5
3
2
3
2
4
2
3
4
2
2
2
0
3
3
5
1
0
1
3
3
2
2
2
5
3
2
3
2
4
2
3
5
2
2
2
0
3
3
5
1
0
1
3
4
2
2
2
5
3
2
3
2
4
2
3
5
3
2
2
0
3
3
5
1
0
1
3
3
2
2
2
5
3
2
3
2
4
2
3
5
2
2
2
0
3
3
5
1
0
1
3
3
2
2
2
5
3
2
3
2
4
2
3
5
2
2
2
0
3
3
5
1
0
1
3
3
1
2
2
5
3
2
3
2
4
2
3
4
2
2
2
0
3
3
5
1
0
1
3
3
2
2
2
5
3
2
3
2
4
2
3
5
2
2
2
0
3
3
5
1
0
1
3
3
2
2
2
5
3
2
3
2
4
2
3
5
2
2
2
0
3
3
5
1
0
1
3
3
2
2
2
5
3
2
3
2
4
2
3
5
2
2
2
0
3
3
5
1
0
1
3
3
2
2
2
5
3
1
3
2
3
2
3
5
2
2
2
0
3
3
5
1
0
1
3
3
2
2
2
5
3
2
3
2
4
2
3
5
2
2
2
0
3
3
5
1
0
1
3
3
2
2
2
5
3
2
3
2
4
2
3
5
2
2
2
0
3
3
5
1
0
1
3
3
2
2
2
5
3
2
3
2
4
2
3
5
2
2
2
0
3
3
5
1
0
1
3
3
2
2
2
5
3
1
3
2
3
2
3
5
2
2
2
0
3
3
5
1
0
1
3
3
2
2
2
5
3
1
3
2
3
2
3
5
2
2
2
0
3
3
5
1
0
1
3
3
2
2
2
5
3
1
3
2
3
2
3
5
2
2
2
0
3
3
5
1
0
1
3
3
2
2
2
5
3
1
3
2
3
2
3
5
2
2
2
0
3
3
5
1
0
1
3
3
2
2
2
5
3
1
3
2
3
2
3
5
2
2
2
0
3
3
5
1
0
1
3
3
2
2
2
5
4
3
3
2
3
2
3
5
2
2
2
0
3
3
4
1
0
1
3
3
2
2
2
5
3
2
3
2
4
2
3
5
2
2
2
0
3
3
5
1
0
1
3
3
2
2
2
5
3
1
3
2
3
2
3
5
2
2
2
0
3
3
5
1
0
1
3
3
2
2
2
5
3
1
3
2
3
2
2
5
1
2
2
0
3
3
5
1
0
1
3
3
2
2
2
5
3
1
3
2
3
1
2
5
1
2
2
0
3
3
4
1
0
1
3
3
2
2
2
5
3
1
3
2
3
1
3
5
2
2
2
0
3
3
4
1
0
1
3
3
2
2
2
5
3
1
3
2
3
1
3
5
2
2
2
0
3
3
4
1
0
1
3
3
2
2
2
5
3
1
3
2
3
1
3
5
2
2
2
0
3
3
4
1
0
1
3
3
2
1
2
5
3
1
3
2
3
2
3
4
2
2
2
0
3
3
5
1
0
1
3
3
2
1
2
5
3
1
3
2
3
2
3
4
2
2
2
0
3
3
5
1
0
1
3
3
2
1
2
5
3
1
3
2
3
2
3
4
2
2
2
0
3
3
5
1
0
1
3
3
2
1
2
5
3
1
3
2
3
2
3
4
2
2
2
0
3
3
5
1
0
1
3
3
2
1
2
5
3
1
3
2
3
1
3
4
2
2
2
0
3
3
4
1
0
1
3
3
2
1
2
4
3
1
3
2
2
1
3
4
2
2
2
0
3
3
4
1
0
1
3
3
2
1
2
5
3
1
3
2
3
1
3
4
2
2
2
0
3
3
4
1
0
1
3
3
2
1
2
4
3
1
3
2
2
1
3
4
2
2
2
0
3
3
4
1
0
1
3
3
2
1
2
5
3
1
3
2
3
1
3
4
2
2
2
0
3
3
4
1
0
1
3
3
2
1
2
5
3
1
3
2
3
1
3
4
2
2
2
0
3
3
4
1
0
1
3
3
2
1
2
5
3
1
3
2
3
1
3
4
2
2
2
0
3
3
4
1
0
1
3
3
2
1
2
5
3
1
3
2
3
1
3
4
2
2
2
0
3
3
4
1
0
1
3
3
2
1
2
5
3
1
3
2
3
2
3
4
2
2
2
0
3
3
5
1
0
1
3
3
2
1
2
5
3
1
3
2
3
2
3
4
2
2
2
0
3
3
5
1
0
1
3
3
2
1
2
5
3
1
3
2
3
1
3
4
2
2
2
0
3
3
4
1
0
1
3
3
2
1
2
5
3
2
3
2
4
1
3
4
2
2
2
0
3
3
4
1
0
1
3
3
2
1
2
5
3
1
3
2
3
1
3
4
2
2
2
0
3
3
4
1
0
1
3
3
2
1
2
5
3
1
3
2
3
1
3
4
2
2
2
0
3
3
4
1
0
1
3
3
2
1
2
5
3
2
3
2
4
1
3
4
2
2
2
0
3
3
4
1
0
1
3
3
2
1
2
5
3
1
3
2
3
1
3
4
2
2
2
0
3
3
4
1
0
1
3
3
2
1
2
5
3
2
3
2
4
1
3
4
2
2
2
0
3
3
4
1
0
1
3
3
2
1
2
5
3
1
3
2
3
1
3
4
2
2
2
0
3
3
4
1
0
1
3
3
2
1
2
5
3
1
3
2
3
1
3
4
2
2
2
0
3
3
4
1
0
1
3
3
2
1
2
5
3
2
3
2
4
1
3
4
2
2
2
0
3
3
4
1
0
1
3
3
2
1
2
5
3
2
3
2
4
1
2
4
1
2
2
0
3
3
4
1
0
1
3
3
2
1
2
4
3
2
3
2
3
1
2
4
1
2
2
0
3
3
4
1
0
1
3
3
2
1
2
5
3
2
3
2
4
1
2
4
1
2
2
0
3
3
4
1
0
1
3
3
2
1
2
5
3
2
3
2
4
1
2
4
1
2
2
0
3
3
4
1
0
1
3
3
2
1
2
5
3
2
3
2
4
1
3
4
2
2
2
0
3
3
4
1
0
1
3
3
2
1
2
5
3
2
3
2
4
1
2
4
1
2
2
0
3
3
4
1
0
1
3
3
2
1
2
5
3
2
3
2
4
1
2
4
1
2
2
0
3
3
4
1
0
1
3
3
2
1
2
5
4
3
3
2
4
1
2
4
1
2
2
0
3
3
4
1
0
1
3
3
2
1
2
5
3
2
3
2
4
1
2
4
1
2
2
0
3
3
4
1
0
1
3
3
1
1
2
5
3
2
3
2
4
2
2
3
1
2
2
0
3
3
5
1
0
1
3
3
1
1
2
5
3
2
3
2
4
2
2
3
1
2
2
0
3
3
5
1
0
1
3
3
2
1
2
5
3
2
3
2
4
2
3
4
2
2
2
0
3
3
5
1
0
1
3
3
1
2
2
5
3
2
3
2
4
2
3
4
2
2
2
0
3
3
5
1
0
1
3
3
1
1
2
5
3
2
3
2
4
2
3
3
2
2
2
0
3
3
5
1
0
1
3
3
2
1
2
5
3
2
3
2
4
2
3
4
2
2
2
0
3
3
5
1
0
1
3
3
1
1
2
5
3
2
3
2
4
2
3
3
2
2
2
0
3
3
5
1
0
1
3
3
1
1
2
5
3
2
3
2
4
2
3
3
2
2
2
0
3
3
5
1
0
1
3
3
1
1
2
5
3
2
3
2
4
2
2
3
1
2
2
0
3
3
5
1
0
1
3
3
2
1
2
5
3
1
3
2
3
2
2
4
1
2
2
0
3
3
5
1
0
1
3
3
2
1
2
5
3
1
3
2
3
2
2
4
1
2
2
0
3
3
5
1
0
1
3
3
2
1
2
5
3
1
3
2
3
2
3
4
2
2
2
0
3
3
5
1
0
1
3
3
2
1
2
5
3
2
3
2
4
2
2
4
1
2
2
0
3
3
5
1
0
1
3
3
2
1
2
5
3
1
3
2
3
2
2
4
1
2
2
0
3
3
5
1
0
1
3
3
2
1
2
5
3
1
3
2
3
2
3
4
2
2
2
0
3
3
5
1
0
1
3
3
2
1
2
5
3
1
3
2
3
2
2
4
1
2
2
0
3
3
5
1
0
1
3
3
2
1
2
5
3
1
3
2
3
2
2
4
1
2
2
0
3
3
5
1
0
1
3
3
2
1
2
5
3
1
3
2
3
2
2
4
1
2
2
0
3
3
5
1
0
1
3
3
2
1
2
5
3
1
3
2
3
2
2
4
1
2
2
0
3
3
5
1
0
1
3
3
2
1
2
5
3
1
3
2
3
2
2
4
1
2
2
0
3
3
5
1
0
1
3
3
2
1
2
5
3
1
3
2
3
2
2
4
1
2
2
0
3
3
5
1
0
1
3
3
2
1
2
5
3
1
3
2
3
2
3
4
2
2
2
0
3
3
5
1
0
1
3
3
2
1
2
5
3
1
3
2
3
2
3
4
2
2
2
0
3
3
5
1
0
1
3
3
2
1
2
5
3
1
3
2
3
2
2
4
1
2
2
0
3
3
5
1
0
1
3
3
2
1
2
4
3
2
3
2
3
2
2
4
1
2
2
0
3
3
5
1
0
1
3
3
2
1
2
5
3
1
3
2
3
2
2
4
1
2
2
0
3
3
5
1
0
1
3
3
2
1
2
5
3
2
3
2
4
2
2
4
1
2
2
0
3
3
5
1
0
1
3
3
2
1
2
4
3
2
3
2
3
2
2
4
1
2
2
0
3
3
5
1
0
1
3
3
2
1
2
4
3
2
3
2
3
2
2
4
1
2
2
0
3
3
5
1
0
1
3
3
2
1
2
4
3
1
3
2
2
2
2
4
1
2
2
0
3
3
5
1
0
1
3
3
2
1
2
4
3
1
3
2
2
2
3
4
2
2
2
0
3
3
5
1
0
1
3
3
2
1
2
4
3
1
3
2
2
2
2
4
1
2
2
0
3
3
5
1
0
1
3
3
2
1
2
4
3
1
3
2
2
2
3
4
2
2
2
0
3
3
5
1
0
1
3
3
2
1
2
5
3
1
3
2
3
2
3
4
2
2
2
0
3
3
5
1
0
1
3
3
2
1
2
5
3
1
3
2
3
2
3
4
2
2
2
0
3
3
5
1
0
1
3
3
2
1
2
4
3
1
3
2
2
2
3
4
2
2
2
0
3
3
5
1
0
1
3
3
2
1
2
4
3
1
3
2
2
2
2
4
1
2
2
0
3
3
5
1
0
1
3
3
2
1
2
5
3
1
3
2
3
2
2
4
1
2
2
0
3
3
5
1
0
1
3
3
2
1
2
5
3
1
3
2
3
2
2
4
1
2
2
0
3
3
5
1
0
1
3
3
2
2
2
5
4
2
3
2
3
2
3
5
2
2
2
0
3
3
5
1
0
1
3
3
2
2
2
5
4
2
3
2
3
2
3
5
2
2
2
0
3
3
5
1
0
1
3
3
2
2
2
5
4
2
3
2
3
2
3
5
2
2
2
0
3
3
5
1
0
1
3
3
2
1
2
5
4
2
3
2
3
2
3
4
2
2
2
0
3
3
5
1
0
1
3
3
2
1
2
5
3
1
3
2
3
2
2
4
1
2
2
0
3
3
5
1
0
1
3
3
2
1
2
5
3
1
3
2
3
2
2
4
1
2
2
0
3
3
5
1
0
1
3
3
2
1
2
5
3
1
3
2
3
2
3
4
2
2
2
0
3
3
5
1
0
1
3
3
2
1
2
5
3
1
3
2
3
2
3
4
2
2
2
0
3
3
5
1
0
1
3
3
2
1
2
5
3
1
3
2
3
2
3
4
2
2
2
0
3
3
5
1
0
1
3
3
2
2
2
5
3
1
3
2
3
2
3
5
2
2
2
0
3
3
5
1
0
1
3
3
2
2
2
5
3
1
3
2
3
2
3
5
2
2
2
0
3
3
5
1
0
1
3
3
2
2
2
5
3
1
3
2
3
2
2
5
1
2
2
0
3
3
5
1
0
1
3
3
2
1
2
5
3
1
3
2
3
2
2
4
1
2
2
0
3
3
5
1
0
1
3
3
2
1
2
5
3
1
3
2
3
2
2
4
1
2
2
0
3
3
5
1
0
1
3
3
2
1
2
5
3
1
3
2
3
2
3
4
2
2
2
0
3
3
5
1
0
1
3
3
2
1
2
5
3
1
3
2
3
2
3
4
2
2
2
0
3
3
5
1
0
1
3
3
2
1
2
5
3
1
3
2
3
2
3
4
2
2
2
0
3
3
5
1
0
1
3
3
2
2
2
5
3
1
3
2
3
1
3
5
2
2
2
0
3
3
4
1
0
1
3
3
2
2
2
5
3
1
3
2
3
2
3
5
2
2
2
0
3
3
5
1
0
1
3
3
2
2
2
5
3
1
3
2
3
2
3
5
2
2
2
0
3
3
5
1
0
1
3
3
2
1
2
5
3
1
3
2
3
2
2
4
1
2
2
0
3
3
5
1
0
1
3
3
2
2
2
5
3
1
3
2
3
2
3
5
2
2
2
0
3
3
5
1
0
1
3
3
2
1
2
5
3
1
3
2
3
2
3
4
2
2
2
0
3
3
5
1
0
1
3
3
2
1
2
5
3
1
3
2
3
2
3
4
2
2
2
0
3
3
5
1
0
1
3
3
2
2
2
5
3
1
3
2
3
2
3
5
2
2
2
0
3
3
5
1
0
1
3
3
2
2
2
5
3
1
3
2
3
2
3
5
2
2
2
0
3
3
5
1
0
1
3
3
2
1
2
5
3
1
3
2
3
2
2
4
1
2
2
0
3
3
5
1
0
1
3
3
2
1
2
5
3
1
3
2
3
2
2
4
1
2
2
0
3
3
5
1
0
1
3
3
2
1
2
5
3
1
3
2
3
2
2
4
1
2
2
0
3
3
5
1
0
1
3
3
2
1
2
5
3
1
3
2
3
2
2
4
1
2
2
0
3
3
5
1
0
1
3
3
2
1
2
5
3
1
3
2
3
2
3
4
2
2
2
0
3
3
5
1
0
1
3
3
2
1
2
5
3
1
3
2
3
2
3
4
2
2
2
0
3
3
5
1
0
1
3
3
2
1
2
5
3
1
3
2
3
2
3
4
2
2
2
0
3
3
5
1
0
1
3
3
2
1
2
5
3
1
3
2
3
2
3
4
2
2
2
0
3
3
5
1
0
1
3
3
2
1
2
5
3
1
3
2
3
2
3
4
2
2
2
0
3
3
5
1
0
1
3
3
2
1
2
5
3
1
3
2
3
2
3
4
2
2
2
0
3
3
5
1
0
1
3
3
2
1
2
5
3
1
3
2
3
2
3
4
2
2
2
0
3
3
5
1
0
1
3
3
2
1
2
5
3
1
3
2
3
2
3
4
2
2
2
0
3
3
5
1
0
1
3
3
2
1
2
5
3
1
3
2
3
2
3
4
2
2
2
0
3
3
5
1
0
1
3
3
2
1
2
5
3
1
3
2
3
1
3
4
2
2
2
0
3
3
4
1
0
1
3
3
2
1
2
5
3
1
3
2
3
2
2
4
1
2
2
0
3
3
5
1
0
1
3
3
2
2
2
5
3
1
3
2
3
2
3
5
2
2
2
0
3
3
5
1
0
1
3
3
2
2
2
5
3
2
3
2
4
2
3
5
2
2
2
0
3
3
5
1
0
1
3
3
2
2
2
5
3
1
3
2
3
2
3
5
2
2
2
0
3
3
5
1
0
1
3
3
2
2
2
5
3
1
3
2
3
2
3
5
2
2
2
0
3
3
5
1
0
1
3
3
2
2
2
5
3
1
3
2
3
2
3
5
2
2
2
0
3
3
5
1
0
1
3
3
2
2
2
5
3
1
3
2
3
2
3
5
2
2
2
0
3
3
5
1
0
1
3
3
2
2
2
5
3
1
3
2
3
2
3
5
2
2
2
0
3
3
5
1
0
1
3
3
2
2
2
5
3
1
3
2
3
2
3
5
2
2
2
0
3
3
5
1
0
1
3
3
2
2
2
5
3
1
3
2
3
2
3
5
2
2
2
0
3
3
5
1
0
1
3
3
2
2
2
5
3
1
3
2
3
2
3
5
2
2
2
0
3
3
5
1
0
1
3
3
2
2
2
5
3
1
3
2
3
2
3
5
2
2
2
0
3
3
5
1
0
1
3
3
2
2
2
5
3
1
3
2
3
2
3
5
2
2
2
0
3
3
5
1
0
1
3
3
2
2
2
5
3
1
3
2
3
2
3
5
2
2
2
0
3
3
5
1
0
1
3
3
2
2
2
5
3
1
3
2
3
2
3
5
2
2
2
0
3
3
5
1
0
1
3
3
2
2
2
5
3
1
3
2
3
2
3
5
2
2
2
0
3
3
5
1
0
1
3
3
2
2
2
5
3
1
3
2
3
2
3
5
2
2
2
0
3
3
5
1
0
1
3
3
2
2
2
5
3
1
3
2
3
2
3
5
2
2
2
0
3
3
5
1
0
1
3
3
2
2
2
5
3
1
3
2
3
2
3
5
2
2
2
0
3
3
5
1
0
1
3
3
2
2
2
5
3
1
3
2
3
2
3
5
2
2
2
0
3
3
5
1
0
1
3
3
2
1
2
5
3
2
3
2
4
2
3
4
2
2
2
0
3
3
5
1
0
1
3
3
2
1
2
5
3
2
3
2
4
2
3
4
2
2
2
0
3
3
5
1
0
1
3
3
2
2
2
5
3
1
3
2
3
2
3
5
2
2
2
0
3
3
5
1
0
1
3
3
2
2
2
5
3
2
3
2
4
2
3
5
2
2
2
0
3
3
5
1
0
1
3
3
2
2
2
5
3
1
3
2
3
2
3
5
2
2
2
0
3
3
5
1
0
1
3
3
2
2
2
5
3
1
3
2
3
2
3
5
2
2
2
0
3
3
5
1
0
1
3
3
2
2
2
5
3
1
3
2
3
2
3
5
2
2
2
0
3
3
5
1
0
1
3
3
2
2
2
5
3
2
3
2
4
2
3
5
2
2
2
0
3
3
5
1
0
1
3
3
2
2
2
5
3
2
3
2
4
2
3
5
2
2
2
0
3
3
5
1
0
1
3
3
2
2
2
5
3
2
3
2
4
2
3
5
2
2
2
0
3
3
5
1
0
1
3
3
2
2
2
5
3
2
3
2
4
2
3
5
2
2
2
0
3
3
5
1
0
1
3
3
2
2
2
5
3
2
3
2
4
2
3
6
2
2
2
0
3
3
5
1
0
2
3
3
2
2
2
5
3
2
3
2
4
2
3
5
2
2
2
0
3
3
5
1
0
1
3
3
2
2
2
5
3
2
3
2
4
2
3
5
2
2
2
0
3
3
5
1
0
1
3
3
2
2
2
5
3
2
3
2
4
2
3
5
2
2
2
0
3
3
5
1
0
1
3
3
2
2
2
5
3
2
3
2
4
2
3
5
2
2
2
0
3
3
5
1
0
1
3
3
2
2
2
5
3
2
3
2
4
2
3
5
2
2
2
0
3
3
5
1
0
1
3
3
2
2
2
5
3
1
3
2
3
2
3
5
2
2
2
0
3
3
5
1
0
1
3
3
2
2
2
5
3
1
3
2
3
2
3
5
2
2
2
0
3
3
5
1
0
1
3
3
2
2
2
5
3
1
3
2
3
2
3
5
2
2
2
0
3
3
5
1
0
1
3
3
2
2
2
5
3
2
3
2
4
2
3
5
2
2
2
0
3
3
5
1
0
1
3
3
2
2
2
5
3
2
3
2
4
2
3
5
2
2
2
0
3
3
5
1
0
1
3
3
2
2
2
5
3
2
3
2
4
2
3
5
2
2
2
0
3
3
5
1
0
1
3
3
2
2
2
5
3
2
3
2
4
2
3
5
2
2
2
0
3
3
5
1
0
1
3
3
2
2
2
5
3
2
3
2
4
2
3
5
2
2
2
0
3
3
5
1
0
1
3
3
2
2
2
5
3
2
3
2
4
2
3
5
2
2
2
0
3
3
5
1
0
1
3
3
2
2
2
5
3
2
3
2
4
2
3
5
2
2
2
0
3
3
5
1
0
1
3
3
2
2
2
5
3
2
3
2
4
2
3
5
2
2
2
0
3
3
5
1
0
1
3
3
2
2
2
5
3
2
3
2
4
2
3
5
2
2
2
0
3
3
5
1
0
1
3
3
2
2
2
5
3
2
3
2
4
2
3
5
2
2
2
0
3
3
5
1
0
1
3
3
2
2
2
5
3
2
3
2
4
2
3
5
2
2
2
0
3
3
5
1
0
1
3
3
2
2
2
5
3
2
3
2
4
2
3
5
2
2
2
0
3
3
5
1
0
1
3
3
2
2
2
5
3
2
3
2
4
2
3
5
2
2
2
0
3
3
5
1
0
1
3
3
2
2
2
5
3
2
3
2
4
2
3
5
2
2
2
0
3
3
5
1
0
1
3
3
2
2
2
5
3
2
3
2
4
2
3
6
2
2
2
0
3
3
5
1
0
2
3
3
2
2
2
5
3
2
3
2
4
2
3
6
2
2
2
0
3
3
5
1
0
2
3
3
2
2
2
5
3
2
3
2
4
2
3
6
2
2
2
0
3
3
5
1
0
2
3
3
2
2
2
5
3
2
3
2
4
2
3
6
2
2
2
0
3
3
5
1
0
2
3
3
2
2
2
5
3
2
3
2
4
2
3
6
2
2
2
0
3
3
5
1
0
2
3
3
2
2
2
5
3
2
3
2
4
2
3
6
2
2
2
0
3
3
5
1
0
2
3
3
2
2
2
5
3
2
3
2
4
2
3
6
2
2
2
0
3
3
5
1
0
2
3
3
2
2
2
5
3
2
3
2
4
2
3
6
2
2
2
0
3
3
5
1
0
2
3
3
2
2
2
5
3
2
3
2
4
2
3
6
2
2
2
0
3
3
5
1
0
2
3
3
2
2
2
5
3
2
3
2
4
2
3
6
2
2
2
0
3
3
5
1
0
2
3
3
2
2
2
5
3
2
3
2
4
2
3
6
2
2
2
0
3
3
5
1
0
2
3
3
2
2
2
5
3
2
3
2
4
2
3
6
2
2
2
0
3
3
5
1
0
2
3
3
2
2
2
5
3
2
3
2
4
2
3
5
2
2
2
0
3
3
5
1
0
1
3
3
2
2
2
5
3
2
3
2
4
2
3
6
2
2
2
0
3
3
5
1
0
2
3
3
2
2
2
5
3
2
3
2
4
2
3
6
2
2
2
0
3
3
5
1
0
2
3
3
2
2
2
5
3
2
3
2
4
2
3
6
2
2
2
0
3
3
5
1
0
2
3
3
2
2
2
5
3
2
3
2
4
2
3
6
2
2
2
0
3
3
5
1
0
2
3
3
2
2
2
5
3
2
3
2
4
2
3
5
2
2
2
0
3
3
5
1
0
1
3
3
2
2
2
5
3
2
3
2
4
2
3
5
2
2
2
0
3
3
5
1
0
1
3
3
2
1
2
5
3
2
3
2
4
2
3
4
2
2
2
0
3
3
5
1
0
1
3
3
2
2
2
5
3
2
3
2
4
2
3
5
2
2
2
0
3
3
5
1
0
1
3
3
2
2
2
5
3
2
3
2
4
2
3
5
2
2
2
0
3
3
5
1
0
1
3
3
2
2
2
5
3
2
3
2
4
2
3
5
2
2
2
0
3
3
5
1
0
1
3
3
2
2
2
5
3
2
3
2
4
2
3
5
2
2
2
0
3
3
5
1
0
1
3
3
2
2
2
5
3
2
3
2
4
2
3
5
2
2
2
0
3
3
5
1
0
1
3
3
2
2
2
5
3
2
3
2
4
2
3
5
2
2
2
0
3
3
5
1
0
1
3
3
2
1
2
5
3
2
3
2
4
2
3
4
2
2
2
0
3
3
5
1
0
1
3
3
2
2
2
5
3
2
3
2
4
2
3
5
2
2
2
0
3
3
6
2
0
1
3
3
2
2
2
5
3
2
3
2
4
2
3
5
2
2
2
0
3
3
5
1
0
1
3
3
2
2
2
5
3
2
3
2
4
2
3
5
2
2
2
0
3
3
6
2
0
1
3
3
2
2
2
5
3
2
3
2
4
2
3
5
2
2
2
0
3
3
5
1
0
1
3
3
2
2
2
5
3
2
3
2
4
2
3
5
2
2
2
0
3
3
5
1
0
1
3
3
2
2
2
5
3
2
3
2
4
1
3
5
2
2
2
0
3
3
4
1
0
1
3
3
2
2
2
5
3
2
3
2
4
2
3
5
2
2
2
0
3
3
5
1
0
1
3
3
2
2
2
5
3
2
3
2
4
1
3
6
2
2
2
0
3
3
4
1
0
2
3
3
2
2
2
5
3
2
3
2
4
1
3
6
2
2
2
0
3
3
4
1
0
2
3
3
2
2
2
5
3
2
3
2
4
1
3
5
2
2
2
0
3
3
4
1
0
1
3
3
2
2
2
5
3
2
3
2
4
2
3
5
2
2
2
0
3
3
5
1
0
1
3
3
2
2
2
5
3
2
3
2
4
1
3
5
2
2
2
0
3
3
4
1
0
1
3
3
2
2
2
5
3
2
3
2
4
1
3
5
2
2
2
0
3
3
4
1
0
1
3
3
2
2
2
5
3
2
3
2
4
1
3
5
2
2
2
0
3
3
4
1
0
1
3
3
2
2
2
5
3
2
3
2
4
1
3
5
2
2
2
0
3
3
5
2
0
1
3
3
2
2
2
5
3
2
3
2
4
1
3
6
2
2
2
0
3
3
4
1
0
2
3
3
2
2
2
5
3
2
3
2
4
1
3
5
2
2
2
0
3
3
5
2
0
1
3
3
2
2
2
5
3
2
3
2
4
1
3
5
2
2
2
0
3
3
4
1
0
1
3
3
2
2
2
5
3
2
3
2
4
1
3
5
2
2
2
0
3
3
4
1
0
1
3
3
2
2
2
5
3
2
3
2
4
1
3
5
2
2
2
0
3
3
4
1
0
1
3
3
2
2
2
5
3
2
3
2
4
1
3
5
2
2
2
0
3
3
4
1
0
1
3
3
2
2
2
5
3
2
3
2
4
1
3
5
2
2
2
0
3
3
4
1
0
1
3
3
2
2
2
5
3
2
3
2
4
1
3
5
2
2
2
0
3
3
4
1
0
1
3
3
2
2
2
5
3
2
3
2
4
1
3
5
2
2
2
0
3
3
4
1
0
1
3
3
2
2
2
5
3
2
3
2
4
1
3
5
2
2
2
0
3
3
4
1
0
1
3
3
2
2
2
5
3
2
3
2
4
1
3
5
2
2
2
0
3
3
4
1
0
1
3
3
2
2
2
5
3
2
3
2
4
1
3
5
2
2
2
0
3
3
4
1
0
1
3
3
2
2
2
5
3
2
3
2
4
1
3
5
2
2
2
0
3
3
4
1
0
1
3
3
2
2
2
5
3
2
3
2
4
1
3
5
2
2
2
0
3
3
4
1
0
1
3
3
2
2
2
5
3
2
3
2
4
1
3
5
2
2
2
0
3
3
4
1
0
1
3
3
2
2
2
5
3
2
3
2
4
1
3
5
2
2
2
0
3
3
4
1
0
1
3
3
2
2
2
5
3
2
3
2
4
1
3
6
2
2
2
0
3
3
4
1
0
2
3
3
2
2
2
5
3
2
3
2
4
1
3
6
2
2
2
0
3
3
4
1
0
2
3
3
2
2
2
5
3
2
3
2
4
1
3
6
2
2
2
0
3
3
4
1
0
2
3
3
2
2
2
5
3
2
3
2
4
1
3
6
2
2
2
0
3
3
4
1
0
2
3
3
2
2
2
5
3
2
3
2
4
1
3
6
2
2
2
0
3
3
4
1
0
2
3
3
2
2
2
5
3
2
3
2
4
1
3
6
2
2
2
0
3
3
4
1
0
2
3
3
2
2
2
5
3
2
3
2
4
1
3
6
2
2
2
0
3
3
4
1
0
2
3
3
2
2
2
5
3
2
3
2
4
1
3
6
2
2
2
0
3
3
4
1
0
2
3
3
2
2
2
5
3
2
3
2
4
1
3
6
2
2
2
0
3
3
4
1
0
2
3
3
2
2
2
5
3
2
3
2
4
1
3
6
2
2
2
0
3
3
4
1
0
2
3
3
2
2
2
5
3
2
3
2
4
1
3
6
2
2
2
0
3
3
4
1
0
2
3
3
2
2
2
5
3
2
3
2
4
1
3
6
2
2
2
0
3
3
4
1
0
2
3
3
2
2
2
5
3
2
3
2
4
1
3
6
2
2
2
0
3
3
4
1
0
2
3
4
2
2
2
5
3
2
3
2
4
1
3
6
3
2
2
0
3
3
4
1
0
2
3
3
2
2
2
5
3
2
3
2
4
1
3
6
2
2
2
0
3
3
4
1
0
2
3
3
2
2
2
5
3
2
3
2
4
1
3
6
2
2
2
0
3
3
4
1
0
2
3
3
2
2
2
5
3
2
3
2
4
1
3
6
2
2
2
0
3
3
4
1
0
2
3
3
2
2
2
5
3
2
3
2
4
1
3
6
2
2
2
0
3
3
4
1
0
2
3
3
2
2
2
5
3
2
3
2
4
1
3
5
2
2
2
0
3
3
4
1
0
1
3
3
2
2
2
5
3
2
3
2
4
1
3
5
2
2
2
0
3
3
4
1
0
1
3
3
2
2
2
5
3
2
3
2
4
1
3
5
2
2
2
0
3
3
4
1
0
1
3
3
2
2
2
5
3
2
3
2
4
1
3
5
2
2
2
0
3
3
4
1
0
1
3
3
2
2
2
5
3
2
3
2
4
1
3
5
2
2
2
0
3
3
4
1
0
1
3
3
2
2
2
5
3
2
3
2
4
1
3
5
2
2
2
0
3
3
4
1
0
1
3
3
2
2
2
5
3
2
3
2
4
1
3
5
2
2
2
0
3
3
4
1
0
1
3
3
2
2
2
5
3
2
3
2
4
1
3
5
2
2
2
0
3
3
4
1
0
1
3
4
2
2
2
5
3
2
3
2
4
1
3
5
3
2
2
0
3
3
4
1
0
1
3
3
2
2
2
5
3
2
3
2
4
1
3
5
2
2
2
0
3
3
4
1
0
1
3
3
2
2
2
5
3
2
3
2
4
1
3
5
2
2
2
0
3
3
4
1
0
1
3
3
2
2
2
5
3
2
3
2
4
1
3
5
2
2
2
0
3
3
4
1
0
1
3
3
2
2
2
5
3
2
3
2
4
1
3
5
2
2
2
0
3
3
4
1
0
1
3
3
2
2
2
5
3
2
3
2
4
1
3
5
2
2
2
0
3
3
4
1
0
1
3
3
2
2
2
5
3
2
3
2
4
2
3
6
2
2
2
0
3
3
5
1
0
2
3
3
2
2
2
5
3
2
3
2
4
2
3
5
2
2
2
0
3
3
5
1
0
1
3
3
2
2
2
5
3
2
3
2
4
2
3
5
2
2
2
0
3
3
5
1
0
1
3
3
2
2
2
5
3
2
3
2
4
2
3
5
2
2
2
0
3
3
5
1
0
1
3
3
2
2
2
5
3
2
3
2
4
2
3
5
2
2
2
0
3
3
5
1
0
1
3
3
2
2
2
5
3
2
3
2
4
2
3
5
2
2
2
0
3
3
5
1
0
1
3
3
2
2
2
5
3
2
3
2
4
1
3
5
2
2
2
0
3
3
4
1
0
1
3
3
2
2
2
5
3
2
3
2
4
2
3
6
2
2
2
0
3
3
5
1
0
2
3
3
2
2
2
5
3
2
3
2
4
1
3
5
2
2
2
0
3
3
4
1
0
1
3
3
2
2
2
5
3
2
3
2
4
2
3
5
2
2
2
0
3
3
5
1
0
1
3
3
2
2
2
5
3
2
3
2
4
2
3
5
2
2
2
0
3
3
5
1
0
1
3
3
2
2
2
5
3
2
3
2
4
2
3
6
2
2
2
0
3
3
5
1
0
2
3
3
2
2
2
5
3
2
3
2
4
2
3
5
2
2
2
0
3
3
5
1
0
1
3
3
2
2
2
5
3
2
3
2
4
2
3
5
2
2
2
0
3
3
5
1
0
1
3
3
2
2
2
5
3
2
3
2
4
1
3
5
2
2
2
0
3
3
4
1
0
1
3
3
2
2
2
5
3
2
3
2
4
1
3
5
2
2
2
0
3
3
4
1
0
1
3
3
2
2
2
5
3
2
3
2
4
1
3
5
2
2
2
0
3
3
4
1
0
1
3
3
2
2
2
5
3
2
3
2
4
1
3
5
2
2
2
0
3
3
4
1
0
1
3
3
2
2
2
5
3
2
3
2
4
1
3
5
2
2
2
0
3
3
4
1
0
1
3
3
2
2
2
5
3
2
3
2
4
1
3
5
2
2
2
0
3
3
4
1
0
1
3
3
2
2
2
5
3
2
3
2
4
1
3
5
2
2
2
0
3
3
4
1
0
1
3
3
2
2
2
5
3
2
3
2
4
1
3
5
2
2
2
0
3
3
4
1
0
1
3
3
2
2
2
5
3
2
3
2
4
2
3
5
2
2
2
0
3
3
5
1
0
1
3
3
2
2
2
5
3
2
3
2
4
2
3
5
2
2
2
0
3
3
5
1
0
1
3
3
2
2
2
5
3
2
3
2
4
1
3
5
2
2
2
0
3
3
4
1
0
1
3
3
2
2
2
5
3
2
3
2
4
2
3
5
2
2
2
0
3
3
5
1
0
1
3
3
2
2
2
4
3
2
3
2
3
1
3
5
2
2
2
0
3
3
4
1
0
1
3
3
2
2
2
5
3
2
3
2
4
1
3
5
2
2
2
0
3
3
4
1
0
1
3
3
1
2
2
5
3
2
3
2
4
1
3
4
2
2
2
0
3
3
4
1
0
1
3
3
2
2
2
4
3
2
3
2
3
2
3
5
2
2
2
0
3
3
5
1
0
1
3
3
2
2
2
4
3
2
3
2
3
1
3
5
2
2
2
0
3
3
4
1
0
1
3
3
2
2
2
4
3
2
3
2
3
2
3
5
2
2
2
0
3
3
5
1
0
1
3
3
2
2
2
4
3
2
3
2
3
1
3
5
2
2
2
0
3
3
4
1
0
1
3
3
2
2
2
4
3
2
3
2
3
1
3
5
2
2
2
0
3
3
4
1
0
1
3
3
2
2
2
4
3
2
3
2
3
2
3
5
2
2
2
0
3
3
5
1
0
1
3
3
2
2
2
4
3
2
3
2
3
1
3
5
2
2
2
0
3
3
4
1
0
1
3
3
2
2
2
4
3
2
3
2
3
1
3
5
2
2
2
0
3
3
4
1
0
1
3
3
2
2
2
4
3
2
3
2
3
1
3
5
2
2
2
0
3
3
4
1
0
1
3
3
2
2
2
4
3
2
3
2
3
2
3
5
2
2
2
0
3
3
5
1
0
1
3
3
1
2
2
4
3
2
3
2
3
1
3
4
2
2
2
0
3
3
4
1
0
1
3
3
2
2
2
4
3
2
3
2
3
2
3
5
2
2
2
0
3
3
5
1
0
1
3
3
2
2
2
4
3
2
3
2
3
1
3
5
2
2
2
0
3
3
4
1
0
1
3
3
2
2
2
4
3
2
3
2
3
2
3
5
2
2
2
0
3
3
5
1
0
1
3
3
2
2
2
4
3
2
3
2
3
1
3
5
2
2
2
0
3
3
4
1
0
1
3
3
2
2
2
4
3
2
3
2
3
2
3
5
2
2
2
0
3
3
5
1
0
1
3
3
2
2
2
4
3
2
3
2
3
2
3
5
2
2
2
0
3
3
5
1
0
1
3
3
2
2
2
4
3
2
3
2
3
1
3
5
2
2
2
0
3
3
4
1
0
1
3
3
2
2
2
5
3
2
3
2
4
2
3
6
2
2
2
0
3
3
5
1
0
2
3
3
2
2
2
4
3
2
3
2
3
1
3
6
2
2
2
0
3
3
4
1
0
2
3
3
2
2
2
4
3
2
3
2
3
1
3
6
2
2
2
0
3
3
4
1
0
2
3
3
2
2
2
5
3
2
3
2
4
1
3
6
2
2
2
0
3
3
4
1
0
2
3
3
2
2
2
5
3
2
3
2
4
1
3
6
2
2
2
0
3
3
4
1
0
2
3
3
2
2
2
5
3
2
3
2
4
1
3
5
2
2
2
0
3
3
4
1
0
1
3
3
2
2
2
4
3
2
3
2
3
2
3
6
2
2
2
0
3
3
5
1
0
2
3
3
2
2
2
5
3
2
3
2
4
2
3
6
2
2
2
0
3
3
5
1
0
2
3
3
2
2
2
5
3
2
3
2
4
2
3
6
2
2
2
0
3
3
5
1
0
2
3
3
2
2
2
5
3
2
3
2
4
2
3
6
2
2
2
0
3
3
5
1
0
2
3
3
2
2
2
4
3
2
3
2
3
2
3
5
2
2
2
0
3
3
5
1
0
1
3
3
2
2
2
5
3
2
3
2
4
2
3
5
2
2
2
0
3
3
5
1
0
1
3
3
2
2
2
4
3
2
3
2
3
2
3
5
2
2
2
0
3
3
5
1
0
1
3
3
2
2
2
5
3
2
3
2
4
1
3
5
2
2
2
0
3
3
4
1
0
1
3
3
2
2
2
5
3
2
3
2
4
1
3
5
2
2
2
0
3
3
4
1
0
1
3
3
2
2
2
5
3
2
3
2
4
1
3
5
2
2
2
0
3
3
4
1
0
1
3
3
2
2
2
4
3
2
3
2
3
1
3
5
2
2
2
0
3
3
4
1
0
1
3
3
2
2
2
4
3
2
3
2
3
1
3
5
2
2
2
0
3
3
4
1
0
1
3
3
2
2
2
4
3
2
3
2
3
1
3
5
2
2
2
0
3
3
4
1
0
1
3
3
2
2
2
4
3
2
3
2
3
1
3
5
2
2
2
0
3
3
4
1
0
1
3
3
2
2
2
4
3
2
3
2
3
1
3
5
2
2
2
0
3
3
4
1
0
1
3
3
2
2
2
4
3
2
3
2
3
1
3
5
2
2
2
0
3
3
4
1
0
1
3
3
2
2
2
4
3
2
3
2
3
1
3
5
2
2
2
0
3
3
4
1
0
1
3
3
2
2
2
4
3
2
3
2
3
1
3
5
2
2
2
0
3
3
4
1
0
1
3
3
2
2
2
4
3
2
3
2
3
1
3
5
2
2
2
0
3
3
4
1
0
1
3
3
2
2
2
5
3
2
3
2
4
1
3
5
2
2
2
0
3
3
4
1
0
1
3
3
2
2
2
4
3
2
3
2
3
1
3
5
2
2
2
0
3
3
4
1
0
1
3
3
2
2
2
5
3
2
3
2
4
1
3
5
2
2
2
0
3
3
4
1
0
1
3
3
2
2
2
4
3
2
3
2
3
1
3
5
2
2
2
0
3
3
4
1
0
1
3
3
2
2
2
5
3
2
3
2
4
1
3
5
2
2
2
0
3
3
4
1
0
1
3
3
2
2
2
5
3
2
3
2
4
1
3
5
2
2
2
0
3
3
4
1
0
1
3
3
2
2
2
4
3
2
3
2
3
1
3
5
2
2
2
0
3
3
4
1
0
1
3
3
2
2
2
5
3
2
3
2
4
1
3
5
2
2
2
0
3
3
4
1
0
1
3
3
2
2
2
5
3
2
3
2
4
1
3
5
2
2
2
0
3
3
4
1
0
1
3
3
2
2
2
5
3
2
3
2
4
1
3
5
2
2
2
0
3
3
4
1
0
1
3
3
2
2
2
5
3
2
3
2
4
1
3
5
2
2
2
0
3
3
4
1
0
1
3
3
2
2
2
5
3
2
3
2
4
1
3
5
2
2
2
0
3
3
4
1
0
1
3
3
1
2
2
5
3
2
3
2
4
1
2
4
1
2
2
0
3
3
4
1
0
1
3
3
2
2
2
5
3
2
3
2
4
1
3
5
2
2
2
0
3
3
4
1
0
1
3
3
1
2
2
5
3
2
3
2
4
1
3
4
2
2
2
0
3
3
4
1
0
1
3
3
2
2
2
5
3
2
3
2
4
1
3
5
2
2
2
0
3
3
4
1
0
1
3
3
2
2
2
5
3
2
3
2
4
1
3
5
2
2
2
0
3
3
4
1
0
1
3
3
2
2
2
5
3
2
3
2
4
1
3
5
2
2
2
0
3
3
4
1
0
1
3
3
2
2
2
5
3
2
3
2
4
1
3
5
2
2
2
0
3
3
4
1
0
1
3
3
2
2
2
5
3
2
3
2
4
1
3
5
2
2
2
0
3
3
4
1
0
1
3
3
2
2
2
5
3
2
3
2
4
1
3
5
2
2
2
0
3
3
4
1
0
1
3
3
2
2
2
5
3
2
3
2
4
1
3
5
2
2
2
0
3
3
4
1
0
1
3
3
1
2
2
5
3
2
3
2
4
1
3
4
2
2
2
0
3
3
4
1
0
1
3
3
1
2
2
5
3
2
3
2
4
1
3
4
2
2
2
0
3
3
4
1
0
1
3
3
2
2
2
5
3
2
3
2
4
2
3
5
2
2
2
0
3
3
5
1
0
1
3
3
2
2
2
5
3
2
3
2
4
1
3
5
2
2
2
0
3
3
4
1
0
1
3
3
2
2
2
5
3
2
3
2
4
1
3
5
2
2
2
0
3
3
4
1
0
1
3
3
2
2
2
5
3
2
3
2
4
2
3
5
2
2
2
0
3
3
5
1
0
1
3
3
2
2
2
5
3
2
3
2
4
2
3
5
2
2
2
0
3
3
5
1
0
1
3
3
2
2
2
5
3
2
3
2
4
2
3
5
2
2
2
0
3
3
5
1
0
1
3
3
2
2
2
4
3
2
3
2
3
2
3
5
2
2
2
0
3
3
5
1
0
1
3
3
2
2
2
5
3
2
3
2
4
2
3
5
2
2
2
0
3
3
5
1
0
1
3
3
2
2
2
5
3
2
3
2
4
2
3
5
2
2
2
0
3
3
5
1
0
1
3
3
2
2
2
5
3
2
3
2
4
2
3
5
2
2
2
0
3
3
5
1
0
1
3
3
2
2
2
4
3
2
3
2
3
2
3
5
2
2
2
0
3
3
5
1
0
1
3
3
2
2
2
4
3
2
3
2
3
1
3
5
2
2
2
0
3
3
4
1
0
1
3
3
2
2
2
4
3
2
3
2
3
1
3
5
2
2
2
0
3
3
4
1
0
1
3
3
2
2
2
5
3
2
3
2
4
1
3
5
2
2
2
0
3
3
4
1
0
1
3
3
2
2
2
5
3
2
3
2
4
1
3
5
2
2
2
0
3
3
4
1
0
1
3
3
2
2
2
5
3
2
3
2
4
1
3
5
2
2
2
0
3
3
4
1
0
1
3
3
2
2
2
5
3
2
3
2
4
1
3
5
2
2
2
0
3
3
4
1
0
1
3
3
2
2
2
4
3
2
3
2
3
1
3
5
2
2
2
0
3
3
4
1
0
1
3
3
2
2
2
5
3
2
3
2
4
1
3
5
2
2
2
0
3
3
4
1
0
1
3
3
2
2
2
5
3
2
3
2
4
1
2
5
1
2
2
0
3
3
4
1
0
1
3
3
2
2
2
5
3
2
3
2
4
2
2
5
1
2
2
0
3
3
5
1
0
1
3
3
2
2
2
4
3
2
3
2
3
2
2
5
1
2
2
0
3
3
5
1
0
1
3
3
2
2
2
4
3
2
3
2
3
1
3
5
2
2
2
0
3
3
4
1
0
1
3
3
2
2
2
4
3
2
3
2
3
1
2
5
1
2
2
0
3
3
4
1
0
1
3
3
2
2
2
4
3
2
3
2
3
1
2
5
1
2
2
0
3
3
4
1
0
1
3
3
2
2
2
4
3
2
3
2
3
1
3
5
2
2
2
0
3
3
4
1
0
1
3
3
2
2
2
4
3
2
3
2
3
1
3
5
2
2
2
0
3
3
4
1
0
1
3
3
2
2
2
4
3
2
3
2
3
1
3
5
2
2
2
0
3
3
4
1
0
1
3
3
2
2
2
4
3
2
3
2
3
1
2
5
1
2
2
0
3
3
4
1
0
1
3
3
2
2
2
4
3
2
3
2
3
1
2
5
1
2
2
0
3
3
4
1
0
1
3
3
2
2
2
4
3
2
3
2
3
2
2
5
1
2
2
0
3
3
5
1
0
1
3
3
2
2
2
4
3
2
3
2
3
2
2
5
1
2
2
0
3
3
5
1
0
1
3
3
2
2
2
4
3
2
3
2
3
2
2
5
1
2
2
0
3
3
5
1
0
1
3
3
2
2
2
4
3
2
3
2
3
2
2
5
1
2
2
0
3
3
5
1
0
1
3
3
1
2
2
4
3
2
3
2
3
2
2
4
1
2
2
0
3
3
5
1
0
1
3
3
1
2
2
4
3
2
3
2
3
1
2
4
1
2
2
0
3
3
4
1
0
1
3
3
2
2
2
4
3
2
3
2
3
2
3
5
2
2
2
0
3
3
5
1
0
1
3
3
1
2
2
4
3
2
3
2
3
2
2
4
1
2
2
0
3
3
5
1
0
1
3
3
2
2
2
5
3
2
3
2
4
1
2
5
1
2
2
0
3
3
4
1
0
1
3
3
2
2
2
5
3
2
3
2
4
2
2
5
1
2
2
0
3
3
5
1
0
1
3
3
2
2
2
5
3
2
3
2
4
2
2
5
1
2
2
0
3
3
5
1
0
1
3
3
2
2
2
5
3
2
3
2
4
2
2
5
1
2
2
0
3
3
5
1
0
1
3
3
2
2
2
4
3
2
3
2
3
2
3
5
2
2
2
0
3
3
5
1
0
1
3
3
2
2
2
4
3
2
3
2
3
2
3
5
2
2
2
0
3
3
5
1
0
1
3
3
2
2
2
4
3
2
3
2
3
1
3
5
2
2
2
0
3
3
4
1
0
1
3
3
2
2
2
4
3
2
3
2
3
2
2
5
1
2
2
0
3
3
5
1
0
1
3
3
2
2
2
4
3
2
3
2
3
1
2
5
1
2
2
0
3
3
4
1
0
1
3
3
2
2
2
4
3
2
3
2
3
1
3
5
2
2
2
0
3
3
4
1
0
1
3
3
2
2
2
4
3
2
3
2
3
1
3
5
2
2
2
0
3
3
4
1
0
1
3
3
2
2
2
4
3
2
3
2
3
1
3
5
2
2
2
0
3
3
4
1
0
1
3
3
2
2
2
4
3
2
3
2
3
1
3
5
2
2
2
0
3
3
4
1
0
1
3
3
2
2
2
4
3
2
3
2
3
1
3
6
2
2
2
0
3
3
4
1
0
2
3
3
2
2
2
4
3
2
3
2
3
1
3
6
2
2
2
0
3
3
4
1
0
2
3
3
2
2
2
4
3
2
3
2
3
1
3
6
2
2
2
0
3
3
4
1
0
2
3
3
2
2
2
4
3
2
3
2
3
1
3
6
2
2
2
0
3
3
4
1
0
2
3
3
2
2
2
4
3
2
3
2
3
1
3
5
2
2
2
0
3
3
4
1
0
1
3
3
2
2
2
4
3
2
3
2
3
1
3
5
2
2
2
0
3
3
4
1
0
1
3
3
2
2
2
4
3
2
3
2
3
1
3
5
2
2
2
0
3
3
4
1
0
1
3
3
2
2
2
4
3
2
3
2
3
1
3
6
2
2
2
0
3
3
4
1
0
2
3
3
2
2
2
4
3
2
3
2
3
1
3
5
2
2
2
0
3
3
4
1
0
1
3
3
2
2
2
4
3
2
3
2
3
1
3
5
2
2
2
0
3
3
4
1
0
1
3
3
2
2
2
4
3
2
3
2
3
1
3
5
2
2
2
0
3
3
4
1
0
1
3
3
2
2
2
4
3
2
3
2
3
1
3
6
2
2
2
0
3
3
4
1
0
2
3
3
2
2
2
4
3
2
3
2
3
1
3
6
2
2
2
0
3
3
4
1
0
2
3
3
2
2
2
4
3
2
3
2
3
1
3
6
2
2
2
0
3
3
4
1
0
2
3
3
2
2
2
4
3
2
3
2
3
1
3
6
2
2
2
0
3
3
4
1
0
2
3
3
2
2
2
4
3
2
3
2
3
1
3
6
2
2
2
0
3
3
4
1
0
2
3
3
2
2
2
4
3
2
3
2
3
1
3
6
2
2
2
0
3
3
4
1
0
2
3
3
2
2
2
4
3
2
3
2
3
1
3
6
2
2
2
0
3
3
4
1
0
2
3
3
2
2
2
4
3
2
3
2
3
1
3
6
2
2
2
0
3
3
4
1
0
2
3
3
2
2
2
4
3
2
3
2
3
1
3
6
2
2
2
0
3
3
4
1
0
2
3
3
2
2
2
4
3
2
3
2
3
1
3
6
2
2
2
0
3
3
4
1
0
2
3
3
2
2
2
4
3
2
3
2
3
1
3
6
2
2
2
0
3
3
4
1
0
2
3
3
2
2
2
4
3
2
3
2
3
1
3
6
2
2
2
0
3
3
4
1
0
2
3
3
1
2
2
4
3
2
3
2
3
1
3
5
2
2
2
0
3
3
4
1
0
2
3
3
2
2
2
4
3
2
3
2
3
1
3
6
2
2
2
0
3
3
4
1
0
2
3
3
2
2
2
4
3
2
3
2
3
1
3
6
2
2
2
0
3
3
4
1
0
2
3
3
2
2
2
4
3
2
3
2
3
1
3
6
2
2
2
0
3
3
4
1
0
2
3
3
2
2
2
4
3
2
3
2
3
1
3
6
2
2
2
0
3
3
4
1
0
2
3
3
2
2
2
4
3
2
3
2
3
1
3
6
2
2
2
0
3
3
4
1
0
2
3
3
2
2
2
4
3
2
3
2
3
1
3
6
2
2
2
0
3
3
4
1
0
2
3
3
2
2
2
4
3
2
3
2
3
1
3
6
2
2
2
0
3
3
4
1
0
2
3
3
2
2
2
4
3
2
3
2
3
1
3
6
2
2
2
0
3
3
4
1
0
2
3
3
2
2
2
4
3
2
3
2
3
1
3
6
2
2
2
0
3
3
4
1
0
2
3
3
2
2
2
4
3
2
3
2
3
1
3
6
2
2
2
0
3
3
4
1
0
2
3
3
2
2
2
4
3
2
3
2
3
1
3
6
2
2
2
0
3
3
4
1
0
2
3
3
2
2
2
4
3
2
3
2
3
1
3
6
2
2
2
0
3
3
4
1
0
2
3
3
2
2
2
4
3
2
3
2
3
1
3
6
2
2
2
0
3
3
4
1
0
2
3
3
2
2
2
4
3
2
3
2
3
1
3
6
2
2
2
0
3
3
4
1
0
2
3
3
2
2
2
4
3
2
3
2
3
1
3
6
2
2
2
0
3
3
4
1
0
2
3
3
2
2
2
4
3
2
3
2
3
1
3
5
2
2
2
0
3
3
4
1
0
1
3
3
1
2
2
4
3
2
3
2
3
1
3
5
2
2
2
0
3
3
4
1
0
2
3
3
2
2
2
4
3
2
3
2
3
1
3
6
2
2
2
0
3
3
4
1
0
2
3
3
1
2
2
4
3
2
3
2
3
1
3
5
2
2
2
0
3
3
4
1
0
2
3
3
1
2
2
4
3
2
3
2
3
1
3
4
2
2
2
0
3
3
4
1
0
1
3
3
1
2
2
4
3
2
3
2
3
1
3
4
2
2
2
0
3
3
4
1
0
1
3
3
1
2
2
4
3
2
3
2
3
1
3
4
2
2
2
0
3
3
4
1
0
1
3
3
1
2
2
4
3
2
3
2
3
1
3
5
2
2
2
0
3
3
4
1
0
2
3
3
1
2
2
4
3
2
3
2
3
1
3
5
2
2
2
0
3
3
4
1
0
2
3
3
1
2
2
4
3
2
3
2
3
1
3
4
2
2
2
0
3
3
4
1
0
1
3
3
1
2
2
4
3
2
3
2
3
1
3
4
2
2
2
0
3
3
4
1
0
1
3
3
1
2
2
4
3
2
3
2
3
1
3
4
2
2
2
0
3
3
4
1
0
1
3
3
1
2
2
4
3
2
3
2
3
1
3
5
2
2
2
0
3
3
4
1
0
2
3
3
1
2
2
4
3
2
3
2
3
1
3
4
2
2
2
0
3
3
4
1
0
1
3
3
1
2
2
4
3
2
3
2
3
1
3
4
2
2
2
0
3
3
4
1
0
1
3
3
1
2
2
4
3
2
3
2
3
1
3
4
2
2
2
0
3
3
4
1
0
1
3
3
1
2
2
4
3
2
3
2
3
1
3
4
2
2
2
0
3
3
4
1
0
1
3
3
1
2
2
4
3
2
3
2
3
1
3
4
2
2
2
0
3
3
4
1
0
1
3
3
1
2
2
4
3
2
3
2
3
1
3
4
2
2
2
0
3
3
4
1
0
1
3
3
1
2
2
4
3
2
3
2
3
1
3
4
2
2
2
0
3
3
4
1
0
1
3
3
1
2
2
4
3
2
3
2
3
1
3
4
2
2
2
0
3
3
4
1
0
1
3
3
1
2
2
4
3
2
3
2
3
1
3
4
2
2
2
0
3
3
4
1
0
1
3
3
1
2
2
4
3
2
3
2
3
1
3
4
2
2
2
0
3
3
4
1
0
1
3
3
1
2
2
4
3
2
3
2
3
1
3
4
2
2
2
0
3
3
4
1
0
1
3
3
1
2
2
4
3
2
3
2
3
1
3
4
2
2
2
0
3
3
4
1
0
1
3
3
1
2
2
4
3
2
3
2
3
1
3
4
2
2
2
0
3
3
4
1
0
1
3
3
1
2
2
4
3
2
3
2
3
1
3
4
2
2
2
0
3
3
4
1
0
1
3
3
1
2
2
4
3
2
3
2
3
1
3
4
2
2
2
0
3
3
4
1
0
1
3
3
1
2
2
4
3
2
3
2
3
1
3
5
2
2
2
0
3
3
4
1
0
2
3
3
1
2
2
4
3
2
3
2
3
1
3
4
2
2
2
0
3
3
4
1
0
1
3
3
1
2
2
4
3
2
3
2
3
1
3
5
2
2
2
0
3
3
4
1
0
2
3
3
1
2
2
4
3
2
3
2
3
1
3
4
2
2
2
0
3
3
4
1
0
1
3
3
1
2
2
4
3
2
3
2
3
1
3
4
2
2
2
0
3
3
4
1
0
1
3
3
1
2
2
4
3
2
3
2
3
1
3
4
2
2
2
0
3
3
4
1
0
1
3
3
1
2
2
4
3
2
3
2
3
1
3
4
2
2
2
0
3
3
4
1
0
1
3
3
1
2
2
4
3
2
3
2
2
1
3
4
2
2
2
0
3
3
3
1
0
1
3
3
1
2
2
4
3
2
3
2
2
1
3
4
2
2
2
0
3
3
3
1
0
1
3
3
1
2
2
4
3
2
3
2
2
1
3
4
2
2
2
0
3
3
3
1
0
1
3
3
1
2
2
4
3
2
3
2
2
1
3
4
2
2
2
0
3
3
3
1
0
1
3
3
1
2
2
4
3
2
3
2
2
1
3
4
2
2
2
0
3
3
3
1
0
1
3
3
1
2
2
4
3
2
3
2
2
1
3
4
2
2
2
0
3
3
3
1
0
1
3
3
1
2
2
4
3
2
3
2
2
1
3
4
2
2
2
0
3
3
3
1
0
1
3
3
1
2
2
4
3
2
3
2
2
1
3
4
2
2
2
0
3
3
3
1
0
1
3
3
1
2
2
4
3
2
3
2
2
1
3
4
2
2
2
0
3
3
3
1
0
1
3
3
1
2
2
4
3
2
3
2
2
1
3
4
2
2
2
0
3
3
3
1
0
1
3
3
1
2
2
4
3
2
3
2
2
1
3
4
2
2
2
0
3
3
3
1
0
1
3
3
1
2
2
4
3
2
3
2
2
1
3
4
2
2
2
0
3
3
3
1
0
1
3
3
1
2
2
4
3
2
3
2
2
1
3
4
2
2
2
0
3
3
3
1
0
1
3
3
1
2
2
4
3
2
3
2
2
1
3
4
2
2
2
0
3
3
3
1
0
1
3
3
1
2
2
4
3
2
3
2
2
1
3
4
2
2
2
0
3
3
3
1
0
1
3
3
1
2
2
4
3
2
3
2
2
1
3
4
2
2
2
0
3
3
3
1
0
1
3
3
1
2
2
4
4
3
3
2
2
1
3
4
2
2
2
0
3
3
3
1
0
1
3
3
1
2
2
4
4
3
3
2
2
1
3
4
2
2
2
0
3
3
3
1
0
1
3
3
1
2
2
4
3
2
3
2
2
1
3
4
2
2
2
0
3
3
3
1
0
1
3
3
1
2
2
4
3
2
3
2
2
1
3
4
2
2
2
0
3
3
3
1
0
1
3
3
1
2
2
4
3
2
3
2
2
1
3
4
2
2
2
0
3
3
3
1
0
1
3
3
1
2
2
4
3
2
3
2
2
1
3
4
2
2
2
0
3
3
3
1
0
1
3
3
1
2
2
4
3
2
3
2
2
1
3
4
2
2
2
0
3
3
3
1
0
1
3
3
1
2
2
4
3
2
3
2
2
1
3
4
2
2
2
0
3
3
3
1
0
1
3
3
1
2
2
4
3
2
3
2
2
1
3
4
2
2
2
0
3
3
3
1
0
1
3
3
1
2
2
4
3
2
3
2
2
1
3
4
2
2
2
0
3
3
3
1
0
1
3
3
1
2
2
4
3
2
3
2
2
1
3
4
2
2
2
0
3
3
3
1
0
1
3
3
1
2
2
4
3
2
3
2
2
1
3
4
2
2
2
0
3
3
3
1
0
1
3
3
1
2
2
4
3
2
3
2
2
1
3
4
2
2
2
0
3
3
3
1
0
1
3
3
1
2
2
4
3
2
3
2
2
1
3
4
2
2
2
0
3
3
3
1
0
1
3
3
1
2
2
4
3
2
3
2
2
1
3
4
2
2
2
0
3
3
3
1
0
1
3
3
1
2
2
4
3
2
3
2
2
1
3
4
2
2
2
0
3
3
3
1
0
1
3
3
1
2
2
4
3
2
3
2
2
1
3
4
2
2
2
0
3
3
3
1
0
1
3
3
1
2
2
4
3
2
3
2
2
1
3
4
2
2
2
0
3
3
3
1
0
1
3
3
1
2
2
4
3
2
3
2
2
1
3
4
2
2
2
0
3
3
3
1
0
1
3
3
1
2
2
4
3
2
3
2
2
1
3
4
2
2
2
0
3
3
3
1
0
1
3
3
1
2
2
4
3
2
3
2
2
1
3
4
2
2
2
0
3
3
3
1
0
1
3
3
1
3
2
4
3
2
3
2
2
2
3
4
2
2
2
0
3
3
3
1
0
1
3
3
1
3
2
4
3
2
3
2
2
2
3
4
2
2
2
0
3
3
3
1
0
1
3
3
1
3
2
4
3
2
3
2
2
2
3
4
2
2
2
0
3
3
3
1
0
1
3
3
1
3
2
4
3
2
3
2
2
2
3
4
2
2
2
0
3
3
3
1
0
1
3
3
1
3
2
4
3
2
3
2
2
2
3
5
2
2
2
0
3
3
3
1
0
2
3
3
1
3
2
4
3
2
3
2
2
2
3
4
2
2
2
0
3
3
3
1
0
1
3
3
1
3
2
4
3
2
3
2
2
2
3
4
2
2
2
0
3
3
3
1
0
1
3
3
1
3
2
4
3
2
3
2
2
3
3
4
2
2
2
0
3
3
4
1
0
1
3
3
1
2
2
4
3
2
3
2
2
2
3
4
2
2
2
0
3
3
4
1
0
1
3
3
1
2
2
4
3
2
3
2
2
2
3
4
2
2
2
0
3
3
4
1
0
1
3
3
1
3
2
4
3
2
3
2
2
3
3
4
2
2
2
0
3
3
4
1
0
1
3
3
1
3
2
4
3
2
3
2
2
3
3
4
2
2
2
0
3
3
4
1
0
1
3
3
1
3
2
4
3
2
3
2
2
3
3
4
2
2
2
0
3
3
4
1
0
1
3
3
1
3
2
4
3
2
3
2
2
3
3
4
2
2
2
0
3
3
4
1
0
1
3
3
1
3
2
4
3
2
3
2
2
3
3
4
2
2
2
0
3
3
4
1
0
1
3
3
1
3
2
4
3
2
3
2
2
3
3
4
2
2
2
0
3
3
4
1
0
1
3
3
1
2
2
4
3
2
3
2
2
2
3
4
2
2
2
0
3
3
4
1
0
1
3
3
1
3
2
4
3
2
3
2
2
2
3
4
2
2
2
0
3
3
3
1
0
1
3
3
1
3
2
4
3
2
3
2
2
3
3
4
2
2
2
0
3
3
4
1
0
1
3
3
1
3
2
4
3
2
3
2
2
2
3
4
2
2
2
0
3
3
3
1
0
1
3
3
1
2
2
4
3
2
3
2
2
2
3
5
2
2
2
0
3
3
4
1
0
2
3
3
1
3
2
4
3
2
3
2
2
3
3
4
2
2
2
0
3
3
4
1
0
1
3
3
1
3
2
4
3
2
3
2
2
3
3
4
2
2
2
0
3
3
4
1
0
1
3
3
1
2
2
4
3
2
3
2
2
2
3
5
2
2
2
0
3
3
4
1
0
2
3
3
1
3
2
4
3
2
3
2
2
3
3
5
2
2
2
0
3
3
4
1
0
2
3
3
1
3
2
4
3
2
3
2
2
3
3
5
2
2
2
0
3
3
4
1
0
2
3
3
1
3
2
4
3
2
3
2
2
3
3
5
2
2
2
0
3
3
4
1
0
2
3
3
1
3
2
4
4
3
3
2
2
3
3
5
2
2
2
0
3
3
4
1
0
2
3
3
1
3
2
4
3
2
3
2
2
3
3
5
2
2
2
0
3
3
4
1
0
2
3
3
1
3
2
4
3
2
3
2
2
3
3
5
2
2
2
0
3
3
4
1
0
2
3
3
1
3
2
4
3
2
3
2
2
3
3
5
2
2
2
0
3
3
4
1
0
2
3
3
1
2
2
4
3
2
3
2
2
2
3
5
2
2
2
0
3
3
4
1
0
2
3
3
1
2
2
4
3
2
3
2
2
2
3
5
2
2
2
0
3
3
4
1
0
2
3
3
1
2
2
4
3
2
3
2
3
2
3
5
2
2
2
0
3
3
5
1
0
2
3
3
1
3
2
4
3
2
3
2
2
3
3
5
2
2
2
0
3
3
4
1
0
2
3
3
1
2
2
4
3
2
3
2
2
2
3
5
2
2
2
0
3
3
4
1
0
2
3
3
1
3
2
4
3
2
3
2
2
3
3
4
2
2
2
0
3
3
4
1
0
1
3
3
1
2
2
4
3
2
3
2
2
2
3
5
2
2
2
0
3
3
4
1
0
2
3
3
1
2
2
4
3
2
3
2
2
2
3
4
2
2
2
0
3
3
4
1
0
1
3
3
1
2
2
4
3
2
3
2
2
2
3
4
2
2
2
0
3
3
4
1
0
1
3
3
1
3
2
4
3
2
3
2
2
3
3
4
2
2
2
0
3
3
4
1
0
1
3
3
1
3
2
4
3
2
3
2
2
3
3
4
2
2
2
0
3
3
4
1
0
1
3
3
1
3
2
4
3
2
3
2
2
3
3
4
2
2
2
0
3
3
4
1
0
1
3
3
1
3
2
4
3
2
3
2
2
3
3
4
2
2
2
0
3
3
4
1
0
1
3
3
1
3
2
4
3
2
3
2
2
3
3
4
2
2
2
0
3
3
4
1
0
1
3
3
1
3
2
4
3
2
3
2
2
3
3
5
2
2
2
0
3
3
4
1
0
2
3
3
1
3
2
4
3
2
3
2
2
3
3
4
2
2
2
0
3
3
4
1
0
1
3
3
1
3
2
4
3
2
3
2
2
3
3
5
2
2
2
0
3
3
4
1
0
2
3
3
1
2
2
4
3
2
3
2
2
2
3
4
2
2
2
0
3
3
4
1
0
1
3
3
1
3
2
4
3
2
3
2
2
3
3
4
2
2
2
0
3
3
4
1
0
1
3
3
1
3
2
4
3
2
3
2
2
3
3
4
2
2
2
0
3
3
4
1
0
1
3
3
1
3
2
4
3
2
3
2
2
3
3
4
2
2
2
0
3
3
4
1
0
1
3
3
1
3
2
4
3
2
3
2
2
3
3
5
2
2
2
0
3
3
4
1
0
2
3
3
1
3
2
4
3
2
3
2
3
3
3
4
2
2
2
0
3
3
5
1
0
1
3
3
1
2
2
4
3
2
3
2
3
2
3
4
2
2
2
0
3
3
5
1
0
1
3
3
1
3
2
4
3
2
3
2
2
3
3
4
2
2
2
0
3
3
4
1
0
1
3
3
1
2
2
4
3
2
3
2
2
2
3
4
2
2
2
0
3
3
4
1
0
1
3
3
1
2
2
4
3
2
3
2
3
2
3
5
2
2
2
0
3
3
5
1
0
2
3
3
1
2
2
4
3
2
3
2
3
2
3
4
2
2
2
0
3
3
5
1
0
1
3
3
1
2
2
4
3
2
3
2
3
2
3
4
2
2
2
0
3
3
5
1
0
1
3
3
1
2
2
4
3
2
3
2
3
2
3
4
2
2
2
0
3
3
5
1
0
1
3
3
1
2
2
4
3
2
3
2
3
2
3
4
2
2
2
0
3
3
5
1
0
1
3
3
1
2
2
4
3
2
3
2
3
2
3
4
2
2
2
0
3
3
5
1
0
1
3
3
1
2
2
4
3
2
3
2
3
2
3
4
2
2
2
0
3
3
5
1
0
1
3
3
1
2
2
4
3
2
3
2
3
1
3
4
2
2
2
0
3
3
4
1
0
1
3
3
1
2
2
4
3
2
3
2
3
2
3
4
2
2
2
0
3
3
5
1
0
1
3
3
1
2
2
4
3
2
3
2
3
2
3
4
2
2
2
0
3
3
5
1
0
1
3
3
1
2
2
4
3
2
3
2
3
2
3
4
2
2
2
0
3
3
5
1
0
1
3
3
1
2
2
4
3
2
3
2
3
2
3
4
2
2
2
0
3
3
5
1
0
1
3
3
1
2
2
4
3
2
3
2
3
1
3
4
2
2
2
0
3
3
4
1
0
1
3
3
1
2
2
4
3
2
3
2
3
1
3
4
2
2
2
0
3
3
4
1
0
1
3
3
1
2
2
4
3
2
3
2
3
1
3
5
2
2
2
0
3
3
4
1
0
2
3
3
1
2
2
4
3
2
3
2
3
2
3
4
2
2
2
0
3
3
5
1
0
1
3
3
1
2
2
4
3
2
3
2
3
1
3
4
2
2
2
0
3
3
4
1
0
1
3
3
1
2
2
4
3
2
3
2
3
1
3
5
2
2
2
0
3
3
4
1
0
2
3
3
1
2
2
4
3
2
3
2
3
1
3
5
2
2
2
0
3
3
4
1
0
2
3
3
1
2
2
4
3
2
3
2
3
1
3
5
2
2
2
0
3
3
4
1
0
2
3
3
1
2
2
4
3
2
3
2
3
1
3
5
2
2
2
0
3
3
4
1
0
2
3
3
1
2
2
4
3
2
3
2
3
2
3
5
2
2
2
0
3
3
5
1
0
2
3
3
1
2
2
4
3
2
3
2
3
1
3
5
2
2
2
0
3
3
4
1
0
2
3
3
1
2
2
4
3
2
3
2
3
1
3
5
2
2
2
0
3
3
4
1
0
2
3
3
1
2
2
4
3
2
3
2
3
1
3
5
2
2
2
0
3
3
4
1
0
2
3
3
1
2
2
4
3
2
3
2
3
1
3
5
2
2
2
0
3
3
4
1
0
2
3
3
1
2
2
4
3
2
3
2
3
1
3
5
2
2
2
0
3
3
4
1
0
2
3
3
1
2
2
4
3
2
3
2
3
1
3
5
2
2
2
0
3
3
4
1
0
2
3
3
1
2
2
4
3
2
3
2
2
1
3
5
2
2
2
0
3
3
3
1
0
2
3
3
1
2
2
4
3
2
3
2
2
1
3
5
2
2
2
0
3
3
3
1
0
2
3
3
1
2
2
4
3
2
3
2
2
1
3
4
2
2
2
0
3
3
3
1
0
1
3
3
1
2
2
4
3
2
3
2
2
2
3
4
2
2
2
0
3
3
4
1
0
1
3
3
1
2
2
4
3
2
3
2
3
2
3
5
2
2
2
0
3
3
5
1
0
2
3
3
1
2
2
4
3
2
3
2
3
1
3
5
2
2
2
0
3
3
4
1
0
2
3
3
1
2
2
4
3
2
3
2
2
1
3
5
2
2
2
0
3
3
3
1
0
2
3
3
1
2
2
4
3
2
3
2
3
2
3
5
2
2
2
0
3
3
5
1
0
2
3
3
1
2
2
4
3
2
3
2
3
1
3
5
2
2
2
0
3
3
4
1
0
2
3
3
1
2
2
4
3
2
3
2
2
2
3
5
2
2
2
0
3
3
4
1
0
2
3
3
1
2
2
4
3
2
3
2
2
2
3
5
2
2
2
0
3
3
4
1
0
2
3
3
1
2
2
4
3
2
3
2
2
2
3
4
2
2
2
0
3
3
4
1
0
1
3
3
1
2
2
4
3
2
3
2
2
2
3
4
2
2
2
0
3
3
4
1
0
1
3
3
1
2
2
4
3
2
3
2
2
2
3
4
2
2
2
0
3
3
4
1
0
1
3
3
1
2
2
4
3
2
3
2
2
2
3
4
2
2
2
0
3
3
4
1
0
1
3
3
1
2
2
4
3
2
3
2
2
2
3
4
2
2
2
0
3
3
4
1
0
1
3
3
1
2
2
4
3
2
3
2
2
2
3
4
2
2
2
0
3
3
4
1
0
1
3
3
1
2
2
4
3
2
3
2
2
1
3
4
2
2
2
0
3
3
3
1
0
1
3
3
1
2
2
4
4
3
3
2
2
1
3
4
2
2
2
0
3
3
3
1
0
1
3
3
1
2
2
4
4
3
3
2
2
2
3
4
2
2
2
0
3
3
4
1
0
1
3
3
1
2
2
4
4
3
3
2
2
1
3
4
2
2
2
0
3
3
3
1
0
1
3
3
1
2
2
4
4
3
3
2
2
1
3
4
2
2
2
0
3
3
3
1
0
1
3
3
1
2
2
4
4
3
3
2
2
1
3
4
2
2
2
0
3
3
3
1
0
1
3
3
1
2
2
4
4
3
3
2
2
2
3
4
2
2
2
0
3
3
4
1
0
1
3
3
1
2
2
4
4
3
3
2
2
1
3
4
2
2
2
0
3
3
3
1
0
1
3
3
1
2
2
4
4
3
3
2
2
1
3
4
2
2
2
0
3
3
3
1
0
1
3
3
1
2
2
4
3
2
3
2
2
1
3
4
2
2
2
0
3
3
3
1
0
1
3
3
1
2
2
4
4
3
3
2
2
2
3
5
2
2
2
0
3
3
4
1
0
2
3
3
1
2
2
4
3
2
3
2
2
2
3
4
2
2
2
0
3
3
4
1
0
1
3
3
1
2
2
4
3
2
3
2
2
2
3
4
2
2
2
0
3
3
4
1
0
1
3
3
1
2
2
4
3
2
3
2
2
2
3
4
2
2
2
0
3
3
4
1
0
1
3
3
1
2
2
4
3
2
3
2
2
2
3
4
2
2
2
0
3
3
4
1
0
1
3
3
1
2
2
4
3
2
3
2
2
2
3
4
2
2
2
0
3
3
4
1
0
1
3
3
1
2
2
4
3
2
3
2
2
2
3
4
2
2
2
0
3
3
4
1
0
1
3
3
1
2
2
4
3
2
3
2
2
2
3
4
2
2
2
0
3
3
4
1
0
1
3
3
1
2
1
4
3
2
3
2
1
2
3
4
2
2
2
0
3
3
4
1
0
1
3
3
1
2
1
4
3
2
3
2
1
2
3
5
2
2
2
0
3
3
4
1
0
2
3
3
1
2
1
4
3
2
3
2
1
2
3
4
2
2
2
0
3
3
4
1
0
1
3
3
1
2
1
4
3
2
3
2
1
2
3
4
2
2
2
0
3
3
4
1
0
1
3
3
1
2
2
4
3
2
3
2
2
2
3
4
2
2
2
0
3
3
4
1
0
1
3
3
1
2
1
4
3
2
3
2
1
2
3
4
2
2
2
0
3
3
4
1
0
1
3
3
1
2
1
4
3
2
3
2
1
2
3
4
2
2
2
0
3
3
4
1
0
1
3
3
1
2
2
4
3
2
3
2
2
2
3
4
2
2
2
0
3
3
4
1
0
1
3
3
1
2
2
4
3
2
3
2
2
2
3
4
2
2
2
0
3
3
4
1
0
1
3
3
1
2
2
4
3
2
3
2
2
2
3
4
2
2
2
0
3
3
4
1
0
1
3
3
1
2
2
4
3
2
3
2
2
2
3
4
2
2
2
0
3
3
4
1
0
1
3
3
1
2
2
4
3
2
3
2
2
2
3
4
2
2
2
0
3
3
4
1
0
1
3
3
1
2
2
4
3
2
3
2
2
2
3
4
2
2
2
0
3
3
4
1
0
1
3
3
1
2
2
4
3
2
3
2
2
2
3
4
2
2
2
0
3
3
4
1
0
1
3
3
1
2
2
4
3
2
3
2
2
2
3
4
2
2
2
0
3
3
4
1
0
1
3
3
1
2
2
4
3
2
3
2
2
1
3
4
2
2
2
0
3
3
3
1
0
1
3
3
1
2
2
4
3
2
3
2
2
2
3
4
2
2
2
0
3
3
4
1
0
1
3
3
1
2
2
4
3
2
3
2
2
2
3
4
2
2
2
0
3
3
4
1
0
1
3
3
1
2
2
4
3
2
3
2
2
2
3
4
2
2
2
0
3
3
4
1
0
1
3
3
1
2
2
4
3
2
3
2
2
2
3
4
2
2
2
0
3
3
4
1
0
1
3
3
1
2
2
4
3
2
3
2
2
2
3
4
2
2
2
0
3
3
4
1
0
1
3
3
1
2
2
4
3
2
3
2
2
2
3
4
2
2
2
0
3
3
4
1
0
1
3
3
1
2
2
4
3
2
3
2
2
2
3
4
2
2
2
0
3
3
4
1
0
1
3
3
1
2
2
4
3
2
3
2
2
2
3
4
2
2
2
0
3
3
4
1
0
1
3
3
1
2
2
4
3
2
3
2
2
2
3
4
2
2
2
0
3
3
4
1
0
1
3
3
1
2
2
4
3
2
3
2
2
2
3
4
2
2
2
0
3
3
4
1
0
1
3
3
1
2
2
4
3
2
3
2
2
2
3
4
2
2
2
0
3
3
4
1
0
1
3
3
1
2
2
4
3
2
3
2
2
2
3
4
2
2
2
0
3
3
4
1
0
1
3
3
1
2
2
4
3
2
3
2
2
2
3
5
2
2
2
0
3
3
4
1
0
2
3
3
1
2
2
4
3
2
3
2
2
2
3
5
2
2
2
0
3
3
4
1
0
2
3
3
1
2
2
4
3
2
3
2
2
2
3
4
2
2
2
0
3
3
4
1
0
1
3
3
1
2
2
4
3
2
3
2
2
2
3
4
2
2
2
0
3
3
4
1
0
1
3
3
1
2
2
4
3
2
3
2
2
2
3
4
2
2
2
0
3
3
4
1
0
1
3
3
1
2
2
4
3
2
3
2
2
2
3
4
2
2
2
0
3
3
4
1
0
1
3
3
1
2
2
4
3
2
3
2
2
2
3
4
2
2
2
0
3
3
4
1
0
1
3
3
1
2
2
4
3
2
3
2
2
2
3
4
2
2
2
0
3
3
4
1
0
1
3
3
1
2
2
4
3
2
3
2
2
2
3
4
2
2
2
0
3
3
4
1
0
1
3
3
1
2
2
4
3
2
3
2
2
2
3
4
2
2
2
0
3
3
4
1
0
1
3
3
1
2
2
4
3
2
3
2
2
2
3
4
2
2
2
0
3
3
4
1
0
1
3
3
1
2
2
4
3
2
3
2
2
2
3
4
2
2
2
0
3
3
4
1
0
1
3
3
1
2
2
4
3
2
3
2
2
2
3
4
2
2
2
0
3
3
4
1
0
1
3
3
1
2
2
4
3
2
3
2
2
2
3
4
2
2
2
0
3
3
4
1
0
1
3
3
1
2
2
4
3
2
3
2
2
2
3
4
2
2
2
0
3
3
4
1
0
1
3
3
1
2
2
4
4
3
3
2
2
2
3
4
2
2
2
0
3
3
4
1
0
1
3
3
1
2
2
4
4
3
3
2
2
2
3
4
2
2
2
0
3
3
4
1
0
1
3
3
1
2
2
4
4
3
3
2
2
2
3
4
2
2
2
0
3
3
4
1
0
1
3
3
1
2
2
4
4
3
3
2
2
2
3
4
2
2
2
0
3
3
4
1
0
1
3
3
1
2
2
4
4
3
3
2
2
2
3
4
2
2
2
0
3
3
4
1
0
1
3
3
1
2
2
4
4
3
3
2
2
2
3
4
2
2
2
0
3
3
4
1
0
1
3
3
1
2
2
4
4
3
3
2
2
2
3
4
2
2
2
0
3
3
4
1
0
1
3
3
1
2
2
4
4
3
3
2
2
2
3
4
2
2
2
0
3
3
4
1
0
1
3
3
1
2
2
4
3
2
3
2
2
2
3
4
2
2
2
0
3
3
4
1
0
1
3
3
1
2
2
4
3
2
3
2
2
2
3
4
2
2
2
0
3
3
4
1
0
1
3
3
1
2
2
4
3
2
3
2
2
2
3
4
2
2
2
0
3
3
4
1
0
1
3
3
1
2
2
4
4
3
3
2
2
2
3
4
2
2
2
0
3
3
4
1
0
1
3
3
1
2
2
4
4
3
3
2
2
2
3
4
2
2
2
0
3
3
4
1
0
1
3
3
1
2
2
4
4
3
3
2
2
2
3
4
2
2
2
0
3
3
4
1
0
1
3
3
1
2
2
4
4
3
3
2
2
2
3
4
2
2
2
0
3
3
4
1
0
1
3
3
1
2
2
4
4
3
3
2
2
2
3
4
2
2
2
0
3
3
4
1
0
1
3
3
1
2
2
4
4
3
3
2
2
2
3
4
2
2
2
0
3
3
4
1
0
1
3
3
1
2
2
4
4
3
3
2
2
2
3
4
2
2
2
0
3
3
4
1
0
1
3
3
1
2
2
4
3
2
3
2
2
2
3
4
2
2
2
0
3
3
4
1
0
1
3
3
1
2
2
4
4
3
3
2
2
2
3
4
2
2
2
0
3
3
4
1
0
1
3
3
1
2
2
4
4
3
3
2
2
2
3
4
2
2
2
0
3
3
4
1
0
1
3
3
1
2
2
4
4
3
3
2
2
2
3
4
2
2
2
0
3
3
4
1
0
1
3
3
1
2
2
4
4
3
3
2
2
2
3
4
2
2
2
0
3
3
4
1
0
1
3
3
1
2
2
4
4
3
3
2
2
1
3
4
2
2
2
0
3
3
3
1
0
1
3
3
1
2
2
4
4
3
3
2
2
2
3
4
2
2
2
0
3
3
4
1
0
1
3
3
1
2
2
4
4
3
3
2
2
2
3
4
2
2
2
0
3
3
5
2
0
1
3
3
1
2
2
4
4
3
3
2
2
2
3
4
2
2
2
0
3
3
4
1
0
1
3
3
1
2
2
4
4
3
3
2
2
2
3
4
2
2
2
0
3
3
4
1
0
1
3
3
1
2
2
4
3
2
3
2
2
2
3
4
2
2
2
0
3
3
4
1
0
1
3
3
1
2
2
4
3
2
3
2
2
2
3
4
2
2
2
0
3
3
4
1
0
1
3
3
1
2
2
4
3
2
3
2
2
2
3
4
2
2
2
0
3
3
4
1
0
1
3
3
1
2
2
4
3
2
3
2
2
2
3
4
2
2
2
0
3
3
4
1
0
1
3
3
1
2
2
4
3
2
3
2
2
2
3
4
2
2
2
0
3
3
4
1
0
1
3
3
1
2
2
4
3
2
3
2
2
2
3
4
2
2
2
0
3
3
5
2
0
1
3
3
1
2
2
4
3
2
3
2
2
2
3
4
2
2
2
0
3
3
5
2
0
1
3
3
1
2
2
4
3
2
3
2
2
2
3
4
2
2
2
0
3
3
5
2
0
1
3
3
1
2
2
4
3
2
3
2
2
2
3
4
2
2
2
0
3
3
5
2
0
1
3
3
1
2
2
4
3
2
3
2
2
2
3
4
2
2
2
0
3
3
5
2
0
1
3
3
1
2
2
4
3
2
3
2
2
2
3
4
2
2
2
0
3
3
5
2
0
1
3
3
1
2
2
4
3
2
3
2
2
2
3
4
2
2
2
0
3
3
5
2
0
1
3
3
1
2
2
4
3
2
3
2
2
2
3
4
2
2
2
0
3
3
5
2
0
1
3
3
1
2
2
4
3
2
3
2
2
2
3
4
2
2
2
0
3
3
5
2
0
1
3
3
1
2
2
4
3
2
3
2
2
2
3
4
2
2
2
0
3
3
5
2
0
1
3
3
1
2
2
4
3
2
3
2
2
2
3
4
2
2
2
0
3
3
5
2
0
1
3
3
1
2
2
4
3
2
3
2
2
2
3
4
2
2
2
0
3
3
5
2
0
1
3
3
1
2
2
4
3
2
3
2
2
2
3
4
2
2
2
0
3
3
5
2
0
1
3
3
1
2
2
4
3
2
3
2
2
2
3
4
2
2
2
0
3
3
5
2
0
1
3
3
1
2
2
4
3
2
3
2
2
2
3
4
2
2
2
0
3
3
5
2
0
1
3
3
1
2
2
4
3
2
3
2
2
2
3
4
2
2
2
0
3
3
5
2
0
1
3
3
1
2
2
4
3
2
3
2
2
2
3
4
2
2
2
0
3
3
5
2
0
1
3
3
1
2
2
4
3
2
3
2
2
2
3
4
2
2
2
0
3
3
5
2
0
1
3
3
1
2
2
4
3
2
3
2
2
2
3
4
2
2
2
0
3
3
5
2
0
1
3
3
1
2
1
4
3
2
3
2
1
2
3
4
2
2
2
0
3
3
5
2
0
1
3
3
1
2
2
4
3
2
3
2
2
2
3
4
2
2
2
0
3
3
5
2
0
1
3
3
1
2
1
4
3
2
3
2
1
2
3
4
2
2
2
0
3
3
5
2
0
1
3
3
1
2
2
4
3
2
3
2
2
2
3
4
2
2
2
0
3
3
5
2
0
1
3
3
1
2
1
4
3
2
3
2
1
2
3
4
2
2
2
0
3
3
5
2
0
1
3
3
1
2
2
4
3
2
3
2
2
2
3
4
2
2
2
0
3
3
5
2
0
1
3
3
1
2
2
4
3
2
3
2
2
2
3
4
2
2
2
0
3
3
5
2
0
1
3
3
1
2
1
4
3
2
3
2
1
2
3
4
2
2
2
0
3
3
5
2
0
1
3
3
1
2
2
4
3
2
3
2
2
2
3
4
2
2
2
0
3
3
5
2
0
1
3
3
1
2
1
4
3
2
3
2
1
1
3
4
2
2
2
0
3
3
4
2
0
1
3
3
1
2
1
4
3
2
3
2
1
2
3
4
2
2
2
0
3
3
5
2
0
1
3
3
1
2
1
4
3
2
3
2
1
2
3
4
2
2
2
0
3
3
5
2
0
1
3
3
1
2
1
4
3
2
3
2
1
2
3
4
2
2
2
0
3
3
5
2
0
1
3
3
1
2
1
4
3
2
3
2
1
2
3
4
2
2
2
0
3
3
5
2
0
1
3
3
1
2
1
4
3
2
3
2
1
2
3
4
2
2
2
0
3
3
5
2
0
1
3
3
1
2
1
4
3
2
3
2
1
2
3
4
2
2
2
0
3
3
5
2
0
1
3
3
1
2
1
4
3
2
3
2
1
2
3
4
2
2
2
0
3
3
5
2
0
1
3
3
1
2
1
4
3
2
3
2
1
2
3
4
2
2
2
0
3
3
5
2
0
1
3
3
1
2
1
4
3
2
3
2
1
2
3
4
2
2
2
0
3
3
5
2
0
1
3
3
1
2
1
4
3
2
3
2
1
2
3
4
2
2
2
0
3
3
5
2
0
1
3
3
1
2
1
4
3
2
3
2
1
2
3
4
2
2
2
0
3
3
5
2
0
1
3
3
1
2
1
4
3
2
3
2
1
2
3
4
2
2
2
0
3
3
5
2
0
1
3
3
1
2
1
4
3
2
3
2
1
2
3
4
2
2
2
0
3
3
5
2
0
1
3
3
1
2
1
4
3
2
3
2
1
2
3
4
2
2
2
0
3
3
5
2
0
1
3
3
1
2
1
4
3
2
3
2
1
2
3
4
2
2
2
0
3
3
4
1
0
1
3
3
1
2
1
4
3
2
3
2
1
2
3
4
2
2
2
0
3
3
5
2
0
1
3
3
1
2
1
4
3
2
3
2
1
2
3
4
2
2
2
0
3
3
5
2
0
1
3
3
1
2
1
4
3
2
3
2
1
2
3
4
2
2
2
0
3
3
5
2
0
1
3
3
1
2
1
4
3
2
3
2
1
2
3
5
2
2
2
0
3
3
5
2
0
2
3
3
1
2
1
4
3
2
3
2
1
2
3
4
2
2
2
0
3
3
5
2
0
1
3
3
1
2
1
4
3
2
3
2
1
2
3
5
2
2
2
0
3
3
5
2
0
2
3
3
1
2
1
4
3
2
3
2
1
2
3
5
2
2
2
0
3
3
5
2
0
2
3
3
1
2
1
4
3
2
3
2
1
2
3
5
2
2
2
0
3
3
5
2
0
2
3
3
1
2
1
4
3
2
3
2
1
2
3
5
2
2
2
0
3
3
5
2
0
2
3
3
1
2
1
4
3
2
3
2
1
2
3
5
2
2
2
0
3
3
5
2
0
2
3
3
1
2
1
4
3
2
3
2
1
2
3
4
2
2
2
0
3
3
4
1
0
1
3
3
1
2
2
4
3
2
3
2
2
2
3
4
2
2
2
0
3
3
5
2
0
1
3
3
1
2
1
4
3
2
3
2
1
2
3
4
2
2
2
0
3
3
5
2
0
1
3
3
1
2
1
4
3
2
3
2
1
2
3
4
2
2
2
0
3
3
5
2
0
1
3
3
1
2
1
4
3
2
3
2
1
2
3
4
2
2
2
0
3
3
4
1
0
1
3
3
1
2
1
4
3
2
3
2
1
2
3
4
2
2
2
0
3
3
5
2
0
1
3
3
1
2
1
4
3
2
3
2
1
2
3
4
2
2
2
0
3
3
5
2
0
1
3
3
1
2
1
4
3
2
3
2
1
2
3
4
2
2
2
0
3
3
5
2
0
1
3
3
1
2
1
4
3
2
3
2
1
2
3
5
2
2
2
0
3
3
5
2
0
2
3
3
1
2
1
4
3
2
3
2
1
2
3
5
2
2
2
0
3
3
5
2
0
2
3
3
1
2
1
4
3
2
3
2
1
2
3
5
2
2
2
0
3
3
5
2
0
2
3
3
1
2
1
4
3
2
3
2
1
2
3
4
2
2
2
0
3
3
5
2
0
1
3
3
1
2
1
4
3
2
3
2
1
2
3
5
2
2
2
0
3
3
5
2
0
2
3
3
1
2
1
4
3
2
3
2
1
2
3
5
2
2
2
0
3
3
5
2
0
2
3
3
1
2
1
4
3
2
3
2
1
1
3
5
2
2
2
0
3
3
4
2
0
2
3
3
1
2
1
4
3
2
3
2
1
2
3
5
2
2
2
0
3
3
5
2
0
2
3
3
1
2
1
4
3
2
3
2
1
2
3
5
2
2
2
0
3
3
5
2
0
2
3
3
1
2
1
4
3
2
3
2
1
2
3
5
2
2
2
0
3
3
5
2
0
2
3
3
1
2
1
4
3
2
3
2
1
2
3
5
2
2
2
0
3
3
5
2
0
2
3
3
1
2
1
4
3
2
3
2
1
2
3
5
2
2
2
0
3
3
5
2
0
2
3
3
1
2
1
4
3
2
3
2
1
2
3
5
2
2
2
0
3
3
5
2
0
2
3
3
1
2
1
4
3
2
3
2
1
2
3
5
2
2
2
0
3
3
5
2
0
2
3
3
1
2
1
4
3
2
3
2
1
2
3
5
2
2
2
0
3
3
5
2
0
2
3
3
1
2
1
4
3
2
3
2
1
2
3
5
2
2
2
0
3
3
5
2
0
2
3
3
1
2
1
4
3
2
3
2
1
2
3
5
2
2
2
0
3
3
5
2
0
2
3
3
1
2
1
4
3
2
3
2
1
2
3
5
2
2
2
0
3
3
5
2
0
2
3
3
1
2
1
4
3
2
3
2
1
2
3
4
2
2
2
0
3
3
5
2
0
1
3
3
1
2
1
4
3
2
3
2
1
2
3
4
2
2
2
0
3
3
5
2
0
1
3
3
1
2
1
4
3
2
3
2
1
1
3
5
2
2
2
0
3
3
4
2
0
2
3
3
1
2
1
4
3
2
3
2
1
1
3
4
2
2
2
0
3
3
4
2
0
1
3
3
1
2
1
4
3
2
3
2
1
1
3
5
2
2
2
0
3
3
4
2
0
2
3
3
1
2
1
4
3
2
3
2
1
1
3
5
2
2
2
0
3
3
4
2
0
2
3
3
1
2
1
4
3
2
3
2
1
2
3
5
2
2
2
0
3
3
5
2
0
2
3
3
1
2
1
4
3
2
3
2
1
1
3
5
2
2
2
0
3
3
4
2
0
2
3
3
1
2
1
4
3
2
3
2
1
1
3
5
2
2
2
0
3
3
4
2
0
2
3
3
1
2
1
4
3
2
3
2
1
2
3
5
2
2
2
0
3
3
5
2
0
2
3
3
1
2
1
4
3
2
3
2
1
2
3
5
2
2
2
0
3
3
5
2
0
2
3
3
1
2
1
4
3
2
3
2
1
2
3
5
2
2
2
0
3
3
4
1
0
2
3
3
1
2
1
4
3
2
3
2
1
2
3
5
2
2
2
0
3
3
4
1
0
2
3
3
1
2
1
4
3
2
3
2
1
2
3
5
2
2
2
0
3
3
5
2
0
2
3
3
1
2
1
4
3
2
3
2
1
2
3
5
2
2
2
0
3
3
4
1
0
2
3
3
1
2
1
4
3
2
3
2
1
2
3
5
2
2
2
0
3
3
4
1
0
2
3
3
1
2
1
4
3
2
3
2
1
2
3
5
2
2
2
0
3
3
4
1
0
2
3
3
1
2
1
4
3
2
3
2
1
2
3
5
2
2
2
0
3
3
4
1
0
2
3
3
1
2
1
4
3
2
3
2
1
2
3
5
2
2
2
0
3
3
4
1
0
2
3
3
1
2
1
4
3
2
3
2
1
2
3
5
2
2
2
0
3
3
4
1
0
2
3
3
1
2
1
4
3
2
3
2
1
2
3
5
2
2
2
0
3
3
5
2
0
2
3
3
1
2
1
4
3
2
3
2
1
2
3
5
2
2
2
0
3
3
5
2
0
2
3
3
1
2
1
4
3
2
3
2
1
2
3
5
2
2
2
0
3
3
4
1
0
2
3
3
1
2
1
4
3
2
3
2
1
2
3
5
2
2
2
0
3
3
4
1
0
2
3
3
1
2
1
4
3
2
3
2
1
2
3
5
2
2
2
0
3
3
5
2
0
2
3
3
1
2
1
4
3
2
3
2
1
2
3
5
2
2
2
0
3
3
5
2
0
2
3
3
1
2
2
4
3
2
3
2
2
2
3
5
2
2
2
0
3
3
4
1
0
2
3
3
1
2
2
4
3
2
3
2
2
2
3
5
2
2
2
0
3
3
5
2
0
2
3
3
1
2
2
4
3
2
3
2
2
2
3
5
2
2
2
0
3
3
5
2
0
2
3
3
1
2
2
4
3
2
3
2
2
2
3
5
2
2
2
0
3
3
5
2
0
2
3
3
1
2
2
4
3
2
3
2
2
2
3
5
2
2
2
0
3
3
5
2
0
2
3
3
1
2
2
4
3
2
3
2
2
2
3
5
2
2
2
0
3
3
5
2
0
2
3
3
1
2
2
4
3
2
3
2
2
2
3
5
2
2
2
0
3
3
5
2
0
2
3
3
1
2
1
4
3
2
3
2
1
2
3
5
2
2
2
0
3
3
5
2
0
2
3
3
1
2
2
4
3
2
3
2
2
2
3
5
2
2
2
0
3
3
5
2
0
2
3
3
1
2
2
4
3
2
3
2
2
2
3
5
2
2
2
0
3
3
4
1
0
2
3
3
1
2
2
4
3
2
3
2
2
2
3
5
2
2
2
0
3
3
5
2
0
2
3
3
1
2
2
4
3
2
3
2
2
2
3
5
2
2
2
0
3
3
5
2
0
2
3
3
1
2
2
4
3
2
3
2
2
2
3
5
2
2
2
0
3
3
5
2
0
2
3
3
1
2
2
4
3
2
3
2
2
2
3
5
2
2
2
0
3
3
5
2
0
2
3
3
1
2
2
4
3
2
3
2
2
1
3
5
2
2
2
0
3
3
4
2
0
2
3
3
1
2
1
4
3
2
3
2
1
2
3
5
2
2
2
0
3
3
5
2
0
2
3
3
1
2
1
4
3
2
3
2
1
2
3
5
2
2
2
0
3
3
5
2
0
2
3
3
1
2
1
4
3
2
3
2
1
2
3
5
2
2
2
0
3
3
5
2
0
2
3
3
1
2
1
4
3
2
3
2
1
2
3
5
2
2
2
0
3
3
5
2
0
2
3
3
1
2
2
4
3
2
3
2
2
2
3
5
2
2
2
0
3
3
5
2
0
2
3
3
1
2
2
4
3
2
3
2
2
2
3
5
2
2
2
0
3
3
5
2
0
2
3
3
1
2
1
4
3
2
3
2
1
2
3
5
2
2
2
0
3
3
5
2
0
2
3
3
1
2
1
4
3
2
3
2
1
2
3
5
2
2
2
0
3
3
5
2
0
2
3
3
1
2
2
4
3
2
3
2
2
2
3
4
2
2
2
0
3
3
5
2
0
1
3
3
1
2
1
4
3
2
3
2
1
2
3
4
2
2
2
0
3
3
5
2
0
1
3
3
1
2
1
4
3
2
3
2
1
2
3
5
2
2
2
0
3
3
5
2
0
2
3
3
1
2
1
4
3
2
3
2
1
2
3
5
2
2
2
0
3
3
5
2
0
2
3
3
1
2
1
4
3
2
3
2
1
2
3
5
2
2
2
0
3
3
5
2
0
2
3
3
1
2
1
4
3
2
3
2
1
2
3
4
2
2
2
0
3
3
5
2
0
1
3
3
1
2
1
4
3
2
3
2
1
2
3
4
2
2
2
0
3
3
5
2
0
1
3
3
1
2
1
4
3
2
3
2
1
2
3
4
2
2
2
0
3
3
5
2
0
1
3
3
1
2
1
4
3
2
3
2
1
2
3
4
2
2
2
0
3
3
5
2
0
1
3
3
1
2
1
4
3
2
3
2
1
2
3
4
2
2
2
0
3
3
5
2
0
1
3
3
1
2
2
4
3
2
3
2
2
2
3
5
2
2
2
0
3
3
5
2
0
2
3
3
1
2
2
4
3
2
3
2
2
2
3
5
2
2
2
0
3
3
5
2
0
2
3
3
1
2
2
4
3
2
3
2
2
2
3
5
2
2
2
0
3
3
5
2
0
2
3
3
1
2
2
4
3
2
3
2
2
2
3
4
2
2
2
0
3
3
5
2
0
1
3
3
1
2
2
4
3
2
3
2
3
2
3
5
2
2
2
1
3
3
5
2
0
2
3
3
1
2
2
4
3
2
3
2
3
2
3
5
2
2
2
1
3
3
5
2
0
2
3
3
1
2
2
4
3
2
3
2
2
2
3
5
2
2
2
0
3
3
5
2
0
2
3
3
1
2
2
4
3
2
3
2
2
2
3
5
2
2
2
0
3
3
5
2
0
2
3
3
1
2
2
4
3
2
3
2
3
2
3
4
2
2
2
1
3
3
5
2
0
1
3
3
1
2
2
4
3
2
3
2
3
2
3
4
2
2
2
1
3
3
5
2
0
1
3
3
1
2
2
4
3
2
3
2
2
2
3
4
2
2
2
0
3
3
5
2
0
1
3
3
1
2
2
4
3
2
3
2
3
2
3
4
2
2
2
1
3
3
5
2
0
1
3
3
1
2
2
4
3
2
3
2
3
2
3
4
2
2
2
1
3
3
5
2
0
1
3
3
1
2
2
4
3
2
3
2
2
2
3
4
2
2
2
0
3
3
5
2
0
1
3
3
1
2
2
4
3
2
3
2
3
2
3
4
2
2
2
1
3
3
5
2
0
1
3
3
1
2
2
4
3
2
3
2
2
2
3
4
2
2
2
0
3
3
5
2
0
1
3
3
1
2
1
4
3
2
3
2
1
2
3
4
2
2
2
0
3
3
5
2
0
1
3
3
1
2
2
4
3
2
3
2
2
2
3
4
2
2
2
0
3
3
5
2
0
1
3
3
1
2
2
4
3
2
3
2
2
2
3
4
2
2
2
0
3
3
5
2
0
1
3
3
1
2
2
4
3
2
3
2
2
2
3
4
2
2
2
0
3
3
5
2
0
1
3
3
1
2
2
4
3
2
3
2
2
2
3
4
2
2
2
0
3
3
5
2
0
1
3
3
1
2
1
4
3
2
3
2
1
2
3
4
2
2
2
0
3
3
5
2
0
1
3
3
1
1
2
4
4
3
3
2
2
2
3
3
2
2
2
0
3
3
5
2
0
1
3
3
1
2
2
4
3
2
3
2
2
2
3
4
2
2
2
0
3
3
5
2
0
1
3
3
1
2
1
4
3
2
3
2
1
2
3
4
2
2
2
0
3
3
5
2
0
1
3
3
1
2
1
4
3
2
3
2
1
2
3
4
2
2
2
0
3
3
5
2
0
1
3
3
1
2
2
4
3
2
3
2
2
2
3
4
2
2
2
0
3
3
4
1
0
1
3
3
1
2
2
4
3
2
3
2
2
2
3
4
2
2
2
0
3
3
4
1
0
1
3
3
1
2
2
4
3
2
3
2
2
2
3
4
2
2
2
0
3
3
4
1
0
1
3
3
1
1
2
4
3
2
3
2
2
2
3
3
2
2
2
0
3
3
4
1
0
1
3
3
1
1
2
4
3
2
3
2
2
2
3
3
2
2
2
0
3
3
4
1
0
1
3
3
1
1
2
4
3
2
3
2
2
2
3
3
2
2
2
0
3
3
5
2
0
1
3
3
1
1
2
4
3
2
3
2
2
2
3
3
2
2
2
0
3
3
5
2
0
1
3
3
1
1
2
4
3
2
3
2
2
2
3
3
2
2
2
0
3
3
4
1
0
1
3
3
1
1
2
4
3
2
3
2
2
2
3
3
2
2
2
0
3
3
4
1
0
1
3
3
1
1
2
4
3
2
3
2
2
2
3
3
2
2
2
0
3
3
4
1
0
1
3
3
1
1
2
4
3
2
3
2
2
2
3
3
2
2
2
0
3
3
4
1
0
1
3
3
1
1
2
4
3
2
3
2
3
2
3
3
2
2
2
1
3
3
4
1
0
1
3
3
1
1
2
4
3
2
3
2
2
2
3
3
2
2
2
0
3
3
4
1
0
1
3
3
1
1
2
4
3
2
3
2
2
2
3
3
2
2
2
0
3
3
4
1
0
1
3
3
1
1
2
4
3
2
3
2
2
2
3
3
2
2
2
0
3
3
4
1
0
1
3
3
1
1
2
4
3
2
3
2
2
2
3
3
2
2
2
0
3
3
4
1
0
1
3
3
1
1
2
4
3
2
3
2
3
2
3
3
2
2
2
1
3
3
5
2
0
1
3
3
1
1
2
4
3
2
3
2
3
2
3
3
2
2
2
1
3
3
4
1
0
1
3
3
1
1
2
4
3
2
3
2
2
2
3
3
2
2
2
0
3
3
4
1
0
1
3
3
1
1
2
4
3
2
3
2
2
2
3
3
2
2
2
0
3
3
4
1
0
1
3
3
1
1
2
4
3
2
3
2
2
2
3
3
2
2
2
0
3
3
4
1
0
1
3
3
1
1
2
4
3
2
3
2
2
2
3
3
2
2
2
0
3
3
5
2
0
1
3
3
1
1
2
4
3
2
3
2
2
2
3
3
2
2
2
0
3
3
5
2
0
1
3
3
1
1
2
4
3
2
3
2
2
2
3
3
2
2
2
0
3
3
5
2
0
1
3
3
1
1
2
4
3
2
3
2
3
2
3
3
2
2
2
1
3
3
5
2
0
1
3
3
1
1
2
4
3
2
3
2
2
2
3
3
2
2
2
0
3
3
5
2
0
1
3
3
1
1
2
4
3
2
3
2
2
2
3
3
2
2
2
0
3
3
5
2
0
1
3
3
1
1
2
4
3
2
3
2
2
2
3
3
2
2
2
0
3
3
4
1
0
1
3
3
1
1
2
4
3
2
3
2
2
2
3
3
2
2
2
0
3
3
5
2
0
1
3
3
1
1
2
4
3
2
3
2
2
2
3
3
2
2
2
0
3
3
5
2
0
1
3
3
1
1
2
4
3
2
3
2
2
2
3
3
2
2
2
0
3
3
5
2
0
1
3
3
1
1
2
4
3
2
3
2
2
2
3
3
2
2
2
0
3
3
5
2
0
1
3
3
1
1
2
4
3
2
3
2
2
2
3
3
2
2
2
0
3
3
5
2
0
1
3
3
1
1
2
4
3
2
3
2
2
2
3
3
2
2
2
0
3
3
5
2
0
1
3
3
1
1
2
4
3
2
3
2
2
2
3
3
2
2
2
0
3
3
5
2
0
1
3
3
1
1
2
4
3
2
3
2
3
2
3
3
2
2
2
1
3
3
5
2
0
1
3
3
1
1
2
4
4
3
3
2
2
2
3
3
2
2
2
0
3
3
5
2
0
1
3
3
1
1
2
4
4
3
3
2
2
2
3
3
2
2
2
0
3
3
5
2
0
1
3
3
1
1
2
4
4
3
3
2
2
2
3
3
2
2
2
0
3
3
5
2
0
1
3
3
1
1
2
4
4
3
3
2
2
2
3
3
2
2
2
0
3
3
5
2
0
1
3
3
1
1
2
4
3
2
3
2
2
2
3
3
2
2
2
0
3
3
5
2
0
1
3
3
1
1
2
4
3
2
3
2
2
2
3
3
2
2
2
0
3
3
5
2
0
1
3
3
1
1
2
4
3
2
3
2
3
2
3
3
2
2
2
1
3
3
5
2
0
1
3
3
1
1
2
4
3
2
3
2
2
2
3
3
2
2
2
0
3
3
5
2
0
1
3
3
1
1
2
4
3
2
3
2
3
2
3
3
2
2
2
1
3
3
5
2
0
1
3
3
1
1
2
4
3
2
3
2
3
2
3
3
2
2
2
1
3
3
5
2
0
1
3
3
1
1
2
4
3
2
3
2
3
2
3
3
2
2
2
1
3
3
5
2
0
1
3
3
1
1
2
4
3
2
3
2
3
2
3
3
2
2
2
1
3
3
5
2
0
1
3
3
1
1
2
4
3
2
3
2
3
2
3
3
2
2
2
1
3
3
5
2
0
1
3
3
1
1
2
4
3
2
3
2
3
2
3
3
2
2
2
1
3
3
5
2
0
1
3
3
1
1
2
4
3
2
3
2
3
2
3
3
2
2
2
1
3
3
5
2
0
1
3
3
1
1
2
4
3
2
3
2
3
2
3
3
2
2
2
1
3
3
5
2
0
1
3
3
1
1
2
4
3
2
3
2
3
2
3
3
2
2
2
1
3
3
5
2
0
1
3
3
1
1
2
4
3
2
3
2
3
2
3
3
2
2
2
1
3
3
5
2
0
1
3
3
1
1
2
4
3
2
3
2
3
2
3
3
2
2
2
1
3
3
5
2
0
1
3
3
1
1
2
4
3
2
3
2
3
2
3
3
2
2
2
1
3
3
5
2
0
1
3
3
1
1
2
4
3
2
3
2
3
2
3
3
2
2
2
1
3
3
5
2
0
1
3
3
1
1
2
4
3
2
3
2
3
2
3
3
2
2
2
1
3
3
5
2
0
1
3
3
1
1
2
4
3
2
3
2
3
2
3
3
2
2
2
1
3
3
5
2
0
1
3
3
1
1
2
4
3
2
3
2
3
2
3
3
2
2
2
1
3
3
5
2
0
1
3
3
1
1
2
4
3
2
3
2
3
2
3
3
2
2
2
1
3
3
5
2
0
1
3
3
1
1
1
4
3
2
3
2
2
2
3
3
2
2
2
1
3
3
5
2
0
1
3
3
1
2
2
4
3
2
3
2
3
2
3
4
2
2
2
1
3
3
5
2
0
1
3
3
1
1
2
4
3
2
3
2
2
2
3
3
2
2
2
0
3
3
5
2
0
1
3
3
1
1
2
4
4
3
3
2
3
2
3
3
2
2
2
1
3
3
5
2
0
1
3
3
1
1
2
4
3
2
3
2
3
2
3
3
2
2
2
1
3
3
5
2
0
1
3
3
1
1
2
4
3
2
3
2
3
2
3
3
2
2
2
1
3
3
5
2
0
1
3
3
1
1
2
4
3
2
3
2
3
2
3
3
2
2
2
1
3
3
4
1
0
1
3
3
1
1
2
4
4
3
3
2
3
2
3
3
2
2
2
1
3
3
5
2
0
1
3
3
1
1
2
4
3
2
3
2
3
2
3
3
2
2
2
1
3
3
5
2
0
1
3
3
1
1
2
4
4
3
3
2
3
2
3
3
2
2
2
1
3
3
5
2
0
1
3
3
1
1
2
4
3
2
3
2
3
2
3
3
2
2
2
1
3
3
5
2
0
1
3
3
1
1
2
4
4
3
3
2
3
2
3
3
2
2
2
1
3
3
5
2
0
1
3
3
1
1
2
4
4
3
3
2
3
2
3
3
2
2
2
1
3
3
5
2
0
1
3
3
1
1
2
4
3
2
3
2
3
2
3
3
2
2
2
1
3
3
5
2
0
1
3
3
1
1
2
4
3
2
3
2
3
2
3
3
2
2
2
1
3
3
5
2
0
1
3
3
1
1
2
4
3
2
3
2
3
2
3
3
2
2
2
1
3
3
5
2
0
1
3
3
1
1
2
4
3
2
3
2
3
2
3
3
2
2
2
1
3
3
5
2
0
1
3
3
1
1
2
4
3
2
3
2
3
2
3
3
2
2
2
1
3
3
5
2
0
1
3
3
1
1
2
4
3
2
3
2
3
2
3
3
2
2
2
1
3
3
5
2
0
1
3
3
1
1
2
4
3
2
3
2
3
2
3
3
2
2
2
1
3
3
5
2
0
1
3
3
1
1
1
4
3
2
3
2
2
2
3
3
2
2
2
1
3
3
5
2
0
1
3
3
1
1
1
4
3
2
3
2
2
2
3
3
2
2
2
1
3
3
5
2
0
1
3
3
1
1
2
4
3
2
3
2
3
2
3
3
2
2
2
1
3
3
5
2
0
1
3
3
1
1
1
4
3
2
3
2
2
2
3
3
2
2
2
1
3
3
5
2
0
1
3
3
1
1
1
4
3
2
3
2
2
2
3
3
2
2
2
1
3
3
5
2
0
1
3
3
1
1
1
4
3
2
3
2
2
2
3
3
2
2
2
1
3
3
5
2
0
1
3
3
1
1
1
4
3
2
3
2
2
2
3
3
2
2
2
1
3
3
5
2
0
1
3
3
1
1
1
4
3
2
3
2
2
2
3
3
2
2
2
1
3
3
5
2
0
1
3
3
1
1
1
4
3
2
3
2
2
2
3
3
2
2
2
1
3
3
5
2
0
1
3
3
1
1
1
4
3
2
3
2
2
2
3
3
2
2
2
1
3
3
5
2
0
1
3
3
1
2
2
4
3
2
3
2
3
3
3
3
2
2
2
1
3
3
5
2
0
1
3
3
1
1
2
4
3
2
3
2
3
2
3
3
2
2
2
1
3
3
5
2
0
1
3
3
1
1
2
4
3
2
3
2
3
2
3
3
2
2
2
1
3
3
5
2
0
1
3
3
1
1
2
4
3
2
3
2
3
2
3
3
2
2
2
1
3
3
5
2
0
1
3
3
1
1
2
4
3
2
3
2
3
2
3
3
2
2
2
1
3
3
5
2
0
1
3
3
1
1
2
4
3
2
3
2
3
2
3
3
2
2
2
1
3
3
5
2
0
1
3
3
1
1
1
4
3
2
3
2
2
2
3
3
2
2
2
1
3
3
5
2
0
1
3
3
1
1
2
4
3
2
3
2
3
2
3
3
2
2
2
1
3
3
5
2
0
1
3
3
1
1
2
4
3
2
3
2
3
2
3
3
2
2
2
1
3
3
5
2
0
1
3
3
1
1
1
4
3
2
3
2
2
2
3
3
2
2
2
1
3
3
5
2
0
1
3
3
1
1
1
4
3
2
3
2
2
2
3
3
2
2
2
1
3
3
5
2
0
1
3
3
1
1
2
4
3
2
3
2
3
2
3
3
2
2
2
1
3
3
5
2
0
1
3
3
1
1
2
4
3
2
3
2
3
2
3
3
2
2
2
1
3
3
5
2
0
1
3
3
1
1
2
4
3
2
3
2
3
2
3
3
2
2
2
1
3
3
5
2
0
1
3
3
1
1
1
4
3
2
3
2
2
2
3
3
2
2
2
1
3
3
5
2
0
1
3
3
1
1
2
4
3
2
3
2
3
2
3
3
2
2
2
1
3
3
5
2
0
1
3
3
1
1
2
4
3
2
3
2
3
2
3
3
2
2
2
1
3
3
5
2
0
1
3
3
1
1
2
4
3
2
3
2
3
2
3
3
2
2
2
1
3
3
5
2
0
1
3
3
1
1
1
4
3
2
3
2
2
2
3
3
2
2
2
1
3
3
5
2
0
1
3
3
1
1
1
4
3
2
3
2
2
2
3
3
2
2
2
1
3
3
5
2
0
1
3
3
1
1
1
4
3
2
3
2
2
2
3
3
2
2
2
1
3
3
5
2
0
1
3
3
1
1
1
4
3
2
3
2
2
2
3
3
2
2
2
1
3
3
5
2
0
1
3
3
1
1
1
4
3
2
3
2
2
2
3
3
2
2
2
1
3
3
5
2
0
1
3
3
1
1
1
4
3
2
3
2
2
2
3
3
2
2
2
1
3
3
5
2
0
1
3
3
1
1
1
4
3
2
3
2
2
2
3
3
2
2
2
1
3
3
5
2
0
1
3
3
1
1
2
4
3
2
3
2
3
2
3
3
2
2
2
1
3
3
5
2
0
1
3
3
1
1
2
4
3
2
3
2
3
2
3
3
2
2
2
1
3
3
5
2
0
1
3
3
1
1
2
4
3
2
3
2
3
2
3
3
2
2
2
1
3
3
5
2
0
1
3
3
1
1
2
4
3
2
3
2
3
2
3
3
2
2
2
1
3
3
5
2
0
1
3
3
1
1
1
4
3
2
3
2
2
2
3
3
2
2
2
1
3
3
5
2
0
1
3
3
1
1
1
4
3
2
3
2
2
2
3
3
2
2
2
1
3
3
5
2
0
1
3
3
1
1
1
4
3
2
3
2
2
2
3
3
2
2
2
1
3
3
5
2
0
1
3
3
1
1
1
4
3
2
3
2
2
2
3
3
2
2
2
1
3
3
5
2
0
1
3
3
1
1
1
4
3
2
3
2
2
2
3
3
2
2
2
1
3
3
5
2
0
1
3
3
1
1
1
4
3
2
3
2
2
2
3
3
2
2
2
1
3
3
5
2
0
1
3
3
1
1
1
4
3
2
3
2
2
2
3
3
2
2
2
1
3
3
5
2
0
1
3
3
1
1
1
4
3
2
3
2
2
2
3
3
2
2
2
1
3
3
5
2
0
1
3
3
1
1
1
4
3
2
3
2
2
2
3
3
2
2
2
1
3
3
5
2
0
1
3
3
1
1
1
4
3
2
3
2
2
2
3
3
2
2
2
1
3
3
5
2
0
1
3
3
1
1
1
4
3
2
3
2
2
2
3
3
2
2
2
1
3
3
5
2
0
1
3
3
1
1
1
4
3
2
3
2
2
2
3
3
2
2
2
1
3
3
5
2
0
1
3
3
1
1
1
4
3
2
3
2
2
2
3
3
2
2
2
1
3
3
5
2
0
1
3
3
1
1
1
4
3
2
3
2
2
2
3
3
2
2
2
1
3
3
5
2
0
1
3
3
1
1
1
4
3
2
3
2
2
2
3
3
2
2
2
1
3
3
5
2
0
1
3
3
1
1
1
4
3
2
3
2
2
2
3
3
2
2
2
1
3
3
5
2
0
1
3
3
1
1
1
4
3
2
3
2
2
2
3
3
2
2
2
1
3
3
5
2
0
1
3
3
1
1
1
4
3
2
3
2
2
2
3
3
2
2
2
1
3
3
5
2
0
1
3
3
1
1
1
4
4
3
3
2
2
2
3
3
2
2
2
1
3
3
5
2
0
1
3
3
1
1
1
4
4
3
3
2
2
2
3
3
2
2
2
1
3
3
5
2
0
1
3
3
1
1
1
4
4
3
3
2
2
2
3
3
2
2
2
1
3
3
5
2
0
1
3
3
1
1
1
4
3
2
3
2
2
2
3
3
2
2
2
1
3
3
5
2
0
1
3
3
1
1
1
4
4
3
3
2
2
2
3
3
2
2
2
1
3
3
5
2
0
1
3
3
1
1
1
4
4
3
3
2
2
2
3
3
2
2
2
1
3
3
5
2
0
1
3
3
1
1
1
4
4
3
3
2
2
2
3
3
2
2
2
1
3
3
5
2
0
1
3
3
1
1
1
4
4
3
3
2
2
2
3
3
2
2
2
1
3
3
5
2
0
1
3
3
1
1
1
4
3
2
3
2
2
2
3
3
2
2
2
1
3
3
5
2
0
1
3
3
1
1
1
4
3
2
3
2
2
2
3
3
2
2
2
1
3
3
5
2
0
1
3
3
1
1
1
4
3
2
3
2
2
2
3
3
2
2
2
1
3
3
5
2
0
1
3
3
1
2
1
4
3
2
3
2
2
2
3
4
2
2
2
1
3
3
5
2
0
1
3
3
1
1
1
4
3
2
3
2
2
2
3
3
2
2
2
1
3
3
5
2
0
1
3
3
1
1
1
4
3
2
3
2
2
2
3
3
2
2
2
1
3
3
5
2
0
1
3
3
1
1
1
4
3
2
3
2
2
2
3
3
2
2
2
1
3
3
5
2
0
1
3
3
1
1
1
4
3
2
3
2
2
2
3
3
2
2
2
1
3
3
5
2
0
1
3
3
1
1
1
4
3
2
3
2
2
2
3
3
2
2
2
1
3
3
5
2
0
1
3
3
1
1
1
4
3
2
3
2
2
2
3
3
2
2
2
1
3
3
5
2
0
1
3
3
1
1
1
4
3
2
3
2
2
2
3
3
2
2
2
1
3
3
5
2
0
1
3
3
1
1
1
4
3
2
3
2
2
2
3
3
2
2
2
1
3
3
5
2
0
1
3
3
1
1
1
4
3
2
3
2
2
2
3
3
2
2
2
1
3
3
4
1
0
1
3
3
1
1
1
4
3
2
3
2
2
2
3
3
2
2
2
1
3
3
4
1
0
1
3
3
1
1
1
4
3
2
3
2
2
2
3
3
2
2
2
1
3
3
4
1
0
1
3
3
1
1
1
4
3
2
3
2
2
2
3
3
2
2
2
1
3
3
4
1
0
1
3
3
1
1
1
4
3
2
3
2
2
2
3
3
2
2
2
1
3
3
4
1
0
1
3
3
1
1
1
4
3
2
3
2
2
2
3
3
2
2
2
1
3
3
4
1
0
1
3
3
1
1
1
4
3
2
3
2
2
2
3
3
2
2
2
1
3
3
4
1
0
1
3
3
1
1
1
4
3
2
3
2
2
2
3
3
2
2
2
1
3
3
4
1
0
1
3
3
1
1
1
4
3
2
3
2
2
2
3
3
2
2
2
1
3
3
4
1
0
1
3
3
1
1
1
4
3
2
3
2
2
2
3
3
2
2
2
1
3
3
4
1
0
1
3
3
1
1
1
4
3
2
3
2
2
2
3
3
2
2
2
1
3
3
4
1
0
1
3
3
1
1
1
4
3
2
3
2
2
2
3
3
2
2
2
1
3
3
4
1
0
1
3
3
1
1
1
4
3
2
3
2
2
2
3
3
2
2
2
1
3
3
4
1
0
1
3
3
1
1
1
4
3
2
3
2
2
2
3
3
2
2
2
1
3
3
4
1
0
1
3
3
1
2
1
4
3
2
3
2
2
2
3
4
2
2
2
1
3
3
4
1
0
1
3
3
1
1
1
4
3
2
3
2
2
2
3
3
2
2
2
1
3
3
4
1
0
1
3
3
1
1
1
4
3
2
3
2
2
2
3
3
2
2
2
1
3
3
4
1
0
1
3
3
1
1
1
4
3
2
3
2
2
2
3
3
2
2
2
1
3
3
4
1
0
1
3
3
1
1
1
4
3
2
3
2
2
2
3
3
2
2
2
1
3
3
4
1
0
1
3
3
1
1
1
4
3
2
3
2
2
2
3
3
2
2
2
1
3
3
4
1
0
1
3
3
1
1
1
4
3
2
3
2
2
2
3
3
2
2
2
1
3
3
4
1
0
1
3
3
1
1
1
4
3
2
3
2
2
2
3
3
2
2
2
1
3
3
4
1
0
1
3
3
1
1
1
4
3
2
3
2
2
2
3
3
2
2
2
1
3
3
4
1
0
1
3
3
1
1
1
4
3
2
3
2
2
2
3
3
2
2
2
1
3
3
4
1
0
1
3
3
1
1
1
4
3
2
3
2
2
2
3
3
2
2
2
1
3
3
4
1
0
1
3
3
1
1
1
4
3
2
3
2
2
2
3
3
2
2
2
1
3
3
4
1
0
1
3
3
1
1
1
4
3
2
3
2
2
2
3
3
2
2
2
1
3
3
4
1
0
1
3
3
1
1
1
4
3
2
3
2
2
2
3
3
2
2
2
1
3
3
4
1
0
1
3
3
1
1
1
4
3
2
3
2
2
2
3
3
2
2
2
1
3
3
4
1
0
1
3
3
1
1
1
4
3
2
3
2
2
2
3
3
2
2
2
1
3
3
4
1
0
1
3
3
1
1
1
4
3
2
3
2
2
2
3
3
2
2
2
1
3
3
4
1
0
1
3
3
1
1
1
4
3
2
3
2
2
2
3
3
2
2
2
1
3
3
4
1
0
1
3
3
1
1
1
4
3
2
3
2
2
2
3
3
2
2
2
1
3
3
4
1
0
1
3
3
1
1
1
4
3
2
3
2
2
2
3
3
2
2
2
1
3
3
4
1
0
1
3
3
1
1
1
4
3
2
3
2
2
2
3
3
2
2
2
1
3
3
4
1
0
1
3
3
1
1
1
4
3
2
3
2
2
2
3
3
2
2
2
1
3
3
4
1
0
1
3
3
1
1
1
4
3
2
3
2
2
2
3
3
2
2
2
1
3
3
4
1
0
1
3
3
1
1
1
4
3
2
3
2
2
2
3
3
2
2
2
1
3
3
4
1
0
1
3
3
1
1
1
4
3
2
3
2
2
2
3
3
2
2
2
1
3
3
4
1
0
1
3
3
1
1
1
4
3
2
3
2
2
2
3
3
2
2
2
1
3
3
4
1
0
1
3
3
1
1
1
4
3
2
3
2
2
2
3
3
2
2
2
1
3
3
4
1
0
1
3
3
1
1
1
4
3
2
3
2
2
2
3
3
2
2
2
1
3
3
5
2
0
1
3
3
1
1
1
4
3
2
3
2
2
2
3
3
2
2
2
1
3
3
4
1
0
1
3
3
1
1
1
4
3
2
3
2
2
2
3
3
2
2
2
1
3
3
4
1
0
1
3
3
1
1
1
4
3
2
3
2
2
2
3
3
2
2
2
1
3
3
4
1
0
1
3
3
1
1
1
4
3
2
3
2
2
2
3
3
2
2
2
1
3
3
4
1
0
1
3
3
1
1
1
4
3
2
3
2
2
2
3
3
2
2
2
1
3
3
4
1
0
1
3
3
1
1
1
4
3
2
3
2
2
2
3
3
2
2
2
1
3
3
4
1
0
1
3
3
1
1
1
4
3
2
3
2
2
2
3
3
2
2
2
1
3
3
4
1
0
1
3
3
1
1
1
4
3
2
3
2
2
2
3
3
2
2
2
1
3
3
4
1
0
1
3
3
1
1
1
4
3
2
3
2
2
2
3
3
2
2
2
1
3
3
4
1
0
1
3
3
1
1
1
4
3
2
3
2
2
2
3
3
2
2
2
1
3
3
4
1
0
1
3
3
1
1
1
4
3
2
3
2
2
2
3
3
2
2
2
1
3
3
4
1
0
1
3
3
1
1
1
4
3
2
3
2
2
2
3
3
2
2
2
1
3
3
4
1
0
1
3
3
1
1
2
4
3
2
3
2
3
2
3
3
2
2
2
1
3
3
4
1
0
1
3
3
1
1
1
4
3
2
3
2
2
2
3
3
2
2
2
1
3
3
4
1
0
1
3
3
1
1
1
4
3
2
3
2
2
2
3
3
2
2
2
1
3
3
4
1
0
1
3
3
1
1
1
4
3
2
3
2
2
2
3
3
2
2
2
1
3
3
4
1
0
1
3
3
1
1
1
4
3
2
3
2
2
2
3
3
2
2
2
1
3
3
4
1
0
1
3
3
1
1
1
4
3
2
3
2
2
2
3
3
2
2
2
1
3
3
4
1
0
1
3
3
1
1
1
4
3
2
3
2
2
2
3
3
2
2
2
1
3
3
4
1
0
1
3
3
1
1
1
4
3
2
3
2
2
2
3
3
2
2
2
1
3
3
4
1
0
1
3
3
1
1
1
4
3
2
3
2
2
2
3
2
2
2
2
1
2
3
4
1
0
1
3
3
1
1
1
4
3
2
3
2
2
1
3
3
2
2
2
1
3
3
3
1
0
1
3
3
1
1
1
4
3
2
3
2
2
2
3
3
2
2
2
1
3
3
5
2
0
1
3
3
1
1
1
4
3
2
3
2
2
2
3
3
2
2
2
1
3
3
4
1
0
1
3
3
1
1
1
4
3
2
3
2
2
2
3
3
2
2
2
1
3
3
5
2
0
1
3
3
1
1
1
4
3
2
3
2
2
1
3
3
2
2
2
1
3
3
3
1
0
1
3
3
1
1
1
4
3
2
3
2
2
2
3
3
2
2
2
1
3
3
4
1
0
1
3
3
1
1
1
4
3
2
3
2
2
2
3
3
2
2
2
1
3
3
4
1
0
1
3
3
1
1
1
4
3
2
3
2
2
2
3
3
2
2
2
1
3
3
4
1
0
1
3
3
1
1
1
4
3
2
3
2
2
2
3
3
2
2
2
1
3
3
4
1
0
1
3
3
1
1
1
4
3
2
3
2
2
2
3
3
2
2
2
1
3
3
4
1
0
1
3
3
1
1
1
4
3
2
3
2
2
2
3
3
2
2
2
1
3
3
4
1
0
1
3
3
1
1
1
4
3
2
3
2
2
2
3
2
2
2
2
1
2
3
5
2
0
1
3
3
1
1
1
4
3
2
3
2
2
2
3
3
2
2
2
1
3
3
5
2
0
1
3
3
1
1
1
4
3
2
3
2
2
2
3
3
2
2
2
1
3
3
5
2
0
1
3
3
1
1
1
4
3
2
3
2
2
2
3
3
2
2
2
1
3
3
5
2
0
1
3
3
1
1
1
4
3
2
3
2
2
2
3
3
2
2
2
1
3
3
5
2
0
1
3
3
1
1
1
4
3
2
3
2
2
2
3
2
2
2
2
1
2
3
5
2
0
1
3
3
1
1
1
4
3
2
3
2
2
2
3
3
2
2
2
1
3
3
5
2
0
1
3
3
1
1
1
4
3
2
3
2
2
2
3
3
2
2
2
1
3
3
4
1
0
1
3
3
1
1
1
4
3
2
3
2
2
2
3
3
2
2
2
1
3
3
4
1
0
1
3
3
1
1
1
4
3
2
3
2
2
2
3
3
2
2
2
1
3
3
4
1
0
1
3
3
1
1
1
4
3
2
3
2
2
2
3
3
2
2
2
1
3
3
4
1
0
1
3
3
1
1
1
4
3
2
3
2
2
2
3
3
2
2
2
1
3
3
4
1
0
1
3
3
1
1
1
4
3
2
3
1
2
2
3
3
2
1
2
1
3
3
4
1
0
1
3
3
1
1
1
4
3
2
3
2
2
2
3
3
2
2
2
1
3
3
4
1
0
1
3
3
1
1
1
4
3
2
3
2
2
2
3
3
2
2
2
1
3
3
4
1
0
1
3
3
1
1
1
4
3
2
3
2
2
2
3
3
2
2
2
1
3
3
5
2
0
1
3
3
1
1
1
4
4
3
3
2
2
2
3
3
2
2
2
1
3
3
5
2
0
1
3
3
1
1
1
4
4
3
3
2
2
2
3
3
2
2
2
1
3
3
5
2
0
1
3
3
1
1
1
4
3
2
3
2
2
2
3
3
2
2
2
1
3
3
5
2
0
1
3
3
1
1
1
4
3
2
3
2
2
2
3
3
2
2
2
1
3
3
5
2
0
1
3
3
1
1
1
4
3
2
3
2
2
2
3
3
2
2
2
1
3
3
4
1
0
1
3
3
1
1
1
4
3
2
3
2
2
2
3
3
2
2
2
1
3
3
4
1
0
1
3
3
1
1
1
4
3
2
3
2
2
2
3
3
2
2
2
1
3
3
4
1
0
1
3
3
1
1
1
4
3
2
3
2
2
2
3
3
2
2
2
1
3
3
5
2
0
1
3
3
1
1
1
4
3
2
3
2
2
2
3
3
2
2
2
1
3
3
5
2
0
1
3
3
1
1
1
4
3
2
3
1
2
2
3
3
2
1
2
1
3
3
5
2
0
1
3
3
1
1
1
4
3
2
3
2
2
2
3
3
2
2
2
1
3
3
5
2
0
1
3
3
1
1
1
4
3
2
3
2
2
2
3
3
2
2
2
1
3
3
5
2
0
1
3
3
1
1
1
4
3
2
3
2
2
2
3
3
2
2
2
1
3
3
5
2
0
1
3
3
1
1
1
4
3
2
3
2
2
2
3
3
2
2
2
1
3
3
5
2
0
1
3
3
1
1
1
4
4
3
3
2
2
2
3
3
2
2
2
1
3
3
4
1
0
1
3
3
1
1
1
4
4
3
3
2
2
2
3
3
2
2
2
1
3
3
4
1
0
1
3
3
1
1
1
4
3
2
3
2
2
2
3
3
2
2
2
1
3
3
4
1
0
1
3
3
1
1
1
4
3
2
3
2
2
2
3
3
2
2
2
1
3
3
4
1
0
1
3
3
1
1
1
4
3
2
3
2
2
2
3
3
2
2
2
1
3
3
4
1
0
1
3
3
1
1
1
4
3
2
3
2
2
2
3
3
2
2
2
1
3
3
4
1
0
1
3
3
1
1
1
4
3
2
3
2
2
2
3
3
2
2
2
1
3
3
4
1
0
1
3
3
1
1
1
4
3
2
3
2
2
2
3
3
2
2
2
1
3
3
4
1
0
1
3
3
1
1
1
4
3
2
3
2
2
2
3
3
2
2
2
1
3
3
4
1
0
1
3
3
1
1
1
4
3
2
3
2
2
2
3
3
2
2
2
1
3
3
4
1
0
1
3
3
1
1
1
4
3
2
3
2
2
2
3
3
2
2
2
1
3
3
4
1
0
1
3
3
1
1
1
4
3
2
3
2
2
2
3
3
2
2
2
1
3
3
4
1
0
1
3
3
1
1
1
4
3
2
3
2
2
2
3
3
2
2
2
1
3
3
5
2
0
1
3
3
1
1
1
4
3
2
3
2
2
2
3
3
2
2
2
1
3
3
5
2
0
1
3
3
1
1
1
4
3
2
3
2
2
2
3
3
2
2
2
1
3
3
5
2
0
1
3
3
1
1
1
4
3
2
3
2
2
2
3
3
2
2
2
1
3
3
5
2
0
1
3
3
1
1
1
4
3
2
3
2
2
1
3
3
2
2
2
1
3
3
3
1
0
1
3
3
1
1
1
4
3
2
3
2
2
1
3
3
2
2
2
1
3
3
3
1
0
1
3
3
1
1
1
4
3
2
3
2
2
2
3
3
2
2
2
1
3
3
4
1
0
1
3
3
1
1
1
4
3
2
3
2
2
1
3
3
2
2
2
1
3
3
3
1
0
1
3
3
1
1
1
4
3
2
3
2
2
1
3
3
2
2
2
1
3
3
4
2
0
1
3
3
1
1
1
4
3
2
3
2
2
1
3
3
2
2
2
1
3
3
3
1
0
1
3
3
1
1
1
4
3
2
3
2
2
1
3
3
2
2
2
1
3
3
3
1
0
1
3
3
1
1
1
4
3
2
3
2
2
1
3
3
2
2
2
1
3
3
3
1
0
1
3
3
1
1
1
4
3
2
3
2
2
1
3
3
2
2
2
1
3
3
3
1
0
1
3
3
1
1
1
4
3
2
3
2
2
1
3
3
2
2
2
1
3
3
3
1
0
1
3
3
1
1
1
4
3
2
3
2
2
1
3
3
2
2
2
1
3
3
3
1
0
1
3
3
1
1
1
4
3
2
3
2
2
1
3
3
2
2
2
1
3
3
3
1
0
1
3
3
1
1
1
4
3
2
3
2
2
1
3
3
2
2
2
1
3
3
4
2
0
1
3
3
1
1
1
4
3
2
3
2
2
1
3
3
2
2
2
1
3
3
3
1
0
1
3
3
1
1
1
4
3
2
3
2
2
1
3
3
2
2
2
1
3
3
3
1
0
1
3
3
1
1
1
4
3
2
3
2
2
1
3
3
2
2
2
1
3
3
3
1
0
1
3
3
1
1
1
4
3
2
3
2
2
2
3
3
2
2
2
1
3
3
4
1
0
1
3
3
1
1
1
4
3
2
3
2
2
2
3
3
2
2
2
1
3
3
5
2
0
1
3
3
1
1
1
4
3
2
3
2
2
1
3
3
2
2
2
1
3
3
4
2
0
1
3
3
1
1
1
4
3
2
3
2
2
2
3
3
2
2
2
1
3
3
4
1
0
1
3
3
1
1
1
4
3
2
3
2
2
2
3
3
2
2
2
1
3
3
4
1
0
1
3
3
1
1
1
4
3
2
3
2
2
2
3
3
2
2
2
1
3
3
4
1
0
1
3
3
1
1
1
4
3
2
3
2
2
2
3
3
2
2
2
1
3
3
4
1
0
1
3
3
1
1
1
4
3
2
3
2
2
2
3
3
2
2
2
1
3
3
4
1
0
1
3
3
1
1
1
4
3
2
3
2
2
2
3
3
2
2
2
1
3
3
4
1
0
1
3
3
1
1
1
4
3
2
3
2
2
2
3
3
2
2
2
1
3
3
4
1
0
1
3
3
1
1
1
4
3
2
3
2
2
2
3
3
2
2
2
1
3
3
4
1
0
1
3
3
1
1
1
4
3
2
3
2
2
2
3
3
2
2
2
1
3
3
4
1
0
1
3
3
1
1
1
4
3
2
3
2
2
2
3
3
2
2
2
1
3
3
4
1
0
1
3
3
1
1
1
4
3
2
3
2
2
2
3
3
2
2
2
1
3
3
4
1
0
1
3
3
1
1
1
4
3
2
3
2
2
2
3
3
2
2
2
1
3
3
4
1
0
1
3
3
1
1
1
4
3
2
3
2
2
2
3
3
2
2
2
1
3
3
4
1
0
1
3
3
1
1
1
4
3
2
3
2
2
2
3
3
2
2
2
1
3
3
4
1
0
1
3
3
1
1
1
4
3
2
3
2
2
2
3
3
2
2
2
1
3
3
4
1
0
1
3
3
1
1
1
4
3
2
3
2
2
2
3
3
2
2
2
1
3
3
4
1
0
1
3
3
1
1
1
4
3
2
3
2
2
2
3
3
2
2
2
1
3
3
4
1
0
1
3
3
1
1
1
4
3
2
3
2
2
2
3
3
2
2
2
1
3
3
4
1
0
1
3
3
1
1
1
4
3
2
3
2
2
2
3
3
2
2
2
1
3
3
4
1
0
1
3
3
1
1
1
4
3
2
3
2
2
2
3
3
2
2
2
1
3
3
4
1
0
1
3
3
1
1
1
4
3
2
3
2
2
2
3
3
2
2
2
1
3
3
4
1
0
1
3
3
1
1
1
4
3
2
3
2
2
2
3
3
2
2
2
1
3
3
5
2
0
1
3
3
1
1
1
4
3
2
3
2
2
2
3
3
2
2
2
1
3
3
5
2
0
1
3
3
1
1
1
4
3
2
3
2
2
2
3
3
2
2
2
1
3
3
5
2
0
1
3
3
1
1
1
4
3
2
3
2
2
2
3
3
2
2
2
1
3
3
5
2
0
1
3
3
1
1
1
4
3
2
3
2
2
2
3
3
2
2
2
1
3
3
5
2
0
1
3
3
1
1
1
4
3
2
3
2
2
2
3
3
2
2
2
1
3
3
5
2
0
1
3
3
1
1
1
4
3
2
3
2
2
2
3
3
2
2
2
1
3
3
5
2
0
1
3
3
1
1
1
4
3
2
3
2
2
2
3
3
2
2
2
1
3
3
5
2
0
1
3
3
1
1
1
4
3
2
3
2
2
2
3
3
2
2
2
1
3
3
5
2
0
1
3
3
1
1
1
4
3
2
3
2
2
2
3
3
2
2
2
1
3
3
5
2
0
1
3
3
1
1
1
4
3
2
3
2
2
2
3
3
2
2
2
1
3
3
5
2
0
1
3
3
1
1
1
4
3
2
3
2
2
2
3
3
2
2
2
1
3
3
5
2
0
1
3
3
1
1
1
4
3
2
3
2
2
2
3
3
2
2
2
1
3
3
5
2
0
1
3
3
1
1
1
4
3
2
3
2
2
2
3
3
2
2
2
1
3
3
5
2
0
1
3
3
1
1
1
4
3
2
3
2
2
2
3
3
2
2
2
1
3
3
5
2
0
1
3
3
1
1
1
4
3
2
3
2
2
2
3
3
2
2
2
1
3
3
5
2
0
1
3
3
1
1
1
4
3
2
3
2
2
2
3
3
2
2
2
1
3
3
5
2
0
1
3
3
1
1
1
4
3
2
3
2
2
2
3
3
2
2
2
1
3
3
5
2
0
1
3
3
1
1
1
4
3
2
3
2
2
2
3
3
2
2
2
1
3
3
5
2
0
1
3
3
1
1
1
4
3
2
3
2
2
2
3
3
2
2
2
1
3
3
5
2
0
1
3
3
1
1
1
4
3
2
3
2
2
2
3
3
2
2
2
1
3
3
5
2
0
1
3
3
1
1
1
4
3
2
3
2
2
2
3
3
2
2
2
1
3
3
5
2
0
1
3
3
1
1
1
4
3
2
3
2
2
2
3
3
2
2
2
1
3
3
5
2
0
1
3
3
1
1
1
4
3
2
3
2
2
2
3
3
2
2
2
1
3
3
5
2
0
1
3
3
1
1
1
4
3
2
3
2
2
2
3
3
2
2
2
1
3
3
5
2
0
1
3
3
1
1
1
4
3
2
3
2
2
2
3
3
2
2
2
1
3
3
5
2
0
1
3
3
1
1
1
4
3
2
3
2
2
2
3
3
2
2
2
1
3
3
5
2
0
1
3
3
1
1
1
4
3
2
3
2
2
2
3
3
2
2
2
1
3
3
5
2
0
1
3
3
1
1
1
4
3
2
3
2
2
2
3
3
2
2
2
1
3
3
5
2
0
1
3
3
1
1
1
4
3
2
3
2
2
2
3
3
2
2
2
1
3
3
5
2
0
1
3
3
1
1
1
4
3
2
3
2
2
2
3
3
2
2
2
1
3
3
4
1
0
1
3
3
1
1
1
4
3
2
3
2
2
2
3
3
2
2
2
1
3
3
5
2
0
1
3
3
1
1
1
4
3
2
3
2
2
2
3
3
2
2
2
1
3
3
5
2
0
1
3
3
1
1
1
4
3
2
3
2
2
2
3
3
2
2
2
1
3
3
5
2
0
1
3
3
1
1
1
4
3
2
3
2
2
2
3
3
2
2
2
1
3
3
5
2
0
1
3
3
1
1
1
4
3
2
3
2
2
2
3
3
2
2
2
1
3
3
5
2
0
1
3
3
1
1
1
4
3
2
3
2
2
2
3
3
2
2
2
1
3
3
5
2
0
1
3
3
1
1
1
4
3
2
3
2
2
2
3
3
2
2
2
1
3
3
5
2
0
1
3
3
1
1
1
4
3
2
3
2
2
2
3
3
2
2
2
1
3
3
5
2
0
1
3
3
1
1
1
4
3
2
3
2
2
2
3
3
2
2
2
1
3
3
5
2
0
1
3
3
1
1
1
4
3
2
3
2
2
2
3
3
2
2
2
1
3
3
5
2
0
1
3
3
1
1
1
4
3
2
3
2
2
2
3
3
2
2
2
1
3
3
5
2
0
1
3
3
1
1
1
4
3
2
3
2
2
2
3
3
2
2
2
1
3
3
5
2
0
1
3
3
1
1
1
4
3
2
3
2
2
2
3
3
2
2
2
1
3
3
4
1
0
1
3
3
1
1
1
4
3
2
3
2
2
2
3
3
2
2
2
1
3
3
5
2
0
1
3
3
1
1
1
4
3
2
3
2
2
2
3
3
2
2
2
1
3
3
5
2
0
1
3
3
1
1
1
4
4
3
3
2
2
2
3
3
2
2
2
1
3
3
5
2
0
1
3
3
1
1
1
4
4
3
3
2
2
2
3
3
2
2
2
1
3
3
5
2
0
1
3
3
1
1
1
4
3
2
3
2
2
2
3
3
2
2
2
1
3
3
5
2
0
1
3
3
1
1
1
4
3
2
3
2
2
2
3
3
2
2
2
1
3
3
5
2
0
1
3
3
1
1
1
4
3
2
3
2
2
2
3
3
2
2
2
1
3
3
5
2
0
1
3
3
1
1
1
4
3
2
3
2
2
2
3
3
2
2
2
1
3
3
5
2
0
1
3
3
1
1
1
4
3
2
3
2
2
2
3
3
2
2
2
1
3
3
5
2
0
1
3
3
1
1
1
4
3
2
3
2
2
2
3
3
2
2
2
1
3
3
5
2
0
1
3
3
1
1
1
4
4
3
3
2
2
2
3
3
2
2
2
1
3
3
5
2
0
1
3
3
1
1
1
4
3
2
3
2
2
2
3
3
2
2
2
1
3
3
5
2
0
1
3
3
1
1
1
4
3
2
3
2
2
2
3
3
2
2
2
1
3
3
5
2
0
1
3
3
1
1
1
4
3
2
3
2
2
2
3
3
2
2
2
1
3
3
5
2
0
1
3
3
1
1
1
4
3
2
3
2
2
2
3
3
2
2
2
1
3
3
5
2
0
1
3
3
1
1
1
4
3
2
3
2
2
2
3
3
2
2
2
1
3
3
5
2
0
1
3
3
1
1
1
4
3
2
3
2
2
2
3
3
2
2
2
1
3
3
5
2
0
1
3
3
1
1
1
4
3
2
3
2
2
2
3
3
2
2
2
1
3
3
5
2
0
1
3
3
1
1
1
4
3
2
3
2
2
2
3
3
2
2
2
1
3
3
5
2
0
1
3
3
1
1
1
4
3
2
3
2
2
1
3
3
2
2
2
1
3
3
4
2
0
1
3
3
1
1
1
4
3
2
3
2
2
2
3
3
2
2
2
1
3
3
5
2
0
1
3
3
1
1
1
4
3
2
3
2
2
2
3
3
2
2
2
1
3
3
5
2
0
1
3
3
1
1
1
4
3
2
3
2
2
2
3
3
2
2
2
1
3
3
5
2
0
1
3
3
1
1
1
4
3
2
3
2
2
2
3
3
2
2
2
1
3
3
5
2
0
1
3
3
1
1
1
4
3
2
3
2
2
2
3
3
2
2
2
1
3
3
5
2
0
1
3
3
1
1
1
4
3
2
3
2
2
2
3
3
2
2
2
1
3
3
5
2
0
1
3
3
1
1
1
4
3
2
3
2
2
2
3
3
2
2
2
1
3
3
5
2
0
1
3
3
1
1
1
4
3
2
3
2
2
2
3
3
2
2
2
1
3
3
5
2
0
1
3
3
1
1
1
4
3
2
3
2
2
2
3
3
2
2
2
1
3
3
5
2
0
1
3
3
1
1
1
4
3
2
3
2
2
2
3
3
2
2
2
1
3
3
5
2
0
1
3
3
1
1
1
4
3
2
3
2
2
2
3
3
2
2
2
1
3
3
5
2
0
1
3
3
1
1
1
4
3
2
3
2
2
2
3
3
2
2
2
1
3
3
5
2
0
1
3
3
1
1
1
4
3
2
3
2
2
2
3
3
2
2
2
1
3
3
5
2
0
1
3
3
1
1
1
4
3
2
3
2
2
2
3
3
2
2
2
1
3
3
5
2
0
1
3
3
1
1
1
4
3
2
3
2
2
2
3
3
2
2
2
1
3
3
5
2
0
1
3
3
1
1
1
4
3
2
3
2
2
2
3
3
2
2
2
1
3
3
5
2
0
1
3
3
1
1
1
4
3
2
3
2
2
2
3
3
2
2
2
1
3
3
5
2
0
1
3
3
1
1
1
4
3
2
3
2
2
2
3
3
2
2
2
1
3
3
5
2
0
1
3
3
1
1
1
4
3
2
3
2
2
2
3
3
2
2
2
1
3
3
5
2
0
1
3
3
1
1
1
4
3
2
3
2
2
2
3
3
2
2
2
1
3
3
5
2
0
1
3
3
1
1
1
4
3
2
3
2
2
1
3
3
2
2
2
1
3
3
4
2
0
1
3
3
1
1
1
4
3
2
3
2
2
2
3
3
2
2
2
1
3
3
5
2
0
1
3
3
1
1
1
4
3
2
3
2
2
2
3
3
2
2
2
1
3
3
5
2
0
1
3
3
1
1
1
4
3
2
3
2
2
2
3
3
2
2
2
1
3
3
5
2
0
1
3
3
1
1
1
4
3
2
3
2
2
2
3
3
2
2
2
1
3
3
5
2
0
1
3
3
1
1
1
4
3
2
3
2
2
2
3
3
2
2
2
1
3
3
5
2
0
1
3
3
1
1
1
4
3
2
3
2
2
2
3
3
2
2
2
1
3
3
5
2
0
1
3
3
1
1
1
4
3
2
3
2
2
2
3
3
2
2
2
1
3
3
5
2
0
1
3
3
1
1
1
4
3
2
3
2
2
2
3
3
2
2
2
1
3
3
5
2
0
1
3
3
1
1
1
4
3
2
3
2
2
2
3
3
2
2
2
1
3
3
5
2
0
1
3
3
1
1
1
4
3
2
3
2
2
2
3
3
2
2
2
1
3
3
5
2
0
1
3
3
1
1
1
4
3
2
3
2
2
2
3
3
2
2
2
1
3
3
5
2
0
1
3
3
1
1
1
4
3
2
3
2
2
2
3
3
2
2
2
1
3
3
5
2
0
1
3
3
1
1
1
4
3
2
3
2
2
2
3
3
2
2
2
1
3
3
5
2
0
1
3
3
1
1
1
4
3
2
3
2
2
1
3
3
2
2
2
1
3
3
4
2
0
1
3
3
1
1
1
4
3
2
3
2
2
1
3
3
2
2
2
1
3
3
4
2
0
1
3
3
1
1
1
4
3
2
3
2
2
2
3
3
2
2
2
1
3
3
5
2
0
1
3
3
1
1
1
4
3
2
3
2
2
2
3
3
2
2
2
1
3
3
5
2
0
1
3
3
1
1
1
4
3
2
3
2
2
2
3
3
2
2
2
1
3
3
5
2
0
1
3
3
1
1
1
4
3
2
3
2
2
2
3
3
2
2
2
1
3
3
5
2
0
1
3
3
1
1
1
4
3
2
3
2
2
1
3
3
2
2
2
1
3
3
4
2
0
1
3
3
1
1
1
4
3
2
3
2
2
2
3
3
2
2
2
1
3
3
5
2
0
1
3
3
1
1
1
4
3
2
3
2
2
2
3
3
2
2
2
1
3
3
5
2
0
1
3
3
1
1
1
4
3
2
3
2
2
2
3
3
2
2
2
1
3
3
5
2
0
1
3
3
1
1
1
4
3
2
3
2
2
2
3
3
2
2
2
1
3
3
5
2
0
1
3
3
1
1
1
4
3
2
3
2
2
2
3
3
2
2
2
1
3
3
5
2
0
1
3
3
1
1
1
4
3
2
3
2
2
2
3
3
2
2
2
1
3
3
5
2
0
1
3
3
1
1
1
4
3
2
3
2
2
2
3
3
2
2
2
1
3
3
5
2
0
1
3
3
1
1
1
4
3
2
3
2
2
2
3
3
2
2
2
1
3
3
5
2
0
1
3
3
1
1
1
4
3
2
3
2
2
2
3
3
2
2
2
1
3
3
5
2
0
1
3
3
1
1
1
4
3
2
3
2
2
2
3
3
2
2
2
1
3
3
5
2
0
1
3
3
1
1
1
4
3
2
3
2
2
2
3
3
2
2
2
1
3
3
5
2
0
1
3
3
1
1
1
4
3
2
3
2
2
2
3
3
2
2
2
1
3
3
5
2
0
1
3
3
1
1
1
4
3
2
3
2
2
2
3
3
2
2
2
1
3
3
5
2
0
1
3
3
1
1
1
4
3
2
3
2
2
2
3
3
2
2
2
1
3
3
5
2
0
1
3
3
1
1
1
4
3
2
3
2
2
2
3
3
2
2
2
1
3
3
5
2
0
1
3
3
1
1
1
4
3
2
3
2
2
2
3
3
2
2
2
1
3
3
5
2
0
1
3
3
1
1
1
4
3
2
3
2
2
2
3
3
2
2
2
1
3
3
5
2
0
1
3
3
1
1
1
4
3
2
3
2
2
2
3
3
2
2
2
1
3
3
5
2
0
1
3
3
1
1
1
4
3
2
3
2
2
2
3
3
2
2
2
1
3
3
5
2
0
1
3
3
1
1
1
4
3
2
3
2
2
2
3
3
2
2
2
1
3
3
5
2
0
1
3
3
1
1
1
4
3
2
3
2
2
2
3
3
2
2
2
1
3
3
5
2
0
1
3
3
1
1
1
4
3
2
3
2
2
2
3
3
2
2
2
1
3
3
5
2
0
1
3
3
1
1
1
4
3
2
3
2
2
2
3
3
2
2
2
1
3
3
5
2
0
1
3
3
1
1
1
4
3
2
3
2
2
2
3
3
2
2
2
1
3
3
5
2
0
1
3
3
1
1
1
4
3
2
3
2
2
2
3
3
2
2
2
1
3
3
5
2
0
1
3
3
1
1
1
4
3
2
3
2
2
2
3
3
2
2
2
1
3
3
5
2
0
1
3
3
1
1
1
4
3
2
3
2
2
2
3
3
2
2
2
1
3
3
5
2
0
1
3
3
1
1
1
4
3
2
3
2
2
2
3
3
2
2
2
1
3
3
5
2
0
1
3
3
1
1
1
4
3
2
3
2
2
2
3
3
2
2
2
1
3
3
5
2
0
1
3
3
1
1
1
4
3
2
3
2
2
2
3
3
2
2
2
1
3
3
5
2
0
1
3
3
1
1
1
4
3
2
3
2
2
2
3
3
2
2
2
1
3
3
5
2
0
1
3
3
1
1
1
4
3
2
3
2
2
2
3
3
2
2
2
1
3
3
5
2
0
1
3
3
1
1
1
4
3
2
3
2
2
2
3
3
2
2
2
1
3
3
5
2
0
1
3
3
1
1
1
4
3
2
3
2
2
2
3
3
2
2
2
1
3
3
5
2
0
1
3
3
1
1
1
4
3
2
3
2
2
2
3
3
2
2
2
1
3
3
5
2
0
1
3
3
1
1
1
4
3
2
3
2
2
2
3
3
2
2
2
1
3
3
5
2
0
1
3
3
1
1
1
4
3
2
3
2
2
2
3
3
2
2
2
1
3
3
5
2
0
1
3
3
1
1
1
4
3
2
3
2
2
2
3
3
2
2
2
1
3
3
5
2
0
1
3
3
1
1
1
4
3
2
3
2
2
2
3
3
2
2
2
1
3
3
5
2
0
1
3
3
1
1
1
4
3
2
3
2
2
2
3
3
2
2
2
1
3
3
5
2
0
1
3
3
1
1
1
4
3
2
3
2
2
2
3
3
2
2
2
1
3
3
5
2
0
1
3
3
1
1
1
4
3
2
3
2
2
2
3
3
2
2
2
1
3
3
5
2
0
1
3
3
1
1
1
4
3
2
3
2
2
2
3
3
2
2
2
1
3
3
5
2
0
1
3
3
1
1
1
4
3
2
3
2
2
2
3
3
2
2
2
1
3
3
5
2
0
1
3
3
1
1
1
4
3
2
3
2
2
2
3
3
2
2
2
1
3
3
5
2
0
1
3
3
1
1
1
4
3
2
3
2
2
2
3
3
2
2
2
1
3
3
5
2
0
1
3
3
1
1
1
4
3
2
3
2
2
2
3
3
2
2
2
1
3
3
5
2
0
1
3
3
1
1
1
4
3
2
3
2
2
2
3
3
2
2
2
1
3
3
5
2
0
1
3
3
1
1
1
4
3
2
3
2
2
2
3
3
2
2
2
1
3
3
5
2
0
1
3
3
1
1
1
4
3
2
3
2
2
2
3
3
2
2
2
1
3
3
5
2
0
1
3
3
1
1
1
4
3
2
3
2
2
2
3
3
2
2
2
1
3
3
5
2
0
1
3
3
1
1
1
4
3
2
3
2
2
2
3
3
2
2
2
1
3
3
5
2
0
1
3
3
1
1
1
4
3
2
3
2
2
2
3
3
2
2
2
1
3
3
5
2
0
1
3
3
1
1
1
4
3
2
3
2
2
2
3
3
2
2
2
1
3
3
5
2
0
1
3
3
1
1
1
4
3
2
3
2
2
2
3
3
2
2
2
1
3
3
5
2
0
1
3
3
1
1
1
4
3
2
3
2
2
2
3
3
2
2
2
1
3
3
5
2
0
1
3
3
1
1
1
4
3
2
3
2
2
2
3
3
2
2
2
1
3
3
5
2
0
1
3
3
1
1
1
4
3
2
3
2
2
2
3
3
2
2
2
1
3
3
5
2
0
1
3
3
1
1
1
4
3
2
3
2
2
2
3
3
2
2
2
1
3
3
5
2
0
1
3
3
1
1
1
4
3
2
3
2
2
2
3
3
2
2
2
1
3
3
5
2
0
1
3
3
1
1
1
4
3
2
3
2
2
2
3
3
2
2
2
1
3
3
5
2
0
1
3
3
1
1
1
4
3
2
3
2
2
2
3
3
2
2
2
1
3
3
5
2
0
1
3
3
1
1
1
4
3
2
3
2
2
2
3
3
2
2
2
1
3
3
5
2
0
1
3
3
1
1
1
4
3
2
3
2
2
2
3
3
2
2
2
1
3
3
5
2
0
1
3
3
1
1
1
4
3
2
3
2
2
2
3
3
2
2
2
1
3
3
5
2
0
1
3
3
1
1
1
4
3
2
3
2
2
2
3
3
2
2
2
1
3
3
5
2
0
1
3
3
1
1
1
4
3
2
3
2
2
2
3
3
2
2
2
1
3
3
5
2
0
1
3
3
1
1
1
4
3
2
3
2
2
2
3
3
2
2
2
1
3
3
5
2
0
1
3
3
1
1
1
4
3
2
3
2
2
2
3
3
2
2
2
1
3
3
5
2
0
1
3
3
1
1
1
4
3
2
3
1
2
2
3
3
2
1
2
1
3
3
5
2
0
1
3
3
1
1
1
4
3
2
3
2
2
2
3
3
2
2
2
1
3
3
5
2
0
1
3
3
1
1
1
4
3
2
3
1
2
2
3
3
2
1
2
1
3
3
5
2
0
1
3
3
1
1
1
4
3
2
3
2
2
2
3
3
2
2
2
1
3
3
5
2
0
1
3
3
1
1
1
4
3
2
3
2
2
2
3
3
2
2
2
1
3
3
5
2
0
1
3
3
1
1
1
4
3
2
3
2
2
2
3
3
2
2
2
1
3
3
5
2
0
1
3
3
1
1
1
4
3
2
3
2
2
2
3
3
2
2
2
1
3
3
5
2
0
1
3
3
1
1
1
4
3
2
3
2
2
2
3
3
2
2
2
1
3
3
5
2
0
1
3
3
1
1
1
4
3
2
3
2
2
2
3
3
2
2
2
1
3
3
5
2
0
1
3
3
1
1
1
4
3
2
3
2
2
2
3
3
2
2
2
1
3
3
5
2
0
1
3
3
1
1
1
4
3
2
3
2
2
2
3
3
2
2
2
1
3
3
5
2
0
1
3
3
1
1
1
4
3
2
3
2
2
2
3
3
2
2
2
1
3
3
5
2
0
1
3
3
1
1
1
4
3
2
3
2
2
2
3
3
2
2
2
1
3
3
5
2
0
1
3
3
1
1
1
4
3
2
3
2
2
2
3
3
2
2
2
1
3
3
5
2
0
1
3
3
1
1
1
4
3
2
3
2
2
2
3
3
2
2
2
1
3
3
5
2
0
1
3
3
1
1
1
4
3
2
3
2
2
2
3
3
2
2
2
1
3
3
5
2
0
1
3
3
1
1
1
4
3
2
3
2
2
2
3
3
2
2
2
1
3
3
5
2
0
1
3
3
1
1
1
4
3
2
3
2
2
2
3
3
2
2
2
1
3
3
5
2
0
1
3
3
1
1
1
4
3
2
3
2
2
2
3
3
2
2
2
1
3
3
5
2
0
1
3
3
1
1
1
4
3
2
3
2
2
2
3
3
2
2
2
1
3
3
5
2
0
1
3
3
1
1
1
4
3
2
3
2
2
2
3
3
2
2
2
1
3
3
5
2
0
1
3
3
1
1
1
4
3
2
3
2
2
2
3
3
2
2
2
1
3
3
5
2
0
1
3
3
1
1
1
4
3
2
3
2
2
2
3
3
2
2
2
1
3
3
5
2
0
1
3
3
1
1
1
4
3
2
3
1
2
2
3
3
2
1
2
1
3
3
5
2
0
1
3
3
1
1
1
4
3
2
3
1
2
2
3
3
2
1
2
1
3
3
5
2
0
1
3
3
1
1
1
4
3
2
3
1
2
2
3
3
2
1
2
1
3
3
5
2
0
1
3
3
1
1
1
4
3
2
3
2
2
2
3
3
2
2
2
1
3
3
5
2
0
1
3
3
1
1
1
4
3
2
3
2
2
2
3
3
2
2
2
1
3
3
5
2
0
1
3
3
1
1
1
4
3
2
3
2
2
2
3
3
2
2
2
1
3
3
5
2
0
1
3
3
1
1
1
4
3
2
3
2
2
2
3
3
2
2
2
1
3
3
5
2
0
1
3
3
1
1
1
4
3
2
3
2
2
2
3
3
2
2
2
1
3
3
5
2
0
1
3
3
1
1
1
4
3
2
3
2
2
2
3
3
2
2
2
1
3
3
5
2
0
1
3
3
1
1
1
4
3
2
3
2
2
2
3
3
2
2
2
1
3
3
5
2
0
1
3
3
1
1
1
4
3
2
3
1
2
2
3
3
2
1
2
1
3
3
5
2
0
1
3
3
1
1
1
4
3
2
3
1
2
2
3
3
2
1
2
1
3
3
5
2
0
1
3
3
1
1
1
4
3
2
3
1
2
2
3
3
2
1
2
1
3
3
5
2
0
1
3
3
1
1
1
4
3
2
3
1
2
2
3
3
2
1
2
1
3
3
5
2
0
1
3
3
1
1
1
4
3
2
3
1
2
2
3
3
2
1
2
1
3
3
5
2
0
1
3
3
1
1
1
4
3
2
3
1
2
2
3
3
2
1
2
1
3
3
5
2
0
1
3
3
1
1
1
4
3
2
3
1
2
2
3
3
2
1
2
1
3
3
5
2
0
1
3
3
1
1
1
4
3
2
3
1
2
2
3
3
2
1
2
1
3
3
5
2
0
1
3
3
1
1
1
4
3
2
3
1
2
2
3
3
2
1
2
1
3
3
5
2
0
1
3
3
1
1
1
4
3
2
3
2
2
2
3
3
2
2
2
1
3
3
5
2
0
1
3
3
1
1
1
4
3
2
3
2
2
2
3
3
2
2
2
1
3
3
5
2
0
1
3
3
1
1
1
4
3
2
3
1
2
2
3
3
2
1
2
1
3
3
5
2
0
1
3
3
1
1
1
4
3
2
3
2
2
2
3
3
2
2
2
1
3
3
5
2
0
1
3
3
1
1
1
4
3
2
3
1
2
2
3
3
2
1
2
1
3
3
5
2
0
1
3
3
1
1
1
4
3
2
3
2
2
2
3
3
2
2
2
1
3
3
5
2
0
1
3
3
1
1
1
4
3
2
3
2
2
2
3
3
2
2
2
1
3
3
5
2
0
1
3
3
1
1
1
4
3
2
3
2
2
2
3
3
2
2
2
1
3
3
5
2
0
1
3
3
1
1
1
4
3
2
3
2
2
2
3
3
2
2
2
1
3
3
5
2
0
1
3
3
1
1
1
4
3
2
3
2
2
2
3
3
2
2
2
1
3
3
5
2
0
1
3
3
1
1
1
4
3
2
3
2
2
2
3
3
2
2
2
1
3
3
5
2
0
1
3
3
1
1
1
4
3
2
3
1
2
2
3
3
2
1
2
1
3
3
5
2
0
1
3
3
1
1
1
4
3
2
3
2
2
2
3
3
2
2
2
1
3
3
5
2
0
1
3
3
1
1
1
4
3
2
3
1
2
2
3
3
2
1
2
1
3
3
5
2
0
1
3
3
1
1
1
4
3
2
3
1
2
2
3
3
2
1
2
1
3
3
5
2
0
1
3
3
1
1
1
4
3
2
3
1
2
2
3
3
2
1
2
1
3
3
5
2
0
1
3
3
1
1
1
4
3
2
3
2
2
2
3
3
2
2
2
1
3
3
5
2
0
1
3
3
1
1
1
4
3
2
3
2
2
2
3
3
2
2
2
1
3
3
5
2
0
1
3
3
1
1
1
4
3
2
3
2
2
2
3
3
2
2
2
1
3
3
5
2
0
1
3
3
1
1
1
4
3
2
3
2
2
2
3
3
2
2
2
1
3
3
5
2
0
1
3
3
1
1
1
4
3
2
3
2
2
2
3
3
2
2
2
1
3
3
5
2
0
1
3
3
1
1
1
4
3
2
3
2
2
2
3
3
2
2
2
1
3
3
5
2
0
1
3
3
1
1
1
4
3
2
3
2
2
2
3
3
2
2
2
1
3
3
5
2
0
1
3
3
1
1
1
4
3
2
3
2
2
2
3
3
2
2
2
1
3
3
5
2
0
1
3
3
1
1
1
4
3
2
3
2
2
2
3
3
2
2
2
1
3
3
5
2
0
1
3
3
1
1
1
4
3
2
3
2
2
2
3
3
2
2
2
1
3
3
5
2
0
1
3
3
1
1
1
4
3
2
3
2
2
2
3
3
2
2
2
1
3
3
5
2
0
1
3
3
1
1
1
4
3
2
3
2
2
2
3
3
2
2
2
1
3
3
5
2
0
1
3
3
1
1
1
4
3
2
3
2
2
2
3
3
2
2
2
1
3
3
5
2
0
1
3
3
1
1
1
4
3
2
3
2
2
2
3
3
2
2
2
1
3
3
5
2
0
1
3
3
1
1
1
4
3
2
3
2
2
2
3
3
2
2
2
1
3
3
5
2
0
1
3
3
1
1
1
4
3
2
3
2
2
2
3
3
2
2
2
1
3
3
5
2
0
1
3
3
1
1
1
4
3
2
3
2
2
2
3
3
2
2
3
1
3
3
6
2
0
1
3
3
1
1
1
4
3
2
3
2
2
2
3
3
2
2
2
1
3
3
5
2
0
1
3
3
1
1
1
4
3
2
3
2
2
2
3
3
2
2
2
1
3
3
5
2
0
1
3
3
1
1
1
4
3
2
3
2
2
2
3
3
2
2
2
1
3
3
5
2
0
1
3
3
1
1
1
4
3
2
3
2
2
2
3
3
2
2
2
1
3
3
5
2
0
1
3
3
1
1
1
4
3
2
3
2
2
2
3
3
2
2
2
1
3
3
5
2
0
1
3
3
1
1
1
4
3
2
3
2
2
2
3
3
2
2
2
1
3
3
5
2
0
1
3
3
1
1
1
4
3
2
3
2
2
2
3
3
2
2
2
1
3
3
5
2
0
1
3
3
1
1
1
4
3
2
3
2
2
2
3
3
2
2
2
1
3
3
5
2
0
1
3
3
1
1
1
4
3
2
3
2
2
2
3
3
2
2
2
1
3
3
5
2
0
1
3
3
1
1
1
4
3
2
3
2
2
2
3
3
2
2
2
1
3
3
5
2
0
1
3
3
1
1
1
4
3
2
3
2
2
2
3
3
2
2
2
1
3
3
5
2
0
1
3
3
1
1
1
4
3
2
3
2
2
2
3
3
2
2
2
1
3
3
5
2
0
1
3
3
1
1
1
4
3
2
3
2
2
2
3
3
2
2
2
1
3
3
5
2
0
1
3
3
1
1
1
4
3
2
3
2
2
2
3
3
2
2
2
1
3
3
5
2
0
1
3
3
1
1
1
4
3
2
3
2
2
2
3
3
2
2
2
1
3
3
5
2
0
1
3
3
1
1
1
4
3
2
3
2
2
2
3
3
2
2
2
1
3
3
5
2
0
1
3
3
1
1
1
4
3
2
3
2
2
2
3
3
2
2
2
1
3
3
5
2
0
1
3
3
1
1
1
4
3
2
3
2
2
2
3
3
2
2
2
1
3
3
5
2
0
1
3
3
1
1
1
4
3
2
3
2
2
2
3
3
2
2
2
1
3
3
5
2
0
1
3
3
1
1
1
4
3
2
3
2
2
2
3
3
2
2
2
1
3
3
5
2
0
1
3
3
1
1
1
4
3
2
3
2
2
2
3
3
2
2
2
1
3
3
5
2
0
1
3
3
1
1
1
4
3
2
3
2
2
2
3
3
2
2
2
1
3
3
5
2
0
1
3
3
1
1
1
4
3
2
3
2
1
2
3
3
2
2
2
0
3
3
5
2
0
1
3
3
1
1
1
4
3
2
3
2
1
2
3
3
2
2
2
0
3
3
5
2
0
1
3
3
1
1
1
4
3
2
3
2
2
2
3
3
2
2
2
1
3
3
5
2
0
1
3
3
1
1
1
4
3
2
3
2
1
2
3
3
2
2
2
0
3
3
5
2
0
1
3
3
1
1
1
4
3
2
3
2
1
2
3
3
2
2
2
0
3
3
5
2
0
1
3
3
1
1
1
4
3
2
3
2
2
2
3
3
2
2
2
1
3
3
5
2
0
1
3
3
1
1
1
4
3
2
3
2
2
2
3
3
2
2
2
1
3
3
5
2
0
1
3
3
1
1
1
4
3
2
3
2
1
2
3
3
2
2
2
0
3
3
5
2
0
1
3
3
1
1
1
4
3
2
3
2
2
2
3
3
2
2
2
1
3
3
5
2
0
1
3
3
1
1
1
4
3
2
3
2
1
2
3
3
2
3
2
0
3
3
6
2
0
1
3
3
1
1
1
4
3
2
3
2
1
2
3
3
2
2
2
0
3
3
5
2
0
1
3
3
1
1
1
4
3
2
3
2
2
2
3
3
2
3
2
1
3
3
6
2
0
1
3
3
1
1
1
4
3
2
3
2
2
2
3
3
2
3
2
1
3
3
6
2
0
1
3
3
1
1
1
4
3
2
3
2
1
2
3
3
2
2
2
0
3
3
5
2
0
1
3
3
1
1
1
4
3
2
3
2
2
2
3
3
2
2
2
1
3
3
5
2
0
1
3
3
1
1
1
4
3
2
3
2
2
2
3
3
2
2
2
1
3
3
5
2
0
1
3
3
1
1
1
4
3
2
3
2
2
2
3
3
2
2
2
1
3
3
5
2
0
1
3
3
1
1
1
4
3
2
3
2
2
2
3
3
2
2
2
1
3
3
5
2
0
1
3
3
1
1
1
4
3
2
3
2
1
2
3
3
2
2
2
0
3
3
5
2
0
1
3
3
1
1
1
4
3
2
3
2
2
2
3
3
2
2
2
1
3
3
5
2
0
1
3
3
1
1
1
4
3
2
3
2
2
2
3
3
2
2
2
1
3
3
5
2
0
1
3
3
1
1
1
4
3
2
3
2
2
2
3
3
2
2
2
1
3
3
5
2
0
1
3
3
1
1
1
4
3
2
3
2
2
2
3
3
2
2
2
1
3
3
5
2
0
1
3
3
1
1
1
4
3
2
3
2
2
2
3
3
2
2
2
1
3
3
5
2
0
1
3
3
1
1
1
4
3
2
3
2
2
2
3
3
2
2
2
1
3
3
5
2
0
1
3
3
1
1
1
4
3
2
3
2
2
2
3
3
2
2
2
1
3
3
5
2
0
1
3
3
1
1
1
4
3
2
3
2
2
2
3
3
2
2
2
1
3
3
5
2
0
1
3
3
1
1
1
4
3
2
3
2
2
2
3
3
2
3
2
1
3
3
6
2
0
1
3
3
1
1
1
4
3
2
3
2
2
2
3
3
2
2
2
1
3
3
5
2
0
1
3
3
1
1
1
4
3
2
3
2
2
2
3
3
2
2
2
1
3
3
5
2
0
1
3
3
1
1
1
4
3
2
3
2
2
2
3
3
2
2
2
1
3
3
5
2
0
1
3
3
1
1
1
4
3
2
3
2
2
2
3
3
2
2
2
1
3
3
5
2
0
1
3
3
1
1
1
4
3
2
3
2
2
2
3
3
2
2
2
1
3
3
5
2
0
1
3
3
1
1
1
4
3
2
3
2
2
2
3
3
2
2
2
1
3
3
5
2
0
1
3
3
1
1
1
4
3
2
3
2
2
2
3
3
2
2
2
1
3
3
5
2
0
1
3
3
1
1
1
4
3
2
3
2
2
2
3
3
2
2
2
1
3
3
5
2
0
1
3
3
1
1
1
4
3
2
3
2
2
2
3
3
2
2
2
1
3
3
5
2
0
1
3
3
1
1
1
4
3
2
3
2
2
2
3
3
2
2
2
1
3
3
5
2
0
1
3
3
1
1
1
4
3
2
3
2
2
2
3
3
2
2
2
1
3
3
5
2
0
1
3
3
1
1
1
4
3
2
3
2
2
2
3
3
2
2
2
1
3
3
5
2
0
1
3
3
1
1
1
4
3
2
3
2
2
2
3
3
2
2
2
1
3
3
5
2
0
1
3
3
1
1
1
4
3
2
3
2
2
2
3
3
2
2
2
1
3
3
5
2
0
1
3
3
1
1
1
4
3
2
3
2
2
2
3
3
2
2
2
1
3
3
5
2
0
1
3
3
1
1
1
4
3
2
3
2
2
2
3
3
2
2
2
1
3
3
5
2
0
1
3
3
1
1
1
4
3
2
3
2
2
2
3
3
2
2
2
1
3
3
5
2
0
1
3
3
1
1
1
4
3
2
3
2
2
2
3
3
2
2
2
1
3
3
5
2
0
1
3
3
1
1
1
4
3
2
3
2
2
2
3
3
2
2
2
1
3
3
5
2
0
1
3
3
1
1
1
4
3
2
3
2
2
2
3
3
2
2
2
1
3
3
5
2
0
1
3
3
1
1
1
4
3
2
3
2
2
2
3
3
2
2
2
1
3
3
5
2
0
1
3
3
1
1
1
4
3
2
3
2
2
2
3
3
2
2
2
1
3
3
5
2
0
1
3
3
1
1
1
4
3
2
3
2
2
2
3
3
2
2
2
1
3
3
5
2
0
1
3
3
1
1
1
4
3
2
3
2
2
2
3
3
2
2
2
1
3
3
5
2
0
1
3
3
1
1
1
4
3
2
3
2
2
2
3
3
2
2
2
1
3
3
5
2
0
1
3
3
1
1
1
4
3
2
3
2
2
2
3
3
2
2
2
1
3
3
5
2
0
1
3
3
1
1
1
4
3
2
3
2
2
2
3
3
2
2
2
1
3
3
5
2
0
1
3
3
1
1
1
4
3
2
3
2
2
2
3
3
2
2
2
1
3
3
5
2
0
1
3
3
1
1
1
4
3
2
3
2
2
2
3
3
2
2
2
1
3
3
5
2
0
1
3
3
1
1
1
4
3
2
3
2
2
2
3
3
2
2
2
1
3
3
5
2
0
1
3
3
1
1
1
4
3
2
3
2
2
2
3
3
2
2
2
1
3
3
5
2
0
1
3
3
1
1
1
4
3
2
3
2
2
2
3
3
2
2
2
1
3
3
5
2
0
1
3
3
1
1
1
4
3
2
3
2
1
2
3
3
2
2
2
0
3
3
5
2
0
1
3
3
1
1
1
4
3
2
3
2
1
2
3
3
2
2
2
0
3
3
5
2
0
1
3
3
1
1
1
4
3
2
3
2
1
2
3
3
2
2
2
0
3
3
5
2
0
1
3
3
1
1
1
4
3
2
3
2
1
2
3
3
2
2
2
0
3
3
5
2
0
1
3
3
1
1
1
4
3
2
3
2
1
2
3
3
2
2
2
0
3
3
5
2
0
1
3
3
1
1
1
4
3
2
3
2
2
2
3
3
2
2
2
1
3
3
5
2
0
1
3
3
1
1
1
4
3
2
3
2
1
2
3
3
2
2
2
0
3
3
5
2
0
1
3
3
1
1
1
4
3
2
3
2
1
2
3
3
2
2
2
0
3
3
5
2
0
1
3
4
1
1
1
4
3
2
3
2
2
2
3
3
3
2
2
1
3
3
5
2
0
1
3
3
1
1
1
4
3
2
3
2
2
2
3
3
2
2
2
1
3
3
5
2
0
1
3
4
1
1
1
4
3
2
3
2
2
2
3
3
3
2
2
1
3
3
5
2
0
1
3
3
1
1
1
4
3
2
3
2
2
2
3
3
2
2
2
1
3
3
5
2
0
1
3
3
1
1
1
4
3
2
3
2
2
2
3
3
2
2
2
1
3
3
5
2
0
1
3
4
1
1
1
4
3
2
3
2
2
2
3
3
3
2
2
1
3
3
5
2
0
1
3
4
1
1
1
4
3
2
3
2
2
2
3
3
3
2
2
1
3
3
5
2
0
1
3
3
1
1
1
4
3
2
3
2
2
2
3
3
2
2
2
1
3
3
5
2
0
1
3
3
1
1
1
4
3
2
3
2
2
2
3
3
2
2
2
1
3
3
5
2
0
1
3
3
1
1
2
4
3
2
3
2
3
2
3
3
2
2
2
1
3
3
5
2
0
1
3
3
1
1
2
4
3
2
3
2
3
2
3
3
2
2
2
1
3
3
5
2
0
1
3
4
1
1
2
4
3
2
3
2
3
2
3
3
3
2
2
1
3
3
5
2
0
1
3
4
1
1
2
4
3
2
3
2
3
2
3
3
3
2
2
1
3
3
5
2
0
1
3
4
1
1
2
4
3
2
3
2
3
2
3
3
3
2
2
1
3
3
5
2
0
1
3
4
1
1
2
4
3
2
3
2
3
2
3
3
3
2
2
1
3
3
5
2
0
1
3
4
1
1
2
4
3
2
3
2
3
2
3
3
3
2
2
1
3
3
5
2
0
1
3
4
1
1
2
4
3
2
3
2
3
2
3
3
3
2
2
1
3
3
5
2
0
1
3
3
1
1
2
4
3
2
3
2
3
2
3
3
2
2
2
1
3
3
5
2
0
1
3
3
1
1
2
4
3
2
3
2
3
2
3
3
2
2
2
1
3
3
5
2
0
1
3
3
1
1
1
4
3
2
3
2
2
2
3
3
2
2
2
1
3
3
5
2
0
1
3
3
1
1
1
4
3
2
3
2
2
2
3
3
2
2
2
1
3
3
5
2
0
1
3
3
1
1
2
4
3
2
3
2
3
2
3
3
2
2
2
1
3
3
5
2
0
1
3
3
1
1
2
4
3
2
3
2
3
2
3
3
2
2
2
1
3
3
5
2
0
1
3
4
1
1
1
4
3
2
3
2
2
2
3
3
3
2
2
1
3
3
5
2
0
1
3
3
1
1
1
4
3
2
3
2
2
2
3
3
2
2
2
1
3
3
5
2
0
1
3
3
1
1
1
4
3
2
3
2
2
2
3
3
2
2
2
1
3
3
5
2
0
1
3
3
1
1
2
4
3
2
3
2
3
2
3
3
2
2
2
1
3
3
5
2
0
1
3
3
1
1
2
4
3
2
3
2
3
2
3
3
2
2
2
1
3
3
5
2
0
1
3
3
1
1
2
4
3
2
3
2
3
2
3
3
2
2
2
1
3
3
5
2
0
1
3
3
1
1
2
4
3
2
3
2
3
2
3
3
2
2
2
1
3
3
5
2
0
1
3
3
1
1
1
4
3
2
3
2
2
2
3
3
2
2
2
1
3
3
5
2
0
1
3
3
1
1
1
4
3
2
3
2
2
2
3
3
2
2
2
1
3
3
5
2
0
1
3
3
1
1
1
4
3
2
3
2
2
2
3
3
2
3
2
1
3
3
6
2
0
1
3
3
1
1
1
4
3
2
3
2
2
2
3
3
2
3
2
1
3
3
6
2
0
1
3
3
1
1
1
4
3
2
3
2
2
2
3
3
2
3
2
1
3
3
6
2
0
1
3
3
1
1
1
4
3
2
3
2
2
2
3
3
2
2
2
1
3
3
5
2
0
1
3
3
1
1
1
4
3
2
3
2
2
2
3
3
2
3
2
1
3
3
6
2
0
1
3
3
1
1
1
4
3
2
3
2
2
2
3
3
2
3
2
1
3
3
6
2
0
1
3
3
1
1
1
4
3
2
3
2
2
2
3
3
2
3
2
1
3
3
6
2
0
1
3
3
1
1
1
4
3
2
3
2
2
2
3
3
2
3
2
1
3
3
6
2
0
1
3
3
1
1
1
4
3
2
3
2
2
2
3
3
2
3
2
1
3
3
6
2
0
1
3
3
1
1
1
4
3
2
3
2
2
2
3
3
2
3
2
1
3
3
6
2
0
1
3
3
1
1
1
4
3
2
3
2
2
2
3
3
2
3
2
1
3
3
6
2
0
1
3
3
1
1
1
4
3
2
3
2
2
2
3
3
2
3
2
1
3
3
6
2
0
1
3
3
1
1
1
4
3
2
3
2
2
2
3
3
2
3
2
1
3
3
6
2
0
1
3
3
1
1
1
4
3
2
3
2
2
2
3
3
2
3
2
1
3
3
6
2
0
1
3
3
1
1
1
4
3
2
3
2
2
2
3
3
2
3
2
1
3
3
6
2
0
1
3
3
1
1
1
4
3
2
3
2
2
2
3
3
2
3
2
1
3
3
6
2
0
1
3
3
1
1
1
4
3
2
3
2
2
2
3
3
2
3
2
1
3
3
6
2
0
1
3
3
1
1
1
4
3
2
3
2
2
2
3
3
2
3
2
1
3
3
6
2
0
1
3
3
1
1
1
4
3
2
3
2
2
2
3
3
2
3
2
1
3
3
6
2
0
1
3
3
1
1
1
4
3
2
3
2
2
2
3
3
2
2
2
1
3
3
5
2
0
1
3
3
1
1
1
4
3
2
3
2
2
2
3
3
2
3
2
1
3
3
6
2
0
1
3
3
1
1
1
4
3
2
3
2
2
2
3
3
2
3
2
1
3
3
6
2
0
1
3
3
1
1
1
4
3
2
3
2
2
2
3
3
2
3
2
1
3
3
6
2
0
1
3
3
1
1
1
4
3
2
3
2
2
2
3
3
2
2
2
1
3
3
5
2
0
1
3
3
1
1
1
4
3
2
3
2
2
2
3
3
2
2
2
1
3
3
5
2
0
1
3
3
1
1
1
4
3
2
3
2
2
2
3
3
2
2
2
1
3
3
5
2
0
1
3
3
1
1
1
4
3
2
3
2
2
2
3
3
2
2
2
1
3
3
5
2
0
1
3
3
1
1
1
4
3
2
3
2
2
2
3
3
2
3
2
1
3
3
6
2
0
1
3
3
1
1
1
4
3
2
3
2
2
2
3
3
2
3
2
1
3
3
6
2
0
1
3
3
1
1
1
4
3
2
3
2
2
2
3
3
2
3
2
1
3
3
6
2
0
1
3
3
1
1
1
4
3
2
3
2
2
2
3
3
2
3
2
1
3
3
6
2
0
1
3
3
1
1
1
4
3
2
3
2
2
2
3
3
2
3
2
1
3
3
6
2
0
1
3
3
1
1
1
4
3
2
3
2
2
2
3
3
2
3
2
1
3
3
6
2
0
1
3
3
1
1
1
4
3
2
3
2
2
2
3
3
2
3
2
1
3
3
6
2
0
1
3
3
1
1
1
4
3
2
3
2
2
2
3
3
2
3
2
1
3
3
6
2
0
1
3
3
1
1
1
4
3
2
3
2
2
2
3
3
2
3
2
1
3
3
6
2
0
1
3
3
1
1
1
4
3
2
3
2
2
2
3
3
2
3
2
1
3
3
6
2
0
1
3
3
1
1
1
4
3
2
3
2
2
2
3
3
2
3
2
1
3
3
6
2
0
1
3
3
1
1
1
4
3
2
3
2
2
2
3
3
2
3
2
1
3
3
6
2
0
1
3
3
1
1
1
4
3
2
3
2
2
2
3
3
2
3
2
1
3
3
6
2
0
1
3
3
1
1
1
4
3
2
3
2
2
2
3
3
2
3
2
1
3
3
6
2
0
1
3
3
1
1
1
4
3
2
3
2
2
2
3
3
2
2
2
1
3
3
5
2
0
1
3
3
1
1
1
4
3
2
3
2
2
2
3
3
2
3
2
1
3
3
6
2
0
1
3
3
1
1
1
4
3
2
3
2
2
2
3
3
2
3
2
1
3
3
6
2
0
1
3
3
1
1
1
4
3
2
3
2
2
2
3
3
2
3
2
1
3
3
6
2
0
1
3
3
1
1
1
4
3
2
3
2
2
2
3
3
2
3
2
1
3
3
5
1
0
1
3
3
1
1
1
4
3
2
3
2
2
2
3
3
2
3
2
1
3
3
6
2
0
1
3
3
1
1
1
4
3
2
3
2
2
2
3
3
2
3
2
1
3
3
5
1
0
1
3
3
1
1
1
4
3
2
3
2
2
2
3
3
2
3
2
1
3
3
5
1
0
1
3
3
1
1
1
4
3
2
3
2
2
2
3
3
2
3
2
1
3
3
5
1
0
1
3
3
1
1
1
4
3
2
3
2
2
2
3
3
2
2
2
1
3
3
4
1
0
1
3
3
1
1
1
4
3
2
3
2
2
2
3
3
2
2
2
1
3
3
4
1
0
1
3
3
1
1
1
4
3
2
3
2
2
2
3
3
2
2
2
1
3
3
4
1
0
1
3
3
1
1
1
4
3
2
3
2
2
2
3
3
2
2
2
1
3
3
4
1
0
1
3
3
1
1
1
4
3
2
3
2
2
2
3
3
2
3
2
1
3
3
5
1
0
1
3
3
1
1
1
4
3
2
3
2
2
2
3
3
2
3
2
1
3
3
6
2
0
1
3
3
1
1
1
4
3
2
3
2
2
2
3
3
2
3
2
1
3
3
5
1
0
1
3
3
1
1
1
4
3
2
3
2
2
2
3
3
2
3
2
1
3
3
5
1
0
1
3
3
1
1
1
4
3
2
3
2
2
2
3
3
2
3
2
1
3
3
5
1
0
1
3
3
1
1
1
4
3
2
3
2
2
2
3
3
2
3
2
1
3
3
5
1
0
1
3
3
1
1
1
4
3
2
3
2
2
2
3
3
2
3
2
1
3
3
5
1
0
1
3
3
1
1
1
4
3
2
3
2
2
2
3
3
2
3
2
1
3
3
6
2
0
1
3
3
1
1
1
4
3
2
3
2
2
2
3
3
2
3
2
1
3
3
5
1
0
1
3
3
1
1
1
4
3
2
3
2
2
2
3
3
2
3
2
1
3
3
5
1
0
1
3
3
1
1
1
4
3
2
3
2
2
2
3
3
2
3
2
1
3
3
5
1
0
1
3
3
1
1
2
4
3
2
3
2
3
2
3
3
2
2
2
1
3
3
4
1
0
1
3
3
1
1
1
4
3
2
3
2
2
2
3
3
2
3
2
1
3
3
5
1
0
1
3
3
1
1
1
4
3
2
3
2
2
2
3
3
2
2
2
1
3
3
5
2
0
1
3
3
1
1
1
4
3
2
3
2
2
2
3
3
2
2
2
1
3
3
4
1
0
1
3
3
1
1
1
4
3
2
3
2
2
2
3
3
2
3
2
1
3
3
5
1
0
1
3
3
1
1
1
4
3
2
3
2
2
2
3
3
2
3
2
1
3
3
5
1
0
1
3
3
1
1
1
4
3
2
3
2
2
2
3
3
2
3
2
1
3
3
5
1
0
1
3
3
1
1
2
4
3
2
3
2
3
2
3
3
2
3
2
1
3
3
5
1
0
1
3
3
1
1
1
4
3
2
3
2
2
2
3
3
2
3
2
1
3
3
5
1
0
1
3
3
1
1
1
4
3
2
3
2
2
2
3
3
2
3
2
1
3
3
5
1
0
1
3
3
1
1
1
4
3
2
3
2
2
2
3
3
2
3
2
1
3
3
5
1
0
1
3
3
1
1
1
4
3
2
3
2
2
2
3
3
2
3
2
1
3
3
6
2
0
1
3
3
1
1
1
4
3
2
3
2
2
2
3
3
2
3
2
1
3
3
5
1
0
1
3
4
1
1
1
4
3
2
3
2
2
2
3
3
3
3
2
1
3
3
6
2
0
1
3
4
1
1
1
4
3
2
3
2
2
2
3
3
3
3
2
1
3
3
6
2
0
1
3
4
1
1
1
4
3
2
3
2
2
2
3
3
3
3
2
1
3
3
5
1
0
1
3
4
1
1
1
4
3
2
3
2
2
2
3
3
3
3
2
1
3
3
5
1
0
1
3
4
1
1
1
4
3
2
3
2
2
2
3
3
3
3
2
1
3
3
5
1
0
1
3
4
1
1
1
4
3
2
3
2
2
2
3
3
3
3
2
1
3
3
5
1
0
1
3
4
1
1
1
4
3
2
3
2
2
2
3
3
3
3
2
1
3
3
5
1
0
1
3
4
1
1
1
4
3
2
3
2
2
2
3
3
3
2
2
1
3
3
4
1
0
1
3
4
1
1
1
4
3
2
3
2
2
2
3
3
3
2
2
1
3
3
4
1
0
1
3
4
1
1
1
4
3
2
3
2
2
2
3
3
3
2
2
1
3
3
4
1
0
1
3
4
1
1
1
4
3
2
3
2
2
2
3
3
3
2
2
1
3
3
4
1
0
1
3
4
1
1
1
4
3
2
3
2
2
2
3
3
3
2
2
1
3
3
4
1
0
1
3
4
1
1
1
4
3
2
3
2
2
2
3
3
3
2
2
1
3
3
4
1
0
1
3
4
1
1
1
4
3
2
3
2
2
2
3
3
3
2
2
1
3
3
4
1
0
1
3
4
1
1
1
4
3
2
3
2
2
2
3
3
3
2
2
1
3
3
4
1
0
1
3
4
1
1
1
4
3
2
3
2
2
2
3
3
3
2
2
1
3
3
4
1
0
1
3
4
1
1
1
4
3
2
3
2
2
2
3
3
3
2
2
1
3
3
4
1
0
1
3
4
1
1
1
4
3
2
3
2
2
2
3
3
3
2
2
1
3
3
4
1
0
1
3
3
1
1
1
4
3
2
3
2
2
2
3
3
2
2
2
1
3
3
4
1
0
1
3
3
1
1
1
4
3
2
3
2
2
2
3
3
2
2
2
1
3
3
4
1
0
1
3
3
1
1
1
4
3
2
3
2
2
2
3
3
2
2
2
1
3
3
4
1
0
1
3
3
1
1
1
4
3
2
3
2
2
2
3
3
2
2
2
1
3
3
4
1
0
1
3
3
1
1
1
4
3
2
3
2
2
2
3
3
2
2
2
1
3
3
4
1
0
1
3
4
1
1
1
4
3
2
3
2
2
2
3
3
3
2
2
1
3
3
4
1
0
1
3
4
1
1
1
4
3
2
3
2
2
2
3
3
3
2
2
1
3
3
4
1
0
1
3
4
1
1
1
4
3
2
3
2
2
2
3
3
3
2
2
1
3
3
4
1
0
1
3
4
1
1
1
4
3
2
3
2
1
2
3
3
3
2
2
0
3
3
4
1
0
1
3
3
1
1
1
4
3
2
3
2
2
2
3
3
2
2
2
1
3
3
4
1
0
1
3
3
1
1
1
4
3
2
3
2
2
2
3
3
2
2
2
1
3
3
4
1
0
1
3
3
1
1
1
4
3
2
3
2
2
2
3
3
2
2
2
1
3
3
4
1
0
1
3
3
1
1
1
4
3
2
3
2
2
2
3
3
2
2
2
1
3
3
4
1
0
1
3
3
1
1
1
4
3
2
3
2
2
2
3
3
2
2
2
1
3
3
4
1
0
1
3
3
1
1
1
4
3
2
3
2
1
2
3
3
2
2
2
0
3
3
4
1
0
1
3
3
1
2
1
4
3
2
3
2
1
2
3
4
2
2
2
0
3
3
4
1
0
1
3
3
1
2
1
4
3
2
3
2
1
2
3
4
2
2
2
0
3
3
4
1
0
1
3
4
1
2
1
4
3
2
3
2
1
2
3
4
3
2
2
0
3
3
4
1
0
1
3
4
1
2
1
4
3
2
3
2
1
2
3
4
3
2
2
0
3
3
4
1
0
1
3
4
1
2
1
4
3
2
3
2
1
2
3
4
3
2
2
0
3
3
4
1
0
1
3
4
1
2
1
4
3
2
3
2
1
2
3
4
3
2
2
0
3
3
4
1
0
1
3
4
1
2
1
4
3
2
3
2
1
2
3
4
3
2
2
0
3
3
4
1
0
1
3
4
1
2
1
4
3
2
3
2
1
2
3
4
3
2
2
0
3
3
4
1
0
1
3
4
1
2
1
4
3
2
3
2
1
2
3
4
3
2
2
0
3
3
4
1
0
1
3
4
1
2
1
4
3
2
3
2
1
2
3
4
3
2
2
0
3
3
4
1
0
1
3
4
1
2
1
4
3
2
3
2
1
2
3
4
3
2
2
0
3
3
4
1
0
1
3
4
1
2
1
4
3
2
3
2
2
2
3
4
3
2
2
1
3
3
4
1
0
1
3
4
1
2
1
4
3
2
3
2
2
2
3
4
3
2
2
1
3
3
4
1
0
1
3
4
1
2
1
4
3
2
3
2
2
2
3
4
3
2
2
1
3
3
4
1
0
1
3
4
1
2
1
4
3
2
3
2
2
2
3
4
3
2
2
1
3
3
4
1
0
1
3
4
1
2
1
4
3
2
3
2
2
2
3
4
3
2
2
1
3
3
4
1
0
1
3
4
1
2
1
4
3
2
3
2
2
2
3
4
3
2
2
1
3
3
4
1
0
1
3
4
1
2
1
4
3
2
3
2
2
2
3
4
3
2
2
1
3
3
4
1
0
1
3
4
1
2
1
4
3
2
3
2
2
2
3
4
3
2
2
1
3
3
4
1
0
1
3
4
1
2
1
4
3
2
3
2
2
2
3
4
3
2
2
1
3
3
4
1
0
1
3
4
1
2
1
4
3
2
3
2
2
2
3
4
3
2
2
1
3
3
4
1
0
1
3
4
1
2
1
4
3
2
3
2
2
2
3
4
3
2
2
1
3
3
4
1
0
1
3
4
1
2
1
4
3
2
3
2
2
2
3
4
3
2
2
1
3
3
4
1
0
1
3
4
1
2
1
4
3
2
3
2
2
2
3
4
3
2
2
1
3
3
4
1
0
1
3
4
1
2
1
4
3
2
3
2
2
2
3
4
3
2
2
1
3
3
4
1
0
1
3
4
1
2
1
4
3
2
3
2
2
2
3
4
3
2
2
1
3
3
4
1
0
1
3
4
1
2
1
4
3
2
3
2
2
2
3
4
3
3
2
1
3
3
5
1
0
1
3
4
1
2
1
4
3
2
3
2
2
2
3
4
3
2
2
1
3
3
4
1
0
1
3
4
1
2
1
4
3
2
3
2
2
2
3
4
3
3
2
1
3
3
5
1
0
1
3
4
1
2
1
4
3
2
3
2
2
2
3
4
3
3
2
1
3
3
5
1
0
1
3
4
1
2
2
4
3
2
3
2
3
2
3
4
3
3
2
1
3
3
5
1
0
1
3
4
1
2
2
4
3
2
3
2
3
2
3
4
3
3
2
1
3
3
5
1
0
1
3
4
1
2
2
4
3
2
3
2
3
2
3
4
3
3
2
1
3
3
5
1
0
1
3
4
1
2
2
4
3
2
3
2
3
2
3
4
3
3
2
1
3
3
5
1
0
1
3
4
1
2
2
4
3
2
3
2
3
2
3
4
3
3
2
1
3
3
5
1
0
1
3
4
1
2
2
4
3
2
3
2
3
2
3
4
3
3
2
1
3
3
5
1
0
1
3
4
1
2
2
4
3
2
3
2
3
2
3
4
3
3
2
1
3
3
5
1
0
1
3
4
1
2
2
4
3
2
3
2
3
2
3
4
3
3
2
1
3
3
5
1
0
1
3
4
1
2
2
4
3
2
3
2
3
2
3
4
3
3
2
1
3
3
5
1
0
1
3
4
1
2
2
4
3
2
3
2
3
2
3
4
3
3
2
1
3
3
5
1
0
1
3
4
1
2
1
4
3
2
3
2
2
2
3
4
3
3
2
1
3
3
5
1
0
1
3
4
1
2
2
4
3
2
3
2
3
2
3
4
3
3
2
1
3
3
5
1
0
1
3
4
1
2
2
4
3
2
3
2
3
2
3
4
3
3
2
1
3
3
5
1
0
1
3
4
1
2
2
4
3
2
3
2
3
2
3
4
3
3
2
1
3
3
5
1
0
1
3
4
1
2
2
4
3
2
3
2
3
2
3
4
3
3
2
1
3
3
5
1
0
1
3
4
1
2
2
4
3
2
3
2
3
2
3
4
3
3
2
1
3
3
5
1
0
1
3
4
1
2
2
4
3
2
3
2
3
2
3
4
3
3
2
1
3
3
5
1
0
1
3
4
1
2
2
4
3
2
3
2
3
2
3
4
3
3
2
1
3
3
5
1
0
1
3
4
1
2
2
4
3
2
3
2
3
2
3
4
3
3
2
1
3
3
5
1
0
1
3
4
1
2
2
4
3
2
3
2
3
2
3
4
3
3
2
1
3
3
5
1
0
1
3
4
1
2
2
4
3
2
3
2
3
2
3
4
3
3
2
1
3
3
5
1
0
1
3
4
1
2
2
4
3
2
3
2
3
2
3
4
3
3
2
1
3
3
5
1
0
1
3
4
1
2
2
4
3
2
3
2
3
2
3
4
3
3
2
1
3
3
5
1
0
1
3
4
1
2
2
4
3
2
3
2
3
2
3
4
3
3
2
1
3
3
5
1
0
1
3
4
1
2
1
4
3
2
3
2
2
2
3
4
3
3
2
1
3
3
5
1
0
1
3
4
1
2
1
4
3
2
3
2
2
2
3
4
3
3
2
1
3
3
5
1
0
1
3
4
1
2
1
4
3
2
3
2
2
2
3
4
3
3
2
1
3
3
5
1
0
1
3
4
1
2
1
4
3
2
3
2
2
2
3
4
3
3
2
1
3
3
5
1
0
1
3
4
1
2
1
4
3
2
3
2
2
2
3
4
3
3
2
1
3
3
5
1
0
1
3
3
1
2
2
4
3
2
3
2
3
2
3
4
2
3
2
1
3
3
5
1
0
1
3
4
1
2
2
4
3
2
3
2
3
2
3
4
3
3
2
1
3
3
5
1
0
1
3
4
1
2
2
4
3
2
3
2
3
2
3
4
3
3
2
1
3
3
5
1
0
1
3
4
1
2
2
4
3
2
3
2
3
2
3
4
3
3
2
1
3
3
5
1
0
1
3
4
1
2
2
4
3
2
3
2
3
2
3
4
3
3
2
1
3
3
5
1
0
1
3
4
1
2
2
4
3
2
3
2
3
2
3
4
3
3
2
1
3
3
5
1
0
1
3
4
1
2
2
4
3
2
3
2
3
2
3
4
3
3
2
1
3
3
5
1
0
1
3
4
1
2
2
4
3
2
3
2
3
2
3
4
3
3
2
1
3
3
5
1
0
1
3
4
1
2
2
4
3
2
3
2
3
2
3
4
3
3
2
1
3
3
5
1
0
1
3
4
1
2
2
4
3
2
3
2
3
2
3
4
3
3
2
1
3
3
5
1
0
1
3
4
1
2
2
4
3
2
3
2
3
2
3
4
3
3
2
1
3
3
5
1
0
1
3
4
1
1
2
4
3
2
3
2
3
2
3
3
3
3
2
1
3
3
5
1
0
1
3
4
1
2
2
4
3
2
3
2
3
2
3
4
3
3
2
1
3
3
5
1
0
1
3
4
1
2
2
4
3
2
3
2
3
2
3
4
3
3
2
1
3
3
5
1
0
1
3
4
1
2
2
4
3
2
3
2
3
2
3
4
3
3
2
1
3
3
5
1
0
1
3
4
1
2
2
4
3
2
3
2
3
2
3
4
3
3
2
1
3
3
5
1
0
1
3
4
1
2
2
4
3
2
3
2
3
2
3
4
3
3
2
1
3
3
5
1
0
1
3
4
1
2
2
4
3
2
3
2
3
2
3
4
3
3
2
1
3
3
5
1
0
1
3
4
1
2
2
4
3
2
3
2
3
2
3
4
3
3
2
1
3
3
5
1
0
1
3
4
1
2
2
4
3
2
3
2
3
2
3
4
3
3
2
1
3
3
5
1
0
1
3
4
1
2
2
4
3
2
3
2
3
2
3
4
3
3
2
1
3
3
5
1
0
1
3
4
1
2
2
4
3
2
3
2
3
2
3
4
3
3
2
1
3
3
5
1
0
1
3
4
1
2
2
4
3
2
3
2
3
2
3
4
3
3
2
1
3
3
5
1
0
1
3
4
1
2
2
4
3
2
3
2
3
2
3
4
3
3
2
1
3
3
5
1
0
1
3
4
1
2
2
4
3
2
3
2
3
2
3
4
3
3
2
1
3
3
5
1
0
1
3
4
1
2
2
4
3
2
3
2
3
2
3
4
3
3
2
1
3
3
5
1
0
1
3
4
1
2
2
4
3
2
3
2
3
2
3
4
3
3
2
1
3
3
5
1
0
1
3
4
1
2
2
4
3
2
3
2
3
2
3
4
3
3
2
1
3
3
5
1
0
1
3
4
1
2
2
4
3
2
3
2
3
2
3
4
3
3
2
1
3
3
5
1
0
1
3
4
1
2
2
4
3
2
3
2
3
2
3
4
3
3
2
1
3
3
5
1
0
1
3
4
1
2
2
4
3
2
3
2
3
2
3
4
3
3
2
1
3
3
5
1
0
1
3
4
1
2
2
4
3
2
3
2
3
2
3
4
3
3
2
1
3
3
5
1
0
1
3
4
1
2
2
4
3
2
3
2
3
2
3
4
3
3
2
1
3
3
5
1
0
1
3
4
1
2
2
4
3
2
3
2
3
2
3
4
3
3
2
1
3
3
5
1
0
1
3
4
1
2
2
4
3
2
3
2
3
2
3
4
3
3
2
1
3
3
5
1
0
1
3
4
1
2
2
4
3
2
3
2
3
2
3
4
3
3
2
1
3
3
5
1
0
1
3
4
1
2
2
4
3
2
3
2
3
2
3
4
3
3
2
1
3
3
5
1
0
1
3
4
1
2
2
4
3
2
3
2
3
2
3
4
3
3
2
1
3
3
5
1
0
1
3
4
1
2
2
4
3
2
3
2
3
2
3
4
3
3
2
1
3
3
5
1
0
1
3
4
1
2
2
4
3
2
3
2
3
2
3
4
3
3
2
1
3
3
5
1
0
1
3
4
1
2
2
4
3
2
3
2
3
2
3
4
3
3
2
1
3
3
5
1
0
1
3
4
1
2
2
4
3
2
3
2
3
2
3
4
3
3
2
1
3
3
5
1
0
1
3
4
1
2
2
4
3
2
3
2
3
2
3
4
3
3
2
1
3
3
5
1
0
1
3
4
1
2
2
4
3
2
3
2
3
2
3
4
3
3
2
1
3
3
5
1
0
1
3
4
1
2
2
4
3
2
3
2
3
2
3
4
3
3
2
1
3
3
5
1
0
1
3
4
1
2
2
4
3
2
3
2
3
2
3
4
3
3
2
1
3
3
5
1
0
1
3
4
1
2
2
4
3
2
3
2
3
2
3
4
3
3
2
1
3
3
5
1
0
1
3
4
1
2
2
4
3
2
3
2
3
2
3
4
3
3
2
1
3
3
5
1
0
1
3
4
1
2
2
4
3
2
3
2
3
2
3
4
3
3
2
1
3
3
5
1
0
1
3
4
1
2
2
4
3
2
3
2
3
2
3
4
3
3
2
1
3
3
5
1
0
1
3
4
1
2
2
4
3
2
3
1
3
2
3
4
3
2
2
1
3
3
5
1
0
1
3
4
1
2
2
4
3
2
3
1
3
2
3
4
3
2
2
1
3
3
5
1
0
1
3
4
1
2
2
4
3
2
3
2
3
2
3
4
3
3
2
1
3
3
5
1
0
1
3
4
1
2
2
4
3
2
3
2
3
2
3
4
3
3
2
1
3
3
5
1
0
1
3
4
1
2
2
4
3
2
3
2
3
2
3
4
3
3
2
1
3
3
5
1
0
1
3
4
1
2
2
4
3
2
3
2
3
2
3
4
3
3
2
1
3
3
5
1
0
1
3
4
1
2
2
4
3
2
3
2
3
2
3
4
3
3
2
1
3
3
5
1
0
1
3
4
1
2
2
4
3
2
3
2
3
2
3
4
3
3
2
1
3
3
5
1
0
1
3
4
1
2
2
4
3
2
3
2
3
2
3
4
3
3
2
1
3
3
5
1
0
1
3
5
1
2
2
4
3
2
3
2
2
3
3
4
3
3
2
0
3
3
5
1
0
1
3
4
1
2
2
4
3
2
3
2
3
2
3
4
3
3
2
1
3
3
5
1
0
1
3
4
1
2
2
4
3
2
3
2
3
2
3
4
3
3
2
1
3
3
5
1
0
1
3
4
1
2
2
4
3
2
3
2
3
2
3
4
3
3
2
1
3
3
5
1
0
1
3
4
1
2
2
4
3
2
3
2
3
2
3
4
3
3
2
1
3
3
5
1
0
1
3
4
1
2
2
4
3
2
3
2
3
2
3
4
3
3
2
1
3
3
5
1
0
1
3
4
1
2
2
4
3
2
3
2
3
2
3
4
3
3
2
1
3
3
5
1
0
1
3
4
1
2
2
4
3
2
3
2
3
2
3
4
3
3
2
1
3
3
5
1
0
1
3
4
1
2
2
4
3
2
3
2
2
2
3
4
3
3
2
0
3
3
5
1
0
1
3
4
1
2
2
4
3
2
3
2
2
2
3
4
3
3
2
0
3
3
5
1
0
1
3
5
1
2
2
4
3
2
3
2
3
3
3
4
3
3
2
1
3
3
5
1
0
1
3
4
1
1
2
4
3
2
3
2
2
2
3
3
3
3
2
0
3
3
5
1
0
1
3
4
1
2
2
4
3
2
3
2
2
2
3
4
3
3
2
0
3
3
5
1
0
1
3
4
1
2
2
4
3
2
3
2
2
2
3
4
3
3
2
0
3
3
5
1
0
1
3
4
1
2
2
4
3
2
3
2
2
2
3
4
3
3
2
0
3
3
5
1
0
1
3
4
1
2
2
4
3
2
3
2
2
2
3
4
3
3
2
0
3
3
5
1
0
1
3
4
1
2
2
4
3
2
3
2
2
2
3
4
3
3
2
0
3
3
5
1
0
1
3
3
1
2
2
4
3
2
3
2
2
2
3
4
2
3
2
0
3
3
5
1
0
1
3
3
1
2
2
4
3
2
3
2
2
2
3
4
2
3
2
0
3
3
5
1
0
1
3
3
1
2
2
4
3
2
3
2
2
2
3
4
2
3
2
0
3
3
5
1
0
1
3
4
1
2
2
4
3
2
3
2
2
2
3
4
3
3
2
0
3
3
5
1
0
1
3
4
1
2
2
4
3
2
3
2
2
2
3
4
3
3
2
0
3
3
5
1
0
1
3
3
1
2
2
4
3
2
3
2
2
2
3
4
2
3
2
0
3
3
5
1
0
1
3
3
1
2
2
4
3
2
3
2
2
2
3
4
2
3
2
0
3
3
5
1
0
1
3
4
1
1
2
4
3
2
3
2
2
2
3
3
3
3
2
0
3
3
5
1
0
1
3
4
1
2
2
4
3
2
3
2
2
2
3
4
3
3
2
0
3
3
5
1
0
1
3
4
1
2
2
4
3
2
3
2
2
2
3
4
3
3
2
0
3
3
5
1
0
1
3
4
1
2
2
4
3
2
3
2
2
2
3
4
3
3
2
0
3
3
5
1
0
1
3
4
1
2
2
4
3
2
3
2
2
2
3
4
3
3
2
0
3
3
5
1
0
1
3
4
1
2
2
4
3
2
3
2
2
2
3
4
3
3
2
0
3
3
5
1
0
1
3
4
1
2
2
4
3
2
3
2
2
2
3
4
3
3
2
0
3
3
5
1
0
1
3
3
1
2
2
4
3
2
3
2
2
2
3
4
2
3
2
0
3
3
5
1
0
1
3
3
1
2
2
4
3
2
3
2
2
2
3
4
2
3
2
0
3
3
5
1
0
1
3
3
1
2
2
4
3
2
3
2
2
2
3
4
2
3
2
0
3
3
5
1
0
1
3
3
1
2
2
4
3
2
3
2
2
2
3
4
2
3
2
0
3
3
5
1
0
1
3
3
1
2
1
4
3
2
3
2
1
2
3
4
2
3
2
0
3
3
5
1
0
1
3
3
1
2
2
4
3
2
3
2
2
2
3
4
2
3
2
0
3
3
5
1
0
1
3
3
1
2
2
4
3
2
3
2
2
2
3
4
2
3
2
0
3
3
5
1
0
1
3
4
1
2
2
4
3
2
3
2
2
2
3
4
3
3
2
0
3
3
5
1
0
1
3
3
1
2
2
4
3
2
3
2
2
2
3
4
2
3
2
0
3
3
5
1
0
1
3
3
1
2
2
4
3
2
3
2
2
2
3
4
2
3
2
0
3
3
5
1
0
1
3
3
1
2
2
4
3
2
3
2
2
2
3
4
2
3
2
0
3
3
5
1
0
1
3
3
1
2
2
4
3
2
3
2
2
2
3
4
2
3
2
0
3
3
5
1
0
1
3
3
1
2
2
4
3
2
3
2
2
2
3
4
2
3
2
0
3
3
5
1
0
1
3
3
1
2
2
4
3
2
3
2
2
2
3
4
2
3
2
0
3
3
5
1
0
1
3
3
1
2
2
4
3
2
3
2
2
2
3
4
2
3
2
0
3
3
5
1
0
1
3
3
1
2
2
4
3
2
3
2
2
2
3
4
2
3
2
0
3
3
5
1
0
1
3
3
1
2
2
4
3
2
3
2
2
2
3
4
2
3
2
0
3
3
5
1
0
1
3
3
1
2
2
4
3
2
3
2
2
2
3
4
2
3
2
0
3
3
5
1
0
1
3
3
1
2
2
4
3
2
3
2
2
2
3
4
2
3
2
0
3
3
5
1
0
1
3
3
1
2
2
4
3
2
3
2
2
2
3
4
2
3
2
0
3
3
5
1
0
1
3
3
1
2
2
4
3
2
3
2
2
2
3
4
2
2
2
0
3
3
4
1
0
1
3
4
1
2
2
4
3
2
3
2
2
3
3
4
2
3
2
0
3
3
5
1
0
1
3
4
1
2
2
4
3
2
3
2
2
3
3
4
2
3
2
0
3
3
5
1
0
1
3
4
1
2
2
4
3
2
3
2
2
3
3
4
2
3
2
0
3
3
5
1
0
1
3
3
1
2
2
4
3
2
3
2
2
2
3
4
2
3
2
0
3
3
5
1
0
1
3
4
1
2
2
4
3
2
3
2
2
3
3
4
2
3
2
0
3
3
5
1
0
1
3
4
1
2
2
4
3
2
3
2
2
3
3
4
2
3
2
0
3
3
5
1
0
1
3
4
1
2
2
4
3
2
3
2
2
3
3
4
2
3
2
0
3
3
5
1
0
1
3
4
1
2
2
4
3
2
3
2
2
3
3
5
2
3
2
0
3
3
5
1
0
2
3
4
1
2
2
4
3
2
3
2
2
3
3
5
2
3
2
0
3
3
5
1
0
2
3
3
1
2
2
4
3
2
3
2
2
2
3
4
2
3
2
0
3
3
5
1
0
1
3
3
1
2
2
4
3
2
3
2
2
2
3
5
2
3
2
0
3
3
5
1
0
2
3
3
1
2
2
4
3
2
3
2
2
2
3
5
2
3
2
0
3
3
5
1
0
2
3
3
1
2
2
4
3
2
3
2
2
2
3
5
2
3
2
0
3
3
5
1
0
2
3
3
1
2
2
4
3
2
3
2
2
2
3
5
2
3
2
0
3
3
5
1
0
2
3
3
1
2
2
4
3
2
3
2
2
2
3
5
2
3
2
0
3
3
5
1
0
2
3
3
1
2
2
4
3
2
3
2
2
2
3
5
2
3
2
0
3
3
5
1
0
2
3
3
1
2
1
4
3
2
3
2
1
2
3
5
2
3
2
0
3
3
5
1
0
2
3
3
1
2
2
4
3
2
3
2
2
2
3
5
2
3
2
0
3
3
5
1
0
2
3
3
1
2
2
4
3
2
3
2
2
2
3
5
2
3
2
0
3
3
5
1
0
2
3
3
1
2
2
4
3
2
3
2
2
2
3
5
2
3
2
0
3
3
5
1
0
2
3
3
1
2
2
4
3
2
3
2
2
2
3
5
2
3
2
0
3
3
5
1
0
2
3
3
1
2
2
4
3
2
3
2
3
2
3
5
2
3
2
1
3
3
5
1
0
2
3
3
1
2
2
4
3
2
3
2
3
2
3
5
2
3
2
1
3
3
5
1
0
2
3
3
1
2
2
4
3
2
3
2
3
2
3
5
2
3
2
1
3
3
5
1
0
2
3
3
1
2
2
4
3
2
3
2
2
2
3
5
2
3
2
0
3
3
5
1
0
2
3
3
1
2
2
4
3
2
3
2
3
2
3
5
2
3
2
1
3
3
5
1
0
2
3
3
1
2
2
4
3
2
3
2
2
2
3
5
2
3
2
0
3
3
5
1
0
2
3
3
1
2
2
4
3
2
3
2
2
2
3
5
2
3
2
0
3
3
5
1
0
2
3
3
1
2
2
4
3
2
3
2
2
2
3
5
2
3
2
0
3
3
5
1
0
2
3
3
1
2
2
4
3
2
3
2
2
2
3
5
2
3
2
0
3
3
5
1
0
2
3
3
1
2
2
4
3
2
3
2
2
2
3
5
2
3
2
0
3
3
5
1
0
2
3
3
1
2
2
4
3
2
3
2
2
2
3
5
2
3
2
0
3
3
5
1
0
2
3
3
1
2
2
4
3
2
3
2
2
2
3
5
2
3
2
0
3
3
5
1
0
2
3
3
1
2
2
4
3
2
3
2
2
2
3
5
2
3
2
0
3
3
5
1
0
2
3
3
1
2
2
4
3
2
3
2
2
2
3
5
2
3
2
0
3
3
5
1
0
2
3
3
1
2
2
4
3
2
3
2
2
2
3
5
2
3
2
0
3
3
5
1
0
2
3
3
1
2
2
4
3
2
3
2
2
2
3
5
2
3
2
0
3
3
5
1
0
2
3
3
1
2
2
4
3
2
3
2
2
2
3
5
2
3
2
0
3
3
5
1
0
2
3
3
1
2
2
4
3
2
3
2
2
2
3
5
2
3
2
0
3
3
5
1
0
2
3
3
1
2
2
4
3
2
3
2
2
2
3
5
2
3
2
0
3
3
5
1
0
2
3
3
1
2
2
4
3
2
3
2
3
2
3
5
2
3
2
1
3
3
5
1
0
2
3
3
1
2
2
4
3
2
3
2
2
2
3
5
2
3
2
0
3
3
5
1
0
2
3
3
1
2
2
4
3
2
3
2
2
2
3
5
2
3
2
0
3
3
5
1
0
2
3
3
1
2
2
4
3
2
3
2
3
2
3
5
2
3
2
1
3
3
5
1
0
2
3
4
1
2
2
4
3
2
3
2
3
3
3
5
2
3
2
1
3
3
5
1
0
2
3
3
1
2
2
4
3
2
3
2
3
2
3
5
2
3
2
1
3
3
5
1
0
2
3
3
1
2
2
4
3
2
3
2
3
2
3
5
2
3
2
1
3
3
5
1
0
2
3
3
1
2
2
4
3
2
3
2
3
2
3
5
2
3
2
1
3
3
5
1
0
2
3
3
1
2
2
4
3
2
3
2
3
2
3
5
2
3
2
1
3
3
5
1
0
2
3
3
1
2
2
4
3
2
3
2
3
2
3
5
2
3
2
1
3
3
5
1
0
2
3
3
1
2
2
4
3
2
3
2
3
2
3
5
2
3
2
1
3
3
5
1
0
2
3
3
1
2
2
4
3
2
3
2
3
2
3
5
2
3
2
1
3
3
5
1
0
2
3
3
1
2
2
4
3
2
3
2
3
2
3
5
2
3
2
1
3
3
5
1
0
2
3
4
1
2
2
4
3
2
3
2
3
3
3
5
2
3
2
1
3
3
5
1
0
2
3
4
1
2
2
4
3
2
3
2
3
3
3
5
2
3
2
1
3
3
5
1
0
2
3
4
1
1
2
4
3
2
3
2
3
3
3
4
2
3
2
1
3
3
5
1
0
2
3
3
1
2
2
4
3
2
3
2
3
2
3
5
2
3
2
1
3
3
5
1
0
2
3
4
1
1
2
4
3
2
3
2
3
3
3
4
2
3
2
1
3
3
5
1
0
2
3
4
1
1
2
4
3
2
3
2
3
3
3
4
2
3
2
1
3
3
5
1
0
2
3
4
1
2
2
4
3
2
3
2
3
3
3
5
2
3
2
1
3
3
5
1
0
2
3
4
1
2
2
4
3
2
3
2
3
3
3
5
2
3
2
1
3
3
5
1
0
2
3
4
1
1
2
4
4
3
3
2
3
3
3
4
2
3
2
1
3
3
5
1
0
2
3
3
1
1
2
4
4
3
3
2
2
2
3
4
2
3
2
0
3
3
5
1
0
2
3
3
1
2
2
4
3
2
3
2
2
2
3
5
2
3
2
0
3
3
5
1
0
2
3
3
1
1
2
4
3
2
3
2
2
2
3
4
2
3
2
0
3
3
5
1
0
2
3
3
1
2
2
4
3
2
3
2
2
2
3
5
2
3
2
0
3
3
5
1
0
2
3
3
1
2
2
4
3
2
3
2
2
2
3
5
2
3
2
0
3
3
5
1
0
2
3
3
1
2
2
4
3
2
3
2
2
2
3
5
2
3
2
0
3
3
5
1
0
2
3
4
1
1
2
4
3
2
3
2
2
3
3
4
2
3
2
0
3
3
5
1
0
2
3
4
1
1
2
4
3
2
3
2
2
3
3
4
2
3
2
0
3
3
5
1
0
2
3
4
1
1
1
4
3
2
3
2
1
3
3
4
2
3
2
0
3
3
5
1
0
2
3
4
1
1
1
4
3
2
3
2
1
3
3
4
2
3
2
0
3
3
5
1
0
2
3
4
1
1
1
4
3
2
3
2
1
3
3
4
2
3
2
0
3
3
5
1
0
2
3
4
1
1
1
4
3
2
3
2
1
3
3
3
2
3
2
0
3
3
5
1
0
1
3
4
1
1
1
4
3
2
3
2
1
3
3
4
2
3
2
0
3
3
5
1
0
2
3
4
1
1
1
4
3
2
3
2
1
3
3
4
2
2
2
0
3
3
4
1
0
2
3
3
1
1
2
4
3
2
3
2
2
2
3
4
2
3
2
0
3
3
5
1
0
2
3
3
1
1
2
4
3
2
3
2
2
2
3
4
2
2
2
0
3
3
4
1
0
2
3
3
1
1
1
4
3
2
3
2
1
2
3
4
2
2
2
0
3
3
4
1
0
2
3
3
1
1
1
4
4
3
3
2
1
2
3
4
2
3
2
0
3
3
5
1
0
2
3
3
1
1
2
4
4
3
3
2
2
2
3
4
2
3
2
0
3
3
5
1
0
2
3
3
1
1
1
4
4
3
3
2
1
2
3
4
2
3
2
0
3
3
5
1
0
2
3
3
1
1
1
4
3
2
3
2
2
2
3
4
2
3
2
1
3
3
5
1
0
2
3
3
1
1
2
4
3
2
3
2
2
2
3
4
2
3
2
0
3
3
5
1
0
2
3
3
1
1
1
4
4
3
3
2
1
2
3
3
2
3
2
0
3
3
5
1
0
1
3
3
1
1
1
4
4
3
3
2
1
2
3
3
2
3
2
0
3
3
5
1
0
1
3
3
1
1
1
4
3
2
3
2
1
2
3
3
2
3
2
0
3
3
5
1
0
1
3
3
1
1
2
4
3
2
3
2
2
2
3
3
2
3
2
0
3
3
5
1
0
1
3
3
1
1
2
4
3
2
3
2
2
2
3
3
2
3
2
0
3
3
5
1
0
1
3
3
1
1
2
4
3
2
3
2
2
2
3
3
2
3
2
0
3
3
5
1
0
1
3
3
1
1
2
4
3
2
3
2
2
2
3
3
2
3
2
0
3
3
5
1
0
1
3
3
1
1
1
4
3
2
3
2
1
2
3
3
2
3
2
0
3
3
5
1
0
1
3
3
1
1
1
4
3
2
3
2
1
2
3
3
2
3
2
0
3
3
5
1
0
1
3
3
1
1
1
4
3
2
3
2
1
2
3
3
2
2
2
0
3
3
4
1
0
1
3
3
1
1
1
4
3
2
3
2
1
2
3
3
2
2
2
0
3
3
4
1
0
1
3
3
1
1
1
4
3
2
3
2
1
2
3
3
2
2
2
0
3
3
4
1
0
1
3
3
1
1
1
4
3
2
3
2
1
2
3
3
2
2
2
1
3
3
4
1
0
1
4
3
1
1
1
4
3
2
3
2
1
2
3
3
2
2
2
1
3
3
4
1
0
1
4
3
1
1
1
4
3
2
3
2
1
2
3
3
2
2
2
1
3
3
4
1
0
1
4
3
1
1
1
4
3
2
3
2
2
2
3
3
2
2
2
2
3
3
4
1
0
1
4
3
1
1
1
4
3
2
3
2
1
2
3
3
2
2
2
1
3
3
4
1
0
1
4
3
1
1
1
4
3
2
3
2
2
2
3
3
2
2
2
2
3
3
4
1
0
1
4
3
1
1
1
4
3
2
3
2
2
2
3
3
2
3
2
2
3
3
5
1
0
1
4
3
1
1
1
4
3
2
3
2
2
2
3
3
2
3
2
2
3
3
5
1
0
1
4
3
1
1
1
4
3
2
3
2
2
2
3
3
2
3
2
2
3
3
5
1
0
1
4
3
1
1
1
4
3
2
3
2
2
2
3
3
2
3
2
2
3
3
5
1
0
1
4
3
1
1
1
4
3
2
3
2
2
2
3
3
2
3
2
2
3
3
5
1
0
1
4
3
1
1
1
4
3
2
3
2
2
2
3
3
2
3
2
2
3
3
5
1
0
1
4
3
1
1
1
4
3
2
3
2
2
2
3
3
2
3
2
2
3
3
5
1
0
1
4
3
1
1
1
4
3
2
3
2
2
2
3
3
2
3
2
2
3
3
5
1
0
1
4
3
1
1
1
4
3
2
3
2
2
2
3
3
2
3
2
2
3
3
5
1
0
1
4
3
1
1
1
4
3
2
3
2
2
2
3
3
2
3
2
2
3
3
5
1
0
1
4
3
1
1
1
4
3
2
3
2
2
2
3
4
2
3
2
2
3
3
5
1
0
2
4
3
1
1
1
4
3
2
3
2
2
2
3
4
2
3
2
2
3
3
5
1
0
2
4
3
1
1
1
4
3
2
3
2
2
2
3
4
2
3
2
2
3
3
5
1
0
2
4
3
1
1
1
4
3
2
3
2
2
2
3
4
2
3
2
2
3
3
5
1
0
2
4
3
1
1
1
4
3
2
3
2
2
2
3
4
2
3
2
2
3
3
5
1
0
2
4
3
1
1
1
4
3
2
3
2
2
2
3
4
2
3
2
2
3
3
5
1
0
2
4
3
1
1
1
4
3
2
3
2
2
2
3
3
2
3
2
2
3
3
5
1
0
1
4
3
1
1
1
4
3
2
3
2
2
2
3
3
2
3
2
2
3
3
5
1
0
1
4
3
1
1
1
4
3
2
3
2
2
2
3
3
2
3
2
2
3
3
5
1
0
1
4
3
1
1
1
4
3
2
3
2
2
2
3
3
2
3
2
2
3
3
5
1
0
1
4
3
1
1
1
4
3
2
3
2
2
2
3
4
2
3
2
2
3
3
5
1
0
2
4
3
1
1
1
4
3
2
3
2
2
2
3
4
2
3
2
2
3
3
5
1
0
2
4
3
1
1
1
4
3
2
3
2
2
2
3
3
2
3
2
2
3
3
5
1
0
1
4
3
1
1
1
4
3
2
3
2
2
2
3
3
2
3
2
2
3
3
5
1
0
1
4
3
1
1
1
4
3
2
3
2
2
2
3
3
2
3
2
2
3
3
5
1
0
1
4
3
1
1
1
4
3
2
3
2
2
2
3
3
2
3
2
2
3
3
5
1
0
1
4
3
1
1
1
4
3
2
3
2
2
2
3
3
2
3
2
2
3
3
5
1
0
1
4
3
1
1
1
4
3
2
3
2
2
2
3
3
2
3
2
2
3
3
5
1
0
1
4
3
1
1
1
4
3
2
3
2
2
2
3
3
2
3
2
2
3
3
5
1
0
1
4
3
1
1
1
4
3
2
3
2
2
2
3
3
2
3
2
2
3
3
5
1
0
1
4
3
1
1
1
4
3
2
3
2
2
2
3
3
2
3
2
2
3
3
5
1
0
1
4
3
1
1
1
4
3
2
3
2
2
2
3
3
2
3
2
2
3
3
5
1
0
1
4
3
1
1
1
4
3
2
3
2
2
2
3
3
2
3
2
2
3
3
5
1
0
1
4
3
1
1
1
4
3
2
3
2
1
2
3
3
2
3
2
1
3
3
5
1
0
1
4
3
1
1
1
4
3
2
3
2
1
2
3
3
2
2
2
1
3
3
4
1
0
1
4
3
1
1
1
4
3
2
3
2
1
2
3
4
2
3
2
1
3
3
5
1
0
2
4
3
1
1
1
4
3
2
3
2
1
2
3
4
2
3
2
1
3
3
5
1
0
2
4
3
1
1
1
4
3
2
3
2
1
2
3
4
2
3
2
1
3
3
5
1
0
2
4
3
1
1
1
4
3
2
3
2
1
2
3
4
2
3
2
1
3
3
5
1
0
2
4
3
1
1
1
4
3
2
3
2
1
2
3
4
2
3
2
1
3
3
5
1
0
2
4
3
1
1
1
4
3
2
3
2
1
2
3
4
2
3
2
1
3
3
5
1
0
2
4
3
1
1
1
4
3
2
3
2
1
2
3
4
2
3
2
1
3
3
5
1
0
2
4
3
1
1
1
4
3
2
3
2
1
2
3
4
2
3
2
1
3
3
5
1
0
2
4
3
1
1
1
4
3
2
3
2
1
2
3
4
2
3
2
1
3
3
5
1
0
2
4
3
1
1
1
4
3
2
3
2
1
2
3
4
2
3
2
1
3
3
5
1
0
2
4
3
1
1
1
4
3
2
3
2
1
2
3
4
2
3
2
1
3
3
5
1
0
2
4
3
1
1
1
4
3
2
3
2
1
2
3
4
2
3
2
1
3
3
5
1
0
2
4
3
1
1
1
4
3
2
3
2
1
2
3
4
2
3
2
1
3
3
5
1
0
2
4
3
1
1
1
4
3
2
3
2
1
2
3
4
2
3
2
1
3
3
5
1
0
2
4
3
1
1
1
4
3
2
3
2
1
2
3
4
2
3
2
1
3
3
5
1
0
2
4
3
1
1
1
4
3
2
3
2
1
2
3
4
2
3
2
1
3
3
5
1
0
2
4
3
1
1
1
4
3
2
3
2
1
2
3
4
2
3
2
1
3
3
5
1
0
2
4
3
1
1
1
4
3
2
3
2
1
2
3
4
2
3
2
1
3
3
5
1
0
2
4
3
1
1
1
4
3
2
3
2
1
2
3
3
2
3
2
1
3
3
5
1
0
1
4
3
1
1
1
4
3
2
3
2
1
2
3
4
2
3
2
1
3
3
5
1
0
2
4
3
1
1
1
4
3
2
3
2
1
2
3
3
2
3
2
1
3
3
5
1
0
1
4
3
1
1
1
4
3
2
3
2
1
2
3
4
2
3
2
1
3
3
5
1
0
2
4
3
1
1
1
4
3
2
3
2
1
2
3
4
2
3
2
1
3
3
5
1
0
2
4
3
1
1
1
4
3
2
3
2
2
2
3
4
2
3
2
2
3
3
5
1
0
2
4
3
1
1
1
4
3
2
3
2
1
2
3
4
2
3
2
1
3
3
5
1
0
2
4
3
1
1
1
4
3
2
3
2
1
2
3
4
2
3
2
1
3
3
5
1
0
2
4
3
1
1
1
4
3
2
3
2
1
2
3
4
2
3
2
1
3
3
5
1
0
2
4
3
1
1
1
4
3
2
3
2
1
2
3
4
2
3
2
1
3
3
5
1
0
2
4
3
1
1
1
4
3
2
3
2
1
2
3
4
2
2
2
1
3
3
4
1
0
2
4
3
1
1
1
4
3
2
3
2
1
2
3
4
2
2
2
1
3
3
4
1
0
2
4
3
1
1
1
4
3
2
3
2
1
2
3
4
2
2
2
1
3
3
4
1
0
2
4
3
1
1
1
4
3
2
3
2
1
2
3
4
2
3
2
1
3
3
5
1
0
2
4
3
1
1
1
4
3
2
3
2
1
2
3
4
2
2
2
1
3
3
4
1
0
2
4
3
1
1
1
4
3
2
3
2
1
2
3
4
2
2
2
1
3
3
4
1
0
2
4
3
1
1
1
4
3
2
3
2
1
2
3
4
2
3
2
1
3
3
5
1
0
2
4
3
1
1
1
4
3
2
3
2
1
2
3
4
2
2
2
1
3
3
4
1
0
2
4
3
1
1
1
4
3
2
3
2
1
2
3
4
2
2
2
1
3
3
4
1
0
2
4
3
1
1
1
4
3
2
3
2
1
2
3
4
2
2
2
1
3
3
4
1
0
2
4
3
1
1
1
4
3
2
3
2
1
2
3
4
2
2
2
1
3
3
4
1
0
2
4
3
1
1
1
4
3
2
3
2
1
2
3
4
2
2
2
1
3
3
4
1
0
2
4
3
1
1
1
4
3
2
3
2
1
2
3
4
2
2
2
1
3
3
4
1
0
2
4
3
1
1
1
4
3
2
3
2
1
2
3
4
2
2
2
1
3
3
4
1
0
2
4
3
1
1
1
4
3
2
3
2
1
2
3
4
2
2
2
1
3
3
4
1
0
2
4
3
1
1
1
4
3
2
3
2
1
2
3
4
2
2
2
1
3
3
4
1
0
2
4
3
1
1
1
4
3
2
3
2
1
2
3
4
2
2
2
1
3
3
4
1
0
2
4
3
1
1
1
4
3
2
3
2
1
2
3
4
2
2
2
1
3
3
4
1
0
2
4
3
1
1
1
4
3
2
3
2
1
2
3
4
2
2
2
1
3
3
4
1
0
2
4
3
1
1
1
4
3
2
3
2
1
2
3
4
2
2
2
1
3
3
4
1
0
2
4
3
1
1
1
4
3
2
3
2
1
2
3
4
2
2
2
1
3
3
4
1
0
2
4
3
1
1
1
4
3
2
3
2
1
2
3
4
2
2
2
1
3
3
4
1
0
2
4
3
1
1
1
4
3
2
3
2
1
2
3
4
2
2
2
1
3
3
4
1
0
2
4
3
1
1
1
4
3
2
3
2
2
2
3
4
2
2
2
2
3
3
4
1
0
2
4
3
1
1
1
4
3
2
3
2
2
2
3
4
2
2
2
2
3
3
4
1
0
2
4
3
1
1
1
4
3
2
3
2
2
2
3
4
2
2
2
2
3
3
4
1
0
2
4
3
1
1
1
4
3
2
3
2
2
2
3
4
2
2
2
2
3
3
4
1
0
2
4
4
1
1
1
4
3
2
3
2
1
2
3
4
3
2
2
1
3
3
4
1
0
2
4
4
1
1
1
4
3
2
3
2
1
2
3
4
3
2
2
1
3
3
4
1
0
2
4
3
1
1
1
4
3
2
3
2
1
2
3
4
2
2
2
1
3
3
4
1
0
2
4
4
1
1
1
4
3
2
3
2
1
2
3
4
3
2
2
1
3
3
4
1
0
2
4
3
1
1
1
4
3
2
3
2
1
2
3
4
2
2
2
1
3
3
4
1
0
2
4
4
1
1
1
4
3
2
3
2
1
2
3
4
3
2
2
1
3
3
4
1
0
2
4
3
1
1
1
4
3
2
3
2
1
2
3
4
2
2
2
1
3
3
4
1
0
2
4
3
1
1
1
4
3
2
3
2
1
2
3
4
2
2
2
1
3
3
4
1
0
2
4
3
1
1
1
4
3
2
3
2
1
2
3
4
2
2
2
1
3
3
4
1
0
2
4
3
1
1
1
4
3
2
3
2
1
2
3
4
2
2
2
1
3
3
4
1
0
2
4
3
1
1
1
4
3
2
3
2
1
2
3
4
2
2
2
1
3
3
4
1
0
2
4
3
1
1
1
4
3
2
3
2
1
2
3
4
2
2
2
1
3
3
4
1
0
2
4
3
1
1
1
4
3
2
3
2
1
2
3
4
2
2
2
1
3
3
4
1
0
2
4
4
1
1
1
4
3
2
3
2
1
2
3
4
3
2
2
1
3
3
4
1
0
2
4
2
1
1
1
4
3
2
3
2
1
2
3
4
2
2
2
1
3
3
3
1
0
2
4
4
1
1
1
4
3
2
3
2
1
2
3
4
3
2
2
1
3
3
4
1
0
2
4
4
1
1
1
4
3
2
3
2
1
2
3
4
3
2
2
1
3
3
4
1
0
2
4
3
1
1
1
4
3
2
3
2
1
2
3
4
2
2
2
1
3
3
4
1
0
2
4
4
1
1
1
4
3
2
3
2
1
2
3
3
3
2
2
1
3
3
4
1
0
1
4
4
1
1
1
4
3
2
3
2
1
2
3
4
3
2
2
1
3
3
4
1
0
2
4
3
1
1
1
4
3
2
3
2
1
2
3
4
2
2
2
1
3
3
4
1
0
2
4
3
1
1
1
4
3
2
3
2
1
2
3
4
2
2
2
1
3
3
4
1
0
2
4
3
1
1
1
4
3
2
3
2
1
2
3
4
2
2
2
1
3
3
4
1
0
2
4
3
1
1
1
4
3
2
3
2
1
2
3
4
2
2
2
1
3
3
4
1
0
2
4
3
1
1
1
4
3
2
3
2
1
2
3
4
2
2
2
1
3
3
4
1
0
2
4
3
1
1
1
4
3
2
3
2
1
2
3
4
2
2
2
1
3
3
4
1
0
2
4
3
1
1
1
4
3
2
3
2
1
2
3
4
2
2
2
1
3
3
4
1
0
2
4
3
1
1
1
4
3
2
3
1
1
2
3
4
2
1
2
1
3
3
4
1
0
2
4
3
1
1
1
4
3
2
3
2
1
2
3
4
2
2
2
1
3
3
4
1
0
2
4
3
1
1
1
4
3
2
3
2
1
2
3
4
2
2
2
1
3
3
4
1
0
2
4
3
1
1
1
4
3
2
3
2
1
2
3
4
2
2
2
1
3
3
4
1
0
2
4
3
1
1
1
4
3
2
3
2
1
2
3
4
2
2
2
1
3
3
4
1
0
2
4
3
1
1
1
4
3
2
3
2
1
2
3
4
2
2
2
1
3
3
4
1
0
2
4
3
1
1
1
4
3
2
3
2
1
2
3
4
2
2
2
1
3
3
4
1
0
2
4
3
1
1
1
4
3
2
3
2
1
2
3
4
2
2
2
1
3
3
4
1
0
2
4
3
1
1
1
4
3
2
3
2
1
2
3
4
2
2
2
1
3
3
4
1
0
2
4
3
1
1
1
4
3
2
3
2
1
2
3
4
2
2
2
1
3
3
4
1
0
2
4
3
1
1
1
4
3
2
3
2
1
2
3
4
2
2
2
1
3
3
4
1
0
2
4
3
1
1
1
4
3
2
3
2
1
2
3
4
2
2
2
1
3
3
4
1
0
2
4
3
1
1
1
4
3
2
3
1
1
2
3
4
2
1
2
1
3
3
4
1
0
2
4
3
1
1
1
4
3
2
3
2
1
2
3
4
2
2
2
1
3
3
4
1
0
2
4
3
1
1
1
4
3
2
3
2
1
2
3
4
2
2
2
1
3
3
4
1
0
2
4
3
1
1
1
4
3
2
3
2
1
2
3
4
2
2
2
1
3
3
4
1
0
2
4
3
1
1
1
4
3
2
3
2
1
2
3
4
2
2
2
1
3
3
4
1
0
2
4
3
1
1
1
4
3
2
3
2
1
2
3
4
2
2
2
1
3
3
4
1
0
2
4
3
1
1
1
4
3
2
3
2
1
2
3
4
2
2
2
1
3
3
4
1
0
2
4
3
1
1
1
4
3
2
3
2
1
2
3
4
2
2
2
1
3
3
4
1
0
2
4
3
1
1
1
4
3
2
3
2
1
2
3
4
2
2
2
1
3
3
4
1
0
2
4
3
1
1
1
4
3
2
3
2
1
2
3
4
2
2
2
1
3
3
4
1
0
2
4
3
1
1
1
4
3
2
3
2
1
2
3
3
2
2
2
1
3
3
4
1
0
1
4
3
1
1
1
4
3
2
3
2
1
2
3
3
2
2
2
1
3
3
4
1
0
1
4
3
1
1
1
4
3
2
3
2
1
2
3
3
2
2
2
1
3
3
4
1
0
1
4
3
1
1
1
4
3
2
3
2
1
2
3
4
2
2
2
1
3
3
4
1
0
2
4
3
1
1
1
4
3
2
3
2
1
2
3
4
2
2
2
1
3
3
4
1
0
2
4
3
1
1
1
4
3
2
3
2
1
2
3
3
2
2
2
1
3
3
4
1
0
1
4
3
1
1
1
4
3
2
3
2
1
2
3
3
2
2
2
1
3
3
4
1
0
1
4
3
1
1
1
4
3
2
3
2
1
2
3
3
2
2
2
1
3
3
4
1
0
1
4
3
1
1
1
4
3
2
3
2
1
2
3
3
2
2
2
1
3
3
4
1
0
1
4
3
1
1
1
4
3
2
3
2
1
2
3
3
2
2
2
1
3
3
4
1
0
1
4
3
1
1
1
4
3
2
3
2
1
2
3
3
2
2
2
1
3
3
4
1
0
1
4
3
1
1
1
4
3
2
3
2
1
2
3
3
2
2
2
1
3
3
4
1
0
1
4
3
1
1
1
4
3
2
3
2
1
2
3
3
2
2
2
1
3
3
4
1
0
1
4
4
1
1
1
4
3
2
3
2
1
2
3
4
3
2
2
1
3
3
4
1
0
2
4
4
1
1
1
4
3
2
3
2
1
2
3
4
3
2
2
1
3
3
4
1
0
2
4
3
1
1
1
4
3
2
3
2
1
2
3
3
2
2
2
1
3
3
4
1
0
1
4
3
1
1
1
4
3
2
3
2
1
2
3
3
2
2
2
1
3
3
4
1
0
1
4
3
1
1
1
4
3
2
3
2
1
2
3
3
2
2
2
1
3
3
4
1
0
1
4
4
1
1
1
4
4
3
3
2
1
2
3
3
3
2
2
1
3
3
4
1
0
1
4
3
1
1
1
4
3
2
3
2
1
2
3
3
2
2
2
1
3
3
4
1
0
1
4
3
1
1
1
4
3
2
3
2
1
2
3
3
2
2
2
1
3
3
4
1
0
1
4
3
1
1
1
4
3
2
3
2
1
2
3
3
2
2
2
1
3
3
4
1
0
1
4
3
1
1
1
4
3
2
3
2
1
2
3
3
2
2
2
1
3
3
4
1
0
1
4
3
1
1
1
4
3
2
3
2
1
2
3
3
2
3
2
1
3
3
5
1
0
1
4
3
1
1
1
4
3
2
3
2
1
2
3
3
2
2
2
1
3
3
4
1
0
1
4
3
1
1
1
4
3
2
3
2
1
2
3
3
2
3
2
1
3
3
5
1
0
1
4
3
1
1
1
4
3
2
3
2
1
2
3
3
2
2
2
1
3
3
4
1
0
1
4
3
1
1
1
4
3
2
3
2
1
2
3
4
2
2
2
1
3
3
4
1
0
2
4
3
1
1
1
4
3
2
3
2
1
2
3
4
2
2
2
1
3
3
4
1
0
2
4
3
1
1
1
4
3
2
3
2
1
2
3
3
2
2
2
1
3
3
4
1
0
1
4
3
1
1
1
4
4
3
3
2
1
2
3
4
2
2
2
1
3
3
4
1
0
2
4
3
1
1
1
4
3
2
3
2
1
2
3
4
2
2
2
1
3
3
4
1
0
2
4
3
1
1
1
4
3
2
3
2
1
2
3
3
2
2
2
1
3
3
4
1
0
1
4
3
1
1
1
4
3
2
3
2
1
2
3
3
2
2
2
1
3
3
4
1
0
1
4
3
1
1
1
4
3
2
3
2
1
2
3
4
2
2
2
1
3
3
4
1
0
2
4
3
1
1
1
4
3
2
3
2
1
2
3
3
2
2
2
1
3
3
4
1
0
1
4
3
1
1
1
4
3
2
3
2
1
2
3
3
2
2
2
1
3
3
4
1
0
1
4
3
1
1
1
4
3
2
3
2
1
2
3
4
2
3
2
1
3
3
5
1
0
2
4
3
1
1
1
4
3
2
3
2
1
2
3
4
2
2
2
1
3
3
4
1
0
2
4
3
1
1
1
4
3
2
3
2
1
2
3
4
2
2
2
1
3
3
4
1
0
2
4
3
1
1
1
4
3
2
3
2
1
2
3
4
2
2
2
1
3
3
4
1
0
2
4
3
1
1
1
4
3
2
3
2
1
2
3
4
2
2
2
1
3
3
4
1
0
2
4
3
1
1
1
4
3
2
3
2
1
2
3
4
2
2
2
1
3
3
4
1
0
2
4
3
1
1
1
4
3
2
3
2
1
2
3
3
2
2
2
1
3
3
4
1
0
1
4
3
1
1
1
4
3
2
3
2
1
2
3
4
2
2
2
1
3
3
4
1
0
2
4
3
1
1
1
4
3
2
3
2
1
2
3
4
2
2
2
1
3
3
4
1
0
2
4
3
1
1
1
4
3
2
3
2
1
2
3
4
2
2
2
1
3
3
4
1
0
2
4
3
1
1
1
4
3
2
3
2
1
2
3
4
2
2
2
1
3
3
4
1
0
2
4
3
1
1
1
4
3
2
3
2
1
2
3
4
2
2
2
1
3
3
4
1
0
2
4
3
1
1
1
4
3
2
3
2
1
2
3
3
2
2
2
1
3
3
4
1
0
1
4
3
1
1
1
4
3
2
3
2
1
2
3
3
2
2
2
1
3
3
4
1
0
1
4
3
1
1
1
4
3
2
3
2
1
2
3
4
2
2
2
1
3
3
4
1
0
2
4
3
1
1
1
4
3
2
3
2
1
2
3
4
2
2
2
1
3
3
4
1
0
2
4
3
1
1
1
4
3
2
3
2
1
2
3
4
2
2
2
1
3
3
4
1
0
2
4
3
1
1
1
4
3
2
3
2
1
2
3
4
2
2
2
1
3
3
4
1
0
2
4
3
1
1
1
4
3
2
3
2
1
2
3
4
2
2
2
1
3
3
4
1
0
2
4
3
1
1
1
5
3
2
3
2
1
2
3
4
2
2
3
1
3
3
4
1
0
2
4
3
1
1
1
4
3
2
3
2
1
2
3
4
2
2
2
1
3
3
4
1
0
2
4
3
1
1
1
4
3
2
3
2
1
2
3
4
2
2
3
1
3
3
5
1
0
2
4
3
1
1
1
4
3
2
3
2
1
2
3
4
2
2
2
1
3
3
4
1
0
2
4
3
1
1
1
4
3
2
3
2
1
2
3
4
2
2
2
1
3
3
4
1
0
2
4
3
1
1
1
4
3
2
3
2
1
2
3
4
2
2
2
1
3
3
4
1
0
2
4
3
1
1
1
4
3
2
3
2
1
2
3
4
2
2
3
1
3
3
5
1
0
2
4
3
1
1
1
4
3
2
3
2
1
2
3
4
2
2
2
1
3
3
4
1
0
2
4
3
1
1
1
4
3
2
3
2
1
2
3
4
2
3
2
1
3
3
5
1
0
2
4
3
1
1
1
4
3
2
3
2
2
2
3
4
2
3
2
2
3
3
5
1
0
2
4
3
1
1
1
4
3
2
3
2
2
2
3
4
2
3
3
2
3
3
6
1
0
2
4
3
1
1
1
4
3
2
3
2
2
2
3
4
2
3
2
2
3
3
5
1
0
2
4
3
1
1
1
4
3
2
3
2
2
2
3
4
2
3
2
2
3
3
5
1
0
2
4
3
1
1
1
4
3
2
3
2
2
2
3
4
2
3
2
2
3
3
5
1
0
2
4
3
1
1
1
4
3
2
3
2
2
2
3
4
2
3
2
2
3
3
5
1
0
2
4
3
1
1
1
4
3
2
3
2
2
2
3
4
2
3
2
2
3
3
5
1
0
2
4
3
1
1
1
4
3
2
3
2
2
2
3
4
2
3
2
2
3
3
6
2
0
2
4
3
1
1
1
4
3
2
3
2
2
2
3
4
2
3
2
2
3
3
5
1
0
2
4
3
1
1
1
4
3
2
3
2
2
2
3
4
2
3
2
2
3
3
5
1
0
2
4
3
1
1
1
4
3
2
3
2
2
2
3
4
2
3
2
2
3
3
5
1
0
2
4
3
1
1
1
4
3
2
3
2
2
2
3
4
2
3
3
2
3
3
6
1
0
2
4
3
1
1
1
4
3
2
3
2
2
2
3
4
2
3
2
2
3
3
5
1
0
2
4
3
1
1
1
4
3
2
3
2
2
2
3
4
2
2
2
2
3
3
4
1
0
2
4
3
1
1
1
4
3
2
3
2
2
2
3
4
2
2
2
2
3
3
4
1
0
2
4
3
1
1
1
4
3
2
3
2
2
2
3
4
2
2
3
2
3
3
5
1
0
2
4
3
1
1
1
4
3
2
3
2
2
2
3
4
2
2
3
2
3
3
5
1
0
2
4
4
1
1
1
4
3
2
3
2
2
3
3
4
2
3
3
2
3
3
6
1
0
2
4
3
1
1
1
4
3
2
3
2
2
2
3
4
2
3
2
2
3
3
5
1
0
2
4
3
1
1
1
4
3
2
3
2
2
2
3
4
2
3
2
2
3
3
5
1
0
2
4
3
1
1
1
4
3
2
3
2
2
2
3
4
2
3
2
2
3
3
5
1
0
2
4
3
1
1
1
4
3
2
3
2
2
2
3
4
2
2
2
2
3
3
4
1
0
2
4
3
1
1
1
4
3
2
3
2
2
2
3
4
2
2
2
2
3
3
4
1
0
2
4
3
1
1
1
4
3
2
3
2
2
2
3
4
2
3
2
2
3
3
5
1
0
2
4
3
1
1
1
4
3
2
3
2
2
2
3
4
2
2
3
2
3
3
5
1
0
2
4
4
1
1
1
4
3
2
3
2
2
3
3
4
2
2
2
2
3
3
4
1
0
2
4
4
1
1
1
4
3
2
3
2
2
3
3
4
2
2
2
2
3
3
4
1
0
2
4
4
1
1
1
4
3
2
3
2
2
3
3
4
2
2
2
2
3
3
4
1
0
2
4
4
1
1
1
4
3
2
3
2
2
3
3
4
2
2
2
2
3
3
4
1
0
2
4
4
1
1
1
4
3
2
3
2
2
3
3
4
2
2
2
2
3
3
4
1
0
2
4
4
1
1
1
4
4
3
3
2
2
3
3
4
2
2
2
2
3
3
4
1
0
2
4
4
1
1
1
4
4
3
3
2
2
3
3
4
2
2
2
2
3
3
4
1
0
2
4
4
1
1
1
4
4
3
3
2
2
3
3
4
2
2
2
2
3
3
4
1
0
2
4
4
1
1
1
4
3
2
3
2
2
3
3
4
2
2
3
2
3
3
5
1
0
2
4
4
1
1
1
4
3
2
3
2
2
3
3
4
2
2
2
2
3
3
4
1
0
2
4
4
1
1
1
4
3
2
3
2
2
3
3
4
2
2
3
2
3
3
5
1
0
2
4
4
1
1
1
4
3
2
3
2
2
3
3
4
2
2
3
2
3
3
5
1
0
2
4
4
1
1
1
4
3
2
3
2
2
3
3
4
2
2
3
2
3
3
5
1
0
2
4
4
1
1
1
4
4
3
3
2
2
3
3
4
2
2
3
2
3
3
5
1
0
2
4
4
1
1
1
4
4
3
3
2
2
3
3
4
2
2
2
2
3
3
4
1
0
2
4
4
1
1
1
4
4
3
3
2
2
3
3
4
2
2
2
2
3
3
4
1
0
2
4
4
1
1
1
4
4
3
3
2
2
3
3
4
2
2
3
2
3
3
5
1
0
2
4
4
1
1
1
4
4
3
3
2
2
3
3
4
2
2
3
2
3
3
5
1
0
2
4
4
1
1
1
4
4
3
3
2
1
3
3
4
2
2
3
1
3
3
5
1
0
2
4
5
1
1
1
4
4
3
3
2
1
3
3
4
3
2
3
1
3
3
5
1
0
2
4
5
1
1
1
4
4
3
3
2
2
3
3
4
3
2
3
2
3
3
5
1
0
2
4
5
1
1
1
4
4
3
3
2
2
3
3
4
3
2
3
2
3
3
5
1
0
2
4
5
1
1
1
4
4
3
3
2
2
3
3
4
3
2
3
2
3
3
5
1
0
2
4
5
1
1
1
4
4
3
3
2
2
3
3
4
3
2
2
2
3
3
4
1
0
2
4
5
1
1
1
4
4
3
3
2
2
3
3
4
3
2
3
2
3
3
5
1
0
2
4
4
1
1
1
4
4
3
3
2
1
3
3
4
2
2
3
1
3
3
5
1
0
2
4
4
1
1
1
4
4
3
3
2
1
3
3
4
2
2
3
1
3
3
5
1
0
2
4
4
1
1
1
4
4
3
3
2
1
3
3
4
2
2
2
1
3
3
4
1
0
2
4
4
1
1
1
4
4
3
3
2
1
3
3
4
2
2
3
1
3
3
5
1
0
2
4
4
1
1
1
4
4
3
3
2
1
3
3
4
2
2
2
1
3
3
4
1
0
2
4
4
1
1
1
4
4
3
3
2
1
3
3
4
2
2
2
1
3
3
4
1
0
2
4
3
1
1
1
4
4
3
3
2
1
2
3
4
2
2
3
1
3
3
5
1
0
2
4
3
1
1
1
4
3
2
3
2
1
2
3
4
2
2
3
1
3
3
5
1
0
2
4
3
1
1
1
4
3
2
3
2
1
2
3
4
2
2
3
1
3
3
5
1
0
2
4
3
1
1
1
4
3
2
3
2
1
2
3
4
2
2
3
1
3
3
5
1
0
2
4
3
1
1
1
4
4
3
3
2
1
2
3
4
2
2
2
1
3
3
4
1
0
2
4
3
1
1
1
4
3
2
3
2
1
2
3
4
2
2
2
1
3
3
4
1
0
2
4
3
1
1
1
4
3
2
3
2
1
2
3
4
2
2
3
1
3
3
5
1
0
2
4
3
1
1
1
4
3
2
3
2
1
2
3
4
2
2
3
1
3
3
5
1
0
2
4
3
1
1
1
4
3
2
3
2
1
2
3
4
2
2
3
1
3
3
5
1
0
2
4
3
1
1
1
4
3
2
3
2
1
2
3
4
2
2
3
1
3
3
5
1
0
2
4
3
1
1
1
4
3
2
3
2
1
2
3
4
2
2
3
1
3
3
5
1
0
2
4
3
1
1
1
4
3
2
3
2
1
2
3
4
2
2
3
1
3
3
5
1
0
2
4
3
1
1
1
4
3
2
3
2
1
2
3
4
2
2
3
1
3
3
5
1
0
2
4
3
1
1
1
4
3
2
3
2
1
2
3
4
2
2
3
1
3
3
5
1
0
2
4
3
1
1
1
4
3
2
3
2
1
2
3
4
2
2
3
1
3
3
5
1
0
2
4
3
1
1
1
4
3
2
3
2
1
2
3
4
2
2
3
1
3
3
5
1
0
2
4
3
1
1
1
4
4
3
3
2
1
2
3
4
2
2
3
1
3
3
5
1
0
2
4
3
1
1
1
4
4
3
3
2
1
2
3
4
2
2
3
1
3
3
5
1
0
2
4
3
1
1
1
4
3
2
3
2
2
2
3
4
2
2
3
2
3
3
5
1
0
2
4
3
1
1
1
4
4
3
3
2
2
2
3
4
2
2
3
2
3
3
5
1
0
2
4
3
1
1
1
4
3
2
3
2
1
2
3
4
2
2
3
1
3
3
6
2
0
2
4
3
1
1
1
4
4
3
3
2
1
2
3
4
2
2
3
1
3
3
5
1
0
2
4
3
1
1
1
4
4
3
3
2
2
2
3
4
2
2
3
2
3
3
5
1
0
2
4
3
1
1
1
4
4
3
3
2
2
2
3
4
2
2
3
2
3
3
5
1
0
2
4
3
1
1
1
4
4
3
3
2
2
2
3
4
2
2
3
2
3
3
5
1
0
2
4
3
1
1
1
4
4
3
3
2
2
2
3
4
2
2
3
2
3
3
5
1
0
2
4
3
1
1
1
4
4
3
3
2
2
2
3
4
2
2
3
2
3
3
5
1
0
2
4
3
1
1
1
4
4
3
3
2
2
2
3
4
2
2
3
2
3
3
5
1
0
2
4
3
1
1
1
4
4
3
3
2
2
2
3
4
2
2
3
2
3
3
5
1
0
2
4
3
1
1
1
4
4
3
3
2
2
2
3
4
2
2
3
2
3
3
5
1
0
2
4
3
1
1
1
4
4
3
3
2
2
2
3
4
2
2
3
2
3
3
5
1
0
2
4
3
1
1
1
4
4
3
3
2
2
2
3
4
2
2
3
2
3
3
5
1
0
2
4
3
1
1
1
4
4
3
3
2
2
2
3
4
2
2
3
2
3
3
5
1
0
2
4
3
1
1
1
4
4
3
3
2
2
2
3
4
2
2
3
2
3
3
5
1
0
2
4
3
1
1
1
4
4
3
3
2
2
2
3
4
2
2
3
2
3
3
5
1
0
2
4
3
1
1
1
4
4
3
3
2
2
2
3
4
2
2
3
2
3
3
5
1
0
2
4
3
1
1
1
4
4
3
3
2
2
2
3
4
2
2
3
2
3
3
5
1
0
2
4
3
1
1
1
4
4
3
3
2
2
2
3
4
2
2
3
2
3
3
5
1
0
2
4
3
1
1
1
4
4
3
3
2
2
2
3
4
2
2
3
2
3
3
5
1
0
2
4
3
1
1
1
4
4
3
3
2
2
2
3
4
2
2
3
2
3
3
5
1
0
2
4
3
1
1
1
4
4
3
3
2
2
2
3
4
2
2
3
2
3
3
5
1
0
2
4
3
1
1
1
4
4
3
3
2
1
2
3
4
2
2
3
1
3
3
5
1
0
2
4
3
1
1
1
4
4
3
3
2
2
2
3
4
2
2
3
2
3
3
5
1
0
2
4
3
1
1
1
4
4
3
3
2
1
2
3
4
2
2
3
1
3
3
5
1
0
2
4
3
1
1
1
4
4
3
3
2
2
2
3
4
2
2
3
2
3
3
5
1
0
2
4
3
1
1
1
4
4
3
3
2
2
2
3
4
2
2
3
2
3
3
5
1
0
2
4
3
1
1
1
4
4
3
3
2
1
2
3
4
2
2
3
1
3
3
5
1
0
2
4
3
1
1
1
4
4
3
3
2
1
2
3
4
2
2
3
1
3
3
5
1
0
2
4
3
1
1
1
4
4
3
3
2
1
2
3
4
2
2
3
1
3
3
5
1
0
2
4
3
1
1
1
4
4
3
3
2
1
2
3
4
2
2
3
1
3
3
5
1
0
2
4
3
1
1
1
4
4
3
3
2
2
2
3
4
2
2
3
2
3
3
5
1
0
2
4
3
1
1
1
4
4
3
3
2
1
2
3
4
2
2
3
1
3
3
5
1
0
2
4
3
1
1
1
4
4
3
3
2
2
2
3
4
2
2
3
2
3
3
5
1
0
2
4
3
1
1
1
4
4
3
3
2
1
2
3
4
2
2
3
1
3
3
5
1
0
2
4
3
1
1
1
4
4
3
3
2
1
2
3
4
2
2
3
1
3
3
5
1
0
2
4
3
1
1
1
4
4
3
3
2
1
2
3
4
2
2
3
1
3
3
5
1
0
2
4
4
1
1
1
4
4
3
3
2
1
2
3
4
3
2
3
1
3
3
5
1
0
2
4
4
1
1
1
4
4
3
3
2
1
2
3
4
3
2
3
1
3
3
5
1
0
2
4
4
1
1
1
4
4
3
3
2
1
2
3
4
3
2
3
1
3
3
5
1
0
2
4
4
1
1
1
4
4
3
3
2
1
2
3
4
3
2
3
1
3
3
5
1
0
2
4
4
1
1
1
4
4
3
3
2
1
2
3
4
3
2
3
1
3
3
5
1
0
2
4
4
1
1
1
4
4
3
3
2
1
2
3
4
3
2
3
1
3
3
5
1
0
2
4
4
1
1
1
4
4
3
3
2
1
2
3
4
3
2
3
1
3
3
5
1
0
2
4
3
1
1
1
4
4
3
3
2
1
2
3
4
2
2
3
1
3
3
5
1
0
2
4
3
1
1
1
4
4
3
3
2
1
2
3
4
2
2
3
1
3
3
5
1
0
2
4
4
1
1
1
4
4
3
3
2
1
2
3
4
3
2
3
1
3
3
5
1
0
2
4
4
1
1
1
4
4
3
3
2
1
2
3
4
3
2
3
1
3
3
5
1
0
2
4
4
1
1
1
4
4
3
3
2
1
2
3
4
3
2
3
1
3
3
5
1
0
2
4
4
1
1
1
4
4
3
3
2
1
2
3
4
3
2
3
1
3
3
5
1
0
2
4
4
1
1
1
4
4
3
3
2
1
2
3
4
3
2
3
1
3
3
5
1
0
2
4
4
1
1
1
4
4
3
3
2
1
2
3
4
3
2
3
1
3
3
5
1
0
2
4
4
1
1
1
4
4
3
3
2
1
2
3
4
3
2
3
1
3
3
5
1
0
2
4
4
1
1
1
4
4
3
3
2
1
2
3
4
3
2
3
1
3
3
5
1
0
2
4
4
1
1
1
4
4
3
3
2
1
2
3
4
3
2
3
1
3
3
5
1
0
2
4
4
1
1
1
4
4
3
3
2
1
2
3
4
3
2
3
1
3
3
5
1
0
2
4
4
1
1
1
5
4
3
3
2
1
2
3
4
3
2
4
1
3
3
5
1
0
2
4
4
1
1
1
4
4
3
3
2
1
2
3
4
3
2
3
1
3
3
5
1
0
2
4
4
1
1
1
4
4
3
3
2
1
2
3
4
3
2
3
1
3
3
5
1
0
2
4
4
1
1
1
4
4
3
3
2
1
2
3
4
3
2
3
1
3
3
5
1
0
2
4
4
1
1
1
5
4
3
3
2
1
2
3
4
3
2
3
1
3
3
5
2
0
2
4
4
1
1
1
5
4
3
3
2
1
2
3
4
3
2
3
1
3
3
5
2
0
2
4
4
1
1
1
5
4
3
3
2
1
2
3
4
3
2
3
1
3
3
5
2
0
2
4
4
1
1
1
5
4
3
3
2
1
2
3
4
3
2
3
1
3
3
5
2
0
2
4
4
1
1
1
5
4
3
3
2
1
2
3
4
3
2
3
1
3
3
5
2
0
2
4
4
1
1
1
5
4
3
3
2
1
2
3
4
3
2
3
1
3
3
5
2
0
2
4
4
1
1
1
5
4
3
3
2
1
2
3
4
3
2
3
1
3
3
5
2
0
2
4
4
1
1
1
5
4
3
3
2
1
2
3
4
3
2
3
1
3
3
6
3
0
2
4
4
1
1
1
5
4
3
3
2
1
2
3
4
3
2
3
1
3
3
5
2
0
2
4
4
1
1
1
5
4
3
3
2
1
2
3
4
3
2
3
1
3
3
5
2
0
2
4
4
1
1
1
5
4
3
3
2
1
2
3
4
3
2
3
1
3
3
5
2
0
2
4
4
1
1
1
5
4
3
3
2
1
2
3
4
3
2
3
1
3
3
5
2
0
2
4
4
1
1
1
5
4
3
3
2
1
2
3
4
3
2
3
1
3
3
5
2
0
2
4
4
1
1
1
5
4
3
3
2
1
2
3
4
3
2
3
1
3
3
5
2
0
2
4
4
1
1
1
5
4
3
3
2
1
2
3
4
3
2
3
1
3
3
5
2
0
2
4
4
1
1
1
5
4
3
3
2
1
2
3
4
3
2
3
1
3
3
5
2
0
2
4
4
1
1
1
5
4
3
3
2
1
2
3
4
3
2
3
1
3
3
5
2
0
2
4
4
1
1
1
5
4
3
3
2
1
2
3
4
3
2
3
1
3
3
5
2
0
2
4
4
1
1
1
5
4
3
3
2
1
2
3
4
3
2
3
1
3
3
5
2
0
2
4
4
1
1
1
6
4
3
3
2
1
2
3
4
3
2
4
1
3
3
5
2
0
2
4
4
1
1
1
5
4
3
3
2
1
2
3
4
3
2
3
1
3
3
5
2
0
2
4
4
1
1
1
5
4
3
3
2
1
2
3
4
3
2
3
1
3
3
5
2
0
2
4
4
1
1
1
4
4
3
3
2
1
2
3
4
3
2
3
1
3
3
5
1
0
2
4
4
1
1
1
5
4
3
3
2
1
2
3
4
3
2
4
1
3
3
5
1
0
2
4
4
1
1
1
6
4
3
3
2
1
2
3
4
3
2
4
1
3
3
5
2
0
2
4
4
1
1
1
5
4
3
3
2
1
2
3
4
3
2
4
1
3
3
5
1
0
2
4
4
1
1
1
5
4
3
3
2
1
2
3
4
3
2
4
1
3
3
5
1
0
2
4
4
1
1
1
4
4
3
3
2
1
2
3
4
3
2
3
1
3
3
5
1
0
2
4
4
1
1
1
5
4
3
3
2
1
2
3
4
3
2
4
1
3
3
5
1
0
2
4
4
1
1
1
5
4
3
3
2
1
2
3
4
3
2
4
1
3
3
5
1
0
2
4
4
1
1
1
4
4
3
3
2
1
2
3
4
3
2
3
1
3
3
5
1
0
2
4
4
1
1
1
4
4
3
3
2
1
2
3
4
3
2
3
1
3
3
5
1
0
2
4
4
1
1
1
4
4
3
3
2
1
2
3
4
3
2
3
1
3
3
5
1
0
2
4
4
1
1
1
4
4
3
3
2
1
2
3
4
3
2
3
1
3
3
5
1
0
2
4
4
1
1
1
5
4
3
3
2
1
2
3
4
3
2
4
1
3
3
5
1
0
2
4
4
1
1
1
5
4
3
3
2
1
2
3
4
3
2
4
1
3
3
6
2
0
2
4
4
1
1
1
4
4
3
3
2
1
2
3
4
3
2
3
1
3
3
5
1
0
2
4
4
1
1
1
4
4
3
3
2
2
2
3
4
3
2
3
2
3
3
5
1
0
2
4
4
1
1
1
4
4
3
3
2
2
2
3
4
3
2
3
2
3
3
5
1
0
2
4
4
1
1
1
4
4
3
3
2
2
2
3
4
3
2
3
2
3
3
5
1
0
2
4
4
1
1
1
5
4
3
3
2
2
2
3
4
3
2
4
2
3
3
5
1
0
2
4
4
1
1
1
4
4
3
3
2
1
2
3
4
3
2
3
1
3
3
5
1
0
2
4
4
1
1
1
5
4
3
3
2
1
2
3
4
3
2
3
1
3
3
5
2
0
2
4
4
1
1
1
5
4
3
3
2
1
2
3
4
3
2
3
1
3
3
5
2
0
2
4
4
1
1
1
5
4
3
3
2
1
2
3
4
3
2
3
1
3
3
5
2
0
2
4
4
1
1
1
6
4
3
3
2
1
2
3
4
3
2
4
1
3
3
5
2
0
2
4
4
1
1
1
6
4
3
3
2
1
2
3
4
3
2
4
1
3
3
5
2
0
2
4
4
1
1
1
5
4
3
3
2
1
2
3
4
3
2
3
1
3
3
5
2
0
2
4
4
1
1
1
5
4
3
3
2
1
2
3
4
3
2
3
1
3
3
5
2
0
2
4
4
1
1
1
5
4
3
3
2
1
2
3
4
3
2
3
1
3
3
5
2
0
2
4
4
1
1
1
5
4
3
3
2
1
2
3
4
3
2
3
1
3
3
5
2
0
2
4
4
1
1
1
5
4
3
3
2
1
2
3
4
3
2
3
1
3
3
5
2
0
2
4
4
1
1
1
5
4
3
3
2
1
2
3
4
3
2
3
1
3
3
5
2
0
2
4
4
1
1
1
5
4
3
3
2
1
2
3
4
3
2
3
1
3
3
5
2
0
2
4
4
1
1
1
5
4
3
3
2
1
2
3
4
3
2
3
1
3
3
5
2
0
2
4
4
1
1
1
5
4
3
3
2
1
2
3
4
3
2
3
1
3
3
5
2
0
2
4
4
1
1
1
5
4
3
3
2
1
2
3
4
3
2
3
1
3
3
5
2
0
2
4
4
1
1
1
5
4
3
3
2
1
2
3
4
3
2
3
1
3
3
5
2
0
2
4
4
1
1
1
5
4
3
3
2
1
2
3
4
3
2
3
1
3
3
5
2
0
2
4
4
1
1
1
5
4
3
3
2
1
2
3
4
3
2
3
1
3
3
5
2
0
2
4
4
1
1
1
5
4
3
3
2
1
2
3
4
3
2
3
1
3
3
5
2
0
2
4
4
1
1
1
5
4
3
3
2
1
2
3
4
3
2
3
1
3
3
5
2
0
2
4
4
1
1
1
5
4
3
3
2
1
2
3
4
3
2
3
1
3
3
5
2
0
2
4
4
1
1
1
5
4
3
3
2
1
2
3
4
3
2
3
1
3
3
5
2
0
2
4
4
1
1
1
5
4
3
3
2
1
2
3
4
3
2
3
1
3
3
5
2
0
2
4
4
1
1
1
5
4
3
3
2
1
2
3
4
3
2
3
1
3
3
5
2
0
2
4
4
1
1
1
5
4
3
3
2
1
2
3
4
3
2
3
1
3
3
5
2
0
2
4
4
1
1
1
5
4
3
3
2
1
2
3
4
3
2
3
1
3
3
5
2
0
2
4
4
1
1
1
5
4
3
3
2
1
2
3
4
3
2
3
1
3
3
5
2
0
2
4
4
1
1
1
5
4
3
3
2
1
2
3
4
3
2
3
1
3
3
5
2
0
2
4
4
1
1
1
5
4
3
3
2
1
2
3
4
3
2
3
1
3
3
5
2
0
2
4
3
1
1
1
5
4
4
3
2
1
2
3
4
2
2
3
1
3
3
5
3
0
2
4
4
1
1
1
5
4
3
3
2
1
2
3
4
3
2
3
1
3
3
5
2
0
2
4
4
1
1
1
5
4
3
3
2
1
2
3
4
3
2
3
1
3
3
5
2
0
2
4
4
1
1
1
5
4
4
3
2
1
2
3
4
3
2
3
1
3
3
5
3
0
2
4
4
1
1
1
5
4
3
3
2
1
2
3
4
3
2
3
1
3
3
5
2
0
2
4
4
1
1
1
5
4
3
3
2
1
2
3
4
3
2
3
1
3
3
5
2
0
2
4
4
1
1
1
5
4
3
3
2
1
2
3
4
3
2
3
1
3
3
5
2
0
2
4
4
1
1
1
5
4
3
3
2
1
2
3
4
3
2
2
1
3
3
4
2
0
2
4
4
1
1
1
5
4
3
3
2
1
2
3
4
3
2
3
1
3
3
5
2
0
2
4
4
1
1
1
5
4
3
3
2
1
2
3
4
3
2
3
1
3
3
5
2
0
2
4
4
1
1
1
5
4
3
3
2
1
2
3
4
3
2
2
1
3
3
4
2
0
2
4
4
1
1
1
5
4
3
3
2
1
2
3
4
3
2
3
1
3
3
5
2
0
2
4
4
1
1
1
5
4
3
3
2
1
2
3
4
3
2
3
1
3
3
5
2
0
2
4
4
1
1
1
5
4
3
3
2
1
2
3
4
3
2
3
1
3
3
5
2
0
2
4
4
1
1
1
5
4
3
3
2
1
2
3
4
3
2
3
1
3
3
5
2
0
2
4
4
1
1
1
5
4
3
3
2
1
2
3
4
3
2
2
1
3
3
4
2
0
2
4
4
1
1
1
5
4
3
3
2
1
2
3
4
3
2
3
1
3
3
5
2
0
2
4
4
1
1
1
5
4
3
3
2
1
2
3
4
3
2
3
1
3
3
5
2
0
2
4
4
1
1
1
5
4
3
3
2
1
2
3
4
3
2
3
1
3
3
5
2
0
2
4
4
1
1
1
5
4
3
3
2
1
2
3
4
3
2
3
1
3
3
5
2
0
2
4
4
1
1
1
5
4
3
3
2
1
2
3
4
3
2
3
1
3
3
5
2
0
2
4
4
1
1
1
5
4
3
3
2
1
2
3
4
3
2
3
1
3
3
5
2
0
2
4
4
1
1
1
5
4
3
3
2
1
2
3
4
3
2
3
1
3
3
5
2
0
2
4
4
1
1
1
5
4
3
3
2
1
2
3
4
3
2
3
1
3
3
5
2
0
2
4
3
1
1
1
5
4
3
3
2
1
2
3
4
2
2
3
1
3
3
5
2
0
2
4
4
1
1
1
5
4
3
3
2
1
2
3
4
3
2
3
1
3
3
5
2
0
2
4
5
1
1
1
5
4
3
3
2
1
3
3
4
3
2
3
1
3
3
5
2
0
2
4
4
1
1
1
5
4
3
3
2
1
2
3
4
3
2
3
1
3
3
5
2
0
2
4
3
1
1
1
5
4
3
3
2
1
3
3
4
2
2
3
1
3
3
4
2
0
2
4
3
1
1
1
5
4
3
3
2
1
2
3
4
3
2
3
1
3
3
4
2
0
2
4
3
1
1
1
5
4
3
3
2
1
2
3
4
2
2
3
1
3
3
5
2
0
2
4
3
1
1
1
5
4
3
3
2
1
2
3
4
2
2
3
1
3
3
5
2
0
2
4
3
1
1
1
5
4
3
3
2
1
2
3
4
2
2
3
1
3
3
5
2
0
2
4
4
1
1
1
5
4
3
3
2
1
3
3
4
2
2
3
1
3
3
5
2
0
2
4
4
1
1
1
5
4
3
3
2
1
3
3
4
2
2
3
1
3
3
5
2
0
2
4
3
1
1
1
5
3
3
3
2
1
2
3
4
2
2
3
1
3
3
4
2
0
2
4
4
1
1
1
5
4
3
3
2
1
3
3
4
2
2
3
1
3
3
5
2
0
2
4
4
1
1
1
5
4
3
3
2
1
2
3
4
3
2
2
1
3
3
4
2
0
2
4
4
1
1
1
5
4
3
3
2
2
3
3
4
2
2
3
1
3
3
6
2
0
2
4
4
1
1
1
5
4
3
3
2
2
3
3
4
2
2
3
1
3
3
6
2
0
2
4
4
1
1
1
5
4
3
3
2
1
3
3
4
2
2
3
1
3
3
5
2
0
2
4
4
1
1
1
5
4
3
3
2
1
3
3
4
2
2
3
1
3
3
5
2
0
2
4
4
1
1
1
5
4
3
3
2
1
3
3
4
2
2
3
1
3
3
5
2
0
2
4
4
1
1
1
5
4
3
3
2
1
3
3
4
2
2
3
1
3
3
5
2
0
2
4
5
1
1
1
6
4
3
3
2
1
3
3
4
3
2
4
1
3
3
5
2
0
2
4
5
1
1
1
5
4
3
3
2
1
3
3
4
3
2
2
1
3
3
4
2
0
2
4
5
1
1
1
6
4
3
3
2
1
3
3
4
3
2
4
1
3
3
6
3
0
2
4
5
1
1
1
6
4
3
3
2
1
3
3
4
3
2
4
1
3
3
6
3
0
2
4
5
1
1
1
5
4
3
3
2
1
3
3
4
3
2
3
1
3
3
6
3
0
2
4
5
1
1
1
5
4
3
3
2
1
3
3
4
3
2
3
1
3
3
6
3
0
2
4
5
1
1
1
5
4
3
3
2
1
3
3
4
3
2
3
1
3
3
6
3
0
2
4
5
1
1
1
5
4
3
3
2
1
3
3
4
3
2
3
1
3
3
6
3
0
2
4
5
1
1
1
5
4
3
3
2
1
3
3
4
3
2
3
1
3
3
6
3
0
2
4
5
1
1
1
5
4
3
3
2
1
3
3
4
3
2
3
1
3
3
6
3
0
2
4
5
1
1
1
5
4
3
3
2
1
3
3
4
3
2
3
1
3
3
6
3
0
2
4
5
1
1
1
5
4
3
3
2
1
3
3
4
3
2
3
1
3
3
6
3
0
2
4
5
1
1
1
5
4
3
3
2
1
3
3
4
3
2
3
1
3
3
6
3
0
2
4
5
1
1
1
5
4
3
3
2
1
3
3
4
3
2
3
1
3
3
6
3
0
2
4
5
1
1
1
5
4
3
3
2
1
3
3
4
3
2
3
1
3
3
6
3
0
2
4
5
1
1
1
5
4
3
3
2
1
3
3
4
3
2
3
1
3
3
6
3
0
2
4
5
1
1
1
5
4
3
3
2
1
3
3
4
3
2
3
1
3
3
6
3
0
2
4
5
1
1
1
5
4
3
3
2
1
3
3
4
3
2
3
1
3
3
6
3
0
2
4
5
1
1
1
5
4
3
3
2
1
3
3
4
3
2
3
1
3
3
6
3
0
2
4
5
1
1
1
5
4
3
3
2
1
3
3
4
3
2
3
1
3
3
6
3
0
2
4
5
1
1
1
5
4
3
3
2
1
3
3
4
3
2
2
1
3
3
5
3
0
2
4
5
1
1
1
5
4
3
3
2
1
3
3
4
3
2
2
1
3
3
5
3
0
2
4
5
1
1
1
5
4
3
3
2
1
3
3
4
3
2
2
1
3
3
5
3
0
2
4
5
1
1
1
5
4
3
3
2
1
3
3
4
3
2
2
1
3
3
5
3
0
2
4
5
1
1
1
5
4
3
3
2
1
3
3
4
3
2
2
1
3
3
5
3
0
2
4
5
1
1
1
5
4
3
3
2
1
3
3
4
3
2
2
1
3
3
4
2
0
2
4
5
1
1
1
5
4
3
3
2
1
3
3
4
3
2
2
1
3
3
5
3
0
2
4
5
1
1
1
5
4
3
3
2
1
3
3
4
3
2
2
1
3
3
5
3
0
2
4
5
1
1
1
5
4
3
3
2
1
3
3
4
3
2
2
1
3
3
5
3
0
2
4
5
1
1
1
5
4
3
3
2
1
3
3
4
3
2
2
1
3
3
4
2
0
2
4
5
1
1
1
5
4
3
3
2
1
3
3
4
3
2
2
1
3
3
5
3
0
2
4
5
1
1
1
5
4
3
3
2
1
3
3
4
3
2
2
1
3
3
5
3
0
2
4
5
1
1
1
5
4
3
3
2
1
3
3
4
3
2
2
1
3
3
5
3
0
2
4
5
1
1
1
5
4
3
3
2
1
3
3
4
3
2
2
1
3
3
5
3
0
2
4
5
1
1
1
5
4
3
3
2
1
3
3
4
3
2
2
1
3
3
5
3
0
2
4
5
1
1
1
5
4
3
3
2
1
3
3
4
3
2
2
1
3
3
5
3
0
2
4
5
1
1
1
5
4
3
3
2
1
3
3
4
3
2
2
1
3
3
5
3
0
2
4
5
1
1
1
5
4
3
3
2
1
3
3
4
3
2
2
1
3
3
5
3
0
2
4
5
1
1
1
5
4
3
3
2
1
3
3
4
3
2
2
1
3
3
5
3
0
2
4
5
1
1
1
5
4
3
3
2
1
3
3
4
3
2
2
1
3
3
5
3
0
2
4
5
1
1
1
5
4
3
3
2
1
3
3
4
3
2
2
1
3
3
5
3
0
2
4
5
1
1
1
5
4
3
3
2
1
3
3
4
3
2
2
1
3
3
5
3
0
2
4
5
1
1
1
5
4
3
3
2
1
3
3
4
3
2
2
1
3
3
5
3
0
2
4
5
1
1
1
5
4
3
3
2
1
3
3
4
3
2
2
1
3
3
5
3
0
2
4
5
1
1
1
5
4
3
3
2
1
3
3
4
3
2
2
1
3
3
5
3
0
2
4
5
1
1
1
5
4
3
3
2
1
3
3
4
3
2
2
1
3
3
5
3
0
2
4
5
1
1
1
5
4
3
3
2
2
3
3
4
3
2
2
1
3
3
6
3
0
2
4
5
1
1
1
5
4
3
3
2
2
3
3
4
3
2
2
1
3
3
6
3
0
2
4
5
1
1
1
5
4
3
3
2
1
3
3
4
3
2
2
1
3
3
5
3
0
2
4
5
1
1
1
5
4
3
3
2
1
3
3
4
3
2
2
1
3
3
5
3
0
2
4
4
1
1
1
5
4
3
3
2
1
2
3
4
3
2
2
1
3
3
5
3
0
2
4
4
1
1
1
5
4
3
3
2
1
2
3
4
3
2
2
1
3
3
5
3
0
2
4
4
1
1
1
5
4
3
3
2
1
2
3
4
3
2
2
1
3
3
5
3
0
2
4
4
1
1
1
5
4
3
3
2
1
3
3
4
3
2
2
1
3
3
4
3
0
2
4
3
1
1
1
5
4
3
3
2
1
2
3
4
3
2
2
1
3
3
4
3
0
2
4
5
1
1
1
5
4
3
3
2
1
3
3
4
3
2
2
1
3
3
5
3
0
2
4
4
1
1
1
5
4
3
3
2
1
2
3
4
3
2
2
1
3
3
5
3
0
2
4
4
1
1
1
5
4
3
3
2
1
2
3
4
3
2
2
1
3
3
5
3
0
2
4
5
1
1
1
5
4
3
3
2
1
3
3
4
3
2
2
1
3
3
5
3
0
2
4
5
1
1
1
5
4
3
3
2
1
3
3
4
3
2
2
1
3
3
5
3
0
2
4
4
1
1
1
5
3
2
3
2
1
2
3
4
3
2
2
1
3
3
5
3
0
2
4
5
1
1
1
5
4
3
3
2
1
3
3
4
3
2
2
1
3
3
5
3
0
2
4
5
1
1
1
5
4
3
3
2
1
3
3
4
3
2
2
1
3
3
5
3
0
2
4
5
1
1
1
5
4
3
3
2
1
3
3
4
3
2
2
1
3
3
5
3
0
2
4
5
1
1
1
5
4
3
3
2
1
3
3
4
3
2
2
1
3
3
5
3
0
2
4
5
1
1
1
5
4
3
3
2
1
3
3
4
3
2
2
1
3
3
5
3
0
2
4
5
1
1
1
5
4
3
3
2
1
3
3
4
3
2
2
1
3
3
5
3
0
2
4
5
1
1
1
5
4
3
3
2
1
3
3
4
3
2
2
1
3
3
5
3
0
2
4
5
1
1
1
5
4
3
3
2
1
3
3
4
3
2
2
1
3
3
5
3
0
2
4
5
1
1
1
5
4
3
3
2
1
3
3
4
3
2
2
1
3
3
5
3
0
2
4
5
1
1
1
5
4
3
3
2
1
3
3
4
3
2
2
1
3
3
5
3
0
2
4
5
1
1
1
5
4
3
3
2
1
3
3
4
3
2
2
1
3
3
5
3
0
2
4
5
1
1
1
5
4
3
3
2
1
3
3
4
3
2
2
1
3
3
5
3
0
2
4
5
1
1
1
5
4
3
3
2
1
3
3
4
3
2
2
1
3
3
5
3
0
2
4
4
1
1
1
5
4
3
3
2
1
2
3
4
3
2
2
1
3
3
5
3
0
2
4
5
1
1
1
5
4
3
3
2
2
3
3
4
3
2
2
2
3
3
5
3
0
2
4
4
1
1
1
5
4
3
3
2
2
2
3
4
3
2
2
2
3
3
5
3
0
2
4
4
1
1
1
5
4
3
3
2
2
2
3
4
3
2
2
2
3
3
5
3
0
2
4
5
1
1
1
5
4
3
3
2
2
3
3
4
3
2
2
2
3
3
5
3
0
2
4
5
1
1
1
5
4
3
3
2
2
3
3
4
3
2
2
2
3
3
5
3
0
2
4
4
1
1
1
5
3
2
3
2
2
2
3
4
3
2
2
2
3
3
5
3
0
2
4
5
1
1
1
5
3
2
3
2
1
3
3
4
3
2
2
1
3
3
5
3
0
2
4
5
1
1
1
5
3
2
3
2
1
3
3
4
3
2
2
1
3
3
5
3
0
2
4
5
1
1
1
5
3
2
3
2
2
3
3
4
3
2
2
2
3
3
5
3
0
2
4
5
1
1
1
5
4
3
3
2
1
3
3
4
3
2
2
1
3
3
5
3
0
2
4
5
1
1
1
5
3
2
3
2
1
3
3
4
3
2
2
1
3
3
5
3
0
2
4
5
1
1
1
5
3
2
3
2
1
3
3
4
3
2
2
1
3
3
5
3
0
2
4
5
1
1
1
5
4
3
3
3
1
3
3
4
3
2
2
2
3
3
5
3
0
2
4
5
1
1
1
5
4
3
3
2
2
3
3
4
3
2
2
2
3
3
5
3
0
2
4
5
1
1
1
5
4
3
3
2
1
3
3
4
3
2
2
1
3
3
5
3
0
2
4
5
1
1
1
5
4
3
3
2
1
3
3
4
3
2
2
1
3
3
5
3
0
2
4
5
1
1
1
5
3
2
3
2
1
3
3
4
3
2
2
1
3
3
5
3
0
2
4
5
1
1
1
5
3
2
3
2
1
3
3
4
3
2
2
1
3
3
5
3
0
2
4
5
1
1
1
5
3
2
3
2
1
3
3
4
3
2
2
1
3
3
5
3
0
2
4
5
1
1
1
5
3
2
3
2
2
3
3
4
3
2
2
2
3
3
5
3
0
2
4
5
1
1
1
5
2
2
3
2
1
3
3
4
3
2
2
1
3
3
4
3
0
2
4
4
1
1
1
5
3
2
3
2
1
2
3
4
3
2
2
1
3
3
5
3
0
2
4
5
1
1
1
5
3
2
3
2
1
3
3
4
3
2
2
1
3
3
5
3
0
2
4
5
1
1
1
5
3
2
3
2
1
3
3
4
3
2
2
1
3
3
5
3
0
2
4
5
1
1
1
5
4
3
3
2
1
3
3
4
3
2
2
1
3
3
5
3
0
2
4
5
1
1
1
5
3
2
3
2
1
3
3
4
3
2
2
1
3
3
5
3
0
2
4
5
1
1
1
5
4
3
3
2
1
3
3
4
3
2
2
1
3
3
5
3
0
2
4
5
1
1
1
5
4
3
3
2
1
3
3
4
3
2
2
1
3
3
5
3
0
2
4
5
1
1
1
5
4
3
3
2
1
3
3
4
3
2
2
1
3
3
5
3
0
2
4
4
1
1
1
5
4
3
3
2
1
2
3
4
3
2
2
1
3
3
5
3
0
2
4
5
1
1
1
5
4
3
3
2
1
3
3
4
3
2
2
1
3
3
5
3
0
2
4
4
1
1
1
5
3
2
3
3
1
3
3
4
2
2
2
2
3
3
5
3
0
2
4
5
1
1
1
5
3
2
3
3
1
3
3
4
3
2
2
2
3
3
5
3
0
2
4
5
1
1
1
5
3
2
3
3
1
3
3
4
3
2
2
2
3
3
5
3
0
2
4
5
1
1
1
5
3
2
3
3
1
3
3
4
3
2
2
2
3
3
5
3
0
2
4
5
1
1
1
5
3
2
3
3
1
3
3
4
3
2
2
2
3
3
5
3
0
2
4
5
1
1
1
5
3
2
3
3
1
3
3
4
3
2
2
2
3
3
5
3
0
2
4
5
1
1
1
5
3
2
3
3
1
3
3
4
3
2
2
2
3
3
5
3
0
2
4
5
1
1
1
5
3
2
3
3
1
3
3
4
3
2
2
2
3
3
5
3
0
2
4
5
1
1
1
5
3
2
3
3
1
3
3
4
3
2
2
2
3
3
5
3
0
2
4
5
1
1
1
5
3
2
3
3
1
3
3
4
3
2
2
2
3
3
5
3
0
2
4
5
1
1
1
5
3
2
3
3
1
3
3
4
3
2
2
2
3
3
5
3
0
2
4
5
1
1
1
5
3
2
3
3
1
3
3
4
3
2
2
2
3
3
5
3
0
2
4
5
1
1
1
5
3
2
3
3
1
3
3
4
3
2
2
2
3
3
5
3
0
2
4
5
1
1
1
5
3
2
3
3
1
3
3
4
3
2
2
2
3
3
5
3
0
2
4
5
1
1
1
5
2
2
3
3
1
3
3
4
3
2
2
2
3
3
4
3
0
2
4
5
1
1
1
5
4
2
3
3
2
3
3
4
3
2
2
2
3
3
5
3
0
2
4
5
1
1
1
5
3
2
3
3
1
3
3
4
3
2
2
2
3
3
5
3
0
2
4
5
1
1
1
5
2
2
3
3
1
3
3
4
3
2
2
2
3
3
4
3
0
2
4
5
1
1
1
5
3
2
3
3
1
3
3
4
3
2
2
2
3
3
5
3
0
2
4
5
1
1
1
5
3
2
3
3
1
3
3
4
3
2
2
2
3
3
5
3
0
2
4
5
1
1
1
5
3
2
3
3
1
3
3
4
3
2
2
2
3
3
5
3
0
2
4
5
1
1
1
5
3
2
3
3
1
3
3
4
3
2
2
2
3
3
5
3
0
2
4
5
1
1
1
5
3
2
3
3
1
3
3
4
3
2
2
2
3
3
5
3
0
2
4
5
1
1
1
5
3
2
3
3
1
3
3
4
3
2
2
2
3
3
5
3
0
2
4
5
1
1
1
5
3
2
3
3
1
3
3
4
3
2
2
2
3
3
5
3
0
2
4
5
1
1
1
5
2
2
3
3
1
3
3
4
3
2
2
2
3
3
4
3
0
2
4
5
1
1
1
5
2
2
3
3
1
3
3
4
3
2
2
2
3
3
4
3
0
2
4
5
1
1
1
5
3
2
3
3
1
3
3
4
3
2
2
2
3
3
5
3
0
2
4
5
1
1
1
5
3
2
3
3
1
3
3
4
3
2
2
2
3
3
5
3
0
2
4
4
1
1
1
5
3
2
3
3
1
2
3
4
3
2
2
2
3
3
5
3
0
2
4
5
1
1
1
5
3
2
3
3
1
3
3
4
3
2
2
2
3
3
5
3
0
2
4
5
1
1
1
5
3
2
3
3
1
3
3
4
3
2
2
2
3
3
5
3
0
2
4
5
1
1
1
5
3
2
3
3
1
3
3
4
3
2
2
2
3
3
5
3
0
2
4
5
1
1
1
5
3
2
3
3
1
3
3
4
3
2
2
2
3
3
5
3
0
2
4
5
1
1
1
5
3
2
3
3
1
3
3
4
3
2
2
2
3
3
5
3
0
2
4
5
1
1
1
5
3
2
3
3
1
3
3
4
3
2
2
2
3
3
5
3
0
2
4
5
1
1
1
5
3
2
3
3
1
3
3
4
3
2
2
2
3
3
5
3
0
2
4
5
1
1
1
5
3
2
3
3
1
3
3
4
3
2
2
2
3
3
5
3
0
2
4
5
1
1
1
5
3
2
3
3
1
3
3
4
3
2
2
2
3
3
5
3
0
2
4
5
1
1
1
5
4
3
3
3
1
3
3
4
3
2
2
2
3
3
5
3
0
2
4
4
1
1
1
5
3
2
3
3
1
3
3
4
2
2
2
2
3
3
5
3
0
2
4
4
1
1
1
5
3
2
3
3
1
3
3
4
2
2
2
2
3
3
5
3
0
2
4
5
1
1
1
5
3
2
3
3
1
3
3
4
3
2
2
2
3
3
5
3
0
2
4
5
1
1
1
5
3
2
3
3
1
3
3
4
3
2
2
2
3
3
5
3
0
2
4
5
1
1
1
5
3
2
3
3
1
3
3
4
3
2
2
2
3
3
5
3
0
2
4
5
1
1
1
5
3
2
3
3
1
3
3
4
3
2
2
2
3
3
5
3
0
2
4
5
1
1
1
5
3
2
3
3
1
3
3
4
3
2
2
2
3
3
5
3
0
2
4
5
1
1
1
5
3
2
3
3
1
3
3
4
3
2
2
2
3
3
5
3
0
2
4
5
1
1
1
5
3
2
3
3
1
3
3
4
3
2
2
2
3
3
5
3
0
2
4
5
1
1
1
5
3
2
3
3
1
3
3
4
3
2
2
2
3
3
5
3
0
2
4
5
1
1
1
5
3
2
3
3
2
3
3
4
3
2
2
3
3
3
5
3
0
2
4
5
1
1
1
5
3
2
3
3
2
3
3
4
3
2
2
3
3
3
5
3
0
2
4
5
1
1
1
5
3
2
3
3
2
3
3
4
3
2
2
3
3
3
5
3
0
2
4
5
1
1
1
5
3
2
3
3
2
3
3
4
3
2
2
3
3
3
5
3
0
2
4
5
1
1
1
5
3
2
3
3
2
3
3
4
3
2
2
3
3
3
5
3
0
2
4
5
1
1
1
5
3
2
3
3
2
3
3
4
3
2
2
3
3
3
5
3
0
2
4
5
1
1
1
5
3
2
3
3
2
3
3
4
3
2
2
3
3
3
5
3
0
2
4
5
1
1
1
5
3
2
3
3
2
3
3
4
3
2
2
3
3
3
5
3
0
2
4
4
1
1
1
5
3
2
3
3
2
2
3
4
3
2
2
3
3
3
5
3
0
2
4
4
1
1
1
5
3
2
3
3
2
2
3
4
3
2
2
3
3
3
5
3
0
2
4
5
1
1
1
5
3
2
3
3
2
3
3
4
3
2
2
3
3
3
5
3
0
2
4
5
1
1
1
5
3
2
3
3
2
3
3
4
3
2
2
3
3
3
5
3
0
2
4
5
1
1
1
5
3
2
3
3
2
3
3
4
3
2
2
3
3
3
5
3
0
2
4
5
1
1
1
5
3
2
3
3
1
3
3
4
3
2
2
2
3
3
5
3
0
2
4
4
1
1
1
5
3
2
3
3
2
3
3
4
2
2
2
3
3
3
5
3
0
2
4
4
1
1
1
5
3
2
3
3
1
3
3
4
2
2
2
2
3
3
5
3
0
2
4
5
1
1
1
5
3
2
3
3
1
3
3
4
3
2
2
2
3
3
5
3
0
2
4
5
1
1
1
5
3
2
3
3
2
3
3
4
3
2
2
3
3
3
5
3
0
2
4
5
1
1
1
5
3
2
3
3
2
3
3
4
3
2
2
3
3
3
5
3
0
2
4
5
1
1
1
5
3
2
3
3
2
3
3
4
3
2
2
3
3
3
5
3
0
2
4
5
1
1
1
5
3
2
3
3
2
3
3
4
3
2
2
3
3
3
5
3
0
2
4
5
1
1
1
5
3
2
3
3
2
3
3
4
3
2
2
3
3
3
5
3
0
2
4
5
1
1
1
5
3
2
3
3
2
3
3
4
3
2
2
3
3
3
5
3
0
2
4
5
1
1
1
5
3
2
3
3
1
3
3
4
3
2
2
2
3
3
5
3
0
2
4
5
1
1
1
5
3
2
3
3
1
3
3
4
3
2
2
1
3
3
5
3
0
2
3
5
1
1
1
5
3
2
3
3
2
3
3
4
3
2
2
2
3
3
5
3
0
2
3
5
1
1
1
5
3
2
3
3
1
3
3
4
3
2
2
1
3
3
5
3
0
2
3
5
1
1
1
5
3
2
3
3
1
3
3
4
3
2
2
1
3
3
5
3
0
2
3
5
1
1
1
5
3
2
3
3
1
3
3
4
3
2
2
1
3
3
5
3
0
2
3
5
1
1
1
5
3
2
3
3
1
3
3
4
3
2
2
1
3
3
5
3
0
2
3
5
1
1
1
5
3
2
3
3
1
3
3
4
3
2
2
1
3
3
5
3
0
2
3
5
1
1
1
5
3
2
3
3
1
3
3
4
3
2
2
1
3
3
5
3
0
2
3
5
1
1
1
5
3
2
3
3
1
3
3
4
3
2
2
2
3
3
5
3
0
2
4
5
1
1
1
5
3
2
3
3
1
3
3
4
3
2
2
1
3
3
4
2
0
2
3
5
1
1
1
5
3
2
3
3
1
3
3
4
3
2
2
1
3
3
4
2
0
2
3
5
1
1
1
5
3
2
3
3
1
3
3
4
3
2
2
1
3
3
4
2
0
2
3
5
1
1
1
5
3
2
3
3
1
3
3
4
3
2
2
2
3
3
5
3
0
2
4
5
1
1
1
5
3
2
3
3
1
3
3
4
3
2
2
2
3
3
5
3
0
2
4
5
1
1
1
5
3
2
3
3
1
3
3
4
3
2
2
2
3
3
5
3
0
2
4
5
1
1
1
5
3
2
3
3
1
3
3
4
3
2
2
2
3
3
5
3
0
2
4
5
1
1
1
5
3
2
3
3
1
3
3
4
3
2
2
2
3
3
5
3
0
2
4
5
1
1
1
5
3
2
3
3
1
3
3
4
3
2
2
1
3
3
5
3
0
2
3
5
1
1
1
5
3
2
3
3
1
3
3
4
3
2
2
2
3
3
5
3
0
2
4
5
1
1
1
5
3
2
3
3
1
3
3
4
3
2
2
2
3
3
5
3
0
2
4
5
1
1
1
5
3
2
3
3
1
3
3
4
3
2
2
2
3
3
5
3
0
2
4
5
1
1
1
5
3
2
3
3
1
3
3
4
3
2
2
2
3
3
5
3
0
2
4
4
1
1
1
5
3
2
3
3
1
2
3
4
3
2
2
1
3
3
5
3
0
2
3
4
1
1
1
5
3
2
3
3
1
2
3
4
3
2
2
2
3
3
5
3
0
2
4
4
1
1
1
5
3
2
3
3
1
2
3
4
3
2
2
2
3
3
5
3
0
2
4
4
1
1
1
5
3
2
3
3
1
2
3
4
3
2
2
2
3
3
5
3
0
2
4
4
1
1
1
5
4
2
3
3
2
2
3
4
3
2
2
1
3
3
5
3
0
2
3
4
1
1
1
5
4
2
3
3
2
2
3
4
3
2
2
1
3
3
5
3
0
2
3
4
1
1
1
5
3
2
3
3
1
2
3
4
3
2
2
2
3
3
5
3
0
2
4
4
1
1
1
5
3
2
3
3
1
2
3
4
3
2
2
1
3
3
5
3
0
2
3
4
1
1
1
5
3
2
3
3
1
2
3
4
3
2
2
1
3
3
5
3
0
2
3
3
1
1
1
5
3
2
3
3
1
2
3
4
2
2
2
1
3
3
5
3
0
2
3
4
1
1
1
5
3
2
3
3
1
2
3
4
3
2
2
1
3
3
5
3
0
2
3
4
1
1
1
5
3
2
3
3
1
2
3
4
3
2
2
1
3
3
5
3
0
2
3
4
1
1
1
5
3
2
3
3
1
2
3
4
3
2
2
1
3
3
5
3
0
2
3
4
1
1
1
5
3
2
3
3
1
2
3
4
3
2
2
1
3
3
5
3
0
2
3
4
1
1
1
5
3
2
3
3
1
2
3
4
3
2
2
1
3
3
5
3
0
2
3
4
1
1
1
5
3
2
3
3
1
2
3
4
3
2
2
1
3
3
5
3
0
2
3
4
1
1
1
5
3
2
3
3
1
2
3
4
3
2
2
1
3
3
5
3
0
2
3
4
1
1
1
5
3
2
3
3
1
2
3
4
3
2
2
1
3
3
5
3
0
2
3
4
1
1
1
5
3
2
3
3
1
2
3
4
3
2
2
1
3
3
5
3
0
2
3
4
1
1
1
5
3
2
3
3
1
2
3
4
3
2
2
1
3
3
5
3
0
2
3
4
1
1
1
5
3
2
3
3
1
2
3
4
3
2
2
1
3
3
5
3
0
2
3
4
1
1
1
5
3
2
3
3
1
2
3
4
3
2
2
1
3
3
5
3
0
2
3
4
1
1
1
5
4
3
3
3
1
2
3
4
3
2
2
1
3
3
5
3
0
2
3
4
1
1
1
5
3
2
3
3
1
2
3
4
3
2
2
1
3
3
5
3
0
2
3
4
1
1
1
5
4
3
3
3
1
2
3
4
3
2
2
1
3
3
5
3
0
2
3
4
1
1
1
5
3
2
3
3
1
2
3
4
3
2
2
1
3
3
5
3
0
2
3
4
1
1
1
5
4
3
3
3
1
2
3
4
3
2
2
1
3
3
5
3
0
2
3
4
1
1
1
5
4
3
3
3
1
2
3
4
3
2
2
1
3
3
5
3
0
2
3
4
1
1
1
5
4
3
3
3
1
2
3
4
3
2
2
1
3
3
5
3
0
2
3
4
1
1
1
5
4
3
3
3
1
2
3
4
3
2
2
1
3
3
5
3
0
2
3
4
1
1
1
5
4
3
3
3
1
2
3
4
3
2
2
1
3
3
5
3
0
2
3
4
1
1
1
5
4
3
3
3
1
2
3
4
3
2
2
2
3
3
5
3
0
2
4
4
1
1
1
5
4
3
3
3
1
2
3
4
3
2
2
2
3
3
5
3
0
2
4
4
1
1
1
5
3
2
3
3
1
2
3
4
2
2
2
1
3
2
5
3
0
2
3
4
1
1
1
5
3
2
3
3
1
2
3
4
3
2
2
2
3
3
5
3
0
2
4
4
1
1
1
5
3
2
3
3
1
2
3
4
3
2
2
1
3
3
5
3
0
2
3
4
1
1
1
5
3
2
3
3
1
2
3
4
3
2
2
1
3
3
5
3
0
2
3
4
1
1
1
5
3
2
3
3
1
2
3
4
3
2
2
1
3
3
5
3
0
2
3
4
1
1
1
5
4
2
3
3
2
2
3
4
2
2
2
1
3
2
5
3
0
2
3
4
1
1
1
5
3
2
3
3
1
2
3
4
3
2
2
1
3
3
5
3
0
2
3
4
1
1
1
5
4
3
3
3
1
2
3
4
3
2
2
1
3
3
5
3
0
2
3
4
1
1
1
5
3
2
3
3
1
2
3
4
3
2
2
1
3
3
5
3
0
2
3
4
1
1
1
5
3
2
3
3
1
2
3
4
3
2
2
1
3
3
5
3
0
2
3
4
1
1
1
5
3
2
3
3
1
2
3
4
3
2
2
1
3
3
5
3
0
2
3
4
1
1
1
5
3
2
3
3
1
2
3
4
3
2
2
1
3
3
5
3
0
2
3
4
1
1
1
5
3
2
3
3
1
2
3
4
3
2
2
1
3
3
5
3
0
2
3
4
1
1
1
5
3
2
3
3
1
2
3
4
3
2
2
1
3
3
5
3
0
2
3
4
1
1
1
5
3
2
3
3
1
2
3
4
3
2
2
1
3
3
5
3
0
2
3
4
1
1
1
5
3
2
3
3
1
2
3
4
3
2
2
1
3
3
5
3
0
2
3
4
1
1
1
5
3
2
3
3
1
2
3
4
3
2
2
1
3
3
5
3
0
2
3
4
1
1
1
5
3
2
3
3
1
2
3
4
3
2
2
1
3
3
5
3
0
2
3
4
1
1
1
5
3
2
3
3
1
2
3
4
3
2
2
1
3
3
5
3
0
2
3
4
1
1
1
5
3
2
3
3
1
2
3
4
3
2
2
1
3
3
5
3
0
2
3
4
1
1
1
5
3
2
3
3
1
2
3
4
3
2
2
1
3
3
5
3
0
2
3
4
1
1
1
5
3
2
3
3
1
2
3
4
3
2
2
1
3
3
5
3
0
2
3
4
1
1
1
5
3
2
3
3
1
2
3
4
3
2
2
1
3
3
5
3
0
2
3
4
1
1
1
5
3
2
3
3
1
2
3
4
3
2
2
1
3
3
5
3
0
2
3
4
1
1
1
5
3
2
3
3
1
2
3
4
3
2
2
1
3
3
5
3
0
2
3
4
1
1
1
5
3
2
3
3
1
2
3
4
3
2
2
1
3
3
5
3
0
2
3
4
1
1
1
5
3
2
3
3
1
2
3
4
3
2
2
1
3
3
5
3
0
2
3
4
1
1
1
5
3
2
3
3
1
2
3
4
3
2
2
1
3
3
5
3
0
2
3
4
1
1
1
5
3
2
3
3
1
2
3
4
3
2
2
1
3
3
5
3
0
2
3
4
1
1
1
5
3
2
3
3
1
2
3
4
3
2
2
1
3
3
5
3
0
2
3
4
1
1
1
5
3
2
3
3
1
2
3
4
3
2
2
1
3
3
5
3
0
2
3
4
1
1
1
5
3
2
3
3
1
2
3
4
3
2
2
1
3
3
5
3
0
2
3
4
1
1
1
5
3
2
3
3
1
2
3
4
3
2
2
1
3
3
5
3
0
2
3
4
1
1
1
5
3
2
3
3
1
2
3
4
3
2
2
1
3
3
5
3
0
2
3
4
1
1
1
5
3
2
3
3
1
2
3
4
3
2
2
1
3
3
5
3
0
2
3
4
1
1
1
5
3
2
3
3
1
2
3
4
3
2
2
1
3
3
5
3
0
2
3
4
1
1
1
5
3
2
3
3
1
2
3
4
3
2
2
1
3
3
5
3
0
2
3
4
1
1
1
5
3
2
3
3
1
2
3
4
3
2
2
1
3
3
5
3
0
2
3
4
1
1
1
5
3
2
3
3
1
2
3
4
3
2
2
1
3
3
5
3
0
2
3
4
1
1
1
5
3
2
3
3
1
2
3
4
3
2
2
1
3
3
5
3
0
2
3
4
1
1
1
5
3
2
3
3
1
2
3
4
3
2
2
1
3
3
5
3
0
2
3
4
1
1
1
5
3
2
3
3
1
2
3
4
3
2
2
1
3
3
5
3
0
2
3
4
1
1
1
5
3
2
3
3
1
2
3
4
3
2
2
1
3
3
5
3
0
2
3
4
1
1
1
5
3
2
3
3
1
2
3
4
3
2
2
1
3
3
5
3
0
2
3
4
1
1
1
5
3
2
3
3
1
2
3
4
3
2
2
1
3
3
5
3
0
2
3
4
1
1
1
5
3
2
3
3
1
2
3
4
3
2
2
1
3
3
5
3
0
2
3
4
1
1
1
5
3
2
3
3
1
2
3
4
3
2
2
1
3
3
5
3
0
2
3
4
1
1
1
5
3
2
3
3
1
2
3
4
3
2
2
1
3
3
5
3
0
2
3
4
1
1
1
5
3
2
3
3
1
2
3
4
3
2
2
1
3
3
5
3
0
2
3
4
1
1
1
5
3
2
3
3
1
2
3
4
3
2
2
1
3
3
5
3
0
2
3
4
1
1
1
5
3
2
3
3
1
2
3
4
3
2
2
1
3
3
5
3
0
2
3
4
1
1
1
5
3
2
3
3
1
2
3
4
3
2
2
1
3
3
5
3
0
2
3
4
1
1
1
5
3
2
3
3
1
2
3
4
3
2
2
1
3
3
5
3
0
2
3
4
1
1
1
5
3
2
3
3
1
2
3
4
3
2
2
1
3
3
5
3
0
2
3
4
1
1
1
5
3
2
3
3
1
2
3
4
3
2
2
1
3
3
5
3
0
2
3
4
1
1
1
5
3
2
3
3
1
2
3
4
3
2
2
1
3
3
5
3
0
2
3
4
1
1
1
5
3
2
3
3
1
2
3
4
3
2
2
1
3
3
5
3
0
2
3
4
1
1
1
5
3
2
3
3
1
2
3
4
3
2
2
1
3
3
5
3
0
2
3
4
1
1
1
5
3
2
3
3
1
2
3
4
3
2
2
1
3
3
5
3
0
2
3
4
1
1
1
5
3
2
3
3
1
2
3
4
3
2
2
1
3
3
5
3
0
2
3
4
1
1
1
5
3
2
3
3
1
2
3
4
3
2
2
1
3
3
5
3
0
2
3
4
1
1
1
5
3
2
3
3
1
2
3
4
3
2
2
1
3
3
5
3
0
2
3
4
1
1
1
5
3
2
3
3
1
2
3
4
3
2
2
1
3
3
5
3
0
2
3
4
1
1
1
5
3
2
3
3
1
2
3
4
3
2
2
1
3
3
5
3
0
2
3
4
1
1
1
5
3
2
3
3
1
2
3
4
3
2
2
1
3
3
5
3
0
2
3
4
1
1
1
5
3
2
3
3
1
2
3
4
3
2
2
1
3
3
5
3
0
2
3
4
1
1
1
5
3
2
3
3
1
2
3
4
3
2
2
1
3
3
5
3
0
2
3
4
1
1
1
5
3
2
3
3
1
2
3
4
3
2
2
1
3
3
5
3
0
2
3
4
1
1
1
5
3
2
3
3
1
2
3
4
3
2
2
1
3
3
5
3
0
2
3
4
1
1
1
5
3
2
3
3
1
2
3
4
3
2
2
1
3
3
5
3
0
2
3
4
1
1
1
5
3
2
3
3
1
2
3
4
3
2
2
1
3
3
5
3
0
2
3
4
1
1
1
5
3
2
3
3
2
2
3
4
3
2
2
2
3
3
5
3
0
2
3
5
1
1
1
5
3
2
3
3
1
3
3
4
3
2
2
1
3
3
5
3
0
2
3
5
1
1
1
5
3
2
3
3
1
3
3
4
3
2
2
1
3
3
5
3
0
2
3
5
1
1
1
5
4
3
3
3
1
3
3
4
3
2
2
1
3
3
5
3
0
2
3
4
1
1
1
5
4
3
3
3
1
2
3
4
3
2
2
1
3
3
5
3
0
2
3
5
1
1
1
5
4
3
3
3
1
3
3
4
3
2
2
1
3
3
5
3
0
2
3
5
1
1
1
5
4
3
3
3
1
3
3
4
3
2
2
1
3
3
5
3
0
2
3
5
1
1
1
5
4
3
3
3
1
3
3
4
3
2
2
1
3
3
5
3
0
2
3
5
1
1
1
5
4
3
3
3
1
3
3
4
3
2
2
1
3
3
5
3
0
2
3
5
1
1
1
5
4
3
3
3
1
3
3
4
3
2
2
1
3
3
5
3
0
2
3
5
1
1
1
5
3
2
3
3
1
3
3
4
3
2
2
1
3
3
5
3
0
2
3
5
1
1
1
5
3
2
3
3
1
3
3
4
3
2
2
1
3
3
5
3
0
2
3
5
1
1
1
5
3
2
3
3
1
3
3
4
3
2
2
1
3
3
5
3
0
2
3
5
1
1
1
5
3
2
3
3
1
3
3
4
3
2
2
1
3
3
5
3
0
2
3
5
1
1
1
5
3
2
3
3
1
3
3
4
3
2
2
1
3
3
5
3
0
2
3
5
1
1
1
5
3
2
3
3
1
3
3
4
3
2
2
1
3
3
5
3
0
2
3
5
1
1
1
5
3
2
3
3
1
3
3
4
3
2
2
1
3
3
5
3
0
2
3
5
1
1
1
5
3
2
3
3
1
3
3
4
3
2
2
1
3
3
5
3
0
2
3
5
1
1
1
5
3
2
3
3
1
3
3
4
3
2
2
1
3
3
5
3
0
2
3
5
1
1
1
5
4
3
3
3
1
3
3
4
3
2
2
1
3
3
5
3
0
2
3
5
1
1
1
5
3
2
3
3
1
3
3
4
3
2
2
1
3
3
5
3
0
2
3
5
1
1
1
5
4
3
3
3
1
3
3
4
3
2
2
1
3
3
5
3
0
2
3
5
1
1
1
5
4
3
3
3
1
3
3
4
3
2
2
1
3
3
5
3
0
2
3
5
1
1
1
5
4
3
3
3
1
3
3
4
3
2
2
1
3
3
5
3
0
2
3
5
1
1
1
5
4
3
3
3
1
3
3
4
3
2
2
1
3
3
5
3
0
2
3
5
1
1
1
5
4
3
3
3
1
3
3
4
3
2
2
1
3
3
5
3
0
2
3
5
1
1
1
5
4
3
3
3
1
3
3
4
3
2
2
1
3
3
5
3
0
2
3
5
1
1
1
5
4
3
3
3
1
3
3
4
3
2
2
2
3
3
5
3
0
2
4
5
1
1
1
5
5
3
3
3
2
3
3
4
3
2
2
1
3
3
5
3
0
2
3
5
1
1
1
5
5
3
3
3
2
3
3
4
3
2
2
1
3
3
5
3
0
2
3
5
1
1
1
5
5
3
3
3
2
3
3
4
3
2
2
1
3
3
5
3
0
2
3
5
1
1
1
5
5
3
3
3
2
3
3
4
3
2
2
1
3
3
5
3
0
2
3
5
1
1
1
5
4
3
3
3
1
3
3
4
3
2
2
1
3
3
5
3
0
2
3
5
1
1
1
5
4
3
3
3
1
3
3
4
3
2
2
1
3
3
5
3
0
2
3
5
1
1
1
5
5
3
3
3
2
3
3
4
3
2
2
1
3
3
5
3
0
2
3
5
1
1
1
5
4
2
3
3
2
3
3
4
3
2
2
1
3
3
5
3
0
2
3
5
1
1
1
5
4
2
3
3
2
3
3
4
3
2
2
1
3
3
5
3
0
2
3
5
1
1
1
5
5
3
3
3
2
3
3
4
3
2
2
1
3
3
5
3
0
2
3
5
1
1
1
5
5
3
3
3
2
3
3
4
3
2
2
1
3
3
5
3
0
2
3
5
1
1
1
5
5
3
3
3
2
3
3
4
3
2
2
1
3
3
5
3
0
2
3
5
1
1
1
5
5
3
3
3
2
3
3
4
3
2
2
1
3
3
5
3
0
2
3
5
1
1
1
5
5
3
3
3
2
3
3
4
3
2
2
1
3
3
5
3
0
2
3
5
1
1
1
5
5
3
3
3
2
3
3
4
3
2
2
1
3
3
5
3
0
2
3
5
1
1
1
5
5
3
3
3
2
3
3
4
3
2
2
1
3
3
5
3
0
2
3
5
1
1
1
5
5
3
3
3
2
3
3
4
3
2
2
1
3
3
5
3
0
2
3
5
1
1
1
5
5
3
3
3
2
3
3
4
3
2
2
1
3
3
5
3
0
2
3
5
1
1
1
5
5
3
3
3
2
3
3
4
3
2
2
1
3
3
5
3
0
2
3
5
1
1
1
5
5
3
3
3
2
3
3
4
3
2
2
1
3
3
5
3
0
2
3
5
1
1
1
5
5
3
3
3
2
3
3
4
3
2
2
1
3
3
5
3
0
2
3
5
1
1
1
5
5
3
3
3
2
3
3
4
3
2
2
1
3
3
5
3
0
2
3
5
1
1
1
5
5
3
3
3
2
3
3
4
3
2
2
1
3
3
5
3
0
2
3
5
1
1
1
5
5
3
3
3
2
3
3
4
3
2
2
1
3
3
5
3
0
2
3
5
1
1
1
5
5
3
3
3
2
3
3
4
3
2
2
1
3
3
5
3
0
2
3
5
1
1
1
5
5
3
3
3
2
3
3
4
3
2
2
1
3
3
5
3
0
2
3
5
1
1
1
5
5
3
3
3
2
3
3
4
3
2
2
1
3
3
5
3
0
2
3
5
1
1
1
5
5
3
3
3
2
3
3
4
3
2
2
1
3
3
5
3
0
2
3
5
1
1
1
5
5
3
3
3
2
3
3
4
3
2
2
1
3
3
5
3
0
2
3
5
1
1
1
5
5
3
3
3
2
3
3
4
3
2
2
1
3
3
5
3
0
2
3
5
1
1
1
5
5
3
3
3
2
3
3
4
3
2
2
1
3
3
5
3
0
2
3
5
1
1
1
5
5
4
3
3
2
3
3
4
3
2
2
1
3
3
6
3
0
2
3
5
1
1
1
5
5
3
3
3
2
3
3
4
3
2
2
1
3
3
5
3
0
2
3
5
1
1
1
5
4
3
3
3
2
3
3
4
3
2
2
1
3
3
6
3
0
2
3
5
1
1
1
5
4
3
3
3
2
3
3
4
3
2
2
1
3
3
6
3
0
2
3
5
1
1
1
5
4
2
3
3
2
3
3
4
3
2
2
1
3
3
5
3
0
2
3
5
1
1
1
5
4
2
3
3
2
3
3
4
3
2
2
1
3
3
5
3
0
2
3
5
1
1
1
5
4
2
3
3
2
3
3
4
3
2
2
1
3
3
5
3
0
2
3
5
1
1
1
5
4
2
3
3
2
3
3
4
3
2
2
1
3
3
5
3
0
2
3
5
1
1
1
5
4
2
3
3
2
3
3
4
3
2
2
1
3
3
5
3
0
2
3
5
1
1
1
5
4
2
3
3
2
3
3
4
3
2
2
1
3
3
5
3
0
2
3
5
1
1
1
5
4
2
3
3
2
3
3
4
3
2
2
1
3
3
5
3
0
2
3
5
1
1
1
5
4
2
3
3
2
3
3
4
3
2
2
1
3
3
5
3
0
2
3
5
1
1
1
5
4
2
3
3
2
3
3
4
3
2
2
1
3
3
5
3
0
2
3
5
1
1
1
5
4
2
3
3
2
3
3
4
3
2
2
1
3
3
5
3
0
2
3
5
1
1
1
5
4
2
3
3
2
3
3
4
3
2
2
1
3
3
5
3
0
2
3
5
1
1
1
5
4
2
3
3
2
3
3
4
3
2
2
1
3
3
5
3
0
2
3
5
1
1
1
5
4
2
3
3
2
3
3
4
3
2
2
1
3
3
5
3
0
2
3
5
1
1
1
5
4
2
3
3
2
3
3
4
3
2
2
1
3
3
5
3
0
2
3
5
1
1
1
5
4
2
3
3
2
3
3
4
3
2
2
1
3
3
5
3
0
2
3
5
1
1
1
5
3
2
3
3
1
3
3
4
3
2
2
1
3
3
5
3
0
2
3
5
1
1
1
5
3
2
3
3
1
3
3
4
3
2
2
1
3
3
5
3
0
2
3
5
1
1
1
5
3
2
3
3
1
3
3
4
3
2
2
1
3
3
5
3
0
2
3
5
1
1
1
5
3
2
3
3
1
3
3
4
3
2
2
1
3
3
5
3
0
2
3
5
1
1
1
5
3
2
3
3
1
3
3
4
3
2
2
1
3
3
5
3
0
2
3
5
1
1
1
5
3
2
3
3
1
3
3
4
3
2
2
1
3
3
5
3
0
2
3
5
1
1
1
5
3
2
3
3
1
3
3
4
3
2
2
1
3
3
5
3
0
2
3
5
1
1
1
5
3
2
3
3
1
3
3
4
3
2
2
1
3
3
5
3
0
2
3
5
1
1
1
5
3
2
3
3
1
3
3
4
3
2
2
1
3
3
5
3
0
2
3
5
1
1
1
5
3
2
3
3
1
3
3
4
3
2
2
1
3
3
5
3
0
2
3
5
1
1
1
5
4
2
3
3
2
3
3
4
3
2
2
1
3
3
5
3
0
2
3
5
1
1
1
5
4
2
3
3
2
3
3
4
3
2
2
1
3
3
5
3
0
2
3
5
1
1
1
5
4
2
3
3
2
3
3
4
3
2
2
1
3
3
5
3
0
2
3
5
1
1
1
5
4
2
3
3
2
3
3
4
3
2
2
1
3
3
5
3
0
2
3
5
1
1
1
5
4
2
3
3
2
3
3
4
3
2
2
1
3
3
5
3
0
2
3
5
1
1
1
5
4
2
3
3
2
3
3
4
3
2
2
1
3
3
5
3
0
2
3
4
1
1
1
5
4
2
3
3
2
2
3
4
3
2
2
1
3
3
5
3
0
2
3
4
1
1
1
5
4
2
3
3
2
2
3
4
3
2
2
1
3
3
5
3
0
2
3
5
1
1
1
5
4
2
3
3
2
3
3
4
3
2
2
1
3
3
5
3
0
2
3
5
1
1
1
5
4
2
3
3
2
3
3
4
3
2
2
1
3
3
5
3
0
2
3
5
1
1
1
5
4
2
3
3
2
3
3
4
3
2
2
1
3
3
5
3
0
2
3
4
1
1
1
5
4
2
3
3
2
2
3
4
3
2
2
1
3
3
5
3
0
2
3
5
1
1
1
5
4
2
3
3
2
3
3
4
3
2
2
1
3
3
5
3
0
2
3
5
1
1
1
5
4
2
3
3
2
3
3
4
3
2
2
1
3
3
5
3
0
2
3
5
1
1
1
5
4
2
3
3
2
3
3
4
3
2
2
1
3
3
5
3
0
2
3
5
1
1
1
5
4
2
3
3
2
3
3
4
3
2
2
1
3
3
5
3
0
2
3
4
1
1
1
5
4
2
3
3
2
2
3
4
3
2
2
1
3
3
5
3
0
2
3
5
1
1
1
5
4
2
3
3
2
3
3
4
3
2
2
1
3
3
5
3
0
2
3
5
1
1
1
5
4
2
3
3
2
3
3
4
3
2
2
1
3
3
5
3
0
2
3
5
1
1
1
5
4
2
3
3
2
3
3
4
3
2
2
1
3
3
5
3
0
2
3
5
1
1
1
5
4
2
3
3
2
3
3
4
3
2
2
1
3
3
5
3
0
2
3
5
1
1
1
4
4
2
3
3
2
3
3
4
3
2
2
1
3
3
5
2
0
2
3
5
1
1
1
5
4
2
3
3
2
3
3
4
3
2
2
1
3
3
5
3
0
2
3
4
1
1
1
5
4
2
3
3
2
3
2
4
3
2
2
1
3
3
5
3
0
2
3
5
1
1
1
5
4
2
3
3
2
3
3
4
3
2
2
1
3
3
5
3
0
2
3
5
1
1
1
5
4
2
3
3
2
3
3
4
3
2
2
1
3
3
5
3
0
2
3
4
1
1
1
5
4
2
3
3
2
3
2
4
3
2
2
1
3
3
5
3
0
2
3
5
1
1
1
5
3
2
3
3
1
3
3
4
3
2
2
1
3
3
5
3
0
2
3
3
1
1
1
5
3
2
3
3
1
2
2
4
3
2
2
1
3
3
5
3
0
2
3
3
1
1
1
5
4
2
3
3
2
2
2
4
3
2
2
1
3
3
5
3
0
2
3
2
1
1
1
5
3
2
3
3
1
2
2
4
2
2
2
1
3
3
5
3
0
2
3
4
1
1
1
5
4
2
3
3
2
2
3
4
3
2
2
1
3
3
5
3
0
2
3
3
1
1
1
5
3
2
3
3
1
2
2
4
3
2
2
1
3
3
5
3
0
2
3
4
1
1
1
5
3
2
3
3
1
2
3
4
3
2
2
1
3
3
5
3
0
2
3
3
1
1
1
5
3
2
3
3
1
2
2
4
3
2
2
1
3
3
5
3
0
2
3
3
1
1
1
5
3
2
3
3
1
2
2
4
3
2
2
1
3
3
5
3
0
2
3
3
1
1
1
5
3
2
3
3
1
2
2
4
3
2
2
1
3
3
5
3
0
2
3
3
1
1
1
5
3
2
3
3
1
2
2
4
3
2
2
1
3
3
5
3
0
2
3
4
1
1
1
5
3
2
3
3
1
2
3
4
3
2
2
1
3
3
5
3
0
2
3
5
1
1
1
5
3
2
3
2
1
3
3
4
3
2
2
0
3
3
5
3
0
2
3
3
1
1
1
5
3
2
3
2
1
2
2
4
3
2
2
0
3
3
5
3
0
2
3
4
1
1
1
5
3
2
3
2
1
2
3
4
3
2
2
0
3
3
5
3
0
2
3
5
1
1
1
5
3
2
3
3
1
3
3
4
3
2
2
1
3
3
5
3
0
2
3
5
1
1
1
5
3
2
3
2
1
3
3
4
3
2
2
0
3
3
5
3
0
2
3
4
1
1
1
5
3
2
3
2
1
2
3
4
3
2
2
0
3
3
5
3
0
2
3
5
1
1
1
5
3
3
3
2
1
3
3
4
3
2
2
1
3
3
6
3
0
2
4
4
1
1
1
5
3
2
3
2
1
2
3
4
3
2
2
1
3
3
5
3
0
2
4
5
1
1
1
5
3
3
3
2
1
3
3
4
3
2
2
1
3
3
6
3
0
2
4
4
1
1
1
5
3
2
3
2
1
2
3
4
3
2
2
1
3
3
5
3
0
2
4
5
1
1
1
5
3
2
3
2
1
3
3
4
3
2
2
1
3
3
5
3
0
2
4
4
1
1
1
5
3
2
3
2
1
2
3
4
3
2
2
1
3
3
5
3
0
2
4
4
1
1
1
5
3
3
3
2
1
2
3
4
3
2
2
0
3
3
6
3
0
2
3
4
1
1
1
5
3
3
3
2
1
2
3
4
3
2
2
1
3
3
6
3
0
2
4
4
1
1
1
5
3
3
3
2
1
2
3
4
3
2
2
1
3
3
6
3
0
2
4
4
1
1
1
5
3
3
3
2
1
2
3
4
3
2
2
1
3
3
6
3
0
2
4
4
1
1
1
5
3
3
3
2
1
2
3
4
3
2
2
1
3
3
6
3
0
2
4
4
1
1
1
5
3
3
3
2
1
2
3
4
3
2
2
1
3
3
6
3
0
2
4
4
1
1
1
5
3
3
3
3
1
2
3
4
3
2
2
2
3
3
6
3
0
2
4
3
1
1
1
5
3
3
3
3
1
2
2
4
3
2
2
2
3
3
6
3
0
2
4
4
1
1
1
5
3
3
3
3
1
2
3
4
3
2
2
2
3
3
6
3
0
2
4
4
1
1
1
5
3
3
3
3
1
2
3
4
3
2
2
2
3
3
6
3
0
2
4
5
1
1
1
5
3
3
3
3
1
3
3
4
3
2
2
1
3
3
6
3
0
2
3
4
1
1
1
5
3
3
3
3
1
2
3
4
3
2
2
1
3
3
6
3
0
2
3
4
1
1
1
5
3
3
3
3
1
2
3
4
3
2
2
1
3
3
6
3
0
2
3
4
1
1
1
5
3
3
3
2
1
2
3
4
3
1
2
1
3
3
6
3
0
2
3
5
1
1
1
5
3
3
3
3
1
3
3
4
3
2
2
1
3
3
6
3
0
2
3
5
1
1
1
5
3
3
3
3
1
3
3
4
3
2
2
1
3
3
6
3
0
2
3
4
1
1
1
5
3
3
3
3
1
2
3
4
3
2
2
1
3
3
5
2
0
2
3
5
1
1
1
5
3
3
3
2
1
3
3
4
3
1
2
1
3
3
5
2
0
2
3
5
1
1
1
5
3
3
3
2
1
3
3
4
3
1
2
1
3
3
6
3
0
2
3
5
1
1
1
5
3
3
3
2
1
3
3
4
3
1
2
1
3
3
6
3
0
2
3
5
1
1
1
5
3
3
3
2
1
3
3
4
3
1
2
1
3
3
6
3
0
2
3
5
1
1
1
5
3
3
3
2
1
3
3
4
3
1
2
1
3
3
6
3
0
2
3
4
1
1
1
5
3
3
3
2
1
2
3
4
3
1
2
1
3
3
5
2
0
2
3
4
1
1
1
5
3
3
3
2
1
2
3
4
3
1
2
1
3
3
6
3
0
2
3
4
1
1
1
5
3
3
3
2
1
2
3
4
3
1
2
1
3
3
6
3
0
2
3
4
1
1
1
5
3
2
3
3
1
2
3
4
3
2
2
1
3
3
5
3
0
2
3
4
1
1
1
5
3
2
3
3
1
2
3
4
3
2
2
1
3
3
5
3
0
2
3
4
1
1
1
5
3
3
3
3
1
2
3
4
3
2
2
1
3
3
6
3
0
2
3
4
1
1
1
5
3
2
3
3
1
2
3
4
3
2
2
2
3
3
5
4
0
2
3
4
1
1
1
5
3
3
3
3
1
2
3
4
3
2
2
2
3
3
6
4
0
2
3
4
1
1
1
5
3
2
3
3
1
2
3
4
3
2
2
2
3
3
5
4
0
2
3
3
1
1
1
5
3
2
3
2
1
2
2
4
3
1
2
2
3
3
5
4
0
2
3
3
1
1
1
5
3
2
3
2
1
2
2
4
3
1
2
2
3
3
5
4
0
2
3
3
1
1
1
5
3
3
3
2
1
2
2
4
3
1
2
2
3
3
6
4
0
2
3
4
1
1
1
5
3
2
3
2
1
2
3
4
3
1
2
2
3
3
5
4
0
2
3
4
1
1
1
5
3
2
3
3
1
2
3
4
3
2
2
2
3
3
5
4
0
2
3
3
1
1
1
5
3
2
3
2
1
2
2
4
3
1
2
1
3
3
5
3
0
2
3
4
1
1
1
5
3
2
3
3
1
2
3
4
3
2
2
1
3
3
5
3
0
2
3
4
1
1
1
5
3
2
3
3
1
2
3
4
3
2
2
1
3
3
5
3
0
2
3
4
1
1
1
5
3
2
3
3
1
2
3
4
3
2
2
1
3
3
5
3
0
2
3
3
1
1
1
4
3
2
3
2
1
2
2
4
3
1
2
2
3
3
5
3
0
2
3
4
1
1
1
4
3
2
3
3
1
2
3
4
3
2
2
1
3
3
5
2
0
2
3
4
1
1
1
4
3
2
3
3
1
2
3
4
3
2
2
1
3
3
5
2
0
2
3
4
1
1
1
5
3
2
3
3
1
2
3
4
3
2
2
1
3
3
5
3
0
2
3
4
1
1
1
4
3
2
3
3
1
2
3
4
3
2
2
1
3
3
5
2
0
2
3
4
1
1
1
5
3
2
3
2
1
2
3
4
3
1
2
1
3
3
5
3
0
2
3
4
1
1
1
5
3
2
3
2
1
2
3
4
3
1
2
1
3
3
5
3
0
2
3
4
1
1
1
5
3
2
3
2
1
2
3
4
3
1
2
1
3
3
4
2
0
2
3
4
1
1
1
5
3
2
3
3
1
2
3
4
3
2
2
1
3
3
5
3
0
2
3
4
1
1
1
5
3
2
3
3
1
2
3
4
3
2
2
1
3
3
5
3
0
2
3
4
1
1
1
4
3
2
3
3
1
2
3
4
3
2
2
1
3
3
5
2
0
2
3
4
1
1
1
4
3
2
3
3
1
2
3
4
3
2
2
1
3
3
5
2
0
2
3
4
1
1
1
4
3
2
3
3
1
2
3
4
3
2
2
1
3
3
5
2
0
2
3
4
1
1
1
5
3
2
3
3
1
2
3
4
3
2
2
1
3
3
5
3
0
2
3
4
1
1
1
4
3
2
3
3
1
2
3
4
3
2
2
1
3
3
5
2
0
2
3
4
1
1
1
4
3
2
3
3
1
2
3
4
3
2
2
1
3
3
5
2
0
2
3
4
1
1
1
5
3
2
3
3
1
2
3
4
3
2
2
1
3
3
5
3
0
2
3
4
1
1
1
5
3
2
3
3
1
2
3
4
3
2
2
2
3
3
5
4
0
2
3
4
1
1
1
4
3
2
3
3
1
2
3
4
3
2
2
1
3
3
5
2
0
2
3
4
1
1
1
5
3
2
3
3
1
2
3
4
3
2
2
1
3
3
5
3
0
2
3
4
1
1
1
5
3
3
3
3
1
2
3
4
3
2
2
1
3
3
6
3
0
2
3
4
1
1
1
5
3
2
3
3
1
2
3
4
3
2
2
1
3
3
5
3
0
2
3
4
1
1
1
5
3
3
3
3
1
2
3
4
3
2
2
1
3
3
6
3
0
2
3
4
1
1
1
5
3
3
3
2
1
2
3
4
3
1
2
1
3
3
6
3
0
2
3
4
1
1
1
5
3
2
3
3
1
2
3
4
3
2
2
2
3
3
5
4
0
2
3
4
1
1
1
5
3
2
3
3
1
2
3
4
3
2
2
1
3
3
5
3
0
2
3
4
1
1
1
5
3
2
3
3
1
2
3
4
3
2
2
1
3
3
5
3
0
2
3
4
1
1
1
5
3
3
3
3
1
2
3
4
3
2
2
1
3
3
6
3
0
2
3
4
1
1
1
5
3
2
3
3
1
2
3
4
3
2
2
2
3
3
5
4
0
2
3
3
1
1
1
5
4
2
3
3
2
2
3
4
3
2
2
1
3
3
4
3
0
2
3
3
1
1
1
5
4
2
3
3
2
2
3
4
3
2
2
1
3
3
4
3
0
2
3
3
1
1
1
5
4
2
3
3
2
2
3
4
3
2
2
1
3
3
4
3
0
2
3
3
1
1
1
5
4
2
3
3
2
2
3
4
3
2
2
1
3
3
4
3
0
2
3
3
1
1
1
5
4
2
3
3
2
2
3
4
3
2
2
1
3
3
4
3
0
2
3
3
1
1
1
5
4
2
3
3
2
2
3
4
3
2
2
1
3
3
4
3
0
2
3
3
1
1
1
5
4
2
3
3
2
2
3
4
3
2
2
1
3
3
4
3
0
2
3
3
1
1
1
5
4
2
3
3
2
2
3
4
3
2
2
1
3
3
4
3
0
2
3
3
1
1
1
5
4
2
3
3
2
2
3
4
3
2
2
1
3
3
4
3
0
2
3
3
1
1
1
5
4
2
3
3
2
2
3
4
3
2
2
1
3
3
4
3
0
2
3
3
1
1
1
5
4
2
3
3
2
2
3
4
3
2
2
1
3
3
4
3
0
2
3
3
1
1
1
5
4
2
3
3
2
2
3
4
3
2
2
1
3
3
4
3
0
2
3
3
1
1
1
5
4
2
3
3
2
2
3
4
3
2
2
1
3
3
4
3
0
2
3
4
1
1
1
5
4
2
3
3
2
2
3
4
3
2
2
1
3
3
5
3
0
2
3
4
1
1
1
5
4
2
3
3
2
2
3
4
3
2
2
1
3
3
5
3
0
2
3
4
1
1
1
5
4
3
3
3
2
2
3
4
3
2
2
1
3
3
6
3
0
2
3
3
1
1
1
5
4
2
3
3
2
2
3
4
3
2
2
1
3
3
4
3
0
2
3
3
1
1
1
5
4
2
3
3
2
2
3
4
3
2
2
1
3
3
4
3
0
2
3
3
1
1
1
5
4
2
3
3
2
2
3
4
3
2
2
1
3
3
4
3
0
2
3
4
1
1
1
5
4
2
3
3
2
2
3
4
3
2
2
1
3
3
5
3
0
2
3
3
1
1
1
5
4
3
3
3
2
2
3
4
3
2
2
1
3
3
5
3
0
2
3
3
1
1
1
5
4
3
3
3
2
2
3
4
3
2
2
1
3
3
5
3
0
2
3
4
1
1
1
5
4
3
3
3
2
2
3
4
3
2
2
1
3
3
6
3
0
2
3
4
1
1
1
5
4
3
3
3
2
2
3
4
3
2
2
1
3
3
6
3
0
2
3
3
1
1
1
5
4
3
3
3
2
2
3
4
3
2
2
2
3
3
5
3
0
2
4
3
1
1
1
5
5
4
3
3
2
2
3
4
3
2
2
2
3
3
5
3
0
2
4
4
1
1
1
5
4
3
3
3
2
2
3
4
3
2
2
1
3
3
6
3
0
2
3
4
1
1
1
5
4
3
3
3
2
2
3
4
3
2
2
1
3
3
6
3
0
2
3
4
1
1
1
5
4
3
3
3
2
2
3
4
3
2
2
2
3
3
6
4
0
2
3
4
1
1
1
5
4
3
3
3
2
2
3
4
3
2
2
2
3
3
6
4
0
2
3
4
1
1
1
5
4
2
3
3
2
2
3
4
3
2
2
2
3
3
5
4
0
2
3
4
1
1
1
5
4
3
3
3
2
2
3
4
3
2
2
3
3
3
6
4
0
2
4
4
1
1
1
5
4
2
3
3
2
2
3
4
3
2
2
1
3
3
5
3
0
2
3
4
1
1
1
5
4
2
3
3
2
2
3
4
3
2
2
1
3
3
5
3
0
2
3
4
1
1
1
5
4
2
3
3
2
2
3
4
3
2
2
2
3
3
5
4
0
2
3
4
1
1
1
5
4
2
3
3
2
2
3
4
3
2
2
2
3
3
5
4
0
2
3
4
1
1
1
5
4
2
3
3
2
2
3
4
3
2
2
2
3
3
5
4
0
2
3
4
1
1
1
5
4
3
3
3
2
2
3
4
3
2
2
2
3
3
6
4
0
2
3
4
1
1
1
5
4
2
3
3
2
2
3
4
3
2
2
2
3
3
5
4
0
2
3
4
1
1
1
5
4
2
3
3
2
2
3
4
3
2
2
1
3
3
5
3
0
2
3
4
1
1
1
5
4
2
3
3
2
2
3
4
3
2
2
2
3
3
5
4
0
2
3
3
1
1
1
5
4
2
3
3
2
2
3
4
3
2
2
2
3
3
4
4
0
2
3
3
1
1
1
5
4
2
3
3
2
2
3
4
3
2
2
2
3
3
4
4
0
2
3
3
1
1
1
5
4
2
3
3
2
2
3
4
3
2
2
2
3
3
4
4
0
2
3
3
1
1
1
5
4
2
3
3
2
2
3
4
3
2
2
2
3
3
4
4
0
2
3
3
1
1
1
5
4
2
3
3
2
2
3
4
3
2
2
2
3
3
4
4
0
2
3
3
1
1
1
5
4
3
3
3
2
2
3
4
3
2
2
2
3
3
5
4
0
2
3
3
1
1
1
5
4
3
3
3
2
2
3
4
3
2
2
2
3
3
5
4
0
2
3
4
1
1
1
5
4
3
3
3
2
2
3
4
3
2
2
2
3
3
6
4
0
2
3
4
1
1
1
5
4
3
3
3
2
2
3
4
3
2
2
2
3
3
6
4
0
2
3
4
1
1
1
5
4
3
3
3
2
2
3
4
3
2
2
2
3
3
6
4
0
2
3
4
1
1
1
5
4
2
3
3
2
2
3
4
3
2
2
2
3
3
5
4
0
2
3
4
1
1
1
5
4
3
3
3
2
2
3
4
3
2
2
2
3
3
6
4
0
2
3
4
1
1
1
5
4
2
3
3
2
2
3
4
3
2
2
2
3
3
5
3
0
2
4
4
1
1
1
5
4
3
3
3
2
2
3
4
3
2
2
3
3
3
6
4
0
2
4
4
1
1
1
5
4
3
3
3
2
2
3
4
3
2
2
3
3
3
6
4
0
2
4
4
1
1
1
5
4
2
3
3
2
2
3
4
3
2
2
3
3
3
5
4
0
2
4
4
1
1
1
5
4
3
3
3
2
2
3
4
3
2
2
3
3
3
6
4
0
2
4
4
1
1
1
5
4
3
3
3
2
2
3
4
3
2
2
3
3
3
6
4
0
2
4
4
1
1
1
5
4
3
3
3
2
2
3
4
3
2
2
3
3
3
6
4
0
2
4
4
1
1
1
5
4
3
3
3
2
2
3
4
3
2
2
3
3
3
6
4
0
2
4
4
1
1
1
5
4
2
3
3
2
2
3
4
3
2
2
2
3
3
5
4
0
2
3
4
1
1
1
5
4
3
3
3
2
2
3
4
3
2
2
2
3
3
6
4
0
2
3
4
1
1
1
5
4
3
3
3
2
2
3
4
3
2
2
2
3
3
6
4
0
2
3
4
1
1
1
5
4
3
3
3
2
2
3
4
3
2
2
2
3
3
6
4
0
2
3
4
1
1
1
5
4
3
3
3
2
2
3
4
3
2
2
2
3
3
6
4
0
2
3
4
1
1
1
5
4
3
3
3
2
2
3
4
3
2
2
2
3
3
6
4
0
2
3
4
1
1
1
5
4
3
3
3
2
2
3
4
3
2
2
2
3
3
6
4
0
2
3
4
1
1
1
5
4
3
3
3
2
2
3
4
3
2
2
2
3
3
6
4
0
2
3
4
1
1
1
5
4
3
3
3
2
2
3
4
3
2
2
2
3
3
6
4
0
2
3
4
1
1
1
5
4
3
3
3
2
2
3
4
3
2
2
2
3
3
6
4
0
2
3
4
1
1
1
5
4
3
3
3
2
2
3
4
3
2
2
2
3
3
6
4
0
2
3
4
1
1
1
5
4
3
3
3
2
2
3
4
3
2
2
2
3
3
6
4
0
2
3
4
1
1
1
5
4
2
3
3
2
2
3
4
3
2
2
2
3
3
5
4
0
2
3
4
1
1
1
5
4
2
3
3
2
2
3
4
3
2
2
2
3
3
5
4
0
2
3
4
1
1
1
5
4
2
3
3
2
2
3
4
3
2
2
2
3
3
5
4
0
2
3
4
1
1
1
5
4
2
3
3
2
2
3
4
3
2
2
2
3
3
5
4
0
2
3
4
1
1
1
5
4
2
3
3
2
2
3
4
3
2
2
2
3
3
5
4
0
2
3
4
1
1
1
5
4
2
3
3
2
2
3
4
3
2
2
2
3
3
5
4
0
2
3
4
1
1
1
5
4
2
3
3
2
2
3
4
3
2
2
2
3
3
5
4
0
2
3
4
1
1
1
5
4
2
3
3
2
2
3
4
3
2
2
2
3
3
5
4
0
2
3
4
1
1
1
5
4
2
3
3
2
2
3
4
3
2
2
2
3
3
5
4
0
2
3
4
1
1
1
5
4
2
3
3
2
2
3
4
3
2
2
1
3
3
5
3
0
2
3
4
1
1
1
5
4
2
3
3
2
2
3
4
3
2
2
1
3
3
5
3
0
2
3
4
1
1
1
5
4
2
3
3
2
2
3
4
3
2
2
1
3
3
5
3
0
2
3
4
1
1
1
5
4
2
3
3
2
2
3
4
3
2
2
1
3
3
5
3
0
2
3
4
1
1
1
5
4
2
3
3
2
2
3
4
3
2
2
1
3
3
5
3
0
2
3
4
1
1
1
5
4
2
3
3
2
2
3
4
3
2
2
1
3
3
5
3
0
2
3
4
1
1
1
5
4
3
3
3
2
2
3
4
3
2
2
1
3
3
6
3
0
2
3
4
1
1
1
5
4
2
3
3
2
2
3
4
3
2
2
1
3
3
5
3
0
2
3
4
1
1
1
5
4
2
3
3
2
2
3
4
3
2
2
1
3
3
5
3
0
2
3
4
1
1
1
5
4
2
3
3
2
2
3
4
3
2
2
1
3
3
5
3
0
2
3
4
1
1
1
5
4
3
3
3
2
2
3
4
3
2
2
1
3
3
6
3
0
2
3
4
1
1
1
5
4
2
3
2
2
2
3
4
3
2
2
0
3
3
5
3
0
2
3
4
1
1
1
5
4
2
3
2
2
2
3
4
3
2
2
0
3
3
5
3
0
2
3
4
1
1
1
5
4
3
3
2
2
2
3
4
3
2
2
0
3
3
6
3
0
2
3
4
1
1
1
5
4
3
3
2
2
2
3
4
3
2
2
1
3
3
6
3
0
2
4
4
1
1
1
5
4
3
3
2
2
2
3
4
3
2
2
1
3
3
6
3
0
2
4
4
1
1
1
5
4
2
3
2
2
2
3
4
3
2
2
1
3
3
5
3
0
2
4
4
1
1
1
5
4
2
3
2
2
2
3
4
3
2
2
0
3
3
5
3
0
2
3
4
1
1
1
5
4
2
3
2
2
2
3
4
3
2
2
1
3
3
5
3
0
2
4
4
1
1
1
5
4
2
3
2
2
2
3
4
3
2
2
0
3
3
5
3
0
2
3
4
1
1
1
5
4
2
3
2
2
2
3
4
3
2
2
0
3
3
5
3
0
2
3
4
1
1
1
5
4
2
3
2
2
2
3
4
3
2
2
0
3
3
5
3
0
2
3
4
1
1
1
5
4
2
3
2
2
2
3
4
3
2
2
0
3
3
5
3
0
2
3
4
1
1
1
5
4
2
3
2
2
2
3
4
3
2
2
1
3
3
5
3
0
2
4
4
1
1
1
5
4
2
3
2
2
2
3
4
3
2
2
0
3
3
5
3
0
2
3
4
1
1
1
5
4
2
3
2
2
2
3
4
3
2
2
0
3
3
5
3
0
2
3
4
1
1
1
5
4
3
3
2
2
2
3
4
3
2
2
0
3
3
6
3
0
2
3
4
1
1
1
5
4
2
3
2
2
2
3
4
3
2
2
0
3
3
5
3
0
2
3
4
1
1
1
5
4
2
3
2
2
2
3
4
3
2
2
0
3
3
5
3
0
2
3
4
1
1
1
5
4
2
3
2
2
2
3
4
3
2
2
0
3
3
5
3
0
2
3
4
1
1
1
5
4
2
3
2
2
2
3
4
3
2
2
0
3
3
5
3
0
2
3
4
1
1
1
5
4
2
3
2
2
2
3
4
3
2
2
0
3
3
5
3
0
2
3
4
1
1
1
5
4
2
3
2
2
2
3
4
3
2
2
0
3
3
5
3
0
2
3
4
1
1
1
5
4
2
3
2
2
2
3
4
3
2
2
0
3
3
5
3
0
2
3
4
1
1
1
5
4
2
3
2
2
2
3
4
3
2
2
0
3
3
5
3
0
2
3
4
1
1
1
5
4
2
3
2
2
2
3
4
3
2
2
1
3
3
4
2
0
2
4
4
1
1
1
5
4
2
3
2
2
2
3
4
3
2
2
0
3
3
5
3
0
2
3
4
1
1
1
5
4
2
3
2
2
2
3
4
3
2
2
0
3
3
5
3
0
2
3
4
1
1
1
5
4
2
3
2
2
2
3
4
3
2
2
0
3
3
5
3
0
2
3
4
1
1
1
5
4
2
3
2
2
2
3
4
3
2
2
0
3
3
5
3
0
2
3
4
1
1
1
5
4
2
3
2
2
2
3
4
3
2
2
0
3
3
5
3
0
2
3
4
1
1
1
5
4
2
3
2
2
2
3
4
3
2
2
0
3
3
5
3
0
2
3
4
1
1
1
5
4
2
3
2
2
2
3
4
3
2
2
0
3
3
4
2
0
2
3
4
1
1
1
5
4
2
3
2
2
2
3
4
3
2
2
0
3
3
5
3
0
2
3
4
1
1
1
5
4
2
3
2
2
2
3
4
3
2
2
0
3
3
5
3
0
2
3
4
1
1
1
5
4
2
3
2
2
2
3
4
3
2
2
0
3
3
4
2
0
2
3
4
1
1
1
5
5
3
3
2
2
2
3
4
3
2
2
0
3
3
4
2
0
2
3
4
1
1
1
5
4
2
3
2
2
2
3
4
3
2
2
0
3
3
4
2
0
2
3
4
1
1
1
5
4
2
3
2
2
2
3
4
3
2
2
0
3
3
4
2
0
2
3
4
1
1
1
4
5
3
3
2
2
2
3
4
3
2
2
0
3
3
4
1
0
2
3
4
1
1
1
5
3
2
3
2
1
2
3
4
3
2
2
0
3
3
4
2
0
2
3
4
1
1
1
5
5
3
3
2
2
2
3
4
3
2
2
0
3
3
4
2
0
2
3
4
1
1
1
5
4
3
3
2
1
2
3
4
3
2
2
0
3
3
4
2
0
2
3
4
1
1
1
5
5
3
3
2
2
2
3
4
3
2
2
0
3
3
4
2
0
2
3
4
1
1
1
5
5
3
3
2
2
2
3
4
3
2
2
0
3
3
4
2
0
2
3
4
1
1
1
5
5
3
3
2
2
2
3
4
3
2
2
0
3
3
4
2
0
2
3
4
1
1
1
5
5
3
3
2
2
2
3
4
3
2
2
1
3
3
4
3
0
2
3
4
1
1
1
5
5
3
3
2
2
2
3
4
3
2
2
1
3
3
4
3
0
2
3
4
1
1
1
5
4
2
3
2
2
2
3
4
3
2
2
1
3
3
4
3
0
2
3
4
1
1
1
5
4
2
3
2
2
2
3
4
3
2
2
1
3
3
4
3
0
2
3
4
1
1
1
5
4
2
3
2
2
2
3
4
3
2
2
0
3
3
4
2
0
2
3
4
1
1
1
5
5
3
3
2
2
2
3
4
3
2
2
1
3
3
4
3
0
2
3
4
1
1
1
5
5
3
3
2
2
2
3
4
3
2
2
1
3
3
4
3
0
2
3
4
1
1
1
5
5
3
3
2
2
2
3
4
3
2
2
0
3
3
4
2
0
2
3
4
1
1
1
5
5
3
3
2
2
2
3
4
3
2
2
1
3
3
4
3
0
2
3
4
1
1
1
5
5
3
3
2
2
2
3
4
3
2
2
1
3
3
4
3
0
2
3
4
1
1
1
5
5
3
3
2
2
2
3
4
3
2
2
1
3
3
4
3
0
2
3
4
1
1
1
5
5
3
3
2
2
2
3
4
3
2
2
1
3
3
4
3
0
2
3
4
1
1
1
5
5
3
3
2
2
2
3
4
3
2
2
1
3
3
4
3
0
2
3
4
1
1
1
5
5
3
3
2
2
2
3
4
3
2
2
1
3
3
4
3
0
2
3
4
1
1
1
5
5
3
3
2
2
2
3
4
3
2
2
1
3
3
4
3
0
2
3
4
1
1
1
5
5
3
3
2
2
2
3
4
3
2
2
1
3
3
4
3
0
2
3
4
1
1
1
5
5
3
3
2
2
2
3
4
3
2
2
1
3
3
4
3
0
2
3
4
1
1
1
5
5
3
3
2
2
2
3
4
3
2
2
1
3
3
4
3
0
2
3
4
1
1
1
5
5
2
3
2
1
2
3
4
3
2
2
1
3
3
4
3
0
2
3
4
1
1
1
5
5
3
3
2
2
2
3
4
3
2
2
1
3
3
4
3
0
2
3
4
1
1
1
5
5
3
3
2
2
2
3
4
3
2
2
1
3
3
4
3
0
2
3
4
1
1
1
5
5
3
3
2
2
2
3
4
3
2
2
1
3
3
4
3
0
2
3
4
1
1
1
5
5
3
3
2
2
2
3
4
3
2
2
1
3
3
4
3
0
2
3
4
1
1
1
5
5
3
3
2
2
2
3
4
3
2
2
0
3
3
4
2
0
2
3
4
1
1
1
5
5
3
3
2
2
2
3
4
3
2
2
0
3
3
4
2
0
2
3
4
1
1
1
5
5
3
3
2
2
2
3
4
3
2
2
0
3
3
4
2
0
2
3
4
1
1
1
5
5
3
3
2
2
2
3
4
3
2
2
1
3
3
4
3
0
2
3
4
1
1
1
5
5
3
3
2
2
2
3
4
3
2
2
1
3
3
4
3
0
2
3
5
1
1
1
5
5
3
3
2
2
3
3
4
3
2
2
1
3
3
4
3
0
2
3
4
1
1
1
5
5
3
3
2
2
2
3
4
3
2
2
0
3
3
4
2
0
2
3
4
1
1
1
5
5
3
3
2
2
2
3
4
3
2
2
0
3
3
4
2
0
2
3
5
1
1
1
5
5
3
3
2
2
3
3
4
3
2
2
0
3
3
4
2
0
2
3
5
1
1
1
5
5
3
3
2
2
3
3
4
3
2
2
0
3
3
4
2
0
2
3
4
1
1
1
5
5
3
3
2
2
2
3
4
3
2
2
0
3
3
5
3
0
2
3
4
1
1
1
5
4
3
3
2
1
2
3
4
3
2
2
0
3
3
4
2
0
2
3
4
1
1
1
5
5
3
3
2
2
2
3
4
3
2
2
0
3
3
5
3
0
2
3
4
1
1
1
5
5
3
3
2
2
2
3
4
3
2
2
0
3
3
5
3
0
2
3
4
1
1
1
5
5
3
3
2
2
2
3
4
3
2
2
0
3
3
5
3
0
2
3
4
1
1
1
5
5
3
3
2
2
2
3
4
3
2
2
0
3
3
5
3
0
2
3
4
1
1
1
5
5
3
3
2
2
2
3
4
3
2
2
1
3
3
5
3
0
2
4
4
1
1
1
5
5
3
3
2
2
2
3
4
3
2
2
1
3
3
5
3
0
2
4
3
1
1
1
5
5
3
3
2
2
2
3
4
3
2
2
0
3
3
4
3
0
2
3
3
1
1
1
5
5
3
3
2
2
2
3
4
3
2
2
0
3
3
4
3
0
2
3
3
1
1
1
5
5
3
3
2
2
2
3
4
3
2
2
0
3
3
4
3
0
2
3
3
1
1
1
5
5
3
3
2
2
2
3
4
3
2
2
0
3
3
4
3
0
2
3
3
1
1
1
5
5
3
3
2
2
2
3
4
3
2
2
0
3
3
4
3
0
2
3
3
1
1
1
5
5
3
3
2
2
2
3
4
3
2
2
0
3
3
4
3
0
2
3
3
1
1
1
5
3
2
3
2
1
2
3
4
3
2
2
0
3
3
4
3
0
2
3
3
1
1
1
5
4
3
3
2
1
2
3
4
3
2
2
0
3
3
4
3
0
2
3
4
1
1
1
5
4
3
3
2
1
3
3
4
3
2
2
0
3
3
3
2
0
2
3
3
1
1
1
4
4
3
3
2
1
2
3
4
3
2
2
0
3
3
4
2
0
2
3
3
1
1
1
5
3
2
3
2
1
2
3
4
3
2
2
0
3
3
3
2
0
2
3
3
1
1
1
5
3
2
3
2
1
2
3
4
3
2
2
0
3
3
3
2
0
2
3
3
1
1
1
5
3
2
3
2
1
2
3
4
3
2
2
0
3
3
4
3
0
2
3
4
1
1
1
5
3
2
3
2
1
2
3
4
3
2
2
0
3
3
5
3
0
2
3
4
1
1
1
5
4
2
3
2
2
3
3
4
3
2
2
1
3
3
3
2
0
2
4
5
1
1
1
5
4
2
3
2
2
3
3
4
3
2
2
1
3
3
5
3
0
2
4
5
1
1
1
5
3
2
3
2
1
3
3
4
3
2
2
1
3
3
5
3
0
2
4
3
1
1
1
5
3
2
3
2
1
2
3
4
3
2
2
1
3
3
3
2
0
2
4
4
1
1
1
5
3
2
3
2
1
3
3
4
3
2
2
1
3
3
3
2
0
2
4
4
1
1
1
5
3
2
3
2
1
3
3
4
3
2
2
0
3
3
4
3
0
2
3
4
1
1
1
5
3
2
3
2
1
3
3
4
3
2
2
1
3
3
4
3
0
2
4
4
1
1
1
5
4
2
3
2
2
3
3
4
3
2
2
1
3
3
4
3
0
2
4
4
1
1
1
5
3
2
3
2
1
3
3
4
3
2
2
1
3
3
4
3
0
2
4
4
1
1
1
5
3
1
3
2
0
3
3
4
3
2
2
1
3
3
4
3
0
2
4
4
1
1
1
5
3
1
3
2
0
3
3
4
3
2
2
1
3
3
4
3
0
2
4
4
1
1
1
5
4
2
3
2
2
3
3
4
3
2
2
1
3
3
3
2
0
2
4
3
1
1
1
5
4
1
3
2
1
2
3
4
3
2
2
1
3
3
3
2
0
2
4
3
1
1
1
5
3
1
3
2
0
2
3
4
3
2
2
0
3
3
3
2
0
2
3
3
1
1
1
5
4
1
3
2
1
2
3
4
3
2
2
1
3
3
3
2
0
2
4
3
1
1
1
4
4
1
3
2
1
2
3
4
3
2
2
1
3
3
3
1
0
2
4
3
1
1
1
4
4
1
3
2
1
2
3
4
3
2
2
1
3
3
3
1
0
2
4
3
1
1
1
5
4
1
3
2
1
2
3
4
3
2
2
1
3
3
3
2
0
2
4
4
1
1
1
4
4
1
3
2
1
3
3
4
3
2
2
1
3
3
3
1
0
2
4
4
1
1
1
5
3
1
3
2
0
2
3
4
3
2
2
1
3
3
4
2
0
2
4
5
1
1
1
4
4
1
3
2
1
3
3
4
3
2
2
0
3
3
4
1
0
2
3
4
1
1
1
4
4
1
3
2
1
2
3
4
3
2
2
1
3
3
4
1
0
2
4
4
1
1
1
4
4
1
3
2
1
2
3
4
3
2
2
1
3
3
4
1
0
2
4
4
1
1
1
4
5
2
3
2
1
2
3
4
3
2
2
1
3
3
4
1
0
2
4
4
1
1
1
4
4
1
3
2
1
2
3
4
3
2
2
0
3
3
4
1
0
2
3
4
1
1
1
4
4
1
3
2
1
2
3
4
3
2
2
1
3
3
4
1
0
2
4
5
1
1
1
4
5
2
3
2
1
3
3
4
3
2
2
1
3
3
4
1
0
2
4
4
1
1
1
4
4
1
3
2
1
2
3
4
3
2
2
1
3
3
4
1
0
2
4
4
1
1
1
4
4
1
3
2
1
2
3
4
3
2
2
1
3
3
4
1
0
2
4
3
1
1
1
4
4
1
3
2
1
3
3
4
2
2
2
1
3
3
3
1
0
2
4
4
1
1
1
4
4
1
3
2
1
3
3
4
2
2
2
1
3
3
4
1
0
2
4
5
1
1
1
4
4
1
3
2
1
3
3
4
3
2
2
1
3
3
4
1
0
2
4
5
1
1
1
4
4
1
3
2
1
3
3
4
3
2
2
0
3
3
4
1
0
2
3
5
1
1
1
4
4
1
3
2
1
3
3
4
3
2
2
1
3
3
4
1
0
2
4
5
1
1
1
4
4
1
3
2
1
3
3
4
3
2
2
1
3
3
4
1
0
2
4
5
1
1
1
4
4
1
3
2
1
3
3
4
3
2
2
1
3
3
4
1
0
2
4
5
1
1
1
4
4
1
3
2
1
3
3
4
3
2
2
0
3
3
4
1
0
2
3
5
1
1
1
4
4
1
3
2
1
3
3
4
3
2
2
1
3
3
4
1
0
2
4
5
1
1
1
4
4
1
3
2
1
3
3
4
3
2
2
0
3
3
4
1
0
2
3
4
1
1
1
4
4
2
3
2
2
3
3
4
2
2
2
1
3
3
4
1
0
2
4
5
1
1
1
4
4
1
3
2
1
3
3
4
3
2
2
1
3
3
4
1
0
2
4
5
1
1
1
4
5
2
3
2
1
3
3
4
3
2
2
1
3
3
4
1
0
2
4
5
1
1
1
4
5
2
3
2
1
3
3
4
3
2
2
1
3
3
4
1
0
2
4
5
1
1
1
4
3
2
3
2
1
3
3
4
3
2
2
1
3
3
4
1
0
2
4
5
1
1
1
4
4
1
3
2
1
3
3
4
3
2
2
1
3
3
4
1
0
2
4
5
1
1
1
4
3
1
3
2
0
3
3
4
3
2
2
1
3
3
4
1
0
2
4
5
1
1
1
4
3
1
3
2
0
3
3
4
3
2
2
1
3
3
4
1
0
2
4
4
1
1
1
4
3
1
3
2
0
2
3
4
3
2
2
1
3
3
4
1
0
2
4
4
1
1
1
4
3
1
3
2
0
2
3
4
3
2
2
1
3
3
4
1
0
2
4
4
1
1
1
4
4
1
3
2
1
2
3
4
3
2
2
0
3
3
4
1
0
2
3
4
1
1
1
4
4
1
3
2
1
2
3
4
3
2
2
0
3
3
4
1
0
2
3
4
1
1
1
4
4
1
3
2
1
2
3
4
3
2
2
1
3
3
4
1
0
2
4
4
1
1
1
4
4
1
3
2
1
3
3
4
3
2
2
0
3
3
3
1
0
2
3
4
1
1
1
4
4
1
3
2
1
3
3
4
3
2
2
0
3
3
3
1
0
2
3
3
1
1
1
4
4
1
3
2
1
2
3
4
3
2
2
1
3
3
3
1
0
2
4
3
1
1
1
4
4
1
3
2
1
2
3
4
3
2
2
1
3
3
3
1
0
2
4
5
1
1
1
4
4
1
3
2
1
3
3
4
3
2
2
1
3
3
4
1
0
2
4
5
1
1
1
4
4
1
3
2
1
3
3
4
3
2
2
0
3
3
4
1
0
2
3
5
1
1
1
4
4
1
3
2
1
3
3
4
3
2
2
0
3
3
4
1
0
2
3
3
1
1
1
4
4
1
3
2
1
2
3
4
3
2
2
1
3
3
3
1
0
2
4
4
1
1
1
4
4
1
3
2
1
2
3
4
3
2
2
1
3
3
4
1
0
2
4
3
1
1
1
4
4
1
3
2
1
2
3
4
3
2
2
1
3
3
3
1
0
2
4
3
1
1
1
4
4
1
3
2
1
2
3
4
3
2
2
1
3
3
3
1
0
2
4
3
1
1
1
4
4
2
3
2
2
2
3
4
3
2
2
1
3
3
3
1
0
2
4
3
1
1
1
4
4
1
3
2
1
2
3
4
3
2
2
1
3
3
3
1
0
2
4
3
1
1
1
4
4
1
3
2
1
2
3
4
3
2
2
1
3
3
3
1
0
2
4
4
1
1
1
4
4
2
3
2
2
3
3
4
3
2
2
1
3
3
3
1
0
2
4
3
1
1
1
4
4
2
3
2
2
2
3
4
3
2
2
1
3
3
3
1
0
2
4
4
1
1
1
4
4
2
3
2
2
2
3
4
3
2
2
1
3
3
4
1
0
2
4
3
1
1
1
4
4
2
3
2
2
2
3
4
3
2
2
0
3
3
3
1
0
2
3
4
1
1
1
4
4
2
3
2
2
2
3
4
3
2
2
1
3
3
4
1
0
2
4
4
1
1
1
4
4
2
3
2
2
3
3
4
3
2
2
1
3
3
3
1
0
2
4
3
1
1
1
4
4
2
3
2
2
2
3
4
3
2
2
1
3
3
3
1
0
2
4
4
1
1
1
4
4
2
3
2
2
2
3
4
3
2
2
1
3
3
4
1
0
2
4
3
1
1
1
4
4
2
3
2
2
2
3
4
3
2
2
1
3
3
3
1
0
2
4
4
1
1
1
4
4
2
3
2
2
2
3
4
3
2
2
0
3
3
4
1
0
2
3
4
1
1
1
4
4
2
3
2
2
2
3
4
3
2
2
0
3
3
4
1
0
2
3
4
1
1
1
4
4
2
3
2
2
2
3
4
3
2
2
0
3
3
4
1
0
2
3
4
1
1
1
4
4
2
3
2
2
2
3
4
3
2
2
0
3
3
4
1
0
2
3
4
1
1
1
4
4
2
3
2
2
2
3
4
3
2
2
0
3
3
4
1
0
2
3
4
1
1
1
4
4
2
3
2
2
2
3
4
3
2
2
1
3
3
4
1
0
2
4
4
1
1
1
4
4
2
3
2
2
2
3
4
3
2
2
1
3
3
4
1
0
2
4
4
1
1
1
4
4
2
3
2
2
2
3
4
3
2
2
1
3
3
4
1
0
2
4
4
1
1
1
4
5
4
3
2
2
2
3
4
3
2
2
1
3
3
5
1
0
2
4
4
1
1
1
4
4
3
3
2
2
2
3
4
3
2
2
1
3
3
5
1
0
2
4
4
1
1
1
4
5
3
3
2
2
2
3
4
3
2
2
1
3
3
4
1
0
2
4
4
1
1
1
4
5
3
3
2
2
2
3
4
3
2
2
1
3
3
4
1
0
2
4
4
1
1
1
4
5
3
3
2
2
2
3
4
3
2
2
1
3
3
4
1
0
2
4
4
1
1
1
4
5
2
3
2
1
2
3
4
3
2
2
1
3
3
4
1
0
2
4
4
1
1
1
4
5
2
3
2
1
2
3
4
3
2
2
1
3
3
4
1
0
2
4
4
1
1
1
4
5
3
3
2
2
2
3
4
3
2
2
1
3
3
4
1
0
2
4
5
1
1
1
4
5
3
3
2
2
3
3
4
3
2
2
0
3
3
4
1
0
2
3
5
1
1
1
4
5
3
3
2
2
3
3
4
3
2
2
0
3
3
4
1
0
2
3
5
1
1
1
4
5
3
3
2
2
3
3
4
3
2
2
0
3
3
4
1
0
2
3
5
1
1
1
4
5
3
3
2
2
3
3
4
3
2
2
0
3
3
4
1
0
2
3
5
1
1
1
4
5
3
3
2
2
3
3
4
3
2
2
0
3
3
4
1
0
2
3
5
1
1
1
4
5
3
3
2
2
3
3
4
3
2
2
1
3
3
4
1
0
2
4
5
1
1
1
4
5
3
3
2
2
3
3
4
3
2
2
1
3
3
4
1
0
2
4
5
1
1
1
4
5
3
3
2
2
3
3
4
3
2
2
1
3
3
4
1
0
2
4
5
1
1
1
4
5
3
3
2
2
3
3
4
3
2
2
0
3
3
4
1
0
2
3
5
1
1
1
4
5
2
3
2
1
3
3
4
3
2
2
1
3
3
4
1
0
2
4
4
1
1
1
4
4
1
3
2
1
2
3
4
3
2
2
1
3
3
4
1
0
2
4
4
1
1
1
4
5
3
3
2
2
2
3
4
3
2
2
1
3
3
4
1
0
2
4
5
1
1
1
4
5
3
3
2
2
3
3
4
3
2
2
1
3
3
4
1
0
2
4
5
1
1
1
4
5
3
3
2
2
3
3
4
3
2
2
1
3
3
4
1
0
2
4
5
1
1
1
4
5
2
3
2
1
3
3
4
3
2
2
1
3
3
4
1
0
2
4
5
1
1
1
4
5
2
3
2
1
3
3
4
3
2
2
1
3
3
4
1
0
2
4
5
1
1
1
4
5
2
3
2
1
3
3
4
3
2
2
0
3
3
4
1
0
2
3
5
1
1
1
4
5
3
3
2
2
3
3
4
3
2
2
1
3
3
4
1
0
2
4
5
1
1
1
4
5
2
3
2
1
3
3
4
3
2
2
1
3
3
4
1
0
2
4
5
1
1
1
4
4
3
3
2
1
3
3
4
3
2
2
1
3
3
4
1
0
2
4
5
1
1
1
4
4
3
3
2
1
3
3
4
3
2
2
1
3
3
4
1
0
2
4
5
1
1
1
4
4
3
3
2
1
3
3
4
3
2
2
1
3
3
4
1
0
2
4
5
1
1
1
4
4
3
3
2
1
3
3
4
3
2
2
1
3
3
4
1
0
2
4
5
1
1
1
4
4
3
3
2
1
3
3
4
3
2
2
1
3
3
4
1
0
2
4
5
1
1
1
4
4
3
3
2
1
3
3
4
3
2
2
1
3
3
4
1
0
2
4
5
1
1
1
4
4
3
3
2
1
3
3
4
3
2
2
1
3
3
4
1
0
2
4
5
1
1
1
4
4
3
3
2
1
3
3
4
3
2
2
1
3
3
4
1
0
2
4
5
1
1
1
4
4
3
3
2
1
3
3
4
3
2
2
1
3
3
4
1
0
2
4
5
1
1
1
4
4
3
3
2
1
3
3
4
3
2
2
1
3
3
4
1
0
2
4
5
1
1
1
4
4
3
3
2
1
3
3
4
3
2
2
0
3
3
4
1
0
2
3
5
1
1
1
4
4
3
3
2
1
3
3
4
3
2
2
1
3
3
4
1
0
2
4
5
1
1
1
4
4
3
3
2
1
3
3
4
3
2
2
1
3
3
4
1
0
2
4
5
1
1
1
4
4
3
3
2
1
3
3
4
3
2
2
1
3
3
4
1
0
2
4
5
1
1
1
4
4
3
3
2
1
3
3
4
3
2
2
1
3
3
4
1
0
2
4
5
1
1
1
4
4
3
3
2
1
3
3
4
3
2
2
1
3
3
4
1
0
2
4
5
1
1
1
4
4
3
3
2
1
3
3
4
3
2
2
0
3
3
4
1
0
2
3
5
1
1
1
4
4
4
3
2
1
3
3
4
3
2
2
0
3
3
5
1
0
2
3
5
1
1
1
4
4
3
3
2
1
3
3
4
3
2
2
0
3
3
4
1
0
2
3
5
1
1
1
4
4
3
3
2
1
3
3
4
3
2
2
0
3
3
4
1
0
2
3
5
1
1
1
4
4
3
3
2
1
3
3
4
3
2
2
0
3
3
4
1
0
2
3
5
1
1
1
4
4
3
3
2
1
3
3
4
3
2
2
0
3
3
4
1
0
2
3
5
1
1
1
4
4
3
3
2
1
3
3
4
3
2
2
0
3
3
4
1
0
2
3
5
1
1
1
4
4
3
3
2
1
3
3
4
3
2
2
0
3
3
4
1
0
2
3
5
1
1
1
4
4
3
3
2
1
3
3
4
3
2
2
0
3
3
4
1
0
2
3
5
1
1
1
4
3
2
3
2
1
3
3
4
3
2
2
0
3
3
4
1
0
2
3
5
1
1
1
4
4
3
3
2
1
3
3
4
3
2
2
0
3
3
4
1
0
2
3
4
1
1
1
4
4
3
3
2
1
3
2
4
3
2
2
0
3
3
4
1
0
2
3
5
1
1
1
4
4
3
3
2
1
3
3
4
3
2
2
0
3
3
4
1
0
2
3
5
1
1
1
4
4
3
3
2
1
3
3
4
3
2
2
0
3
3
4
1
0
2
3
5
1
1
1
4
4
3
3
2
1
3
3
4
3
2
2
0
3
3
4
1
0
2
3
5
1
1
1
4
4
3
3
2
1
3
3
4
3
2
2
0
3
3
4
1
0
2
3
5
1
1
1
4
4
4
3
2
1
3
3
4
3
2
2
0
3
3
5
1
0
2
3
5
1
1
1
4
4
4
3
2
1
3
3
4
3
2
2
0
3
3
5
1
0
2
3
5
1
1
1
4
4
3
3
2
1
3
3
4
3
2
2
0
3
3
4
1
0
2
3
5
1
1
1
4
4
3
3
2
1
3
3
4
3
2
2
0
3
3
4
1
0
2
3
5
1
1
1
4
4
4
3
2
1
3
3
4
3
2
2
0
3
3
5
1
0
2
3
5
1
1
1
4
4
3
3
2
1
3
3
4
3
2
2
0
3
3
4
1
0
2
3
5
1
1
1
4
5
4
3
2
2
3
3
4
3
2
2
0
3
3
5
1
0
2
3
5
1
1
1
4
4
3
3
2
1
3
3
4
3
2
2
0
3
3
4
1
0
2
3
5
1
1
1
4
4
3
3
2
1
3
3
4
3
2
2
0
3
3
4
1
0
2
3
5
1
1
1
4
4
3
3
2
1
3
3
4
3
2
2
0
3
3
4
1
0
2
3
5
1
1
1
4
5
3
3
2
2
3
3
4
3
2
2
0
3
3
4
1
0
2
3
5
1
1
1
4
5
3
3
2
2
3
3
4
3
2
2
0
3
3
4
1
0
2
3
5
1
1
1
4
5
3
3
2
2
3
3
4
3
2
2
0
3
3
4
1
0
2
3
5
1
1
1
4
4
3
3
2
1
3
3
4
3
2
2
0
3
3
4
1
0
2
3
5
1
1
1
4
5
3
3
2
2
3
3
4
3
2
2
0
3
3
4
1
0
2
3
5
1
1
1
4
4
3
3
2
1
3
3
4
3
2
2
0
3
3
4
1
0
2
3
5
1
1
1
4
5
3
3
2
2
3
3
4
3
2
2
0
3
3
4
1
0
2
3
5
1
1
1
4
4
3
3
2
1
3
3
4
3
2
2
0
3
3
4
1
0
2
3
5
1
1
1
4
4
3
3
2
1
3
3
4
3
2
2
0
3
3
4
1
0
2
3
5
1
1
1
4
4
3
3
2
1
3
3
4
3
2
2
0
3
3
4
1
0
2
3
5
1
1
1
4
4
3
3
2
1
3
3
4
3
2
2
0
3
3
4
1
0
2
3
5
1
1
1
4
4
3
3
2
1
3
3
4
3
2
2
0
3
3
4
1
0
2
3
5
1
1
1
4
4
2
3
2
2
3
3
4
3
2
2
0
3
3
4
1
0
2
3
5
1
1
1
4
5
3
3
2
2
3
3
4
3
2
2
0
3
3
4
1
0
2
3
5
1
1
1
4
3
2
3
2
1
3
3
4
3
2
2
0
3
3
4
1
0
2
3
5
1
1
1
4
4
3
3
2
1
3
3
4
3
2
2
0
3
3
4
1
0
2
3
5
1
1
1
4
4
2
3
2
0
3
3
4
3
2
2
0
3
3
4
1
0
2
3
5
1
1
1
4
3
1
3
2
0
3
3
4
3
2
2
0
3
3
4
1
0
2
3
5
1
1
1
4
4
3
3
2
1
3
3
4
3
2
2
0
3
3
4
1
0
2
3
5
1
1
1
4
4
3
3
2
1
3
3
4
3
2
2
0
3
3
4
1
0
2
3
5
1
1
1
4
4
3
3
2
1
3
3
4
3
2
2
0
3
3
4
1
0
2
3
5
1
1
1
4
4
2
3
2
0
3
3
4
3
2
2
0
3
3
4
1
0
2
3
5
1
1
1
4
4
3
3
2
1
3
3
4
3
2
2
0
3
3
4
1
0
2
3
5
1
1
1
4
4
3
3
2
1
3
3
4
3
2
2
0
3
3
4
1
0
2
3
5
1
1
1
4
4
3
3
2
1
3
3
4
3
2
2
0
3
3
4
1
0
2
3
5
1
1
1
4
3
2
3
2
1
3
3
4
3
2
2
0
3
3
4
1
0
2
3
5
1
1
1
4
3
2
3
2
1
3
3
4
3
2
2
0
3
3
4
1
0
2
3
5
1
1
1
4
4
3
3
2
1
3
3
4
3
2
2
0
3
3
4
1
0
2
3
5
1
1
1
4
4
3
3
2
1
3
3
4
3
2
2
0
3
3
4
1
0
2
3
5
1
1
1
4
4
3
3
2
1
3
3
4
3
2
2
0
3
3
4
1
0
2
3
5
1
1
1
4
4
3
3
2
1
3
3
4
3
2
2
0
3
3
4
1
0
2
3
5
1
1
1
4
4
3
3
2
1
3
3
4
3
2
2
0
3
3
4
1
0
2
3
5
1
1
1
4
4
3
3
2
1
3
3
4
3
2
2
0
3
3
4
1
0
2
3
5
1
1
1
4
4
3
3
2
1
3
3
4
3
2
2
1
3
3
4
1
0
2
4
5
1
1
1
4
4
3
3
2
1
3
3
4
3
2
2
1
3
3
4
1
0
2
4
5
1
1
1
4
4
3
3
2
1
3
3
4
3
2
2
0
3
3
4
1
0
2
3
5
1
1
1
4
4
3
3
2
1
3
3
4
3
2
2
0
3
3
4
1
0
2
3
5
1
1
1
4
4
3
3
2
1
3
3
4
3
2
2
0
3
3
4
1
0
2
3
5
1
1
1
4
4
3
3
2
1
3
3
4
3
2
2
0
3
3
4
1
0
2
3
5
1
1
1
4
4
3
3
2
1
3
3
4
3
2
2
0
3
3
4
1
0
2
3
5
1
1
1
4
4
3
3
2
1
3
3
4
3
2
2
0
3
3
4
1
0
2
3
5
1
1
1
4
4
3
3
2
1
3
3
4
3
2
2
0
3
3
4
1
0
2
3
5
1
1
1
4
5
3
3
2
2
3
3
4
3
2
2
0
3
3
4
1
0
2
3
5
1
1
1
4
4
3
3
2
1
3
3
4
3
2
2
0
3
3
4
1
0
2
3
5
1
1
1
4
4
3
3
2
1
3
3
4
3
2
2
0
3
3
4
1
0
2
3
5
1
1
1
4
4
3
3
2
1
3
3
4
3
2
2
0
3
3
4
1
0
2
3
5
1
1
1
4
4
3
3
2
1
3
3
4
3
2
2
0
3
3
4
1
0
2
3
5
1
1
1
4
4
3
3
2
1
3
3
4
3
2
2
0
3
3
4
1
0
2
3
5
1
1
1
4
4
3
3
2
1
3
3
4
3
2
2
0
3
3
4
1
0
2
3
5
1
1
1
4
4
3
3
2
1
3
3
4
3
2
2
0
3
3
4
1
0
2
3
5
1
1
1
4
4
3
3
2
1
3
3
4
3
2
2
0
3
3
4
1
0
2
3
5
1
1
1
4
4
3
3
2
1
3
3
4
3
2
2
0
3
3
4
1
0
2
3
5
1
1
1
4
4
3
3
3
1
3
3
4
3
2
2
1
3
3
4
1
0
2
3
5
1
1
1
4
5
3
3
3
2
3
3
4
3
2
2
1
3
3
4
1
0
2
3
5
1
1
1
4
4
3
3
3
1
3
3
4
3
2
2
1
3
3
4
1
0
2
3
5
1
1
1
4
4
3
3
3
1
3
3
4
3
2
2
1
3
3
4
1
0
2
3
5
1
1
1
4
5
3
3
3
2
3
3
4
3
2
2
1
3
3
4
1
0
2
3
5
1
1
1
4
4
2
3
3
2
3
3
4
3
2
2
1
3
3
4
1
0
2
3
5
1
1
1
4
3
2
3
3
1
3
3
4
3
2
2
1
3
3
4
1
0
2
3
5
1
1
1
4
3
2
3
3
1
3
3
4
3
2
2
1
3
3
4
1
0
2
3
5
1
1
1
4
5
3
3
3
2
3
3
4
3
2
2
1
3
3
4
1
0
2
3
5
1
1
1
4
4
2
3
3
2
3
3
4
3
2
2
1
3
3
4
1
0
2
3
4
1
1
1
4
4
3
3
3
1
3
2
4
3
2
2
1
3
3
4
1
0
2
3
5
1
1
1
4
4
3
3
3
1
3
3
4
3
2
2
1
3
3
4
1
0
2
3
5
1
1
1
4
3
2
3
3
1
3
3
4
3
2
2
1
3
3
4
1
0
2
3
5
1
1
1
4
3
2
3
3
1
3
3
4
3
2
2
1
3
3
4
1
0
2
3
5
1
1
1
4
4
3
3
3
1
3
3
4
3
2
2
1
3
3
4
1
0
2
3
5
1
1
1
4
4
3
3
3
1
3
3
4
3
2
2
1
3
3
4
1
0
2
3
5
1
1
1
4
4
3
3
3
1
3
3
4
3
2
2
1
3
3
4
1
0
2
3
5
1
1
1
4
4
3
3
3
1
3
3
4
3
2
2
1
3
3
4
1
0
2
3
5
1
1
1
4
4
3
3
3
1
3
3
4
3
2
2
1
3
3
4
1
0
2
3
5
1
1
1
4
4
3
3
3
1
3
3
4
3
2
2
1
3
3
4
1
0
2
3
5
1
1
1
4
4
3
3
3
1
3
3
4
3
2
2
1
3
3
4
1
0
2
3
5
1
1
1
4
3
2
3
3
1
3
3
4
3
2
2
1
3
3
4
1
0
2
3
5
1
1
1
4
3
2
3
3
1
3
3
4
3
2
2
1
3
3
4
1
0
2
3
5
1
1
1
4
3
2
3
3
1
3
3
4
3
2
2
1
3
3
4
1
0
2
3
5
1
1
1
4
3
2
3
3
1
3
3
4
3
2
2
1
3
3
4
1
0
2
3
5
1
1
1
4
3
2
3
3
1
3
3
4
3
2
2
1
3
3
4
1
0
2
3
5
1
1
1
4
3
2
3
3
1
3
3
4
3
2
2
1
3
3
4
1
0
2
3
5
1
1
1
4
3
2
3
3
1
3
3
4
3
2
2
1
3
3
4
1
0
2
3
5
1
1
1
4
3
2
3
2
1
3
3
4
3
2
2
0
3
3
4
1
0
2
3
5
1
1
1
4
3
2
3
2
1
3
3
4
3
2
2
0
3
3
4
1
0
2
3
4
1
1
1
4
3
2
3
2
1
3
2
4
3
2
2
0
3
3
4
1
0
2
3
5
1
1
1
4
3
2
3
2
1
3
3
4
3
2
2
0
3
3
4
1
0
2
3
4
1
1
1
4
3
2
3
2
1
3
2
4
3
2
2
0
3
3
4
1
0
2
3
4
1
1
1
4
4
2
3
2
2
3
2
4
3
2
2
0
3
3
4
1
0
2
3
5
1
1
1
4
4
2
3
2
2
3
3
4
3
2
2
0
3
3
4
1
0
2
3
5
1
1
1
4
3
2
3
2
1
3
3
4
3
2
2
0
3
3
4
1
0
2
3
5
1
1
1
4
3
2
3
2
1
3
3
4
3
2
2
0
3
3
4
1
0
2
3
5
1
1
1
4
3
2
3
2
1
3
3
4
3
2
2
0
3
3
4
1
0
2
3
5
1
1
1
4
3
2
3
2
1
3
3
4
3
2
2
0
3
3
4
1
0
2
3
5
1
1
1
4
4
2
3
2
2
3
3
4
3
2
2
0
3
3
4
1
0
2
3
4
1
1
1
4
4
2
3
2
2
3
2
4
3
2
2
0
3
3
4
1
0
2
3
5
1
1
1
4
4
2
3
2
2
3
3
4
3
2
2
0
3
3
4
1
0
2
3
5
1
1
1
4
4
2
3
2
3
3
3
4
3
2
2
1
3
3
4
1
0
2
3
5
1
1
1
4
4
2
3
2
2
3
3
4
3
2
2
0
3
3
4
1
0
2
3
5
1
1
1
4
4
2
3
2
2
3
3
4
3
2
2
0
3
3
4
1
0
2
3
5
1
1
1
4
4
2
3
2
2
3
3
4
3
2
2
0
3
3
4
1
0
2
3
5
1
1
1
4
4
2
3
3
2
3
3
4
3
2
2
1
3
3
4
1
0
2
3
4
1
1
1
4
4
2
3
3
2
3
2
4
3
2
2
1
3
3
4
1
0
2
3
4
1
1
1
4
4
2
3
3
2
3
2
4
3
2
2
1
3
3
4
1
0
2
3
5
1
1
1
4
4
2
3
3
2
3
3
4
3
2
2
1
3
3
4
1
0
2
3
4
1
1
1
4
4
2
3
3
2
3
2
4
3
2
2
1
3
3
4
1
0
2
3
4
1
1
1
4
4
2
3
3
2
3
2
4
3
2
2
1
3
3
4
1
0
2
3
4
1
1
1
4
4
2
3
3
2
3
2
4
3
2
2
1
3
3
4
1
0
2
3
4
1
1
1
4
4
2
3
3
2
3
2
4
3
2
2
1
3
3
4
1
0
2
3
4
1
1
1
4
4
2
3
3
2
3
2
4
3
2
2
1
3
3
4
1
0
2
3
4
1
1
1
4
4
2
3
3
2
3
2
4
3
2
2
1
3
3
4
1
0
2
3
4
1
1
1
4
4
2
3
3
2
3
2
4
3
2
2
1
3
3
4
1
0
2
3
4
1
1
1
4
4
2
3
3
2
3
2
4
3
2
2
1
3
3
4
1
0
2
3
4
1
1
1
4
4
2
3
3
2
3
2
4
3
2
2
1
3
3
4
1
0
2
3
4
1
1
1
4
4
2
3
3
2
3
2
4
3
2
2
1
3
3
4
1
0
2
3
4
1
1
1
4
4
2
3
3
2
3
2
4
3
2
2
1
3
3
4
1
0
2
3
4
1
1
1
4
4
2
3
3
2
3
2
4
3
2
2
1
3
3
4
1
0
2
3
4
1
1
1
4
4
2
3
3
2
3
2
4
3
2
2
1
3
3
4
1
0
2
3
4
1
1
1
4
4
2
3
3
2
3
2
4
3
2
2
1
3
3
4
1
0
2
3
4
1
1
1
4
4
2
3
3
2
3
2
4
3
2
2
1
3
3
4
1
0
2
3
4
1
1
1
4
4
2
3
3
2
3
2
4
3
2
2
1
3
3
4
1
0
2
3
4
1
1
1
4
4
2
3
3
2
3
2
4
3
2
2
1
3
3
4
1
0
2
3
4
1
1
1
4
4
2
3
3
3
3
2
4
3
2
2
2
3
3
4
1
0
2
3
4
1
1
1
4
4
2
3
3
3
3
2
4
3
2
2
2
3
3
4
1
0
2
3
4
1
1
1
4
4
2
3
3
2
3
2
4
3
2
2
1
3
3
4
1
0
2
3
4
1
1
1
4
4
2
3
3
2
3
2
4
3
2
2
1
3
3
4
1
0
2
3
4
1
1
1
4
4
2
3
3
2
3
2
4
3
2
2
1
3
3
4
1
0
2
3
4
1
1
1
4
4
2
3
3
2
3
2
4
3
2
2
1
3
3
4
1
0
2
3
4
1
1
1
4
4
2
3
3
2
3
2
4
3
2
2
1
3
3
4
1
0
2
3
4
1
1
1
4
4
2
3
3
2
3
2
4
3
2
2
1
3
3
4
1
0
2
3
4
1
1
1
4
4
2
3
3
2
3
2
4
3
2
2
1
3
3
4
1
0
2
3
4
1
1
1
4
4
2
3
3
2
3
2
4
3
2
2
1
3
3
4
1
0
2
3
4
1
1
1
4
4
2
3
3
2
3
2
4
3
2
2
1
3
3
4
1
0
2
3
4
1
1
1
4
4
2
3
3
2
3
2
4
3
2
2
1
3
3
4
1
0
2
3
4
1
1
1
4
4
2
3
3
2
3
2
4
3
2
2
1
3
3
4
1
0
2
3
4
1
1
1
4
4
2
3
3
2
3
2
4
3
2
2
1
3
3
4
1
0
2
3
4
1
1
1
4
4
2
3
3
2
3
2
4
3
2
2
1
3
3
4
1
0
2
3
4
1
1
1
4
4
2
3
3
2
3
2
4
3
2
2
1
3
3
4
1
0
2
3
4
1
1
1
4
4
2
3
3
2
3
2
4
3
2
2
1
3
3
4
1
0
2
3
4
1
1
1
4
4
2
3
3
2
3
2
4
3
2
2
1
3
3
4
1
0
2
3
4
1
1
1
4
4
2
3
3
2
3
2
4
3
2
2
1
3
3
4
1
0
2
3
4
1
1
1
4
4
2
3
3
2
3
2
4
3
2
2
1
3
3
4
1
0
2
3
4
1
1
1
4
4
2
3
3
2
3
2
4
3
2
2
1
3
3
4
1
0
2
3
4
1
1
1
4
4
2
3
3
2
3
2
4
3
2
2
1
3
3
4
1
0
2
3
4
1
1
1
4
4
2
3
3
2
3
2
4
3
2
2
1
3
3
4
1
0
2
3
4
1
1
1
4
4
2
3
3
2
3
2
4
3
2
2
1
3
3
4
1
0
2
3
4
1
1
1
4
4
2
3
3
2
3
2
4
3
2
2
1
3
3
4
1
0
2
3
4
1
1
1
4
4
2
3
3
2
3
2
4
3
2
2
1
3
3
4
1
0
2
3
4
1
1
1
4
4
2
3
3
2
3
2
4
3
2
2
1
3
3
4
1
0
2
3
4
1
1
1
4
5
3
3
3
2
3
2
4
3
2
2
1
3
3
4
1
0
2
3
4
1
1
1
4
5
2
3
3
1
3
2
4
3
2
2
1
3
3
4
1
0
2
3
4
1
1
1
4
5
2
3
3
1
3
2
4
3
2
2
2
3
3
4
2
0
2
3
4
1
1
1
4
5
2
3
3
1
3
2
4
3
2
2
2
3
3
4
2
0
2
3
5
1
1
1
4
5
2
3
3
1
3
3
4
3
2
2
2
3
3
4
2
0
2
3
5
1
1
1
4
5
2
3
3
2
3
3
4
3
2
2
3
3
3
4
2
0
2
3
4
1
1
1
4
5
2
3
3
1
3
2
4
3
2
2
2
3
3
4
2
0
2
3
4
1
1
1
4
5
2
3
3
1
3
2
4
3
2
2
1
3
3
4
1
0
2
3
4
1
1
1
4
4
1
3
3
1
3
2
4
3
2
2
2
3
3
4
2
0
2
3
4
1
1
1
4
4
1
3
3
2
3
2
4
3
2
2
3
3
3
4
2
0
2
3
4
1
1
1
4
4
2
3
3
1
3
2
4
3
2
2
2
3
3
5
2
0
2
3
4
1
1
1
4
4
2
3
3
2
3
2
4
3
2
2
3
3
3
5
2
0
2
3
4
1
1
1
4
4
2
3
3
1
3
2
4
3
2
2
2
3
3
5
2
0
2
3
4
1
1
1
4
4
2
3
3
1
3
2
4
3
2
2
2
3
3
5
2
0
2
3
4
1
1
1
4
4
2
3
3
1
3
2
4
3
2
2
2
3
3
5
2
0
2
3
4
1
1
1
4
5
3
3
3
1
3
2
4
3
2
2
2
3
3
5
2
0
2
3
4
1
1
1
4
4
2
3
3
2
3
2
4
3
2
2
2
3
3
4
2
0
2
3
4
1
1
1
4
4
2
3
3
2
3
2
4
3
2
2
1
3
3
4
1
0
2
3
4
1
1
1
4
4
2
3
3
2
3
2
4
3
2
2
1
3
3
4
1
0
2
3
4
1
1
1
4
4
2
3
3
2
3
2
4
3
2
2
2
3
3
4
2
0
2
3
4
1
1
1
4
4
2
3
3
2
3
2
4
3
2
2
2
3
3
4
2
0
2
3
4
1
1
1
4
4
2
3
3
2
3
2
4
3
2
2
1
3
3
4
1
0
2
3
4
1
1
1
4
4
2
3
3
3
3
2
4
3
2
2
2
3
3
4
1
0
2
3
4
1
1
1
4
4
2
3
3
3
3
2
4
3
2
2
2
3
3
4
1
0
2
3
4
1
1
1
4
4
2
3
3
3
3
2
4
3
2
2
2
3
3
4
1
0
2
3
4
1
1
1
4
4
2
3
3
3
3
2
4
3
2
2
2
3
3
4
1
0
2
3
4
1
1
1
4
4
2
3
3
2
3
2
4
3
2
2
2
3
3
4
2
0
2
3
4
1
1
1
4
4
1
3
3
1
3
2
4
3
2
2
1
3
3
4
1
0
2
3
4
1
1
1
4
4
1
3
3
2
3
2
4
3
2
2
2
3
3
4
1
0
2
3
4
1
1
1
4
4
2
3
3
2
3
2
4
3
2
2
1
3
3
4
1
0
2
3
4
1
1
1
4
4
2
3
3
2
3
2
4
3
2
2
1
3
3
4
1
0
2
3
4
1
1
1
4
5
3
3
3
2
3
2
4
3
2
2
1
3
3
4
1
0
2
3
4
1
1
1
4
4
2
3
3
2
3
2
4
3
2
2
1
3
3
4
1
0
2
3
4
1
1
1
4
4
2
3
3
2
3
2
4
3
2
2
1
3
3
4
1
0
2
3
4
1
1
1
4
5
3
3
3
3
3
2
4
3
2
2
2
3
3
4
1
0
2
3
5
1
1
1
4
4
2
3
3
3
3
3
4
3
2
2
2
3
3
4
1
0
2
3
4
1
1
1
4
4
2
3
3
3
3
2
4
3
2
2
2
3
3
4
1
0
2
3
5
1
1
1
4
4
3
3
3
2
3
3
4
3
2
2
1
3
3
5
1
0
2
3
5
1
1
1
4
4
3
3
3
2
3
3
4
3
2
2
1
3
3
5
1
0
2
3
5
1
1
1
4
4
3
3
3
2
3
3
4
3
2
2
1
3
3
5
1
0
2
3
5
1
1
1
4
4
3
3
3
2
3
3
4
3
2
2
1
3
3
5
1
0
2
3
5
1
1
1
4
4
3
3
3
3
3
3
4
3
2
2
2
3
3
5
1
0
2
3
5
1
1
1
4
4
3
3
3
3
3
3
4
3
2
2
2
3
3
5
1
0
2
3
5
1
1
1
4
4
3
3
3
3
3
3
4
3
2
2
2
3
3
5
1
0
2
3
5
1
1
1
4
4
3
3
3
2
3
3
4
3
2
2
1
3
3
5
1
0
2
3
5
1
1
1
4
4
3
3
3
2
3
3
4
3
2
2
2
3
3
5
1
0
2
4
5
1
1
1
4
4
3
3
3
2
3
3
4
3
2
2
1
3
3
5
1
0
2
3
5
1
1
1
4
4
3
3
3
2
3
3
4
3
2
2
2
3
3
5
1
0
2
4
5
1
1
1
4
4
3
3
3
2
3
3
4
3
2
2
2
3
3
5
1
0
2
4
5
1
1
1
4
4
3
3
3
2
3
3
4
3
2
2
2
3
3
5
1
0
2
4
5
1
1
1
4
4
3
3
3
3
3
3
4
3
2
2
3
3
3
5
1
0
2
4
5
1
1
1
4
4
3
3
3
2
3
3
4
3
2
2
2
3
3
5
1
0
2
4
5
1
1
1
4
4
3
3
3
2
3
3
4
3
2
2
2
3
3
5
1
0
2
4
5
1
1
1
4
4
3
3
3
2
3
3
4
3
2
2
2
3
3
5
1
0
2
4
5
1
1
1
4
4
3
3
3
3
3
3
4
3
2
2
3
3
3
5
1
0
2
4
5
1
1
1
4
4
3
3
3
2
3
3
4
3
2
2
2
3
3
5
1
0
2
4
5
1
1
1
4
4
3
3
3
2
3
3
4
3
2
2
2
3
3
5
1
0
2
4
5
1
1
1
4
4
3
3
3
2
3
3
4
3
2
2
2
3
3
5
1
0
2
4
4
1
1
1
4
4
3
3
3
2
3
3
4
3
2
2
2
3
3
4
1
0
2
4
5
1
1
1
4
4
2
3
3
2
3
3
4
3
2
2
2
3
3
4
1
0
2
4
5
1
1
1
4
4
3
3
3
2
3
3
4
3
2
2
2
3
3
5
1
0
2
4
5
1
1
1
4
4
2
3
3
2
3
3
4
3
2
2
2
3
3
4
1
0
2
4
5
1
1
1
4
4
2
3
3
2
3
3
4
3
2
2
2
3
3
4
1
0
2
4
5
1
1
1
4
4
2
3
3
2
3
3
4
3
2
2
2
3
3
4
1
0
2
4
5
1
1
1
4
4
2
3
3
2
3
3
4
3
2
2
2
3
3
4
1
0
2
4
5
1
1
1
4
4
2
3
3
2
3
3
4
3
2
2
2
3
3
4
1
0
2
4
5
1
1
1
4
4
2
3
3
3
3
3
4
3
2
2
2
3
3
4
1
0
2
3
5
1
1
1
4
4
2
3
3
2
3
3
4
3
2
2
1
3
3
4
1
0
2
3
5
1
1
1
4
4
2
3
3
2
3
3
4
3
2
2
2
3
3
4
1
0
2
4
5
1
1
1
4
4
2
3
3
2
3
3
4
3
2
2
2
3
3
4
1
0
2
4
5
1
1
1
4
4
2
3
3
2
3
3
4
3
2
2
2
3
3
4
1
0
2
4
5
1
1
1
4
4
2
3
3
2
3
3
4
3
2
2
2
3
3
4
1
0
2
4
5
1
1
1
4
4
3
3
3
2
3
3
4
3
2
2
2
3
3
5
1
0
2
4
5
1
1
1
4
4
2
3
3
2
3
3
4
3
2
2
2
3
3
4
1
0
2
4
5
1
1
1
4
4
2
3
3
2
3
3
4
3
2
2
2
3
3
4
1
0
2
4
5
1
1
1
4
4
3
3
3
2
3
3
4
3
2
2
2
3
3
5
1
0
2
4
5
1
1
1
4
4
2
3
3
2
3
3
4
3
2
2
2
3
3
4
1
0
2
4
5
1
1
1
4
5
4
3
3
2
3
3
4
3
2
2
2
3
3
5
1
0
2
4
5
1
1
1
4
5
4
3
3
2
3
3
4
3
2
2
2
3
3
5
1
0
2
4
5
1
1
1
5
4
2
3
3
1
3
3
4
3
2
2
2
3
3
5
2
0
2
4
4
1
1
1
4
4
2
3
3
1
3
2
4
3
2
2
2
3
3
5
1
0
2
4
4
1
1
1
5
4
2
3
3
1
3
2
4
3
2
2
1
3
3
5
2
0
2
3
4
1
1
1
5
4
2
3
3
2
3
2
4
3
2
2
1
3
3
4
2
0
2
3
4
1
1
1
5
4
2
3
3
2
3
2
4
3
2
2
2
3
3
4
2
0
2
4
4
1
1
1
5
4
2
3
3
2
3
2
4
3
2
2
1
3
3
4
2
0
2
3
4
1
1
1
5
4
1
3
3
1
3
2
4
3
2
2
1
3
3
4
2
0
2
3
4
1
1
1
5
4
2
3
3
1
3
2
4
3
2
2
1
3
3
5
2
0
2
3
4
1
1
1
5
4
3
3
3
2
3
2
4
3
2
2
1
3
3
5
2
0
2
3
4
1
1
1
5
4
3
3
3
2
3
2
4
3
2
2
1
3
3
5
2
0
2
3
4
1
1
1
5
4
2
3
3
1
3
2
4
3
2
2
1
3
3
5
2
0
2
3
4
1
1
1
5
4
2
3
3
2
3
2
4
3
2
2
1
3
3
4
2
0
2
3
4
1
1
1
5
4
3
3
3
2
3
2
4
3
2
2
1
3
3
5
2
0
2
3
4
1
1
1
5
5
4
3
3
2
3
2
4
3
2
2
1
3
3
5
2
0
2
3
4
1
1
1
5
5
4
3
3
2
3
2
4
3
2
2
1
3
3
5
2
0
2
3
4
1
1
1
5
4
3
3
3
2
3
2
4
3
2
2
1
3
3
5
2
0
2
3
4
1
1
1
5
4
3
3
3
2
3
2
4
3
2
2
1
3
3
5
2
0
2
3
4
1
1
1
4
4
3
3
3
2
3
2
4
3
2
2
1
3
3
5
1
0
2
3
4
1
1
1
5
5
4
3
3
2
3
2
4
3
2
2
1
3
3
5
2
0
2
3
5
1
1
1
5
4
3
3
3
2
3
3
4
3
2
2
1
3
3
5
2
0
2
3
5
1
1
1
5
5
3
3
3
2
3
3
4
3
2
2
1
3
3
4
2
0
2
3
5
1
1
1
5
5
4
3
3
2
3
3
4
3
2
2
1
3
3
5
2
0
2
3
5
1
1
1
5
5
3
3
3
2
3
3
4
3
2
2
1
3
3
4
2
0
2
3
5
1
1
1
5
5
4
3
2
2
3
3
4
3
2
2
0
3
3
5
2
0
2
3
5
1
1
1
5
4
3
3
2
2
3
3
4
3
2
2
0
3
3
5
2
0
2
3
5
1
1
1
5
4
2
3
2
2
3
3
4
3
2
2
0
3
3
4
2
0
2
3
5
1
1
1
5
4
2
3
2
2
3
3
4
3
2
2
0
3
3
4
2
0
2
3
5
1
1
1
5
4
1
3
2
1
3
3
4
3
2
2
0
3
3
4
2
0
2
3
4
1
1
1
5
4
2
3
2
2
3
2
4
3
2
2
0
3
3
4
2
0
2
3
4
1
1
1
5
4
2
3
2
2
3
2
4
3
2
2
0
3
3
4
2
0
2
3
4
1
1
1
5
4
2
3
2
2
3
2
4
3
2
2
0
3
3
4
2
0
2
3
5
1
1
1
5
4
2
3
2
2
3
3
4
3
2
2
0
3
3
4
2
0
2
3
5
1
1
1
5
4
2
3
2
2
3
3
4
3
2
2
1
3
3
4
2
0
2
4
5
1
1
1
5
4
2
3
2
2
3
3
4
3
2
2
0
3
3
4
2
0
2
3
5
1
1
1
5
4
2
3
2
2
3
3
4
3
2
2
0
3
3
4
2
0
2
3
5
1
1
1
5
4
2
3
2
2
3
3
4
3
2
2
0
3
3
4
2
0
2
3
5
1
1
1
5
4
1
3
2
1
3
3
4
3
2
2
0
3
3
4
2
0
2
3
5
1
1
1
5
4
2
3
2
2
3
3
4
3
2
2
0
3
3
4
2
0
2
3
5
1
1
1
4
4
2
3
2
2
3
3
4
3
2
2
0
3
3
4
1
0
2
3
5
1
1
1
4
4
2
3
2
2
3
3
4
3
2
2
0
3
3
4
1
0
2
3
5
1
1
1
4
4
2
3
2
2
3
3
4
3
2
2
0
3
3
4
1
0
2
3
5
1
1
1
4
4
2
3
2
2
3
3
4
3
2
2
0
3
3
4
1
0
2
3
5
1
1
1
4
4
2
3
2
2
3
3
4
3
2
2
0
3
3
4
1
0
2
3
5
1
1
1
4
4
2
3
2
2
3
3
4
3
2
2
0
3
3
4
1
0
2
3
4
1
1
1
4
4
1
3
3
1
3
2
4
3
2
2
1
3
3
4
1
0
2
3
5
1
1
1
4
4
2
3
2
2
3
3
4
3
2
2
0
3
3
4
1
0
2
3
5
1
1
1
4
4
2
3
2
2
3
3
4
3
2
2
0
3
3
4
1
0
2
3
5
1
1
1
4
4
2
3
2
2
3
3
4
3
2
2
1
3
3
4
1
0
2
4
5
1
1
1
4
4
2
3
2
2
3
3
4
3
2
2
1
3
3
4
1
0
2
4
4
1
1
1
4
4
2
3
2
2
3
2
4
3
2
2
0
3
3
4
1
0
2
3
4
1
1
1
4
3
2
3
2
2
3
2
4
3
2
2
1
3
3
3
1
0
2
4
4
1
1
1
4
4
2
3
2
2
3
2
4
3
2
2
0
3
3
4
1
0
2
3
4
1
1
1
4
3
2
3
2
2
3
2
4
3
2
2
0
3
3
3
1
0
2
3
4
1
1
1
4
3
1
3
2
1
3
2
4
3
2
2
0
3
3
3
1
0
2
3
3
1
1
1
4
4
1
3
2
1
3
2
4
3
2
2
0
3
3
3
1
0
2
3
4
1
1
1
4
4
2
3
2
2
3
2
4
3
2
2
0
3
3
4
1
0
2
3
4
1
1
1
4
3
1
3
2
1
3
2
4
3
2
2
0
3
3
3
1
0
2
3
4
1
1
1
4
4
1
3
2
1
3
2
4
3
2
2
0
3
3
4
1
0
2
3
4
1
1
1
4
4
1
3
2
1
3
2
4
3
2
2
0
3
3
4
1
0
2
3
4
1
1
1
4
4
1
3
2
1
3
2
4
3
2
2
0
3
3
4
1
0
2
3
4
1
1
1
4
3
1
3
2
1
3
2
4
3
2
2
0
3
3
3
1
0
2
3
4
1
1
1
4
4
1
3
2
1
3
2
4
3
2
2
0
3
3
4
1
0
2
3
4
1
1
1
4
3
1
3
2
1
3
2
4
3
2
2
0
3
3
3
1
0
2
3
4
1
1
1
4
4
1
3
2
1
3
2
4
3
2
2
0
3
3
4
1
0
2
3
5
1
1
1
4
4
1
3
2
1
3
3
4
3
2
2
0
3
3
4
1
0
2
3
4
1
1
1
4
3
1
3
2
1
3
2
4
3
2
2
0
3
3
3
1
0
2
3
4
1
1
1
4
3
1
3
2
1
3
2
4
3
2
2
0
3
3
3
1
0
2
3
4
1
1
1
4
3
1
3
2
1
3
2
4
3
2
2
0
3
3
3
1
0
2
3
4
1
1
1
4
4
1
3
2
1
3
2
4
3
2
2
0
3
3
4
1
0
2
3
4
1
1
1
4
3
1
3
3
1
3
2
4
3
2
2
1
3
3
3
1
0
2
3
4
1
1
1
4
3
1
3
2
1
3
2
4
3
2
2
0
3
3
3
1
0
2
3
5
1
1
1
4
4
1
3
2
1
3
3
4
3
2
2
0
3
3
4
1
0
2
3
4
1
1
1
4
4
1
3
2
1
3
2
4
3
2
2
0
3
3
4
1
0
2
3
4
1
1
1
4
4
1
3
2
1
3
2
4
3
2
2
0
3
3
4
1
0
2
3
4
1
1
1
4
4
1
3
2
1
3
2
4
3
2
2
0
3
3
4
1
0
2
3
4
1
1
1
4
4
1
3
2
1
3
2
4
3
2
2
0
3
3
4
1
0
2
3
4
1
1
1
4
4
1
3
2
1
3
2
4
3
2
2
0
3
3
4
1
0
2
3
4
1
1
1
4
4
1
3
2
1
3
2
4
3
2
2
0
3
3
4
1
0
2
3
3
1
1
1
5
4
1
3
2
1
3
2
4
3
2
2
0
3
3
3
2
0
2
3
3
1
1
1
4
4
1
3
2
1
3
2
4
3
2
2
0
3
3
3
1
0
2
3
4
1
1
1
4
4
1
3
2
1
3
3
4
3
2
2
0
3
3
3
1
0
2
3
5
1
1
1
5
4
1
3
2
1
3
3
4
3
2
2
0
3
3
4
2
0
2
3
4
1
1
1
4
4
1
3
2
1
3
3
4
3
2
2
0
3
3
3
1
0
2
3
4
1
1
1
4
4
1
3
2
1
3
3
4
3
2
2
0
3
3
3
1
0
2
3
4
1
1
1
4
4
1
3
2
1
3
3
4
3
2
2
0
3
3
3
1
0
2
3
4
1
1
1
4
4
1
3
2
1
3
2
4
3
2
2
0
3
3
4
1
0
2
3
4
1
1
1
4
4
1
3
2
1
3
2
4
3
2
2
0
3
3
4
1
0
2
3
4
1
1
1
4
4
1
3
2
1
3
2
4
3
2
2
0
3
3
4
1
0
2
3
5
1
1
1
4
4
1
3
2
1
3
3
4
3
2
2
0
3
3
4
1
0
2
3
5
1
1
1
4
4
1
3
2
1
3
3
4
3
2
2
0
3
3
4
1
0
2
3
5
1
1
1
4
4
1
3
2
1
3
3
4
3
2
2
0
3
3
4
1
0
2
3
4
1
1
1
4
3
1
3
2
0
3
3
4
3
2
2
0
3
3
3
1
0
2
3
4
1
1
1
4
4
1
3
2
1
3
3
4
3
2
2
0
3
3
3
1
0
2
3
5
1
1
1
4
4
1
3
2
1
3
3
4
3
2
2
0
3
3
4
1
0
2
3
4
1
1
1
4
4
1
3
2
1
3
2
4
3
2
2
0
3
3
4
1
0
2
3
5
1
1
1
4
4
1
3
2
1
3
3
4
3
2
2
0
3
3
4
1
0
2
3
5
1
1
1
4
4
1
3
2
1
3
3
4
3
2
2
0
3
3
4
1
0
2
3
5
1
1
1
4
4
2
3
2
1
3
3
4
3
2
2
0
3
3
5
1
0
2
3
5
1
1
1
4
4
2
3
2
1
3
3
4
3
2
2
0
3
3
5
1
0
2
3
5
1
1
1
4
4
2
3
2
1
3
3
4
3
2
2
0
3
3
5
1
0
2
3
5
1
1
1
4
4
2
3
2
1
3
3
4
3
2
2
0
3
3
5
1
0
2
3
5
1
1
1
4
3
2
3
2
0
3
3
4
3
2
2
0
3
3
5
1
0
2
3
5
1
1
1
4
3
2
3
2
0
3
3
4
3
2
2
0
3
3
5
1
0
2
3
5
1
1
1
4
4
2
3
2
1
3
3
4
3
2
2
0
3
3
5
1
0
2
3
5
1
1
1
4
4
2
3
2
1
3
3
4
3
2
2
0
3
3
5
1
0
2
3
5
1
1
1
4
4
2
3
2
1
3
3
4
3
2
2
0
3
3
5
1
0
2
3
5
1
1
1
4
4
1
3
2
1
3
3
4
3
2
2
0
3
3
4
1
0
2
3
5
1
1
1
4
4
2
3
2
1
3
3
4
3
2
2
0
3
3
5
1
0
2
3
5
1
1
1
4
4
2
3
2
1
3
3
4
3
2
2
0
3
3
5
1
0
2
3
5
1
1
1
4
4
2
3
2
1
3
3
4
3
2
2
0
3
3
5
1
0
2
3
5
1
1
1
4
4
2
3
2
1
3
3
4
3
2
2
0
3
3
5
1
0
2
3
5
1
1
1
4
4
2
3
2
1
3
3
4
3
2
2
0
3
3
5
1
0
2
3
5
1
1
1
4
4
2
3
2
1
3
3
4
3
2
2
0
3
3
5
1
0
2
3
5
1
1
1
4
4
2
3
2
1
3
3
4
3
2
2
0
3
3
5
1
0
2
3
5
1
1
1
4
3
2
3
2
0
3
3
4
3
2
2
0
3
3
5
1
0
2
3
5
1
1
1
4
3
2
3
2
0
3
3
4
3
2
2
0
3
3
5
1
0
2
3
5
1
1
1
4
4
2
3
2
1
3
3
4
3
2
2
0
3
3
5
1
0
2
3
5
1
1
1
4
4
2
3
2
1
3
3
4
3
2
2
0
3
3
5
1
0
2
3
5
1
1
1
4
4
2
3
2
1
3
3
4
3
2
2
0
3
3
5
1
0
2
3
5
1
1
1
4
4
2
3
2
1
3
3
4
3
2
2
0
3
3
5
1
0
2
3
5
1
1
1
4
4
2
3
2
1
3
3
4
3
2
2
0
3
3
5
1
0
2
3
5
1
1
1
4
4
2
3
2
1
3
3
4
3
2
2
0
3
3
5
1
0
2
3
5
1
1
1
4
4
2
3
2
1
3
3
4
3
2
2
0
3
3
5
1
0
2
3
4
1
1
1
4
4
2
3
2
1
3
2
4
3
2
2
0
3
3
5
1
0
2
3
5
1
1
1
4
4
2
3
2
1
3
3
4
3
2
2
0
3
3
5
1
0
2
3
5
1
1
1
4
4
2
3
2
1
3
3
4
3
2
2
0
3
3
5
1
0
2
3
6
1
1
1
5
4
2
3
2
1
3
3
4
3
2
2
0
3
3
5
1
0
2
3
6
1
1
1
5
4
2
3
2
1
3
3
4
3
2
2
0
3
3
5
1
0
2
3
6
1
1
1
5
4
2
3
2
1
3
3
4
3
2
2
0
3
3
5
1
0
2
3
6
1
1
1
5
4
2
3
2
1
3
3
4
3
2
2
0
3
3
5
1
0
2
3
5
1
1
1
4
4
2
3
2
1
3
3
4
3
2
2
0
3
3
5
1
0
2
3
6
1
1
1
5
4
2
3
2
1
3
3
4
3
2
2
0
3
3
5
1
0
2
3
6
1
1
1
5
4
2
3
2
1
3
3
4
3
2
2
0
3
3
5
1
0
2
3
5
1
1
1
4
4
2
3
3
1
3
3
4
3
2
2
1
3
3
5
1
0
2
3
6
1
1
1
5
4
2
3
2
1
3
3
4
3
2
2
0
3
3
5
1
0
2
3
6
1
1
1
5
4
2
3
2
1
3
3
4
3
2
2
0
3
3
5
1
0
2
3
6
1
1
1
5
4
2
3
2
1
3
3
4
3
2
2
0
3
3
5
1
0
2
3
6
1
1
1
5
4
2
3
2
1
3
3
4
3
2
2
0
3
3
5
1
0
2
3
5
1
1
1
4
4
2
3
2
1
3
3
4
3
2
2
0
3
3
5
1
0
2
3
5
1
1
1
4
4
2
3
2
1
3
3
4
3
2
2
0
3
3
5
1
0
2
3
5
1
1
1
4
4
2
3
2
1
3
3
4
3
2
2
0
3
3
5
1
0
2
3
6
1
1
1
5
4
2
3
2
1
3
3
4
3
2
2
0
3
3
5
1
0
2
3
6
1
1
1
5
4
2
3
2
1
3
3
4
3
2
2
0
3
3
5
1
0
2
3
4
1
1
1
4
4
2
3
2
1
3
2
4
3
2
2
0
3
3
5
1
0
2
3
5
1
1
1
5
4
2
3
2
1
3
2
4
3
2
2
0
3
3
5
1
0
2
3
5
1
1
1
5
4
2
3
2
1
3
2
4
3
2
2
0
3
3
5
1
0
2
3
6
1
1
1
5
4
2
3
2
1
3
3
4
3
2
2
0
3
3
5
1
0
2
3
6
1
1
1
5
4
2
3
2
1
3
3
4
3
2
2
0
3
3
5
1
0
2
3
4
1
1
1
4
4
2
3
2
1
3
2
4
3
2
2
0
3
3
5
1
0
2
3
5
1
1
1
4
4
2
3
2
1
3
3
4
3
2
2
0
3
3
5
1
0
2
3
5
1
1
1
4
4
2
3
2
1
3
3
4
3
2
2
0
3
3
5
1
0
2
3
4
1
1
1
4
4
2
3
2
1
3
2
4
3
2
2
0
3
3
5
1
0
2
3
5
1
1
1
4
4
2
3
2
1
3
3
4
3
2
2
0
3
3
5
1
0
2
3
5
1
1
1
4
4
2
3
2
1
3
3
4
3
2
2
0
3
3
5
1
0
2
3
5
1
1
1
4
4
2
3
2
1
3
3
4
3
2
2
0
3
3
5
1
0
2
3
5
1
1
1
4
4
2
3
2
1
3
3
4
3
2
2
0
3
3
5
1
0
2
3
5
1
1
1
4
4
2
3
2
1
3
3
4
3
2
2
0
3
3
5
1
0
2
3
4
1
1
1
4
4
2
3
2
1
3
2
4
3
2
2
0
3
3
5
1
0
2
3
4
1
1
1
4
4
2
3
2
1
3
2
4
3
2
2
0
3
3
5
1
0
2
3
6
1
1
1
5
4
2
3
2
1
3
3
4
3
2
2
0
3
3
5
1
0
2
3
5
1
1
1
4
4
2
3
2
1
3
3
4
3
2
2
0
3
3
5
1
0
2
3
5
1
1
1
4
4
2
3
2
1
3
3
4
3
2
2
0
3
3
5
1
0
2
3
5
1
1
1
4
4
2
3
2
1
3
3
4
3
2
2
0
3
3
5
1
0
2
3
6
1
1
1
5
4
2
3
2
1
3
3
4
3
2
2
0
3
3
5
1
0
2
3
5
1
1
1
4
4
2
3
2
1
3
3
4
3
2
2
0
3
3
5
1
0
2
3
5
1
1
1
4
4
2
3
2
1
3
3
4
3
2
2
0
3
3
5
1
0
2
3
6
1
1
1
5
4
2
3
2
1
3
3
4
3
2
2
0
3
3
5
1
0
2
3
4
1
1
1
4
4
2
3
2
1
3
2
4
3
2
2
0
3
3
5
1
0
2
3
5
1
1
1
4
4
2
3
2
1
3
3
4
3
2
2
0
3
3
5
1
0
2
3
5
1
1
1
4
4
2
3
2
1
3
3
4
3
2
2
0
3
3
5
1
0
2
3
5
1
1
1
4
4
2
3
2
1
3
3
4
3
2
2
0
3
3
5
1
0
2
3
5
1
1
1
4
4
2
3
2
1
3
3
4
3
2
2
0
3
3
5
1
0
2
3
5
1
1
1
4
4
2
3
2
1
3
3
4
3
2
2
0
3
3
5
1
0
2
3
5
1
1
1
4
4
1
3
2
1
3
3
4
3
2
2
0
3
3
4
1
0
2
3
5
1
1
1
4
4
1
3
2
1
3
3
4
3
2
2
0
3
3
4
1
0
2
3
5
1
1
1
4
4
1
3
2
1
3
3
4
3
2
2
0
3
3
4
1
0
2
3
6
1
1
1
5
4
1
3
2
1
3
3
4
3
2
2
0
3
3
4
1
0
2
3
6
1
1
1
5
4
2
3
2
2
3
3
4
3
2
2
0
3
3
4
1
0
2
3
6
1
1
1
5
4
2
3
2
2
3
3
4
3
2
2
0
3
3
4
1
0
2
3
6
1
1
1
5
4
1
3
2
1
3
3
4
3
2
2
0
3
3
4
1
0
2
3
4
1
1
1
4
4
1
3
2
1
3
2
4
3
2
2
0
3
3
4
1
0
2
3
5
1
1
1
4
4
3
3
2
2
3
3
4
3
2
2
0
3
3
5
1
0
2
3
5
1
1
1
4
4
2
3
2
2
3
3
4
3
2
2
0
3
3
4
1
0
2
3
5
1
1
1
4
4
3
3
2
2
3
3
4
3
2
2
0
3
3
5
1
0
2
3
5
1
1
1
4
4
3
3
2
2
3
3
4
3
2
2
0
3
3
5
1
0
2
3
6
1
1
1
5
4
3
3
2
2
3
3
4
3
2
2
0
3
3
5
1
0
2
3
4
1
1
1
4
4
2
3
2
2
3
2
4
3
2
2
0
3
3
4
1
0
2
3
6
1
1
1
5
4
1
3
2
1
3
3
4
3
2
2
0
3
3
4
1
0
2
3
4
1
1
1
4
4
2
3
2
1
3
2
4
3
2
2
0
3
3
5
1
0
2
3
6
1
1
1
5
4
3
3
2
2
3
3
4
3
2
2
0
3
3
5
1
0
2
3
6
1
1
1
5
4
2
3
2
1
3
3
4
3
2
2
0
3
3
5
1
0
2
3
5
1
1
1
4
4
3
3
2
2
3
3
4
3
2
2
0
3
3
5
1
0
2
3
5
1
1
1
4
4
2
3
2
1
3
3
4
3
2
2
0
3
3
5
1
0
2
3
6
1
1
1
5
4
2
3
2
1
3
3
4
3
2
2
0
3
3
5
1
0
2
3
6
1
1
1
5
4
2
3
2
1
3
3
4
3
2
2
0
3
3
5
1
0
2
3
6
1
1
1
5
4
2
3
2
1
3
3
4
3
2
2
0
3
3
5
1
0
2
3
5
1
1
1
5
4
2
3
2
1
3
3
4
3
2
2
0
3
3
4
1
0
2
3
6
1
1
1
5
5
3
3
2
1
3
3
4
3
2
2
0
3
3
5
1
0
2
3
6
1
1
1
5
5
3
3
2
1
3
3
4
3
2
2
0
3
3
5
1
0
2
3
6
1
1
1
5
4
2
3
2
1
3
3
4
3
2
2
0
3
3
5
1
0
2
3
5
1
1
1
5
4
2
3
2
1
3
3
4
3
2
2
0
3
3
4
1
0
2
3
5
1
1
1
5
4
2
3
2
1
3
3
4
3
2
2
0
3
3
4
1
0
2
3
5
1
1
1
5
4
2
3
2
1
3
3
4
3
2
2
0
3
3
4
1
0
2
3
5
1
1
1
5
5
3
3
2
1
3
3
4
3
2
2
0
3
3
4
1
0
2
3
4
1
1
1
5
5
3
3
2
1
3
2
4
3
2
2
0
3
3
4
1
0
2
3
5
1
1
1
5
4
2
3
2
1
3
3
4
3
2
2
0
3
3
4
1
0
2
3
5
1
1
1
5
4
2
3
2
1
3
3
4
3
2
2
0
3
3
4
1
0
2
3
5
1
1
1
5
5
2
3
2
1
3
3
4
3
2
2
0
3
3
3
1
0
2
3
5
1
1
1
5
4
1
3
2
1
3
3
4
3
2
2
0
3
3
3
1
0
2
3
4
1
1
1
5
4
1
3
2
1
3
2
4
3
2
2
0
3
3
3
1
0
2
3
5
1
1
1
5
4
1
3
2
1
3
3
4
3
2
2
0
3
3
3
1
0
2
3
5
1
1
1
5
4
1
3
2
1
3
3
4
3
2
2
0
3
3
3
1
0
2
3
4
1
1
1
5
4
1
3
2
1
3
2
4
3
2
2
0
3
3
3
1
0
2
3
5
1
1
1
5
4
1
3
2
1
3
3
4
3
2
2
0
3
3
3
1
0
2
3
4
1
1
1
5
4
1
3
2
1
3
2
4
3
2
2
0
3
3
3
1
0
2
3
4
1
1
1
5
4
2
3
2
1
3
2
4
3
2
2
0
3
3
4
1
0
2
3
4
1
1
1
5
4
1
3
2
1
3
2
4
3
2
2
0
3
3
3
1
0
2
3
5
1
1
1
5
4
2
3
2
1
3
3
4
3
2
2
0
3
3
4
1
0
2
3
5
1
1
1
5
4
2
3
2
1
3
3
4
3
2
2
0
3
3
4
1
0
2
3
4
1
1
1
5
4
2
3
2
1
3
2
4
3
2
2
0
3
3
4
1
0
2
3
4
1
1
1
5
5
3
3
2
1
3
2
4
3
2
2
0
3
3
4
1
0
2
3
5
1
1
1
5
4
2
3
2
1
3
3
4
3
2
2
0
3
3
4
1
0
2
3
5
1
1
1
5
5
3
3
2
1
3
3
4
3
2
2
0
3
3
4
1
0
2
3
5
1
1
1
5
5
3
3
2
1
3
3
4
3
2
2
0
3
3
4
1
0
2
3
5
1
1
1
5
4
2
3
2
1
3
3
4
3
2
2
0
3
3
4
1
0
2
3
5
1
1
1
5
4
2
3
2
1
3
3
4
3
2
2
0
3
3
4
1
0
2
3
5
1
1
1
5
4
2
3
2
1
3
3
4
3
2
2
0
3
3
4
1
0
2
3
4
1
1
1
4
4
2
3
2
1
3
3
4
3
2
2
0
3
3
4
1
0
2
3
5
1
1
1
5
4
2
3
2
1
3
3
4
3
2
2
0
3
3
4
1
0
2
3
4
1
1
1
4
4
2
3
2
1
3
3
4
3
2
2
0
3
3
4
1
0
2
3
4
1
1
1
4
4
2
3
2
1
3
3
4
3
2
2
0
3
3
4
1
0
2
3
3
1
1
1
4
4
2
3
2
1
3
2
4
3
2
2
0
3
3
4
1
0
2
3
4
1
1
1
4
4
2
3
2
1
3
3
4
3
2
2
0
3
3
4
1
0
2
3
4
1
1
1
4
4
2
3
2
1
3
3
4
3
2
2
0
3
3
4
1
0
2
3
4
1
1
1
4
4
2
3
2
1
3
3
4
3
2
2
0
3
3
4
1
0
2
3
4
1
1
1
4
4
2
3
2
1
3
3
4
3
2
2
0
3
3
4
1
0
2
3
4
1
1
1
4
4
2
3
2
1
3
3
4
3
2
2
0
3
3
4
1
0
2
3
3
1
1
1
4
4
2
3
2
1
3
3
4
2
2
2
0
3
3
4
1
0
2
3
4
1
1
1
4
4
2
3
2
1
3
3
4
3
2
2
0
3
3
4
1
0
2
3
4
1
1
1
4
4
2
3
2
1
3
3
4
3
2
2
0
3
3
4
1
0
2
3
4
1
1
1
4
4
2
3
2
1
3
3
4
3
2
2
0
3
3
4
1
0
2
3
4
1
1
1
4
4
2
3
2
1
3
3
4
3
2
2
0
3
3
4
1
0
2
3
4
1
1
1
4
4
2
3
2
1
3
3
4
3
2
2
0
3
3
4
1
0
2
3
3
1
1
1
4
4
2
3
2
1
3
2
4
3
2
2
0
3
3
4
1
0
2
3
4
1
1
1
4
4
2
3
2
1
3
3
4
3
2
2
0
3
3
4
1
0
2
3
4
1
1
1
4
4
2
3
2
1
3
3
4
3
2
2
0
3
3
4
1
0
2
3
4
1
1
1
4
4
2
3
3
1
3
3
4
3
2
2
1
3
3
4
1
0
2
3
4
1
1
1
4
4
2
3
3
1
3
3
4
3
2
2
1
3
3
4
1
0
2
3
3
1
1
1
4
4
2
3
3
1
3
2
4
3
2
2
1
3
3
4
1
0
2
3
3
1
1
1
4
4
2
3
2
1
3
2
4
3
2
2
0
3
3
4
1
0
2
3
4
1
1
1
4
4
2
3
3
1
3
3
4
3
2
2
2
3
3
4
1
0
2
4
4
1
1
1
4
4
2
3
2
1
3
3
4
3
2
2
1
3
3
4
1
0
2
4
4
1
1
1
4
4
2
3
2
1
3
3
4
3
2
2
1
3
3
4
1
0
2
4
4
1
1
1
4
4
3
3
2
1
3
3
4
3
2
2
1
3
3
4
1
1
2
4
4
1
1
1
4
4
2
3
2
1
3
3
4
3
2
2
1
3
3
4
1
0
2
4
4
1
1
1
4
4
2
3
2
1
3
3
4
3
2
2
1
3
3
4
1
0
2
4
4
1
1
1
4
4
2
3
2
1
3
3
4
3
2
2
1
3
3
4
1
0
2
4
4
1
1
1
4
4
3
3
2
1
3
3
4
3
2
2
1
3
3
4
1
1
2
4
4
1
1
1
4
4
2
3
2
1
3
3
4
3
2
2
1
3
3
4
1
0
2
4
4
1
1
1
4
4
3
3
2
1
3
3
4
3
2
2
1
3
3
4
1
1
2
4
3
1
1
1
4
4
3
3
2
1
3
3
4
2
2
2
1
3
3
4
1
1
2
4
3
1
1
1
4
5
4
3
2
1
3
3
4
2
2
2
1
3
3
4
1
1
2
4
3
1
1
1
4
4
3
3
2
1
3
3
4
2
2
2
1
3
3
4
1
1
2
4
4
1
1
1
4
4
3
3
2
1
3
3
4
3
2
2
1
3
3
4
1
1
2
4
4
1
1
1
4
4
3
3
2
1
3
3
4
3
2
2
1
3
3
4
1
1
2
4
4
1
1
1
4
4
3
3
2
1
3
3
4
3
2
2
1
3
3
4
1
1
2
4
3
1
1
1
4
4
3
3
2
1
3
2
4
3
2
2
1
3
3
4
1
1
2
4
4
1
1
1
4
4
3
3
2
1
3
3
4
3
2
2
1
3
3
4
1
1
2
4
3
1
1
1
4
4
3
3
3
1
3
2
4
3
2
2
1
3
3
4
1
1
2
3
3
1
1
1
4
4
3
3
2
1
3
2
4
3
2
2
0
3
3
4
1
1
2
3
3
1
1
1
4
4
3
3
2
1
3
2
4
3
2
2
0
3
3
4
1
1
2
3
3
1
1
1
4
4
3
3
2
1
3
2
4
3
2
2
0
3
3
4
1
1
2
3
4
1
1
1
4
4
3
3
2
1
3
3
4
3
2
2
0
3
3
4
1
1
2
3
4
1
1
1
4
4
3
3
2
1
3
3
4
3
2
2
0
3
3
4
1
1
2
3
5
1
1
1
4
4
3
3
2
1
3
3
4
3
2
2
0
3
3
5
1
1
2
3
3
1
1
1
4
3
3
3
2
0
3
2
4
3
2
2
0
3
3
4
1
1
2
3
3
1
1
1
4
4
3
3
2
1
3
2
4
3
2
2
0
3
3
4
1
1
2
3
4
1
1
1
4
4
3
3
2
1
3
3
4
3
2
2
0
3
3
4
1
1
2
3
3
1
1
1
4
4
3
3
2
1
3
2
4
3
2
2
0
3
3
4
1
1
2
3
4
1
1
1
4
4
3
3
2
1
3
3
4
3
2
2
0
3
3
4
1
1
2
3
4
1
1
1
4
4
3
3
2
1
3
3
4
3
2
2
0
3
3
4
1
1
2
3
3
1
1
1
4
4
3
3
2
1
3
2
4
3
2
2
0
3
3
4
1
1
2
3
4
1
1
1
4
4
2
3
2
1
3
3
4
2
2
2
0
3
3
5
1
0
2
3
3
1
1
1
4
4
2
3
2
1
3
3
4
2
2
2
0
3
3
4
1
0
2
3
3
1
1
1
4
4
2
3
3
1
3
3
4
2
2
2
1
3
3
4
1
0
2
3
3
1
1
1
4
4
2
3
2
1
3
3
4
2
2
2
0
3
3
4
1
0
2
3
3
1
1
1
4
4
2
3
3
1
3
3
4
2
2
2
1
3
3
4
1
0
2
3
3
1
1
1
4
4
2
3
2
1
3
3
4
2
2
2
0
3
3
4
1
0
2
3
3
1
1
1
4
3
2
3
2
0
3
3
4
2
2
2
0
3
3
4
1
0
2
3
3
1
1
1
4
3
2
3
3
0
3
3
4
2
2
2
1
3
3
4
1
0
2
3
3
1
1
1
4
3
2
3
3
0
3
3
4
2
2
2
1
3
3
4
1
0
2
3
2
1
1
1
4
3
2
3
3
0
3
2
4
2
2
2
1
3
3
4
1
0
2
3
3
1
1
1
4
3
2
3
3
0
3
3
4
2
2
2
1
3
3
4
1
0
2
3
3
1
1
1
4
3
2
3
3
0
3
3
4
2
2
2
1
3
3
4
1
0
2
3
4
1
1
1
4
3
2
3
3
0
3
3
4
3
2
2
1
3
3
4
1
0
2
3
4
1
1
1
4
3
2
3
3
0
3
3
4
3
2
2
1
3
3
4
1
0
2
3
3
1
1
1
4
3
2
3
3
0
3
3
4
2
2
2
1
3
3
4
1
0
2
3
3
1
1
1
4
4
2
3
2
1
3
3
4
2
2
2
0
3
3
4
1
0
2
3
2
1
1
1
4
4
2
3
3
1
3
2
4
2
2
2
1
3
3
4
1
0
2
3
3
1
1
1
4
4
2
3
3
1
3
2
4
3
2
2
1
3
3
4
1
0
2
3
3
1
1
1
4
4
2
3
3
1
3
3
4
2
2
2
1
3
3
4
1
0
2
3
3
1
1
1
4
3
2
3
3
0
3
2
4
3
2
2
1
3
3
4
1
0
2
3
3
1
1
1
4
4
2
3
3
1
3
2
4
3
2
2
1
3
3
4
1
0
2
3
3
1
1
1
4
4
2
3
3
1
3
2
4
3
2
2
1
3
3
4
1
0
2
3
3
1
1
1
4
4
2
3
3
1
3
2
4
3
2
2
1
3
3
4
1
0
2
3
3
1
1
1
4
4
3
3
3
1
3
2
4
3
2
2
1
3
3
4
1
1
2
3
3
1
1
1
4
3
2
3
3
0
3
2
4
3
2
2
1
3
3
4
1
0
2
3
3
1
1
1
4
3
3
3
3
0
3
2
4
3
2
2
1
3
3
4
1
1
2
3
3
1
1
1
4
3
3
3
3
0
3
2
4
3
2
2
1
3
3
4
1
1
2
3
3
1
1
1
4
3
2
3
3
0
3
2
4
3
2
2
1
3
3
3
1
1
2
3
3
1
1
1
4
3
2
3
3
0
3
2
4
3
2
2
1
3
3
3
1
1
2
3
3
1
1
1
4
3
2
3
3
0
3
2
4
3
2
2
1
3
3
3
1
1
2
3
3
1
1
1
4
4
3
3
3
0
3
2
4
3
2
2
1
3
3
3
1
1
2
3
3
1
1
1
4
4
3
3
3
0
3
2
4
3
2
2
1
3
3
3
1
1
2
3
4
1
1
1
4
4
3
3
3
0
3
3
4
3
2
2
1
3
3
3
1
1
2
3
3
1
1
1
4
4
4
3
3
0
3
2
4
3
2
2
1
3
3
4
1
1
2
3
3
1
1
1
4
4
4
3
3
0
3
2
4
3
2
2
1
3
3
4
1
1
2
3
3
1
1
1
4
4
4
3
3
0
3
2
4
3
2
2
1
3
3
4
1
1
2
3
3
1
1
1
4
4
4
3
3
0
3
2
4
3
2
2
1
3
3
4
1
1
2
3
3
1
1
1
4
3
3
3
3
0
3
2
4
3
2
2
1
3
3
4
1
1
2
3
3
1
1
1
4
3
3
3
3
0
3
2
4
3
2
2
1
3
3
4
1
1
2
3
4
1
1
1
4
4
4
3
3
0
3
3
4
3
2
2
1
3
3
4
1
1
2
3
4
1
1
1
4
4
4
3
3
0
3
3
4
3
2
2
1
3
3
4
1
1
2
3
4
1
1
1
4
4
3
3
3
0
3
3
4
3
2
2
1
3
3
4
1
0
2
3
3
1
1
1
4
3
3
3
3
0
3
2
4
3
2
2
1
3
3
4
1
1
2
3
4
1
1
1
4
3
3
3
3
0
3
3
4
3
2
2
1
3
3
4
1
1
2
3
4
1
1
1
4
3
2
3
3
0
3
3
4
3
2
2
1
3
3
4
1
0
2
3
4
1
1
1
4
3
2
3
3
0
3
3
4
3
2
2
1
3
3
4
1
0
2
3
4
1
1
1
4
3
2
3
3
0
3
3
4
3
2
2
1
3
3
4
1
0
2
3
3
1
1
1
4
3
3
3
3
0
3
3
4
2
2
2
1
3
3
4
1
1
2
3
4
1
1
1
4
3
3
3
3
0
3
3
4
3
2
2
1
3
3
4
1
1
2
3
4
1
1
1
4
3
3
3
3
0
3
3
4
3
2
2
1
3
3
4
1
1
2
3
4
1
1
1
4
3
3
3
3
0
3
3
4
3
2
2
1
3
3
4
1
1
2
3
4
1
1
1
4
3
3
3
3
0
3
3
4
3
2
2
1
3
3
4
1
1
2
3
4
1
1
1
4
4
3
3
3
1
3
3
4
3
2
2
1
3
3
4
1
1
2
3
4
1
1
1
4
3
3
3
3
0
3
3
4
3
2
2
1
3
3
4
1
1
2
3
4
1
1
1
4
3
3
3
3
0
3
3
4
3
2
2
1
3
3
4
1
1
2
3
4
1
1
1
4
4
3
3
3
1
3
3
4
3
2
2
1
3
3
4
1
1
2
3
4
1
1
1
4
4
3
3
3
1
3
3
4
3
2
2
1
3
3
4
1
1
2
3
4
1
1
1
4
4
3
3
3
1
3
3
4
3
2
2
1
3
3
4
1
1
2
3
4
1
1
1
4
4
3
3
3
1
3
3
4
3
2
2
1
3
3
4
1
1
2
3
4
1
1
1
4
3
3
3
3
0
3
3
4
3
2
2
1
3
3
4
1
1
2
3
4
1
1
1
4
3
3
3
2
0
3
3
4
3
2
2
0
3
3
4
1
1
2
3
4
1
1
1
4
3
3
3
3
0
3
3
4
3
2
2
1
3
3
4
1
1
2
3
4
1
1
1
4
3
3
3
3
0
3
3
4
3
2
2
1
3
3
4
1
1
2
3
4
1
1
1
4
3
3
3
3
0
3
3
4
3
2
2
1
3
3
4
1
1
2
3
4
1
1
1
4
3
3
3
3
0
3
3
4
3
2
2
1
3
3
4
1
1
2
3
4
1
1
1
4
3
3
3
3
0
3
3
4
3
2
2
1
3
3
4
1
1
2
3
4
1
1
1
4
3
3
3
3
0
3
3
4
3
2
2
1
3
3
4
1
1
2
3
4
1
1
1
4
3
3
3
3
0
3
3
4
3
2
2
1
3
3
4
1
1
2
3
4
1
1
1
4
3
3
3
3
0
3
3
4
3
2
2
1
3
3
4
1
1
2
3
4
1
1
1
4
4
3
3
3
1
3
3
4
3
2
2
1
3
3
4
1
1
2
3
4
1
1
1
4
4
3
3
3
1
3
3
4
3
2
2
1
3
3
4
1
1
2
3
4
1
1
1
4
3
3
3
2
0
3
3
4
3
2
2
0
3
3
4
1
1
2
3
4
1
1
1
4
3
2
3
3
0
3
3
4
3
2
2
1
3
3
3
1
1
2
3
4
1
1
1
4
3
2
3
3
0
3
3
4
3
2
2
1
3
3
3
1
1
2
3
4
1
1
1
4
4
3
3
3
0
3
3
4
3
2
2
1
3
3
3
1
1
2
3
4
1
1
1
4
4
3
3
3
0
3
3
4
3
2
2
1
3
3
3
1
1
2
3
4
1
1
1
4
3
2
3
3
0
3
3
4
3
2
2
1
3
3
3
1
1
2
3
4
1
1
1
4
4
3
3
3
0
3
3
4
3
2
2
1
3
3
3
1
1
2
3
4
1
1
1
4
4
4
3
3
0
3
3
4
3
2
2
1
3
3
4
1
1
2
3
4
1
1
1
4
4
3
3
3
0
3
3
4
3
2
2
1
3
3
3
1
1
2
3
4
1
1
1
4
3
2
3
3
0
3
3
4
3
2
2
1
3
3
3
1
1
2
3
4
1
1
1
4
3
2
3
3
0
3
3
4
3
2
2
1
3
3
3
1
1
2
3
4
1
1
1
4
3
1
3
3
0
3
3
4
3
2
2
1
3
3
3
1
0
2
3
4
1
1
1
4
3
1
3
3
0
3
3
4
3
2
2
1
3
3
3
1
0
2
3
4
1
1
1
4
3
2
3
3
0
3
3
4
3
2
2
1
3
3
3
1
1
2
3
4
1
1
1
4
3
1
3
3
0
3
3
4
3
2
2
1
3
3
3
1
0
2
3
4
1
1
1
4
3
2
3
2
0
3
3
4
3
2
2
0
3
3
3
1
1
2
3
4
1
1
1
4
3
2
3
3
0
3
3
4
3
2
2
1
3
3
3
1
1
2
3
4
1
1
1
4
3
1
3
3
0
3
3
4
3
2
2
1
3
3
3
1
0
2
3
4
1
1
1
4
3
2
3
2
0
3
3
4
3
2
2
0
3
3
3
1
1
2
3
4
1
1
1
4
4
1
3
2
1
3
3
4
3
2
2
0
3
3
3
1
0
2
3
4
1
1
1
4
4
1
3
3
1
3
3
4
3
2
2
1
3
3
3
1
0
2
3
4
1
1
1
4
4
1
3
3
1
3
3
4
3
2
2
1
3
3
3
1
0
2
3
4
1
1
1
4
4
1
3
2
1
3
3
4
3
2
2
0
3
3
3
1
0
2
3
4
1
1
1
4
4
1
3
2
1
3
3
4
3
2
2
0
3
3
3
1
0
2
3
4
1
1
1
4
3
1
3
3
0
3
3
4
3
2
2
1
3
3
3
1
0
2
3
4
1
1
1
4
4
1
3
3
1
3
3
4
3
2
2
1
3
3
3
1
0
2
3
4
1
1
1
4
3
1
3
3
0
3
3
4
3
2
2
1
3
3
3
1
0
2
3
4
1
1
1
4
3
1
3
3
0
3
3
4
3
2
2
1
3
3
3
1
0
2
3
4
1
1
1
4
3
1
3
3
0
3
3
4
3
2
2
1
3
3
3
1
0
2
3
4
1
1
1
4
3
1
3
3
0
3
3
4
3
2
2
1
3
3
3
1
0
2
3
4
1
1
1
4
4
1
3
3
1
3
3
4
3
2
2
1
3
3
3
1
0
2
3
4
1
1
1
4
3
1
3
3
0
3
3
4
3
2
2
1
3
3
3
1
0
2
3
4
1
1
1
4
3
1
3
3
0
3
3
4
3
2
2
1
3
3
3
1
0
2
3
4
1
1
1
4
3
1
3
3
0
3
3
4
3
2
2
1
3
3
3
1
0
2
3
4
1
1
1
4
4
1
3
3
1
3
3
4
3
2
2
1
3
3
3
1
0
2
3
4
1
1
1
4
3
1
3
3
0
3
3
4
3
2
2
1
3
3
3
1
0
2
3
4
1
1
1
4
4
1
3
2
1
3
3
4
3
2
2
0
3
3
3
1
0
2
3
4
1
1
1
4
3
1
3
2
0
3
3
4
3
2
2
0
3
3
3
1
0
2
3
4
1
1
1
4
3
1
3
2
0
3
3
4
3
2
2
0
3
3
3
1
0
2
3
4
1
1
1
4
3
1
3
2
0
3
3
4
3
2
2
0
3
3
3
1
0
2
3
4
1
1
1
4
3
1
3
2
0
3
3
4
3
2
2
0
3
3
3
1
0
2
3
4
1
1
1
4
3
2
3
3
0
3
3
4
3
2
2
1
3
3
3
1
1
2
3
4
1
1
1
4
4
1
3
3
1
3
3
4
3
2
2
1
3
3
3
1
0
2
3
4
1
1
1
4
3
1
3
3
0
3
3
4
3
2
2
1
3
3
3
1
0
2
3
4
1
1
1
4
3
1
3
2
0
3
3
4
3
2
2
0
3
3
3
1
0
2
3
4
1
1
1
4
4
1
3
3
1
3
3
4
3
2
2
1
3
3
3
1
0
2
3
4
1
1
1
4
3
1
3
3
0
3
3
4
3
2
2
1
3
3
3
1
0
2
3
4
1
1
1
4
4
1
3
3
1
3
3
4
3
2
2
1
3
3
3
1
0
2
3
4
1
1
1
4
4
1
3
2
1
3
3
4
3
2
2
0
3
3
3
1
0
2
3
4
1
1
1
4
3
1
3
2
0
3
3
4
3
2
2
0
3
3
3
1
0
2
3
4
1
1
1
4
4
1
3
2
1
3
3
4
3
2
2
0
3
3
3
1
0
2
3
4
1
1
1
4
4
2
3
2
1
3
3
4
3
2
2
0
3
3
3
1
1
2
3
4
1
1
1
4
3
2
3
2
0
3
3
4
3
2
2
0
3
3
3
1
1
2
3
4
1
1
1
4
4
2
3
2
1
3
3
4
3
2
2
0
3
3
3
1
1
2
3
4
1
1
1
4
4
2
3
2
1
3
3
4
3
2
2
0
3
3
3
1
1
2
3
4
1
1
1
4
4
1
3
2
1
3
3
4
3
2
2
0
3
3
3
1
0
2
3
4
1
1
1
4
4
1
3
2
1
3
3
4
3
2
2
0
3
3
3
1
0
2
3
4
1
1
1
4
4
1
3
2
1
3
3
4
3
2
2
0
3
3
3
1
0
2
3
4
1
1
1
4
4
1
3
2
1
3
3
4
3
2
2
0
3
3
3
1
0
2
3
5
1
1
1
4
4
1
3
2
1
3
3
4
3
2
2
0
3
3
4
1
0
2
3
5
1
1
1
4
4
1
3
2
1
3
3
4
3
2
2
0
3
3
4
1
0
2
3
5
1
1
1
4
4
1
3
2
1
3
3
4
3
2
2
0
3
3
4
1
0
2
3
5
1
1
1
4
3
1
3
2
0
3
3
4
3
2
2
0
3
3
4
1
0
2
3
5
1
1
1
4
3
1
3
2
0
3
3
4
3
2
2
0
3
3
4
1
0
2
3
5
1
1
1
4
4
1
3
2
1
3
3
4
3
2
2
0
3
3
4
1
0
2
3
4
1
1
1
4
4
1
3
2
1
3
3
4
3
2
2
0
3
3
3
1
0
2
3
4
1
1
1
4
4
2
3
2
1
3
3
4
3
2
2
0
3
3
3
1
1
2
3
4
1
1
1
4
4
2
3
2
1
3
3
4
3
2
2
0
3
3
3
1
1
2
3
4
1
1
1
4
4
2
3
2
1
3
3
4
3
2
2
0
3
3
3
1
1
2
3
4
1
1
1
4
4
2
3
2
1
3
3
4
3
2
2
0
3
3
3
1
1
2
3
4
1
1
1
4
4
2
3
2
1
3
3
4
3
2
2
0
3
3
3
1
1
2
3
4
1
1
1
4
4
1
3
2
1
3
3
4
3
2
2
0
3
3
3
1
0
2
3
4
1
1
1
4
4
1
3
2
1
3
3
4
3
2
2
0
3
3
3
1
0
2
3
4
1
1
1
4
4
1
3
2
1
3
3
4
3
2
2
0
3
3
3
1
0
2
3
4
1
1
1
4
4
1
3
2
1
3
3
4
3
2
2
0
3
3
3
1
0
2
3
4
1
1
1
4
4
1
3
2
1
3
3
4
3
2
2
0
3
3
3
1
0
2
3
4
1
1
1
4
4
1
3
2
1
3
3
4
3
2
2
0
3
3
3
1
0
2
3
5
1
1
1
4
4
2
3
2
1
3
3
4
3
2
2
0
3
3
4
1
1
2
3
4
1
1
1
4
4
1
3
2
1
3
3
4
3
2
2
0
3
3
3
1
0
2
3
5
1
1
1
4
4
1
3
2
1
3
3
4
3
2
2
0
3
3
4
1
0
2
3
4
1
1
1
4
4
1
3
2
1
3
3
4
3
2
2
0
3
3
3
1
0
2
3
4
1
1
1
4
5
2
3
2
1
3
3
4
3
2
2
0
3
3
3
1
0
2
3
4
1
1
1
4
5
2
3
2
1
3
3
4
3
2
2
0
3
3
3
1
0
2
3
4
1
1
1
4
5
2
3
2
1
3
3
4
3
2
2
0
3
3
3
1
0
2
3
4
1
1
1
4
4
3
3
2
1
3
3
4
3
2
2
0
3
3
3
1
0
2
3
4
1
1
1
4
5
2
3
2
1
3
3
4
3
2
2
0
3
3
3
1
0
2
3
4
1
1
1
4
5
3
3
2
1
3
3
4
3
2
2
0
3
3
3
1
1
2
3
4
1
1
1
4
5
2
3
2
1
3
3
4
3
2
2
0
3
3
3
1
0
2
3
4
1
1
1
4
4
3
3
2
0
3
3
4
3
2
2
0
3
3
3
1
1
2
3
4
1
1
1
4
5
3
3
2
1
3
3
4
3
2
2
0
3
3
3
1
1
2
3
4
1
1
1
4
5
3
3
2
1
3
3
4
3
2
2
0
3
3
3
1
1
2
3
4
1
1
1
4
5
2
3
2
1
3
3
4
3
2
2
0
3
3
3
1
0
2
3
4
1
1
1
4
5
3
3
2
1
3
3
4
3
2
2
0
3
3
3
1
1
2
3
4
1
1
1
4
5
2
3
2
1
3
3
4
3
2
2
0
3
3
3
1
0
2
3
4
1
1
1
4
5
2
3
2
1
3
3
4
3
2
2
0
3
3
3
1
0
2
3
4
1
1
1
4
4
3
3
2
0
3
3
4
3
2
2
0
3
3
3
1
1
2
3
4
1
1
1
4
4
2
3
2
0
3
3
4
3
2
2
0
3
3
3
1
0
2
3
4
1
1
1
4
4
2
3
2
0
3
3
4
3
2
2
0
3
3
3
1
0
2
3
4
1
1
1
4
4
2
3
2
0
3
3
4
3
2
2
0
3
3
3
1
0
2
3
4
1
1
1
4
4
2
3
2
0
3
3
4
3
2
2
0
3
3
3
1
0
2
3
4
1
1
1
4
4
2
3
2
0
3
3
4
3
2
2
0
3
3
3
1
0
2
3
4
1
1
1
4
5
2
3
2
1
3
3
4
3
2
2
0
3
3
3
1
0
2
3
4
1
1
1
4
4
2
3
2
0
3
3
4
3
2
2
0
3
3
3
1
0
2
3
4
1
1
1
4
5
3
3
2
1
3
3
4
3
2
2
0
3
3
3
1
1
2
3
4
1
1
1
4
4
3
3
2
0
3
3
4
3
2
2
0
3
3
3
1
1
2
3
4
1
1
1
4
5
2
3
2
1
3
3
4
3
2
2
0
3
3
3
1
0
2
3
4
1
1
1
4
4
3
3
2
0
3
3
4
3
2
2
0
3
3
3
1
1
2
3
4
1
1
1
4
5
2
3
2
1
3
3
4
3
2
2
0
3
3
3
1
0
2
3
4
1
1
1
4
5
2
3
2
1
3
3
4
3
2
2
0
3
3
3
1
0
2
3
4
1
1
1
4
4
2
3
2
0
3
3
4
3
2
2
0
3
3
3
1
0
2
3
4
1
1
1
4
5
2
3
2
1
3
3
4
3
2
2
0
3
3
3
1
0
2
3
4
1
1
1
4
5
2
3
2
1
3
3
4
3
2
2
0
3
3
3
1
0
2
3
4
1
1
1
4
5
2
3
2
1
3
3
4
3
2
2
0
3
3
3
1
0
2
3
4
1
1
1
4
5
2
3
2
1
3
3
4
3
2
2
0
3
3
3
1
0
2
3
4
1
1
1
4
5
2
3
2
1
3
3
4
3
2
2
0
3
3
3
1
0
2
3
4
1
1
1
4
5
2
3
2
1
3
3
4
3
2
2
0
3
3
3
1
0
2
3
4
1
1
1
4
5
2
3
2
1
3
3
4
3
2
2
0
3
3
3
1
0
2
3
4
1
1
1
4
5
2
3
2
1
3
3
4
3
2
2
0
3
3
3
1
0
2
3
4
1
1
1
4
5
2
3
2
1
3
3
4
3
2
2
0
3
3
3
1
0
2
3
4
1
1
1
4
5
2
3
2
1
3
3
4
3
2
2
0
3
3
3
1
0
2
3
4
1
1
1
4
5
2
3
2
1
3
3
4
3
2
2
0
3
3
3
1
0
2
3
4
1
1
1
4
5
2
3
2
1
3
3
4
3
2
2
0
3
3
3
1
0
2
3
4
1
1
1
4
5
2
3
2
1
3
3
4
3
2
2
0
3
3
3
1
0
2
3
4
1
1
1
4
5
2
3
2
1
3
3
4
3
2
2
0
3
3
3
1
0
2
3
4
1
1
1
4
5
2
3
2
1
3
3
4
3
2
2
0
3
3
3
1
0
2
3
4
1
1
1
4
5
2
3
2
1
3
3
4
3
2
2
0
3
3
3
1
0
2
3
4
1
1
1
4
5
2
3
2
1
3
3
4
3
2
2
0
3
3
3
1
0
2
3
4
1
1
1
4
5
2
3
2
1
3
3
4
3
2
2
0
3
3
3
1
0
2
3
4
1
1
1
4
4
2
3
2
0
3
3
4
3
2
2
0
3
3
3
1
0
2
3
4
1
1
1
4
5
2
3
2
1
3
3
4
3
2
2
0
3
3
3
1
0
2
3
4
1
1
1
4
5
2
3
2
1
3
3
4
3
2
2
0
3
3
3
1
0
2
3
4
1
1
1
4
5
2
3
2
1
3
3
4
3
2
2
0
3
3
3
1
0
2
3
4
1
1
1
4
5
2
3
2
1
3
3
4
3
2
2
0
3
3
3
1
0
2
3
4
1
1
1
4
5
3
3
2
1
3
3
4
3
2
2
0
3
3
3
1
1
2
3
4
1
1
1
4
4
3
3
2
0
3
3
4
3
2
2
0
3
3
3
1
1
2
3
4
1
1
1
4
4
2
3
2
0
3
3
4
3
2
2
0
3
3
3
1
0
2
3
4
1
1
1
4
4
2
3
2
0
3
3
4
3
2
2
0
3
3
3
1
0
2
3
4
1
1
1
4
4
2
3
2
0
3
3
4
3
2
2
0
3
3
3
1
0
2
3
4
1
1
1
4
4
2
3
2
0
3
3
4
3
2
2
0
3
3
3
1
0
2
3
4
1
1
1
4
4
2
3
2
0
3
3
4
3
2
2
0
3
3
3
1
0
2
3
4
1
1
1
4
4
2
3
2
0
3
3
4
3
2
2
0
3
3
3
1
0
2
3
5
1
1
1
4
4
2
3
2
0
3
3
4
3
2
2
0
3
3
4
1
0
2
3
5
1
1
1
4
4
2
3
2
0
3
3
4
3
2
2
0
3
3
4
1
0
2
3
4
1
1
1
4
4
2
3
2
0
3
3
4
3
2
2
0
3
3
3
1
0
2
3
5
1
1
1
4
4
3
3
2
1
3
3
4
3
2
2
0
3
3
4
1
0
2
3
5
1
1
1
4
5
2
3
2
1
3
3
4
3
2
2
0
3
3
4
1
0
2
3
5
1
1
1
4
4
2
3
2
0
3
3
4
3
2
2
0
3
3
4
1
0
2
3
5
1
1
1
4
4
2
3
2
0
3
3
4
3
2
2
0
3
3
4
1
0
2
3
5
1
1
1
4
4
2
3
2
0
3
3
4
3
2
2
0
3
3
4
1
0
2
3
5
1
1
1
4
4
2
3
2
0
3
3
4
3
2
2
0
3
3
4
1
0
2
3
5
1
1
1
4
4
2
3
2
0
3
3
4
3
2
2
0
3
3
4
1
0
2
3
5
1
1
1
4
4
2
3
2
0
3
3
4
3
2
2
0
3
3
4
1
0
2
3
5
1
1
1
4
4
2
3
2
0
3
3
4
3
2
2
0
3
3
4
1
0
2
3
5
1
1
1
4
4
2
3
2
0
3
3
4
3
2
2
0
3
3
4
1
0
2
3
5
1
1
1
4
4
2
3
2
0
3
3
4
3
2
2
0
3
3
4
1
0
2
3
5
1
1
1
4
5
2
3
2
1
3
3
4
3
2
2
0
3
3
4
1
0
2
3
5
1
1
1
4
5
2
3
2
1
3
3
4
3
2
2
0
3
3
4
1
0
2
3
5
1
1
1
4
4
2
3
2
0
3
3
4
3
2
2
0
3
3
4
1
0
2
3
5
1
1
1
4
5
2
3
2
1
3
3
4
3
2
2
0
3
3
4
1
0
2
3
5
1
1
1
4
4
2
3
2
0
3
3
4
3
2
2
0
3
3
4
1
0
2
3
5
1
1
1
4
4
2
3
2
0
3
3
4
3
2
2
0
3
3
4
1
0
2
3
5
1
1
1
4
4
2
3
2
0
3
3
4
3
2
2
0
3
3
4
1
0
2
3
5
1
1
1
4
4
3
3
2
1
3
3
4
3
2
2
0
3
3
4
1
0
2
3
5
1
1
1
4
5
2
3
2
1
3
3
4
3
2
2
0
3
3
4
1
0
2
3
5
1
1
1
4
5
4
3
2
2
3
3
4
3
2
2
0
3
3
4
1
1
2
3
5
1
1
1
4
5
3
3
2
1
3
3
4
3
2
2
0
3
3
4
1
1
2
3
5
1
1
1
4
5
2
3
2
1
3
3
4
3
2
2
0
3
3
4
1
0
2
3
5
1
1
1
4
5
2
3
2
1
3
3
4
3
2
2
0
3
3
4
1
0
2
3
5
1
1
1
4
5
2
3
2
1
3
3
4
3
2
2
0
3
3
4
1
0
2
3
5
1
1
1
4
5
2
3
2
1
3
3
4
3
2
2
0
3
3
4
1
0
2
3
5
1
1
1
4
5
3
3
2
2
3
3
4
3
2
2
0
3
3
4
1
0
2
3
5
1
1
1
4
5
3
3
2
2
3
3
4
3
2
2
0
3
3
4
1
0
2
3
5
1
1
1
4
5
2
3
2
1
3
3
4
3
2
2
0
3
3
4
1
0
2
3
5
1
1
1
4
4
2
3
2
0
3
3
4
3
2
2
0
3
3
4
1
0
2
3
5
1
1
1
4
4
3
3
2
1
3
3
4
3
2
2
0
3
3
4
1
0
2
3
5
1
1
1
4
5
2
3
2
1
3
3
4
3
2
2
0
3
3
4
1
0
2
3
5
1
1
1
4
4
2
3
2
0
3
3
4
3
2
2
0
3
3
4
1
0
2
3
5
1
1
1
4
4
2
3
2
0
3
3
4
3
2
2
0
3
3
4
1
0
2
3
5
1
1
1
4
4
2
3
2
0
3
3
4
3
2
2
0
3
3
4
1
0
2
3
5
1
1
1
4
4
2
3
2
0
3
3
4
3
2
2
0
3
3
4
1
0
2
3
5
1
1
1
4
4
2
3
2
0
3
3
4
3
2
2
0
3
3
4
1
0
2
3
5
1
1
1
4
4
2
3
2
0
3
3
4
3
2
2
0
3
3
4
1
0
2
3
4
1
1
1
4
4
3
3
2
0
3
3
4
3
2
2
0
3
3
3
1
1
2
3
5
1
1
1
4
4
2
3
2
0
3
3
4
3
2
2
0
3
3
4
1
0
2
3
5
1
1
1
4
4
3
3
2
0
3
3
4
3
2
2
0
3
3
4
1
1
2
3
5
1
1
1
4
4
3
3
2
0
3
3
4
3
2
2
0
3
3
4
1
1
2
3
5
1
1
1
4
4
3
3
2
0
3
3
4
3
2
2
0
3
3
4
1
1
2
3
5
1
1
1
4
5
2
3
2
1
3
3
4
3
2
2
0
3
3
4
1
0
2
3
4
1
1
1
4
4
2
3
2
0
3
3
4
3
2
2
0
3
3
3
1
0
2
3
5
1
1
1
4
4
2
3
2
0
3
3
4
3
2
2
0
3
3
4
1
0
2
3
5
1
1
1
4
5
3
3
2
1
3
3
4
3
2
2
0
3
3
4
1
1
2
3
5
1
1
1
4
5
2
3
2
1
3
3
4
3
2
2
0
3
3
4
1
0
2
3
5
1
1
1
4
5
2
3
2
1
3
3
4
3
2
2
0
3
3
4
1
0
2
3
5
1
1
1
4
4
2
3
2
0
3
3
4
3
2
2
0
3
3
4
1
0
2
3
5
1
1
1
4
5
2
3
2
1
3
3
4
3
2
2
0
3
3
4
1
0
2
3
5
1
1
1
4
5
2
3
2
1
3
3
4
3
2
2
0
3
3
4
1
0
2
3
5
1
1
1
4
5
2
3
2
1
3
3
4
3
2
2
0
3
3
4
1
0
2
3
5
1
1
1
4
4
2
3
2
0
3
3
4
3
2
2
0
3
3
4
1
0
2
3
5
1
1
1
4
4
2
3
2
0
3
3
4
3
2
2
0
3
3
4
1
0
2
3
5
1
1
1
4
5
2
3
2
1
3
3
4
3
2
2
0
3
3
4
1
0
2
3
4
1
1
1
4
4
2
3
2
0
3
3
4
3
2
2
0
3
3
3
1
0
2
3
4
1
1
1
4
4
3
3
2
1
3
3
4
3
2
2
0
3
3
3
1
0
2
3
5
1
1
1
4
4
2
3
2
0
3
3
4
3
2
2
0
3
3
4
1
0
2
3
4
1
1
1
4
4
2
3
2
0
3
3
4
3
2
2
0
3
3
3
1
0
2
3
5
1
1
1
4
5
3
3
2
2
3
3
4
3
2
2
0
3
3
4
1
0
2
3
5
1
1
1
4
5
2
3
2
1
3
3
4
3
2
2
0
3
3
4
1
0
2
3
5
1
1
1
4
5
2
3
2
1
3
3
4
3
2
2
0
3
3
4
1
0
2
3
5
1
1
1
4
5
2
3
2
1
3
3
4
3
2
2
0
3
3
4
1
0
2
3
5
1
1
1
4
5
2
3
2
1
3
3
4
3
2
2
0
3
3
4
1
0
2
3
4
1
1
1
4
4
2
3
2
0
3
3
4
3
2
2
0
3
3
3
1
0
2
3
4
1
1
1
4
4
2
3
2
0
3
3
4
3
2
2
0
3
3
3
1
0
2
3
4
1
1
1
4
4
2
3
2
0
3
3
4
3
2
2
0
3
3
3
1
0
2
3
4
1
1
1
4
4
2
3
2
0
3
3
4
3
2
2
0
3
3
3
1
0
2
3
4
1
1
1
4
4
2
3
2
0
3
3
4
3
2
2
0
3
3
3
1
0
2
3
4
1
1
1
4
4
2
3
2
0
3
3
4
3
2
2
0
3
3
3
1
0
2
3
4
1
1
1
4
4
2
3
2
0
3
3
4
3
2
2
0
3
3
3
1
0
2
3
4
1
1
1
4
4
2
3
2
0
3
3
4
3
2
2
0
3
3
3
1
0
2
3
4
1
1
1
4
4
3
3
2
1
3
3
4
3
2
2
0
3
3
3
1
0
2
3
4
1
1
1
4
4
3
3
2
1
3
3
4
3
2
2
0
3
3
3
1
0
2
3
4
1
1
1
4
4
3
3
2
1
3
3
4
3
2
2
0
3
3
3
1
0
2
3
4
1
1
1
4
5
2
3
2
1
3
3
4
3
2
2
0
3
3
3
1
0
2
3
4
1
1
1
4
4
2
3
2
0
3
3
4
3
2
2
0
3
3
3
1
0
2
3
4
1
1
1
4
5
3
3
2
2
3
3
4
3
2
2
0
3
3
3
1
0
2
3
4
1
1
1
4
4
2
3
2
0
3
3
4
3
2
2
0
3
3
3
1
0
2
3
5
1
1
1
4
4
3
3
2
1
3
3
4
3
2
2
0
3
3
4
1
0
2
3
4
1
1
1
4
4
3
3
2
1
3
3
4
3
2
2
0
3
3
3
1
0
2
3
4
1
1
1
4
4
3
3
2
1
3
3
4
3
2
2
0
3
3
3
1
0
2
3
5
1
1
1
4
4
3
3
2
1
3
3
4
3
2
2
0
3
3
4
1
0
2
3
5
1
1
1
4
4
2
3
2
0
3
3
4
3
2
2
0
3
3
4
1
0
2
3
5
1
1
1
4
4
3
3
2
1
3
3
4
3
2
2
0
3
3
4
1
0
2
3
5
1
1
1
4
4
3
3
2
1
3
3
4
3
2
2
0
3
3
4
1
0
2
3
4
1
1
1
4
4
2
3
2
0
3
3
4
3
2
2
0
3
3
3
1
0
2
3
4
1
1
1
4
4
2
3
2
0
3
3
4
3
2
2
0
3
3
3
1
0
2
3
4
1
1
1
4
4
2
3
2
0
3
3
4
3
2
2
0
3
3
3
1
0
2
3
4
1
1
1
4
4
3
3
2
1
3
3
4
3
2
2
0
3
3
3
1
0
2
3
4
1
1
1
4
4
2
3
2
0
3
3
4
3
2
2
0
3
3
3
1
0
2
3
4
1
1
1
4
4
2
3
2
0
3
3
4
3
2
2
0
3
3
3
1
0
2
3
4
1
1
1
4
4
2
3
2
0
3
3
4
3
2
2
0
3
3
3
1
0
2
3
4
1
1
1
4
4
2
3
2
0
3
3
4
3
2
2
0
3
3
3
1
0
2
3
4
1
1
1
4
4
2
3
2
0
3
3
4
3
2
2
0
3
3
3
1
0
2
3
4
1
1
1
4
4
2
3
2
0
3
3
4
3
2
2
0
3
3
3
1
0
2
3
4
1
1
1
4
4
2
3
2
0
3
3
4
3
2
2
0
3
3
3
1
0
2
3
4
1
1
1
4
4
2
3
2
0
3
3
4
3
2
2
0
3
3
3
1
0
2
3
4
1
1
1
4
4
2
3
2
0
3
3
4
3
2
2
0
3
3
3
1
0
2
3
4
1
1
1
4
4
2
3
2
0
3
3
4
3
2
2
0
3
3
3
1
0
2
3
4
1
1
1
4
4
2
3
2
0
3
3
4
3
2
2
0
3
3
3
1
0
2
3
4
1
1
1
4
4
3
3
2
0
3
3
4
3
2
2
0
3
3
3
1
1
2
3
4
1
1
1
4
4
2
3
2
0
3
3
4
3
2
2
0
3
3
3
1
0
2
3
4
1
1
1
4
4
2
3
2
0
3
3
4
3
2
2
0
3
3
3
1
0
2
3
4
1
1
1
4
4
2
3
2
0
3
3
4
3
2
2
0
3
3
3
1
0
2
3
4
1
1
1
4
4
2
3
2
0
3
3
4
3
2
2
0
3
3
3
1
0
2
3
5
1
1
1
4
4
2
3
2
0
3
3
4
3
2
2
0
3
3
4
1
0
2
3
4
1
1
1
4
4
3
3
2
1
3
3
4
3
2
2
0
3
3
3
1
0
2
3
4
1
1
1
4
4
3
3
2
1
3
3
4
3
2
2
0
3
3
3
1
0
2
3
4
1
1
1
4
4
3
3
2
1
3
3
4
3
2
2
0
3
3
3
1
0
2
3
4
1
1
1
4
4
3
3
2
1
3
3
4
3
2
2
0
3
3
3
1
0
2
3
4
1
1
1
4
4
3
3
2
0
3
3
4
3
2
2
0
3
3
3
1
1
2
3
4
1
1
1
4
4
2
3
2
0
3
3
4
3
2
2
0
3
3
3
1
0
2
3
4
1
1
1
4
4
2
3
2
0
3
3
4
3
2
2
0
3
3
3
1
0
2
3
4
1
1
1
4
4
2
3
2
0
3
3
4
3
2
2
0
3
3
3
1
0
2
3
4
1
1
1
4
4
2
3
2
0
3
3
4
3
2
2
0
3
3
3
1
0
2
3
4
1
1
1
4
4
2
3
2
0
3
3
4
3
2
2
0
3
3
3
1
0
2
3
4
1
1
1
4
4
2
3
2
0
3
3
4
3
2
2
0
3
3
3
1
0
2
3
4
1
1
1
4
4
2
3
2
0
3
3
4
3
2
2
0
3
3
3
1
0
2
3
4
1
1
1
4
4
3
3
2
0
3
3
4
3
2
2
0
3
3
3
1
1
2
3
4
1
1
1
4
4
3
3
2
0
3
3
4
3
2
2
0
3
3
3
1
1
2
3
4
1
1
1
4
4
3
3
2
0
3
3
4
3
2
2
0
3
3
3
1
1
2
3
4
1
1
1
4
4
3
3
2
0
3
3
4
3
2
2
0
3
3
3
1
1
2
3
4
1
1
1
4
4
3
3
2
0
3
3
4
3
2
2
0
3
3
3
1
1
2
3
4
1
1
1
4
4
3
3
2
0
3
3
4
3
2
2
0
3
3
3
1
1
2
3
4
1
1
1
4
4
3
3
2
0
3
3
4
3
2
2
0
3
3
3
1
1
2
3
4
1
1
1
4
4
3
3
2
0
3
3
4
3
2
2
0
3
3
3
1
1
2
3
4
1
1
1
4
4
3
3
2
0
3
3
4
3
2
2
1
3
3
3
2
1
2
3
4
1
1
1
4
4
3
3
2
0
3
3
4
3
2
2
0
3
3
3
1
1
2
3
4
1
1
1
4
4
3
3
2
0
3
3
4
3
2
2
0
3
3
3
1
1
2
3
4
1
1
1
4
4
2
3
2
0
3
3
4
3
2
2
0
3
3
3
1
0
2
3
4
1
1
1
4
4
3
3
2
0
3
3
4
3
2
2
0
3
3
3
1
1
2
3
4
1
1
1
4
4
3
3
2
0
3
3
4
3
2
2
0
3
3
3
1
1
2
3
4
1
1
1
4
4
3
3
2
0
3
3
4
3
2
2
0
3
3
3
1
1
2
3
4
1
1
1
4
4
3
3
2
0
3
3
4
3
2
2
0
3
3
3
1
1
2
3
4
1
1
1
4
4
3
3
2
0
3
3
4
3
2
2
0
3
3
3
1
1
2
3
4
1
1
1
4
4
3
3
2
0
3
3
4
3
2
2
0
3
3
3
1
1
2
3
4
1
1
1
4
4
3
3
2
0
3
3
4
3
2
2
0
3
3
3
1
1
2
3
4
1
1
1
4
4
3
3
2
0
3
3
4
3
2
2
0
3
3
3
1
1
2
3
4
1
1
1
4
4
3
3
2
0
3
3
4
3
2
2
0
3
3
3
1
1
2
3
4
1
1
1
4
4
3
3
2
0
3
3
4
3
2
2
0
3
3
3
1
1
2
3
4
1
1
1
4
4
3
3
2
0
3
3
4
3
2
2
0
3
3
3
1
1
2
3
4
1
1
1
4
4
3
3
2
0
3
3
4
3
2
2
0
3
3
3
1
1
2
3
4
1
1
1
4
4
2
3
2
0
3
3
4
3
2
2
0
3
3
3
1
0
2
3
4
1
1
1
4
4
3
3
2
0
3
3
4
3
2
2
0
3
3
3
1
1
2
3
3
1
1
1
4
4
3
3
2
0
2
3
4
3
2
2
0
3
3
3
1
1
2
3
4
1
1
1
4
4
3
3
2
0
3
3
4
3
2
2
0
3
3
3
1
1
2
3
4
1
1
1
4
4
4
3
2
1
3
3
4
3
2
2
0
3
3
3
1
1
2
3
4
1
1
1
4
4
3
3
2
0
3
3
4
3
2
2
0
3
3
3
1
1
2
3
4
1
1
1
4
4
3
3
2
0
3
3
4
3
2
2
0
3
3
3
1
1
2
3
4
1
1
1
4
4
2
3
2
0
3
3
4
3
2
2
0
3
3
3
1
0
2
3
4
1
1
1
4
4
2
3
2
0
3
3
4
3
2
2
0
3
3
3
1
0
2
3
4
1
1
1
4
4
3
3
2
0
3
3
4
3
2
2
0
3
3
3
1
1
2
3
4
1
1
1
4
4
4
3
2
1
3
3
4
3
2
2
0
3
3
3
1
1
2
3
4
1
1
1
4
4
3
3
2
1
3
3
4
3
2
2
0
3
3
3
1
0
2
3
4
1
1
1
4
4
3
3
2
1
3
3
4
3
2
2
0
3
3
3
1
0
2
3
5
1
1
1
4
4
3
3
2
1
3
3
4
3
2
2
0
3
3
4
1
0
2
3
4
1
1
1
4
4
3
3
2
1
3
3
4
3
2
2
0
3
3
3
1
0
2
3
4
1
1
1
4
4
3
3
2
1
3
3
4
3
2
2
0
3
3
3
1
0
2
3
4
1
1
1
4
4
4
3
2
1
3
3
4
3
2
2
0
3
3
3
1
1
2
3
4
1
1
1
4
4
4
3
2
1
3
3
4
3
2
2
0
3
3
3
1
1
2
3
4
1
1
1
4
4
3
3
2
1
3
3
4
3
2
2
0
3
3
3
1
0
2
3
4
1
1
1
4
4
3
3
2
1
3
3
4
3
2
2
0
3
3
3
1
0
2
3
4
1
1
1
4
4
3
3
2
1
3
3
4
3
2
2
0
3
3
3
1
0
2
3
4
1
1
1
4
4
3
3
2
1
3
3
4
3
2
2
0
3
3
3
1
0
2
3
4
1
1
1
4
4
3
3
2
1
3
3
4
3
2
2
0
3
3
3
1
0
2
3
5
1
1
1
4
4
3
3
2
1
3
3
4
3
2
2
0
3
3
4
1
0
2
3
4
1
1
1
4
3
2
3
2
1
3
3
4
3
2
2
0
3
3
3
1
0
2
3
5
1
1
1
4
4
3
3
2
1
3
3
4
3
2
2
0
3
3
4
1
0
2
3
4
1
1
1
4
4
3
3
2
1
3
3
4
3
2
2
0
3
3
3
1
0
2
3
4
1
1
1
4
4
3
3
2
1
3
3
4
3
2
2
0
3
3
3
1
0
2
3
4
1
1
1
4
4
3
3
2
1
3
3
4
3
2
2
0
3
3
3
1
0
2
3
4
1
1
1
4
4
3
3
2
1
3
3
4
3
2
2
0
3
3
3
1
0
2
3
4
1
1
1
4
4
3
3
2
1
3
3
4
3
2
2
0
3
3
3
1
0
2
3
4
1
1
1
4
4
3
3
2
1
3
3
4
3
2
2
0
3
3
3
1
0
2
3
4
1
1
1
4
4
3
3
2
1
3
3
4
3
2
2
0
3
3
3
1
0
2
3
4
1
1
1
4
4
3
3
2
1
3
3
4
3
2
2
0
3
3
3
1
0
2
3
4
1
1
1
4
4
3
3
2
1
3
3
4
3
2
2
0
3
3
3
1
0
2
3
4
1
1
1
4
4
4
3
2
1
3
3
4
3
2
2
0
3
3
3
1
1
2
3
4
1
1
1
4
4
4
3
2
1
3
3
4
3
2
2
0
3
3
3
1
1
2
3
4
1
1
1
4
4
4
3
2
1
3
3
4
3
2
2
0
3
3
3
1
1
2
3
4
1
1
1
4
4
4
3
2
1
3
3
4
3
2
2
0
3
3
3
1
1
2
3
4
1
1
1
4
4
4
3
2
1
3
3
4
3
2
2
0
3
3
3
1
1
2
3
4
1
1
1
4
4
3
3
2
1
3
3
4
3
2
2
0
3
3
3
1
0
2
3
4
1
1
1
4
4
4
3
2
1
3
3
4
3
2
2
0
3
3
3
1
1
2
3
4
1
1
1
4
4
3
3
2
1
3
3
4
3
2
2
0
3
3
3
1
0
2
3
4
1
1
1
4
4
3
3
2
1
3
3
4
3
2
2
0
3
3
3
1
0
2
3
4
1
1
1
4
4
4
3
2
1
3
3
4
3
2
2
0
3
3
3
1
1
2
3
4
1
1
1
4
4
4
3
2
1
3
3
4
3
2
2
0
3
3
3
1
1
2
3
4
1
1
1
4
4
3
3
2
1
3
3
4
3
2
2
0
3
3
3
1
0
2
3
4
1
1
1
4
4
3
3
2
1
3
3
4
3
2
2
0
3
3
3
1
0
2
3
4
1
1
1
4
4
3
3
2
1
3
3
4
3
2
2
0
3
3
3
1
0
2
3
4
1
1
1
4
4
2
3
2
0
3
3
4
3
2
2
0
3
3
3
1
0
2
3
4
1
1
1
4
4
3
3
2
1
3
3
4
3
2
2
0
3
3
3
1
0
2
3
4
1
1
1
4
4
4
3
2
1
3
3
4
3
2
2
0
3
3
3
1
1
2
3
4
1
1
1
4
4
3
3
2
1
3
3
4
3
2
2
0
3
3
3
1
0
2
3
4
1
1
1
4
4
3
3
2
0
3
3
4
3
2
2
0
3
3
3
1
1
2
3
4
1
1
1
4
4
4
3
2
1
3
3
4
3
2
2
0
3
3
3
1
1
2
3
4
1
1
1
4
4
3
3
2
1
3
3
4
3
2
2
0
3
3
3
1
0
2
3
4
1
1
1
4
4
4
3
2
1
3
3
4
3
2
2
0
3
3
3
1
1
2
3
4
1
1
1
4
4
3
3
2
1
3
3
4
3
2
2
0
3
3
3
1
0
2
3
4
1
1
1
4
4
3
3
2
1
3
3
4
3
2
2
0
3
3
3
1
0
2
3
4
1
1
1
4
4
3
3
2
1
3
3
4
3
2
2
0
3
3
3
1
0
2
3
5
1
1
1
4
4
3
3
2
1
3
3
4
2
2
2
1
3
2
4
2
0
2
3
4
1
1
1
4
4
3
3
2
1
3
3
4
2
2
2
0
3
2
3
1
0
2
3
4
1
1
1
4
4
3
3
2
1
3
3
4
3
2
2
0
3
3
3
1
0
2
3
4
1
1
1
4
4
3
3
2
1
3
3
4
3
2
2
0
3
3
3
1
0
2
3
4
1
1
1
4
4
3
3
2
1
3
3
4
3
2
2
0
3
3
3
1
0
2
3
4
1
1
1
4
4
3
3
2
1
3
3
4
3
2
2
0
3
3
3
1
0
2
3
4
1
1
1
4
4
3
3
2
1
3
3
4
3
2
2
0
3
3
3
1
0
2
3
4
1
1
1
4
4
3
3
2
1
3
3
4
3
2
2
0
3
3
3
1
0
2
3
4
1
1
1
4
4
3
3
2
1
3
3
4
3
2
2
0
3
3
3
1
0
2
3
4
1
1
1
4
4
3
3
2
1
3
3
4
3
2
2
0
3
3
3
1
0
2
3
4
1
1
1
4
4
3
3
2
1
3
3
4
3
2
2
0
3
3
3
1
0
2
3
4
1
1
1
4
4
3
3
2
1
3
3
4
3
2
2
0
3
3
3
1
0
2
3
4
1
1
1
4
4
3
3
2
1
3
3
4
3
2
2
0
3
3
3
1
0
2
3
4
1
1
1
4
4
3
3
2
1
3
3
4
3
2
2
0
3
3
3
1
0
2
3
4
1
1
1
4
4
3
3
2
1
3
3
4
3
2
2
0
3
3
3
1
0
2
3
4
1
1
1
4
4
3
3
2
1
3
3
4
3
2
2
0
3
3
3
1
0
2
3
4
1
1
1
4
4
3
3
2
1
3
3
4
2
2
2
0
3
2
3
1
0
2
3
4
1
1
1
4
4
4
3
2
1
3
3
4
2
2
2
0
3
2
3
1
1
2
3
4
1
1
1
4
4
4
3
2
1
3
3
4
2
2
2
0
3
2
3
1
1
2
3
4
1
1
1
4
4
4
3
2
1
3
3
4
3
2
2
0
3
3
3
1
1
2
3
4
1
1
1
4
4
3
3
2
1
3
3
4
3
2
2
0
3
3
3
1
0
2
3
4
1
1
1
4
4
4
3
2
1
3
3
4
3
2
2
0
3
3
3
1
1
2
3
4
1
1
1
4
4
4
3
2
1
3
3
4
3
2
2
0
3
3
3
1
1
2
3
4
1
1
1
4
4
4
3
2
1
3
3
4
3
2
2
0
3
3
3
1
1
2
3
4
1
1
1
4
4
4
3
2
1
3
3
4
3
2
2
0
3
3
3
1
1
2
3
4
1
1
1
4
4
4
3
2
1
3
3
4
3
2
2
0
3
3
3
1
1
2
3
4
1
1
1
4
4
4
3
2
1
3
3
4
3
2
2
0
3
3
3
1
1
2
3
4
1
1
1
4
4
4
3
2
1
3
3
4
2
2
2
0
3
2
3
1
1
2
3
4
1
1
1
4
4
4
3
2
1
3
3
4
3
2
2
0
3
3
3
1
1
2
3
4
1
1
1
4
4
4
3
2
1
3
3
4
3
2
2
0
3
3
3
1
1
2
3
4
1
1
1
4
4
4
3
2
1
3
3
4
2
2
2
0
3
2
3
1
1
2
3
4
1
1
1
4
4
4
3
2
1
3
3
4
2
2
2
0
3
2
3
1
1
2
3
4
1
1
1
4
4
4
3
2
1
3
3
4
2
2
2
0
3
2
3
1
1
2
3
4
1
1
1
4
4
4
3
2
1
3
3
4
2
2
2
0
3
2
3
1
1
2
3
4
1
1
1
4
4
4
3
2
1
3
3
4
2
2
2
0
3
2
3
1
1
2
3
4
1
1
1
4
4
4
3
2
1
3
3
4
2
2
2
0
3
2
3
1
1
2
3
4
1
1
1
4
4
4
3
2
1
3
3
4
2
2
2
0
3
2
3
1
1
2
3
4
1
1
1
4
4
4
3
2
1
3
3
4
2
2
2
0
3
2
3
1
1
2
3
4
1
1
1
4
4
4
3
2
1
3
3
4
2
2
2
0
3
2
3
1
1
2
3
4
1
1
1
4
4
4
3
2
1
3
3
4
2
2
2
0
3
2
3
1
1
2
3
4
1
1
1
4
4
4
3
2
1
3
3
4
3
2
2
0
3
3
3
1
1
2
3
4
1
1
1
4
4
4
3
2
1
3
3
4
2
2
2
0
3
2
3
1
1
2
3
3
1
1
1
4
4
4
3
2
1
2
3
4
2
2
2
0
3
2
3
1
1
2
3
4
1
1
1
4
4
4
3
2
1
3
3
4
3
2
2
0
3
3
3
1
1
2
3
4
1
1
1
4
4
4
3
2
1
3
3
4
2
2
2
0
3
2
3
1
1
2
3
4
1
1
1
4
4
4
3
2
1
3
3
4
2
2
2
0
3
2
3
1
1
2
3
4
1
1
1
4
4
4
3
2
1
3
3
4
2
2
2
0
3
2
3
1
1
2
3
4
1
1
1
4
4
4
3
2
1
3
3
4
2
2
2
0
3
2
3
1
1
2
3
4
1
1
1
4
4
4
3
2
1
3
3
4
2
2
2
0
3
2
3
1
1
2
3
4
1
1
1
4
4
4
3
2
1
3
3
4
2
2
2
0
3
2
3
1
1
2
3
4
1
1
1
4
4
4
3
2
1
3
3
4
2
2
2
0
3
2
3
1
1
2
3
4
1
1
1
4
4
4
3
2
1
3
3
4
2
2
2
0
3
2
3
1
1
2
3
4
1
1
1
4
4
4
3
2
1
3
3
4
2
2
2
0
3
2
3
1
1
2
3
4
1
1
1
4
4
4
3
2
1
3
3
4
2
2
2
0
3
2
3
1
1
2
3
4
1
1
1
4
4
4
3
2
1
3
3
4
2
2
2
0
3
2
3
1
1
2
3
4
1
1
1
4
4
4
3
2
1
3
3
4
2
2
2
0
3
2
3
1
1
2
3
4
1
1
1
4
4
4
3
2
1
3
3
3
2
2
2
0
3
2
3
1
1
1
3
4
1
1
1
4
4
4
3
2
1
3
3
4
2
2
2
0
3
2
3
1
1
2
3
4
1
1
1
4
4
4
3
2
1
3
3
4
2
2
2
0
3
2
3
1
1
2
3
3
1
1
1
4
4
4
3
2
1
2
3
4
2
2
2
0
3
2
3
1
1
2
3
4
1
1
1
4
4
4
3
2
1
3
3
4
2
2
2
0
3
2
3
1
1
2
3
3
1
1
1
4
4
4
3
2
1
2
3
4
2
2
2
0
3
2
3
1
1
2
3
4
1
1
1
4
4
4
3
2
1
3
3
4
2
2
2
0
3
2
3
1
1
2
3
3
1
1
1
4
4
4
3
2
1
2
3
4
2
2
2
0
3
2
3
1
1
2
3
4
1
1
1
4
4
4
3
2
1
3
3
4
2
2
2
0
3
2
3
1
1
2
3
3
1
1
1
4
4
4
3
2
1
2
3
3
2
2
2
0
3
2
3
1
1
1
3
4
1
1
1
4
4
4
3
2
1
3
3
3
2
2
2
0
3
2
3
1
1
1
3
4
1
1
1
4
4
4
3
2
1
3
3
4
2
2
2
0
3
2
3
1
1
2
3
4
1
1
1
4
4
4
3
2
1
3
3
4
2
2
2
0
3
2
3
1
1
2
3
4
1
1
1
4
4
4
3
2
1
3
3
4
3
2
2
0
3
3
3
1
1
2
3
4
1
1
1
4
4
4
3
2
1
3
3
3
3
2
2
0
3
3
3
1
1
1
3
4
1
1
1
4
4
4
3
2
1
3
3
4
3
2
2
0
3
3
3
1
1
2
3
4
1
1
1
4
4
4
3
2
1
3
3
4
3
2
2
0
3
3
3
1
1
2
3
3
1
1
1
4
4
4
3
2
1
2
3
4
3
2
2
0
3
3
3
1
1
2
3
4
1
1
1
4
4
4
3
2
1
3
3
4
3
2
2
0
3
3
3
1
1
2
3
4
1
1
1
4
4
4
3
2
1
3
3
4
3
2
2
0
3
3
3
1
1
2
3
4
1
1
1
4
4
4
3
2
1
3
3
4
3
2
2
0
3
3
3
1
1
2
3
4
1
1
1
4
4
4
3
2
1
3
3
4
3
2
2
0
3
3
3
1
1
2
3
4
1
1
1
4
4
4
3
2
1
3
3
4
3
2
2
0
3
3
3
1
1
2
3
4
1
1
1
4
4
4
3
2
1
3
3
4
3
2
2
0
3
3
3
1
1
2
3
4
1
1
1
4
4
4
3
2
1
3
3
4
3
2
2
0
3
3
3
1
1
2
3
4
1
1
1
4
4
4
3
2
1
3
3
4
3
2
2
0
3
3
3
1
1
2
3
4
1
1
1
4
4
4
3
2
1
3
3
4
2
2
2
0
3
2
3
1
1
2
3
4
1
1
1
4
4
4
3
2
1
3
3
4
3
2
2
0
3
3
3
1
1
2
3
4
1
1
1
4
4
4
3
2
1
3
3
4
3
2
2
0
3
3
3
1
1
2
3
4
1
1
1
4
4
4
3
2
1
3
3
4
3
2
2
0
3
3
3
1
1
2
3
4
1
1
1
4
4
4
3
2
1
3
3
4
3
2
2
0
3
3
3
1
1
2
3
4
1
1
1
4
4
4
3
2
1
3
3
4
3
2
2
0
3
3
3
1
1
2
3
4
1
1
1
4
4
4
3
2
1
3
3
4
3
2
2
0
3
3
3
1
1
2
3
4
1
1
1
4
4
4
3
2
1
3
3
4
3
2
2
0
3
3
3
1
1
2
3
4
1
1
1
4
4
4
3
2
1
3
3
4
3
2
2
0
3
3
3
1
1
2
3
4
1
1
1
4
4
4
3
2
1
3
3
4
3
2
2
0
3
3
3
1
1
2
3
4
1
1
1
4
4
3
3
2
1
3
3
4
3
2
2
0
3
3
3
1
0
2
3
4
1
1
1
4
4
3
3
2
1
3
3
4
3
2
2
0
3
3
3
1
0
2
3
4
1
1
1
4
4
4
3
2
1
3
3
4
3
2
2
0
3
3
3
1
1
2
3
4
1
1
1
4
4
3
3
2
1
3
3
4
3
2
2
0
3
3
3
1
0
2
3
4
1
1
1
4
4
4
3
2
1
3
3
4
3
2
2
0
3
3
3
1
1
2
3
4
1
1
1
4
4
4
3
2
1
3
3
4
3
2
2
0
3
3
3
1
1
2
3
4
1
1
1
4
4
4
3
2
1
3
3
4
3
2
2
0
3
3
3
1
1
2
3
4
1
1
1
4
4
4
3
2
1
3
3
4
3
2
2
0
3
3
3
1
1
2
3
4
1
1
1
4
4
4
3
2
1
3
3
4
3
2
2
0
3
3
3
1
1
2
3
4
1
1
1
4
4
4
3
2
1
3
3
4
3
2
2
0
3
3
3
1
1
2
3
4
1
1
1
4
4
4
3
2
1
3
3
4
3
2
2
0
3
3
3
1
1
2
3
4
1
1
1
4
4
4
3
2
1
3
3
4
3
2
2
0
3
3
3
1
1
2
3
4
1
1
1
4
4
4
3
2
1
3
3
4
3
2
2
0
3
3
3
1
1
2
3
4
1
1
1
4
4
4
3
2
1
3
3
4
3
2
2
0
3
3
3
1
1
2
3
4
1
1
1
4
4
3
3
2
1
3
3
4
3
2
2
0
3
3
3
1
0
2
3
4
1
1
1
4
4
4
3
2
1
3
3
4
3
2
2
0
3
3
3
1
1
2
3
4
1
1
1
4
4
4
3
2
1
3
3
4
3
2
2
0
3
3
3
1
1
2
3
4
1
1
1
4
4
3
3
2
1
3
3
4
3
2
2
0
3
3
3
1
0
2
3
4
1
1
1
4
4
3
3
2
1
3
3
4
3
2
2
0
3
3
3
1
0
2
3
4
1
1
1
4
4
3
3
2
1
3
3
4
3
2
2
0
3
3
3
1
0
2
3
4
1
1
1
4
4
3
3
2
1
3
3
4
3
2
2
0
3
3
3
1
0
2
3
4
1
1
1
4
4
3
3
2
1
3
3
4
3
2
2
0
3
3
3
1
0
2
3
4
1
1
1
4
4
3
3
2
1
3
3
4
3
2
2
0
3
3
3
1
0
2
3
4
1
1
1
4
4
3
3
2
1
3
3
4
3
2
2
0
3
3
3
1
0
2
3
4
1
1
1
4
4
3
3
2
1
3
3
4
3
2
2
0
3
3
3
1
0
2
3
4
1
1
1
4
4
3
3
2
1
3
3
4
3
2
2
0
3
3
3
1
0
2
3
4
1
1
1
4
4
3
3
2
1
3
3
4
3
2
2
0
3
3
3
1
0
2
3
4
1
1
1
4
4
3
3
2
1
3
3
4
3
2
2
0
3
3
3
1
0
2
3
4
1
1
1
4
4
3
3
2
1
3
3
4
3
2
2
0
3
3
3
1
0
2
3
4
1
1
1
4
4
3
3
2
1
3
3
4
3
2
2
0
3
3
3
1
0
2
3
4
1
1
1
4
4
4
3
2
1
3
3
4
3
2
2
0
3
3
3
1
1
2
3
4
1
1
1
4
4
3
3
2
1
3
3
4
3
2
2
0
3
3
3
1
0
2
3
4
1
1
1
4
4
3
3
2
1
3
3
4
3
2
2
0
3
3
3
1
0
2
3
4
1
1
1
4
4
3
3
2
1
3
3
4
3
2
2
0
3
3
3
1
0
2
3
4
1
1
1
4
4
3
3
2
1
3
3
4
3
2
2
0
3
3
3
1
0
2
3
4
1
1
1
4
4
3
3
2
1
3
3
4
3
2
2
0
3
3
3
1
0
2
3
4
1
1
1
4
4
4
3
2
1
3
3
4
3
2
2
0
3
3
3
1
1
2
3
4
1
1
1
4
4
3
3
2
0
3
3
4
3
2
2
0
3
3
3
1
1
2
3
4
1
1
1
4
4
4
3
2
1
3
3
4
3
2
2
0
3
3
3
1
1
2
3
4
1
1
1
4
4
3
3
2
0
3
3
4
3
2
2
0
3
3
3
1
1
2
3
4
1
1
1
4
4
3
3
2
0
3
3
4
3
2
2
0
3
3
3
1
1
2
3
4
1
1
1
4
4
3
3
2
0
3
3
4
3
2
2
0
3
3
3
1
1
2
3
4
1
1
1
4
4
3
3
2
0
3
3
4
3
2
2
0
3
3
3
1
1
2
3
4
1
1
1
4
4
3
3
2
0
3
3
4
3
2
2
0
3
3
3
1
1
2
3
4
1
1
1
4
4
3
3
2
0
3
3
4
3
2
2
0
3
3
3
1
1
2
3
4
1
1
1
4
4
3
3
2
0
3
3
4
3
2
2
0
3
3
3
1
1
2
3
4
1
1
1
4
4
2
3
2
0
3
3
4
3
2
2
0
3
3
3
1
0
2
3
4
1
1
1
4
4
2
3
2
0
3
3
4
3
2
2
0
3
3
3
1
0
2
3
4
1
1
1
4
4
2
3
2
0
3
3
4
3
2
2
0
3
3
3
1
0
2
3
4
1
1
1
4
4
3
3
2
0
3
3
4
3
2
2
0
3
3
3
1
1
2
3
4
1
1
1
4
4
2
3
2
0
3
3
4
3
2
2
0
3
3
3
1
0
2
3
4
1
1
1
4
4
3
3
2
1
3
3
4
3
2
2
0
3
3
3
1
0
2
3
4
1
1
1
4
4
2
3
2
0
3
3
4
3
2
2
0
3
3
3
1
0
2
3
4
1
1
1
4
4
3
3
2
1
3
3
4
3
2
2
0
3
3
3
1
0
2
3
4
1
1
1
4
4
3
3
2
0
3
3
4
3
2
2
1
3
3
3
2
1
2
3
4
1
1
1
4
4
3
3
2
0
3
3
4
3
2
2
1
3
3
3
2
1
2
3
4
1
1
1
4
4
3
3
2
0
3
3
4
3
2
2
1
3
3
3
2
1
2
3
4
1
1
1
4
4
3
3
2
0
3
3
4
3
2
2
0
3
3
3
1
1
2
3
4
1
1
1
4
4
3
3
2
0
3
3
4
3
2
2
0
3
3
3
1
1
2
3
4
1
1
1
4
4
3
3
2
0
3
3
4
3
2
2
0
3
3
3
1
1
2
3
4
1
1
1
4
4
3
3
2
0
3
3
4
3
2
2
0
3
3
3
1
1
2
3
4
1
1
1
4
4
3
3
2
0
3
3
4
3
2
2
0
3
3
3
1
1
2
3
4
1
1
1
4
4
3
3
2
0
3
3
4
3
2
2
0
3
3
3
1
1
2
3
4
1
1
1
4
4
3
3
2
0
3
3
4
3
2
2
0
3
3
3
1
1
2
3
4
1
1
1
4
4
3
3
2
0
3
3
4
3
2
2
0
3
3
3
1
1
2
3
4
1
1
1
4
4
3
3
2
0
3
3
4
3
2
2
1
3
3
3
2
1
2
3
4
1
1
1
4
4
3
3
2
0
3
3
4
3
2
2
1
3
3
3
2
1
2
3
4
1
1
1
4
4
3
3
2
0
3
3
4
3
2
2
1
3
3
3
2
1
2
3
4
1
1
1
4
4
3
3
2
0
3
3
4
3
2
2
1
3
3
3
2
1
2
3
4
1
1
1
4
4
3
3
2
0
3
3
4
3
2
2
1
3
3
3
2
1
2
3
4
1
1
1
4
4
3
3
2
1
3
3
4
3
2
2
0
3
3
3
1
0
2
3
4
1
1
1
4
4
4
3
2
1
3
3
4
3
2
2
1
3
3
3
2
1
2
3
4
1
1
1
4
4
4
3
2
1
3
3
4
3
2
2
1
3
3
3
2
1
2
3
4
1
1
1
4
4
4
3
2
1
3
3
4
3
2
2
1
3
3
3
2
1
2
3
4
1
1
1
4
4
4
3
2
1
3
3
4
3
2
2
1
3
3
3
2
1
2
3
4
1
1
1
4
4
4
3
2
1
3
3
4
3
2
2
0
3
3
3
1
1
2
3
4
1
1
1
4
4
4
3
2
1
3
3
4
3
2
2
0
3
3
3
1
1
2
3
4
1
1
1
4
3
3
3
2
1
3
3
4
3
2
2
0
3
3
3
1
1
2
3
4
1
1
1
4
4
3
3
2
0
3
3
4
3
2
2
0
3
3
3
1
1
2
3
4
1
1
1
4
4
2
3
2
0
3
3
4
3
2
2
0
3
3
3
1
0
2
3
4
1
1
1
4
5
3
3
2
2
3
3
4
3
2
2
0
3
3
3
1
0
2
3
4
1
1
1
4
5
2
3
2
1
3
3
4
3
2
2
0
3
3
3
1
0
2
3
4
1
1
1
4
4
2
3
2
0
3
3
4
3
2
2
0
3
3
3
1
0
2
3
4
1
1
1
4
4
3
3
2
1
3
3
4
3
2
2
0
3
3
3
1
0
2
3
4
1
1
1
4
4
2
3
2
0
3
3
4
3
2
2
0
3
3
3
1
0
2
3
4
1
1
1
4
4
2
3
2
0
3
3
4
3
2
2
1
3
3
3
2
0
2
3
4
1
1
1
4
4
2
3
2
0
3
3
4
3
2
2
0
3
3
3
1
0
2
3
4
1
1
1
4
4
2
3
2
0
3
3
4
3
2
2
0
3
3
3
1
0
2
3
4
1
1
1
4
4
2
3
2
0
3
3
4
3
2
2
0
3
3
3
1
0
2
3
4
1
1
1
4
4
2
3
2
0
3
3
4
3
2
2
0
3
3
3
1
0
2
3
4
1
1
1
4
4
2
3
2
0
3
3
4
3
2
2
0
3
3
3
1
0
2
3
4
1
1
1
4
4
2
3
2
0
3
3
4
3
2
2
0
3
3
3
1
0
2
3
4
1
1
1
4
4
2
3
2
0
3
3
4
3
2
2
0
3
3
3
1
0
2
3
4
1
1
1
4
4
2
3
2
0
3
3
4
3
2
2
0
3
3
3
1
0
2
3
4
1
1
1
4
4
2
3
2
0
3
3
4
3
2
2
0
3
3
3
1
0
2
3
4
1
1
1
4
4
2
3
2
0
3
3
4
3
2
2
0
3
3
3
1
0
2
3
4
1
1
1
4
4
2
3
2
0
3
3
4
3
2
2
0
3
3
3
1
0
2
3
4
1
1
1
4
4
2
3
2
0
3
3
4
3
2
2
0
3
3
3
1
0
2
3
4
1
1
1
4
4
2
3
2
0
3
3
4
3
2
2
0
3
3
3
1
0
2
3
4
1
1
1
4
4
2
3
2
0
3
3
4
3
2
2
0
3
3
3
1
0
2
3
4
1
1
1
4
4
2
3
2
0
3
3
4
3
2
2
0
3
3
3
1
0
2
3
4
1
1
1
4
4
2
3
2
0
3
3
4
3
2
2
0
3
3
3
1
0
2
3
4
1
1
1
4
4
2
3
2
0
3
3
4
3
2
2
0
3
3
3
1
0
2
3
4
1
1
1
4
4
2
3
2
0
3
3
4
3
2
2
0
3
3
3
1
0
2
3
4
1
1
1
4
4
2
3
2
0
3
3
4
3
2
2
0
3
3
3
1
0
2
3
4
1
1
1
4
4
2
3
2
0
3
3
3
3
2
2
0
3
3
3
1
0
1
3
4
1
1
1
4
4
2
3
2
0
3
3
3
3
2
2
0
3
3
3
1
0
1
3
4
1
1
1
4
4
2
3
2
0
3
3
3
3
2
2
0
3
3
3
1
0
1
3
4
1
1
1
4
4
2
3
2
0
3
3
3
3
2
2
0
3
3
3
1
0
1
3
4
1
1
1
4
4
2
3
2
0
3
3
4
3
2
2
0
3
3
3
1
0
2
3
4
1
1
1
4
4
2
3
2
0
3
3
3
3
2
2
0
3
3
3
1
0
1
3
4
1
1
1
4
4
3
3
2
0
3
3
3
3
2
2
0
3
3
3
1
1
1
3
4
1
1
1
4
4
2
3
2
0
3
3
3
3
2
2
0
3
3
3
1
0
1
3
4
1
1
1
4
4
3
3
2
0
3
3
3
3
2
2
0
3
3
3
1
1
1
3
4
1
1
1
4
4
3
3
2
0
3
3
3
3
2
2
0
3
3
3
1
1
1
3
4
1
1
1
4
4
3
3
2
0
3
3
3
3
2
2
0
3
3
3
1
1
1
3
4
1
1
1
4
4
3
3
2
0
3
3
3
3
2
2
0
3
3
3
1
1
1
3
4
1
1
1
4
4
3
3
2
0
3
3
4
3
2
2
0
3
3
3
1
1
2
3
4
1
1
1
4
4
3
3
2
0
3
3
4
3
2
2
0
3
3
3
1
1
2
3
4
1
1
1
4
4
3
3
2
0
3
3
4
3
2
2
0
3
3
3
1
1
2
3
4
1
1
1
4
4
2
3
2
0
3
3
4
3
2
2
0
3
3
3
1
0
2
3
4
1
1
1
4
4
2
3
2
0
3
3
4
3
2
2
0
3
3
3
1
0
2
3
4
1
1
1
4
4
2
3
2
0
3
3
4
3
2
2
0
3
3
3
1
0
2
3
4
1
1
1
4
4
2
3
2
0
3
3
4
3
2
2
0
3
3
3
1
0
2
3
4
1
1
1
4
4
2
3
2
0
3
3
4
3
2
2
0
3
3
3
1
0
2
3
4
1
1
1
4
4
2
3
2
0
3
3
4
3
2
2
0
3
3
3
1
0
2
3
4
1
1
1
4
4
2
3
2
0
3
3
4
3
2
2
0
3
3
3
1
0
2
3
4
1
1
1
4
4
2
3
2
0
3
3
4
3
2
2
0
3
3
3
1
0
2
3
4
1
1
1
4
4
2
3
2
0
3
3
4
3
2
2
0
3
3
3
1
0
2
3
4
1
1
1
4
4
2
3
2
0
3
3
4
3
2
2
0
3
3
3
1
0
2
3
4
1
1
1
4
4
2
3
2
0
3
3
4
3
2
2
0
3
3
3
1
0
2
3
4
1
1
1
4
4
2
3
2
0
3
3
4
3
2
2
0
3
3
3
1
0
2
3
4
1
1
1
4
4
2
3
2
0
3
3
4
3
2
2
0
3
3
3
1
0
2
3
4
1
1
1
4
4
2
3
2
0
3
3
4
3
2
2
0
3
3
3
1
0
2
3
4
1
1
1
4
4
2
3
2
0
3
3
4
3
2
2
0
3
3
3
1
0
2
3
4
1
1
1
4
4
2
3
2
0
3
3
4
3
2
2
0
3
3
3
1
0
2
3
4
1
1
1
4
4
2
3
2
0
3
3
4
3
2
2
0
3
3
3
1
0
2
3
4
1
1
1
4
4
2
3
2
0
3
3
4
3
2
2
0
3
3
3
1
0
2
3
4
1
1
1
4
4
2
3
2
0
3
3
4
3
2
2
0
3
3
3
1
0
2
3
4
1
1
1
4
4
2
3
2
0
3
3
4
3
2
2
0
3
3
3
1
0
2
3
4
1
1
1
4
4
2
3
2
0
3
3
4
3
2
2
0
3
3
3
1
0
2
3
4
1
1
1
4
4
2
3
2
0
3
3
4
3
2
2
0
3
3
3
1
0
2
3
4
1
1
1
4
4
2
3
2
0
3
3
4
3
2
2
0
3
3
3
1
0
2
3
4
1
1
1
4
4
2
3
2
0
3
3
4
3
2
2
0
3
3
3
1
0
2
3
4
1
1
1
4
4
2
3
2
0
3
3
4
3
2
2
0
3
3
3
1
0
2
3
4
1
1
1
4
4
2
3
2
0
3
3
4
3
2
2
0
3
3
3
1
0
2
3
4
1
1
1
4
4
2
3
2
0
3
3
4
3
2
2
0
3
3
3
1
0
2
3
4
1
1
1
4
4
2
3
2
0
3
3
4
3
2
2
0
3
3
3
1
0
2
3
4
1
1
1
4
4
2
3
2
0
3
3
4
3
2
2
0
3
3
3
1
0
2
3
4
1
1
1
4
4
2
3
2
0
3
3
4
3
2
2
0
3
3
3
1
0
2
3
4
1
1
1
4
4
2
3
2
0
3
3
4
3
2
2
0
3
3
3
1
0
2
3
4
1
1
1
4
4
2
3
2
0
3
3
4
3
2
2
0
3
3
3
1
0
2
3
4
1
1
1
4
4
2
3
2
0
3
3
4
3
2
2
0
3
3
3
1
0
2
3
4
1
1
1
4
4
2
3
2
0
3
3
4
3
2
2
0
3
3
3
1
0
2
3
4
1
1
1
4
4
2
3
2
0
3
3
4
3
2
2
0
3
3
3
1
0
2
3
4
1
1
1
4
4
2
3
2
0
3
3
4
3
2
2
0
3
3
3
1
0
2
3
4
1
1
1
4
4
2
3
2
0
3
3
4
3
2
2
0
3
3
3
1
0
2
3
4
1
1
1
4
4
2
3
2
0
3
3
4
3
2
2
0
3
3
3
1
0
2
3
4
1
1
1
4
4
2
3
2
0
3
3
4
3
2
2
0
3
3
3
1
0
2
3
4
1
1
1
4
4
2
3
2
0
3
3
4
3
2
2
0
3
3
3
1
0
2
3
4
1
1
1
4
4
2
3
2
0
3
3
4
3
2
2
0
3
3
3
1
0
2
3
4
1
1
1
4
4
2
3
2
0
3
3
4
3
2
2
0
3
3
3
1
0
2
3
4
1
1
1
4
4
2
3
2
0
3
3
4
3
2
2
0
3
3
3
1
0
2
3
4
1
1
1
4
4
2
3
2
0
3
3
4
3
2
2
0
3
3
3
1
0
2
3
4
1
1
1
4
4
2
3
2
0
3
3
4
3
2
2
0
3
3
3
1
0
2
3
4
1
1
1
4
4
3
3
2
1
3
3
4
3
2
2
0
3
3
3
1
0
2
3
4
1
1
1
4
4
3
3
2
1
3
3
4
3
2
2
0
3
3
3
1
0
2
3
4
1
1
1
4
4
3
3
2
1
3
3
4
3
2
2
0
3
3
3
1
0
2
3
4
1
1
1
4
4
3
3
2
1
3
3
4
3
2
2
0
3
3
3
1
0
2
3
4
1
1
1
4
4
3
3
2
1
3
3
4
3
2
2
0
3
3
3
1
0
2
3
4
1
1
1
4
4
3
3
2
1
3
3
4
3
2
2
0
3
3
3
1
0
2
3
4
1
1
1
4
4
3
3
2
1
3
3
4
3
2
2
0
3
3
3
1
0
2
3
4
1
1
1
4
4
3
3
2
1
3
3
4
3
2
2
0
3
3
3
1
0
2
3
4
1
1
1
4
4
2
3
2
0
3
3
4
3
2
2
0
3
3
3
1
0
2
3
4
1
1
1
4
4
2
3
2
0
3
3
4
3
2
2
0
3
3
3
1
0
2
3
4
1
1
1
4
4
3
3
2
1
3
3
4
3
2
2
0
3
3
3
1
0
2
3
4
1
1
1
4
4
2
3
2
0
3
3
4
3
2
2
0
3
3
3
1
0
2
3
4
1
1
1
4
4
2
3
2
0
3
3
4
3
2
2
0
3
3
3
1
0
2
3
4
1
1
1
4
4
2
3
2
0
3
3
4
3
2
2
0
3
3
3
1
0
2
3
4
1
1
1
4
4
2
3
2
0
3
3
3
3
2
2
0
3
3
3
1
0
1
3
4
1
1
1
4
4
3
3
2
1
3
3
3
3
2
2
0
3
3
3
1
0
1
3
4
1
1
1
4
4
2
3
2
0
3
3
3
3
2
2
0
3
3
3
1
0
1
3
4
1
1
1
4
4
2
3
2
0
3
3
3
3
2
2
0
3
3
3
1
0
1
3
4
1
1
1
4
4
2
3
2
0
3
3
3
3
2
2
0
3
3
3
1
0
1
3
4
1
1
1
4
4
2
3
2
0
3
3
3
3
2
2
0
3
3
3
1
0
1
3
4
1
1
1
4
3
1
3
2
0
3
3
3
3
2
2
0
3
3
3
1
0
1
3
4
1
1
1
4
3
1
3
2
0
3
3
3
3
2
2
0
3
3
3
1
0
1
3
4
1
1
1
4
4
2
3
2
0
3
3
3
3
2
2
0
3
3
3
1
0
1
3
4
1
1
1
4
4
2
3
2
0
3
3
3
3
2
2
0
3
3
3
1
0
1
3
4
1
1
1
4
4
2
3
2
0
3
3
3
3
2
2
0
3
3
3
1
0
1
3
4
1
1
1
4
4
3
3
2
1
3
3
3
3
2
2
0
3
3
3
1
0
1
3
4
1
1
1
4
4
3
3
2
1
3
3
3
3
2
2
0
3
3
3
1
0
1
3
4
1
1
1
4
4
3
3
2
1
3
3
3
3
2
2
0
3
3
3
1
0
1
3
4
1
1
1
4
3
2
3
2
1
3
3
3
3
2
2
0
3
3
3
1
0
1
3
4
1
1
1
4
4
3
3
2
1
3
3
3
3
2
2
0
3
3
3
1
0
1
3
4
1
1
1
4
4
2
3
2
0
3
3
3
3
2
2
0
3
3
3
1
0
1
3
4
1
1
1
4
4
2
3
2
0
3
3
4
3
2
2
0
3
3
3
1
0
2
3
4
1
1
1
4
4
2
3
2
0
3
3
3
3
2
2
0
3
3
3
1
0
1
3
4
1
1
1
4
4
2
3
2
0
3
3
3
3
2
2
0
3
3
3
1
0
1
3
4
1
1
1
4
4
2
3
2
0
3
3
3
3
2
2
0
3
3
3
1
0
1
3
4
1
1
1
4
4
2
3
2
0
3
3
3
3
2
2
0
3
3
3
1
0
1
3
4
1
1
1
4
4
2
3
2
0
3
3
3
3
2
2
0
3
3
3
1
0
1
3
4
1
1
1
4
4
3
3
2
1
3
3
3
3
2
2
0
3
3
3
1
0
1
3
4
1
1
1
4
4
3
3
2
1
3
3
3
3
2
2
0
3
3
3
1
0
1
3
4
1
1
1
4
4
3
3
2
1
3
3
3
3
2
2
1
3
3
3
2
0
1
3
4
1
1
1
4
4
3
3
2
1
3
3
3
3
2
2
1
3
3
3
2
0
1
3
4
1
1
1
4
4
3
3
2
1
3
3
3
3
2
2
1
3
3
3
2
0
1
3
4
1
1
1
4
4
3
3
2
1
3
3
3
3
2
2
0
3
3
3
1
0
1
3
4
1
1
1
4
4
3
3
2
1
3
3
3
3
2
2
0
3
3
3
1
0
1
3
4
1
1
1
4
4
2
3
2
0
3
3
3
3
2
2
0
3
3
3
1
0
1
3
4
1
1
1
4
4
3
3
2
1
3
3
3
3
2
2
1
3
3
3
2
0
1
3
4
1
1
1
4
4
3
3
2
1
3
3
3
3
2
2
0
3
3
3
1
0
1
3
4
1
1
1
4
4
3
3
2
1
3
3
3
3
2
2
1
3
3
3
2
0
1
3
4
1
1
1
4
4
3
3
2
1
3
3
3
3
2
2
1
3
3
3
2
0
1
3
4
1
1
1
4
4
3
3
2
1
3
3
3
3
2
2
1
3
3
3
2
0
1
3
4
1
1
1
4
4
3
3
2
1
3
3
3
3
2
2
1
3
3
3
2
0
1
3
4
1
1
1
4
4
3
3
2
1
3
3
4
2
2
2
1
3
2
3
2
0
2
3
4
1
1
1
4
4
3
3
2
1
3
3
4
3
2
2
1
3
3
3
2
0
2
3
4
1
1
1
4
4
3
3
2
1
3
3
4
3
2
2
1
3
3
3
2
0
2
3
4
1
1
1
4
4
3
3
2
1
3
3
3
3
2
2
1
3
3
3
2
0
1
3
4
1
1
1
4
4
3
3
2
1
3
3
3
2
2
2
1
3
2
3
2
0
1
3
4
1
1
1
4
4
3
3
2
1
3
3
4
2
2
2
0
3
2
3
1
0
2
3
4
1
1
1
4
4
3
3
2
1
3
3
3
2
2
2
0
3
2
3
1
0
1
3
4
1
1
1
4
4
3
3
2
1
3
3
3
2
2
2
0
3
2
3
1
0
1
3
4
1
1
1
4
4
3
3
2
1
3
3
3
3
2
2
0
3
3
3
1
0
1
3
4
1
1
1
4
4
3
3
2
1
3
3
3
3
2
2
0
3
3
3
1
0
1
3
4
1
1
1
4
4
3
3
2
1
3
3
3
3
2
2
0
3
3
3
1
0
1
3
4
1
1
1
4
4
3
3
2
1
3
3
3
3
2
2
0
3
3
3
1
0
1
3
4
1
1
1
4
4
3
3
2
1
3
3
3
3
2
2
0
3
3
3
1
0
1
3
4
1
1
1
4
4
2
3
2
0
3
3
3
2
2
2
0
3
2
3
1
0
1
3
4
1
1
1
4
4
2
3
2
0
3
3
3
3
2
2
0
3
3
3
1
0
1
3
4
1
1
1
4
4
2
3
2
0
3
3
3
2
2
2
0
3
2
3
1
0
1
3
4
1
1
1
4
4
2
3
2
0
3
3
3
3
2
2
0
3
3
3
1
0
1
3
4
1
1
1
4
4
2
3
2
0
3
3
3
3
2
2
1
3
3
3
2
0
1
3
4
1
1
1
4
4
2
3
2
0
3
3
3
3
2
2
0
3
3
3
1
0
1
3
4
1
1
1
4
4
2
3
2
0
3
3
3
3
2
2
1
3
3
3
2
0
1
3
4
1
1
1
4
4
3
3
2
1
3
3
3
3
2
2
1
3
3
3
2
0
1
3
4
1
1
1
4
4
3
3
2
1
3
3
4
3
2
2
1
3
3
3
2
0
2
3
4
1
1
1
4
4
3
3
2
1
3
3
3
3
2
2
1
3
3
3
2
0
1
3
4
1
1
1
4
4
3
3
2
1
3
3
3
3
2
2
1
3
3
3
2
0
1
3
4
1
1
1
4
4
3
3
2
1
3
3
3
3
2
2
1
3
3
3
2
0
1
3
4
1
1
1
4
4
3
3
2
1
3
3
3
3
2
2
1
3
3
3
2
0
1
3
4
1
1
1
4
4
3
3
2
1
3
3
3
3
2
2
0
3
3
3
1
0
1
3
4
1
1
1
4
4
3
3
2
1
3
3
3
3
2
2
1
3
3
3
2
0
1
3
4
1
1
1
4
4
3
3
2
1
3
3
3
3
2
2
0
3
3
3
1
0
1
3
4
1
1
1
4
4
3
3
2
1
3
3
3
3
2
2
0
3
3
3
1
0
1
3
4
1
1
1
4
4
3
3
2
1
3
3
3
3
2
2
0
3
3
3
1
0
1
3
4
1
1
1
4
4
2
3
2
0
3
3
3
3
2
2
0
3
3
3
1
0
1
3
4
1
1
1
4
4
2
3
2
0
3
3
3
2
2
2
0
3
2
3
1
0
1
3
4
1
1
1
4
3
2
3
2
1
3
3
3
3
2
2
0
3
3
3
1
0
1
3
4
1
1
1
4
4
3
3
2
1
3
3
3
3
2
2
0
3
3
3
1
0
1
3
4
1
1
1
4
4
3
3
2
1
3
3
3
3
2
2
0
3
3
3
1
0
1
3
4
1
1
1
4
3
2
3
2
1
3
3
3
2
2
2
0
3
2
3
1
0
1
3
4
1
1
1
4
3
2
3
2
1
3
3
3
3
2
2
1
3
3
3
2
0
1
3
4
1
1
1
4
3
2
3
2
1
3
3
4
3
2
2
0
3
3
3
1
0
2
3
4
1
1
1
4
3
2
3
2
1
3
3
4
3
2
2
0
3
3
3
1
0
2
3
4
1
1
1
4
4
3
3
2
1
3
3
3
3
2
2
0
3
3
3
1
0
1
3
4
1
1
1
4
4
3
3
2
1
3
3
3
3
2
2
0
3
3
3
1
0
1
3
4
1
1
1
4
4
3
3
2
1
3
3
3
3
2
2
0
3
3
3
1
0
1
3
4
1
1
1
4
3
2
3
2
1
3
3
3
3
2
2
0
3
3
3
1
0
1
3
4
1
1
1
4
4
3
3
2
1
3
3
3
3
2
2
0
3
3
3
1
0
1
3
4
1
1
1
4
4
3
3
2
1
3
3
3
3
2
2
0
3
3
3
1
0
1
3
4
1
1
1
4
4
3
3
2
1
3
3
3
3
2
2
0
3
3
3
1
0
1
3
4
1
1
1
4
4
2
3
2
0
3
3
3
3
2
2
0
3
3
3
1
0
1
3
4
1
1
1
4
4
3
3
2
1
3
3
3
3
2
2
0
3
3
3
1
0
1
3
4
1
1
1
4
4
3
3
2
1
3
3
3
3
2
2
0
3
3
3
1
0
1
3
4
1
1
1
4
3
2
3
2
1
3
3
3
2
2
2
0
3
2
3
1
0
1
3
4
1
1
1
4
4
3
3
2
1
3
3
3
2
2
2
0
3
2
3
1
0
1
3
4
1
1
1
4
4
3
3
2
1
3
3
3
2
2
2
0
3
2
3
1
0
1
3
4
1
1
1
4
4
3
3
2
1
3
3
3
2
2
2
0
3
2
3
1
0
1
3
4
1
1
1
4
3
1
3
2
0
3
3
3
2
2
2
0
3
2
3
1
0
1
3
4
1
1
1
4
3
2
3
2
1
3
3
3
2
2
2
0
3
2
3
1
0
1
3
4
1
1
1
4
3
2
3
2
1
3
3
3
2
2
2
0
3
2
3
1
0
1
3
4
1
1
1
4
3
2
3
2
1
3
3
3
3
2
2
0
3
3
3
1
0
1
3
4
1
1
1
4
3
2
3
2
1
3
3
3
3
2
2
0
3
3
3
1
0
1
3
4
1
1
1
4
3
2
3
2
1
3
3
3
2
2
2
0
3
2
3
1
0
1
3
4
1
1
1
4
3
2
3
2
1
3
3
3
3
2
2
0
3
3
3
1
0
1
3
4
1
1
1
4
3
2
3
2
1
3
3
3
3
2
2
0
3
3
3
1
0
1
3
4
1
1
1
4
3
2
3
2
1
3
3
3
3
2
2
0
3
3
3
1
0
1
3
4
1
1
1
4
4
3
3
2
1
3
3
3
3
2
2
0
3
3
3
1
0
1
3
4
1
1
1
4
3
2
3
2
1
3
3
3
3
2
2
0
3
3
3
1
0
1
3
4
1
1
1
4
4
3
3
2
1
3
3
3
3
2
2
0
3
3
4
2
0
1
3
4
1
1
1
4
4
3
3
2
1
3
3
3
3
2
2
0
3
3
3
1
0
1
3
4
1
1
1
4
3
2
3
2
1
3
3
3
3
2
2
0
3
3
3
1
0
1
3
4
1
1
1
4
4
3
3
2
1
3
3
3
3
2
2
0
3
3
3
1
0
1
3
4
1
1
1
4
3
1
3
2
0
3
3
3
3
2
2
0
3
3
3
1
0
1
3
4
1
1
1
4
3
2
3
2
1
3
3
3
2
2
2
0
3
2
3
1
0
1
3
4
1
1
1
4
3
1
3
2
0
3
3
3
2
2
2
0
3
2
3
1
0
1
3
4
1
1
1
4
3
1
3
2
0
3
3
3
2
2
2
0
3
2
4
2
0
1
3
4
1
1
1
4
3
1
3
2
0
3
3
3
2
2
2
0
3
2
3
1
0
1
3
4
1
1
1
4
3
1
3
2
0
3
3
3
2
2
2
0
3
2
3
1
0
1
3
4
1
1
1
4
3
1
3
2
0
3
3
3
2
2
2
0
3
2
3
1
0
1
3
4
1
1
1
4
3
1
3
2
0
3
3
3
2
2
2
0
3
2
3
1
0
1
3
4
1
1
1
4
3
1
3
2
0
3
3
3
2
2
2
0
3
2
3
1
0
1
3
4
1
1
1
4
3
1
3
2
0
3
3
3
2
2
2
0
3
2
3
1
0
1
3
4
1
1
1
4
3
1
3
2
0
3
3
3
2
2
2
0
3
2
3
1
0
1
3
4
1
1
1
4
3
1
3
2
0
3
3
3
2
2
2
0
3
2
4
2
0
1
3
4
1
1
1
4
3
1
3
2
0
3
3
3
3
2
2
0
3
3
3
1
0
1
3
4
1
1
1
4
3
1
3
2
0
3
3
3
3
2
2
0
3
3
3
1
0
1
3
4
1
1
1
4
3
1
3
2
0
3
3
3
3
2
2
0
3
3
3
1
0
1
3
4
1
1
1
4
3
1
3
2
0
3
3
3
3
2
2
0
3
3
3
1
0
1
3
4
1
1
1
4
3
1
3
2
0
3
3
3
3
2
2
0
3
3
3
1
0
1
3
4
1
1
1
4
3
1
3
2
0
3
3
3
3
2
2
0
3
3
3
1
0
1
3
4
1
1
1
4
3
1
3
2
0
3
3
3
3
2
2
0
3
3
3
1
0
1
3
4
1
1
1
4
3
2
3
2
1
3
3
3
3
2
2
0
3
3
3
1
0
1
3
3
1
1
1
4
3
2
3
2
1
2
3
3
3
2
2
0
3
3
3
1
0
1
3
4
1
1
1
4
3
2
3
2
1
3
3
3
3
2
2
0
3
3
3
1
0
1
3
4
1
1
1
4
3
2
3
2
1
3
3
3
3
2
2
0
3
3
3
1
0
1
3
4
1
1
1
4
3
2
3
2
1
3
3
3
2
2
2
0
3
2
3
1
0
1
3
4
1
1
1
4
3
2
3
2
1
3
3
3
2
2
2
0
3
2
3
1
0
1
3
4
1
1
1
4
3
2
3
2
1
3
3
3
3
2
2
0
3
3
3
1
0
1
3
4
1
1
1
4
3
2
3
2
1
3
3
3
2
2
2
0
3
2
3
1
0
1
3
4
1
1
1
4
3
2
3
2
1
3
3
3
2
2
2
0
3
2
3
1
0
1
3
4
1
1
1
4
3
2
3
2
1
3
3
3
2
2
2
0
3
2
3
1
0
1
3
4
1
1
1
4
3
2
3
2
1
3
3
3
2
2
2
0
3
2
3
1
0
1
3
4
1
1
1
4
3
2
3
2
1
3
3
3
3
2
2
0
3
3
3
1
0
1
3
4
1
1
1
4
3
2
3
2
1
3
3
3
2
2
2
0
3
2
3
1
0
1
3
4
1
1
1
4
3
2
3
2
1
3
3
3
3
2
2
0
3
3
3
1
0
1
3
4
1
1
1
4
3
2
3
2
1
3
3
3
2
2
2
0
3
2
3
1
0
1
3
4
1
1
1
4
3
2
3
2
1
3
3
3
2
2
2
0
3
2
3
1
0
1
3
4
1
1
1
4
3
2
3
2
1
3
3
3
2
2
2
0
3
2
3
1
0
1
3
4
1
1
1
4
3
2
3
2
1
3
3
3
2
2
2
0
3
2
3
1
0
1
3
4
1
1
1
4
3
2
3
2
1
3
3
3
2
2
2
0
3
2
3
1
0
1
3
4
1
1
1
4
3
2
3
2
1
3
3
3
2
2
2
0
3
2
3
1
0
1
3
4
1
1
1
4
3
2
3
2
1
3
3
3
2
2
2
0
3
2
3
1
0
1
3
4
1
1
1
4
3
2
3
2
1
3
3
3
3
2
2
0
3
3
3
1
0
1
3
4
1
1
1
4
3
2
3
2
1
3
3
3
2
2
2
0
3
2
3
1
0
1
3
4
1
1
1
4
3
2
3
2
1
3
3
3
2
2
2
0
3
2
3
1
0
1
3
4
1
1
1
4
3
2
3
2
1
3
3
3
2
2
2
0
3
2
3
1
0
1
3
4
1
1
1
4
3
2
3
2
1
3
3
3
2
2
2
0
3
2
3
1
0
1
3
4
1
1
1
4
3
2
3
2
1
3
3
3
2
2
2
0
3
2
3
1
0
1
3
4
1
1
1
4
3
2
3
2
1
3
3
3
2
2
2
0
3
2
3
1
0
1
3
4
1
1
1
4
3
2
3
2
1
3
3
3
2
2
2
0
3
2
3
1
0
1
3
4
1
1
1
4
3
2
3
2
1
3
3
3
2
2
2
0
3
2
3
1
0
1
3
4
1
1
1
4
3
2
3
2
1
3
3
3
2
2
2
0
3
2
3
1
0
1
3
4
1
1
1
4
3
2
3
2
1
3
3
3
2
2
2
0
3
2
3
1
0
1
3
4
1
1
1
4
3
2
3
2
1
3
3
3
3
2
2
0
3
3
3
1
0
1
3
4
1
1
1
4
3
2
3
2
1
3
3
3
2
2
2
0
3
2
3
1
0
1
3
4
1
1
1
4
3
2
3
2
1
3
3
3
3
2
2
0
3
3
3
1
0
1
3
4
1
1
1
4
3
2
3
2
1
3
3
3
3
2
2
0
3
3
3
1
0
1
3
4
1
1
1
4
3
2
3
2
1
3
3
3
3
2
2
0
3
3
3
1
0
1
3
4
1
1
1
4
3
2
3
2
1
3
3
3
3
2
2
0
3
3
3
1
0
1
3
4
1
1
1
4
3
2
3
2
1
3
3
3
2
2
2
0
3
2
3
1
0
1
3
4
1
1
1
4
3
2
3
2
1
3
3
3
2
2
2
0
3
2
3
1
0
1
3
4
1
1
1
4
3
3
3
2
1
3
3
3
2
2
2
0
3
2
3
1
1
1
3
4
1
1
1
4
3
3
3
2
1
3
3
3
2
2
2
0
3
2
3
1
1
1
3
4
1
1
1
4
3
3
3
2
1
3
3
3
2
2
2
0
3
2
3
1
1
1
3
4
1
1
1
4
3
3
3
2
1
3
3
3
3
2
2
0
3
3
3
1
1
1
3
4
1
1
1
4
3
2
3
2
1
3
3
3
3
2
2
0
3
3
3
1
0
1
3
4
1
1
1
4
3
2
3
2
1
3
3
3
3
2
2
0
3
3
3
1
0
1
3
4
1
1
1
4
3
2
3
2
1
3
3
3
3
2
2
0
3
3
3
1
0
1
3
4
1
1
1
4
3
2
3
2
1
3
3
3
2
2
2
0
3
2
3
1
0
1
3
4
1
1
1
4
3
2
3
2
1
3
3
3
3
2
2
0
3
3
3
1
0
1
3
4
1
1
1
4
3
2
3
2
1
3
3
3
3
2
2
0
3
3
3
1
0
1
3
4
1
1
1
4
3
2
3
2
1
3
3
3
3
2
2
0
3
3
3
1
0
1
3
4
1
1
1
4
3
2
3
2
1
3
3
3
3
2
2
0
3
3
3
1
0
1
3
4
1
1
1
4
3
2
3
2
1
3
3
3
3
2
2
0
3
3
3
1
0
1
3
4
1
1
1
4
3
2
3
2
1
3
3
3
3
2
2
0
3
3
3
1
0
1
3
4
1
1
1
4
3
2
3
2
1
3
3
3
3
2
2
0
3
3
3
1
0
1
3
4
1
1
1
4
3
2
3
2
1
3
3
3
3
2
2
0
3
3
3
1
0
1
3
4
1
1
1
4
3
2
3
2
1
3
3
3
3
2
2
0
3
3
3
1
0
1
3
4
1
1
1
4
3
2
3
2
1
3
3
3
3
2
2
0
3
3
3
1
0
1
3
4
1
1
1
4
3
2
3
2
1
3
3
3
3
2
2
0
3
3
3
1
0
1
3
4
1
1
1
4
3
2
3
2
1
3
3
3
3
2
2
0
3
3
3
1
0
1
3
4
1
1
1
4
3
2
3
2
1
3
3
3
2
2
2
0
3
2
3
1
0
1
3
4
1
1
1
4
3
1
3
2
0
3
3
3
2
2
2
0
3
2
3
1
0
1
3
4
1
1
1
4
3
1
3
2
0
3
3
3
3
2
2
0
3
3
3
1
0
1
3
4
1
1
1
4
3
1
3
2
0
3
3
3
2
2
2
0
3
2
3
1
0
1
3
4
1
1
1
4
3
1
3
2
0
3
3
3
3
2
2
0
3
3
3
1
0
1
3
4
1
1
1
4
3
3
3
2
1
3
3
3
3
2
2
0
3
3
3
1
1
1
3
4
1
1
1
4
3
2
3
2
1
3
3
3
3
2
2
0
3
3
3
1
0
1
3
4
1
1
1
4
3
2
3
2
1
3
3
3
3
2
2
0
3
3
3
1
0
1
3
4
1
1
1
4
3
3
3
2
1
3
3
3
3
2
2
0
3
3
3
1
1
1
3
4
1
1
1
4
3
2
3
2
1
3
3
3
2
2
2
0
3
2
3
1
0
1
3
4
1
1
1
4
3
2
3
2
1
3
3
3
2
2
2
0
3
2
3
1
0
1
3
4
1
1
1
4
3
2
3
2
1
3
3
3
2
2
2
0
3
2
3
1
0
1
3
4
1
1
1
4
3
1
3
2
0
3
3
3
2
2
2
0
3
2
3
1
0
1
3
4
1
1
1
4
3
1
3
2
0
3
3
3
2
2
2
0
3
2
3
1
0
1
3
4
1
1
1
4
3
3
3
2
1
3
3
3
2
2
2
0
3
2
3
1
1
1
3
4
1
1
1
4
3
1
3
2
0
3
3
3
2
2
2
0
3
2
3
1
0
1
3
4
1
1
1
4
3
2
3
2
0
3
3
3
2
2
2
0
3
2
4
2
1
1
3
4
1
1
1
4
4
2
3
2
1
3
3
3
2
2
2
0
3
2
4
2
1
1
3
4
1
1
1
4
4
2
3
2
1
3
3
3
2
2
2
0
3
2
3
1
1
1
3
4
1
1
1
4
3
3
3
2
1
3
3
3
2
2
2
0
3
2
4
2
1
1
3
4
1
1
1
4
3
3
3
2
1
3
3
3
2
2
2
0
3
2
4
2
1
1
3
4
1
1
1
4
3
3
3
2
1
3
3
3
2
2
2
0
3
2
3
1
1
1
3
4
1
1
1
4
3
2
3
2
0
3
3
3
2
2
2
0
3
2
3
1
1
1
3
4
1
1
1
4
3
3
3
2
1
3
3
3
2
2
2
0
3
2
3
1
1
1
3
4
1
1
1
4
3
3
3
2
1
3
3
3
2
2
2
0
3
2
3
1
1
1
3
4
1
1
1
4
3
3
3
2
1
3
3
3
2
2
2
0
3
2
4
2
1
1
3
4
1
1
1
4
3
3
3
2
1
3
3
3
2
2
2
0
3
2
4
2
1
1
3
4
1
1
1
4
3
2
3
2
0
3
3
3
2
2
2
0
3
2
4
2
1
1
3
4
1
1
1
4
4
3
3
2
0
3
3
3
2
2
2
0
3
2
4
2
1
1
3
4
1
1
1
4
3
3
3
2
1
3
3
3
2
2
2
0
3
2
4
2
1
1
3
4
1
1
1
4
3
3
3
2
1
3
3
3
2
2
2
0
3
2
4
2
1
1
3
4
1
1
1
4
4
3
3
2
1
3
3
3
2
2
2
0
3
2
4
2
0
1
3
4
1
1
1
4
3
1
3
2
0
3
3
3
3
2
2
1
3
3
4
3
0
1
3
4
1
1
1
4
4
2
3
2
0
3
3
3
3
2
2
0
3
3
4
2
0
1
3
4
1
1
1
4
3
1
3
2
0
3
3
3
3
2
2
1
3
3
4
3
0
1
3
4
1
1
1
4
4
2
3
2
0
3
3
3
3
2
2
1
3
3
4
3
0
1
3
4
1
1
1
4
4
3
3
2
1
3
3
4
3
2
2
1
3
3
4
3
0
2
3
4
1
1
1
4
4
3
3
2
1
3
3
4
3
2
2
1
3
3
4
3
0
2
3
4
1
1
1
4
4
3
3
2
1
3
3
3
3
2
2
1
3
3
4
3
0
1
3
4
1
1
1
4
4
2
3
2
0
3
3
3
3
2
2
1
3
3
4
3
0
1
3
4
1
1
1
4
4
3
3
2
1
3
3
3
3
2
2
1
3
3
4
3
0
1
3
4
1
1
1
4
3
2
3
2
1
3
3
3
3
2
2
1
3
3
4
3
0
1
3
4
1
1
1
4
3
2
3
2
1
3
3
4
3
2
2
1
3
3
4
3
0
2
3
4
1
1
1
4
3
1
3
2
0
3
3
3
3
2
2
0
3
3
4
2
0
1
3
4
1
1
1
4
4
1
3
2
1
3
3
3
3
2
2
0
3
3
4
2
0
1
3
4
1
1
1
4
5
2
3
2
1
3
3
4
3
2
2
0
3
3
4
2
0
2
3
4
1
1
1
4
4
2
3
2
1
3
3
4
3
2
2
1
3
3
3
2
1
2
3
4
1
1
1
4
4
2
3
2
1
3
3
4
3
2
2
1
3
3
4
3
1
2
3
4
1
1
1
4
3
1
3
2
0
3
3
4
3
2
2
1
3
3
4
3
0
2
3
4
1
1
1
4
4
1
3
2
1
3
3
4
3
2
2
0
3
3
3
1
0
2
3
4
1
1
1
4
4
1
3
2
1
3
3
4
3
2
2
1
3
3
3
2
0
2
3
4
1
1
1
4
3
2
3
2
0
3
3
4
3
2
2
1
3
3
3
2
1
2
3
4
1
1
1
4
4
1
3
2
1
3
3
4
3
2
2
1
3
3
3
2
0
2
3
4
1
1
1
4
4
1
3
2
1
3
3
4
3
2
2
1
3
3
3
2
0
2
3
4
1
1
1
4
4
2
3
2
1
3
3
4
3
2
2
1
3
3
3
2
1
2
3
4
1
1
1
4
4
2
3
2
1
3
3
4
3
2
2
1
3
3
3
2
1
2
3
4
1
1
1
4
4
2
3
2
1
3
3
4
3
2
2
1
3
3
3
2
1
2
3
4
1
1
1
4
4
2
3
2
1
3
3
4
3
2
2
0
3
3
3
1
1
2
3
4
1
1
1
4
4
3
3
2
2
3
3
4
3
2
2
0
3
3
3
1
1
2
3
4
1
1
1
4
4
2
3
2
1
3
3
4
3
2
2
0
3
3
3
1
1
2
3
4
1
1
1
4
4
3
3
2
2
3
3
4
3
2
2
0
3
3
3
1
1
2
3
4
1
1
1
4
4
2
3
2
1
3
3
4
3
2
2
0
3
3
3
1
1
2
3
4
1
1
1
4
4
2
3
2
1
3
3
4
3
2
2
0
3
3
3
1
1
2
3
4
1
1
1
4
4
3
3
2
2
3
3
4
3
2
2
0
3
3
3
1
1
2
3
4
1
1
1
4
4
3
3
2
2
3
3
4
3
2
2
0
3
3
3
1
1
2
3
4
1
1
1
4
4
3
3
2
2
3
3
4
3
2
2
0
3
3
3
1
1
2
3
4
1
1
1
4
4
3
3
2
2
3
3
4
3
2
2
0
3
3
3
1
1
2
3
4
1
1
1
4
4
3
3
2
2
3
3
4
3
2
2
0
3
3
3
1
1
2
3
4
1
1
1
4
4
3
3
2
2
3
3
3
3
2
2
0
3
3
3
1
1
1
3
4
1
1
1
4
4
3
3
2
2
3
3
4
3
2
2
0
3
3
3
1
1
2
3
4
1
1
1
4
4
2
3
2
1
3
3
4
3
2
2
0
3
3
3
1
1
2
3
4
1
1
1
4
4
2
3
2
1
3
3
3
3
2
2
0
3
3
3
1
1
1
3
4
1
1
1
4
4
2
3
2
1
3
3
4
3
2
2
0
3
3
3
1
1
2
3
4
1
1
1
4
4
2
3
2
1
3
3
4
3
2
2
0
3
3
3
1
1
2
3
4
1
1
1
4
4
2
3
2
1
3
3
4
3
2
2
0
3
3
3
1
1
2
3
4
1
1
1
4
4
2
3
2
1
3
3
4
3
2
2
0
3
3
3
1
1
2
3
4
1
1
1
4
4
2
3
2
1
3
3
4
3
2
2
0
3
3
3
1
1
2
3
4
1
1
1
4
4
2
3
2
1
3
3
4
3
2
2
0
3
3
3
1
1
2
3
4
1
1
1
4
3
2
3
2
0
3
3
4
3
2
2
0
3
3
3
1
1
2
3
4
1
1
1
4
4
2
3
2
1
3
3
4
3
2
2
0
3
3
3
1
1
2
3
4
1
1
1
4
4
2
3
2
1
3
3
4
3
2
2
0
3
3
3
1
1
2
3
4
1
1
1
4
4
2
3
2
1
3
3
4
3
2
2
0
3
3
3
1
1
2
3
4
1
1
1
4
4
2
3
2
1
3
3
4
3
2
2
0
3
3
3
1
1
2
3
4
1
1
1
4
4
2
3
2
1
3
3
4
3
2
2
0
3
3
3
1
1
2
3
4
1
1
1
4
4
2
3
2
1
3
3
4
3
2
2
0
3
3
3
1
1
2
3
4
1
1
1
4
3
3
3
2
1
3
3
4
3
2
2
1
3
3
3
2
1
2
3
4
1
1
1
4
3
2
3
2
0
3
3
4
3
2
2
1
3
3
3
2
1
2
3
4
1
1
1
4
3
2
3
2
0
3
3
4
3
2
2
0
3
3
3
1
1
2
3
4
1
1
1
4
3
3
3
2
1
3
3
4
3
2
2
0
3
3
3
1
1
2
3
4
1
1
1
4
4
2
3
2
1
3
3
4
3
2
2
0
3
3
4
2
1
2
3
4
1
1
1
4
4
2
3
2
1
3
3
4
3
2
2
1
3
3
4
3
1
2
3
4
1
1
1
4
3
2
3
2
0
3
3
4
3
2
2
0
3
3
3
1
1
2
3
4
1
1
1
4
4
2
3
2
1
3
3
4
3
2
2
0
3
3
3
1
1
2
3
4
1
1
1
4
4
2
3
2
1
3
3
4
3
2
2
0
3
3
3
1
1
2
3
4
1
1
1
4
4
2
3
2
1
3
3
4
3
2
2
0
3
3
3
1
1
2
3
4
1
1
1
4
3
2
3
2
0
3
3
4
3
2
2
0
3
3
3
1
1
2
3
4
1
1
1
4
3
2
3
2
0
3
3
4
3
2
2
0
3
3
3
1
1
2
3
4
1
1
1
4
4
2
3
2
1
3
3
4
3
2
2
1
3
3
3
2
1
2
3
4
1
1
1
4
4
2
3
2
1
3
3
4
3
2
2
1
3
3
3
2
1
2
3
4
1
1
1
4
4
2
3
2
1
3
3
4
3
2
2
1
3
3
3
2
1
2
3
4
1
1
1
4
3
2
3
2
0
3
3
4
3
2
2
1
3
3
3
2
1
2
3
4
1
1
1
4
4
2
3
2
1
3
3
4
3
2
2
1
3
3
3
2
1
2
3
4
1
1
1
4
4
1
3
2
1
3
3
4
3
2
2
1
3
3
4
3
0
2
3
4
1
1
1
4
4
2
3
2
1
3
3
4
3
2
2
1
3
3
4
3
1
2
3
4
1
1
1
4
4
1
3
2
1
3
3
4
3
2
2
1
3
3
3
2
0
2
3
4
1
1
1
4
4
2
3
2
1
3
3
4
3
2
2
1
3
3
3
2
1
2
3
4
1
1
1
4
3
2
3
2
0
3
3
4
3
2
2
1
3
3
3
2
1
2
3
4
1
1
1
4
4
2
3
2
1
3
3
4
3
2
2
1
3
3
3
2
1
2
3
4
1
1
1
4
4
2
3
2
1
3
3
4
3
2
2
1
3
3
3
2
1
2
3
4
1
1
1
4
3
2
3
2
0
3
3
4
3
2
2
1
3
3
3
2
1
2
3
4
1
1
1
4
4
2
3
2
1
3
3
4
3
2
2
1
3
3
3
2
1
2
3
4
1
1
1
4
4
2
3
2
1
3
3
4
3
2
2
1
3
3
3
2
1
2
3
4
1
1
1
4
4
2
3
2
1
3
3
4
3
2
2
1
3
3
3
2
1
2
3
4
1
1
1
4
4
2
3
2
1
3
3
4
3
2
2
1
3
3
3
2
1
2
3
4
1
1
1
4
4
2
3
2
1
3
3
4
3
2
2
1
3
3
3
2
1
2
3
4
1
1
1
4
4
2
3
2
1
3
3
4
3
2
2
1
3
3
3
2
1
2
3
4
1
1
1
4
3
2
3
2
0
3
3
4
3
2
2
1
3
3
3
2
1
2
3
4
1
1
1
4
3
2
3
2
0
3
3
4
3
2
2
1
3
3
3
2
1
2
3
4
1
1
1
4
4
2
3
2
1
3
3
4
3
2
2
1
3
3
3
2
1
2
3
4
1
1
1
4
4
2
3
2
1
3
3
4
3
2
2
1
3
3
3
2
1
2
3
4
1
1
1
4
3
2
3
2
0
3
3
4
3
2
2
1
3
3
3
2
1
2
3
4
1
1
1
4
3
2
3
2
0
3
3
4
3
2
2
1
3
3
3
2
1
2
3
4
1
1
1
4
3
2
3
2
0
3
3
4
3
2
2
1
3
3
3
2
1
2
3
4
1
1
1
4
4
3
3
2
0
3
3
4
3
2
2
1
3
3
3
2
1
2
3
4
1
1
1
4
4
3
3
2
0
3
3
4
3
2
2
1
3
3
3
2
1
2
3
4
1
1
1
4
4
3
3
2
0
3
3
4
3
2
2
1
3
3
3
2
1
2
3
4
1
1
1
4
5
3
3
2
1
3
3
4
3
2
2
1
3
3
3
2
1
2
3
4
1
1
1
4
5
3
3
2
1
3
3
4
3
2
2
1
3
3
3
2
1
2
3
4
1
1
1
4
4
3
3
2
0
3
3
4
3
2
2
1
3
3
3
2
1
2
3
4
1
1
1
4
4
3
3
2
0
3
3
4
3
2
2
1
3
3
3
2
1
2
3
4
1
1
1
4
5
3
3
2
1
3
3
4
3
2
2
1
3
3
3
2
1
2
3
4
1
1
1
4
4
3
3
2
0
3
3
4
3
2
2
1
3
3
3
2
1
2
3
4
1
1
1
4
5
3
3
2
1
3
3
4
3
2
2
1
3
3
3
2
1
2
3
4
1
1
1
4
5
3
3
2
1
3
3
4
3
2
2
1
3
3
3
2
1
2
3
4
1
1
1
4
5
3
3
2
1
3
3
4
3
2
2
1
3
3
3
2
1
2
3
4
1
1
1
4
5
3
3
2
1
3
3
4
3
2
2
1
3
3
3
2
1
2
3
4
1
1
1
4
4
3
3
2
0
3
3
4
3
2
2
1
3
3
3
2
1
2
3
4
1
1
1
4
4
3
3
2
0
3
3
4
3
2
2
1
3
3
3
2
1
2
3
4
1
1
1
4
4
3
3
2
0
3
3
4
3
2
2
1
3
3
3
2
1
2
3
4
1
1
1
4
3
2
3
2
0
3
3
4
3
2
2
1
3
3
3
2
1
2
3
4
1
1
1
4
3
2
3
2
0
3
3
4
3
2
2
1
3
3
3
2
1
2
3
4
1
1
1
4
3
2
3
2
0
3
3
4
3
2
2
1
3
3
3
2
1
2
3
4
1
1
1
4
3
2
3
2
0
3
3
4
3
2
2
1
3
3
3
2
1
2
3
4
1
1
1
4
3
2
3
2
0
3
3
4
3
2
2
1
3
3
3
2
1
2
3
4
1
1
1
4
4
2
3
2
1
2
3
4
3
2
2
1
3
3
2
2
1
2
3
4
1
1
1
4
5
3
3
2
1
3
3
4
3
2
2
1
3
3
3
2
1
2
3
4
1
1
1
4
5
3
3
2
1
3
3
4
3
2
2
1
3
3
3
2
1
2
3
4
1
1
1
4
4
2
3
2
1
3
3
4
3
2
2
1
3
3
3
2
1
2
3
4
1
1
1
4
3
2
3
2
0
3
3
4
3
2
2
1
3
3
3
2
1
2
3
4
1
1
1
4
4
2
3
2
1
3
3
4
3
2
2
1
3
3
3
2
1
2
3
4
1
1
1
4
4
2
3
2
1
3
3
4
3
2
2
1
3
3
3
2
1
2
3
4
1
1
1
4
3
2
3
2
0
3
3
4
3
2
2
1
3
3
3
2
1
2
3
4
1
1
1
4
4
2
3
2
1
3
3
4
3
2
2
1
3
3
3
2
1
2
3
4
1
1
1
4
3
2
3
2
0
3
3
4
3
2
2
1
3
3
3
2
1
2
3
4
1
1
1
4
3
2
3
2
0
2
3
4
3
2
2
1
3
3
2
2
1
2
3
4
1
1
1
4
4
2
3
2
1
2
3
4
3
2
2
1
3
3
2
2
1
2
3
4
1
1
1
4
4
2
3
2
1
2
3
4
3
2
2
1
3
3
2
2
1
2
3
4
1
1
1
4
4
2
3
2
1
3
3
4
3
2
2
1
3
3
3
2
1
2
3
4
1
1
1
4
4
2
3
2
1
3
3
4
3
2
2
1
3
3
3
2
1
2
3
4
1
1
1
4
4
2
3
2
1
3
3
4
3
2
2
1
3
3
3
2
1
2
3
4
1
1
1
4
4
2
3
2
1
3
3
4
3
2
2
1
3
3
3
2
1
2
3
4
1
1
1
4
4
2
3
2
1
3
3
4
3
2
2
1
3
3
3
2
1
2
3
4
1
1
1
4
4
2
3
2
1
3
3
4
3
2
2
1
3
3
3
2
1
2
3
4
1
1
1
4
4
2
3
2
1
3
3
4
3
2
2
1
3
3
3
2
1
2
3
4
1
1
1
4
5
3
3
2
1
3
3
4
3
2
2
1
3
3
3
2
1
2
3
4
1
1
1
4
4
2
3
2
1
3
3
4
3
2
2
1
3
3
3
2
1
2
3
4
1
1
1
4
4
2
3
2
1
3
3
4
3
2
2
1
3
3
3
2
1
2
3
4
1
1
1
4
4
2
3
2
1
3
3
4
3
2
2
1
3
3
3
2
1
2
3
4
1
1
1
4
4
2
3
2
1
3
3
4
3
2
2
1
3
3
3
2
1
2
3
4
1
1
1
4
4
2
3
2
1
3
3
4
3
2
2
1
3
3
3
2
1
2
3
4
1
1
1
4
4
2
3
2
1
3
3
4
3
2
2
1
3
3
3
2
1
2
3
4
1
1
1
4
4
2
3
2
1
3
3
4
3
2
2
1
3
3
3
2
1
2
3
4
1
1
1
4
4
2
3
2
1
3
3
4
3
2
2
1
3
3
3
2
1
2
3
4
1
1
1
4
4
2
3
2
1
3
3
4
3
2
2
1
3
3
3
2
1
2
3
4
1
1
1
4
4
2
3
2
1
3
3
4
3
2
2
1
3
3
3
2
1
2
3
4
1
1
1
4
4
2
3
2
1
3
3
4
3
2
2
1
3
3
3
2
1
2
3
4
1
1
1
4
4
2
3
2
1
3
3
4
3
2
2
1
3
3
3
2
1
2
3
4
1
1
1
4
4
2
3
2
1
3
3
4
3
2
2
1
3
3
3
2
1
2
3
4
1
1
1
4
4
2
3
2
1
3
3
4
3
2
2
1
3
3
3
2
1
2
3
4
1
1
1
4
4
2
3
2
1
3
3
4
3
2
2
1
3
3
3
2
1
2
3
4
1
1
1
4
4
2
3
2
1
3
3
4
3
2
2
1
3
3
3
2
1
2
3
4
1
1
1
4
4
2
3
2
1
3
3
4
3
2
2
1
3
3
3
2
1
2
3
4
1
1
1
4
4
2
3
2
1
3
3
4
3
2
2
1
3
3
3
2
1
2
3
4
1
1
1
4
5
3
3
2
1
3
3
4
3
2
2
1
3
3
3
2
1
2
3
4
1
1
1
4
4
2
3
2
1
3
3
4
3
2
2
1
3
3
3
2
1
2
3
4
1
1
1
4
4
2
3
2
1
3
3
4
3
2
2
1
3
3
3
2
1
2
3
4
1
1
1
4
4
2
3
2
1
3
3
4
3
2
2
1
3
3
3
2
1
2
3
4
1
1
1
4
4
2
3
2
1
3
3
4
3
2
2
1
3
3
3
2
1
2
3
4
1
1
1
4
4
2
3
2
1
3
3
4
3
2
2
0
3
3
3
1
1
2
3
4
1
1
1
4
4
2
3
2
1
3
3
4
3
2
2
1
3
3
3
2
1
2
3
4
1
1
1
4
4
2
3
2
1
3
3
4
3
2
2
0
3
3
3
1
1
2
3
4
1
1
1
4
4
2
3
2
1
3
3
4
3
2
2
0
3
3
3
1
1
2
3
4
1
1
1
4
4
2
3
2
1
3
3
4
3
2
2
0
3
3
3
1
1
2
3
4
1
1
1
4
4
2
3
2
1
3
3
4
3
2
2
0
3
3
3
1
1
2
3
4
1
1
1
4
4
2
3
2
1
3
3
4
3
2
2
0
3
3
3
1
1
2
3
4
1
1
1
4
4
2
3
2
1
3
3
4
3
2
2
0
3
3
3
1
1
2
3
4
1
1
1
4
4
2
3
2
1
3
3
4
3
2
2
0
3
3
3
1
1
2
3
4
1
1
1
4
4
2
3
2
1
3
3
4
3
2
2
0
3
3
3
1
1
2
3
4
1
1
1
4
4
2
3
2
1
3
3
4
3
2
2
0
3
3
3
1
1
2
3
4
1
1
1
4
4
2
3
2
1
3
3
4
3
2
2
0
3
3
3
1
1
2
3
4
1
1
1
4
4
2
3
2
1
3
3
4
3
2
2
0
3
3
3
1
1
2
3
4
1
1
1
4
4
2
3
2
1
3
3
4
3
2
2
0
3
3
3
1
1
2
3
4
1
1
1
4
4
2
3
2
1
3
3
4
3
2
2
0
3
3
3
1
1
2
3
4
1
1
1
4
4
2
3
2
1
3
3
4
3
2
2
0
3
3
3
1
1
2
3
4
1
1
1
4
4
2
3
2
1
3
3
4
3
2
2
0
3
3
3
1
1
2
3
4
1
1
1
4
4
2
3
2
1
3
3
4
3
2
2
0
3
3
3
1
1
2
3
4
1
1
1
4
4
2
3
2
1
3
3
4
3
2
2
0
3
3
3
1
1
2
3
4
1
1
1
4
4
2
3
2
1
3
3
4
3
2
2
0
3
3
3
1
1
2
3
4
1
1
1
4
4
2
3
2
1
3
3
4
3
2
2
0
3
3
3
1
1
2
3
4
1
1
1
4
4
2
3
2
1
3
3
4
3
2
2
0
3
3
3
1
1
2
3
5
1
1
1
4
4
2
3
2
1
3
3
4
3
2
2
0
3
3
4
1
1
2
3
4
1
1
1
4
4
2
3
2
1
3
3
4
3
2
2
0
3
3
3
1
1
2
3
4
1
1
1
4
3
2
3
2
0
3
3
4
3
2
2
0
3
3
3
1
1
2
3
4
1
1
1
4
4
2
3
2
1
3
3
3
3
2
2
0
3
3
3
1
1
1
3
4
1
1
1
4
3
2
3
2
0
3
3
4
3
2
2
0
3
3
3
1
1
2
3
4
1
1
1
4
3
2
3
2
0
3
3
4
3
2
2
0
3
3
3
1
1
2
3
4
1
1
1
4
3
2
3
2
0
3
3
4
3
2
2
0
3
3
3
1
1
2
3
4
1
1
1
4
3
2
3
2
0
3
3
4
3
2
2
0
3
3
3
1
1
2
3
4
1
1
1
4
3
2
3
2
0
3
3
4
3
2
2
0
3
3
3
1
1
2
3
4
1
1
1
4
3
2
3
2
0
3
3
4
3
2
2
0
3
3
3
1
1
2
3
4
1
1
1
4
3
2
3
2
0
3
3
4
3
2
2
0
3
3
3
1
1
2
3
4
1
1
1
4
3
2
3
2
0
3
3
3
3
2
2
0
3
3
3
1
1
1
3
4
1
1
1
4
3
2
3
2
0
3
3
4
3
2
2
0
3
3
4
2
1
2
3
4
1
1
1
4
4
2
3
2
1
3
2
4
3
2
2
0
3
2
3
1
1
2
3
4
1
1
1
4
3
2
3
2
0
3
2
4
3
2
2
0
3
2
3
1
1
2
3
4
1
1
1
4
3
2
3
2
0
3
2
4
3
2
2
0
3
2
4
2
1
2
3
4
1
1
1
4
3
2
3
2
0
3
2
4
3
2
2
0
3
2
3
1
1
2
3
4
1
1
1
4
3
2
3
2
0
3
2
3
3
2
2
0
3
2
3
1
1
1
3
4
1
1
1
4
3
2
3
2
0
3
2
3
3
2
2
0
3
2
3
1
1
1
3
4
1
1
1
4
3
2
3
2
0
3
2
4
3
2
2
0
3
2
3
1
1
2
3
4
1
1
1
4
3
2
3
2
0
3
3
3
3
2
2
0
3
3
3
1
1
1
3
4
1
1
1
4
3
2
3
2
0
3
2
4
3
2
2
0
3
2
3
1
1
2
3
4
1
1
1
4
3
2
3
2
0
3
3
3
3
2
2
0
3
3
3
1
1
1
3
4
1
1
1
4
3
2
3
2
0
3
3
3
3
2
2
0
3
3
3
1
1
1
3
4
1
1
1
4
3
2
3
2
0
3
3
3
3
2
2
0
3
3
3
1
1
1
3
4
1
1
1
4
3
2
3
2
0
3
3
3
3
2
2
0
3
3
3
1
1
1
3
4
1
1
1
4
3
2
3
2
0
3
3
3
3
2
2
0
3
3
3
1
1
1
3
4
1
1
1
4
3
2
3
2
0
3
3
3
3
2
2
0
3
3
3
1
1
1
3
4
1
1
1
4
3
2
3
2
0
3
3
3
3
2
2
0
3
3
3
1
1
1
3
4
1
1
1
4
3
2
3
2
0
3
3
3
3
2
2
0
3
3
4
2
1
1
3
4
1
1
1
4
3
2
3
2
0
3
3
3
3
2
2
0
3
3
4
2
1
1
3
4
1
1
1
4
3
2
3
2
0
3
3
4
3
2
2
0
3
3
4
2
1
2
3
4
1
1
1
4
3
2
3
2
0
3
3
3
3
2
2
0
3
3
4
2
1
1
3
4
1
1
1
4
3
2
3
2
0
3
3
4
3
2
2
0
3
3
4
2
1
2
3
4
1
1
1
4
3
2
3
2
0
3
3
4
3
2
2
0
3
3
4
2
1
2
3
5
1
1
1
4
3
2
3
2
0
3
3
4
3
2
2
0
3
3
5
2
1
2
3
4
1
1
1
4
3
2
3
2
0
3
3
4
3
2
2
0
3
3
4
2
1
2
3
4
1
1
1
4
3
2
3
2
0
3
2
4
3
2
2
0
3
2
4
2
1
2
3
4
1
1
1
4
3
2
3
2
0
3
3
4
3
2
2
0
3
3
4
2
1
2
3
4
1
1
1
4
3
2
3
2
0
3
3
4
3
2
2
0
3
3
4
2
1
2
3
4
1
1
1
4
3
2
3
2
0
3
3
4
3
2
2
0
3
3
4
2
1
2
3
4
1
1
1
4
3
2
3
2
0
3
3
4
3
2
2
0
3
3
4
2
1
2
3
4
1
1
1
4
3
2
3
2
0
3
3
4
3
2
2
0
3
3
4
2
1
2
3
4
1
1
1
4
3
2
3
2
0
3
3
4
2
2
2
0
3
2
4
2
1
2
3
4
1
1
1
4
3
2
3
2
0
3
3
4
2
2
2
0
3
2
4
2
1
2
3
5
1
1
1
4
3
2
3
2
0
3
3
4
3
2
2
0
3
3
5
2
1
2
3
5
1
1
1
4
3
2
3
3
0
3
3
4
3
2
2
1
3
3
5
2
1
2
3
4
1
1
1
4
3
2
3
2
0
3
3
4
3
2
2
0
3
3
4
2
1
2
3
5
1
1
1
4
3
2
3
2
0
3
3
4
3
2
2
0
3
3
5
2
1
2
3
5
1
1
1
4
3
2
3
2
0
3
3
4
3
2
2
0
3
3
5
2
1
2
3
4
1
1
1
4
3
2
3
2
0
3
3
4
3
2
2
0
3
3
3
1
1
2
3
4
1
1
1
4
3
2
3
2
0
3
3
4
3
2
2
0
3
3
3
1
1
2
3
4
1
1
1
4
3
2
3
2
0
3
3
4
3
2
2
0
3
3
3
1
1
2
3
5
1
1
1
4
3
2
3
2
0
3
3
4
3
2
2
0
3
3
4
1
1
2
3
5
1
1
1
4
3
2
3
2
0
3
2
4
3
2
2
0
3
2
4
1
1
2
3
5
1
1
1
4
3
2
3
2
0
3
3
4
3
2
2
0
3
3
4
1
1
2
3
5
1
1
1
4
3
2
3
2
0
3
3
4
3
2
2
0
3
3
4
1
1
2
3
4
1
1
1
4
3
2
3
2
0
3
3
4
3
2
2
0
3
3
3
1
1
2
3
5
1
1
1
4
3
2
3
2
0
3
3
4
3
2
2
0
3
3
4
1
1
2
3
5
1
1
1
4
3
2
3
2
0
3
3
4
3
2
2
0
3
3
4
1
1
2
3
5
1
1
1
4
3
2
3
2
0
3
3
4
2
2
2
0
3
2
4
1
1
2
3
5
1
1
1
4
3
2
3
2
0
3
3
4
3
2
2
0
3
3
4
1
1
2
3
5
1
1
1
4
3
2
3
2
0
3
3
4
3
2
2
0
3
3
4
1
1
2
3
5
1
1
1
4
3
2
3
2
0
3
3
4
3
2
2
0
3
3
4
1
1
2
3
5
1
1
1
4
3
2
3
2
0
3
3
4
3
2
2
0
3
3
4
1
1
2
3
5
1
1
1
4
3
2
3
2
0
3
3
4
3
2
2
0
3
3
4
1
1
2
3
5
1
1
1
4
3
2
3
2
0
3
3
4
3
2
2
0
3
3
4
1
1
2
3
5
1
1
1
4
3
2
3
2
0
3
3
4
3
2
2
0
3
3
4
1
1
2
3
5
1
1
1
4
3
2
3
2
0
3
3
4
3
2
2
0
3
3
4
1
1
2
3
5
1
1
1
4
3
2
3
2
0
3
3
4
3
2
2
0
3
3
4
1
1
2
3
5
1
1
1
4
3
2
3
2
0
3
3
4
3
2
2
0
3
3
4
1
1
2
3
5
1
1
1
4
3
2
3
2
0
3
2
4
3
2
2
0
3
2
4
1
1
2
3
5
1
1
1
4
3
2
3
2
0
3
3
4
2
2
2
0
3
2
4
1
1
2
3
5
1
1
1
4
3
2
3
2
0
3
3
4
3
2
2
0
3
3
4
1
1
2
3
5
1
1
1
4
3
2
3
2
0
3
3
4
3
2
2
0
3
3
4
1
1
2
3
5
1
1
1
4
3
2
3
2
0
3
3
4
3
2
2
0
3
3
4
1
1
2
3
5
1
1
1
4
3
2
3
2
0
3
3
4
3
2
2
0
3
3
4
1
1
2
3
5
1
1
1
4
3
2
3
2
0
3
3
4
3
2
2
0
3
3
4
1
1
2
3
5
1
1
1
4
3
2
3
2
0
3
3
4
2
2
2
0
3
2
4
1
1
2
3
5
1
1
1
4
3
3
3
2
1
3
3
4
2
2
2
0
3
2
4
1
1
2
3
5
1
1
1
4
3
2
3
2
0
3
3
4
3
2
2
0
3
3
4
1
1
2
3
5
1
1
1
4
3
3
3
2
1
3
3
4
3
2
2
0
3
3
4
1
1
2
3
5
1
1
1
4
3
3
3
2
1
3
3
4
3
2
2
0
3
3
4
1
1
2
3
5
1
1
1
4
3
3
3
2
1
3
3
4
2
2
2
0
3
2
4
1
1
2
3
5
1
1
1
4
3
3
3
2
1
3
3
4
2
2
2
0
3
2
4
1
1
2
3
5
1
1
1
4
3
3
3
2
1
3
3
4
2
2
2
0
3
2
4
1
1
2
3
5
1
1
1
4
3
3
3
2
1
3
3
4
2
2
2
0
3
2
4
1
1
2
3
5
1
1
1
4
3
3
3
2
1
3
3
4
2
2
2
0
3
2
4
1
1
2
3
5
1
1
1
4
3
3
3
2
1
3
3
4
2
2
2
0
3
2
4
1
1
2
3
5
1
1
1
4
3
3
3
2
2
3
3
4
2
2
2
0
3
2
5
1
1
2
3
5
1
1
1
4
3
3
3
2
2
3
3
4
3
2
2
0
3
3
5
1
1
2
3
5
1
1
1
4
3
3
3
2
1
3
3
4
3
2
2
0
3
3
4
1
1
2
3
5
1
1
1
4
4
3
3
2
3
3
3
4
2
2
2
0
3
2
5
1
1
2
3
5
1
1
1
4
4
3
3
2
2
3
3
4
3
2
2
0
3
3
4
1
1
2
3
5
1
1
1
4
4
3
3
2
2
3
3
4
3
2
2
0
3
3
4
1
1
2
3
5
1
1
1
4
4
3
3
2
2
3
3
4
3
2
2
0
3
3
4
1
1
2
3
5
1
1
1
4
4
3
3
2
2
3
3
4
2
2
2
0
3
2
4
1
1
2
3
5
1
1
1
4
4
3
3
2
2
3
3
4
2
2
2
0
3
2
4
1
1
2
3
5
1
1
1
4
4
3
3
2
2
3
3
4
2
2
2
0
3
2
4
1
1
2
3
5
1
1
1
4
3
3
3
2
1
3
3
4
2
2
2
0
3
2
4
1
1
2
3
5
1
1
1
4
4
3
3
2
2
3
3
4
2
2
2
0
3
2
4
1
1
2
3
5
1
1
1
4
4
3
3
2
2
3
3
4
2
2
2
0
3
2
4
1
1
2
3
5
1
1
1
4
4
2
3
2
1
3
3
4
2
2
2
0
3
2
4
1
1
2
3
5
1
1
1
4
4
2
3
2
1
3
3
4
2
2
2
0
3
2
4
1
1
2
3
5
1
1
1
4
4
2
3
2
1
3
3
4
2
2
2
0
3
2
4
1
1
2
3
5
1
1
1
4
4
2
3
2
1
3
3
4
2
2
2
0
3
2
4
1
1
2
3
5
1
1
1
4
4
2
3
2
1
3
3
4
2
2
2
0
3
2
4
1
1
2
3
4
1
1
1
4
4
3
3
2
1
3
3
4
2
3
2
0
3
2
3
1
1
2
3
5
1
1
1
4
4
2
3
2
1
3
3
4
2
2
2
0
3
2
4
1
1
2
3
4
1
1
1
4
4
2
3
2
2
3
3
4
2
2
2
0
3
2
4
1
1
2
3
5
1
1
1
4
4
2
3
2
1
3
3
4
3
2
2
0
3
3
4
1
1
2
3
5
1
1
1
4
4
2
3
2
2
3
3
4
3
2
2
0
3
3
5
1
1
2
3
5
1
1
1
4
4
2
3
2
1
3
3
4
2
2
2
0
3
2
4
1
1
2
3
4
1
1
1
4
4
2
3
2
1
3
3
4
3
2
2
0
3
3
3
1
1
2
3
4
1
1
1
4
4
2
3
2
1
3
3
4
3
2
2
0
3
3
3
1
1
2
3
5
1
1
1
4
4
2
3
2
1
3
3
4
2
2
2
0
3
2
4
1
1
2
3
5
1
1
1
4
4
2
3
2
1
3
3
4
3
2
2
0
3
3
4
1
1
2
3
4
1
1
1
4
4
2
3
2
1
3
3
4
3
2
2
0
3
3
3
1
1
2
3
5
1
1
1
4
4
2
3
2
1
3
3
4
3
2
2
0
3
3
4
1
1
2
3
5
1
1
1
4
4
2
3
2
1
3
3
4
3
2
2
0
3
3
4
1
1
2
3
5
1
1
1
4
4
2
3
2
1
3
3
4
3
2
2
0
3
3
4
1
1
2
3
5
1
1
1
4
4
2
3
2
1
3
3
4
3
2
2
0
3
3
4
1
1
2
3
5
1
1
1
4
4
2
3
2
1
3
3
4
3
2
2
0
3
3
4
1
1
2
3
5
1
1
1
4
4
2
3
2
1
3
3
4
3
2
2
0
3
3
4
1
1
2
3
5
1
1
1
4
4
2
3
2
1
3
3
4
3
2
2
0
3
3
4
1
1
2
3
5
1
1
1
4
4
2
3
2
1
3
3
4
3
2
2
0
3
3
4
1
1
2
3
5
1
1
1
4
4
2
3
2
1
3
3
4
3
2
2
0
3
3
4
1
1
2
3
5
1
1
1
4
4
2
3
2
1
3
3
4
2
2
2
0
3
2
4
1
1
2
3
5
1
1
1
4
4
2
3
2
1
3
3
4
2
2
2
0
3
2
4
1
1
2
3
5
1
1
1
4
4
2
3
2
1
3
3
4
2
2
2
0
3
2
4
1
1
2
3
5
1
1
1
4
4
2
3
2
1
3
3
4
3
2
2
0
3
3
4
1
1
2
3
5
1
1
1
4
4
2
3
2
1
3
3
4
3
2
2
0
3
3
4
1
1
2
3
5
1
1
1
4
4
2
3
2
1
3
3
4
3
2
2
0
3
3
4
1
1
2
3
5
1
1
1
4
4
2
3
2
1
3
3
4
3
2
2
0
3
3
4
1
1
2
3
5
1
1
1
4
4
2
3
2
1
3
3
4
3
2
2
0
3
3
4
1
1
2
3
5
1
1
1
4
4
2
3
2
1
3
3
4
3
2
2
0
3
3
4
1
1
2
3
4
1
1
1
4
4
2
3
2
1
3
3
4
3
2
2
0
3
3
3
1
1
2
3
4
1
1
1
4
4
2
3
2
1
3
3
4
3
2
2
0
3
3
3
1
1
2
3
4
1
1
1
4
4
3
3
2
2
3
3
4
3
2
2
0
3
3
3
1
1
2
3
4
1
1
1
4
4
2
3
2
1
3
3
4
3
2
2
0
3
3
3
1
1
2
3
4
1
1
1
4
4
2
3
2
1
3
3
4
3
2
2
0
3
3
3
1
1
2
3
4
1
1
1
4
4
2
3
2
1
3
3
4
3
2
2
0
3
3
3
1
1
2
3
4
1
1
1
4
4
2
3
2
1
3
3
4
3
2
2
0
3
3
3
1
1
2
3
4
1
1
1
4
4
2
3
2
1
3
3
4
3
2
2
0
3
3
3
1
1
2
3
4
1
1
1
4
4
2
3
2
1
3
3
4
3
2
2
0
3
3
3
1
1
2
3
4
1
1
1
4
4
2
3
2
1
3
3
4
3
2
2
0
3
3
3
1
1
2
3
4
1
1
1
4
4
2
3
2
1
3
3
4
3
2
2
0
3
3
3
1
1
2
3
4
1
1
1
4
4
2
3
2
1
3
3
4
3
2
2
0
3
3
3
1
1
2
3
4
1
1
1
4
4
2
3
2
1
3
3
4
3
2
2
0
3
3
3
1
1
2
3
4
1
1
1
4
4
2
3
2
1
3
3
4
3
2
2
0
3
3
3
1
1
2
3
4
1
1
1
4
4
2
3
2
1
3
3
4
3
2
2
0
3
3
3
1
1
2
3
4
1
1
1
4
4
2
3
2
1
3
3
4
3
2
2
0
3
3
3
1
1
2
3
4
1
1
1
4
4
2
3
2
1
3
3
4
3
2
2
0
3
3
3
1
1
2
3
4
1
1
1
4
4
2
3
2
1
3
3
4
3
2
2
0
3
3
3
1
1
2
3
4
1
1
1
4
4
2
3
2
1
3
3
4
3
2
2
0
3
3
3
1
1
2
3
4
1
1
1
4
4
2
3
2
1
3
3
4
3
2
2
0
3
3
3
1
1
2
3
4
1
1
1
4
4
2
3
2
1
3
3
4
3
2
2
0
3
3
3
1
1
2
3
4
1
1
1
4
4
2
3
2
1
3
3
4
3
2
2
0
3
3
3
1
1
2
3
4
1
1
1
4
4
2
3
2
1
3
3
4
3
2
2
0
3
3
3
1
1
2
3
4
1
1
1
4
4
3
3
2
2
3
3
4
3
2
2
0
3
3
3
1
1
2
3
4
1
1
1
4
4
3
3
2
2
3
3
4
3
2
2
0
3
3
3
1
1
2
3
4
1
1
1
4
4
2
3
2
1
3
3
4
3
2
2
0
3
3
3
1
1
2
3
4
1
1
1
4
4
2
3
2
1
3
3
4
3
2
2
0
3
3
3
1
1
2
3
4
1
1
1
4
4
2
3
2
1
3
3
4
3
2
2
0
3
3
3
1
1
2
3
4
1
1
1
4
4
2
3
2
1
3
3
4
3
2
2
0
3
3
3
1
1
2
3
5
1
1
1
4
4
2
3
2
1
3
3
4
2
2
2
0
3
2
4
1
1
2
3
4
1
1
1
4
4
2
3
2
1
3
3
4
3
2
2
0
3
3
3
1
1
2
3
4
1
1
1
4
4
2
3
2
1
3
3
4
3
2
2
0
3
3
3
1
1
2
3
4
1
1
1
4
4
2
3
2
1
3
3
4
3
2
2
0
3
3
3
1
1
2
3
4
1
1
1
4
4
2
3
2
1
3
3
4
2
2
2
0
3
2
3
1
1
2
3
4
1
1
1
4
4
2
3
2
1
3
3
4
3
2
2
0
3
3
3
1
1
2
3
4
1
1
1
4
4
2
3
2
1
3
3
4
3
2
2
0
3
3
3
1
1
2
3
4
1
1
1
4
4
2
3
2
1
3
3
4
3
2
2
0
3
3
3
1
1
2
3
4
1
1
1
4
4
2
3
2
1
3
3
4
3
2
2
0
3
3
3
1
1
2
3
4
1
1
1
4
4
2
3
2
1
3
3
4
3
2
2
0
3
3
3
1
1
2
3
4
1
1
1
4
4
2
3
2
1
3
3
4
3
2
2
0
3
3
3
1
1
2
3
3
1
1
1
4
4
2
3
2
1
3
2
4
3
2
2
0
3
3
3
1
1
2
3
4
1
1
1
4
4
2
3
2
1
3
3
4
3
2
2
0
3
3
3
1
1
2
3
4
1
1
1
4
4
3
3
2
2
3
3
4
3
2
2
0
3
3
3
1
1
2
3
3
1
1
1
4
4
2
3
2
1
3
2
4
3
2
2
0
3
3
3
1
1
2
3
4
1
1
1
4
4
2
3
2
1
3
3
4
3
2
2
0
3
3
3
1
1
2
3
4
1
1
1
4
4
2
3
2
1
3
3
4
3
2
2
0
3
3
3
1
1
2
3
4
1
1
1
4
4
3
3
2
2
3
3
4
3
2
2
0
3
3
3
1
1
2
3
4
1
1
1
4
4
3
3
2
2
3
3
4
3
2
2
0
3
3
3
1
1
2
3
4
1
1
1
4
4
3
3
2
2
3
3
4
3
2
2
0
3
3
3
1
1
2
3
5
1
1
1
4
4
3
3
2
2
3
3
4
2
2
2
0
3
2
4
1
1
2
3
5
1
1
1
4
4
3
3
2
2
3
3
4
3
2
2
0
3
3
4
1
1
2
3
4
1
1
1
4
4
3
3
2
2
3
3
4
3
2
2
0
3
3
3
1
1
2
3
4
1
1
1
4
4
3
3
2
2
3
2
4
3
2
2
0
3
3
4
1
1
2
3
5
1
1
1
4
4
3
3
2
2
3
3
4
3
2
2
0
3
3
4
1
1
2
3
4
1
1
1
4
4
3
3
2
2
3
2
4
3
2
2
0
3
3
4
1
1
2
3
5
1
1
1
4
4
3
3
2
2
3
3
4
3
2
2
0
3
3
4
1
1
2
3
5
1
1
1
4
4
3
3
2
2
3
3
4
3
2
2
0
3
3
4
1
1
2
3
5
1
1
1
4
4
3
3
2
2
3
3
4
3
2
2
0
3
3
4
1
1
2
3
5
1
1
1
4
4
3
3
2
2
3
3
4
3
2
2
0
3
3
4
1
1
2
3
4
1
1
1
4
4
3
3
2
2
3
2
4
3
2
2
0
3
3
4
1
1
2
3
4
1
1
1
4
4
3
3
2
2
3
2
4
3
2
2
0
3
3
4
1
1
2
3
4
1
1
1
4
4
3
3
2
2
3
2
4
3
2
2
0
3
3
4
1
1
2
3
5
1
1
1
4
4
3
3
2
2
3
3
4
3
2
2
0
3
3
4
1
1
2
3
4
1
1
1
4
4
3
3
2
2
3
2
4
2
2
2
0
3
2
4
1
1
2
3
4
1
1
1
4
4
3
3
2
2
3
2
4
2
2
2
0
3
2
4
1
1
2
3
4
1
1
1
4
4
3
3
2
2
3
2
4
2
2
2
0
3
2
4
1
1
2
3
4
1
1
1
4
4
3
3
2
2
3
2
4
2
2
2
0
3
2
4
1
1
2
3
4
1
1
1
4
4
3
3
2
2
3
2
4
3
2
2
0
3
3
4
1
1
2
3
4
1
1
1
4
4
3
3
2
2
3
2
4
2
2
2
0
3
2
4
1
1
2
3
4
1
1
1
4
4
3
3
2
2
3
2
4
2
2
2
0
3
2
4
1
1
2
3
5
1
1
1
4
4
3
3
2
2
3
3
4
3
2
2
0
3
3
4
1
1
2
3
3
1
1
1
4
4
3
3
2
2
3
2
4
3
2
2
0
3
3
3
1
1
2
3
3
1
1
1
4
4
3
3
2
2
3
2
4
3
2
2
0
3
3
3
1
1
2
3
4
1
1
1
4
4
3
3
2
2
3
2
4
3
2
2
0
3
3
4
1
1
2
3
3
1
1
1
4
4
3
3
2
2
3
2
4
3
2
2
0
3
3
3
1
1
2
3
4
1
1
1
4
4
3
3
2
2
3
2
4
3
2
2
0
3
3
4
1
1
2
3
5
1
1
1
4
4
3
3
2
2
3
3
4
3
2
2
0
3
3
4
1
1
2
3
5
1
1
1
4
4
3
3
2
2
3
3
4
3
2
2
0
3
3
4
1
1
2
3
5
1
1
1
4
4
3
3
2
2
3
3
4
3
2
2
0
3
3
4
1
1
2
3
5
1
1
1
4
4
3
3
2
2
3
3
4
2
2
2
0
3
2
4
1
1
2
3
4
1
1
1
4
4
3
3
2
2
3
2
4
2
2
2
0
3
2
4
1
1
2
3
5
1
1
1
4
4
3
3
2
3
3
3
4
2
2
2
0
3
2
4
2
1
2
3
5
1
1
1
4
4
3
3
2
3
3
3
4
3
2
2
0
3
3
4
2
1
2
3
4
1
1
1
4
4
3
3
2
3
3
2
4
3
2
2
0
3
3
4
2
1
2
3
5
1
1
1
4
4
3
3
2
3
3
3
4
3
2
2
0
3
3
4
2
1
2
3
5
1
1
1
4
4
3
3
2
2
3
3
4
2
2
2
0
3
2
4
1
1
2
3
4
1
1
1
4
4
3
3
2
2
3
2
4
2
2
2
0
3
2
4
1
1
2
3
5
1
1
1
4
4
3
3
2
2
3
3
4
2
2
2
0
3
2
4
1
1
2
3
4
1
1
1
4
4
3
3
2
2
3
2
4
2
2
2
0
3
2
4
1
1
2
3
4
1
1
1
4
4
3
3
2
3
3
2
4
2
2
2
0
3
2
4
2
1
2
3
4
1
1
1
4
4
4
3
2
3
3
2
4
2
3
2
0
3
2
4
2
1
2
3
4
1
1
1
4
4
4
3
2
2
3
2
4
2
3
2
0
3
2
4
1
1
2
3
5
1
1
1
4
4
3
3
2
3
3
3
4
2
2
2
0
3
2
4
2
1
2
3
5
1
1
1
4
4
3
3
2
3
3
3
4
3
2
2
0
3
3
4
2
1
2
3
5
1
1
1
4
4
3
3
2
3
3
3
4
2
2
2
0
3
2
4
2
1
2
3
4
1
1
1
4
4
3
3
2
3
3
2
4
2
2
2
0
3
2
4
2
1
2
3
4
1
1
1
4
4
3
3
2
3
3
2
4
2
2
2
0
3
2
4
2
1
2
3
4
1
1
1
4
4
3
3
2
3
3
2
4
3
2
2
0
3
3
4
2
1
2
3
4
1
1
1
4
4
3
3
2
3
3
2
4
2
2
2
0
3
2
4
2
1
2
3
4
1
1
1
4
3
3
3
2
2
3
2
4
2
2
2
0
3
2
4
2
1
2
3
4
1
1
1
4
3
3
3
2
2
3
2
4
2
2
2
0
3
2
4
2
1
2
3
4
1
1
1
4
3
3
3
2
2
3
2
4
2
2
2
0
3
2
4
2
1
2
3
4
1
1
1
4
3
3
3
2
2
3
2
4
2
2
2
0
3
2
4
2
1
2
3
4
1
1
1
4
3
3
3
2
2
3
2
4
2
2
2
0
3
2
4
2
1
2
3
4
1
1
1
4
3
3
3
2
2
3
2
4
2
2
2
0
3
2
4
2
1
2
3
4
1
1
1
4
3
3
3
2
2
3
2
4
2
2
2
0
3
2
4
2
1
2
3
5
1
1
1
4
4
3
3
2
3
3
3
4
3
2
2
0
3
3
5
3
1
2
3
4
1
1
1
4
3
3
3
2
2
3
2
4
3
2
2
0
3
3
5
3
1
2
3
4
1
1
1
4
4
3
3
2
3
3
2
4
2
2
2
0
3
2
4
2
1
2
3
4
1
1
1
4
3
3
3
2
2
3
2
4
2
2
2
0
3
2
4
2
1
2
3
4
1
1
1
4
4
3
3
2
3
3
2
4
3
2
2
0
3
3
4
2
1
2
3
5
1
1
1
4
3
3
3
2
2
3
3
4
2
2
2
0
3
2
4
2
1
2
3
5
1
1
1
4
3
3
3
2
2
3
3
4
2
2
2
0
3
2
4
2
1
2
3
5
1
1
1
4
3
4
3
2
2
3
3
4
2
3
2
0
3
2
4
2
1
2
3
5
1
1
1
4
3
3
3
2
1
3
3
4
2
3
2
0
3
2
4
2
1
2
3
5
1
1
1
4
4
3
3
2
2
3
3
4
2
3
2
0
3
2
4
2
1
2
3
5
1
1
1
4
4
4
3
2
3
3
3
4
2
3
2
0
3
2
4
2
1
2
3
5
1
1
1
4
3
4
3
2
2
3
3
4
3
3
2
0
3
3
4
2
1
2
3
5
1
1
1
4
4
4
3
2
3
3
3
4
3
3
2
0
3
3
4
2
1
2
3
4
1
1
1
4
4
3
3
2
3
3
3
4
2
3
2
0
3
2
3
2
0
2
3
4
1
1
1
4
4
4
3
2
3
3
3
4
2
3
2
0
3
2
3
2
1
2
3
4
1
1
1
4
4
4
3
2
3
3
3
4
2
3
2
0
3
2
3
2
1
2
3
4
1
1
1
4
3
3
3
2
1
3
3
4
3
3
2
0
3
3
3
2
1
2
3
4
1
1
1
4
4
4
3
2
3
3
3
4
3
3
2
0
3
3
3
2
1
2
3
5
1
1
1
4
4
4
3
2
3
3
3
4
2
3
2
0
3
2
4
2
1
2
3
4
1
1
1
4
4
4
3
2
3
3
3
4
2
3
2
0
3
2
3
2
1
2
3
4
1
1
1
4
4
4
3
2
3
3
3
4
3
3
2
0
3
3
3
2
1
2
3
5
1
1
1
4
3
3
3
2
1
3
3
4
3
3
2
0
3
3
4
2
1
2
3
5
1
1
1
4
3
3
3
2
1
3
3
4
3
3
2
0
3
3
4
2
1
2
3
5
1
1
1
4
3
3
3
2
1
3
3
4
3
3
2
0
3
3
4
2
1
2
3
4
1
1
1
4
3
4
3
2
2
3
3
4
3
3
2
0
3
3
3
2
1
2
3
5
1
1
1
4
3
3
3
2
1
3
3
4
3
3
2
0
3
3
4
2
1
2
3
4
1
1
1
4
3
3
3
2
1
3
3
4
2
3
2
0
3
2
3
2
1
2
3
5
1
1
1
4
3
4
3
2
2
3
3
4
3
3
2
0
3
3
4
2
1
2
3
5
1
1
1
4
3
4
3
2
2
3
3
4
3
3
2
0
3
3
4
2
1
2
3
5
1
1
1
4
3
4
3
2
2
3
3
4
3
3
2
0
3
3
4
2
1
2
3
5
1
1
1
4
3
4
3
2
2
3
3
4
3
3
2
0
3
3
4
2
1
2
3
5
1
1
1
4
3
4
3
2
2
3
3
4
3
3
2
0
3
3
4
2
1
2
3
5
1
1
1
4
3
4
3
2
2
3
3
4
3
3
2
0
3
3
4
2
1
2
3
5
1
1
1
4
3
4
3
2
2
3
3
4
3
3
2
0
3
3
4
2
1
2
3
5
1
1
1
4
3
4
3
2
2
3
3
4
3
3
2
0
3
3
4
2
1
2
3
5
1
1
1
4
3
4
3
2
2
3
3
4
3
3
2
0
3
3
4
2
1
2
3
5
1
1
1
4
3
4
3
2
2
3
3
4
3
3
2
0
3
3
4
2
1
2
3
4
1
1
1
4
3
4
3
2
2
3
3
4
3
3
2
0
3
3
3
2
1
2
3
5
1
1
1
4
5
5
3
2
3
3
3
4
3
3
2
0
3
3
4
2
1
2
3
4
1
1
1
4
3
3
3
2
1
3
3
4
3
3
2
0
3
3
3
2
1
2
3
5
1
1
1
4
3
4
3
2
2
3
3
4
3
3
2
0
3
3
4
2
1
2
3
5
1
1
1
4
3
4
3
2
2
3
3
4
3
3
2
0
3
3
4
2
1
2
3
5
1
1
1
4
3
4
3
2
2
3
3
4
3
3
2
0
3
3
4
2
1
2
3
5
1
1
1
4
4
4
3
2
3
3
3
4
3
3
2
0
3
3
4
2
1
2
3
5
1
1
1
4
3
3
3
2
1
3
3
4
3
3
2
0
3
3
4
2
1
2
3
5
1
1
1
4
3
4
3
2
2
3
3
4
3
3
2
0
3
3
4
2
1
2
3
5
1
1
1
4
3
4
3
2
2
3
3
4
3
3
2
0
3
3
4
2
1
2
3
4
1
1
1
4
4
3
3
2
2
3
3
4
3
3
2
0
3
3
3
2
1
2
3
5
1
1
1
4
4
4
3
2
3
3
3
4
3
3
2
0
3
3
4
2
1
2
3
5
1
1
1
4
4
4
3
2
3
3
3
4
3
3
2
0
3
3
4
2
1
2
3
5
1
1
1
4
3
4
3
2
2
3
2
4
3
3
2
0
3
2
4
2
1
2
3
5
1
1
1
4
3
4
3
2
2
3
3
4
3
3
2
0
3
3
4
2
1
2
3
5
1
1
1
4
3
4
3
2
2
3
3
4
3
3
2
0
3
3
4
2
1
2
3
5
1
1
1
4
3
4
3
2
2
3
3
4
3
3
2
0
3
3
4
2
1
2
3
5
1
1
1
4
4
4
3
2
3
3
3
4
3
3
2
0
3
3
4
2
1
2
3
5
1
1
1
4
3
4
3
2
2
3
3
4
3
3
2
0
3
3
4
2
1
2
3
5
1
1
1
4
4
4
3
2
3
3
3
4
3
3
2
0
3
3
4
2
1
2
3
5
1
1
1
4
4
4
3
2
3
3
3
4
3
3
2
0
3
3
4
2
1
2
3
5
1
1
1
4
3
4
3
2
2
3
3
4
3
3
2
0
3
3
4
2
1
2
3
5
1
1
1
4
4
4
3
2
3
3
3
4
3
3
2
0
3
3
4
2
1
2
3
5
1
1
1
4
4
4
3
2
3
3
2
4
3
3
2
0
3
2
4
2
1
2
3
5
1
1
1
4
3
4
3
2
2
3
2
4
3
3
2
0
3
2
4
2
1
2
3
5
1
1
1
4
3
4
3
2
2
3
3
4
3
3
2
0
3
3
4
2
1
2
3
5
1
1
1
4
3
4
3
2
2
3
3
4
3
3
2
0
3
3
4
2
1
2
3
5
1
1
1
4
3
4
3
2
2
3
3
4
3
3
2
0
3
3
4
2
1
2
3
5
1
1
1
4
3
3
3
2
1
3
3
4
3
3
2
0
3
3
4
2
1
2
3
5
1
1
1
4
3
4
3
2
2
3
3
4
3
3
2
0
3
3
4
2
1
2
3
5
1
1
1
4
3
4
3
2
2
3
3
4
3
3
2
0
3
3
4
2
1
2
3
5
1
1
1
4
3
4
3
2
2
3
3
4
3
3
2
0
3
3
4
2
1
2
3
5
1
1
1
4
4
4
3
2
3
3
3
4
3
3
2
0
3
3
4
2
1
2
3
5
1
1
1
4
3
4
3
2
2
3
3
4
3
3
2
0
3
3
4
2
1
2
3
5
1
1
1
4
4
3
3
2
2
3
3
4
3
3
2
0
3
3
4
2
1
2
3
5
1
1
1
4
3
3
3
2
1
3
3
4
3
3
2
0
3
3
4
2
1
2
3
5
1
1
1
4
3
3
3
2
1
3
3
4
3
3
2
0
3
3
4
2
1
2
3
5
1
1
1
4
3
3
3
2
1
3
3
4
3
3
2
0
3
3
4
2
1
2
3
5
1
1
1
4
3
3
3
2
1
3
3
4
3
3
2
0
3
3
4
2
1
2
3
5
1
1
1
4
4
4
3
2
3
3
3
4
3
3
2
0
3
3
4
2
1
2
3
5
1
1
1
4
3
4
3
2
2
3
3
4
3
3
2
0
3
3
4
2
1
2
3
5
1
1
1
4
3
2
3
2
1
3
3
4
3
2
2
0
3
3
4
2
1
2
3
5
1
1
1
4
4
2
3
2
2
3
3
4
3
2
2
0
3
3
4
2
1
2
3
5
1
1
1
4
3
2
3
2
1
3
3
4
3
2
2
0
3
3
4
2
1
2
3
5
1
1
1
4
3
2
3
2
1
3
3
4
3
2
2
0
3
3
4
2
1
2
3
5
1
1
1
4
3
2
3
2
1
3
3
4
3
2
2
0
3
3
4
2
1
2
3
5
1
1
1
4
3
2
3
2
1
3
3
4
3
2
2
0
3
3
4
2
1
2
3
5
1
1
1
4
3
2
3
2
1
3
3
4
3
2
2
0
3
3
4
2
1
2
3
5
1
1
1
4
3
2
3
2
1
3
3
4
3
2
2
0
3
3
4
2
1
2
3
5
1
1
1
4
4
2
3
2
2
3
3
4
3
2
2
0
3
3
4
2
1
2
3
5
1
1
1
4
4
2
3
2
2
3
3
4
3
2
2
0
3
3
4
2
1
2
3
5
1
1
1
4
4
3
3
2
2
3
3
4
3
3
2
0
3
3
4
2
1
2
3
5
1
1
1
4
3
2
3
2
1
3
3
4
3
3
2
0
3
3
4
2
0
2
3
5
1
1
1
4
3
2
3
2
1
3
3
4
3
2
2
0
3
3
4
2
1
2
3
5
1
1
1
4
3
2
3
2
1
3
3
4
3
2
2
0
3
3
4
2
1
2
3
5
1
1
1
4
4
3
3
2
1
3
3
4
3
2
2
0
3
3
4
2
1
2
3
5
1
1
1
4
3
2
3
2
1
3
3
4
3
2
2
0
3
3
4
2
1
2
3
5
1
1
1
4
4
2
3
2
2
3
3
4
3
2
2
0
3
3
4
2
1
2
3
5
1
1
1
4
3
2
3
2
1
3
3
4
3
2
2
0
3
3
4
2
1
2
3
5
1
1
1
4
4
2
3
2
2
3
3
4
3
2
2
0
3
3
4
2
1
2
3
5
1
1
1
4
4
3
3
2
3
3
3
4
3
2
2
0
3
3
4
2
1
2
3
5
1
1
1
4
4
2
3
2
2
3
3
4
3
2
2
0
3
3
4
2
1
2
3
5
1
1
1
4
3
2
3
2
1
3
3
4
3
2
2
0
3
3
4
2
1
2
3
5
1
1
1
4
4
2
3
2
2
3
3
4
3
2
2
0
3
3
4
2
1
2
3
5
1
1
1
4
4
2
3
2
2
3
3
4
3
2
2
0
3
3
4
2
1
2
3
5
1
1
1
4
4
2
3
2
2
3
3
4
3
2
2
0
3
3
4
2
1
2
3
4
1
1
1
4
3
2
3
2
1
3
3
4
3
2
2
0
3
3
3
2
1
2
3
5
1
1
1
4
4
2
3
2
2
3
3
4
3
2
2
0
3
3
4
2
1
2
3
5
1
1
1
4
4
3
3
2
3
3
3
4
3
2
2
0
3
3
4
2
1
2
3
4
1
1
1
4
3
3
3
2
2
3
2
4
3
2
2
0
3
3
4
2
1
2
3
5
1
1
1
4
3
3
3
2
2
3
3
4
3
2
2
0
3
3
4
2
1
2
3
4
1
1
1
4
4
3
3
2
3
3
3
4
3
2
2
0
3
3
3
2
1
2
3
3
1
1
1
4
4
3
3
2
3
3
2
4
3
2
2
0
3
3
3
2
1
2
3
5
1
1
1
4
3
3
3
2
2
3
3
4
3
2
2
0
3
3
4
2
1
2
3
3
1
1
1
4
4
3
3
2
3
3
2
4
3
2
2
0
3
3
3
2
1
2
3
4
1
1
1
4
3
3
3
2
2
3
3
4
3
2
2
0
3
3
3
2
1
2
3
3
1
1
1
4
3
3
3
2
2
3
2
4
3
2
2
0
3
3
3
2
1
2
3
4
1
1
1
4
3
3
3
2
2
3
1
4
3
2
2
0
3
2
4
2
1
2
3
4
1
1
1
4
3
3
3
2
2
3
1
4
3
2
2
0
3
2
4
2
1
2
3
4
1
1
1
4
4
3
3
2
3
3
2
4
3
2
2
0
3
3
4
2
1
2
3
4
1
1
1
4
4
3
3
2
3
3
2
4
3
2
2
0
3
3
4
2
1
2
3
4
1
1
1
4
3
2
3
2
1
3
2
4
3
2
2
0
3
3
4
2
1
2
3
4
1
1
1
4
3
3
3
2
2
3
2
4
3
2
2
0
3
3
4
2
1
2
3
4
1
1
1
4
4
3
3
2
3
3
2
4
3
2
2
0
3
3
4
2
1
2
3
4
1
1
1
4
4
3
3
2
3
3
2
4
3
2
2
0
3
3
4
2
1
2
3
4
1
1
1
4
3
3
3
2
2
3
2
4
3
2
2
0
3
3
4
2
1
2
3
4
1
1
1
4
3
3
3
2
2
3
2
4
2
2
2
0
3
2
4
2
1
2
3
4
1
1
1
4
4
3
3
2
3
3
2
4
3
2
2
0
3
3
4
2
1
2
3
4
1
1
1
4
3
3
3
2
2
3
2
4
3
2
2
0
3
3
4
2
1
2
3
5
1
1
1
4
3
3
3
2
2
3
3
4
3
2
2
0
3
3
4
2
1
2
3
5
1
1
1
4
3
3
3
2
2
3
3
4
3
2
2
0
3
3
4
2
1
2
3
5
1
1
1
4
3
3
3
2
2
3
3
4
3
2
2
0
3
3
4
2
1
2
3
5
1
1
1
4
3
3
3
2
2
3
3
4
3
2
2
0
3
3
4
2
1
2
3
5
1
1
1
4
3
3
3
2
2
3
3
4
3
2
2
0
3
3
4
2
1
2
3
5
1
1
1
4
3
3
3
2
2
3
3
4
3
2
2
0
3
3
4
2
1
2
3
5
1
1
1
4
3
3
3
2
2
3
3
4
3
2
2
0
3
3
4
2
1
2
3
4
1
1
1
4
3
3
3
2
2
3
2
4
3
2
2
0
3
3
4
2
1
2
3
4
1
1
1
4
3
3
3
2
2
3
2
4
3
2
2
0
3
3
4
2
1
2
3
5
1
1
1
4
3
3
3
2
2
3
3
4
3
2
2
0
3
3
4
2
1
2
3
5
1
1
1
4
3
3
3
2
2
3
3
4
3
2
2
0
3
3
4
2
1
2
3
5
1
1
1
4
4
3
3
2
3
3
3
4
3
2
2
0
3
3
4
2
1
2
3
5
1
1
1
4
4
3
3
2
3
3
3
4
3
2
2
0
3
3
4
2
1
2
3
5
1
1
1
4
4
3
3
2
3
3
3
4
3
2
2
0
3
3
4
2
1
2
3
5
1
1
1
4
4
3
3
2
3
3
3
4
3
2
2
0
3
3
4
2
1
2
3
5
1
1
1
4
3
3
3
2
2
3
3
4
3
2
2
0
3
3
4
2
1
2
3
5
1
1
1
4
3
3
3
2
2
3
3
4
3
2
2
0
3
3
4
2
1
2
3
5
1
1
1
4
4
3
3
2
3
3
3
4
3
2
2
0
3
3
4
2
1
2
3
5
1
1
1
4
4
3
3
2
3
3
3
4
3
2
2
0
3
3
4
2
1
2
3
5
1
1
1
4
4
3
3
2
3
3
3
4
3
2
2
0
3
3
4
2
1
2
3
5
1
1
1
4
3
3
3
2
2
3
3
4
3
2
2
0
3
3
4
2
1
2
3
5
1
1
1
4
4
2
3
2
2
3
3
4
3
2
2
0
3
3
4
2
1
2
3
5
1
1
1
4
3
2
3
2
1
3
3
4
3
2
2
0
3
3
4
2
1
2
3
4
1
1
1
4
4
2
3
2
2
3
2
4
3
2
2
0
3
3
4
2
1
2
3
5
1
1
1
4
4
2
3
2
2
3
3
4
3
2
2
0
3
3
4
2
1
2
3
5
1
1
1
4
4
2
3
2
2
3
3
4
3
2
2
0
3
3
4
2
1
2
3
5
1
1
1
4
4
2
3
2
2
3
3
4
3
2
2
0
3
3
4
2
1
2
3
5
1
1
1
4
4
2
3
2
2
3
3
4
3
2
2
0
3
3
4
2
1
2
3
5
1
1
1
4
4
2
3
2
2
3
3
4
3
2
2
0
3
3
4
2
1
2
3
5
1
1
1
4
4
2
3
2
2
3
3
4
3
2
2
0
3
3
4
2
1
2
3
5
1
1
1
4
4
2
3
2
2
3
3
4
3
2
2
0
3
3
4
2
1
2
3
5
1
1
1
4
4
2
3
2
2
3
3
4
3
2
2
0
3
3
4
2
1
2
3
5
1
1
1
4
4
2
3
2
2
3
3
4
3
2
2
0
3
3
4
2
1
2
3
5
1
1
1
4
4
2
3
2
2
3
3
4
3
2
2
0
3
3
4
2
1
2
3
5
1
1
1
4
4
2
3
2
2
3
3
4
3
2
2
0
3
3
4
2
1
2
3
5
1
1
1
4
4
2
3
2
2
3
3
4
3
2
2
0
3
3
4
2
1
2
3
5
1
1
1
4
4
2
3
2
2
3
3
4
3
2
2
0
3
3
4
2
1
2
3
5
1
1
1
4
4
2
3
2
2
3
3
4
3
2
2
0
3
3
4
2
1
2
3
4
1
1
1
4
4
2
3
2
2
3
2
4
3
2
2
0
3
3
4
2
1
2
3
5
1
1
1
4
4
2
3
2
2
3
3
4
3
2
2
0
3
3
4
2
1
2
3
4
1
1
1
4
3
2
3
2
1
3
2
4
3
2
2
0
3
3
4
2
1
2
3
5
1
1
1
4
3
2
3
2
1
3
3
4
3
2
2
0
3
3
4
2
1
2
3
5
1
1
1
4
4
2
3
2
2
3
3
4
3
2
2
0
3
3
4
2
1
2
3
5
1
1
1
4
4
2
3
2
2
3
3
4
3
2
2
0
3
3
4
2
1
2
3
4
1
1
1
4
3
2
3
2
1
3
2
4
3
2
2
0
3
3
4
2
1
2
3
5
1
1
1
4
3
2
3
2
1
3
3
4
3
2
2
0
3
3
4
2
1
2
3
4
1
1
1
4
4
2
3
3
2
3
2
4
3
2
2
1
3
3
4
2
1
2
3
4
1
1
1
4
3
1
3
2
1
3
2
4
3
2
2
0
3
3
4
2
0
2
3
5
1
1
1
4
4
2
3
2
2
3
3
4
3
2
2
0
3
3
4
2
1
2
3
4
1
1
1
4
4
2
3
2
2
3
2
4
3
2
2
0
3
3
4
2
1
2
3
4
1
1
1
4
4
2
3
2
2
3
2
4
3
2
2
0
3
3
4
2
1
2
3
4
1
1
1
4
4
2
3
2
2
3
2
4
3
2
2
0
3
3
4
2
1
2
3
4
1
1
1
4
4
1
3
2
2
3
2
4
3
2
2
0
3
3
4
2
0
2
3
4
1
1
1
4
4
1
3
2
2
3
2
4
3
2
2
0
3
3
4
2
0
2
3
4
1
1
1
4
4
1
3
2
2
3
2
4
3
2
2
0
3
3
4
2
0
2
3
5
1
1
1
4
4
2
3
2
2
3
3
4
3
2
2
0
3
3
4
2
1
2
3
5
1
1
1
5
4
2
3
2
2
3
2
4
3
2
2
0
3
3
4
2
1
2
3
6
1
1
1
5
4
2
3
2
2
3
3
4
3
2
2
0
3
3
4
2
1
2
3
5
1
1
1
4
4
2
3
2
2
3
3
4
3
2
2
0
3
3
4
2
1
2
3
4
1
1
1
4
4
2
3
2
2
3
2
4
3
2
2
0
3
3
4
2
1
2
3
6
1
1
1
5
5
3
3
2
2
3
3
4
3
2
2
0
3
3
4
2
1
2
3
4
1
1
1
4
4
1
3
2
2
3
2
4
3
2
2
0
3
3
4
2
0
2
3
4
1
1
1
4
5
3
3
2
2
3
2
4
3
2
2
0
3
3
4
2
1
2
3
4
1
1
1
4
5
3
3
2
2
3
2
4
3
2
2
0
3
3
4
2
1
2
3
4
1
1
1
4
5
3
3
2
2
3
2
4
3
2
2
0
3
3
4
2
1
2
3
4
1
1
1
4
4
2
3
2
2
3
2
4
3
2
2
0
3
3
4
2
1
2
3
5
1
1
1
4
4
2
3
2
2
3
3
4
3
2
2
0
3
3
4
2
1
2
3
5
1
1
1
4
5
3
3
2
2
3
3
4
3
2
2
0
3
3
4
2
1
2
3
5
1
1
1
4
4
2
3
2
2
3
3
4
3
2
2
0
3
3
4
2
1
2
3
5
1
1
1
4
4
2
3
2
2
3
3
4
3
2
2
0
3
3
4
2
1
2
3
4
1
1
1
4
4
2
3
2
2
3
2
4
3
2
2
0
3
3
4
2
1
2
3
5
1
1
1
4
4
2
3
2
2
3
3
4
3
2
2
0
3
3
4
2
1
2
3
5
1
1
1
4
4
2
3
2
2
3
3
4
3
2
2
0
3
3
4
2
1
2
3
5
1
1
1
4
4
2
3
2
2
3
3
4
3
2
2
0
3
3
4
2
1
2
3
5
1
1
1
4
5
3
3
2
2
3
3
4
3
2
2
0
3
3
4
2
1
2
3
5
1
1
1
4
5
3
3
2
2
3
3
4
3
2
2
0
3
3
4
2
1
2
3
5
1
1
1
4
4
2
3
2
2
3
3
4
3
2
2
0
3
3
4
2
1
2
3
5
1
2
1
4
4
2
3
2
2
3
3
5
3
2
2
0
3
3
4
2
1
2
3
5
1
1
1
4
4
2
3
2
2
3
3
4
3
2
2
0
3
3
4
2
1
2
3
5
1
2
1
4
4
2
3
2
2
3
3
5
3
2
2
0
3
3
4
2
1
2
3
6
1
2
1
5
4
2
3
2
2
3
3
5
3
2
2
0
3
3
4
2
1
2
3
6
1
2
1
5
4
2
3
2
2
3
3
5
3
2
2
0
3
3
4
2
1
2
3
6
1
2
1
5
4
2
3
2
2
3
3
5
3
2
2
0
3
3
4
2
1
2
3
6
1
2
1
5
4
2
3
2
2
3
3
5
3
2
2
0
3
3
4
2
1
2
3
6
1
2
1
5
4
2
3
2
2
3
3
5
3
2
2
0
3
3
4
2
1
2
3
6
1
2
1
5
4
2
3
2
2
3
3
5
3
2
2
0
3
3
4
2
1
2
3
6
1
2
1
5
4
2
3
2
2
3
3
5
3
2
2
0
3
3
4
2
1
2
3
5
1
2
1
5
4
2
3
2
2
3
2
5
3
2
2
0
3
3
4
2
1
2
3
5
1
2
1
5
4
2
3
2
2
3
2
5
3
2
2
0
3
3
4
2
1
2
3
6
1
2
1
5
4
2
3
2
2
3
3
5
3
2
2
0
3
3
4
2
1
2
3
6
1
2
1
5
4
2
3
2
2
3
3
5
3
2
2
0
3
3
4
2
1
2
3
5
1
2
1
5
4
2
3
2
2
3
2
5
3
2
2
0
3
3
4
2
1
2
3
6
1
2
1
5
4
2
3
2
2
3
3
5
3
2
2
0
3
3
4
2
1
2
3
6
1
2
1
5
4
2
3
2
2
3
3
5
3
2
2
0
3
3
4
2
1
2
3
6
1
2
1
5
4
2
3
2
2
3
3
5
3
2
2
0
3
3
4
2
1
2
3
6
1
2
1
5
4
2
3
2
2
3
3
5
3
2
2
0
3
3
4
2
1
2
3
6
1
2
1
5
4
2
3
2
2
3
3
5
3
2
2
0
3
3
4
2
1
2
3
6
1
2
1
5
4
2
3
2
2
3
3
5
3
2
2
0
3
3
4
2
1
2
3
6
1
2
1
5
4
2
3
2
2
3
3
5
3
2
2
0
3
3
4
2
1
2
3
6
1
2
1
5
4
2
3
2
2
3
3
5
3
2
2
0
3
3
4
2
1
2
3
6
1
2
1
5
4
2
3
2
2
3
3
5
3
2
2
0
3
3
4
2
1
2
3
6
1
2
1
5
4
2
3
2
2
3
3
5
3
2
2
0
3
3
4
2
1
2
3
6
1
2
1
5
4
2
3
2
1
3
3
5
3
2
2
0
3
3
4
1
1
2
3
5
1
2
1
5
4
2
3
2
2
3
2
5
3
2
2
0
3
3
4
2
1
2
3
5
1
2
1
5
4
2
3
2
2
3
2
5
3
2
2
0
3
3
4
2
1
2
3
5
1
2
1
5
4
2
3
2
2
3
2
5
3
2
2
0
3
3
4
2
1
2
3
4
1
2
1
4
4
2
3
2
2
3
2
5
3
2
2
0
3
3
4
2
1
2
3
5
1
2
1
5
4
2
3
2
2
3
2
5
3
2
2
0
3
3
4
2
1
2
3
4
1
2
1
4
4
2
3
2
2
3
2
5
3
2
2
0
3
3
4
2
1
2
3
5
1
2
1
4
4
2
3
2
2
3
3
5
3
2
2
0
3
3
4
2
1
2
3
4
1
2
1
4
4
2
3
2
2
3
2
5
3
2
2
0
3
3
4
2
1
2
3
4
1
2
1
4
4
2
3
2
2
3
2
5
3
2
2
0
3
3
4
2
1
2
3
5
1
2
1
5
4
2
3
2
2
3
2
5
3
2
2
0
3
3
4
2
1
2
3
5
1
2
1
5
4
2
3
2
2
3
2
5
3
2
2
0
3
3
4
2
1
2
3
5
1
2
1
5
4
2
3
2
2
3
2
5
3
2
2
0
3
3
4
2
1
2
3
5
1
2
1
5
4
2
3
2
2
3
2
5
3
2
2
0
3
3
4
2
1
2
3
6
1
2
1
5
4
2
3
2
2
3
3
5
3
2
2
0
3
3
4
2
1
2
3
6
1
2
1
5
4
2
3
2
2
3
3
5
3
2
2
0
3
3
4
2
1
2
3
5
1
2
1
5
4
2
3
2
2
3
2
5
3
2
2
0
3
3
4
2
1
2
3
6
1
2
1
5
4
2
3
2
2
3
3
5
3
2
2
0
3
3
4
2
1
2
3
6
1
2
1
5
4
2
3
2
2
3
3
5
3
2
2
0
3
3
4
2
1
2
3
6
1
2
1
5
4
2
3
2
2
3
3
5
3
2
2
0
3
3
4
2
1
2
3
6
1
2
1
5
4
2
3
2
2
3
3
5
3
2
2
0
3
3
4
2
1
2
3
6
1
2
1
5
4
2
3
2
2
3
3
5
3
2
2
0
3
3
4
2
1
2
3
6
1
2
1
5
4
2
3
2
2
3
3
5
3
2
2
0
3
3
4
2
1
2
3
6
1
2
1
5
4
2
3
2
2
3
3
5
3
2
2
0
3
3
4
2
1
2
3
5
1
2
1
4
4
2
3
2
2
3
3
5
3
2
2
0
3
3
4
2
1
2
3
6
1
1
1
5
4
2
3
2
2
3
3
4
3
2
2
0
3
3
4
2
1
2
3
6
1
2
1
5
4
2
3
2
2
3
3
5
3
2
2
0
3
3
4
2
1
2
3
5
1
1
1
4
4
2
3
2
2
3
3
4
3
2
2
0
3
3
4
2
1
2
3
4
1
2
1
4
4
2
3
2
2
3
2
5
3
2
2
0
3
3
4
2
1
2
3
5
1
2
1
4
4
2
3
2
2
3
3
5
3
2
2
0
3
3
4
2
1
2
3
5
1
2
1
4
4
2
3
2
2
3
3
5
3
2
2
0
3
3
4
2
1
2
3
6
1
2
1
5
4
2
3
2
2
3
3
5
3
2
2
0
3
3
4
2
1
2
3
5
1
2
1
4
4
2
3
2
2
3
3
5
3
2
2
0
3
3
4
2
1
2
3
5
1
1
1
5
4
2
3
2
2
3
2
4
3
2
2
0
3
3
4
2
1
2
3
6
1
2
1
5
4
2
3
2
2
3
3
5
3
2
2
0
3
3
4
2
1
2
3
4
1
2
1
4
4
2
3
2
2
3
2
5
3
2
2
0
3
3
4
2
1
2
3
5
1
2
1
4
4
2
3
2
2
3
3
5
3
2
2
0
3
3
4
2
1
2
3
5
1
2
1
4
4
2
3
2
2
3
3
5
3
2
2
0
3
3
4
2
1
2
3
5
1
2
1
4
4
2
3
2
2
3
3
5
3
2
2
0
3
3
4
2
1
2
3
4
1
2
1
4
4
2
3
2
2
3
2
5
3
2
2
0
3
3
4
2
1
2
3
4
1
2
1
4
4
2
3
2
2
3
2
5
3
2
2
0
3
3
4
2
1
2
3
5
1
2
1
4
4
2
3
2
2
3
3
5
3
2
2
0
3
3
4
2
1
2
3
5
1
2
1
4
4
2
3
2
2
3
3
5
3
2
2
0
3
3
4
2
1
2
3
5
1
2
1
4
4
2
3
2
2
3
3
5
3
2
2
0
3
3
4
2
1
2
3
4
1
2
1
4
4
2
3
2
2
3
2
5
3
2
2
0
3
3
4
2
1
2
3
4
1
2
1
4
4
2
3
2
2
3
2
5
3
2
2
0
3
3
4
2
1
2
3
4
1
2
1
4
4
2
3
2
2
3
2
5
3
2
2
0
3
3
4
2
1
2
3
5
1
2
1
4
4
2
3
2
2
3
3
5
3
2
2
0
3
3
4
2
1
2
3
4
1
2
1
4
4
2
3
2
2
3
2
5
3
2
2
0
3
3
4
2
1
2
3
4
1
2
1
4
4
2
3
2
2
3
2
5
3
2
2
0
3
3
4
2
1
2
3
4
1
2
1
4
4
2
3
2
2
3
2
4
3
2
2
0
2
3
4
2
1
2
3
4
1
2
1
4
4
2
3
2
2
3
2
4
3
2
2
0
2
3
4
2
1
2
3
4
1
2
1
4
4
2
3
2
2
3
2
5
3
2
2
0
3
3
4
2
1
2
3
4
1
2
1
4
4
2
3
2
2
3
2
5
3
2
2
0
3
3
4
2
1
2
3
5
1
2
1
4
4
2
3
2
2
3
3
5
3
2
2
0
3
3
4
2
1
2
3
5
1
2
1
4
4
2
3
2
2
3
3
5
3
2
2
0
3
3
4
2
1
2
3
5
1
2
1
4
4
2
3
2
2
3
3
5
3
2
2
0
3
3
4
2
1
2
3
4
1
2
1
4
4
2
3
2
2
3
2
5
3
2
2
0
3
3
4
2
1
2
3
5
1
2
1
4
4
2
3
2
2
3
3
5
3
2
2
0
3
3
4
2
1
2
3
5
1
2
1
4
4
2
3
2
2
3
3
5
3
2
2
0
3
3
4
2
1
2
3
5
1
2
1
4
4
2
3
2
2
3
3
5
3
2
2
0
3
3
4
2
1
2
3
5
1
2
1
4
4
2
3
2
2
3
3
5
3
2
2
0
3
3
4
2
1
2
3
5
1
2
1
4
4
2
3
2
2
3
3
5
3
2
2
0
3
3
4
2
1
2
3
5
1
2
1
4
4
2
3
2
2
3
3
4
3
2
2
0
2
3
4
2
1
2
3
5
1
2
1
4
4
2
3
2
2
3
3
4
3
2
2
0
2
3
4
2
1
2
3
5
1
2
1
4
4
2
3
2
2
3
3
5
3
2
2
0
3
3
4
2
1
2
3
5
1
2
1
4
4
2
3
2
2
3
3
5
3
2
2
0
3
3
4
2
1
2
3
5
1
2
1
4
4
2
3
2
2
3
3
5
3
2
2
0
3
3
4
2
1
2
3
4
1
2
1
4
4
2
3
2
2
3
2
5
3
2
2
0
3
3
4
2
1
2
3
5
1
2
1
4
4
2
3
2
2
3
3
5
3
2
2
0
3
3
4
2
1
2
3
5
1
2
1
4
4
2
3
2
2
3
3
5
3
2
2
0
3
3
4
2
1
2
3
5
1
2
1
4
4
2
3
2
2
3
3
5
3
2
2
0
3
3
4
2
1
2
3
5
1
2
1
4
4
2
3
2
2
3
3
5
3
2
2
0
3
3
4
2
1
2
3
5
1
2
1
4
4
2
3
2
2
3
3
5
3
2
2
0
3
3
4
2
1
2
3
4
1
2
1
4
4
2
3
2
2
3
2
5
3
2
2
0
3
3
4
2
1
2
3
5
1
2
1
4
4
2
3
2
2
3
3
5
3
2
2
0
3
3
4
2
1
2
3
4
1
2
1
4
4
2
3
2
2
3
2
5
3
2
2
0
3
3
4
2
1
2
3
5
1
2
1
4
4
2
3
2
2
3
3
5
3
2
2
0
3
3
4
2
1
2
3
5
1
2
1
4
4
2
3
2
2
3
3
5
3
2
2
0
3
3
4
2
1
2
3
5
1
2
1
4
4
2
3
2
2
3
3
5
3
2
2
0
3
3
4
2
1
2
3
5
1
2
1
4
4
2
3
2
2
3
3
5
3
2
2
0
3
3
4
2
1
2
3
5
1
2
1
4
4
2
3
2
2
3
3
5
3
2
2
0
3
3
4
2
1
2
3
5
1
2
1
4
4
2
3
2
2
3
3
5
3
2
2
0
3
3
4
2
1
2
3
6
1
2
1
5
4
2
3
2
2
3
3
5
3
2
2
0
3
3
4
2
1
2
3
6
1
2
1
5
4
2
3
2
2
3
3
5
3
2
2
0
3
3
4
2
1
2
3
5
1
2
1
4
4
2
3
2
2
3
3
5
3
2
2
0
3
3
4
2
1
2
3
5
1
2
1
4
4
2
3
2
2
3
3
5
3
2
2
0
3
3
4
2
1
2
3
5
1
2
1
4
4
2
3
2
2
3
3
5
3
2
2
0
3
3
4
2
1
2
3
5
1
2
1
4
4
2
3
2
2
3
3
5
3
2
2
0
3
3
4
2
1
2
3
5
1
2
1
4
4
2
3
2
2
3
3
5
3
2
2
0
3
3
4
2
1
2
3
5
1
2
1
4
4
2
3
2
2
3
3
5
3
2
2
0
3
3
4
2
1
2
3
5
1
2
1
4
4
2
3
2
2
3
3
5
3
2
2
0
3
3
4
2
1
2
3
6
1
2
1
5
4
2
3
2
2
3
3
5
3
2
2
0
3
3
4
2
1
2
3
6
1
2
1
5
4
2
3
2
2
3
3
5
3
2
2
0
3
3
4
2
1
2
3
5
1
2
1
4
4
2
3
2
2
3
3
5
3
2
2
0
3
3
4
2
1
2
3
5
1
2
1
4
4
2
3
2
2
3
3
5
3
2
2
0
3
3
4
2
1
2
3
5
1
2
1
4
4
1
3
2
2
3
3
5
3
2
2
0
3
3
4
2
0
2
3
5
1
1
1
4
4
1
3
2
2
3
3
4
3
2
2
0
3
3
4
2
0
2
3
5
1
1
1
4
4
1
3
2
2
3
3
4
3
2
2
0
3
3
4
2
0
2
3
5
1
1
1
4
4
1
3
2
2
3
3
4
3
2
2
0
3
3
4
2
0
2
3
5
1
1
1
4
4
1
3
2
2
3
3
4
3
2
2
0
3
3
4
2
0
2
3
5
1
1
1
4
4
1
3
2
2
3
3
4
3
2
2
0
3
3
4
2
0
2
3
5
1
1
1
4
4
1
3
2
2
3
3
4
3
2
2
0
3
3
4
2
0
2
3
5
1
2
1
4
4
1
3
2
2
3
3
5
3
2
2
0
3
3
4
2
0
2
3
5
1
2
1
4
4
1
3
2
2
3
3
5
3
2
2
0
3
3
4
2
0
2
3
5
1
1
1
4
4
1
3
2
2
3
3
4
3
2
2
0
3
3
4
2
0
2
3
6
1
1
1
5
4
1
3
2
2
3
3
4
3
2
2
0
3
3
4
2
0
2
3
6
1
1
1
5
4
1
3
2
2
3
3
4
3
2
2
0
3
3
4
2
0
2
3
6
1
1
1
5
4
1
3
2
2
3
3
4
3
2
2
0
3
3
4
2
0
2
3
6
1
1
1
5
4
1
3
2
2
3
3
4
3
2
2
0
3
3
4
2
0
2
3
6
1
1
1
5
4
1
3
2
2
3
3
4
3
2
2
0
3
3
4
2
0
2
3
6
1
1
1
5
4
1
3
2
2
3
3
4
3
2
2
0
3
3
4
2
0
2
3
6
1
1
1
5
4
1
3
2
2
3
3
4
3
2
2
0
3
3
4
2
0
2
3
5
1
1
1
4
4
2
3
2
2
3
3
4
3
2
2
0
3
3
4
2
1
2
3
6
1
1
1
5
4
1
3
2
2
3
3
4
3
2
2
0
3
3
4
2
0
2
3
6
1
1
1
5
4
1
3
2
2
3
3
4
3
2
2
0
3
3
4
2
0
2
3
5
1
1
1
4
4
1
3
2
2
3
3
4
3
2
2
0
3
3
4
2
0
2
3
5
1
1
1
4
4
1
3
2
2
3
3
4
3
2
2
0
3
3
4
2
0
2
3
6
1
1
1
5
4
1
3
2
2
3
3
4
3
2
2
0
3
3
4
2
0
2
3
6
1
1
1
5
4
1
3
2
2
3
3
4
3
2
2
0
3
3
4
2
0
2
3
6
1
1
1
5
4
1
3
2
2
3
3
4
3
2
2
0
3
3
4
2
0
2
3
6
1
1
1
5
4
1
3
2
2
3
3
4
3
2
2
0
3
3
4
2
0
2
3
6
1
1
1
5
4
1
3
2
2
3
3
4
3
2
2
0
3
3
4
2
0
2
3
6
1
1
1
5
3
1
3
2
1
3
3
4
3
2
2
0
3
3
4
2
0
2
3
6
1
1
1
5
3
1
3
2
1
3
3
4
3
2
2
0
3
3
4
2
0
2
3
5
1
1
1
4
3
1
3
2
1
3
3
4
3
2
2
0
3
3
4
2
0
2
3
5
1
1
1
4
4
1
3
2
2
3
3
4
3
2
2
0
3
3
4
2
0
2
3
6
1
1
1
5
4
1
3
2
2
3
3
4
3
2
2
0
3
3
4
2
0
2
3
6
1
1
1
5
3
1
3
2
1
3
3
4
3
2
2
0
3
3
4
2
0
2
3
6
1
1
1
5
4
1
3
2
2
3
3
4
3
2
2
0
3
3
4
2
0
2
3
6
1
1
1
5
4
1
3
2
2
3
3
4
3
2
2
0
3
3
4
2
0
2
3
6
1
1
1
5
4
1
3
2
2
3
3
4
3
2
2
0
3
3
4
2
0
2
3
6
1
1
1
5
4
1
3
2
2
3
3
4
3
2
2
0
3
3
4
2
0
2
3
6
1
1
1
5
4
1
3
2
2
3
3
4
3
2
2
0
3
3
4
2
0
2
3
6
1
1
1
5
4
1
3
2
2
3
3
4
3
2
2
0
3
3
4
2
0
2
3
6
1
1
1
5
4
1
3
2
2
3
3
4
3
2
2
0
3
3
4
2
0
2
3
6
1
1
1
5
4
1
3
2
2
3
3
4
3
2
2
0
3
3
4
2
0
2
3
6
1
1
1
5
4
1
3
2
2
3
3
4
3
2
2
0
3
3
4
2
0
2
3
6
1
1
1
5
4
1
3
2
2
3
3
4
3
2
2
0
3
3
4
2
0
2
3
6
1
1
1
5
4
1
3
2
2
3
3
4
3
2
2
0
3
3
4
2
0
2
3
6
1
1
1
5
4
1
3
2
2
3
3
4
3
2
2
0
3
3
4
2
0
2
3
6
1
1
1
5
4
1
3
2
2
3
3
4
3
2
2
0
3
3
4
2
0
2
3
5
1
1
1
4
4
1
3
2
2
3
3
4
3
2
2
0
3
3
4
2
0
2
3
6
1
1
1
5
4
1
3
2
2
3
3
4
3
2
2
0
3
3
4
2
0
2
3
6
1
1
1
5
4
1
3
2
2
3
3
4
3
2
2
0
3
3
4
2
0
2
3
6
1
1
1
5
4
1
3
2
2
3
3
4
3
2
2
0
3
3
4
2
0
2
3
6
1
1
1
5
4
1
3
2
2
3
3
4
3
2
2
0
3
3
4
2
0
2
3
6
1
1
1
5
4
1
3
2
2
3
3
4
3
2
2
0
3
3
4
2
0
2
3
6
1
1
1
5
4
1
3
2
2
3
3
4
3
2
2
0
3
3
4
2
0
2
3
6
1
1
1
5
4
1
3
2
2
3
3
4
3
2
2
0
3
3
4
2
0
2
3
6
1
1
1
5
4
1
3
2
2
3
3
4
3
2
2
0
3
3
4
2
0
2
3
6
1
1
1
5
4
1
3
2
2
3
3
4
3
2
2
0
3
3
4
2
0
2
3
5
1
1
1
4
4
1
3
2
2
3
3
4
3
2
2
0
3
3
4
2
0
2
3
5
1
1
1
4
4
1
3
2
2
3
3
4
3
2
2
0
3
3
4
2
0
2
3
5
1
1
1
4
4
1
3
2
2
3
3
4
3
2
2
0
3
3
4
2
0
2
3
5
1
1
1
4
4
1
3
2
2
3
3
4
3
2
2
0
3
3
4
2
0
2
3
5
1
1
1
4
4
1
3
2
2
3
3
4
3
2
2
0
3
3
4
2
0
2
3
5
1
1
1
4
4
1
3
2
2
3
3
4
3
2
2
0
3
3
4
2
0
2
3
5
1
1
1
4
4
1
3
2
2
3
3
4
3
2
2
0
3
3
4
2
0
2
3
5
1
1
1
4
4
1
3
2
2
3
3
4
3
2
2
0
3
3
4
2
0
2
3
5
1
1
1
4
4
2
3
2
2
3
3
4
3
2
2
0
3
3
4
2
1
2
3
5
1
1
1
4
4
2
3
2
2
3
3
4
3
2
2
0
3
3
4
2
1
2
3
6
1
1
1
5
4
2
3
2
2
3
3
4
3
2
2
0
3
3
4
2
1
2
3
5
1
1
1
4
4
2
3
2
2
3
3
4
3
2
2
0
3
3
4
2
1
2
3
5
1
1
1
4
4
2
3
2
2
3
3
4
3
2
2
0
3
3
4
2
1
2
3
5
1
1
1
4
3
2
3
2
1
3
3
4
3
2
2
0
3
3
4
2
1
2
3
5
1
1
1
4
3
2
3
2
1
3
3
4
3
2
2
0
3
3
4
2
1
2
3
5
1
1
1
4
3
2
3
2
1
3
3
4
3
2
2
0
3
3
4
2
1
2
3
5
1
1
1
4
3
2
3
2
1
3
3
4
3
2
2
0
3
3
4
2
1
2
3
5
1
1
1
4
3
2
3
2
1
3
3
4
3
2
2
0
3
3
4
2
1
2
3
5
1
1
1
4
3
2
3
2
1
3
3
4
3
2
2
0
3
3
4
2
1
2
3
5
1
1
1
4
3
2
3
2
1
3
3
4
3
2
2
0
3
3
4
2
1
2
3
5
1
1
1
4
4
2
3
2
2
3
3
4
3
2
2
0
3
3
4
2
1
2
3
5
1
1
1
4
3
2
3
2
1
3
3
4
3
2
2
0
3
3
4
2
1
2
3
5
1
1
1
4
3
2
3
2
1
3
3
4
3
2
2
0
3
3
4
2
1
2
3
5
1
1
1
4
3
2
3
2
1
3
3
4
3
2
2
0
3
3
4
2
1
2
3
5
1
1
1
4
3
2
3
2
1
3
3
4
3
2
2
0
3
3
4
2
1
2
3
5
1
1
1
4
3
2
3
2
1
3
3
4
3
2
2
0
3
3
4
2
1
2
3
5
1
1
1
4
3
2
3
2
1
3
3
4
3
2
2
0
3
3
4
2
1
2
3
5
1
1
1
4
3
2
3
2
1
3
3
4
3
2
2
0
3
3
4
2
1
2
3
5
1
1
1
4
3
2
3
2
1
3
3
4
3
2
2
0
3
3
4
2
1
2
3
5
1
1
1
4
3
2
3
2
1
3
3
4
3
2
2
0
3
3
4
2
1
2
3
5
1
1
1
4
3
2
3
2
1
3
3
4
3
2
2
0
3
3
4
2
1
2
3
5
1
1
1
4
3
2
3
2
1
3
3
4
3
2
2
0
3
3
4
2
1
2
3
5
1
1
1
4
3
2
3
2
1
3
3
4
3
2
2
0
3
3
4
2
1
2
3
5
1
1
1
4
3
2
3
2
1
3
3
4
3
2
2
0
3
3
4
2
1
2
3
5
1
1
1
4
3
2
3
2
1
3
3
4
3
2
2
0
3
3
4
2
1
2
3
5
1
1
1
4
3
2
3
2
1
3
3
4
3
2
2
0
3
3
4
2
1
2
3
5
1
1
1
4
3
2
3
2
1
3
3
4
3
2
2
0
3
3
4
2
1
2
3
5
1
1
1
4
3
2
3
2
1
3
3
4
3
2
2
0
3
3
4
2
1
2
3
5
1
1
1
4
3
2
3
2
1
3
3
4
3
2
2
0
3
3
4
2
1
2
3
6
1
1
1
5
3
2
3
2
1
3
3
4
3
2
2
0
3
3
4
2
1
2
3
6
1
1
1
5
3
2
3
2
1
3
3
4
3
2
2
0
3
3
4
2
1
2
3
5
1
1
1
4
3
2
3
2
1
3
3
4
3
2
2
0
3
3
4
2
1
2
3
5
1
1
1
4
3
2
3
2
1
3
3
4
3
2
2
0
3
3
4
2
1
2
3
5
1
1
1
4
3
2
3
2
1
3
3
4
3
2
2
0
3
3
4
2
1
2
3
5
1
1
1
4
3
2
3
2
1
3
3
4
3
2
2
0
3
3
4
2
1
2
3
6
1
1
1
5
3
2
3
2
1
3
3
4
3
2
2
0
3
3
4
2
1
2
3
6
1
1
1
5
3
2
3
2
1
3
3
4
3
2
2
0
3
3
4
2
1
2
3
6
1
1
1
5
3
1
3
2
1
3
3
4
3
2
2
0
3
3
4
2
0
2
3
6
1
1
1
5
3
2
3
2
1
3
3
4
3
2
2
0
3
3
4
2
1
2
3
5
1
1
1
4
3
1
3
2
1
3
3
4
3
2
2
0
3
3
4
2
0
2
3
5
1
1
1
4
3
1
3
2
1
3
3
4
3
2
2
0
3
3
4
2
0
2
3
5
1
1
1
4
3
2
3
2
1
3
3
4
3
2
2
0
3
3
4
2
1
2
3
5
1
1
1
4
3
2
3
2
1
3
3
4
3
2
2
0
3
3
4
2
1
2
3
5
1
1
1
4
3
2
3
2
1
3
3
4
3
2
2
0
3
3
4
2
1
2
3
5
1
1
1
4
3
2
3
2
1
3
3
4
3
2
2
0
3
3
4
2
1
2
3
5
1
1
1
4
3
2
3
2
1
3
3
4
3
2
2
0
3
3
4
2
1
2
3
5
1
1
1
4
3
2
3
2
1
3
3
4
3
2
2
0
3
3
4
2
1
2
3
5
1
1
1
4
3
2
3
2
1
3
3
4
3
2
2
0
3
3
4
2
1
2
3
5
1
1
1
4
3
2
3
2
1
3
3
4
3
2
2
0
3
3
4
2
1
2
3
6
1
1
1
5
3
2
3
2
1
3
3
4
3
2
2
0
3
3
4
2
1
2
3
6
1
1
1
5
3
2
3
2
1
3
3
4
3
2
2
0
3
3
4
2
1
2
3
6
1
1
1
5
3
2
3
2
1
3
3
4
3
2
2
0
3
3
4
2
1
2
3
6
1
1
1
5
3
2
3
2
1
3
3
4
3
2
2
0
3
3
4
2
1
2
3
5
1
1
1
4
3
2
3
2
1
3
3
4
3
2
2
0
3
3
4
2
1
2
3
6
1
1
1
5
3
2
3
2
1
3
3
4
3
2
2
0
3
3
4
2
1
2
3
6
1
1
1
5
3
1
3
2
1
3
3
4
3
2
2
0
3
3
4
2
0
2
3
6
1
1
1
5
3
1
3
1
1
3
3
4
3
1
2
0
3
3
4
2
0
2
3
6
1
1
1
5
3
1
3
1
1
3
3
4
3
1
2
0
3
3
4
2
0
2
3
6
1
1
1
5
4
1
3
1
2
3
3
4
3
1
2
0
3
3
4
2
0
2
3
6
1
1
1
5
4
1
3
1
2
3
3
4
3
1
2
0
3
3
4
2
0
2
3
6
1
1
1
5
3
1
3
1
1
3
3
4
3
1
2
0
3
3
4
2
0
2
3
6
1
1
1
5
3
1
3
1
1
3
3
4
3
1
2
0
3
3
4
2
0
2
3
6
1
1
1
5
3
1
3
1
1
3
3
4
3
1
2
0
3
3
4
2
0
2
3
6
1
1
1
5
3
1
3
1
1
3
3
4
3
1
2
0
3
3
4
2
0
2
3
5
1
1
1
4
3
1
3
1
1
3
3
4
3
1
2
0
3
3
4
2
0
2
3
6
1
1
1
5
3
1
3
1
1
3
3
4
3
1
2
0
3
3
4
2
0
2
3
6
1
1
1
5
3
1
3
1
1
3
3
4
3
1
2
0
3
3
4
2
0
2
3
6
1
1
1
5
4
1
3
1
2
3
3
4
3
1
2
0
3
3
4
2
0
2
3
5
1
1
1
4
4
1
3
1
2
3
3
4
3
1
2
0
3
3
4
2
0
2
3
5
1
1
1
4
3
1
3
2
1
3
3
4
3
2
2
0
3
3
4
2
0
2
3
6
1
1
1
5
3
1
3
1
1
3
3
4
3
1
2
0
3
3
4
2
0
2
3
6
1
1
1
5
3
1
3
1
1
3
3
4
3
1
2
0
3
3
4
2
0
2
3
5
1
1
1
4
4
1
3
1
2
3
3
4
3
1
2
0
3
3
4
2
0
2
3
5
1
1
1
4
4
1
3
1
2
3
3
4
3
1
2
0
3
3
4
2
0
2
3
5
1
1
1
4
4
2
3
1
2
3
3
4
3
1
2
0
3
3
4
2
1
2
3
5
1
1
1
4
4
1
3
1
2
3
3
4
3
1
2
0
3
3
4
2
0
2
3
5
1
1
1
4
4
1
3
1
2
3
3
4
3
1
2
0
3
3
4
2
0
2
3
5
1
1
1
4
4
1
3
1
2
3
3
4
3
1
2
0
3
3
4
2
0
2
3
5
1
1
1
4
4
2
3
1
2
3
3
4
3
1
2
0
3
3
4
2
1
2
3
6
1
1
1
5
4
2
3
1
2
3
3
4
3
1
2
0
3
3
4
2
1
2
3
5
1
1
1
4
4
2
3
1
2
3
3
4
3
1
2
0
3
3
4
2
1
2
3
5
1
1
1
4
4
2
3
1
2
3
3
4
3
1
2
0
3
3
4
2
1
2
3
6
1
1
1
5
3
2
3
1
1
3
3
4
3
1
2
0
3
3
4
2
1
2
3
6
1
1
1
5
3
2
3
1
1
3
3
4
3
1
2
0
3
3
4
2
1
2
3
6
1
1
1
5
3
2
3
1
1
3
3
4
3
1
2
0
3
3
4
2
1
2
3
6
1
1
1
5
3
2
3
1
1
3
3
4
3
1
2
0
3
3
4
2
1
2
3
6
1
1
1
5
3
2
3
1
1
3
3
4
3
1
2
0
3
3
4
2
1
2
3
6
1
1
1
5
3
2
3
1
1
3
3
4
3
1
2
0
3
3
4
2
1
2
3
6
1
1
1
5
3
2
3
1
1
3
3
4
3
1
2
0
3
3
4
2
1
2
3
6
1
1
1
5
3
2
3
1
1
3
3
4
3
1
2
0
3
3
4
2
1
2
3
6
1
1
1
5
3
2
3
1
1
3
3
4
3
1
2
0
3
3
4
2
1
2
3
6
1
1
1
5
3
2
3
1
1
3
3
4
3
1
2
0
3
3
4
2
1
2
3
6
1
1
1
5
3
2
3
1
1
3
3
4
3
1
2
0
3
3
4
2
1
2
3
6
1
1
1
5
3
2
3
1
1
2
3
4
3
1
2
0
3
3
3
2
1
2
3
6
1
1
1
5
3
2
3
1
1
2
3
4
3
1
2
0
3
3
3
2
1
2
3
6
1
1
1
5
3
2
3
1
1
2
3
4
3
1
2
0
3
3
3
2
1
2
3
6
1
1
1
5
4
2
3
1
2
2
3
4
3
1
2
0
3
3
3
2
1
2
3
6
1
1
1
5
3
2
3
1
1
3
3
4
3
1
2
0
3
3
4
2
1
2
3
6
1
1
1
5
3
2
3
1
1
3
3
4
3
1
2
0
3
3
4
2
1
2
3
6
1
1
1
5
4
2
3
1
2
3
3
4
3
1
2
0
3
3
4
2
1
2
3
6
1
1
1
5
3
2
3
1
1
3
3
4
3
1
2
0
3
3
4
2
1
2
3
5
1
1
1
4
3
2
3
1
1
3
3
4
3
1
2
0
3
3
4
2
1
2
3
6
1
1
1
5
3
2
3
1
1
3
3
4
3
1
2
0
3
3
4
2
1
2
3
6
1
1
1
5
3
2
3
1
1
3
3
4
3
1
2
0
3
3
4
2
1
2
3
6
1
1
1
5
3
2
3
1
1
3
3
4
3
1
2
0
3
3
4
2
1
2
3
5
1
1
1
4
3
2
3
1
1
3
3
4
3
1
2
0
3
3
4
2
1
2
3
5
1
1
1
4
3
2
3
1
1
3
3
4
3
1
2
0
3
3
4
2
1
2
3
6
1
1
1
5
3
2
3
1
1
3
3
4
3
1
2
0
3
3
4
2
1
2
3
5
1
1
1
4
3
2
3
1
1
3
3
4
3
1
2
0
3
3
4
2
1
2
3
5
1
1
1
4
3
2
3
1
1
3
3
4
3
1
2
0
3
3
4
2
1
2
3
5
1
1
1
4
3
2
3
1
1
3
3
4
3
1
2
0
3
3
4
2
1
2
3
5
1
1
1
4
3
2
3
1
1
3
3
4
3
1
2
0
3
3
4
2
1
2
3
5
1
1
1
4
3
2
3
1
1
3
3
4
3
1
2
0
3
3
4
2
1
2
3
5
1
1
1
4
3
2
3
1
1
3
3
4
3
1
2
0
3
3
4
2
1
2
3
5
1
1
1
4
3
2
3
1
1
3
3
4
3
1
2
0
3
3
4
2
1
2
3
5
1
1
1
4
3
2
3
1
1
3
3
4
3
1
2
0
3
3
4
2
1
2
3
5
1
1
1
4
4
2
3
1
2
3
3
4
3
1
2
0
3
3
4
2
1
2
3
5
1
1
1
4
4
2
3
1
2
3
3
4
3
1
2
0
3
3
4
2
1
2
3
5
1
1
1
4
4
2
3
1
2
3
3
4
3
1
2
0
3
3
4
2
1
2
3
5
1
1
1
4
4
2
3
1
2
3
3
4
3
1
2
0
3
3
4
2
1
2
3
5
1
1
1
4
4
2
3
1
2
3
3
4
3
1
2
0
3
3
4
2
1
2
3
5
1
1
1
4
4
2
3
1
2
3
3
4
3
1
2
0
3
3
4
2
1
2
3
5
1
1
1
4
4
2
3
1
2
3
3
4
3
1
2
0
3
3
4
2
1
2
3
5
1
1
1
4
4
2
3
1
2
3
3
4
3
1
2
0
3
3
4
2
1
2
3
5
1
1
1
4
4
2
3
1
2
3
3
4
3
1
2
0
3
3
4
2
1
2
3
5
1
1
1
4
4
2
3
1
2
3
3
4
3
1
2
0
3
3
4
2
1
2
3
5
1
1
1
4
4
2
3
1
2
3
3
4
3
1
2
0
3
3
4
2
1
2
3
5
1
1
1
4
4
2
3
1
2
3
3
4
3
1
2
0
3
3
4
2
1
2
3
5
1
1
1
4
4
2
3
1
2
3
3
4
3
1
2
0
3
3
4
2
1
2
3
5
1
1
1
4
4
2
3
1
2
3
3
4
3
1
2
0
3
3
4
2
1
2
3
5
1
1
1
4
4
2
3
1
2
3
3
4
3
1
2
0
3
3
4
2
1
2
3
5
1
1
1
4
4
2
3
1
2
3
3
4
3
1
2
0
3
3
4
2
1
2
3
5
1
1
1
4
4
2
3
1
2
3
3
4
3
1
2
0
3
3
4
2
1
2
3
5
1
1
1
4
4
2
3
1
2
3
3
4
3
1
2
0
3
3
4
2
1
2
3
5
1
1
1
4
4
2
3
1
2
3
3
4
3
1
2
0
3
3
4
2
1
2
3
5
1
1
1
4
4
2
3
1
2
3
3
4
3
1
2
0
3
3
4
2
1
2
3
5
1
1
1
4
4
2
3
1
2
3
3
4
3
1
2
0
3
3
4
2
1
2
3
5
1
1
1
4
4
2
3
1
2
3
3
4
3
1
2
0
3
3
4
2
1
2
3
5
1
1
1
4
4
2
3
1
2
3
3
4
3
1
2
0
3
3
4
2
1
2
3
5
1
1
1
4
4
2
3
1
2
3
3
4
3
1
2
0
3
3
4
2
1
2
3
5
1
1
1
4
4
2
3
1
2
3
3
4
3
1
2
0
3
3
4
2
1
2
3
5
1
1
1
4
4
2
3
1
2
3
3
4
3
1
2
0
3
3
4
2
1
2
3
5
1
1
1
4
4
2
3
1
2
3
3
4
3
1
2
0
3
3
4
2
1
2
3
5
1
1
1
4
3
2
3
1
1
3
3
4
3
1
2
0
3
3
4
2
1
2
3
5
1
1
1
4
4
2
3
1
2
3
3
4
3
1
2
0
3
3
4
2
1
2
3
5
1
1
1
4
4
2
3
1
2
3
3
4
3
1
2
0
3
3
4
2
1
2
3
5
1
1
1
4
4
2
3
1
2
3
3
4
3
1
2
0
3
3
4
2
1
2
3
5
1
1
1
4
4
2
3
1
2
3
3
4
3
1
2
0
3
3
4
2
1
2
3
5
1
1
1
4
4
2
3
1
2
3
3
4
3
1
2
0
3
3
4
2
1
2
3
5
1
1
1
4
4
2
3
1
2
3
3
4
3
1
2
0
3
3
4
2
1
2
3
5
1
1
1
4
4
2
3
1
2
3
3
3
3
1
2
0
2
3
4
2
1
2
3
5
1
1
1
4
3
2
3
1
1
3
3
4
3
1
2
0
3
3
4
2
1
2
3
5
1
1
1
4
3
2
3
1
1
3
3
4
3
1
2
0
3
3
4
2
1
2
3
5
1
1
1
4
4
2
3
1
2
3
3
4
3
1
2
0
3
3
4
2
1
2
3
5
1
1
1
4
4
2
3
1
2
3
3
4
3
1
2
0
3
3
4
2
1
2
3
5
1
1
1
4
4
2
3
1
2
3
3
4
3
1
2
0
3
3
4
2
1
2
3
5
1
1
1
4
4
2
3
1
2
3
3
4
3
1
2
0
3
3
4
2
1
2
3
5
1
1
1
4
4
2
3
1
2
3
3
4
3
1
2
0
3
3
4
2
1
2
3
5
1
1
1
4
4
2
3
1
2
3
3
3
3
1
2
0
2
3
4
2
1
2
3
5
1
1
1
4
4
2
3
1
2
3
3
4
3
1
2
0
3
3
4
2
1
2
3
5
1
1
1
4
4
2
3
1
2
3
3
4
3
1
2
0
3
3
4
2
1
2
3
6
1
1
1
5
4
2
3
1
2
3
3
4
3
1
2
0
3
3
4
2
1
2
3
5
1
1
1
4
4
2
3
1
2
3
3
4
3
1
2
0
3
3
4
2
1
2
3
6
1
1
1
5
4
2
3
1
2
3
3
4
3
1
2
0
3
3
4
2
1
2
3
5
1
1
1
4
4
2
3
1
2
3
3
4
3
1
2
0
3
3
4
2
1
2
3
5
1
1
1
4
4
2
3
1
2
3
3
4
3
1
2
0
3
3
4
2
1
2
3
5
1
1
1
4
4
2
3
1
2
3
3
4
3
1
2
0
3
3
4
2
1
2
3
5
1
1
1
4
4
2
3
1
2
3
3
4
3
1
2
0
3
3
4
2
1
2
3
5
1
1
1
4
4
2
3
1
2
3
3
4
3
1
2
0
3
3
4
2
1
2
3
5
1
1
1
4
4
2
3
1
2
3
3
4
3
1
2
0
3
3
4
2
1
2
3
5
1
1
1
4
4
2
3
1
2
3
3
4
3
1
2
0
3
3
4
2
1
2
3
5
1
1
1
4
4
2
3
1
2
3
3
4
3
1
2
0
3
3
4
2
1
2
3
6
1
1
1
5
4
2
3
1
2
3
3
4
3
1
2
0
3
3
4
2
1
2
3
6
1
1
1
5
4
2
3
1
2
3
3
4
3
1
2
0
3
3
4
2
1
2
3
6
1
1
1
5
4
2
3
1
2
3
3
4
3
1
2
0
3
3
4
2
1
2
3
5
1
1
1
4
4
2
3
1
2
3
3
4
3
1
2
0
3
3
4
2
1
2
3
6
1
1
1
5
4
2
3
1
2
3
3
4
3
1
2
0
3
3
4
2
1
2
3
6
1
1
1
5
4
2
3
1
2
3
3
4
3
1
2
0
3
3
4
2
1
2
3
5
1
1
1
4
4
2
3
1
2
3
3
4
3
1
2
0
3
3
4
2
1
2
3
5
1
1
1
4
4
2
3
1
2
3
3
4
3
1
2
0
3
3
4
2
1
2
3
6
1
1
1
5
4
2
3
1
2
3
3
4
3
1
2
0
3
3
4
2
1
2
3
6
1
1
1
5
4
2
3
1
2
3
3
4
3
1
2
0
3
3
4
2
1
2
3
5
1
1
1
4
4
2
3
1
2
3
3
4
3
1
2
0
3
3
4
2
1
2
3
5
1
1
1
4
4
2
3
1
2
3
3
4
3
1
2
0
3
3
4
2
1
2
3
5
1
1
1
4
4
2
3
1
2
3
3
4
3
1
2
0
3
3
4
2
1
2
3
5
1
1
1
4
4
2
3
1
2
3
3
4
3
1
2
0
3
3
4
2
1
2
3
5
1
1
1
4
4
2
3
1
2
3
3
4
3
1
2
0
3
3
4
2
1
2
3
5
1
1
1
4
4
2
3
1
2
3
3
4
3
1
2
0
3
3
4
2
1
2
3
5
1
1
1
4
4
2
3
1
2
3
3
4
3
1
2
0
3
3
4
2
1
2
3
5
1
1
1
4
4
2
3
1
2
3
3
4
3
1
2
0
3
3
4
2
1
2
3
5
1
1
1
4
4
2
3
1
2
3
3
4
3
1
2
0
3
3
4
2
1
2
3
5
1
1
1
4
4
2
3
1
2
3
3
4
3
1
2
0
3
3
4
2
1
2
3
5
1
1
1
4
4
2
3
1
2
3
3
4
3
1
2
0
3
3
4
2
1
2
3
5
1
1
1
4
4
2
3
1
2
3
3
4
3
1
2
0
3
3
4
2
1
2
3
5
1
1
1
4
4
2
3
1
2
3
3
4
3
1
2
0
3
3
4
2
1
2
3
5
1
1
1
4
4
2
3
1
2
3
3
4
3
1
2
0
2
3
4
2
1
2
2
5
1
1
1
4
4
2
3
1
2
3
3
4
3
1
2
0
2
3
4
2
1
2
2
5
1
1
1
4
4
2
3
1
2
3
3
4
3
1
2
0
2
3
4
2
1
2
2
5
1
1
1
4
4
2
3
1
2
3
3
4
3
1
2
0
2
3
4
2
1
2
2
5
1
1
1
4
4
2
3
1
2
3
3
4
3
1
2
0
2
3
4
2
1
2
2
5
1
1
1
4
4
2
3
1
2
3
3
4
3
1
2
0
2
3
4
2
1
2
2
5
1
1
1
4
4
2
3
1
2
3
3
4
3
1
2
0
3
3
4
2
1
2
3
5
1
1
1
4
4
2
3
1
2
3
3
4
3
1
2
0
3
3
4
2
1
2
3
4
1
1
1
4
4
2
3
1
2
3
2
4
3
1
2
0
3
3
4
2
1
2
3
5
1
1
1
4
4
2
3
1
2
3
3
4
3
1
2
0
3
3
4
2
1
2
3
4
1
1
1
4
4
2
3
1
2
3
2
4
3
1
2
0
3
3
4
2
1
2
3
5
1
1
1
4
4
2
3
1
2
3
3
4
3
1
2
0
3
3
4
2
1
2
3
4
1
1
1
4
4
2
3
1
2
3
2
4
3
1
2
0
3
3
4
2
1
2
3
5
1
1
1
4
4
2
3
1
2
3
3
4
3
1
2
0
3
3
4
2
1
2
3
5
1
1
1
4
4
2
3
1
2
3
3
4
3
1
2
0
3
3
4
2
1
2
3
4
1
1
1
4
4
2
3
1
2
3
2
4
3
1
2
0
3
3
4
2
1
2
3
5
1
1
1
4
4
2
3
1
2
3
3
4
3
1
2
0
3
3
4
2
1
2
3
5
1
1
1
4
4
2
3
1
2
3
3
4
3
1
2
0
3
3
4
2
1
2
3
5
1
1
1
4
4
2
3
1
2
3
3
4
3
1
2
0
3
3
4
2
1
2
3
5
1
1
1
4
4
2
3
1
2
3
3
4
3
1
2
0
3
3
4
2
1
2
3
5
1
1
1
4
4
2
3
1
2
3
3
4
3
1
2
0
3
3
4
2
1
2
3
5
1
1
1
4
3
2
3
1
1
3
3
4
3
1
2
0
3
3
4
2
1
2
3
5
1
1
1
4
4
2
3
1
2
3
3
4
3
1
2
0
3
3
4
2
1
2
3
5
1
1
1
4
4
2
3
1
2
3
3
4
3
1
2
0
3
3
4
2
1
2
3
5
1
1
1
4
3
2
3
1
1
3
3
4
3
1
2
0
3
3
4
2
1
2
3
6
1
1
1
5
4
2
3
1
2
3
3
4
3
1
2
0
3
3
4
2
1
2
3
5
1
1
1
4
4
2
3
1
2
3
3
4
3
1
2
0
3
3
4
2
1
2
3
6
1
1
1
5
4
2
3
1
2
3
3
4
3
1
2
0
3
3
4
2
1
2
3
6
1
1
1
5
4
2
3
1
2
3
3
4
3
1
2
0
3
3
4
2
1
2
3
5
1
1
1
4
4
2
3
1
2
3
3
4
3
1
2
0
3
3
4
2
1
2
3
6
1
1
1
5
4
2
3
1
2
3
3
4
3
1
2
0
3
3
4
2
1
2
3
6
1
1
1
5
4
2
3
1
2
3
3
4
3
1
2
0
3
3
4
2
1
2
3
5
1
1
1
4
4
2
3
1
2
3
3
4
3
1
2
0
3
3
4
2
1
2
3
5
1
1
1
4
4
2
3
1
2
3
3
4
3
1
2
0
2
3
4
2
1
2
2
5
1
1
1
4
4
2
3
1
2
3
3
4
3
1
2
0
2
3
4
2
1
2
2
6
1
1
1
5
4
2
3
1
2
3
3
4
3
1
2
0
3
3
4
2
1
2
3
5
1
1
1
4
3
2
3
1
1
3
3
4
3
1
2
0
2
3
4
2
1
2
2
5
1
1
1
4
4
2
3
1
2
3
3
4
3
1
2
0
3
3
4
2
1
2
3
5
1
1
1
5
4
2
3
1
2
3
3
4
3
2
2
0
3
3
4
2
1
2
3
5
1
1
1
5
4
2
3
1
2
3
3
4
3
2
2
0
3
3
4
2
1
2
3
5
1
1
1
4
4
2
3
1
2
3
3
3
3
1
2
0
2
3
4
2
1
2
3
5
1
1
1
4
4
2
3
1
2
3
3
3
3
1
2
0
2
3
4
2
1
2
3
5
1
1
1
4
4
2
3
1
2
3
3
3
3
1
2
0
2
3
4
2
1
2
3
5
1
1
1
5
4
2
3
1
2
3
3
3
3
2
2
0
1
3
4
2
1
2
2
6
1
1
1
5
4
2
3
1
2
3
3
4
3
1
2
0
2
3
4
2
1
2
2
5
1
1
1
5
4
2
3
1
2
3
3
4
3
2
2
0
3
3
4
2
1
2
3
6
1
1
1
5
4
2
3
1
2
3
3
4
3
1
2
0
3
3
4
2
1
2
3
5
1
1
1
4
4
2
3
1
2
3
3
3
3
1
2
0
2
3
4
2
1
2
3
6
1
1
1
5
4
2
3
1
2
3
3
3
3
1
2
0
2
3
4
2
1
2
3
6
1
1
1
5
4
2
3
1
2
3
3
3
3
1
2
0
1
3
4
2
1
2
2
6
1
1
1
5
4
2
3
1
2
3
3
3
3
1
2
0
2
3
4
2
1
2
3
6
1
1
1
5
4
2
3
1
2
3
3
3
3
1
2
0
2
3
4
2
1
2
3
6
1
1
1
5
4
2
3
1
2
3
3
3
3
1
2
0
2
3
4
2
1
2
3
6
1
1
1
5
4
2
3
1
2
3
3
3
3
1
2
0
2
3
4
2
1
2
3
6
1
1
1
5
4
2
3
1
2
3
3
3
3
1
2
0
1
3
4
2
1
2
2
6
1
1
1
5
4
2
3
1
2
3
3
3
3
1
2
0
2
3
4
2
1
2
3
5
1
1
1
4
4
2
3
1
2
3
3
3
3
1
2
0
2
3
4
2
1
2
3
5
1
1
1
4
4
2
3
1
2
3
3
3
3
1
2
0
2
3
4
2
1
2
3
6
1
1
1
5
4
2
3
1
2
3
3
3
3
1
2
0
2
3
4
2
1
2
3
6
1
1
1
5
4
2
3
1
2
3
3
3
3
1
2
0
2
3
4
2
1
2
3
6
1
1
1
5
4
2
3
1
2
3
3
3
3
1
2
0
2
3
4
2
1
2
3
6
1
1
1
5
4
2
3
1
2
3
3
4
3
1
2
0
3
3
4
2
1
2
3
6
1
1
1
5
4
2
3
1
2
3
3
3
3
1
2
0
2
3
4
2
1
2
3
6
1
1
1
5
4
2
3
1
2
3
3
3
3
1
2
0
2
3
4
2
1
2
3
6
1
1
1
5
4
2
3
1
2
3
3
3
3
1
2
0
2
3
4
2
1
2
3
6
1
1
1
5
4
2
3
1
2
3
3
3
3
1
2
0
2
3
4
2
1
2
3
6
1
1
1
5
4
2
3
1
2
3
3
4
3
1
2
0
3
3
4
2
1
2
3
6
1
1
1
5
4
2
3
1
2
3
3
3
3
1
2
0
2
3
4
2
1
2
3
6
1
1
1
5
4
2
3
1
2
3
3
3
3
1
2
0
2
3
4
2
1
2
3
6
1
1
1
5
4
2
3
1
2
3
3
3
3
1
2
0
2
3
4
2
1
2
3
6
1
1
1
5
4
2
3
1
2
3
3
3
3
1
2
0
2
3
4
2
1
2
3
6
1
1
1
5
4
2
3
1
2
3
3
3
3
1
2
0
2
3
4
2
1
2
3
6
1
1
1
5
4
2
3
1
2
3
3
3
3
1
2
0
2
3
4
2
1
2
3
6
1
1
1
5
4
2
3
1
2
3
3
4
3
1
2
0
3
3
4
2
1
2
3
6
1
1
1
5
4
2
3
1
2
3
3
4
3
1
2
0
3
3
4
2
1
2
3
6
1
1
1
5
4
2
3
1
2
3
3
4
3
1
2
0
3
3
4
2
1
2
3
6
1
1
1
5
4
2
3
1
2
3
3
3
3
1
2
0
2
3
4
2
1
2
3
6
1
1
1
5
4
2
3
1
2
3
3
4
3
1
2
0
3
3
4
2
1
2
3
6
1
1
1
5
4
2
3
1
2
3
3
4
3
1
2
0
3
3
4
2
1
2
3
5
1
1
1
4
4
2
3
1
2
3
3
4
3
1
2
0
3
3
4
2
1
2
3
6
1
1
1
5
4
2
3
1
2
3
3
4
3
1
2
0
3
3
4
2
1
2
3
6
1
1
1
5
4
2
3
1
2
3
3
4
3
1
2
0
3
3
4
2
1
2
3
6
1
1
1
5
4
2
3
1
2
3
3
4
3
1
2
0
3
3
4
2
1
2
3
6
1
1
1
5
4
2
3
1
2
3
3
3
3
1
2
0
2
3
4
2
1
2
3
5
1
1
1
4
4
2
3
1
2
3
3
3
3
1
2
0
2
3
4
2
1
2
3
6
1
1
1
5
4
2
3
1
2
3
3
3
3
1
2
0
2
3
4
2
1
2
3
6
1
1
1
5
4
2
3
1
2
3
3
3
3
1
2
0
2
3
4
2
1
2
3
6
1
1
1
5
4
2
3
1
2
3
3
3
3
1
2
0
2
3
4
2
1
2
3
6
1
1
1
5
4
2
3
1
2
3
3
3
3
1
2
0
2
3
4
2
1
2
3
6
1
1
1
5
4
2
3
1
2
3
3
3
3
1
2
0
2
3
4
2
1
2
3
6
1
1
1
5
4
2
3
1
2
3
3
3
3
1
2
0
2
3
4
2
1
2
3
6
1
1
1
5
4
2
3
1
2
3
3
3
3
1
2
0
2
3
4
2
1
2
3
6
1
1
1
5
4
2
3
1
2
3
3
3
3
1
2
0
2
3
4
2
1
2
3
6
1
1
1
5
4
2
3
1
2
3
3
3
3
1
2
0
2
3
4
2
1
2
3
6
1
1
1
5
4
2
3
1
2
3
3
4
3
1
2
0
3
3
4
2
1
2
3
6
1
1
1
5
4
2
3
1
2
3
3
4
3
1
2
0
3
3
4
2
1
2
3
6
1
1
1
5
4
2
3
1
2
3
3
4
3
1
2
0
3
3
4
2
1
2
3
6
1
1
1
5
4
2
3
1
2
3
3
3
3
1
2
0
2
3
4
2
1
2
3
6
1
1
1
5
4
2
3
1
2
3
3
3
3
1
2
0
2
3
4
2
1
2
3
6
1
1
1
5
4
2
3
1
2
3
3
3
3
1
2
0
1
3
4
2
1
2
2
6
1
1
1
5
4
2
3
1
2
3
3
3
3
1
2
0
1
3
4
2
1
2
2
6
1
1
1
5
4
2
3
1
2
3
3
3
3
1
2
0
1
3
4
2
1
2
2
6
1
1
1
5
4
2
3
1
2
3
3
3
3
1
2
0
1
3
4
2
1
2
2
6
1
1
1
5
4
2
3
1
2
3
3
3
3
1
2
0
1
3
4
2
1
2
2
6
1
1
1
5
4
2
3
1
2
3
3
3
3
1
2
0
1
3
4
2
1
2
2
6
1
1
1
5
4
2
3
1
2
3
3
3
3
1
2
0
1
3
4
2
1
2
2
6
1
1
1
5
4
2
3
1
2
3
3
3
3
1
2
0
1
3
4
2
1
2
2
6
1
1
1
5
4
2
3
1
2
3
3
3
3
1
2
0
1
3
4
2
1
2
2
6
1
1
1
5
4
2
3
1
2
3
3
3
3
1
2
0
1
3
4
2
1
2
2
6
1
1
1
5
4
2
3
1
2
3
3
3
3
1
2
0
1
3
4
2
1
2
2
6
1
1
1
5
4
2
3
1
2
3
3
3
3
1
2
0
1
3
4
2
1
2
2
6
1
1
1
5
4
2
3
1
2
3
3
3
3
1
2
0
1
3
4
2
1
2
2
6
1
1
1
5
4
2
3
1
2
3
3
3
3
1
2
0
1
3
4
2
1
2
2
6
1
1
1
5
4
2
3
1
2
3
3
3
3
1
2
0
2
3
4
2
1
2
3
6
1
1
1
5
4
2
3
1
2
3
3
3
3
1
2
0
1
3
4
2
1
2
2
5
1
1
1
4
4
2
3
1
2
3
3
3
3
1
2
0
1
3
4
2
1
2
2
6
1
1
1
5
4
2
3
1
2
3
3
3
3
1
2
0
1
3
4
2
1
2
2
6
1
2
1
5
4
2
3
1
2
3
3
4
3
1
2
0
1
3
4
2
1
2
2
6
1
1
1
5
4
2
3
1
2
3
3
3
3
1
2
0
1
3
4
2
1
2
2
6
1
1
1
5
4
2
3
1
2
3
3
3
3
1
2
0
1
3
4
2
1
2
2
6
1
1
1
5
4
2
3
1
2
3
3
3
3
1
2
0
1
3
4
2
1
2
2
6
1
1
1
5
4
2
3
1
2
3
3
3
3
1
2
0
2
3
4
2
1
2
3
6
1
1
1
5
4
2
3
1
2
3
3
3
3
1
2
0
2
3
4
2
1
2
3
6
1
1
1
5
4
2
3
1
2
3
3
3
3
1
2
0
2
3
4
2
1
2
3
6
1
1
1
5
4
2
3
1
2
3
3
3
3
1
2
0
2
3
4
2
1
2
3
5
1
1
1
4
4
2
3
1
2
3
3
3
3
1
2
0
1
3
4
2
1
2
2
6
1
1
1
5
4
2
3
1
2
3
3
3
3
1
2
0
2
3
4
2
1
2
3
6
1
1
1
5
4
2
3
1
2
3
3
3
3
1
2
0
1
3
4
2
1
2
2
6
1
1
1
5
4
2
3
1
2
3
3
3
3
1
2
0
1
3
4
2
1
2
2
6
1
1
1
5
4
2
3
1
2
3
3
3
3
1
2
0
1
3
4
2
1
2
2
6
1
1
1
5
4
2
3
1
2
3
3
3
3
1
2
0
2
3
4
2
1
2
3
6
1
1
1
5
4
2
3
1
2
3
3
3
3
1
2
0
1
3
4
2
1
2
2
6
1
1
1
5
4
2
3
1
2
3
3
3
3
1
2
0
1
3
4
2
1
2
2
6
1
1
1
5
4
2
3
1
2
3
3
3
3
1
2
0
1
3
4
2
1
2
2
6
1
1
1
5
4
2
3
1
2
3
3
3
3
1
2
0
1
3
4
2
1
2
2
6
1
1
1
5
4
2
3
1
2
3
3
3
3
1
2
0
1
3
4
2
1
2
2
6
1
1
1
5
4
2
3
1
2
3
3
3
3
1
2
0
1
3
4
2
1
2
2
6
1
1
1
5
4
2
3
1
2
3
3
3
3
1
2
0
1
3
4
2
1
2
2
6
1
1
1
5
4
2
3
1
2
3
3
3
3
1
2
0
1
3
4
2
1
2
2
6
1
1
1
5
4
2
3
1
2
3
3
3
3
1
2
0
1
3
4
2
1
2
2
6
1
1
1
5
4
2
3
1
2
3
3
3
3
1
2
0
2
3
4
2
1
2
3
6
1
1
1
5
4
2
3
1
2
3
3
3
3
1
2
0
2
3
4
2
1
2
3
6
1
1
1
5
4
2
3
1
2
3
3
3
3
1
2
0
2
3
4
2
1
2
3
6
1
2
1
5
4
2
3
1
2
3
3
4
3
1
2
0
1
3
4
2
1
2
2
6
1
2
1
5
4
2
3
1
2
3
3
4
3
1
2
0
2
3
4
2
1
2
3
6
1
2
1
5
4
2
3
1
2
3
3
4
3
1
2
0
2
3
4
2
1
2
3
6
1
2
1
5
4
2
3
1
2
3
3
4
3
1
2
0
1
3
4
2
1
2
2
6
1
1
1
5
4
2
3
1
2
3
3
3
3
1
2
0
1
3
4
2
1
2
2
6
1
2
1
5
4
2
3
1
2
3
3
4
3
1
2
0
1
3
4
2
1
2
2
6
1
2
1
5
4
2
3
1
2
3
3
4
3
1
2
0
1
3
4
2
1
2
2
6
1
2
1
5
4
2
3
1
2
3
3
4
3
1
2
0
1
3
4
2
1
2
2
6
1
2
1
5
4
2
3
1
2
3
3
4
3
1
2
0
1
3
4
2
1
2
2
6
1
2
1
5
4
2
3
1
2
3
3
4
3
1
2
0
1
3
4
2
1
2
2
6
1
2
1
5
4
2
3
1
2
3
3
4
3
1
2
0
1
3
4
2
1
2
2
6
1
2
1
5
4
2
3
1
2
3
3
4
3
1
2
0
1
3
4
2
1
2
2
6
1
2
1
5
4
2
3
1
2
3
3
4
3
1
2
0
1
3
4
2
1
2
2
6
1
2
1
5
4
2
3
1
2
3
3
4
3
1
2
0
1
3
4
2
1
2
2
6
1
2
1
5
4
2
3
1
2
3
3
4
3
1
2
0
1
3
4
2
1
2
2
6
1
2
1
5
4
2
3
1
2
3
3
4
3
1
2
0
1
3
4
2
1
2
2
6
1
2
1
5
4
2
3
1
2
3
3
4
3
1
2
0
1
3
4
2
1
2
2
6
1
2
1
5
4
2
3
1
2
3
3
4
3
1
2
0
1
3
4
2
1
2
2
6
1
2
1
5
4
2
3
1
2
3
3
4
3
1
2
0
1
3
4
2
1
2
2
6
1
2
1
5
4
3
3
1
3
3
3
4
3
1
2
0
1
3
4
2
1
2
2
6
1
1
1
5
4
3
3
1
3
3
3
3
3
1
2
0
1
3
4
2
1
2
2
6
1
1
1
5
4
2
3
1
2
3
3
3
3
1
2
0
1
3
4
2
1
2
2
6
1
1
1
5
4
3
3
1
3
3
3
3
3
1
2
0
1
3
4
2
1
2
2
6
1
1
1
5
4
3
3
1
3
3
3
3
3
1
2
0
1
3
4
2
1
2
2
6
1
1
1
5
4
3
3
1
3
3
3
3
3
1
2
0
1
3
4
2
1
2
2
6
1
1
1
5
4
2
3
1
2
3
3
3
3
1
2
0
2
3
4
2
1
2
3
6
1
1
1
5
4
2
3
1
2
3
3
3
3
1
2
0
1
3
4
2
1
2
2
6
1
1
1
5
4
2
3
1
2
3
3
3
3
1
2
0
1
3
4
2
1
2
2
6
1
1
1
5
4
2
3
1
2
3
3
3
3
1
2
0
2
3
4
2
1
2
3
6
1
1
1
5
4
2
3
1
2
3
3
3
3
1
2
0
2
3
4
2
1
2
3
6
1
1
1
5
4
2
3
1
2
3
3
3
3
2
2
0
2
3
5
2
1
2
3
6
1
1
1
5
4
2
3
1
2
3
3
3
3
2
2
0
1
3
5
2
1
2
2
6
1
1
1
5
4
2
3
1
2
3
3
3
3
2
2
0
2
3
5
2
1
2
3
6
1
1
1
5
4
2
3
1
2
3
3
3
3
2
2
0
1
3
5
2
1
2
2
6
1
1
1
5
4
2
3
1
2
3
3
3
3
2
2
0
2
3
5
2
1
2
3
6
1
1
1
5
4
2
3
1
2
3
3
3
3
2
2
0
2
3
5
2
1
2
3
6
1
1
1
5
4
2
3
1
2
3
3
3
3
2
2
0
2
3
5
2
1
2
3
6
1
1
1
5
4
2
3
1
2
3
3
3
3
2
2
0
2
3
5
2
1
2
3
6
1
1
1
5
4
2
3
1
2
3
3
3
3
2
2
0
2
3
5
2
1
2
3
6
1
1
1
5
4
2
3
1
2
3
3
3
3
2
2
0
2
3
5
2
1
2
3
6
1
1
1
5
4
2
3
1
2
3
3
3
3
2
2
0
2
3
5
2
1
2
3
6
1
1
1
5
4
2
3
1
2
3
3
3
3
2
2
0
2
3
5
2
1
2
3
6
1
1
1
5
4
2
3
1
2
3
3
3
3
2
2
0
1
3
5
2
1
2
2
6
1
1
1
5
4
2
3
1
2
3
3
3
3
2
2
0
2
3
5
2
1
2
3
6
1
1
1
5
4
2
3
1
2
3
3
3
3
2
2
0
2
3
5
2
1
2
3
6
1
1
1
5
4
2
3
1
2
3
3
3
3
2
2
0
2
3
5
2
1
2
3
6
1
1
1
5
4
2
3
1
2
3
3
3
3
2
2
0
2
3
5
2
1
2
3
6
1
1
1
5
4
2
3
1
2
3
3
3
3
2
2
0
2
3
5
2
1
2
3
6
1
1
1
5
4
2
3
1
2
3
3
3
3
2
2
0
2
3
5
2
1
2
3
6
1
1
1
5
4
2
3
1
2
3
3
3
3
2
2
0
2
3
5
2
1
2
3
6
1
1
1
5
4
2
3
1
2
3
3
3
3
2
2
0
2
3
5
2
1
2
3
6
1
1
1
5
4
2
3
1
2
3
3
3
3
2
2
0
2
3
5
2
1
2
3
6
1
1
1
5
4
2
3
1
2
3
3
3
3
2
2
0
1
3
5
2
1
2
2
6
1
1
1
5
4
2
3
1
2
3
3
3
3
2
2
0
2
3
5
2
1
2
3
6
1
1
1
5
4
2
3
1
2
3
3
3
3
2
2
0
2
3
5
2
1
2
3
6
1
1
1
5
4
2
3
1
2
3
3
3
3
2
2
0
1
3
5
2
1
2
2
6
1
1
1
5
4
2
3
1
2
3
3
3
3
2
2
0
1
3
5
2
1
2
2
6
1
1
1
5
4
2
3
1
2
3
3
3
3
2
2
0
2
3
5
2
1
2
3
6
1
1
1
5
4
2
3
1
2
3
3
3
3
2
2
0
2
3
5
2
1
2
3
6
1
1
1
5
4
2
3
1
2
3
3
3
3
2
2
0
2
3
5
2
1
2
3
6
1
1
1
5
4
2
3
1
2
3
3
3
3
2
2
0
2
3
5
2
1
2
3
6
1
1
1
5
4
2
3
1
2
3
3
3
3
2
2
0
2
3
5
2
1
2
3
6
1
1
1
5
4
2
3
1
2
3
3
4
3
2
2
0
3
3
5
2
1
2
3
6
1
1
1
5
4
2
3
1
2
3
3
4
3
1
2
0
3
3
4
2
1
2
3
6
1
1
1
5
4
2
3
1
2
3
3
4
3
1
2
0
3
3
4
2
1
2
3
6
1
1
1
5
4
2
3
1
2
3
3
4
3
1
2
0
3
3
4
2
1
2
3
6
1
1
1
5
4
2
3
1
2
3
3
3
3
1
2
0
2
3
4
2
1
2
3
6
1
1
1
5
4
2
3
1
2
3
3
4
3
1
2
0
3
3
4
2
1
2
3
6
1
1
1
5
4
2
3
1
2
3
3
4
3
1
2
0
2
3
4
2
1
2
2
6
1
1
1
5
4
2
3
1
2
3
3
4
3
1
2
0
3
3
4
2
1
2
3
6
1
1
1
5
4
2
3
1
2
3
3
3
3
1
2
0
2
3
4
2
1
2
3
6
1
1
1
5
4
2
3
1
2
3
3
4
3
1
2
0
3
3
4
2
1
2
3
6
1
1
1
5
4
2
3
1
2
3
3
4
3
1
2
0
3
3
4
2
1
2
3
6
1
1
1
5
4
2
3
1
2
2
3
4
3
1
2
0
3
3
3
2
1
2
3
6
1
1
1
5
4
2
3
1
2
3
3
3
3
1
2
0
2
3
4
2
1
2
3
6
1
1
1
5
4
2
3
1
2
2
3
4
3
1
2
0
3
3
3
2
1
2
3
6
1
1
1
5
4
2
3
1
2
3
3
3
3
1
2
0
2
3
4
2
1
2
3
6
1
1
1
5
4
2
3
1
2
3
3
3
3
1
2
0
1
3
4
2
1
2
2
6
1
1
1
5
4
2
3
1
2
3
3
3
3
1
2
0
1
3
4
2
1
2
2
6
1
1
1
5
4
2
3
1
2
3
3
3
3
1
2
0
2
3
4
2
1
2
3
6
1
1
1
5
4
2
3
1
2
3
3
4
3
1
2
0
3
3
4
2
1
2
3
6
1
1
1
5
4
2
3
1
2
3
3
4
3
1
2
0
3
3
4
2
1
2
3
6
1
1
1
5
4
2
3
1
2
3
3
4
3
1
2
0
3
3
4
2
1
2
3
6
1
1
1
5
4
2
3
1
2
3
3
4
3
1
2
0
3
3
4
2
1
2
3
6
1
1
1
5
4
2
3
1
2
3
3
4
3
1
2
0
3
3
4
2
1
2
3
6
1
1
1
5
4
2
3
1
2
3
3
4
3
1
2
0
3
3
4
2
1
2
3
6
1
1
1
5
4
2
3
1
2
3
3
3
3
1
2
0
2
3
4
2
1
2
3
6
1
1
1
5
4
2
3
1
2
3
3
3
3
1
2
0
1
3
4
2
1
2
2
6
1
1
1
5
4
2
3
1
2
3
3
3
3
1
2
0
2
3
4
2
1
2
3
6
1
1
1
5
4
2
3
1
2
3
3
3
3
1
2
0
1
3
4
2
1
2
2
6
1
1
1
5
4
2
3
1
2
3
3
3
3
1
2
0
1
3
4
2
1
2
2
6
1
1
1
5
4
2
3
1
2
3
3
3
3
1
2
0
1
3
4
2
1
2
2
6
1
1
1
5
4
2
3
1
2
3
3
3
3
1
2
0
2
3
4
2
1
2
3
6
1
1
1
5
4
2
3
1
2
3
3
3
3
1
2
0
2
3
4
2
1
2
3
6
1
1
1
5
4
2
3
1
2
3
3
3
3
1
2
0
2
3
4
2
1
2
3
6
1
1
1
5
4
2
3
1
2
3
3
3
3
1
2
0
2
3
4
2
1
2
3
6
1
1
1
5
4
2
3
1
2
3
3
3
3
1
2
0
2
3
4
2
1
2
3
6
1
1
1
5
4
2
3
1
2
3
3
3
3
1
2
0
2
3
4
2
1
2
3
6
1
1
1
5
4
2
3
1
2
3
3
3
3
1
2
0
1
3
4
2
1
2
2
6
1
1
1
5
4
2
3
1
2
3
3
3
3
1
2
0
2
3
4
2
1
2
3
6
1
1
1
5
4
2
3
1
2
3
3
3
3
1
2
0
2
3
4
2
1
2
3
6
1
1
1
5
4
2
3
1
2
3
3
3
3
1
2
0
2
3
4
2
1
2
3
6
1
1
1
5
4
2
3
1
2
3
3
3
3
1
2
0
2
3
4
2
1
2
3
6
1
1
1
5
4
2
3
1
2
3
3
4
3
1
2
0
3
3
4
2
1
2
3
6
1
1
1
5
4
2
3
1
2
3
3
3
3
1
2
0
2
3
4
2
1
2
3
6
1
1
1
5
4
2
3
1
2
3
3
3
3
1
2
0
2
3
4
2
1
2
3
6
1
1
1
5
4
2
3
1
2
3
3
4
3
1
2
0
3
3
4
2
1
2
3
6
1
1
1
5
4
2
3
1
2
3
3
3
3
1
2
0
2
3
4
2
1
2
3
6
1
1
1
5
4
2
3
1
2
3
3
4
3
1
2
0
3
3
4
2
1
2
3
6
1
1
1
5
4
2
3
1
2
3
3
3
3
1
2
0
2
3
4
2
1
2
3
6
1
1
1
5
4
2
3
1
2
3
3
4
3
1
2
0
3
3
4
2
1
2
3
6
1
1
1
5
4
2
3
1
2
3
3
3
3
1
2
0
2
3
4
2
1
2
3
6
1
1
1
5
4
2
3
1
2
3
3
4
3
1
2
0
3
3
4
2
1
2
3
6
1
1
1
5
4
2
3
1
2
3
3
4
3
1
2
0
2
3
4
2
1
2
2
6
1
1
1
5
4
2
3
1
2
3
3
4
3
1
2
0
3
3
4
2
1
2
3
6
1
1
1
5
4
2
3
1
2
3
3
3
3
1
2
0
2
3
4
2
1
2
3
6
1
1
1
5
4
2
3
1
2
3
3
4
3
1
2
0
3
3
4
2
1
2
3
6
1
1
1
5
4
2
3
1
2
3
3
4
3
1
2
0
2
3
4
2
1
2
2
6
1
1
1
5
4
2
3
1
2
3
3
4
3
1
2
0
3
3
4
2
1
2
3
6
1
1
1
5
4
2
3
1
2
3
3
4
3
1
2
0
3
3
4
2
1
2
3
6
1
1
1
5
4
2
3
1
2
3
3
4
3
1
2
0
3
3
4
2
1
2
3
6
1
1
1
5
4
2
3
1
2
3
3
4
3
1
2
0
3
3
4
2
1
2
3
6
1
1
1
5
4
2
3
1
2
3
3
4
3
1
2
0
3
3
4
2
1
2
3
6
1
1
1
5
4
2
3
1
2
3
3
4
3
1
2
0
2
3
4
2
1
2
2
6
1
1
1
5
4
2
3
1
2
3
3
4
3
1
2
0
3
3
4
2
1
2
3
6
1
1
1
5
4
2
3
1
2
3
3
4
3
1
2
0
3
3
4
2
1
2
3
6
1
1
1
5
4
2
3
1
2
3
3
4
3
1
2
0
3
3
4
2
1
2
3
6
1
1
1
5
4
2
3
1
2
3
3
4
3
1
2
0
3
3
4
2
1
2
3
6
1
1
1
5
4
2
3
1
2
3
3
4
3
1
2
0
3
3
4
2
1
2
3
6
1
1
1
5
4
2
3
1
2
3
3
4
3
1
2
0
2
3
4
2
1
2
2
6
1
1
1
5
4
2
3
1
2
3
3
4
3
1
2
0
2
3
4
2
1
2
2
6
1
1
1
5
4
2
3
1
2
3
3
4
3
1
2
0
2
3
4
2
1
2
2
6
1
1
1
5
4
2
3
1
2
3
3
4
3
1
2
0
3
3
4
2
1
2
3
6
1
1
1
5
4
2
3
1
2
3
3
4
3
1
2
0
2
3
4
2
1
2
2
6
1
1
1
5
4
2
3
1
2
3
3
4
3
1
2
0
3
3
4
2
1
2
3
6
1
1
1
5
4
2
3
1
2
3
3
4
3
1
2
0
2
3
4
2
1
2
2
6
1
1
1
5
4
2
3
1
2
3
3
4
3
1
2
0
2
3
4
2
1
2
2
6
1
1
1
5
4
2
3
1
2
3
3
4
3
1
2
0
2
3
4
2
1
2
2
6
1
1
1
5
4
2
3
1
2
3
3
4
3
1
2
0
2
3
4
2
1
2
2
6
1
1
1
5
4
2
3
1
2
3
3
4
3
1
2
0
2
3
4
2
1
2
2
6
1
1
1
5
4
2
3
1
2
3
3
4
3
1
2
0
2
3
4
2
1
2
2
6
1
1
1
5
4
2
3
1
2
3
3
4
3
1
2
0
2
3
4
2
1
2
2
6
1
1
1
5
4
2
3
1
2
2
3
4
3
1
2
0
2
3
3
2
1
2
2
6
1
1
1
5
4
2
3
1
2
3
3
4
3
1
2
0
2
3
4
2
1
2
2
6
1
1
1
5
4
2
3
1
2
2
3
4
3
1
2
0
2
3
3
2
1
2
2
6
1
1
1
5
4
2
3
1
2
3
3
4
3
1
2
0
2
3
4
2
1
2
2
6
1
1
1
5
4
2
3
1
2
2
3
4
3
1
2
0
2
3
3
2
1
2
2
6
1
1
1
5
4
2
3
1
2
2
3
3
3
1
2
0
1
3
3
2
1
2
2
6
1
1
1
5
4
2
3
1
2
2
3
4
3
1
2
0
2
3
3
2
1
2
2
6
1
1
1
5
4
2
3
1
2
2
3
4
3
1
2
0
2
3
3
2
1
2
2
6
1
1
1
5
4
2
3
1
2
2
3
4
3
1
2
0
2
3
3
2
1
2
2
6
1
1
1
5
4
2
3
1
2
2
3
4
3
1
2
0
2
3
3
2
1
2
2
6
1
1
1
5
4
2
3
1
2
2
3
4
3
1
2
0
2
3
3
2
1
2
2
6
1
1
1
5
4
2
3
1
2
2
3
4
3
1
2
0
2
3
3
2
1
2
2
6
1
1
1
5
4
2
3
1
2
2
3
4
3
1
2
0
2
3
3
2
1
2
2
6
1
1
1
5
4
2
3
1
2
2
3
4
3
1
2
0
2
3
3
2
1
2
2
6
1
1
1
5
4
2
3
1
2
3
3
4
3
1
2
0
2
3
4
2
1
2
2
6
1
1
1
5
4
2
3
1
2
3
3
4
3
1
2
0
2
3
4
2
1
2
2
6
1
1
1
5
4
2
3
1
2
2
3
4
3
1
2
0
2
3
3
2
1
2
2
6
1
1
1
5
4
2
3
1
2
2
3
4
3
1
2
0
2
3
3
2
1
2
2
6
1
1
1
5
4
2
3
1
2
2
3
4
3
1
2
0
2
3
3
2
1
2
2
6
1
1
1
5
4
2
3
1
2
2
3
4
3
1
2
0
2
3
3
2
1
2
2
6
1
1
1
5
4
2
3
1
2
2
3
4
3
1
2
0
2
3
3
2
1
2
2
6
1
1
1
5
4
2
3
1
2
2
3
4
3
1
2
0
2
3
3
2
1
2
2
6
1
1
1
5
4
2
3
1
2
2
3
4
3
1
2
0
2
3
3
2
1
2
2
6
1
1
1
5
4
2
3
1
2
2
3
4
3
1
2
0
2
3
3
2
1
2
2
6
1
1
1
5
4
2
3
1
2
2
3
4
3
1
2
0
2
3
3
2
1
2
2
6
1
1
1
5
4
2
3
1
2
2
3
4
3
1
2
0
2
3
3
2
1
2
2
6
1
1
1
5
4
2
3
1
2
2
3
4
3
1
2
0
2
3
3
2
1
2
2
6
1
1
1
5
4
2
3
1
2
2
3
4
3
1
2
0
2
3
3
2
1
2
2
6
1
1
1
5
4
2
3
1
2
2
3
4
3
1
2
0
2
3
3
2
1
2
2
6
1
1
1
5
4
2
3
1
2
2
3
4
3
1
2
0
2
3
3
2
1
2
2
6
1
1
1
5
4
2
3
1
2
2
3
4
3
1
2
0
2
3
3
2
1
2
2
6
1
1
1
5
4
2
3
1
2
2
3
4
3
1
2
0
2
3
3
2
1
2
2
5
1
1
1
5
4
2
3
1
2
2
3
4
2
1
2
0
3
3
3
2
1
2
3
5
1
1
1
5
4
2
3
1
2
2
3
4
2
1
2
0
2
3
3
2
1
2
2
5
1
1
1
5
4
2
3
1
2
2
3
4
2
1
2
0
2
3
3
2
1
2
2
5
1
1
1
5
4
2
3
1
2
2
3
3
2
1
2
0
2
3
3
2
1
2
3
5
1
1
1
5
4
2
3
1
2
2
3
4
2
1
2
0
3
3
3
2
1
2
3
5
1
1
1
5
4
2
3
1
2
2
3
4
2
1
2
0
3
3
3
2
1
2
3
5
1
1
1
5
4
2
3
1
2
2
3
4
2
1
2
0
3
3
3
2
1
2
3
5
1
1
1
5
4
2
3
1
2
2
3
4
2
1
2
0
3
3
3
2
1
2
3
5
1
1
1
5
4
2
3
1
2
2
3
4
2
1
2
0
2
3
3
2
1
2
2
5
1
1
1
5
4
2
3
1
2
2
3
4
2
1
2
0
3
3
3
2
1
2
3
6
1
1
1
5
4
2
3
1
2
2
3
4
3
1
2
0
3
3
3
2
1
2
3
6
1
1
1
5
4
2
3
1
2
2
3
4
3
1
2
0
3
3
3
2
1
2
3
6
1
1
1
5
4
2
3
1
2
2
3
4
3
1
2
0
2
3
3
2
1
2
2
6
1
1
1
5
4
2
3
1
2
2
3
4
3
1
2
0
3
3
3
2
1
2
3
6
1
1
1
5
4
2
3
1
2
2
3
4
3
1
2
0
3
3
3
2
1
2
3
6
1
1
1
5
4
2
3
1
1
2
3
4
3
1
2
0
3
3
3
1
1
2
3
6
1
1
1
5
4
2
3
1
2
2
3
4
3
1
2
0
3
3
3
2
1
2
3
6
1
1
1
5
4
2
3
1
2
2
3
4
3
1
2
0
3
3
3
2
1
2
3
6
1
1
1
5
4
2
3
1
2
2
3
4
3
1
2
0
3
3
3
2
1
2
3
6
1
1
1
5
4
2
3
1
2
2
3
4
3
1
2
0
3
3
3
2
1
2
3
6
1
1
1
5
4
2
3
1
2
2
3
4
3
1
2
0
3
3
3
2
1
2
3
6
1
1
1
5
4
2
3
1
1
2
3
4
3
1
2
0
3
3
3
1
1
2
3
5
1
1
1
5
4
2
3
1
2
2
3
4
2
1
2
0
3
3
3
2
1
2
3
6
1
1
1
5
4
2
3
1
1
2
3
4
3
1
2
0
3
3
3
1
1
2
3
6
1
1
1
5
4
2
3
1
2
2
3
4
3
1
2
0
3
3
3
2
1
2
3
6
1
1
1
5
4
3
3
1
2
2
3
3
3
1
2
0
2
3
3
1
1
2
3
5
1
1
1
5
4
2
3
1
2
2
3
3
2
1
2
0
2
3
3
2
1
2
3
6
1
1
1
5
4
2
3
1
2
2
3
4
3
1
2
0
2
3
3
2
1
2
2
5
1
1
1
5
4
3
3
1
3
2
3
4
2
1
2
0
3
3
3
2
1
2
3
6
1
1
1
5
4
3
3
1
3
2
3
4
3
1
2
0
3
3
3
2
1
2
3
6
1
1
1
5
4
3
3
1
3
2
3
4
3
1
2
0
3
3
3
2
1
2
3
6
1
1
1
5
4
2
3
1
2
2
3
4
3
1
2
0
3
3
3
2
1
2
3
6
1
1
1
5
4
2
3
1
2
2
3
4
3
1
2
0
3
3
3
2
1
2
3
6
1
1
1
5
4
2
3
1
2
2
3
4
3
1
2
0
3
3
3
2
1
2
3
6
1
1
1
5
4
2
3
1
2
2
3
4
3
1
2
0
3
3
3
2
1
2
3
6
1
1
1
5
4
2
3
1
2
2
3
4
3
1
2
0
3
3
3
2
1
2
3
5
1
1
1
5
4
2
3
1
2
2
3
4
2
1
2
0
3
3
3
2
1
2
3
5
1
1
1
5
4
2
3
1
2
2
3
4
2
1
2
0
3
3
3
2
1
2
3
6
1
1
1
5
4
2
3
1
2
2
3
4
3
1
2
0
3
3
3
2
1
2
3
6
1
1
1
5
4
2
3
1
2
2
3
4
3
1
2
0
3
3
3
2
1
2
3
6
1
1
1
5
4
2
3
1
2
2
3
4
3
1
2
0
2
3
3
2
1
2
2
6
1
1
1
5
4
2
3
1
2
2
3
4
3
1
2
0
3
3
3
2
1
2
3
5
1
1
1
5
4
2
3
1
2
2
3
4
2
1
2
0
3
3
3
2
1
2
3
6
1
1
1
5
4
3
3
1
3
2
3
4
3
1
2
0
3
3
3
2
1
2
3
6
1
1
1
5
4
2
3
1
2
2
3
4
3
1
2
0
3
3
3
2
1
2
3
6
1
1
1
5
4
2
3
1
2
2
3
4
3
1
2
0
3
3
3
2
1
2
3
6
1
1
1
5
4
2
3
1
2
2
3
4
3
1
2
0
3
3
3
2
1
2
3
6
1
1
1
5
4
2
3
1
2
2
3
4
3
1
2
0
3
3
3
2
1
2
3
6
1
1
1
5
4
2
3
1
2
2
3
4
3
1
2
0
3
3
3
2
1
2
3
5
1
1
1
5
4
2
3
1
2
2
3
4
2
1
2
0
3
3
3
2
1
2
3
6
1
1
1
5
4
2
3
1
2
2
3
4
3
1
2
0
3
3
3
2
1
2
3
6
1
1
1
5
4
2
3
1
2
2
3
4
3
1
2
0
3
3
3
2
1
2
3
5
1
1
1
5
4
2
3
1
2
2
3
3
2
1
2
0
2
3
3
2
1
2
3
5
1
1
1
5
4
2
3
1
2
2
3
3
2
1
2
0
2
3
3
2
1
2
3
5
1
1
1
5
4
2
3
1
2
2
3
4
2
1
2
0
3
3
3
2
1
2
3
5
1
1
1
5
4
2
3
1
2
2
3
3
2
1
2
0
2
3
3
2
1
2
3
5
1
1
1
5
4
2
3
1
2
2
3
4
2
1
2
0
3
3
3
2
1
2
3
4
1
1
1
5
4
2
3
1
2
2
2
4
2
1
2
0
3
3
3
2
1
2
3
5
1
1
1
5
4
2
3
1
2
2
3
4
2
1
2
0
3
3
3
2
1
2
3
5
1
1
1
5
4
2
3
1
2
2
3
4
2
1
2
0
3
3
3
2
1
2
3
5
1
1
1
6
4
2
3
1
1
2
3
4
2
2
2
0
3
3
3
1
1
2
3
5
1
1
1
5
4
2
3
1
2
2
3
3
2
1
2
0
2
3
3
2
1
2
3
6
1
1
1
5
4
2
3
1
1
2
3
3
3
1
2
0
2
3
3
1
1
2
3
6
1
1
1
5
4
2
3
1
1
2
3
3
3
1
2
0
2
3
3
1
1
2
3
6
1
1
1
5
4
2
3
1
1
2
3
3
3
1
2
0
2
3
3
1
1
2
3
6
1
1
1
5
4
2
3
1
1
2
3
3
3
1
2
0
2
3
3
1
1
2
3
6
1
1
1
5
4
2
3
1
1
2
3
3
3
1
2
0
2
3
3
1
1
2
3
6
1
1
1
5
4
2
3
1
1
2
3
3
3
1
2
0
2
3
3
1
1
2
3
6
1
1
1
5
4
2
3
1
1
2
3
3
3
1
2
0
2
3
3
1
1
2
3
6
1
1
1
5
4
2
3
1
2
2
3
3
3
1
2
0
2
3
3
2
1
2
3
6
1
1
1
5
4
2
3
1
2
2
3
3
3
1
2
0
2
3
3
2
1
2
3
6
1
1
1
5
4
2
3
1
1
2
3
4
3
1
2
0
3
3
3
1
1
2
3
6
1
1
1
5
4
2
3
1
1
2
3
4
3
1
2
0
3
3
3
1
1
2
3
6
1
1
1
5
4
2
3
1
1
2
3
4
3
1
2
0
3
3
3
1
1
2
3
6
1
1
1
5
4
2
3
1
2
2
3
4
3
1
2
0
3
3
3
2
1
2
3
6
1
1
1
5
4
2
3
1
1
2
3
3
3
1
2
0
2
3
3
1
1
2
3
6
1
1
1
5
4
2
3
1
1
2
3
3
3
1
2
0
2
3
3
1
1
2
3
6
1
1
1
5
4
3
3
1
2
2
3
4
3
1
2
0
3
3
3
1
1
2
3
5
1
1
1
6
4
3
3
1
2
2
2
3
3
2
2
0
2
3
3
1
1
2
3
6
1
1
1
5
4
3
3
1
2
3
3
3
3
1
2
0
2
3
4
1
1
2
3
6
1
1
1
5
4
3
3
1
3
3
3
3
3
1
2
0
2
3
4
2
1
2
3
6
1
1
1
6
4
3
3
1
3
3
3
4
3
2
2
0
3
3
4
2
1
2
3
6
1
1
1
5
4
3
3
1
3
2
3
3
3
1
2
0
2
3
3
2
1
2
3
6
1
1
1
5
4
3
3
1
3
3
3
4
3
1
2
0
3
3
4
2
1
2
3
6
1
1
1
5
4
3
3
1
3
2
3
3
3
1
2
0
2
3
3
2
1
2
3
6
1
1
1
5
4
3
3
1
2
2
3
3
3
1
2
0
2
3
3
1
1
2
3
6
1
1
1
5
4
3
3
1
2
2
3
4
3
1
2
0
3
3
3
1
1
2
3
6
1
1
1
5
4
3
3
1
2
2
3
4
3
1
2
0
3
3
3
1
1
2
3
6
1
1
1
5
4
3
3
1
2
2
3
4
3
1
2
0
3
3
3
1
1
2
3
6
1
1
1
5
4
3
3
1
2
2
3
4
3
1
2
0
3
3
3
1
1
2
3
6
1
1
1
6
4
3
3
1
2
2
3
4
3
2
2
0
3
3
3
1
1
2
3
6
1
1
1
5
4
3
3
1
3
2
3
4
3
1
2
0
3
3
4
1
1
2
3
6
1
1
1
5
4
3
3
1
4
2
3
4
3
1
2
0
3
3
4
2
1
2
3
6
1
1
1
5
4
3
3
1
3
3
3
3
3
1
2
0
2
3
4
2
1
2
3
6
1
1
1
5
4
3
3
1
3
2
3
3
3
1
2
0
2
3
3
2
1
2
3
6
1
1
1
5
4
3
3
1
3
3
3
3
3
1
2
0
2
3
4
2
1
2
3
6
1
1
1
5
4
3
3
1
3
3
3
3
3
1
2
0
2
3
4
2
1
2
3
6
1
1
1
5
4
3
3
1
3
2
3
4
3
1
2
0
3
3
3
2
1
2
3
6
1
1
1
5
4
3
3
1
3
3
3
3
3
1
2
0
2
3
4
2
1
2
3
6
1
1
1
5
4
3
3
1
3
3
3
4
3
1
2
0
3
3
4
2
1
2
3
6
1
1
1
5
4
3
3
1
3
3
3
3
3
1
2
0
2
3
4
2
1
2
3
6
1
1
1
5
4
3
3
1
3
3
3
3
3
1
2
0
2
3
4
2
1
2
3
6
1
1
1
5
4
3
3
1
3
3
3
3
3
1
2
0
2
3
4
2
1
2
3
5
1
1
1
4
4
3
3
1
3
3
3
3
3
1
2
0
2
3
4
2
1
2
3
5
1
1
1
5
4
3
3
1
3
3
2
3
3
1
2
0
2
3
4
2
1
2
3
4
1
1
1
4
4
3
3
1
3
3
2
3
3
1
2
0
2
3
4
2
1
2
3
6
1
1
1
5
4
3
3
1
4
3
3
3
3
1
2
0
2
3
5
2
1
2
3
6
1
1
1
5
4
3
3
1
3
3
3
3
3
1
2
0
2
3
4
2
1
2
3
5
1
1
1
4
4
3
3
1
3
3
3
3
3
1
2
0
2
3
4
2
1
2
3
6
1
1
1
5
4
3
3
1
4
3
3
4
3
1
2
0
3
3
5
2
1
2
3
6
1
1
1
5
4
3
3
1
4
3
3
3
3
1
2
0
2
3
5
2
1
2
3
6
1
1
1
5
4
3
3
1
3
3
3
4
3
1
2
0
3
3
4
2
1
2
3
6
1
1
1
5
4
3
3
1
4
3
3
4
3
1
2
0
3
3
5
2
1
2
3
6
1
1
1
5
4
3
3
1
4
3
3
3
3
1
2
0
2
3
5
2
1
2
3
6
1
1
1
5
4
3
3
1
4
3
3
4
3
1
2
0
3
3
5
2
1
2
3
6
1
1
1
5
4
3
3
1
4
3
3
3
3
1
2
0
2
3
5
2
1
2
3
5
1
1
1
5
4
3
3
1
4
3
2
4
3
1
2
0
3
3
5
2
1
2
3
6
1
1
1
5
4
2
3
1
3
3
3
4
3
1
2
0
3
3
5
2
1
2
3
6
1
1
1
6
4
3
3
[truncated: 3,440,049 more chars]
