# Supplementary material for: Protein compactness and interaction valency define the architecture of a biomolecular condensate across scales
Source: eLife. 2023 Jul 20;12:e80038. doi: 10.7554/eLife.80038 (PMC10406433; doi:10.7554/eLife.80038)
Supplement: Figure 2—figure supplement 1—source data 1. [file elife-80038-fig2-figsupp1-data1.zip]

Archive with 28 entries (25 files):
- Figure_2_figure_supplement_1_source_data_1/
- __MACOSX/._Figure_2_figure_supplement_1_source_data_1
- Figure_2_figure_supplement_1_source_data_1/.DS_Store
- __MACOSX/Figure_2_figure_supplement_1_source_data_1/._.DS_Store
- Figure_2_figure_supplement_1_source_data_1/panel_C_source_data_files/
- __MACOSX/Figure_2_figure_supplement_1_source_data_1/._panel_C_source_data_files
- Figure_2_figure_supplement_1_source_data_1/panels_AB_source_data_files/
- __MACOSX/Figure_2_figure_supplement_1_source_data_1/._panels_AB_source_data_files
- Figure_2_figure_supplement_1_source_data_1/panel_C_source_data_files/RtoK24_1us_md_PCNT.dat
- __MACOSX/Figure_2_figure_supplement_1_source_data_1/panel_C_source_data_files/._RtoK24_1us_md_PCNT.dat
- Figure_2_figure_supplement_1_source_data_1/panel_C_source_data_files/YtoA24_1us_md_PCNT.dat
- __MACOSX/Figure_2_figure_supplement_1_source_data_1/panel_C_source_data_files/._YtoA24_1us_md_PCNT.dat
- Figure_2_figure_supplement_1_source_data_1/panel_C_source_data_files/WT24_1us_md_PCNT.dat
- __MACOSX/Figure_2_figure_supplement_1_source_data_1/panel_C_source_data_files/._WT24_1us_md_PCNT.dat
- Figure_2_figure_supplement_1_source_data_1/panels_AB_source_data_files/WT_1us_last300ns_TOP10_sorted_INTRA.dat
- __MACOSX/Figure_2_figure_supplement_1_source_data_1/panels_AB_source_data_files/._WT_1us_last300ns_TOP10_sorted_INTRA.dat
- Figure_2_figure_supplement_1_source_data_1/panels_AB_source_data_files/Y2A_1us_last300ns_TOP10_sorted_INTER.dat
- __MACOSX/Figure_2_figure_supplement_1_source_data_1/panels_AB_source_data_files/._Y2A_1us_last300ns_TOP10_sorted_INTER.dat
- Figure_2_figure_supplement_1_source_data_1/panels_AB_source_data_files/R2K_1us_last300ns_TOP10_sorted_INTRA.dat
- __MACOSX/Figure_2_figure_supplement_1_source_data_1/panels_AB_source_data_files/._R2K_1us_last300ns_TOP10_sorted_INTRA.dat
- Figure_2_figure_supplement_1_source_data_1/panels_AB_source_data_files/R2K_1us_last300ns_TOP10_sorted_INTER.dat
- __MACOSX/Figure_2_figure_supplement_1_source_data_1/panels_AB_source_data_files/._R2K_1us_last300ns_TOP10_sorted_INTER.dat
- Figure_2_figure_supplement_1_source_data_1/panels_AB_source_data_files/Y2A_1us_last300ns_TOP10_sorted_INTRA.dat
- __MACOSX/Figure_2_figure_supplement_1_source_data_1/panels_AB_source_data_files/._Y2A_1us_last300ns_TOP10_sorted_INTRA.dat
- Figure_2_figure_supplement_1_source_data_1/panels_AB_source_data_files/WT_1us_last300ns_TOP10_sorted_INTER.dat
- __MACOSX/Figure_2_figure_supplement_1_source_data_1/panels_AB_source_data_files/._WT_1us_last300ns_TOP10_sorted_INTER.dat
- Figure_2_figure_supplement_1_source_data_1/panels_AB_source_data_files/summary_table.xlsx
- __MACOSX/Figure_2_figure_supplement_1_source_data_1/panels_AB_source_data_files/._summary_table.xlsx
