# Supplementary material for: Protein compactness and interaction valency define the architecture of a biomolecular condensate across scales
Source: eLife. 2023 Jul 20;12:e80038. doi: 10.7554/eLife.80038 (PMC10406433; doi:10.7554/eLife.80038)
Supplement: Figure 2—figure supplement 1—source data 1. [file elife-80038-fig2-figsupp1-data1.zip › Figure_2_figure_supplement_1_source_data_1/panel_C_source_data_files/YtoA24_1us_md_PCNT.dat]

0.000000e+00 0.0398551
5.000000e+00 0.0326087
1.000000e+01 0.0289855
1.500000e+01 0.0289855
2.000000e+01 0.0289855
2.500000e+01 0.0217391
3.000000e+01 0.0289855
3.500000e+01 0.0289855
4.000000e+01 0.0253623
4.500000e+01 0.0217391
5.000000e+01 0.0253623
5.500000e+01 0.0253623
6.000000e+01 0.0289855
6.500000e+01 0.0326087
7.000000e+01 0.0326087
7.500000e+01 0.0326087
8.000000e+01 0.0362319
8.500000e+01 0.0362319
9.000000e+01 0.0362319
9.500000e+01 0.0326087
1.000000e+02 0.0326087
1.050000e+02 0.0326087
1.100000e+02 0.0398551
1.150000e+02 0.0326087
1.200000e+02 0.0289855
1.250000e+02 0.0326087
1.300000e+02 0.0362319
1.350000e+02 0.0289855
1.400000e+02 0.0289855
1.450000e+02 0.0289855
1.500000e+02 0.0289855
1.550000e+02 0.0362319
1.600000e+02 0.0326087
1.650000e+02 0.0362319
1.700000e+02 0.0326087
1.750000e+02 0.0398551
1.800000e+02 0.0326087
1.850000e+02 0.0362319
1.900000e+02 0.0326087
1.950000e+02 0.0362319
2.000000e+02 0.0289855
2.050000e+02 0.0253623
2.100000e+02 0.0326087
2.150000e+02 0.0253623
2.200000e+02 0.0362319
2.250000e+02 0.0289855
2.300000e+02 0.0362319
2.350000e+02 0.0362319
2.400000e+02 0.0398551
2.450000e+02 0.0434783
2.500000e+02 0.0398551
2.550000e+02 0.0434783
2.600000e+02 0.0398551
2.650000e+02 0.0362319
2.700000e+02 0.0362319
2.750000e+02 0.0326087
2.800000e+02 0.0289855
2.850000e+02 0.0326087
2.900000e+02 0.0398551
2.950000e+02 0.0362319
3.000000e+02 0.0398551
3.050000e+02 0.0326087
3.100000e+02 0.0326087
3.150000e+02 0.0398551
3.200000e+02 0.0362319
3.250000e+02 0.0398551
3.300000e+02 0.0398551
3.350000e+02 0.0398551
3.400000e+02 0.0398551
3.450000e+02 0.0398551
3.500000e+02 0.0326087
3.550000e+02 0.0398551
3.600000e+02 0.0434783
3.650000e+02 0.0434783
3.700000e+02 0.0434783
3.750000e+02 0.0362319
3.800000e+02 0.0398551
3.850000e+02 0.0434783
3.900000e+02 0.0362319
3.950000e+02 0.0398551
4.000000e+02 0.0362319
4.050000e+02 0.0434783
4.100000e+02 0.0434783
4.150000e+02 0.0398551
4.200000e+02 0.0398551
4.250000e+02 0.0434783
4.300000e+02 0.0434783
4.350000e+02 0.0362319
4.400000e+02 0.0434783
4.450000e+02 0.0398551
4.500000e+02 0.0434783
4.550000e+02 0.0471014
4.600000e+02 0.0434783
4.650000e+02 0.0398551
4.700000e+02 0.0362319
4.750000e+02 0.0398551
4.800000e+02 0.0398551
4.850000e+02 0.0471014
4.900000e+02 0.0434783
4.950000e+02 0.0398551
5.000000e+02 0.0507246
5.050000e+02 0.0471014
5.100000e+02 0.0434783
5.150000e+02 0.0362319
5.200000e+02 0.0362319
5.250000e+02 0.0326087
5.300000e+02 0.0362319
5.350000e+02 0.0326087
5.400000e+02 0.0326087
5.450000e+02 0.0362319
5.500000e+02 0.0434783
5.550000e+02 0.0434783
5.600000e+02 0.0398551
5.650000e+02 0.0434783
5.700000e+02 0.0471014
5.750000e+02 0.0398551
5.800000e+02 0.0398551
5.850000e+02 0.0398551
5.900000e+02 0.0434783
5.950000e+02 0.0434783
6.000000e+02 0.0434783
6.050000e+02 0.0471014
6.100000e+02 0.0471014
6.150000e+02 0.0434783
6.200000e+02 0.0471014
6.250000e+02 0.0434783
6.300000e+02 0.0471014
6.350000e+02 0.0398551
6.400000e+02 0.0434783
6.450000e+02 0.0398551
6.500000e+02 0.0398551
6.550000e+02 0.0398551
6.600000e+02 0.0434783
6.650000e+02 0.0434783
6.700000e+02 0.0398551
6.750000e+02 0.0398551
6.800000e+02 0.0434783
6.850000e+02 0.0434783
6.900000e+02 0.0471014
6.950000e+02 0.0434783
7.000000e+02 0.0434783
7.050000e+02 0.0398551
7.100000e+02 0.0434783
7.150000e+02 0.0434783
7.200000e+02 0.0434783
7.250000e+02 0.0434783
7.300000e+02 0.0471014
7.350000e+02 0.0471014
7.400000e+02 0.0434783
7.450000e+02 0.0398551
7.500000e+02 0.0434783
7.550000e+02 0.0398551
7.600000e+02 0.0471014
7.650000e+02 0.0471014
7.700000e+02 0.0471014
7.750000e+02 0.0507246
7.800000e+02 0.0507246
7.850000e+02 0.0434783
7.900000e+02 0.0471014
7.950000e+02 0.0507246
8.000000e+02 0.0434783
8.050000e+02 0.0398551
8.100000e+02 0.0471014
8.150000e+02 0.0507246
8.200000e+02 0.0471014
8.250000e+02 0.0434783
8.300000e+02 0.0543478
8.350000e+02 0.0507246
8.400000e+02 0.0434783
8.450000e+02 0.0471014
8.500000e+02 0.0471014
8.550000e+02 0.0434783
8.600000e+02 0.0507246
8.650000e+02 0.057971
8.700000e+02 0.0434783
8.750000e+02 0.0434783
8.800000e+02 0.0434783
8.850000e+02 0.0507246
8.900000e+02 0.0434783
8.950000e+02 0.0507246
9.000000e+02 0.0543478
9.050000e+02 0.0434783
9.100000e+02 0.0507246
9.150000e+02 0.0398551
9.200000e+02 0.0471014
9.250000e+02 0.0434783
9.300000e+02 0.0507246
9.350000e+02 0.0507246
9.400000e+02 0.0507246
9.450000e+02 0.0543478
9.500000e+02 0.0543478
9.550000e+02 0.057971
9.600000e+02 0.057971
9.650000e+02 0.0507246
9.700000e+02 0.0471014
9.750000e+02 0.0543478
9.800000e+02 0.0543478
9.850000e+02 0.0615942
9.900000e+02 0.057971
9.950000e+02 0.0543478
1.000000e+03 0.057971
1.005000e+03 0.0688406
1.010000e+03 0.057971
1.015000e+03 0.0615942
1.020000e+03 0.0652174
1.025000e+03 0.057971
1.030000e+03 0.0615942
1.035000e+03 0.0652174
1.040000e+03 0.0615942
1.045000e+03 0.0688406
1.050000e+03 0.0652174
1.055000e+03 0.0688406
1.060000e+03 0.0724638
1.065000e+03 0.0652174
1.070000e+03 0.0688406
1.075000e+03 0.0724638
1.080000e+03 0.0724638
1.085000e+03 0.0724638
1.090000e+03 0.0724638
1.095000e+03 0.0724638
1.100000e+03 0.0724638
1.105000e+03 0.0724638
1.110000e+03 0.0652174
1.115000e+03 0.0724638
1.120000e+03 0.0652174
1.125000e+03 0.0688406
1.130000e+03 0.0688406
1.135000e+03 0.0688406
1.140000e+03 0.0652174
1.145000e+03 0.0688406
1.150000e+03 0.0688406
1.155000e+03 0.0688406
1.160000e+03 0.0652174
1.165000e+03 0.0652174
1.170000e+03 0.0652174
1.175000e+03 0.0652174
1.180000e+03 0.0615942
1.185000e+03 0.0688406
1.190000e+03 0.0688406
1.195000e+03 0.0652174
1.200000e+03 0.0688406
1.205000e+03 0.0688406
1.210000e+03 0.0724638
1.215000e+03 0.0688406
1.220000e+03 0.0652174
1.225000e+03 0.0652174
1.230000e+03 0.0615942
1.235000e+03 0.0652174
1.240000e+03 0.0615942
1.245000e+03 0.0615942
1.250000e+03 0.0615942
1.255000e+03 0.0652174
1.260000e+03 0.0615942
1.265000e+03 0.0652174
1.270000e+03 0.0615942
1.275000e+03 0.0688406
1.280000e+03 0.0688406
1.285000e+03 0.0652174
1.290000e+03 0.0652174
1.295000e+03 0.0688406
1.300000e+03 0.0615942
1.305000e+03 0.0688406
1.310000e+03 0.0615942
1.315000e+03 0.0615942
1.320000e+03 0.0615942
1.325000e+03 0.0688406
1.330000e+03 0.0652174
1.335000e+03 0.0543478
1.340000e+03 0.0615942
1.345000e+03 0.0615942
1.350000e+03 0.057971
1.355000e+03 0.0615942
1.360000e+03 0.0615942
1.365000e+03 0.057971
1.370000e+03 0.0615942
1.375000e+03 0.0507246
1.380000e+03 0.0507246
1.385000e+03 0.0543478
1.390000e+03 0.0543478
1.395000e+03 0.0543478
1.400000e+03 0.0543478
1.405000e+03 0.0543478
1.410000e+03 0.0543478
1.415000e+03 0.0543478
1.420000e+03 0.0507246
1.425000e+03 0.0507246
1.430000e+03 0.0434783
1.435000e+03 0.0471014
1.440000e+03 0.0471014
1.445000e+03 0.0471014
1.450000e+03 0.0471014
1.455000e+03 0.0507246
1.460000e+03 0.0507246
1.465000e+03 0.0507246
1.470000e+03 0.0471014
1.475000e+03 0.0434783
1.480000e+03 0.0471014
1.485000e+03 0.0471014
1.490000e+03 0.0471014
1.495000e+03 0.0471014
1.500000e+03 0.0507246
1.505000e+03 0.0543478
1.510000e+03 0.0507246
1.515000e+03 0.0543478
1.520000e+03 0.0507246
1.525000e+03 0.0507246
1.530000e+03 0.0543478
1.535000e+03 0.0615942
1.540000e+03 0.0507246
1.545000e+03 0.0507246
1.550000e+03 0.0543478
1.555000e+03 0.057971
1.560000e+03 0.057971
1.565000e+03 0.0543478
1.570000e+03 0.0507246
1.575000e+03 0.0507246
1.580000e+03 0.0543478
1.585000e+03 0.0543478
1.590000e+03 0.0543478
1.595000e+03 0.0615942
1.600000e+03 0.057971
1.605000e+03 0.0615942
1.610000e+03 0.0543478
1.615000e+03 0.0543478
1.620000e+03 0.0543478
1.625000e+03 0.0615942
1.630000e+03 0.0615942
1.635000e+03 0.057971
1.640000e+03 0.057971
1.645000e+03 0.057971
1.650000e+03 0.057971
1.655000e+03 0.0543478
1.660000e+03 0.0615942
1.665000e+03 0.057971
1.670000e+03 0.0615942
1.675000e+03 0.0543478
1.680000e+03 0.057971
1.685000e+03 0.057971
1.690000e+03 0.0615942
1.695000e+03 0.0543478
1.700000e+03 0.0615942
1.705000e+03 0.0615942
1.710000e+03 0.0615942
1.715000e+03 0.0615942
1.720000e+03 0.057971
1.725000e+03 0.057971
1.730000e+03 0.0615942
1.735000e+03 0.0652174
1.740000e+03 0.0615942
1.745000e+03 0.0615942
1.750000e+03 0.0615942
1.755000e+03 0.0615942
1.760000e+03 0.0652174
1.765000e+03 0.0652174
1.770000e+03 0.057971
1.775000e+03 0.0543478
1.780000e+03 0.057971
1.785000e+03 0.057971
1.790000e+03 0.0543478
1.795000e+03 0.0507246
1.800000e+03 0.057971
1.805000e+03 0.057971
1.810000e+03 0.0615942
1.815000e+03 0.057971
1.820000e+03 0.057971
1.825000e+03 0.0543478
1.830000e+03 0.057971
1.835000e+03 0.057971
1.840000e+03 0.0543478
1.845000e+03 0.0543478
1.850000e+03 0.0543478
1.855000e+03 0.0543478
1.860000e+03 0.0471014
1.865000e+03 0.0471014
1.870000e+03 0.0507246
1.875000e+03 0.0471014
1.880000e+03 0.0543478
1.885000e+03 0.0543478
1.890000e+03 0.0434783
1.895000e+03 0.0507246
1.900000e+03 0.0507246
1.905000e+03 0.0507246
1.910000e+03 0.0471014
1.915000e+03 0.0434783
1.920000e+03 0.0434783
1.925000e+03 0.0434783
1.930000e+03 0.0398551
1.935000e+03 0.0507246
1.940000e+03 0.0507246
1.945000e+03 0.0507246
1.950000e+03 0.0471014
1.955000e+03 0.0434783
1.960000e+03 0.0507246
1.965000e+03 0.0507246
1.970000e+03 0.0507246
1.975000e+03 0.0543478
1.980000e+03 0.0471014
1.985000e+03 0.0471014
1.990000e+03 0.0507246
1.995000e+03 0.0543478
2.000000e+03 0.0543478
2.005000e+03 0.0471014
2.010000e+03 0.0434783
2.015000e+03 0.0434783
2.020000e+03 0.0434783
2.025000e+03 0.0398551
2.030000e+03 0.0398551
2.035000e+03 0.0434783
2.040000e+03 0.0507246
2.045000e+03 0.0471014
2.050000e+03 0.0471014
2.055000e+03 0.0471014
2.060000e+03 0.0507246
2.065000e+03 0.0507246
2.070000e+03 0.0507246
2.075000e+03 0.0471014
2.080000e+03 0.0471014
2.085000e+03 0.0507246
2.090000e+03 0.0471014
2.095000e+03 0.0434783
2.100000e+03 0.0471014
2.105000e+03 0.0471014
2.110000e+03 0.0471014
2.115000e+03 0.0434783
2.120000e+03 0.0434783
2.125000e+03 0.0434783
2.130000e+03 0.0507246
2.135000e+03 0.0507246
2.140000e+03 0.0507246
2.145000e+03 0.0471014
2.150000e+03 0.0543478
2.155000e+03 0.0507246
2.160000e+03 0.0507246
2.165000e+03 0.0507246
2.170000e+03 0.0507246
2.175000e+03 0.0471014
2.180000e+03 0.0507246
2.185000e+03 0.0471014
2.190000e+03 0.0434783
2.195000e+03 0.0471014
2.200000e+03 0.0434783
2.205000e+03 0.0471014
2.210000e+03 0.0434783
2.215000e+03 0.0434783
2.220000e+03 0.0507246
2.225000e+03 0.0471014
2.230000e+03 0.0507246
2.235000e+03 0.0543478
2.240000e+03 0.0434783
2.245000e+03 0.0507246
2.250000e+03 0.0507246
2.255000e+03 0.0507246
2.260000e+03 0.0507246
2.265000e+03 0.0471014
2.270000e+03 0.0507246
2.275000e+03 0.0507246
2.280000e+03 0.0434783
2.285000e+03 0.0471014
2.290000e+03 0.0434783
2.295000e+03 0.0471014
2.300000e+03 0.0471014
2.305000e+03 0.0471014
2.310000e+03 0.0471014
2.315000e+03 0.0507246
2.320000e+03 0.0507246
2.325000e+03 0.0471014
2.330000e+03 0.0507246
2.335000e+03 0.0471014
2.340000e+03 0.0434783
2.345000e+03 0.0471014
2.350000e+03 0.0434783
2.355000e+03 0.0471014
2.360000e+03 0.0507246
2.365000e+03 0.0507246
2.370000e+03 0.0398551
2.375000e+03 0.0507246
2.380000e+03 0.0543478
2.385000e+03 0.0398551
2.390000e+03 0.0507246
2.395000e+03 0.057971
2.400000e+03 0.0507246
2.405000e+03 0.0543478
2.410000e+03 0.0507246
2.415000e+03 0.0434783
2.420000e+03 0.0471014
2.425000e+03 0.0434783
2.430000e+03 0.0471014
2.435000e+03 0.0471014
2.440000e+03 0.0471014
2.445000e+03 0.0434783
2.450000e+03 0.0471014
2.455000e+03 0.0471014
2.460000e+03 0.0434783
2.465000e+03 0.0471014
2.470000e+03 0.0434783
2.475000e+03 0.0362319
2.480000e+03 0.0362319
2.485000e+03 0.0471014
2.490000e+03 0.0434783
2.495000e+03 0.0398551
2.500000e+03 0.0398551
2.505000e+03 0.0362319
2.510000e+03 0.0434783
2.515000e+03 0.0398551
2.520000e+03 0.0362319
2.525000e+03 0.0398551
2.530000e+03 0.0434783
2.535000e+03 0.0434783
2.540000e+03 0.0398551
2.545000e+03 0.0398551
2.550000e+03 0.0398551
2.555000e+03 0.0434783
2.560000e+03 0.0398551
2.565000e+03 0.0471014
2.570000e+03 0.0362319
2.575000e+03 0.0362319
2.580000e+03 0.0434783
2.585000e+03 0.0434783
2.590000e+03 0.0434783
2.595000e+03 0.0434783
2.600000e+03 0.0398551
2.605000e+03 0.0362319
2.610000e+03 0.0398551
2.615000e+03 0.0398551
2.620000e+03 0.0362319
2.625000e+03 0.0398551
2.630000e+03 0.0362319
2.635000e+03 0.0398551
2.640000e+03 0.0434783
2.645000e+03 0.0434783
2.650000e+03 0.0398551
2.655000e+03 0.0434783
2.660000e+03 0.0471014
2.665000e+03 0.0434783
2.670000e+03 0.0471014
2.675000e+03 0.0471014
2.680000e+03 0.0434783
2.685000e+03 0.0471014
2.690000e+03 0.0434783
2.695000e+03 0.0543478
2.700000e+03 0.0543478
2.705000e+03 0.0434783
2.710000e+03 0.0507246
2.715000e+03 0.0434783
2.720000e+03 0.0471014
2.725000e+03 0.0507246
2.730000e+03 0.0507246
2.735000e+03 0.0507246
2.740000e+03 0.0507246
2.745000e+03 0.0507246
2.750000e+03 0.0507246
2.755000e+03 0.0507246
2.760000e+03 0.0507246
2.765000e+03 0.0507246
2.770000e+03 0.0507246
2.775000e+03 0.0543478
2.780000e+03 0.057971
2.785000e+03 0.057971
2.790000e+03 0.057971
2.795000e+03 0.057971
2.800000e+03 0.057971
2.805000e+03 0.057971
2.810000e+03 0.057971
2.815000e+03 0.057971
2.820000e+03 0.057971
2.825000e+03 0.0615942
2.830000e+03 0.0543478
2.835000e+03 0.0615942
2.840000e+03 0.0543478
2.845000e+03 0.0507246
2.850000e+03 0.0507246
2.855000e+03 0.0543478
2.860000e+03 0.0543478
2.865000e+03 0.0507246
2.870000e+03 0.0507246
2.875000e+03 0.0507246
2.880000e+03 0.0507246
2.885000e+03 0.057971
2.890000e+03 0.0543478
2.895000e+03 0.0507246
2.900000e+03 0.0507246
2.905000e+03 0.0507246
2.910000e+03 0.0471014
2.915000e+03 0.057971
2.920000e+03 0.0543478
2.925000e+03 0.0507246
2.930000e+03 0.057971
2.935000e+03 0.057971
2.940000e+03 0.057971
2.945000e+03 0.0543478
2.950000e+03 0.0471014
2.955000e+03 0.0434783
2.960000e+03 0.0434783
2.965000e+03 0.0507246
2.970000e+03 0.0471014
2.975000e+03 0.0507246
2.980000e+03 0.0507246
2.985000e+03 0.0507246
2.990000e+03 0.0434783
2.995000e+03 0.0471014
3.000000e+03 0.0398551
3.005000e+03 0.0434783
3.010000e+03 0.0398551
3.015000e+03 0.0434783
3.020000e+03 0.0434783
3.025000e+03 0.0434783
3.030000e+03 0.0434783
3.035000e+03 0.0434783
3.040000e+03 0.0471014
3.045000e+03 0.0471014
3.050000e+03 0.0434783
3.055000e+03 0.0398551
3.060000e+03 0.0398551
3.065000e+03 0.0471014
3.070000e+03 0.0471014
3.075000e+03 0.0434783
3.080000e+03 0.0398551
3.085000e+03 0.0434783
3.090000e+03 0.0434783
3.095000e+03 0.0434783
3.100000e+03 0.0471014
3.105000e+03 0.0471014
3.110000e+03 0.0471014
3.115000e+03 0.0471014
3.120000e+03 0.0471014
3.125000e+03 0.0507246
3.130000e+03 0.0507246
3.135000e+03 0.0471014
3.140000e+03 0.0471014
3.145000e+03 0.0507246
3.150000e+03 0.0471014
3.155000e+03 0.0471014
3.160000e+03 0.0507246
3.165000e+03 0.0434783
3.170000e+03 0.0434783
3.175000e+03 0.0471014
3.180000e+03 0.0507246
3.185000e+03 0.0507246
3.190000e+03 0.0543478
3.195000e+03 0.0543478
3.200000e+03 0.0507246
3.205000e+03 0.0507246
3.210000e+03 0.0543478
3.215000e+03 0.0543478
3.220000e+03 0.0543478
3.225000e+03 0.0543478
3.230000e+03 0.0471014
3.235000e+03 0.0434783
3.240000e+03 0.0362319
3.245000e+03 0.0362319
3.250000e+03 0.0398551
3.255000e+03 0.0362319
3.260000e+03 0.0362319
3.265000e+03 0.0326087
3.270000e+03 0.0471014
3.275000e+03 0.0434783
3.280000e+03 0.0434783
3.285000e+03 0.0434783
3.290000e+03 0.0398551
3.295000e+03 0.0326087
3.300000e+03 0.0398551
3.305000e+03 0.0434783
3.310000e+03 0.0362319
3.315000e+03 0.0398551
3.320000e+03 0.0362319
3.325000e+03 0.0434783
3.330000e+03 0.0434783
3.335000e+03 0.0434783
3.340000e+03 0.0434783
3.345000e+03 0.0471014
3.350000e+03 0.0434783
3.355000e+03 0.0398551
3.360000e+03 0.0434783
3.365000e+03 0.0507246
3.370000e+03 0.0471014
3.375000e+03 0.0398551
3.380000e+03 0.0434783
3.385000e+03 0.0434783
3.390000e+03 0.0398551
3.395000e+03 0.0434783
3.400000e+03 0.0434783
3.405000e+03 0.0398551
3.410000e+03 0.0471014
3.415000e+03 0.0507246
3.420000e+03 0.0507246
3.425000e+03 0.0507246
3.430000e+03 0.0434783
3.435000e+03 0.0507246
3.440000e+03 0.0507246
3.445000e+03 0.0471014
3.450000e+03 0.0507246
3.455000e+03 0.0507246
3.460000e+03 0.0507246
3.465000e+03 0.0471014
3.470000e+03 0.0434783
3.475000e+03 0.0434783
3.480000e+03 0.0471014
3.485000e+03 0.0471014
3.490000e+03 0.0434783
3.495000e+03 0.0434783
3.500000e+03 0.0434783
3.505000e+03 0.0471014
3.510000e+03 0.0471014
3.515000e+03 0.0471014
3.520000e+03 0.0434783
3.525000e+03 0.0434783
3.530000e+03 0.0471014
3.535000e+03 0.0398551
3.540000e+03 0.0471014
3.545000e+03 0.0471014
3.550000e+03 0.0471014
3.555000e+03 0.0471014
3.560000e+03 0.0434783
3.565000e+03 0.0434783
3.570000e+03 0.0434783
3.575000e+03 0.0434783
3.580000e+03 0.0434783
3.585000e+03 0.0434783
3.590000e+03 0.0434783
3.595000e+03 0.0471014
3.600000e+03 0.0507246
3.605000e+03 0.0471014
3.610000e+03 0.0471014
3.615000e+03 0.0507246
3.620000e+03 0.0434783
3.625000e+03 0.0507246
3.630000e+03 0.0434783
3.635000e+03 0.0434783
3.640000e+03 0.0471014
3.645000e+03 0.0434783
3.650000e+03 0.0434783
3.655000e+03 0.0434783
3.660000e+03 0.0398551
3.665000e+03 0.0398551
3.670000e+03 0.0434783
3.675000e+03 0.0434783
3.680000e+03 0.0398551
3.685000e+03 0.0362319
3.690000e+03 0.0434783
3.695000e+03 0.0507246
3.700000e+03 0.0507246
3.705000e+03 0.0434783
3.710000e+03 0.0471014
3.715000e+03 0.0434783
3.720000e+03 0.0471014
3.725000e+03 0.0471014
3.730000e+03 0.0471014
3.735000e+03 0.0434783
3.740000e+03 0.0434783
3.745000e+03 0.0471014
3.750000e+03 0.0543478
3.755000e+03 0.0543478
3.760000e+03 0.0543478
3.765000e+03 0.0543478
3.770000e+03 0.0543478
3.775000e+03 0.0471014
3.780000e+03 0.0471014
3.785000e+03 0.0507246
3.790000e+03 0.0543478
3.795000e+03 0.0471014
3.800000e+03 0.0507246
3.805000e+03 0.0507246
3.810000e+03 0.0507246
3.815000e+03 0.0471014
3.820000e+03 0.0471014
3.825000e+03 0.0471014
3.830000e+03 0.0434783
3.835000e+03 0.0398551
3.840000e+03 0.0398551
3.845000e+03 0.0398551
3.850000e+03 0.0398551
3.855000e+03 0.0434783
3.860000e+03 0.0398551
3.865000e+03 0.0398551
3.870000e+03 0.0398551
3.875000e+03 0.0434783
3.880000e+03 0.0471014
3.885000e+03 0.0434783
3.890000e+03 0.0434783
3.895000e+03 0.0434783
3.900000e+03 0.0434783
3.905000e+03 0.0471014
3.910000e+03 0.0471014
3.915000e+03 0.0434783
3.920000e+03 0.0434783
3.925000e+03 0.0398551
3.930000e+03 0.0398551
3.935000e+03 0.0434783
3.940000e+03 0.0471014
3.945000e+03 0.0434783
3.950000e+03 0.0434783
3.955000e+03 0.0434783
3.960000e+03 0.0398551
3.965000e+03 0.0398551
3.970000e+03 0.0434783
3.975000e+03 0.0471014
3.980000e+03 0.0398551
3.985000e+03 0.0507246
3.990000e+03 0.0434783
3.995000e+03 0.0471014
4.000000e+03 0.0471014
4.005000e+03 0.0398551
4.010000e+03 0.0434783
4.015000e+03 0.0434783
4.020000e+03 0.0398551
4.025000e+03 0.0398551
4.030000e+03 0.0434783
4.035000e+03 0.0434783
4.040000e+03 0.0434783
4.045000e+03 0.0471014
4.050000e+03 0.0326087
4.055000e+03 0.0434783
4.060000e+03 0.0398551
4.065000e+03 0.0362319
4.070000e+03 0.0398551
4.075000e+03 0.0398551
4.080000e+03 0.0398551
4.085000e+03 0.0326087
4.090000e+03 0.0362319
4.095000e+03 0.0362319
4.100000e+03 0.0398551
4.105000e+03 0.0362319
4.110000e+03 0.0398551
4.115000e+03 0.0398551
4.120000e+03 0.0398551
4.125000e+03 0.0434783
4.130000e+03 0.0398551
4.135000e+03 0.0398551
4.140000e+03 0.0471014
4.145000e+03 0.0398551
4.150000e+03 0.0471014
4.155000e+03 0.0434783
4.160000e+03 0.0362319
4.165000e+03 0.0398551
4.170000e+03 0.0471014
4.175000e+03 0.0434783
4.180000e+03 0.0398551
4.185000e+03 0.0471014
4.190000e+03 0.0434783
4.195000e+03 0.0434783
4.200000e+03 0.0507246
4.205000e+03 0.0434783
4.210000e+03 0.057971
4.215000e+03 0.0507246
4.220000e+03 0.0507246
4.225000e+03 0.0543478
4.230000e+03 0.0543478
4.235000e+03 0.0543478
4.240000e+03 0.0507246
4.245000e+03 0.0543478
4.250000e+03 0.057971
4.255000e+03 0.0507246
4.260000e+03 0.057971
4.265000e+03 0.0543478
4.270000e+03 0.0543478
4.275000e+03 0.0543478
4.280000e+03 0.0507246
4.285000e+03 0.0507246
4.290000e+03 0.0543478
4.295000e+03 0.0543478
4.300000e+03 0.0471014
4.305000e+03 0.0471014
4.310000e+03 0.0471014
4.315000e+03 0.0471014
4.320000e+03 0.0434783
4.325000e+03 0.0434783
4.330000e+03 0.0507246
4.335000e+03 0.0543478
4.340000e+03 0.0507246
4.345000e+03 0.0434783
4.350000e+03 0.0543478
4.355000e+03 0.0507246
4.360000e+03 0.0471014
4.365000e+03 0.0434783
4.370000e+03 0.0471014
4.375000e+03 0.0507246
4.380000e+03 0.0507246
4.385000e+03 0.0471014
4.390000e+03 0.0471014
4.395000e+03 0.0471014
4.400000e+03 0.0434783
4.405000e+03 0.0471014
4.410000e+03 0.0471014
4.415000e+03 0.0471014
4.420000e+03 0.0471014
4.425000e+03 0.0507246
4.430000e+03 0.0471014
4.435000e+03 0.0398551
4.440000e+03 0.0507246
4.445000e+03 0.0434783
4.450000e+03 0.0434783
4.455000e+03 0.0434783
4.460000e+03 0.0398551
4.465000e+03 0.0434783
4.470000e+03 0.0471014
4.475000e+03 0.0434783
4.480000e+03 0.0398551
4.485000e+03 0.0398551
4.490000e+03 0.0398551
4.495000e+03 0.0398551
4.500000e+03 0.0362319
4.505000e+03 0.0362319
4.510000e+03 0.0362319
4.515000e+03 0.0362319
4.520000e+03 0.0434783
4.525000e+03 0.0434783
4.530000e+03 0.0434783
4.535000e+03 0.0398551
4.540000e+03 0.0398551
4.545000e+03 0.0398551
4.550000e+03 0.0398551
4.555000e+03 0.0362319
4.560000e+03 0.0362319
4.565000e+03 0.0362319
4.570000e+03 0.0362319
4.575000e+03 0.0362319
4.580000e+03 0.0398551
4.585000e+03 0.0434783
4.590000e+03 0.0434783
4.595000e+03 0.0398551
4.600000e+03 0.0398551
4.605000e+03 0.0434783
4.610000e+03 0.0398551
4.615000e+03 0.0398551
4.620000e+03 0.0362319
4.625000e+03 0.0362319
4.630000e+03 0.0362319
4.635000e+03 0.0362319
4.640000e+03 0.0362319
4.645000e+03 0.0362319
4.650000e+03 0.0362319
4.655000e+03 0.0362319
4.660000e+03 0.0362319
4.665000e+03 0.0362319
4.670000e+03 0.0362319
4.675000e+03 0.0362319
4.680000e+03 0.0362319
4.685000e+03 0.0398551
4.690000e+03 0.0362319
4.695000e+03 0.0362319
4.700000e+03 0.0362319
4.705000e+03 0.0362319
4.710000e+03 0.0398551
4.715000e+03 0.0398551
4.720000e+03 0.0398551
4.725000e+03 0.0434783
4.730000e+03 0.0434783
4.735000e+03 0.0398551
4.740000e+03 0.0434783
4.745000e+03 0.0507246
4.750000e+03 0.0471014
4.755000e+03 0.0471014
4.760000e+03 0.0471014
4.765000e+03 0.0434783
4.770000e+03 0.0434783
4.775000e+03 0.0507246
4.780000e+03 0.0471014
4.785000e+03 0.0434783
4.790000e+03 0.0434783
4.795000e+03 0.0471014
4.800000e+03 0.0398551
4.805000e+03 0.0434783
4.810000e+03 0.0434783
4.815000e+03 0.0434783
4.820000e+03 0.0398551
4.825000e+03 0.0398551
4.830000e+03 0.0398551
4.835000e+03 0.0398551
4.840000e+03 0.0398551
4.845000e+03 0.0398551
4.850000e+03 0.0471014
4.855000e+03 0.0471014
4.860000e+03 0.0471014
4.865000e+03 0.0471014
4.870000e+03 0.0507246
4.875000e+03 0.0434783
4.880000e+03 0.0434783
4.885000e+03 0.0471014
4.890000e+03 0.0471014
4.895000e+03 0.0471014
4.900000e+03 0.0471014
4.905000e+03 0.0434783
4.910000e+03 0.0434783
4.915000e+03 0.0434783
4.920000e+03 0.0434783
4.925000e+03 0.0471014
4.930000e+03 0.0434783
4.935000e+03 0.0471014
4.940000e+03 0.0471014
4.945000e+03 0.0434783
4.950000e+03 0.0434783
4.955000e+03 0.0434783
4.960000e+03 0.0434783
4.965000e+03 0.0434783
4.970000e+03 0.0434783
4.975000e+03 0.0434783
4.980000e+03 0.0434783
4.985000e+03 0.0434783
4.990000e+03 0.0434783
4.995000e+03 0.0398551
5.000000e+03 0.0434783
5.005000e+03 0.0434783
5.010000e+03 0.0471014
5.015000e+03 0.0434783
5.020000e+03 0.0507246
5.025000e+03 0.0471014
5.030000e+03 0.0543478
5.035000e+03 0.0507246
5.040000e+03 0.0471014
5.045000e+03 0.0471014
5.050000e+03 0.0471014
5.055000e+03 0.0471014
5.060000e+03 0.0507246
5.065000e+03 0.0507246
5.070000e+03 0.0507246
5.075000e+03 0.0507246
5.080000e+03 0.0507246
5.085000e+03 0.0471014
5.090000e+03 0.0434783
5.095000e+03 0.0434783
5.100000e+03 0.0434783
5.105000e+03 0.0434783
5.110000e+03 0.0471014
5.115000e+03 0.0471014
5.120000e+03 0.0507246
5.125000e+03 0.0434783
5.130000e+03 0.0471014
5.135000e+03 0.0434783
5.140000e+03 0.0434783
5.145000e+03 0.0434783
5.150000e+03 0.0471014
5.155000e+03 0.0434783
5.160000e+03 0.0434783
5.165000e+03 0.0434783
5.170000e+03 0.0434783
5.175000e+03 0.0471014
5.180000e+03 0.0471014
5.185000e+03 0.0471014
5.190000e+03 0.0471014
5.195000e+03 0.0471014
5.200000e+03 0.0471014
5.205000e+03 0.0434783
5.210000e+03 0.0434783
5.215000e+03 0.0434783
5.220000e+03 0.0434783
5.225000e+03 0.0398551
5.230000e+03 0.0398551
5.235000e+03 0.0398551
5.240000e+03 0.0471014
5.245000e+03 0.0434783
5.250000e+03 0.0471014
5.255000e+03 0.0434783
5.260000e+03 0.0434783
5.265000e+03 0.0434783
5.270000e+03 0.0434783
5.275000e+03 0.0434783
5.280000e+03 0.0398551
5.285000e+03 0.0471014
5.290000e+03 0.0471014
5.295000e+03 0.0471014
5.300000e+03 0.0471014
5.305000e+03 0.0471014
5.310000e+03 0.0471014
5.315000e+03 0.0471014
5.320000e+03 0.0471014
5.325000e+03 0.0471014
5.330000e+03 0.0434783
5.335000e+03 0.0434783
5.340000e+03 0.0434783
5.345000e+03 0.0434783
5.350000e+03 0.0471014
5.355000e+03 0.0434783
5.360000e+03 0.0434783
5.365000e+03 0.0398551
5.370000e+03 0.0398551
5.375000e+03 0.0471014
5.380000e+03 0.0434783
5.385000e+03 0.0434783
5.390000e+03 0.0434783
5.395000e+03 0.0543478
5.400000e+03 0.0398551
5.405000e+03 0.0471014
5.410000e+03 0.0434783
5.415000e+03 0.0434783
5.420000e+03 0.0434783
5.425000e+03 0.0471014
5.430000e+03 0.0471014
5.435000e+03 0.0398551
5.440000e+03 0.0471014
5.445000e+03 0.0471014
5.450000e+03 0.0398551
5.455000e+03 0.0362319
5.460000e+03 0.0398551
5.465000e+03 0.0398551
5.470000e+03 0.0434783
5.475000e+03 0.0434783
5.480000e+03 0.0434783
5.485000e+03 0.0471014
5.490000e+03 0.0434783
5.495000e+03 0.0434783
5.500000e+03 0.0434783
5.505000e+03 0.0434783
5.510000e+03 0.0434783
5.515000e+03 0.0471014
5.520000e+03 0.0471014
5.525000e+03 0.0471014
5.530000e+03 0.0471014
5.535000e+03 0.0471014
5.540000e+03 0.0471014
5.545000e+03 0.0471014
5.550000e+03 0.0434783
5.555000e+03 0.0471014
5.560000e+03 0.0471014
5.565000e+03 0.0471014
5.570000e+03 0.0471014
5.575000e+03 0.0434783
5.580000e+03 0.0398551
5.585000e+03 0.0434783
5.590000e+03 0.0434783
5.595000e+03 0.0434783
5.600000e+03 0.0434783
5.605000e+03 0.0434783
5.610000e+03 0.0434783
5.615000e+03 0.0434783
5.620000e+03 0.0398551
5.625000e+03 0.0398551
5.630000e+03 0.0398551
5.635000e+03 0.0398551
5.640000e+03 0.0434783
5.645000e+03 0.0398551
5.650000e+03 0.0398551
5.655000e+03 0.0434783
5.660000e+03 0.0434783
5.665000e+03 0.0471014
5.670000e+03 0.0434783
5.675000e+03 0.0543478
5.680000e+03 0.0471014
5.685000e+03 0.0507246
5.690000e+03 0.0507246
5.695000e+03 0.0471014
5.700000e+03 0.0507246
5.705000e+03 0.0471014
5.710000e+03 0.0507246
5.715000e+03 0.0398551
5.720000e+03 0.0434783
5.725000e+03 0.0434783
5.730000e+03 0.0507246
5.735000e+03 0.0507246
5.740000e+03 0.0543478
5.745000e+03 0.0471014
5.750000e+03 0.0434783
5.755000e+03 0.0434783
5.760000e+03 0.0434783
5.765000e+03 0.0507246
5.770000e+03 0.0434783
5.775000e+03 0.0434783
5.780000e+03 0.0471014
5.785000e+03 0.0434783
5.790000e+03 0.0398551
5.795000e+03 0.0398551
5.800000e+03 0.0398551
5.805000e+03 0.0434783
5.810000e+03 0.0434783
5.815000e+03 0.0434783
5.820000e+03 0.0434783
5.825000e+03 0.0398551
5.830000e+03 0.0398551
5.835000e+03 0.0398551
5.840000e+03 0.0362319
5.845000e+03 0.0398551
5.850000e+03 0.0434783
5.855000e+03 0.0362319
5.860000e+03 0.0362319
5.865000e+03 0.0398551
5.870000e+03 0.0398551
5.875000e+03 0.0398551
5.880000e+03 0.0362319
5.885000e+03 0.0362319
5.890000e+03 0.0362319
5.895000e+03 0.0362319
5.900000e+03 0.0398551
5.905000e+03 0.0362319
5.910000e+03 0.0398551
5.915000e+03 0.0326087
5.920000e+03 0.0362319
5.925000e+03 0.0362319
5.930000e+03 0.0362319
5.935000e+03 0.0398551
5.940000e+03 0.0434783
5.945000e+03 0.0434783
5.950000e+03 0.0434783
5.955000e+03 0.0434783
5.960000e+03 0.0471014
5.965000e+03 0.0434783
5.970000e+03 0.0398551
5.975000e+03 0.0434783
5.980000e+03 0.0434783
5.985000e+03 0.0398551
5.990000e+03 0.0471014
5.995000e+03 0.0471014
6.000000e+03 0.0434783
6.005000e+03 0.0471014
6.010000e+03 0.0471014
6.015000e+03 0.0434783
6.020000e+03 0.0471014
6.025000e+03 0.0398551
6.030000e+03 0.0398551
6.035000e+03 0.0471014
6.040000e+03 0.0471014
6.045000e+03 0.0471014
6.050000e+03 0.0434783
6.055000e+03 0.0398551
6.060000e+03 0.0434783
6.065000e+03 0.0434783
6.070000e+03 0.0434783
6.075000e+03 0.0471014
6.080000e+03 0.0434783
6.085000e+03 0.0434783
6.090000e+03 0.0434783
6.095000e+03 0.0434783
6.100000e+03 0.0398551
6.105000e+03 0.0471014
6.110000e+03 0.0471014
6.115000e+03 0.0471014
6.120000e+03 0.0398551
6.125000e+03 0.0471014
6.130000e+03 0.0434783
6.135000e+03 0.0398551
6.140000e+03 0.0398551
6.145000e+03 0.0398551
6.150000e+03 0.0398551
6.155000e+03 0.0398551
6.160000e+03 0.0398551
6.165000e+03 0.0398551
6.170000e+03 0.0507246
6.175000e+03 0.0434783
6.180000e+03 0.0434783
6.185000e+03 0.0507246
6.190000e+03 0.0434783
6.195000e+03 0.0434783
6.200000e+03 0.0434783
6.205000e+03 0.0471014
6.210000e+03 0.0471014
6.215000e+03 0.0434783
6.220000e+03 0.0471014
6.225000e+03 0.0434783
6.230000e+03 0.0434783
6.235000e+03 0.0471014
6.240000e+03 0.0398551
6.245000e+03 0.0434783
6.250000e+03 0.0434783
6.255000e+03 0.0434783
6.260000e+03 0.0434783
6.265000e+03 0.0434783
6.270000e+03 0.0434783
6.275000e+03 0.0471014
6.280000e+03 0.0471014
6.285000e+03 0.0471014
6.290000e+03 0.0507246
6.295000e+03 0.0471014
6.300000e+03 0.0471014
6.305000e+03 0.0434783
6.310000e+03 0.0507246
6.315000e+03 0.0507246
6.320000e+03 0.0471014
6.325000e+03 0.0507246
6.330000e+03 0.0507246
6.335000e+03 0.0507246
6.340000e+03 0.0543478
6.345000e+03 0.0507246
6.350000e+03 0.0507246
6.355000e+03 0.0471014
6.360000e+03 0.0471014
6.365000e+03 0.0471014
6.370000e+03 0.0507246
6.375000e+03 0.0507246
6.380000e+03 0.0507246
6.385000e+03 0.0543478
6.390000e+03 0.0543478
6.395000e+03 0.0507246
6.400000e+03 0.0507246
6.405000e+03 0.0507246
6.410000e+03 0.0507246
6.415000e+03 0.0543478
6.420000e+03 0.0507246
6.425000e+03 0.0543478
6.430000e+03 0.0543478
6.435000e+03 0.0507246
6.440000e+03 0.0507246
6.445000e+03 0.0507246
6.450000e+03 0.0507246
6.455000e+03 0.0543478
6.460000e+03 0.0543478
6.465000e+03 0.0543478
6.470000e+03 0.057971
6.475000e+03 0.0507246
6.480000e+03 0.0471014
6.485000e+03 0.0471014
6.490000e+03 0.0543478
6.495000e+03 0.0507246
6.500000e+03 0.0471014
6.505000e+03 0.0543478
6.510000e+03 0.057971
6.515000e+03 0.0543478
6.520000e+03 0.0615942
6.525000e+03 0.057971
6.530000e+03 0.057971
6.535000e+03 0.057971
6.540000e+03 0.057971
6.545000e+03 0.057971
6.550000e+03 0.057971
6.555000e+03 0.0543478
6.560000e+03 0.0543478
6.565000e+03 0.0615942
6.570000e+03 0.0615942
6.575000e+03 0.0615942
6.580000e+03 0.0615942
6.585000e+03 0.0615942
6.590000e+03 0.0615942
6.595000e+03 0.057971
6.600000e+03 0.057971
6.605000e+03 0.057971
6.610000e+03 0.057971
6.615000e+03 0.0543478
6.620000e+03 0.0615942
6.625000e+03 0.0543478
6.630000e+03 0.057971
6.635000e+03 0.057971
6.640000e+03 0.057971
6.645000e+03 0.057971
6.650000e+03 0.057971
6.655000e+03 0.057971
6.660000e+03 0.057971
6.665000e+03 0.057971
6.670000e+03 0.057971
6.675000e+03 0.0543478
6.680000e+03 0.0615942
6.685000e+03 0.0507246
6.690000e+03 0.057971
6.695000e+03 0.057971
6.700000e+03 0.0507246
6.705000e+03 0.0507246
6.710000e+03 0.0471014
6.715000e+03 0.0507246
6.720000e+03 0.0507246
6.725000e+03 0.0434783
6.730000e+03 0.0543478
6.735000e+03 0.0507246
6.740000e+03 0.0507246
6.745000e+03 0.0507246
6.750000e+03 0.0507246
6.755000e+03 0.0507246
6.760000e+03 0.0507246
6.765000e+03 0.057971
6.770000e+03 0.057971
6.775000e+03 0.057971
6.780000e+03 0.057971
6.785000e+03 0.0543478
6.790000e+03 0.0543478
6.795000e+03 0.0543478
6.800000e+03 0.057971
6.805000e+03 0.0543478
6.810000e+03 0.057971
6.815000e+03 0.057971
6.820000e+03 0.0615942
6.825000e+03 0.0543478
6.830000e+03 0.0543478
6.835000e+03 0.0507246
6.840000e+03 0.0507246
6.845000e+03 0.0471014
6.850000e+03 0.0507246
6.855000e+03 0.0507246
6.860000e+03 0.0507246
6.865000e+03 0.0507246
6.870000e+03 0.0507246
6.875000e+03 0.0507246
6.880000e+03 0.0471014
6.885000e+03 0.0543478
6.890000e+03 0.0507246
6.895000e+03 0.0507246
6.900000e+03 0.0543478
6.905000e+03 0.0507246
6.910000e+03 0.0471014
6.915000e+03 0.0471014
6.920000e+03 0.0471014
6.925000e+03 0.0471014
6.930000e+03 0.0471014
6.935000e+03 0.0471014
6.940000e+03 0.0471014
6.945000e+03 0.0507246
6.950000e+03 0.0507246
6.955000e+03 0.0543478
6.960000e+03 0.0507246
6.965000e+03 0.0507246
6.970000e+03 0.0507246
6.975000e+03 0.0507246
6.980000e+03 0.0471014
6.985000e+03 0.0471014
6.990000e+03 0.0507246
6.995000e+03 0.0507246
7.000000e+03 0.0471014
7.005000e+03 0.0471014
7.010000e+03 0.0507246
7.015000e+03 0.0434783
7.020000e+03 0.0434783
7.025000e+03 0.0434783
7.030000e+03 0.0434783
7.035000e+03 0.0471014
7.040000e+03 0.0398551
7.045000e+03 0.0398551
7.050000e+03 0.0471014
7.055000e+03 0.0398551
7.060000e+03 0.0471014
7.065000e+03 0.0398551
7.070000e+03 0.0543478
7.075000e+03 0.0471014
7.080000e+03 0.0471014
7.085000e+03 0.0471014
7.090000e+03 0.0398551
7.095000e+03 0.0398551
7.100000e+03 0.0471014
7.105000e+03 0.0471014
7.110000e+03 0.0471014
7.115000e+03 0.0471014
7.120000e+03 0.0434783
7.125000e+03 0.0398551
7.130000e+03 0.0434783
7.135000e+03 0.0507246
7.140000e+03 0.0471014
7.145000e+03 0.0471014
7.150000e+03 0.0398551
7.155000e+03 0.0398551
7.160000e+03 0.0434783
7.165000e+03 0.0398551
7.170000e+03 0.0434783
7.175000e+03 0.0398551
7.180000e+03 0.0434783
7.185000e+03 0.0434783
7.190000e+03 0.0471014
7.195000e+03 0.0434783
7.200000e+03 0.0434783
7.205000e+03 0.0434783
7.210000e+03 0.0398551
7.215000e+03 0.0398551
7.220000e+03 0.0434783
7.225000e+03 0.0398551
7.230000e+03 0.0398551
7.235000e+03 0.0434783
7.240000e+03 0.0398551
7.245000e+03 0.0362319
7.250000e+03 0.0398551
7.255000e+03 0.0398551
7.260000e+03 0.0398551
7.265000e+03 0.0434783
7.270000e+03 0.0471014
7.275000e+03 0.0471014
7.280000e+03 0.0398551
7.285000e+03 0.0398551
7.290000e+03 0.0398551
7.295000e+03 0.0398551
7.300000e+03 0.0398551
7.305000e+03 0.0398551
7.310000e+03 0.0398551
7.315000e+03 0.0434783
7.320000e+03 0.0471014
7.325000e+03 0.0398551
7.330000e+03 0.0398551
7.335000e+03 0.0362319
7.340000e+03 0.0434783
7.345000e+03 0.0434783
7.350000e+03 0.0471014
7.355000e+03 0.0434783
7.360000e+03 0.0434783
7.365000e+03 0.0434783
7.370000e+03 0.0434783
7.375000e+03 0.0434783
7.380000e+03 0.0471014
7.385000e+03 0.0471014
7.390000e+03 0.0471014
7.395000e+03 0.0434783
7.400000e+03 0.0471014
7.405000e+03 0.0362319
7.410000e+03 0.0507246
7.415000e+03 0.0507246
7.420000e+03 0.0434783
7.425000e+03 0.0434783
7.430000e+03 0.0398551
7.435000e+03 0.0434783
7.440000e+03 0.0434783
7.445000e+03 0.0398551
7.450000e+03 0.0434783
7.455000e+03 0.0398551
7.460000e+03 0.0471014
7.465000e+03 0.0471014
7.470000e+03 0.0471014
7.475000e+03 0.0471014
7.480000e+03 0.0507246
7.485000e+03 0.0471014
7.490000e+03 0.0471014
7.495000e+03 0.0434783
7.500000e+03 0.0471014
7.505000e+03 0.0434783
7.510000e+03 0.0471014
7.515000e+03 0.0471014
7.520000e+03 0.0471014
7.525000e+03 0.0471014
7.530000e+03 0.0434783
7.535000e+03 0.0398551
7.540000e+03 0.0471014
7.545000e+03 0.0434783
7.550000e+03 0.0362319
7.555000e+03 0.0326087
7.560000e+03 0.0362319
7.565000e+03 0.0398551
7.570000e+03 0.0434783
7.575000e+03 0.0398551
7.580000e+03 0.0434783
7.585000e+03 0.0507246
7.590000e+03 0.0398551
7.595000e+03 0.0398551
7.600000e+03 0.0398551
7.605000e+03 0.0398551
7.610000e+03 0.0398551
7.615000e+03 0.0434783
7.620000e+03 0.0434783
7.625000e+03 0.0434783
7.630000e+03 0.0362319
7.635000e+03 0.0362319
7.640000e+03 0.0326087
7.645000e+03 0.0434783
7.650000e+03 0.0362319
7.655000e+03 0.0362319
7.660000e+03 0.0362319
7.665000e+03 0.0398551
7.670000e+03 0.0362319
7.675000e+03 0.0434783
7.680000e+03 0.0434783
7.685000e+03 0.0434783
7.690000e+03 0.0434783
7.695000e+03 0.0471014
7.700000e+03 0.0507246
7.705000e+03 0.0471014
7.710000e+03 0.0471014
7.715000e+03 0.0471014
7.720000e+03 0.0434783
7.725000e+03 0.0507246
7.730000e+03 0.0471014
7.735000e+03 0.0471014
7.740000e+03 0.0434783
7.745000e+03 0.0434783
7.750000e+03 0.0471014
7.755000e+03 0.0471014
7.760000e+03 0.0434783
7.765000e+03 0.0434783
7.770000e+03 0.0434783
7.775000e+03 0.0434783
7.780000e+03 0.0434783
7.785000e+03 0.0434783
7.790000e+03 0.0434783
7.795000e+03 0.0434783
7.800000e+03 0.0434783
7.805000e+03 0.0398551
7.810000e+03 0.0434783
7.815000e+03 0.0398551
7.820000e+03 0.0398551
7.825000e+03 0.0362319
7.830000e+03 0.0398551
7.835000e+03 0.0434783
7.840000e+03 0.0362319
7.845000e+03 0.0434783
7.850000e+03 0.0398551
7.855000e+03 0.0398551
7.860000e+03 0.0434783
7.865000e+03 0.0434783
7.870000e+03 0.0398551
7.875000e+03 0.0434783
7.880000e+03 0.0362319
7.885000e+03 0.0362319
7.890000e+03 0.0434783
7.895000e+03 0.0434783
7.900000e+03 0.0471014
7.905000e+03 0.0434783
7.910000e+03 0.0434783
7.915000e+03 0.0434783
7.920000e+03 0.0434783
7.925000e+03 0.0434783
7.930000e+03 0.0398551
7.935000e+03 0.0434783
7.940000e+03 0.0362319
7.945000e+03 0.0362319
7.950000e+03 0.0398551
7.955000e+03 0.0362319
7.960000e+03 0.0398551
7.965000e+03 0.0398551
7.970000e+03 0.0398551
7.975000e+03 0.0398551
7.980000e+03 0.0398551
7.985000e+03 0.0398551
7.990000e+03 0.0362319
7.995000e+03 0.0398551
8.000000e+03 0.0362319
8.005000e+03 0.0326087
8.010000e+03 0.0362319
8.015000e+03 0.0362319
8.020000e+03 0.0326087
8.025000e+03 0.0398551
8.030000e+03 0.0434783
8.035000e+03 0.0362319
8.040000e+03 0.0362319
8.045000e+03 0.0398551
8.050000e+03 0.0434783
8.055000e+03 0.0471014
8.060000e+03 0.0434783
8.065000e+03 0.0398551
8.070000e+03 0.0434783
8.075000e+03 0.0434783
8.080000e+03 0.0471014
8.085000e+03 0.0471014
8.090000e+03 0.0471014
8.095000e+03 0.0471014
8.100000e+03 0.0434783
8.105000e+03 0.0434783
8.110000e+03 0.0434783
8.115000e+03 0.0471014
8.120000e+03 0.0471014
8.125000e+03 0.0471014
8.130000e+03 0.0398551
8.135000e+03 0.0434783
8.140000e+03 0.0507246
8.145000e+03 0.0471014
8.150000e+03 0.0471014
8.155000e+03 0.0434783
8.160000e+03 0.0434783
8.165000e+03 0.0471014
8.170000e+03 0.0507246
8.175000e+03 0.0471014
8.180000e+03 0.0434783
8.185000e+03 0.0434783
8.190000e+03 0.0471014
8.195000e+03 0.0471014
8.200000e+03 0.0471014
8.205000e+03 0.0471014
8.210000e+03 0.0434783
8.215000e+03 0.0471014
8.220000e+03 0.0471014
8.225000e+03 0.0471014
8.230000e+03 0.0434783
8.235000e+03 0.0434783
8.240000e+03 0.0507246
8.245000e+03 0.0471014
8.250000e+03 0.0543478
8.255000e+03 0.0507246
8.260000e+03 0.0471014
8.265000e+03 0.0507246
8.270000e+03 0.0507246
8.275000e+03 0.0471014
8.280000e+03 0.0507246
8.285000e+03 0.0507246
8.290000e+03 0.0471014
8.295000e+03 0.0434783
8.300000e+03 0.0471014
8.305000e+03 0.0434783
8.310000e+03 0.0471014
8.315000e+03 0.0434783
8.320000e+03 0.0471014
8.325000e+03 0.0434783
8.330000e+03 0.0434783
8.335000e+03 0.0434783
8.340000e+03 0.0434783
8.345000e+03 0.0434783
8.350000e+03 0.0507246
8.355000e+03 0.0434783
8.360000e+03 0.0434783
8.365000e+03 0.0434783
8.370000e+03 0.0434783
8.375000e+03 0.0434783
8.380000e+03 0.0398551
8.385000e+03 0.0434783
8.390000e+03 0.0434783
8.395000e+03 0.0434783
8.400000e+03 0.0398551
8.405000e+03 0.0434783
8.410000e+03 0.0398551
8.415000e+03 0.0398551
8.420000e+03 0.0398551
8.425000e+03 0.0471014
8.430000e+03 0.0398551
8.435000e+03 0.0434783
8.440000e+03 0.0471014
8.445000e+03 0.0507246
8.450000e+03 0.0507246
8.455000e+03 0.0507246
8.460000e+03 0.0507246
8.465000e+03 0.0507246
8.470000e+03 0.0434783
8.475000e+03 0.0543478
8.480000e+03 0.0543478
8.485000e+03 0.0543478
8.490000e+03 0.0507246
8.495000e+03 0.0543478
8.500000e+03 0.057971
8.505000e+03 0.0543478
8.510000e+03 0.0615942
8.515000e+03 0.0507246
8.520000e+03 0.0507246
8.525000e+03 0.0543478
8.530000e+03 0.057971
8.535000e+03 0.0543478
8.540000e+03 0.0652174
8.545000e+03 0.057971
8.550000e+03 0.0543478
8.555000e+03 0.0507246
8.560000e+03 0.0543478
8.565000e+03 0.0507246
8.570000e+03 0.0507246
8.575000e+03 0.057971
8.580000e+03 0.0543478
8.585000e+03 0.057971
8.590000e+03 0.057971
8.595000e+03 0.0543478
8.600000e+03 0.0507246
8.605000e+03 0.0507246
8.610000e+03 0.0507246
8.615000e+03 0.0507246
8.620000e+03 0.0507246
8.625000e+03 0.0543478
8.630000e+03 0.0507246
8.635000e+03 0.0543478
8.640000e+03 0.0543478
8.645000e+03 0.0543478
8.650000e+03 0.0543478
8.655000e+03 0.0543478
8.660000e+03 0.0543478
8.665000e+03 0.0543478
8.670000e+03 0.0543478
8.675000e+03 0.0507246
8.680000e+03 0.0507246
8.685000e+03 0.0507246
8.690000e+03 0.0507246
8.695000e+03 0.0543478
8.700000e+03 0.0543478
8.705000e+03 0.0543478
8.710000e+03 0.0507246
8.715000e+03 0.0507246
8.720000e+03 0.0507246
8.725000e+03 0.0507246
8.730000e+03 0.0543478
8.735000e+03 0.057971
8.740000e+03 0.0543478
8.745000e+03 0.0543478
8.750000e+03 0.0471014
8.755000e+03 0.0471014
8.760000e+03 0.0471014
8.765000e+03 0.0507246
8.770000e+03 0.0507246
8.775000e+03 0.0434783
8.780000e+03 0.0434783
8.785000e+03 0.0471014
8.790000e+03 0.0471014
8.795000e+03 0.0398551
8.800000e+03 0.0434783
8.805000e+03 0.0434783
8.810000e+03 0.0471014
8.815000e+03 0.0507246
8.820000e+03 0.0471014
8.825000e+03 0.0507246
8.830000e+03 0.0471014
8.835000e+03 0.0471014
8.840000e+03 0.0543478
8.845000e+03 0.0471014
8.850000e+03 0.0434783
8.855000e+03 0.0434783
8.860000e+03 0.0434783
8.865000e+03 0.0507246
8.870000e+03 0.0398551
8.875000e+03 0.0434783
8.880000e+03 0.0434783
8.885000e+03 0.0471014
8.890000e+03 0.0434783
8.895000e+03 0.0434783
8.900000e+03 0.0434783
8.905000e+03 0.0434783
8.910000e+03 0.0434783
8.915000e+03 0.0471014
8.920000e+03 0.0434783
8.925000e+03 0.0434783
8.930000e+03 0.0434783
8.935000e+03 0.0434783
8.940000e+03 0.0434783
8.945000e+03 0.0471014
8.950000e+03 0.0471014
8.955000e+03 0.0471014
8.960000e+03 0.0507246
8.965000e+03 0.0507246
8.970000e+03 0.0507246
8.975000e+03 0.0471014
8.980000e+03 0.0471014
8.985000e+03 0.0471014
8.990000e+03 0.0471014
8.995000e+03 0.0434783
9.000000e+03 0.0434783
9.005000e+03 0.0471014
9.010000e+03 0.0434783
9.015000e+03 0.0434783
9.020000e+03 0.0434783
9.025000e+03 0.0434783
9.030000e+03 0.0507246
9.035000e+03 0.0471014
9.040000e+03 0.0471014
9.045000e+03 0.0543478
9.050000e+03 0.0507246
9.055000e+03 0.0507246
9.060000e+03 0.0543478
9.065000e+03 0.0543478
9.070000e+03 0.0543478
9.075000e+03 0.0471014
9.080000e+03 0.0543478
9.085000e+03 0.0543478
9.090000e+03 0.0507246
9.095000e+03 0.0471014
9.100000e+03 0.0471014
9.105000e+03 0.0398551
9.110000e+03 0.0471014
9.115000e+03 0.0471014
9.120000e+03 0.0507246
9.125000e+03 0.0471014
9.130000e+03 0.0434783
9.135000e+03 0.0434783
9.140000e+03 0.0398551
9.145000e+03 0.0434783
9.150000e+03 0.0434783
9.155000e+03 0.0471014
9.160000e+03 0.0471014
9.165000e+03 0.0507246
9.170000e+03 0.0471014
9.175000e+03 0.0507246
9.180000e+03 0.0507246
9.185000e+03 0.0434783
9.190000e+03 0.0434783
9.195000e+03 0.0471014
9.200000e+03 0.0398551
9.205000e+03 0.0434783
9.210000e+03 0.0434783
9.215000e+03 0.0471014
9.220000e+03 0.0434783
9.225000e+03 0.0434783
9.230000e+03 0.0471014
9.235000e+03 0.0434783
9.240000e+03 0.0471014
9.245000e+03 0.0543478
9.250000e+03 0.0434783
9.255000e+03 0.0434783
9.260000e+03 0.0471014
9.265000e+03 0.0471014
9.270000e+03 0.0471014
9.275000e+03 0.0507246
9.280000e+03 0.0471014
9.285000e+03 0.0471014
9.290000e+03 0.0471014
9.295000e+03 0.0471014
9.300000e+03 0.0434783
9.305000e+03 0.0471014
9.310000e+03 0.0471014
9.315000e+03 0.0471014
9.320000e+03 0.0471014
9.325000e+03 0.0434783
9.330000e+03 0.0398551
9.335000e+03 0.0398551
9.340000e+03 0.0434783
9.345000e+03 0.0471014
9.350000e+03 0.0398551
9.355000e+03 0.0434783
9.360000e+03 0.0434783
9.365000e+03 0.0434783
9.370000e+03 0.0398551
9.375000e+03 0.0434783
9.380000e+03 0.0471014
9.385000e+03 0.0434783
9.390000e+03 0.0398551
9.395000e+03 0.0398551
9.400000e+03 0.0471014
9.405000e+03 0.0398551
9.410000e+03 0.0398551
9.415000e+03 0.0398551
9.420000e+03 0.0398551
9.425000e+03 0.0471014
9.430000e+03 0.0434783
9.435000e+03 0.0471014
9.440000e+03 0.0398551
9.445000e+03 0.0398551
9.450000e+03 0.0434783
9.455000e+03 0.0398551
9.460000e+03 0.0434783
9.465000e+03 0.0362319
9.470000e+03 0.0362319
9.475000e+03 0.0434783
9.480000e+03 0.0398551
9.485000e+03 0.0398551
9.490000e+03 0.0398551
9.495000e+03 0.0398551
9.500000e+03 0.0398551
9.505000e+03 0.0434783
9.510000e+03 0.0362319
9.515000e+03 0.0362319
9.520000e+03 0.0434783
9.525000e+03 0.0398551
9.530000e+03 0.0434783
9.535000e+03 0.0434783
9.540000e+03 0.0434783
9.545000e+03 0.0471014
9.550000e+03 0.0434783
9.555000e+03 0.0434783
9.560000e+03 0.0434783
9.565000e+03 0.0398551
9.570000e+03 0.0434783
9.575000e+03 0.0398551
9.580000e+03 0.0398551
9.585000e+03 0.0398551
9.590000e+03 0.0398551
9.595000e+03 0.0398551
9.600000e+03 0.0398551
9.605000e+03 0.0398551
9.610000e+03 0.0398551
9.615000e+03 0.0434783
9.620000e+03 0.0434783
9.625000e+03 0.0434783
9.630000e+03 0.0434783
9.635000e+03 0.0471014
9.640000e+03 0.0434783
9.645000e+03 0.0398551
9.650000e+03 0.0398551
9.655000e+03 0.0398551
9.660000e+03 0.0398551
9.665000e+03 0.0434783
9.670000e+03 0.0398551
9.675000e+03 0.0434783
9.680000e+03 0.0471014
9.685000e+03 0.0471014
9.690000e+03 0.0398551
9.695000e+03 0.0398551
9.700000e+03 0.0434783
9.705000e+03 0.0471014
9.710000e+03 0.0471014
9.715000e+03 0.0471014
9.720000e+03 0.0471014
9.725000e+03 0.0434783
9.730000e+03 0.0434783
9.735000e+03 0.0434783
9.740000e+03 0.0471014
9.745000e+03 0.0434783
9.750000e+03 0.0434783
9.755000e+03 0.0434783
9.760000e+03 0.0434783
9.765000e+03 0.0471014
9.770000e+03 0.0434783
9.775000e+03 0.0471014
9.780000e+03 0.0543478
9.785000e+03 0.0507246
9.790000e+03 0.0543478
9.795000e+03 0.0543478
9.800000e+03 0.0507246
9.805000e+03 0.0471014
9.810000e+03 0.0471014
9.815000e+03 0.0471014
9.820000e+03 0.0471014
9.825000e+03 0.0434783
9.830000e+03 0.0471014
9.835000e+03 0.0434783
9.840000e+03 0.0471014
9.845000e+03 0.0507246
9.850000e+03 0.0507246
9.855000e+03 0.0434783
9.860000e+03 0.0507246
9.865000e+03 0.0471014
9.870000e+03 0.0471014
9.875000e+03 0.0471014
9.880000e+03 0.0471014
9.885000e+03 0.0543478
9.890000e+03 0.0471014
9.895000e+03 0.0434783
9.900000e+03 0.0507246
9.905000e+03 0.0434783
9.910000e+03 0.0434783
9.915000e+03 0.0471014
9.920000e+03 0.0434783
9.925000e+03 0.0434783
9.930000e+03 0.0434783
9.935000e+03 0.0471014
9.940000e+03 0.0471014
9.945000e+03 0.0434783
9.950000e+03 0.0434783
9.955000e+03 0.0434783
9.960000e+03 0.0434783
9.965000e+03 0.0434783
9.970000e+03 0.0434783
9.975000e+03 0.0434783
9.980000e+03 0.0434783
9.985000e+03 0.0434783
9.990000e+03 0.0434783
9.995000e+03 0.0434783
1.000000e+04 0.0434783
1.000500e+04 0.0434783
1.001000e+04 0.0434783
1.001500e+04 0.0434783
1.002000e+04 0.0434783
1.002500e+04 0.0434783
1.003000e+04 0.0471014
1.003500e+04 0.0471014
1.004000e+04 0.0471014
1.004500e+04 0.0434783
1.005000e+04 0.0434783
1.005500e+04 0.0471014
1.006000e+04 0.0471014
1.006500e+04 0.0507246
1.007000e+04 0.0507246
1.007500e+04 0.0434783
1.008000e+04 0.0434783
1.008500e+04 0.0434783
1.009000e+04 0.0507246
1.009500e+04 0.0507246
1.010000e+04 0.0507246
1.010500e+04 0.0471014
1.011000e+04 0.0471014
1.011500e+04 0.0507246
1.012000e+04 0.0434783
1.012500e+04 0.0471014
1.013000e+04 0.0434783
1.013500e+04 0.0471014
1.014000e+04 0.0471014
1.014500e+04 0.0434783
1.015000e+04 0.0507246
1.015500e+04 0.0507246
1.016000e+04 0.0434783
1.016500e+04 0.0543478
1.017000e+04 0.0507246
1.017500e+04 0.0543478
1.018000e+04 0.0471014
1.018500e+04 0.0471014
1.019000e+04 0.0507246
1.019500e+04 0.0471014
1.020000e+04 0.0507246
1.020500e+04 0.0434783
1.021000e+04 0.0471014
1.021500e+04 0.0507246
1.022000e+04 0.0543478
1.022500e+04 0.0543478
1.023000e+04 0.0543478
1.023500e+04 0.0507246
1.024000e+04 0.0543478
1.024500e+04 0.057971
1.025000e+04 0.0543478
1.025500e+04 0.057971
1.026000e+04 0.057971
1.026500e+04 0.0615942
1.027000e+04 0.057971
1.027500e+04 0.057971
1.028000e+04 0.057971
1.028500e+04 0.057971
1.029000e+04 0.0615942
1.029500e+04 0.057971
1.030000e+04 0.0543478
1.030500e+04 0.0543478
1.031000e+04 0.0543478
1.031500e+04 0.0543478
1.032000e+04 0.057971
1.032500e+04 0.0543478
1.033000e+04 0.0543478
1.033500e+04 0.0543478
1.034000e+04 0.0543478
1.034500e+04 0.0543478
1.035000e+04 0.0543478
1.035500e+04 0.0471014
1.036000e+04 0.0543478
1.036500e+04 0.0543478
1.037000e+04 0.0507246
1.037500e+04 0.0507246
1.038000e+04 0.0507246
1.038500e+04 0.0543478
1.039000e+04 0.0471014
1.039500e+04 0.0471014
1.040000e+04 0.0543478
1.040500e+04 0.057971
1.041000e+04 0.057971
1.041500e+04 0.0543478
1.042000e+04 0.0615942
1.042500e+04 0.0615942
1.043000e+04 0.0615942
1.043500e+04 0.057971
1.044000e+04 0.0543478
1.044500e+04 0.0507246
1.045000e+04 0.0543478
1.045500e+04 0.057971
1.046000e+04 0.057971
1.046500e+04 0.0615942
1.047000e+04 0.0652174
1.047500e+04 0.0652174
1.048000e+04 0.057971
1.048500e+04 0.057971
1.049000e+04 0.057971
1.049500e+04 0.057971
1.050000e+04 0.057971
1.050500e+04 0.0543478
1.051000e+04 0.0507246
1.051500e+04 0.0507246
1.052000e+04 0.0507246
1.052500e+04 0.0543478
1.053000e+04 0.0543478
1.053500e+04 0.0543478
1.054000e+04 0.0543478
1.054500e+04 0.0543478
1.055000e+04 0.0543478
1.055500e+04 0.0543478
1.056000e+04 0.0543478
1.056500e+04 0.0543478
1.057000e+04 0.0543478
1.057500e+04 0.0543478
1.058000e+04 0.0543478
1.058500e+04 0.0543478
1.059000e+04 0.0543478
1.059500e+04 0.0543478
1.060000e+04 0.0543478
1.060500e+04 0.0543478
1.061000e+04 0.0543478
1.061500e+04 0.0543478
1.062000e+04 0.0543478
1.062500e+04 0.0543478
1.063000e+04 0.0543478
1.063500e+04 0.0543478
1.064000e+04 0.0543478
1.064500e+04 0.0543478
1.065000e+04 0.057971
1.065500e+04 0.057971
1.066000e+04 0.0543478
1.066500e+04 0.057971
1.067000e+04 0.057971
1.067500e+04 0.057971
1.068000e+04 0.0543478
1.068500e+04 0.0615942
1.069000e+04 0.0615942
1.069500e+04 0.0507246
1.070000e+04 0.0543478
1.070500e+04 0.0615942
1.071000e+04 0.0615942
1.071500e+04 0.0543478
1.072000e+04 0.057971
1.072500e+04 0.0615942
1.073000e+04 0.057971
1.073500e+04 0.057971
1.074000e+04 0.057971
1.074500e+04 0.0615942
1.075000e+04 0.057971
1.075500e+04 0.0615942
1.076000e+04 0.057971
1.076500e+04 0.0615942
1.077000e+04 0.0615942
1.077500e+04 0.057971
1.078000e+04 0.0615942
1.078500e+04 0.0543478
1.079000e+04 0.0543478
1.079500e+04 0.057971
1.080000e+04 0.0615942
1.080500e+04 0.057971
1.081000e+04 0.057971
1.081500e+04 0.057971
1.082000e+04 0.057971
1.082500e+04 0.0543478
1.083000e+04 0.0543478
1.083500e+04 0.057971
1.084000e+04 0.0543478
1.084500e+04 0.0543478
1.085000e+04 0.057971
1.085500e+04 0.0543478
1.086000e+04 0.0615942
1.086500e+04 0.057971
1.087000e+04 0.057971
1.087500e+04 0.057971
1.088000e+04 0.057971
1.088500e+04 0.057971
1.089000e+04 0.057971
1.089500e+04 0.0615942
1.090000e+04 0.057971
1.090500e+04 0.057971
1.091000e+04 0.057971
1.091500e+04 0.057971
1.092000e+04 0.057971
1.092500e+04 0.057971
1.093000e+04 0.0543478
1.093500e+04 0.0543478
1.094000e+04 0.057971
1.094500e+04 0.0615942
1.095000e+04 0.0615942
1.095500e+04 0.057971
1.096000e+04 0.0615942
1.096500e+04 0.057971
1.097000e+04 0.057971
1.097500e+04 0.057971
1.098000e+04 0.0543478
1.098500e+04 0.0543478
1.099000e+04 0.0543478
1.099500e+04 0.0543478
1.100000e+04 0.0543478
1.100500e+04 0.057971
1.101000e+04 0.057971
1.101500e+04 0.0652174
1.102000e+04 0.0688406
1.102500e+04 0.0688406
1.103000e+04 0.0652174
1.103500e+04 0.0688406
1.104000e+04 0.0688406
1.104500e+04 0.0615942
1.105000e+04 0.0615942
1.105500e+04 0.0652174
1.106000e+04 0.0543478
1.106500e+04 0.0615942
1.107000e+04 0.0615942
1.107500e+04 0.0615942
1.108000e+04 0.057971
1.108500e+04 0.0615942
1.109000e+04 0.057971
1.109500e+04 0.0615942
1.110000e+04 0.0615942
1.110500e+04 0.057971
1.111000e+04 0.057971
1.111500e+04 0.0652174
1.112000e+04 0.0507246
1.112500e+04 0.0471014
1.113000e+04 0.0471014
1.113500e+04 0.0471014
1.114000e+04 0.057971
1.114500e+04 0.0615942
1.115000e+04 0.0543478
1.115500e+04 0.057971
1.116000e+04 0.0543478
1.116500e+04 0.057971
1.117000e+04 0.057971
1.117500e+04 0.057971
1.118000e+04 0.057971
1.118500e+04 0.0615942
1.119000e+04 0.0615942
1.119500e+04 0.0543478
1.120000e+04 0.0507246
1.120500e+04 0.0543478
1.121000e+04 0.0543478
1.121500e+04 0.0507246
1.122000e+04 0.0507246
1.122500e+04 0.0543478
1.123000e+04 0.057971
1.123500e+04 0.0543478
1.124000e+04 0.0543478
1.124500e+04 0.057971
1.125000e+04 0.057971
1.125500e+04 0.057971
1.126000e+04 0.057971
1.126500e+04 0.0543478
1.127000e+04 0.057971
1.127500e+04 0.0543478
1.128000e+04 0.057971
1.128500e+04 0.0543478
1.129000e+04 0.057971
1.129500e+04 0.057971
1.130000e+04 0.057971
1.130500e+04 0.0615942
1.131000e+04 0.057971
1.131500e+04 0.057971
1.132000e+04 0.057971
1.132500e+04 0.057971
1.133000e+04 0.057971
1.133500e+04 0.057971
1.134000e+04 0.057971
1.134500e+04 0.057971
1.135000e+04 0.057971
1.135500e+04 0.057971
1.136000e+04 0.057971
1.136500e+04 0.057971
1.137000e+04 0.0543478
1.137500e+04 0.057971
1.138000e+04 0.057971
1.138500e+04 0.0615942
1.139000e+04 0.0543478
1.139500e+04 0.0543478
1.140000e+04 0.057971
1.140500e+04 0.057971
1.141000e+04 0.0543478
1.141500e+04 0.057971
1.142000e+04 0.0543478
1.142500e+04 0.0543478
1.143000e+04 0.0543478
1.143500e+04 0.0543478
1.144000e+04 0.057971
1.144500e+04 0.0543478
1.145000e+04 0.0543478
1.145500e+04 0.057971
1.146000e+04 0.057971
1.146500e+04 0.057971
1.147000e+04 0.0507246
1.147500e+04 0.0543478
1.148000e+04 0.0543478
1.148500e+04 0.0543478
1.149000e+04 0.057971
1.149500e+04 0.057971
1.150000e+04 0.0615942
1.150500e+04 0.057971
1.151000e+04 0.0615942
1.151500e+04 0.0615942
1.152000e+04 0.0615942
1.152500e+04 0.0543478
1.153000e+04 0.0652174
1.153500e+04 0.0652174
1.154000e+04 0.0688406
1.154500e+04 0.0652174
1.155000e+04 0.057971
1.155500e+04 0.0615942
1.156000e+04 0.0615942
1.156500e+04 0.057971
1.157000e+04 0.0543478
1.157500e+04 0.057971
1.158000e+04 0.0543478
1.158500e+04 0.057971
1.159000e+04 0.057971
1.159500e+04 0.0615942
1.160000e+04 0.0615942
1.160500e+04 0.057971
1.161000e+04 0.057971
1.161500e+04 0.057971
1.162000e+04 0.0615942
1.162500e+04 0.057971
1.163000e+04 0.0615942
1.163500e+04 0.057971
1.164000e+04 0.0615942
1.164500e+04 0.0615942
1.165000e+04 0.057971
1.165500e+04 0.0615942
1.166000e+04 0.057971
1.166500e+04 0.057971
1.167000e+04 0.057971
1.167500e+04 0.0543478
1.168000e+04 0.057971
1.168500e+04 0.057971
1.169000e+04 0.0615942
1.169500e+04 0.0543478
1.170000e+04 0.0543478
1.170500e+04 0.0543478
1.171000e+04 0.057971
1.171500e+04 0.0543478
1.172000e+04 0.0543478
1.172500e+04 0.057971
1.173000e+04 0.0543478
1.173500e+04 0.057971
1.174000e+04 0.0543478
1.174500e+04 0.0507246
1.175000e+04 0.0507246
1.175500e+04 0.057971
1.176000e+04 0.0507246
1.176500e+04 0.0543478
1.177000e+04 0.0543478
1.177500e+04 0.0507246
1.178000e+04 0.0471014
1.178500e+04 0.0507246
1.179000e+04 0.0543478
1.179500e+04 0.0543478
1.180000e+04 0.0507246
1.180500e+04 0.0507246
1.181000e+04 0.0507246
1.181500e+04 0.0471014
1.182000e+04 0.0471014
1.182500e+04 0.0507246
1.183000e+04 0.0507246
1.183500e+04 0.0507246
1.184000e+04 0.0543478
1.184500e+04 0.0543478
1.185000e+04 0.0507246
1.185500e+04 0.0507246
1.186000e+04 0.0507246
1.186500e+04 0.0507246
1.187000e+04 0.0507246
1.187500e+04 0.0471014
1.188000e+04 0.0507246
1.188500e+04 0.0507246
1.189000e+04 0.0507246
1.189500e+04 0.0471014
1.190000e+04 0.0471014
1.190500e+04 0.0471014
1.191000e+04 0.0434783
1.191500e+04 0.0471014
1.192000e+04 0.0471014
1.192500e+04 0.0471014
1.193000e+04 0.0471014
1.193500e+04 0.0471014
1.194000e+04 0.0507246
1.194500e+04 0.0471014
1.195000e+04 0.0471014
1.195500e+04 0.0471014
1.196000e+04 0.0507246
1.196500e+04 0.0471014
1.197000e+04 0.0471014
1.197500e+04 0.0471014
1.198000e+04 0.0471014
1.198500e+04 0.0471014
1.199000e+04 0.0471014
1.199500e+04 0.0471014
1.200000e+04 0.0471014
1.200500e+04 0.0471014
1.201000e+04 0.0471014
1.201500e+04 0.0471014
1.202000e+04 0.0471014
1.202500e+04 0.0471014
1.203000e+04 0.0471014
1.203500e+04 0.0471014
1.204000e+04 0.0471014
1.204500e+04 0.0507246
1.205000e+04 0.0507246
1.205500e+04 0.0507246
1.206000e+04 0.0471014
1.206500e+04 0.0471014
1.207000e+04 0.0434783
1.207500e+04 0.0434783
1.208000e+04 0.0434783
1.208500e+04 0.0507246
1.209000e+04 0.0471014
1.209500e+04 0.0507246
1.210000e+04 0.0507246
1.210500e+04 0.0471014
1.211000e+04 0.0507246
1.211500e+04 0.0471014
1.212000e+04 0.0471014
1.212500e+04 0.0507246
1.213000e+04 0.0507246
1.213500e+04 0.0507246
1.214000e+04 0.0507246
1.214500e+04 0.0507246
1.215000e+04 0.0471014
1.215500e+04 0.0507246
1.216000e+04 0.0507246
1.216500e+04 0.0471014
1.217000e+04 0.0471014
1.217500e+04 0.0471014
1.218000e+04 0.0471014
1.218500e+04 0.0471014
1.219000e+04 0.0471014
1.219500e+04 0.0471014
1.220000e+04 0.0434783
1.220500e+04 0.0471014
1.221000e+04 0.0471014
1.221500e+04 0.0434783
1.222000e+04 0.0471014
1.222500e+04 0.0471014
1.223000e+04 0.0434783
1.223500e+04 0.0434783
1.224000e+04 0.0398551
1.224500e+04 0.0471014
1.225000e+04 0.0471014
1.225500e+04 0.0398551
1.226000e+04 0.0434783
1.226500e+04 0.0398551
1.227000e+04 0.0471014
1.227500e+04 0.0434783
1.228000e+04 0.0434783
1.228500e+04 0.0434783
1.229000e+04 0.0434783
1.229500e+04 0.0434783
1.230000e+04 0.0434783
1.230500e+04 0.0434783
1.231000e+04 0.0434783
1.231500e+04 0.0434783
1.232000e+04 0.0471014
1.232500e+04 0.0434783
1.233000e+04 0.0434783
1.233500e+04 0.0434783
1.234000e+04 0.0471014
1.234500e+04 0.0471014
1.235000e+04 0.0434783
1.235500e+04 0.0434783
1.236000e+04 0.0434783
1.236500e+04 0.0434783
1.237000e+04 0.0434783
1.237500e+04 0.0434783
1.238000e+04 0.0471014
1.238500e+04 0.0471014
1.239000e+04 0.0434783
1.239500e+04 0.0471014
1.240000e+04 0.0398551
1.240500e+04 0.0471014
1.241000e+04 0.0471014
1.241500e+04 0.0471014
1.242000e+04 0.0471014
1.242500e+04 0.0471014
1.243000e+04 0.0471014
1.243500e+04 0.0507246
1.244000e+04 0.0507246
1.244500e+04 0.0507246
1.245000e+04 0.0507246
1.245500e+04 0.0543478
1.246000e+04 0.0507246
1.246500e+04 0.0543478
1.247000e+04 0.0543478
1.247500e+04 0.0507246
1.248000e+04 0.0543478
1.248500e+04 0.057971
1.249000e+04 0.0543478
1.249500e+04 0.0543478
1.250000e+04 0.0543478
1.250500e+04 0.0507246
1.251000e+04 0.0507246
1.251500e+04 0.0507246
1.252000e+04 0.0543478
1.252500e+04 0.0543478
1.253000e+04 0.0507246
1.253500e+04 0.0543478
1.254000e+04 0.0543478
1.254500e+04 0.0543478
1.255000e+04 0.057971
1.255500e+04 0.057971
1.256000e+04 0.0543478
1.256500e+04 0.057971
1.257000e+04 0.0543478
1.257500e+04 0.0543478
1.258000e+04 0.057971
1.258500e+04 0.0543478
1.259000e+04 0.0507246
1.259500e+04 0.0507246
1.260000e+04 0.0543478
1.260500e+04 0.0543478
1.261000e+04 0.0543478
1.261500e+04 0.0507246
1.262000e+04 0.0507246
1.262500e+04 0.0471014
1.263000e+04 0.0398551
1.263500e+04 0.0471014
1.264000e+04 0.0434783
1.264500e+04 0.0434783
1.265000e+04 0.0471014
1.265500e+04 0.0398551
1.266000e+04 0.0434783
1.266500e+04 0.0434783
1.267000e+04 0.0434783
1.267500e+04 0.0434783
1.268000e+04 0.0471014
1.268500e+04 0.0434783
1.269000e+04 0.0434783
1.269500e+04 0.0507246
1.270000e+04 0.0434783
1.270500e+04 0.0471014
1.271000e+04 0.0434783
1.271500e+04 0.0471014
1.272000e+04 0.0471014
1.272500e+04 0.0434783
1.273000e+04 0.0434783
1.273500e+04 0.0471014
1.274000e+04 0.0434783
1.274500e+04 0.0471014
1.275000e+04 0.0398551
1.275500e+04 0.0434783
1.276000e+04 0.0434783
1.276500e+04 0.0434783
1.277000e+04 0.0434783
1.277500e+04 0.0434783
1.278000e+04 0.0362319
1.278500e+04 0.0398551
1.279000e+04 0.0398551
1.279500e+04 0.0398551
1.280000e+04 0.0398551
1.280500e+04 0.0398551
1.281000e+04 0.0398551
1.281500e+04 0.0434783
1.282000e+04 0.0471014
1.282500e+04 0.0507246
1.283000e+04 0.0471014
1.283500e+04 0.0507246
1.284000e+04 0.0434783
1.284500e+04 0.0471014
1.285000e+04 0.0434783
1.285500e+04 0.0471014
1.286000e+04 0.0543478
1.286500e+04 0.0543478
1.287000e+04 0.0543478
1.287500e+04 0.0507246
1.288000e+04 0.0471014
1.288500e+04 0.0434783
1.289000e+04 0.0471014
1.289500e+04 0.0434783
1.290000e+04 0.0434783
1.290500e+04 0.0471014
1.291000e+04 0.0471014
1.291500e+04 0.0507246
1.292000e+04 0.0507246
1.292500e+04 0.0543478
1.293000e+04 0.057971
1.293500e+04 0.0543478
1.294000e+04 0.0507246
1.294500e+04 0.0543478
1.295000e+04 0.0507246
1.295500e+04 0.0507246
1.296000e+04 0.0507246
1.296500e+04 0.0471014
1.297000e+04 0.0507246
1.297500e+04 0.0471014
1.298000e+04 0.0471014
1.298500e+04 0.0471014
1.299000e+04 0.0471014
1.299500e+04 0.0434783
1.300000e+04 0.0434783
1.300500e+04 0.0398551
1.301000e+04 0.0471014
1.301500e+04 0.0543478
1.302000e+04 0.0471014
1.302500e+04 0.0471014
1.303000e+04 0.0471014
1.303500e+04 0.0471014
1.304000e+04 0.0434783
1.304500e+04 0.0398551
1.305000e+04 0.0398551
1.305500e+04 0.0434783
1.306000e+04 0.0434783
1.306500e+04 0.0434783
1.307000e+04 0.0471014
1.307500e+04 0.0471014
1.308000e+04 0.0471014
1.308500e+04 0.0471014
1.309000e+04 0.0471014
1.309500e+04 0.0471014
1.310000e+04 0.0471014
1.310500e+04 0.0507246
1.311000e+04 0.0507246
1.311500e+04 0.0507246
1.312000e+04 0.0543478
1.312500e+04 0.0543478
1.313000e+04 0.0507246
1.313500e+04 0.0543478
1.314000e+04 0.0507246
1.314500e+04 0.057971
1.315000e+04 0.057971
1.315500e+04 0.0543478
1.316000e+04 0.0543478
1.316500e+04 0.057971
1.317000e+04 0.0615942
1.317500e+04 0.0615942
1.318000e+04 0.057971
1.318500e+04 0.057971
1.319000e+04 0.0543478
1.319500e+04 0.0615942
1.320000e+04 0.0543478
1.320500e+04 0.0507246
1.321000e+04 0.057971
1.321500e+04 0.0507246
1.322000e+04 0.057971
1.322500e+04 0.0615942
1.323000e+04 0.057971
1.323500e+04 0.0507246
1.324000e+04 0.0543478
1.324500e+04 0.0507246
1.325000e+04 0.0471014
1.325500e+04 0.0507246
1.326000e+04 0.0507246
1.326500e+04 0.0471014
1.327000e+04 0.0471014
1.327500e+04 0.0543478
1.328000e+04 0.0471014
1.328500e+04 0.0471014
1.329000e+04 0.0507246
1.329500e+04 0.0471014
1.330000e+04 0.0507246
1.330500e+04 0.0471014
1.331000e+04 0.0507246
1.331500e+04 0.0507246
1.332000e+04 0.0471014
1.332500e+04 0.0471014
1.333000e+04 0.0471014
1.333500e+04 0.0471014
1.334000e+04 0.0471014
1.334500e+04 0.0471014
1.335000e+04 0.0434783
1.335500e+04 0.057971
1.336000e+04 0.0507246
1.336500e+04 0.0507246
1.337000e+04 0.0471014
1.337500e+04 0.0543478
1.338000e+04 0.0471014
1.338500e+04 0.0471014
1.339000e+04 0.0507246
1.339500e+04 0.0507246
1.340000e+04 0.0543478
1.340500e+04 0.0471014
1.341000e+04 0.0507246
1.341500e+04 0.0471014
1.342000e+04 0.0507246
1.342500e+04 0.0507246
1.343000e+04 0.0507246
1.343500e+04 0.0507246
1.344000e+04 0.0507246
1.344500e+04 0.0507246
1.345000e+04 0.0507246
1.345500e+04 0.0471014
1.346000e+04 0.0471014
1.346500e+04 0.0507246
1.347000e+04 0.0471014
1.347500e+04 0.0471014
1.348000e+04 0.0507246
1.348500e+04 0.0471014
1.349000e+04 0.0507246
1.349500e+04 0.0507246
1.350000e+04 0.0543478
1.350500e+04 0.0543478
1.351000e+04 0.0543478
1.351500e+04 0.0543478
1.352000e+04 0.0543478
1.352500e+04 0.057971
1.353000e+04 0.057971
1.353500e+04 0.0543478
1.354000e+04 0.0507246
1.354500e+04 0.057971
1.355000e+04 0.057971
1.355500e+04 0.057971
1.356000e+04 0.0543478
1.356500e+04 0.0543478
1.357000e+04 0.0507246
1.357500e+04 0.0543478
1.358000e+04 0.0543478
1.358500e+04 0.0543478
1.359000e+04 0.0543478
1.359500e+04 0.0507246
1.360000e+04 0.0507246
1.360500e+04 0.0543478
1.361000e+04 0.057971
1.361500e+04 0.0507246
1.362000e+04 0.0543478
1.362500e+04 0.057971
1.363000e+04 0.0543478
1.363500e+04 0.0543478
1.364000e+04 0.057971
1.364500e+04 0.057971
1.365000e+04 0.057971
1.365500e+04 0.057971
1.366000e+04 0.057971
1.366500e+04 0.0543478
1.367000e+04 0.0543478
1.367500e+04 0.057971
1.368000e+04 0.057971
1.368500e+04 0.0543478
1.369000e+04 0.0543478
1.369500e+04 0.0543478
1.370000e+04 0.0543478
1.370500e+04 0.0543478
1.371000e+04 0.0543478
1.371500e+04 0.0543478
1.372000e+04 0.0543478
1.372500e+04 0.0543478
1.373000e+04 0.0543478
1.373500e+04 0.0543478
1.374000e+04 0.0543478
1.374500e+04 0.0507246
1.375000e+04 0.0507246
1.375500e+04 0.0471014
1.376000e+04 0.0543478
1.376500e+04 0.0471014
1.377000e+04 0.0543478
1.377500e+04 0.0543478
1.378000e+04 0.0615942
1.378500e+04 0.057971
1.379000e+04 0.0543478
1.379500e+04 0.0543478
1.380000e+04 0.0507246
1.380500e+04 0.0543478
1.381000e+04 0.0543478
1.381500e+04 0.0543478
1.382000e+04 0.0507246
1.382500e+04 0.057971
1.383000e+04 0.057971
1.383500e+04 0.0543478
1.384000e+04 0.0543478
1.384500e+04 0.0507246
1.385000e+04 0.0507246
1.385500e+04 0.0507246
1.386000e+04 0.057971
1.386500e+04 0.0543478
1.387000e+04 0.0543478
1.387500e+04 0.057971
1.388000e+04 0.0543478
1.388500e+04 0.0543478
1.389000e+04 0.0543478
1.389500e+04 0.0471014
1.390000e+04 0.0471014
1.390500e+04 0.0434783
1.391000e+04 0.0398551
1.391500e+04 0.0507246
1.392000e+04 0.0543478
1.392500e+04 0.0507246
1.393000e+04 0.0507246
1.393500e+04 0.0507246
1.394000e+04 0.0543478
1.394500e+04 0.0471014
1.395000e+04 0.0507246
1.395500e+04 0.0507246
1.396000e+04 0.0434783
1.396500e+04 0.0434783
1.397000e+04 0.0507246
1.397500e+04 0.0507246
1.398000e+04 0.0543478
1.398500e+04 0.0543478
1.399000e+04 0.0543478
1.399500e+04 0.0507246
1.400000e+04 0.0507246
1.400500e+04 0.0543478
1.401000e+04 0.0507246
1.401500e+04 0.0543478
1.402000e+04 0.0507246
1.402500e+04 0.0543478
1.403000e+04 0.0543478
1.403500e+04 0.0507246
1.404000e+04 0.057971
1.404500e+04 0.0543478
1.405000e+04 0.0507246
1.405500e+04 0.0543478
1.406000e+04 0.0543478
1.406500e+04 0.0543478
1.407000e+04 0.0543478
1.407500e+04 0.0543478
1.408000e+04 0.0543478
1.408500e+04 0.0543478
1.409000e+04 0.0507246
1.409500e+04 0.0543478
1.410000e+04 0.0507246
1.410500e+04 0.0507246
1.411000e+04 0.0471014
1.411500e+04 0.0507246
1.412000e+04 0.0471014
1.412500e+04 0.0471014
1.413000e+04 0.0471014
1.413500e+04 0.0471014
1.414000e+04 0.0471014
1.414500e+04 0.0471014
1.415000e+04 0.0471014
1.415500e+04 0.0434783
1.416000e+04 0.0434783
1.416500e+04 0.0434783
1.417000e+04 0.0434783
1.417500e+04 0.0507246
1.418000e+04 0.0507246
1.418500e+04 0.0507246
1.419000e+04 0.0507246
1.419500e+04 0.0507246
1.420000e+04 0.0434783
1.420500e+04 0.0471014
1.421000e+04 0.0434783
1.421500e+04 0.0471014
1.422000e+04 0.0507246
1.422500e+04 0.0471014
1.423000e+04 0.0507246
1.423500e+04 0.0471014
1.424000e+04 0.0471014
1.424500e+04 0.0471014
1.425000e+04 0.0471014
1.425500e+04 0.0471014
1.426000e+04 0.0471014
1.426500e+04 0.0507246
1.427000e+04 0.0471014
1.427500e+04 0.0434783
1.428000e+04 0.0434783
1.428500e+04 0.0471014
1.429000e+04 0.0471014
1.429500e+04 0.0471014
1.430000e+04 0.0434783
1.430500e+04 0.0434783
1.431000e+04 0.0434783
1.431500e+04 0.0507246
1.432000e+04 0.0471014
1.432500e+04 0.0434783
1.433000e+04 0.0398551
1.433500e+04 0.0471014
1.434000e+04 0.0471014
1.434500e+04 0.0471014
1.435000e+04 0.0471014
1.435500e+04 0.0507246
1.436000e+04 0.0471014
1.436500e+04 0.0434783
1.437000e+04 0.0507246
1.437500e+04 0.0507246
1.438000e+04 0.0471014
1.438500e+04 0.0471014
1.439000e+04 0.0471014
1.439500e+04 0.0507246
1.440000e+04 0.0507246
1.440500e+04 0.0507246
1.441000e+04 0.0434783
1.441500e+04 0.0471014
1.442000e+04 0.0434783
1.442500e+04 0.0434783
1.443000e+04 0.0507246
1.443500e+04 0.0471014
1.444000e+04 0.0471014
1.444500e+04 0.0434783
1.445000e+04 0.0434783
1.445500e+04 0.0471014
1.446000e+04 0.0471014
1.446500e+04 0.0471014
1.447000e+04 0.0434783
1.447500e+04 0.0434783
1.448000e+04 0.0434783
1.448500e+04 0.0471014
1.449000e+04 0.0471014
1.449500e+04 0.0471014
1.450000e+04 0.0471014
1.450500e+04 0.0434783
1.451000e+04 0.0434783
1.451500e+04 0.0434783
1.452000e+04 0.0434783
1.452500e+04 0.0471014
1.453000e+04 0.0471014
1.453500e+04 0.0471014
1.454000e+04 0.0398551
1.454500e+04 0.0471014
1.455000e+04 0.0471014
1.455500e+04 0.0471014
1.456000e+04 0.0507246
1.456500e+04 0.0471014
1.457000e+04 0.0507246
1.457500e+04 0.0507246
1.458000e+04 0.0507246
1.458500e+04 0.0543478
1.459000e+04 0.0543478
1.459500e+04 0.0543478
1.460000e+04 0.0543478
1.460500e+04 0.0471014
1.461000e+04 0.0507246
1.461500e+04 0.0471014
1.462000e+04 0.0543478
1.462500e+04 0.0507246
1.463000e+04 0.0507246
1.463500e+04 0.0507246
1.464000e+04 0.0543478
1.464500e+04 0.0507246
1.465000e+04 0.0507246
1.465500e+04 0.0507246
1.466000e+04 0.0471014
1.466500e+04 0.0507246
1.467000e+04 0.0507246
1.467500e+04 0.0543478
1.468000e+04 0.0543478
1.468500e+04 0.0507246
1.469000e+04 0.0507246
1.469500e+04 0.0471014
1.470000e+04 0.0434783
1.470500e+04 0.0471014
1.471000e+04 0.0471014
1.471500e+04 0.0471014
1.472000e+04 0.0507246
1.472500e+04 0.0507246
1.473000e+04 0.0471014
1.473500e+04 0.0507246
1.474000e+04 0.0543478
1.474500e+04 0.0507246
1.475000e+04 0.0507246
1.475500e+04 0.0507246
1.476000e+04 0.0507246
1.476500e+04 0.0507246
1.477000e+04 0.0507246
1.477500e+04 0.0507246
1.478000e+04 0.0471014
1.478500e+04 0.0543478
1.479000e+04 0.0507246
1.479500e+04 0.0543478
1.480000e+04 0.0543478
1.480500e+04 0.0543478
1.481000e+04 0.0543478
1.481500e+04 0.057971
1.482000e+04 0.0543478
1.482500e+04 0.0543478
1.483000e+04 0.057971
1.483500e+04 0.0615942
1.484000e+04 0.0652174
1.484500e+04 0.0615942
1.485000e+04 0.057971
1.485500e+04 0.0615942
1.486000e+04 0.0615942
1.486500e+04 0.0615942
1.487000e+04 0.057971
1.487500e+04 0.057971
1.488000e+04 0.0652174
1.488500e+04 0.0615942
1.489000e+04 0.0652174
1.489500e+04 0.0652174
1.490000e+04 0.0615942
1.490500e+04 0.0615942
1.491000e+04 0.0652174
1.491500e+04 0.057971
1.492000e+04 0.057971
1.492500e+04 0.0615942
1.493000e+04 0.0615942
1.493500e+04 0.0652174
1.494000e+04 0.0615942
1.494500e+04 0.0615942
1.495000e+04 0.0652174
1.495500e+04 0.057971
1.496000e+04 0.0615942
1.496500e+04 0.0615942
1.497000e+04 0.0652174
1.497500e+04 0.057971
1.498000e+04 0.0652174
1.498500e+04 0.0615942
1.499000e+04 0.057971
1.499500e+04 0.0615942
1.500000e+04 0.0615942
1.500500e+04 0.0652174
1.501000e+04 0.0652174
1.501500e+04 0.0652174
1.502000e+04 0.0615942
1.502500e+04 0.0615942
1.503000e+04 0.0615942
1.503500e+04 0.057971
1.504000e+04 0.057971
1.504500e+04 0.0615942
1.505000e+04 0.057971
1.505500e+04 0.057971
1.506000e+04 0.057971
1.506500e+04 0.0615942
1.507000e+04 0.0615942
1.507500e+04 0.057971
1.508000e+04 0.0615942
1.508500e+04 0.0543478
1.509000e+04 0.0543478
1.509500e+04 0.057971
1.510000e+04 0.057971
1.510500e+04 0.0615942
1.511000e+04 0.057971
1.511500e+04 0.057971
1.512000e+04 0.0615942
1.512500e+04 0.0652174
1.513000e+04 0.0652174
1.513500e+04 0.0615942
1.514000e+04 0.0615942
1.514500e+04 0.0615942
1.515000e+04 0.0652174
1.515500e+04 0.0652174
1.516000e+04 0.0652174
1.516500e+04 0.0688406
1.517000e+04 0.0688406
1.517500e+04 0.0688406
1.518000e+04 0.0652174
1.518500e+04 0.0652174
1.519000e+04 0.0615942
1.519500e+04 0.0652174
1.520000e+04 0.0615942
1.520500e+04 0.0615942
1.521000e+04 0.0615942
1.521500e+04 0.0652174
1.522000e+04 0.0652174
1.522500e+04 0.0652174
1.523000e+04 0.0652174
1.523500e+04 0.0615942
1.524000e+04 0.0688406
1.524500e+04 0.0688406
1.525000e+04 0.0688406
1.525500e+04 0.0652174
1.526000e+04 0.0652174
1.526500e+04 0.0688406
1.527000e+04 0.0652174
1.527500e+04 0.0652174
1.528000e+04 0.0615942
1.528500e+04 0.0652174
1.529000e+04 0.0652174
1.529500e+04 0.0652174
1.530000e+04 0.0652174
1.530500e+04 0.0652174
1.531000e+04 0.0652174
1.531500e+04 0.0652174
1.532000e+04 0.0688406
1.532500e+04 0.0688406
1.533000e+04 0.0688406
1.533500e+04 0.0688406
1.534000e+04 0.0688406
1.534500e+04 0.0652174
1.535000e+04 0.0615942
1.535500e+04 0.0615942
1.536000e+04 0.0615942
1.536500e+04 0.0615942
1.537000e+04 0.0615942
1.537500e+04 0.0615942
1.538000e+04 0.0615942
1.538500e+04 0.0615942
1.539000e+04 0.057971
1.539500e+04 0.0615942
1.540000e+04 0.057971
1.540500e+04 0.0615942
1.541000e+04 0.0615942
1.541500e+04 0.0615942
1.542000e+04 0.0615942
1.542500e+04 0.0615942
1.543000e+04 0.0615942
1.543500e+04 0.0652174
1.544000e+04 0.0615942
1.544500e+04 0.0615942
1.545000e+04 0.0615942
1.545500e+04 0.0615942
1.546000e+04 0.0652174
1.546500e+04 0.0615942
1.547000e+04 0.0615942
1.547500e+04 0.0615942
1.548000e+04 0.0615942
1.548500e+04 0.0652174
1.549000e+04 0.0652174
1.549500e+04 0.0652174
1.550000e+04 0.0652174
1.550500e+04 0.0688406
1.551000e+04 0.0652174
1.551500e+04 0.0652174
1.552000e+04 0.0652174
1.552500e+04 0.0652174
1.553000e+04 0.0652174
1.553500e+04 0.0652174
1.554000e+04 0.0652174
1.554500e+04 0.0615942
1.555000e+04 0.0615942
1.555500e+04 0.0652174
1.556000e+04 0.0688406
1.556500e+04 0.0688406
1.557000e+04 0.0688406
1.557500e+04 0.0688406
1.558000e+04 0.0724638
1.558500e+04 0.076087
1.559000e+04 0.0724638
1.559500e+04 0.0724638
1.560000e+04 0.076087
1.560500e+04 0.076087
1.561000e+04 0.0797101
1.561500e+04 0.0688406
1.562000e+04 0.0688406
1.562500e+04 0.0652174
1.563000e+04 0.0797101
1.563500e+04 0.0797101
1.564000e+04 0.076087
1.564500e+04 0.076087
1.565000e+04 0.0797101
1.565500e+04 0.0797101
1.566000e+04 0.076087
1.566500e+04 0.076087
1.567000e+04 0.076087
1.567500e+04 0.076087
1.568000e+04 0.0797101
1.568500e+04 0.0724638
1.569000e+04 0.0688406
1.569500e+04 0.0797101
1.570000e+04 0.0724638
1.570500e+04 0.0724638
1.571000e+04 0.0688406
1.571500e+04 0.0724638
1.572000e+04 0.0688406
1.572500e+04 0.0724638
1.573000e+04 0.076087
1.573500e+04 0.0688406
1.574000e+04 0.076087
1.574500e+04 0.0688406
1.575000e+04 0.0724638
1.575500e+04 0.0688406
1.576000e+04 0.0615942
1.576500e+04 0.0688406
1.577000e+04 0.0688406
1.577500e+04 0.0688406
1.578000e+04 0.0652174
1.578500e+04 0.0688406
1.579000e+04 0.0724638
1.579500e+04 0.0652174
1.580000e+04 0.0724638
1.580500e+04 0.0652174
1.581000e+04 0.0615942
1.581500e+04 0.0652174
1.582000e+04 0.0615942
1.582500e+04 0.0688406
1.583000e+04 0.0652174
1.583500e+04 0.0688406
1.584000e+04 0.0652174
1.584500e+04 0.0652174
1.585000e+04 0.0652174
1.585500e+04 0.0652174
1.586000e+04 0.0615942
1.586500e+04 0.0615942
1.587000e+04 0.0615942
1.587500e+04 0.0615942
1.588000e+04 0.0615942
1.588500e+04 0.0652174
1.589000e+04 0.0652174
1.589500e+04 0.0652174
1.590000e+04 0.0724638
1.590500e+04 0.0688406
1.591000e+04 0.0724638
1.591500e+04 0.0688406
1.592000e+04 0.0688406
1.592500e+04 0.0688406
1.593000e+04 0.0688406
1.593500e+04 0.0652174
1.594000e+04 0.0652174
1.594500e+04 0.0615942
1.595000e+04 0.0652174
1.595500e+04 0.0688406
1.596000e+04 0.0615942
1.596500e+04 0.0615942
1.597000e+04 0.0652174
1.597500e+04 0.0652174
1.598000e+04 0.0652174
1.598500e+04 0.0615942
1.599000e+04 0.0615942
1.599500e+04 0.0615942
1.600000e+04 0.0652174
1.600500e+04 0.0652174
1.601000e+04 0.0652174
1.601500e+04 0.0724638
1.602000e+04 0.0652174
1.602500e+04 0.0688406
1.603000e+04 0.0615942
1.603500e+04 0.0652174
1.604000e+04 0.0652174
1.604500e+04 0.057971
1.605000e+04 0.057971
1.605500e+04 0.0615942
1.606000e+04 0.0543478
1.606500e+04 0.0652174
1.607000e+04 0.0652174
1.607500e+04 0.0652174
1.608000e+04 0.0615942
1.608500e+04 0.0615942
1.609000e+04 0.0615942
1.609500e+04 0.057971
1.610000e+04 0.057971
1.610500e+04 0.057971
1.611000e+04 0.057971
1.611500e+04 0.057971
1.612000e+04 0.0615942
1.612500e+04 0.0615942
1.613000e+04 0.057971
1.613500e+04 0.057971
1.614000e+04 0.0615942
1.614500e+04 0.0615942
1.615000e+04 0.0615942
1.615500e+04 0.0652174
1.616000e+04 0.0688406
1.616500e+04 0.0688406
1.617000e+04 0.0652174
1.617500e+04 0.0652174
1.618000e+04 0.057971
1.618500e+04 0.057971
1.619000e+04 0.0615942
1.619500e+04 0.0652174
1.620000e+04 0.0652174
1.620500e+04 0.057971
1.621000e+04 0.057971
1.621500e+04 0.0615942
1.622000e+04 0.0615942
1.622500e+04 0.057971
1.623000e+04 0.057971
1.623500e+04 0.057971
1.624000e+04 0.057971
1.624500e+04 0.057971
1.625000e+04 0.0652174
1.625500e+04 0.0652174
1.626000e+04 0.0615942
1.626500e+04 0.0688406
1.627000e+04 0.0615942
1.627500e+04 0.0615942
1.628000e+04 0.0652174
1.628500e+04 0.0615942
1.629000e+04 0.0615942
1.629500e+04 0.0615942
1.630000e+04 0.0615942
1.630500e+04 0.0615942
1.631000e+04 0.0688406
1.631500e+04 0.0688406
1.632000e+04 0.0688406
1.632500e+04 0.0688406
1.633000e+04 0.0652174
1.633500e+04 0.0615942
1.634000e+04 0.0652174
1.634500e+04 0.0688406
1.635000e+04 0.0688406
1.635500e+04 0.0652174
1.636000e+04 0.0652174
1.636500e+04 0.0615942
1.637000e+04 0.0615942
1.637500e+04 0.0688406
1.638000e+04 0.0688406
1.638500e+04 0.0688406
1.639000e+04 0.0688406
1.639500e+04 0.0652174
1.640000e+04 0.0652174
1.640500e+04 0.0652174
1.641000e+04 0.0652174
1.641500e+04 0.0615942
1.642000e+04 0.0615942
1.642500e+04 0.0688406
1.643000e+04 0.0688406
1.643500e+04 0.0688406
1.644000e+04 0.0688406
1.644500e+04 0.0688406
1.645000e+04 0.0688406
1.645500e+04 0.0688406
1.646000e+04 0.0724638
1.646500e+04 0.076087
1.647000e+04 0.0652174
1.647500e+04 0.0652174
1.648000e+04 0.0652174
1.648500e+04 0.0652174
1.649000e+04 0.0688406
1.649500e+04 0.0652174
1.650000e+04 0.0652174
1.650500e+04 0.0652174
1.651000e+04 0.0652174
1.651500e+04 0.0652174
1.652000e+04 0.0652174
1.652500e+04 0.0652174
1.653000e+04 0.0652174
1.653500e+04 0.0688406
1.654000e+04 0.0688406
1.654500e+04 0.0652174
1.655000e+04 0.0615942
1.655500e+04 0.0615942
1.656000e+04 0.0615942
1.656500e+04 0.0615942
1.657000e+04 0.0615942
1.657500e+04 0.0615942
1.658000e+04 0.0615942
1.658500e+04 0.0615942
1.659000e+04 0.057971
1.659500e+04 0.0615942
1.660000e+04 0.0615942
1.660500e+04 0.0615942
1.661000e+04 0.057971
1.661500e+04 0.057971
1.662000e+04 0.057971
1.662500e+04 0.0652174
1.663000e+04 0.0652174
1.663500e+04 0.057971
1.664000e+04 0.0615942
1.664500e+04 0.0615942
1.665000e+04 0.057971
1.665500e+04 0.0615942
1.666000e+04 0.0615942
1.666500e+04 0.057971
1.667000e+04 0.0652174
1.667500e+04 0.0615942
1.668000e+04 0.0615942
1.668500e+04 0.0615942
1.669000e+04 0.057971
1.669500e+04 0.0615942
1.670000e+04 0.0615942
1.670500e+04 0.0615942
1.671000e+04 0.0615942
1.671500e+04 0.057971
1.672000e+04 0.057971
1.672500e+04 0.057971
1.673000e+04 0.057971
1.673500e+04 0.0615942
1.674000e+04 0.057971
1.674500e+04 0.057971
1.675000e+04 0.057971
1.675500e+04 0.057971
1.676000e+04 0.0615942
1.676500e+04 0.057971
1.677000e+04 0.0615942
1.677500e+04 0.0615942
1.678000e+04 0.057971
1.678500e+04 0.0615942
1.679000e+04 0.057971
1.679500e+04 0.0615942
1.680000e+04 0.057971
1.680500e+04 0.057971
1.681000e+04 0.0652174
1.681500e+04 0.057971
1.682000e+04 0.057971
1.682500e+04 0.057971
1.683000e+04 0.0652174
1.683500e+04 0.0615942
1.684000e+04 0.0688406
1.684500e+04 0.0688406
1.685000e+04 0.0652174
1.685500e+04 0.0652174
1.686000e+04 0.057971
1.686500e+04 0.057971
1.687000e+04 0.0688406
1.687500e+04 0.0615942
1.688000e+04 0.0543478
1.688500e+04 0.057971
1.689000e+04 0.057971
1.689500e+04 0.0543478
1.690000e+04 0.057971
1.690500e+04 0.057971
1.691000e+04 0.057971
1.691500e+04 0.0543478
1.692000e+04 0.0543478
1.692500e+04 0.057971
1.693000e+04 0.0543478
1.693500e+04 0.0543478
1.694000e+04 0.0543478
1.694500e+04 0.0543478
1.695000e+04 0.0543478
1.695500e+04 0.0543478
1.696000e+04 0.0543478
1.696500e+04 0.0543478
1.697000e+04 0.057971
1.697500e+04 0.057971
1.698000e+04 0.057971
1.698500e+04 0.0615942
1.699000e+04 0.0615942
1.699500e+04 0.0615942
1.700000e+04 0.0615942
1.700500e+04 0.057971
1.701000e+04 0.0615942
1.701500e+04 0.057971
1.702000e+04 0.0615942
1.702500e+04 0.0615942
1.703000e+04 0.057971
1.703500e+04 0.057971
1.704000e+04 0.057971
1.704500e+04 0.057971
1.705000e+04 0.057971
1.705500e+04 0.0543478
1.706000e+04 0.057971
1.706500e+04 0.057971
1.707000e+04 0.0543478
1.707500e+04 0.057971
1.708000e+04 0.0543478
1.708500e+04 0.057971
1.709000e+04 0.0507246
1.709500e+04 0.0543478
1.710000e+04 0.0507246
1.710500e+04 0.0543478
1.711000e+04 0.0543478
1.711500e+04 0.0543478
1.712000e+04 0.057971
1.712500e+04 0.057971
1.713000e+04 0.0543478
1.713500e+04 0.057971
1.714000e+04 0.0543478
1.714500e+04 0.0543478
1.715000e+04 0.0543478
1.715500e+04 0.0543478
1.716000e+04 0.0543478
1.716500e+04 0.057971
1.717000e+04 0.057971
1.717500e+04 0.0615942
1.718000e+04 0.0543478
1.718500e+04 0.0615942
1.719000e+04 0.057971
1.719500e+04 0.057971
1.720000e+04 0.057971
1.720500e+04 0.0543478
1.721000e+04 0.0543478
1.721500e+04 0.0543478
1.722000e+04 0.0543478
1.722500e+04 0.0507246
1.723000e+04 0.0543478
1.723500e+04 0.0543478
1.724000e+04 0.0471014
1.724500e+04 0.0507246
1.725000e+04 0.0471014
1.725500e+04 0.0434783
1.726000e+04 0.0471014
1.726500e+04 0.0471014
1.727000e+04 0.0507246
1.727500e+04 0.0507246
1.728000e+04 0.0507246
1.728500e+04 0.0543478
1.729000e+04 0.0507246
1.729500e+04 0.0543478
1.730000e+04 0.0471014
1.730500e+04 0.0507246
1.731000e+04 0.0471014
1.731500e+04 0.0507246
1.732000e+04 0.0507246
1.732500e+04 0.0471014
1.733000e+04 0.0471014
1.733500e+04 0.0471014
1.734000e+04 0.0507246
1.734500e+04 0.0507246
1.735000e+04 0.0507246
1.735500e+04 0.0507246
1.736000e+04 0.0543478
1.736500e+04 0.057971
1.737000e+04 0.0543478
1.737500e+04 0.0543478
1.738000e+04 0.0543478
1.738500e+04 0.0543478
1.739000e+04 0.0507246
1.739500e+04 0.0543478
1.740000e+04 0.0507246
1.740500e+04 0.0507246
1.741000e+04 0.0543478
1.741500e+04 0.0507246
1.742000e+04 0.0507246
1.742500e+04 0.0543478
1.743000e+04 0.0507246
1.743500e+04 0.0543478
1.744000e+04 0.0507246
1.744500e+04 0.0471014
1.745000e+04 0.0471014
1.745500e+04 0.0471014
1.746000e+04 0.0471014
1.746500e+04 0.0471014
1.747000e+04 0.0471014
1.747500e+04 0.0543478
1.748000e+04 0.0507246
1.748500e+04 0.0507246
1.749000e+04 0.0507246
1.749500e+04 0.0507246
1.750000e+04 0.0507246
1.750500e+04 0.0507246
1.751000e+04 0.0507246
1.751500e+04 0.0471014
1.752000e+04 0.0471014
1.752500e+04 0.0471014
1.753000e+04 0.0471014
1.753500e+04 0.0471014
1.754000e+04 0.0471014
1.754500e+04 0.0507246
1.755000e+04 0.0543478
1.755500e+04 0.0543478
1.756000e+04 0.0543478
1.756500e+04 0.0543478
1.757000e+04 0.057971
1.757500e+04 0.057971
1.758000e+04 0.057971
1.758500e+04 0.0543478
1.759000e+04 0.0507246
1.759500e+04 0.0543478
1.760000e+04 0.057971
1.760500e+04 0.0543478
1.761000e+04 0.0543478
1.761500e+04 0.057971
1.762000e+04 0.0543478
1.762500e+04 0.0543478
1.763000e+04 0.0543478
1.763500e+04 0.0543478
1.764000e+04 0.0543478
1.764500e+04 0.0543478
1.765000e+04 0.057971
1.765500e+04 0.057971
1.766000e+04 0.057971
1.766500e+04 0.057971
1.767000e+04 0.0615942
1.767500e+04 0.0615942
1.768000e+04 0.057971
1.768500e+04 0.0615942
1.769000e+04 0.057971
1.769500e+04 0.057971
1.770000e+04 0.057971
1.770500e+04 0.057971
1.771000e+04 0.057971
1.771500e+04 0.0507246
1.772000e+04 0.0543478
1.772500e+04 0.057971
1.773000e+04 0.0543478
1.773500e+04 0.0543478
1.774000e+04 0.0543478
1.774500e+04 0.0507246
1.775000e+04 0.0507246
1.775500e+04 0.0543478
1.776000e+04 0.0543478
1.776500e+04 0.0543478
1.777000e+04 0.0543478
1.777500e+04 0.057971
1.778000e+04 0.0615942
1.778500e+04 0.0615942
1.779000e+04 0.0615942
1.779500e+04 0.0615942
1.780000e+04 0.0615942
1.780500e+04 0.0615942
1.781000e+04 0.057971
1.781500e+04 0.0652174
1.782000e+04 0.0652174
1.782500e+04 0.0652174
1.783000e+04 0.0615942
1.783500e+04 0.0615942
1.784000e+04 0.057971
1.784500e+04 0.0615942
1.785000e+04 0.0615942
1.785500e+04 0.0652174
1.786000e+04 0.0615942
1.786500e+04 0.057971
1.787000e+04 0.0543478
1.787500e+04 0.057971
1.788000e+04 0.057971
1.788500e+04 0.0615942
1.789000e+04 0.0615942
1.789500e+04 0.0615942
1.790000e+04 0.0615942
1.790500e+04 0.0615942
1.791000e+04 0.057971
1.791500e+04 0.057971
1.792000e+04 0.057971
1.792500e+04 0.0543478
1.793000e+04 0.0543478
1.793500e+04 0.057971
1.794000e+04 0.057971
1.794500e+04 0.057971
1.795000e+04 0.0543478
1.795500e+04 0.0543478
1.796000e+04 0.057971
1.796500e+04 0.0543478
1.797000e+04 0.0471014
1.797500e+04 0.0471014
1.798000e+04 0.0507246
1.798500e+04 0.0507246
1.799000e+04 0.0543478
1.799500e+04 0.057971
1.800000e+04 0.0543478
1.800500e+04 0.0507246
1.801000e+04 0.0507246
1.801500e+04 0.0507246
1.802000e+04 0.057971
1.802500e+04 0.057971
1.803000e+04 0.057971
1.803500e+04 0.057971
1.804000e+04 0.057971
1.804500e+04 0.057971
1.805000e+04 0.0615942
1.805500e+04 0.057971
1.806000e+04 0.0615942
1.806500e+04 0.0615942
1.807000e+04 0.0615942
1.807500e+04 0.0615942
1.808000e+04 0.057971
1.808500e+04 0.0652174
1.809000e+04 0.0652174
1.809500e+04 0.057971
1.810000e+04 0.057971
1.810500e+04 0.057971
1.811000e+04 0.0615942
1.811500e+04 0.0652174
1.812000e+04 0.0615942
1.812500e+04 0.0615942
1.813000e+04 0.0615942
1.813500e+04 0.0615942
1.814000e+04 0.057971
1.814500e+04 0.0615942
1.815000e+04 0.0652174
1.815500e+04 0.0652174
1.816000e+04 0.0615942
1.816500e+04 0.0652174
1.817000e+04 0.0615942
1.817500e+04 0.0543478
1.818000e+04 0.0543478
1.818500e+04 0.0543478
1.819000e+04 0.0507246
1.819500e+04 0.0543478
1.820000e+04 0.0507246
1.820500e+04 0.0507246
1.821000e+04 0.0507246
1.821500e+04 0.0507246
1.822000e+04 0.0507246
1.822500e+04 0.0507246
1.823000e+04 0.0543478
1.823500e+04 0.0507246
1.824000e+04 0.0507246
1.824500e+04 0.0507246
1.825000e+04 0.0507246
1.825500e+04 0.0507246
1.826000e+04 0.0471014
1.826500e+04 0.0471014
1.827000e+04 0.0507246
1.827500e+04 0.0471014
1.828000e+04 0.0471014
1.828500e+04 0.0471014
1.829000e+04 0.0507246
1.829500e+04 0.0507246
1.830000e+04 0.0543478
1.830500e+04 0.0507246
1.831000e+04 0.0543478
1.831500e+04 0.057971
1.832000e+04 0.0543478
1.832500e+04 0.0507246
1.833000e+04 0.0507246
1.833500e+04 0.0507246
1.834000e+04 0.0543478
1.834500e+04 0.0543478
1.835000e+04 0.0543478
1.835500e+04 0.0543478
1.836000e+04 0.0507246
1.836500e+04 0.0471014
1.837000e+04 0.0471014
1.837500e+04 0.0543478
1.838000e+04 0.0471014
1.838500e+04 0.0434783
1.839000e+04 0.0471014
1.839500e+04 0.0543478
1.840000e+04 0.0543478
1.840500e+04 0.0543478
1.841000e+04 0.0543478
1.841500e+04 0.0543478
1.842000e+04 0.0543478
1.842500e+04 0.057971
1.843000e+04 0.057971
1.843500e+04 0.057971
1.844000e+04 0.0615942
1.844500e+04 0.0543478
1.845000e+04 0.057971
1.845500e+04 0.0615942
1.846000e+04 0.057971
1.846500e+04 0.0615942
1.847000e+04 0.057971
1.847500e+04 0.0652174
1.848000e+04 0.0615942
1.848500e+04 0.057971
1.849000e+04 0.0688406
1.849500e+04 0.0652174
1.850000e+04 0.0688406
1.850500e+04 0.0543478
1.851000e+04 0.0615942
1.851500e+04 0.057971
1.852000e+04 0.0543478
1.852500e+04 0.057971
1.853000e+04 0.0615942
1.853500e+04 0.0652174
1.854000e+04 0.0543478
1.854500e+04 0.0543478
1.855000e+04 0.0543478
1.855500e+04 0.0543478
1.856000e+04 0.0543478
1.856500e+04 0.0543478
1.857000e+04 0.0543478
1.857500e+04 0.0507246
1.858000e+04 0.0543478
1.858500e+04 0.0543478
1.859000e+04 0.0543478
1.859500e+04 0.057971
1.860000e+04 0.0543478
1.860500e+04 0.0543478
1.861000e+04 0.0543478
1.861500e+04 0.0543478
1.862000e+04 0.0543478
1.862500e+04 0.0543478
1.863000e+04 0.0543478
1.863500e+04 0.0543478
1.864000e+04 0.0543478
1.864500e+04 0.0543478
1.865000e+04 0.0543478
1.865500e+04 0.0543478
1.866000e+04 0.0507246
1.866500e+04 0.0507246
1.867000e+04 0.0507246
1.867500e+04 0.0543478
1.868000e+04 0.0507246
1.868500e+04 0.0507246
1.869000e+04 0.0471014
1.869500e+04 0.0507246
1.870000e+04 0.0507246
1.870500e+04 0.0543478
1.871000e+04 0.0471014
1.871500e+04 0.0507246
1.872000e+04 0.0543478
1.872500e+04 0.057971
1.873000e+04 0.0507246
1.873500e+04 0.0507246
1.874000e+04 0.0507246
1.874500e+04 0.0507246
1.875000e+04 0.0507246
1.875500e+04 0.0543478
1.876000e+04 0.0507246
1.876500e+04 0.0543478
1.877000e+04 0.0507246
1.877500e+04 0.0543478
1.878000e+04 0.0543478
1.878500e+04 0.057971
1.879000e+04 0.057971
1.879500e+04 0.057971
1.880000e+04 0.0615942
1.880500e+04 0.0615942
1.881000e+04 0.0615942
1.881500e+04 0.0615942
1.882000e+04 0.0615942
1.882500e+04 0.057971
1.883000e+04 0.057971
1.883500e+04 0.0615942
1.884000e+04 0.057971
1.884500e+04 0.0615942
1.885000e+04 0.0615942
1.885500e+04 0.057971
1.886000e+04 0.0615942
1.886500e+04 0.0615942
1.887000e+04 0.0615942
1.887500e+04 0.0615942
1.888000e+04 0.057971
1.888500e+04 0.057971
1.889000e+04 0.0615942
1.889500e+04 0.057971
1.890000e+04 0.057971
1.890500e+04 0.0543478
1.891000e+04 0.057971
1.891500e+04 0.057971
1.892000e+04 0.0615942
1.892500e+04 0.0615942
1.893000e+04 0.0615942
1.893500e+04 0.057971
1.894000e+04 0.0615942
1.894500e+04 0.057971
1.895000e+04 0.057971
1.895500e+04 0.0615942
1.896000e+04 0.057971
1.896500e+04 0.057971
1.897000e+04 0.0615942
1.897500e+04 0.057971
1.898000e+04 0.057971
1.898500e+04 0.057971
1.899000e+04 0.057971
1.899500e+04 0.0615942
1.900000e+04 0.057971
1.900500e+04 0.057971
1.901000e+04 0.057971
1.901500e+04 0.057971
1.902000e+04 0.0543478
1.902500e+04 0.057971
1.903000e+04 0.0543478
1.903500e+04 0.0543478
1.904000e+04 0.0543478
1.904500e+04 0.0543478
1.905000e+04 0.057971
1.905500e+04 0.0615942
1.906000e+04 0.0652174
1.906500e+04 0.0615942
1.907000e+04 0.057971
1.907500e+04 0.057971
1.908000e+04 0.057971
1.908500e+04 0.0615942
1.909000e+04 0.0615942
1.909500e+04 0.057971
1.910000e+04 0.057971
1.910500e+04 0.057971
1.911000e+04 0.057971
1.911500e+04 0.057971
1.912000e+04 0.0543478
1.912500e+04 0.057971
1.913000e+04 0.0543478
1.913500e+04 0.057971
1.914000e+04 0.0543478
1.914500e+04 0.057971
1.915000e+04 0.0543478
1.915500e+04 0.057971
1.916000e+04 0.057971
1.916500e+04 0.057971
1.917000e+04 0.057971
1.917500e+04 0.057971
1.918000e+04 0.057971
1.918500e+04 0.057971
1.919000e+04 0.057971
1.919500e+04 0.057971
1.920000e+04 0.0615942
1.920500e+04 0.0543478
1.921000e+04 0.0615942
1.921500e+04 0.0615942
1.922000e+04 0.0615942
1.922500e+04 0.057971
1.923000e+04 0.0615942
1.923500e+04 0.057971
1.924000e+04 0.057971
1.924500e+04 0.057971
1.925000e+04 0.0615942
1.925500e+04 0.057971
1.926000e+04 0.057971
1.926500e+04 0.057971
1.927000e+04 0.0543478
1.927500e+04 0.057971
1.928000e+04 0.0615942
1.928500e+04 0.0615942
1.929000e+04 0.0615942
1.929500e+04 0.0615942
1.930000e+04 0.0615942
1.930500e+04 0.0615942
1.931000e+04 0.057971
1.931500e+04 0.0615942
1.932000e+04 0.057971
1.932500e+04 0.057971
1.933000e+04 0.0615942
1.933500e+04 0.0615942
1.934000e+04 0.0615942
1.934500e+04 0.0615942
1.935000e+04 0.0615942
1.935500e+04 0.0615942
1.936000e+04 0.0652174
1.936500e+04 0.0615942
1.937000e+04 0.057971
1.937500e+04 0.0543478
1.938000e+04 0.0615942
1.938500e+04 0.0615942
1.939000e+04 0.057971
1.939500e+04 0.0543478
1.940000e+04 0.0507246
1.940500e+04 0.0507246
1.941000e+04 0.057971
1.941500e+04 0.057971
1.942000e+04 0.0543478
1.942500e+04 0.0543478
1.943000e+04 0.0543478
1.943500e+04 0.0507246
1.944000e+04 0.0543478
1.944500e+04 0.0543478
1.945000e+04 0.0543478
1.945500e+04 0.057971
1.946000e+04 0.0543478
1.946500e+04 0.0543478
1.947000e+04 0.057971
1.947500e+04 0.057971
1.948000e+04 0.057971
1.948500e+04 0.0543478
1.949000e+04 0.0543478
1.949500e+04 0.0543478
1.950000e+04 0.0543478
1.950500e+04 0.0543478
1.951000e+04 0.0507246
1.951500e+04 0.0507246
1.952000e+04 0.0507246
1.952500e+04 0.0543478
1.953000e+04 0.0543478
1.953500e+04 0.0507246
1.954000e+04 0.0507246
1.954500e+04 0.0543478
1.955000e+04 0.0507246
1.955500e+04 0.0543478
1.956000e+04 0.0543478
1.956500e+04 0.057971
1.957000e+04 0.0507246
1.957500e+04 0.057971
1.958000e+04 0.057971
1.958500e+04 0.0543478
1.959000e+04 0.0543478
1.959500e+04 0.057971
1.960000e+04 0.0543478
1.960500e+04 0.0507246
1.961000e+04 0.0543478
1.961500e+04 0.0543478
1.962000e+04 0.0543478
1.962500e+04 0.0543478
1.963000e+04 0.057971
1.963500e+04 0.057971
1.964000e+04 0.057971
1.964500e+04 0.057971
1.965000e+04 0.057971
1.965500e+04 0.0615942
1.966000e+04 0.0543478
1.966500e+04 0.0543478
1.967000e+04 0.057971
1.967500e+04 0.057971
1.968000e+04 0.057971
1.968500e+04 0.057971
1.969000e+04 0.057971
1.969500e+04 0.057971
1.970000e+04 0.057971
1.970500e+04 0.0615942
1.971000e+04 0.0507246
1.971500e+04 0.0543478
1.972000e+04 0.0543478
1.972500e+04 0.057971
1.973000e+04 0.0652174
1.973500e+04 0.057971
1.974000e+04 0.0543478
1.974500e+04 0.057971
1.975000e+04 0.0543478
1.975500e+04 0.057971
1.976000e+04 0.0543478
1.976500e+04 0.0543478
1.977000e+04 0.0471014
1.977500e+04 0.0543478
1.978000e+04 0.0543478
1.978500e+04 0.0507246
1.979000e+04 0.0543478
1.979500e+04 0.0507246
1.980000e+04 0.0507246
1.980500e+04 0.057971
1.981000e+04 0.0543478
1.981500e+04 0.0507246
1.982000e+04 0.057971
1.982500e+04 0.0507246
1.983000e+04 0.0471014
1.983500e+04 0.0471014
1.984000e+04 0.0507246
1.984500e+04 0.0507246
1.985000e+04 0.0543478
1.985500e+04 0.0507246
1.986000e+04 0.0507246
1.986500e+04 0.0507246
1.987000e+04 0.057971
1.987500e+04 0.057971
1.988000e+04 0.0507246
1.988500e+04 0.0543478
1.989000e+04 0.0507246
1.989500e+04 0.0507246
1.990000e+04 0.0543478
1.990500e+04 0.0507246
1.991000e+04 0.0507246
1.991500e+04 0.0507246
1.992000e+04 0.0471014
1.992500e+04 0.0471014
1.993000e+04 0.0507246
1.993500e+04 0.0543478
1.994000e+04 0.0507246
1.994500e+04 0.0507246
1.995000e+04 0.0507246
1.995500e+04 0.0507246
1.996000e+04 0.0543478
1.996500e+04 0.0543478
1.997000e+04 0.0543478
1.997500e+04 0.057971
1.998000e+04 0.0543478
1.998500e+04 0.0543478
1.999000e+04 0.0543478
1.999500e+04 0.0543478
2.000000e+04 0.0471014
2.000500e+04 0.0471014
2.001000e+04 0.0471014
2.001500e+04 0.0471014
2.002000e+04 0.0507246
2.002500e+04 0.0471014
2.003000e+04 0.0507246
2.003500e+04 0.0507246
2.004000e+04 0.0471014
2.004500e+04 0.0434783
2.005000e+04 0.0507246
2.005500e+04 0.0507246
2.006000e+04 0.0507246
2.006500e+04 0.0507246
2.007000e+04 0.0543478
2.007500e+04 0.0543478
2.008000e+04 0.0543478
2.008500e+04 0.0507246
2.009000e+04 0.0507246
2.009500e+04 0.0507246
2.010000e+04 0.0507246
2.010500e+04 0.0507246
2.011000e+04 0.0507246
2.011500e+04 0.0507246
2.012000e+04 0.0543478
2.012500e+04 0.0507246
2.013000e+04 0.0507246
2.013500e+04 0.0507246
2.014000e+04 0.0543478
2.014500e+04 0.0543478
2.015000e+04 0.0507246
2.015500e+04 0.0543478
2.016000e+04 0.0507246
2.016500e+04 0.0543478
2.017000e+04 0.0507246
2.017500e+04 0.0507246
2.018000e+04 0.0507246
2.018500e+04 0.0507246
2.019000e+04 0.0543478
2.019500e+04 0.057971
2.020000e+04 0.0543478
2.020500e+04 0.0543478
2.021000e+04 0.0543478
2.021500e+04 0.0543478
2.022000e+04 0.0543478
2.022500e+04 0.0543478
2.023000e+04 0.0507246
2.023500e+04 0.0543478
2.024000e+04 0.0507246
2.024500e+04 0.0507246
2.025000e+04 0.0507246
2.025500e+04 0.0507246
2.026000e+04 0.0507246
2.026500e+04 0.0471014
2.027000e+04 0.0543478
2.027500e+04 0.0507246
2.028000e+04 0.057971
2.028500e+04 0.0543478
2.029000e+04 0.0507246
2.029500e+04 0.057971
2.030000e+04 0.0507246
2.030500e+04 0.0507246
2.031000e+04 0.0507246
2.031500e+04 0.0471014
2.032000e+04 0.0471014
2.032500e+04 0.0507246
2.033000e+04 0.0507246
2.033500e+04 0.0507246
2.034000e+04 0.0507246
2.034500e+04 0.0507246
2.035000e+04 0.0507246
2.035500e+04 0.0507246
2.036000e+04 0.0543478
2.036500e+04 0.0507246
2.037000e+04 0.0507246
2.037500e+04 0.0507246
2.038000e+04 0.0507246
2.038500e+04 0.0507246
2.039000e+04 0.0507246
2.039500e+04 0.0507246
2.040000e+04 0.0543478
2.040500e+04 0.0507246
2.041000e+04 0.0543478
2.041500e+04 0.0543478
2.042000e+04 0.0507246
2.042500e+04 0.0507246
2.043000e+04 0.0507246
2.043500e+04 0.0507246
2.044000e+04 0.0507246
2.044500e+04 0.0507246
2.045000e+04 0.0507246
2.045500e+04 0.0507246
2.046000e+04 0.0507246
2.046500e+04 0.0507246
2.047000e+04 0.0507246
2.047500e+04 0.0507246
2.048000e+04 0.0507246
2.048500e+04 0.0507246
2.049000e+04 0.0471014
2.049500e+04 0.0471014
2.050000e+04 0.0471014
2.050500e+04 0.0471014
2.051000e+04 0.0471014
2.051500e+04 0.0507246
2.052000e+04 0.0471014
2.052500e+04 0.0507246
2.053000e+04 0.0543478
2.053500e+04 0.0543478
2.054000e+04 0.0507246
2.054500e+04 0.0507246
2.055000e+04 0.0507246
2.055500e+04 0.0507246
2.056000e+04 0.0507246
2.056500e+04 0.0507246
2.057000e+04 0.0507246
2.057500e+04 0.0507246
2.058000e+04 0.0507246
2.058500e+04 0.0507246
2.059000e+04 0.0507246
2.059500e+04 0.0507246
2.060000e+04 0.0507246
2.060500e+04 0.0507246
2.061000e+04 0.0543478
2.061500e+04 0.0507246
2.062000e+04 0.0507246
2.062500e+04 0.0507246
2.063000e+04 0.0507246
2.063500e+04 0.0543478
2.064000e+04 0.0543478
2.064500e+04 0.0543478
2.065000e+04 0.0543478
2.065500e+04 0.0543478
2.066000e+04 0.0543478
2.066500e+04 0.0543478
2.067000e+04 0.0507246
2.067500e+04 0.0507246
2.068000e+04 0.0543478
2.068500e+04 0.0543478
2.069000e+04 0.0543478
2.069500e+04 0.0543478
2.070000e+04 0.0543478
2.070500e+04 0.0543478
2.071000e+04 0.0543478
2.071500e+04 0.057971
2.072000e+04 0.0543478
2.072500e+04 0.0543478
2.073000e+04 0.0543478
2.073500e+04 0.0543478
2.074000e+04 0.0543478
2.074500e+04 0.0543478
2.075000e+04 0.057971
2.075500e+04 0.057971
2.076000e+04 0.057971
2.076500e+04 0.057971
2.077000e+04 0.0543478
2.077500e+04 0.0615942
2.078000e+04 0.057971
2.078500e+04 0.0507246
2.079000e+04 0.0543478
2.079500e+04 0.0507246
2.080000e+04 0.0543478
2.080500e+04 0.0507246
2.081000e+04 0.0543478
2.081500e+04 0.0507246
2.082000e+04 0.0507246
2.082500e+04 0.0471014
2.083000e+04 0.0507246
2.083500e+04 0.0471014
2.084000e+04 0.0471014
2.084500e+04 0.0434783
2.085000e+04 0.0434783
2.085500e+04 0.0434783
2.086000e+04 0.0434783
2.086500e+04 0.0434783
2.087000e+04 0.0471014
2.087500e+04 0.0471014
2.088000e+04 0.0471014
2.088500e+04 0.0471014
2.089000e+04 0.0471014
2.089500e+04 0.0471014
2.090000e+04 0.0471014
2.090500e+04 0.0471014
2.091000e+04 0.0471014
2.091500e+04 0.0507246
2.092000e+04 0.0471014
2.092500e+04 0.0471014
2.093000e+04 0.0471014
2.093500e+04 0.0471014
2.094000e+04 0.0471014
2.094500e+04 0.0471014
2.095000e+04 0.0471014
2.095500e+04 0.0434783
2.096000e+04 0.0507246
2.096500e+04 0.0507246
2.097000e+04 0.0471014
2.097500e+04 0.0434783
2.098000e+04 0.0471014
2.098500e+04 0.0434783
2.099000e+04 0.0471014
2.099500e+04 0.0471014
2.100000e+04 0.0471014
2.100500e+04 0.0434783
2.101000e+04 0.0398551
2.101500e+04 0.0398551
2.102000e+04 0.0434783
2.102500e+04 0.0398551
2.103000e+04 0.0398551
2.103500e+04 0.0398551
2.104000e+04 0.0398551
2.104500e+04 0.0398551
2.105000e+04 0.0398551
2.105500e+04 0.0398551
2.106000e+04 0.0398551
2.106500e+04 0.0434783
2.107000e+04 0.0434783
2.107500e+04 0.0434783
2.108000e+04 0.0434783
2.108500e+04 0.0471014
2.109000e+04 0.0471014
2.109500e+04 0.0471014
2.110000e+04 0.0471014
2.110500e+04 0.0471014
2.111000e+04 0.0434783
2.111500e+04 0.0507246
2.112000e+04 0.0507246
2.112500e+04 0.0507246
2.113000e+04 0.0507246
2.113500e+04 0.0434783
2.114000e+04 0.0398551
2.114500e+04 0.0398551
2.115000e+04 0.0398551
2.115500e+04 0.0398551
2.116000e+04 0.0398551
2.116500e+04 0.0434783
2.117000e+04 0.0471014
2.117500e+04 0.0471014
2.118000e+04 0.0471014
2.118500e+04 0.0434783
2.119000e+04 0.0471014
2.119500e+04 0.0434783
2.120000e+04 0.0434783
2.120500e+04 0.0434783
2.121000e+04 0.0471014
2.121500e+04 0.0471014
2.122000e+04 0.0434783
2.122500e+04 0.0434783
2.123000e+04 0.0434783
2.123500e+04 0.0471014
2.124000e+04 0.0471014
2.124500e+04 0.0434783
2.125000e+04 0.0507246
2.125500e+04 0.0471014
2.126000e+04 0.0471014
2.126500e+04 0.0434783
2.127000e+04 0.0434783
2.127500e+04 0.0434783
2.128000e+04 0.0434783
2.128500e+04 0.0434783
2.129000e+04 0.0434783
2.129500e+04 0.0507246
2.130000e+04 0.0471014
2.130500e+04 0.0543478
2.131000e+04 0.0543478
2.131500e+04 0.0543478
2.132000e+04 0.057971
2.132500e+04 0.0507246
2.133000e+04 0.0543478
2.133500e+04 0.0543478
2.134000e+04 0.0471014
2.134500e+04 0.057971
2.135000e+04 0.057971
2.135500e+04 0.0543478
2.136000e+04 0.057971
2.136500e+04 0.057971
2.137000e+04 0.057971
2.137500e+04 0.0543478
2.138000e+04 0.0543478
2.138500e+04 0.0615942
2.139000e+04 0.0543478
2.139500e+04 0.057971
2.140000e+04 0.0507246
2.140500e+04 0.057971
2.141000e+04 0.0543478
2.141500e+04 0.0543478
2.142000e+04 0.0543478
2.142500e+04 0.0615942
2.143000e+04 0.0543478
2.143500e+04 0.057971
2.144000e+04 0.0543478
2.144500e+04 0.057971
2.145000e+04 0.0615942
2.145500e+04 0.057971
2.146000e+04 0.0543478
2.146500e+04 0.0543478
2.147000e+04 0.0543478
2.147500e+04 0.057971
2.148000e+04 0.057971
2.148500e+04 0.057971
2.149000e+04 0.0543478
2.149500e+04 0.0543478
2.150000e+04 0.057971
2.150500e+04 0.057971
2.151000e+04 0.057971
2.151500e+04 0.0543478
2.152000e+04 0.057971
2.152500e+04 0.0543478
2.153000e+04 0.0543478
2.153500e+04 0.057971
2.154000e+04 0.0543478
2.154500e+04 0.0543478
2.155000e+04 0.0507246
2.155500e+04 0.0543478
2.156000e+04 0.0543478
2.156500e+04 0.0543478
2.157000e+04 0.057971
2.157500e+04 0.0543478
2.158000e+04 0.057971
2.158500e+04 0.0507246
2.159000e+04 0.0507246
2.159500e+04 0.0434783
2.160000e+04 0.0471014
2.160500e+04 0.0471014
2.161000e+04 0.0434783
2.161500e+04 0.0543478
2.162000e+04 0.0507246
2.162500e+04 0.0543478
2.163000e+04 0.057971
2.163500e+04 0.057971
2.164000e+04 0.057971
2.164500e+04 0.0543478
2.165000e+04 0.0543478
2.165500e+04 0.057971
2.166000e+04 0.057971
2.166500e+04 0.0543478
2.167000e+04 0.057971
2.167500e+04 0.0507246
2.168000e+04 0.0543478
2.168500e+04 0.0471014
2.169000e+04 0.0471014
2.169500e+04 0.0507246
2.170000e+04 0.0507246
2.170500e+04 0.0507246
2.171000e+04 0.0507246
2.171500e+04 0.0543478
2.172000e+04 0.0507246
2.172500e+04 0.0507246
2.173000e+04 0.0471014
2.173500e+04 0.0507246
2.174000e+04 0.0507246
2.174500e+04 0.0543478
2.175000e+04 0.0507246
2.175500e+04 0.0471014
2.176000e+04 0.0471014
2.176500e+04 0.0434783
2.177000e+04 0.0398551
2.177500e+04 0.0434783
2.178000e+04 0.0398551
2.178500e+04 0.0471014
2.179000e+04 0.0471014
2.179500e+04 0.0398551
2.180000e+04 0.0398551
2.180500e+04 0.0398551
2.181000e+04 0.0398551
2.181500e+04 0.0398551
2.182000e+04 0.0362319
2.182500e+04 0.0398551
2.183000e+04 0.0398551
2.183500e+04 0.0362319
2.184000e+04 0.0434783
2.184500e+04 0.0434783
2.185000e+04 0.0398551
2.185500e+04 0.0471014
2.186000e+04 0.0471014
2.186500e+04 0.0471014
2.187000e+04 0.0507246
2.187500e+04 0.0434783
2.188000e+04 0.0434783
2.188500e+04 0.0362319
2.189000e+04 0.0398551
2.189500e+04 0.0471014
2.190000e+04 0.0471014
2.190500e+04 0.0434783
2.191000e+04 0.0434783
2.191500e+04 0.0471014
2.192000e+04 0.0471014
2.192500e+04 0.0471014
2.193000e+04 0.0471014
2.193500e+04 0.0434783
2.194000e+04 0.0471014
2.194500e+04 0.0471014
2.195000e+04 0.0434783
2.195500e+04 0.0471014
2.196000e+04 0.0434783
2.196500e+04 0.0434783
2.197000e+04 0.0398551
2.197500e+04 0.0362319
2.198000e+04 0.0471014
2.198500e+04 0.0398551
2.199000e+04 0.0398551
2.199500e+04 0.0434783
2.200000e+04 0.0434783
2.200500e+04 0.0434783
2.201000e+04 0.0398551
2.201500e+04 0.0398551
2.202000e+04 0.0398551
2.202500e+04 0.0398551
2.203000e+04 0.0398551
2.203500e+04 0.0398551
2.204000e+04 0.0398551
2.204500e+04 0.0398551
2.205000e+04 0.0434783
2.205500e+04 0.0471014
2.206000e+04 0.0434783
2.206500e+04 0.0471014
2.207000e+04 0.0434783
2.207500e+04 0.0434783
2.208000e+04 0.0471014
2.208500e+04 0.0434783
2.209000e+04 0.0398551
2.209500e+04 0.0398551
2.210000e+04 0.0398551
2.210500e+04 0.0362319
2.211000e+04 0.0398551
2.211500e+04 0.0398551
2.212000e+04 0.0434783
2.212500e+04 0.0398551
2.213000e+04 0.0434783
2.213500e+04 0.0434783
2.214000e+04 0.0398551
2.214500e+04 0.0362319
2.215000e+04 0.0398551
2.215500e+04 0.0434783
2.216000e+04 0.0434783
2.216500e+04 0.0434783
2.217000e+04 0.0434783
2.217500e+04 0.0434783
2.218000e+04 0.0434783
2.218500e+04 0.0434783
2.219000e+04 0.0434783
2.219500e+04 0.0434783
2.220000e+04 0.0434783
2.220500e+04 0.0434783
2.221000e+04 0.0398551
2.221500e+04 0.0471014
2.222000e+04 0.0434783
2.222500e+04 0.0471014
2.223000e+04 0.0434783
2.223500e+04 0.0434783
2.224000e+04 0.0471014
2.224500e+04 0.0434783
2.225000e+04 0.0471014
2.225500e+04 0.0471014
2.226000e+04 0.0434783
2.226500e+04 0.0471014
2.227000e+04 0.0434783
2.227500e+04 0.0471014
2.228000e+04 0.0507246
2.228500e+04 0.0471014
2.229000e+04 0.0507246
2.229500e+04 0.0507246
2.230000e+04 0.0507246
2.230500e+04 0.0507246
2.231000e+04 0.0543478
2.231500e+04 0.0543478
2.232000e+04 0.0543478
2.232500e+04 0.0543478
2.233000e+04 0.0543478
2.233500e+04 0.0543478
2.234000e+04 0.0543478
2.234500e+04 0.0507246
2.235000e+04 0.0507246
2.235500e+04 0.0543478
2.236000e+04 0.0507246
2.236500e+04 0.0471014
2.237000e+04 0.0471014
2.237500e+04 0.0471014
2.238000e+04 0.0471014
2.238500e+04 0.0471014
2.239000e+04 0.0507246
2.239500e+04 0.0471014
2.240000e+04 0.0507246
2.240500e+04 0.0507246
2.241000e+04 0.0507246
2.241500e+04 0.0543478
2.242000e+04 0.0507246
2.242500e+04 0.0507246
2.243000e+04 0.0507246
2.243500e+04 0.0543478
2.244000e+04 0.0543478
2.244500e+04 0.0543478
2.245000e+04 0.0543478
2.245500e+04 0.0507246
2.246000e+04 0.0507246
2.246500e+04 0.0543478
2.247000e+04 0.0507246
2.247500e+04 0.0507246
2.248000e+04 0.0543478
2.248500e+04 0.0507246
2.249000e+04 0.0471014
2.249500e+04 0.057971
2.250000e+04 0.0507246
2.250500e+04 0.057971
2.251000e+04 0.0543478
2.251500e+04 0.057971
2.252000e+04 0.0507246
2.252500e+04 0.0507246
2.253000e+04 0.0543478
2.253500e+04 0.0615942
2.254000e+04 0.057971
2.254500e+04 0.057971
2.255000e+04 0.0543478
2.255500e+04 0.0543478
2.256000e+04 0.0543478
2.256500e+04 0.057971
2.257000e+04 0.0543478
2.257500e+04 0.0543478
2.258000e+04 0.0543478
2.258500e+04 0.0507246
2.259000e+04 0.0543478
2.259500e+04 0.0543478
2.260000e+04 0.0507246
2.260500e+04 0.0471014
2.261000e+04 0.0507246
2.261500e+04 0.0471014
2.262000e+04 0.0507246
2.262500e+04 0.0507246
2.263000e+04 0.0507246
2.263500e+04 0.0507246
2.264000e+04 0.0471014
2.264500e+04 0.0471014
2.265000e+04 0.0471014
2.265500e+04 0.0434783
2.266000e+04 0.0434783
2.266500e+04 0.0471014
2.267000e+04 0.0507246
2.267500e+04 0.0507246
2.268000e+04 0.0507246
2.268500e+04 0.0507246
2.269000e+04 0.0471014
2.269500e+04 0.0471014
2.270000e+04 0.0507246
2.270500e+04 0.0507246
2.271000e+04 0.0507246
2.271500e+04 0.0543478
2.272000e+04 0.0543478
2.272500e+04 0.0507246
2.273000e+04 0.0507246
2.273500e+04 0.0507246
2.274000e+04 0.0507246
2.274500e+04 0.0471014
2.275000e+04 0.0471014
2.275500e+04 0.0507246
2.276000e+04 0.0507246
2.276500e+04 0.0507246
2.277000e+04 0.0543478
2.277500e+04 0.0507246
2.278000e+04 0.0471014
2.278500e+04 0.0543478
2.279000e+04 0.0543478
2.279500e+04 0.0543478
2.280000e+04 0.0471014
2.280500e+04 0.0471014
2.281000e+04 0.0507246
2.281500e+04 0.0471014
2.282000e+04 0.0507246
2.282500e+04 0.0471014
2.283000e+04 0.0507246
2.283500e+04 0.0507246
2.284000e+04 0.0507246
2.284500e+04 0.0507246
2.285000e+04 0.0507246
2.285500e+04 0.0543478
2.286000e+04 0.0507246
2.286500e+04 0.0507246
2.287000e+04 0.0471014
2.287500e+04 0.0507246
2.288000e+04 0.0507246
2.288500e+04 0.0507246
2.289000e+04 0.0471014
2.289500e+04 0.0507246
2.290000e+04 0.0434783
2.290500e+04 0.0507246
2.291000e+04 0.0434783
2.291500e+04 0.0434783
2.292000e+04 0.0471014
2.292500e+04 0.0434783
2.293000e+04 0.0471014
2.293500e+04 0.0471014
2.294000e+04 0.0507246
2.294500e+04 0.0507246
2.295000e+04 0.0507246
2.295500e+04 0.0507246
2.296000e+04 0.0507246
2.296500e+04 0.0471014
2.297000e+04 0.0543478
2.297500e+04 0.0507246
2.298000e+04 0.0507246
2.298500e+04 0.0507246
2.299000e+04 0.0507246
2.299500e+04 0.0507246
2.300000e+04 0.0507246
2.300500e+04 0.0507246
2.301000e+04 0.0543478
2.301500e+04 0.0507246
2.302000e+04 0.0471014
2.302500e+04 0.0434783
2.303000e+04 0.0471014
2.303500e+04 0.0471014
2.304000e+04 0.0434783
2.304500e+04 0.0471014
2.305000e+04 0.0471014
2.305500e+04 0.0434783
2.306000e+04 0.0398551
2.306500e+04 0.0398551
2.307000e+04 0.0434783
2.307500e+04 0.0471014
2.308000e+04 0.0471014
2.308500e+04 0.0471014
2.309000e+04 0.0434783
2.309500e+04 0.0434783
2.310000e+04 0.0398551
2.310500e+04 0.0434783
2.311000e+04 0.0398551
2.311500e+04 0.0434783
2.312000e+04 0.0434783
2.312500e+04 0.0434783
2.313000e+04 0.0434783
2.313500e+04 0.0398551
2.314000e+04 0.0398551
2.314500e+04 0.0434783
2.315000e+04 0.0471014
2.315500e+04 0.0434783
2.316000e+04 0.0434783
2.316500e+04 0.0471014
2.317000e+04 0.0471014
2.317500e+04 0.0471014
2.318000e+04 0.0471014
2.318500e+04 0.0507246
2.319000e+04 0.0507246
2.319500e+04 0.0507246
2.320000e+04 0.0507246
2.320500e+04 0.0471014
2.321000e+04 0.0471014
2.321500e+04 0.0434783
2.322000e+04 0.0471014
2.322500e+04 0.0434783
2.323000e+04 0.0471014
2.323500e+04 0.0471014
2.324000e+04 0.0471014
2.324500e+04 0.0471014
2.325000e+04 0.0471014
2.325500e+04 0.0507246
2.326000e+04 0.0507246
2.326500e+04 0.0507246
2.327000e+04 0.057971
2.327500e+04 0.0507246
2.328000e+04 0.0507246
2.328500e+04 0.0543478
2.329000e+04 0.0507246
2.329500e+04 0.0507246
2.330000e+04 0.0507246
2.330500e+04 0.0507246
2.331000e+04 0.0471014
2.331500e+04 0.0471014
2.332000e+04 0.0471014
2.332500e+04 0.0471014
2.333000e+04 0.0471014
2.333500e+04 0.0471014
2.334000e+04 0.0471014
2.334500e+04 0.0471014
2.335000e+04 0.0471014
2.335500e+04 0.0471014
2.336000e+04 0.0471014
2.336500e+04 0.0471014
2.337000e+04 0.0471014
2.337500e+04 0.0471014
2.338000e+04 0.0471014
2.338500e+04 0.0471014
2.339000e+04 0.0471014
2.339500e+04 0.0471014
2.340000e+04 0.0434783
2.340500e+04 0.0471014
2.341000e+04 0.0434783
2.341500e+04 0.0434783
2.342000e+04 0.0434783
2.342500e+04 0.0434783
2.343000e+04 0.0398551
2.343500e+04 0.0398551
2.344000e+04 0.0434783
2.344500e+04 0.0434783
2.345000e+04 0.0434783
2.345500e+04 0.0471014
2.346000e+04 0.0507246
2.346500e+04 0.0471014
2.347000e+04 0.0434783
2.347500e+04 0.0434783
2.348000e+04 0.0434783
2.348500e+04 0.0434783
2.349000e+04 0.0471014
2.349500e+04 0.0434783
2.350000e+04 0.0434783
2.350500e+04 0.0471014
2.351000e+04 0.0434783
2.351500e+04 0.0398551
2.352000e+04 0.0434783
2.352500e+04 0.0434783
2.353000e+04 0.0434783
2.353500e+04 0.0434783
2.354000e+04 0.0434783
2.354500e+04 0.0434783
2.355000e+04 0.0471014
2.355500e+04 0.0434783
2.356000e+04 0.0434783
2.356500e+04 0.0434783
2.357000e+04 0.0434783
2.357500e+04 0.0434783
2.358000e+04 0.0398551
2.358500e+04 0.0471014
2.359000e+04 0.0434783
2.359500e+04 0.0434783
2.360000e+04 0.0434783
2.360500e+04 0.0434783
2.361000e+04 0.0434783
2.361500e+04 0.0434783
2.362000e+04 0.0471014
2.362500e+04 0.0434783
2.363000e+04 0.0434783
2.363500e+04 0.0434783
2.364000e+04 0.0471014
2.364500e+04 0.0434783
2.365000e+04 0.0434783
2.365500e+04 0.0471014
2.366000e+04 0.0434783
2.366500e+04 0.0434783
2.367000e+04 0.0471014
2.367500e+04 0.0434783
2.368000e+04 0.0471014
2.368500e+04 0.0434783
2.369000e+04 0.0434783
2.369500e+04 0.0471014
2.370000e+04 0.0471014
2.370500e+04 0.0471014
2.371000e+04 0.0471014
2.371500e+04 0.0434783
2.372000e+04 0.0434783
2.372500e+04 0.0434783
2.373000e+04 0.0434783
2.373500e+04 0.0434783
2.374000e+04 0.0434783
2.374500e+04 0.0471014
2.375000e+04 0.0434783
2.375500e+04 0.0434783
2.376000e+04 0.0471014
2.376500e+04 0.0471014
2.377000e+04 0.0434783
2.377500e+04 0.0434783
2.378000e+04 0.0434783
2.378500e+04 0.0434783
2.379000e+04 0.0434783
2.379500e+04 0.0434783
2.380000e+04 0.0398551
2.380500e+04 0.0434783
2.381000e+04 0.0434783
2.381500e+04 0.0471014
2.382000e+04 0.0471014
2.382500e+04 0.0471014
2.383000e+04 0.0507246
2.383500e+04 0.0507246
2.384000e+04 0.0507246
2.384500e+04 0.0507246
2.385000e+04 0.0471014
2.385500e+04 0.0471014
2.386000e+04 0.0471014
2.386500e+04 0.0507246
2.387000e+04 0.0507246
2.387500e+04 0.0507246
2.388000e+04 0.0507246
2.388500e+04 0.0434783
2.389000e+04 0.0507246
2.389500e+04 0.0471014
2.390000e+04 0.0507246
2.390500e+04 0.0507246
2.391000e+04 0.0507246
2.391500e+04 0.0507246
2.392000e+04 0.0471014
2.392500e+04 0.0471014
2.393000e+04 0.0471014
2.393500e+04 0.0471014
2.394000e+04 0.0507246
2.394500e+04 0.0507246
2.395000e+04 0.0507246
2.395500e+04 0.0507246
2.396000e+04 0.0507246
2.396500e+04 0.0507246
2.397000e+04 0.0507246
2.397500e+04 0.0507246
2.398000e+04 0.0507246
2.398500e+04 0.0507246
2.399000e+04 0.0543478
2.399500e+04 0.0543478
2.400000e+04 0.0543478
2.400500e+04 0.0543478
2.401000e+04 0.0543478
2.401500e+04 0.0543478
2.402000e+04 0.0543478
2.402500e+04 0.0543478
2.403000e+04 0.0543478
2.403500e+04 0.0543478
2.404000e+04 0.0543478
2.404500e+04 0.0543478
2.405000e+04 0.0543478
2.405500e+04 0.0543478
2.406000e+04 0.0543478
2.406500e+04 0.0543478
2.407000e+04 0.0507246
2.407500e+04 0.0507246
2.408000e+04 0.0507246
2.408500e+04 0.0507246
2.409000e+04 0.0507246
2.409500e+04 0.0471014
2.410000e+04 0.0507246
2.410500e+04 0.0471014
2.411000e+04 0.0507246
2.411500e+04 0.0507246
2.412000e+04 0.0507246
2.412500e+04 0.0507246
2.413000e+04 0.0507246
2.413500e+04 0.0507246
2.414000e+04 0.0507246
2.414500e+04 0.0434783
2.415000e+04 0.0507246
2.415500e+04 0.0507246
2.416000e+04 0.0507246
2.416500e+04 0.0507246
2.417000e+04 0.0543478
2.417500e+04 0.0543478
2.418000e+04 0.0471014
2.418500e+04 0.0471014
2.419000e+04 0.0471014
2.419500e+04 0.0507246
2.420000e+04 0.0507246
2.420500e+04 0.0507246
2.421000e+04 0.0507246
2.421500e+04 0.0543478
2.422000e+04 0.0471014
2.422500e+04 0.0507246
2.423000e+04 0.0507246
2.423500e+04 0.0471014
2.424000e+04 0.0471014
2.424500e+04 0.0471014
2.425000e+04 0.0434783
2.425500e+04 0.0471014
2.426000e+04 0.0471014
2.426500e+04 0.0471014
2.427000e+04 0.0471014
2.427500e+04 0.0471014
2.428000e+04 0.0471014
2.428500e+04 0.0471014
2.429000e+04 0.0471014
2.429500e+04 0.0471014
2.430000e+04 0.0471014
2.430500e+04 0.0471014
2.431000e+04 0.0471014
2.431500e+04 0.0471014
2.432000e+04 0.0507246
2.432500e+04 0.0471014
2.433000e+04 0.0471014
2.433500e+04 0.0471014
2.434000e+04 0.0471014
2.434500e+04 0.0471014
2.435000e+04 0.0471014
2.435500e+04 0.0471014
2.436000e+04 0.0471014
2.436500e+04 0.0471014
2.437000e+04 0.0471014
2.437500e+04 0.0471014
2.438000e+04 0.0507246
2.438500e+04 0.0434783
2.439000e+04 0.0434783
2.439500e+04 0.0434783
2.440000e+04 0.0471014
2.440500e+04 0.0471014
2.441000e+04 0.0471014
2.441500e+04 0.0471014
2.442000e+04 0.0434783
2.442500e+04 0.0434783
2.443000e+04 0.0398551
2.443500e+04 0.0434783
2.444000e+04 0.0398551
2.444500e+04 0.0398551
2.445000e+04 0.0398551
2.445500e+04 0.0398551
2.446000e+04 0.0398551
2.446500e+04 0.0362319
2.447000e+04 0.0398551
2.447500e+04 0.0434783
2.448000e+04 0.0434783
2.448500e+04 0.0471014
2.449000e+04 0.0398551
2.449500e+04 0.0398551
2.450000e+04 0.0398551
2.450500e+04 0.0434783
2.451000e+04 0.0398551
2.451500e+04 0.0398551
2.452000e+04 0.0434783
2.452500e+04 0.0434783
2.453000e+04 0.0471014
2.453500e+04 0.0434783
2.454000e+04 0.0434783
2.454500e+04 0.0434783
2.455000e+04 0.0398551
2.455500e+04 0.0434783
2.456000e+04 0.0398551
2.456500e+04 0.0398551
2.457000e+04 0.0434783
2.457500e+04 0.0471014
2.458000e+04 0.0434783
2.458500e+04 0.0434783
2.459000e+04 0.0434783
2.459500e+04 0.0471014
2.460000e+04 0.0471014
2.460500e+04 0.0398551
2.461000e+04 0.0434783
2.461500e+04 0.0434783
2.462000e+04 0.0398551
2.462500e+04 0.0398551
2.463000e+04 0.0434783
2.463500e+04 0.0434783
2.464000e+04 0.0434783
2.464500e+04 0.0434783
2.465000e+04 0.0434783
2.465500e+04 0.0471014
2.466000e+04 0.0471014
2.466500e+04 0.0434783
2.467000e+04 0.0434783
2.467500e+04 0.0434783
2.468000e+04 0.0434783
2.468500e+04 0.0398551
2.469000e+04 0.0398551
2.469500e+04 0.0398551
2.470000e+04 0.0398551
2.470500e+04 0.0398551
2.471000e+04 0.0434783
2.471500e+04 0.0434783
2.472000e+04 0.0398551
2.472500e+04 0.0398551
2.473000e+04 0.0398551
2.473500e+04 0.0398551
2.474000e+04 0.0398551
2.474500e+04 0.0398551
2.475000e+04 0.0362319
2.475500e+04 0.0434783
2.476000e+04 0.0434783
2.476500e+04 0.0434783
2.477000e+04 0.0434783
2.477500e+04 0.0434783
2.478000e+04 0.0398551
2.478500e+04 0.0434783
2.479000e+04 0.0434783
2.479500e+04 0.0434783
2.480000e+04 0.0434783
2.480500e+04 0.0434783
2.481000e+04 0.0434783
2.481500e+04 0.0398551
2.482000e+04 0.0434783
2.482500e+04 0.0398551
2.483000e+04 0.0434783
2.483500e+04 0.0434783
2.484000e+04 0.0434783
2.484500e+04 0.0434783
2.485000e+04 0.0398551
2.485500e+04 0.0398551
2.486000e+04 0.0434783
2.486500e+04 0.0434783
2.487000e+04 0.0434783
2.487500e+04 0.0434783
2.488000e+04 0.0434783
2.488500e+04 0.0434783
2.489000e+04 0.0434783
2.489500e+04 0.0398551
2.490000e+04 0.0398551
2.490500e+04 0.0398551
2.491000e+04 0.0398551
2.491500e+04 0.0398551
2.492000e+04 0.0398551
2.492500e+04 0.0398551
2.493000e+04 0.0398551
2.493500e+04 0.0398551
2.494000e+04 0.0362319
2.494500e+04 0.0398551
2.495000e+04 0.0362319
2.495500e+04 0.0398551
2.496000e+04 0.0362319
2.496500e+04 0.0362319
2.497000e+04 0.0398551
2.497500e+04 0.0362319
2.498000e+04 0.0398551
2.498500e+04 0.0362319
2.499000e+04 0.0362319
2.499500e+04 0.0362319
2.500000e+04 0.0398551
2.500500e+04 0.0362319
2.501000e+04 0.0398551
2.501500e+04 0.0398551
2.502000e+04 0.0398551
2.502500e+04 0.0434783
2.503000e+04 0.0434783
2.503500e+04 0.0471014
2.504000e+04 0.0471014
2.504500e+04 0.0434783
2.505000e+04 0.0471014
2.505500e+04 0.0471014
2.506000e+04 0.0471014
2.506500e+04 0.0471014
2.507000e+04 0.0471014
2.507500e+04 0.0471014
2.508000e+04 0.0471014
2.508500e+04 0.0507246
2.509000e+04 0.0507246
2.509500e+04 0.0507246
2.510000e+04 0.0471014
2.510500e+04 0.0471014
2.511000e+04 0.0471014
2.511500e+04 0.0434783
2.512000e+04 0.0471014
2.512500e+04 0.0471014
2.513000e+04 0.0507246
2.513500e+04 0.0507246
2.514000e+04 0.0507246
2.514500e+04 0.0471014
2.515000e+04 0.0471014
2.515500e+04 0.0471014
2.516000e+04 0.0471014
2.516500e+04 0.0471014
2.517000e+04 0.0471014
2.517500e+04 0.0434783
2.518000e+04 0.0471014
2.518500e+04 0.0398551
2.519000e+04 0.0434783
2.519500e+04 0.0434783
2.520000e+04 0.0434783
2.520500e+04 0.0471014
2.521000e+04 0.0471014
2.521500e+04 0.0434783
2.522000e+04 0.0434783
2.522500e+04 0.0471014
2.523000e+04 0.0471014
2.523500e+04 0.0398551
2.524000e+04 0.0434783
2.524500e+04 0.0471014
2.525000e+04 0.0471014
2.525500e+04 0.0471014
2.526000e+04 0.0434783
2.526500e+04 0.0471014
2.527000e+04 0.0434783
2.527500e+04 0.0434783
2.528000e+04 0.0434783
2.528500e+04 0.0471014
2.529000e+04 0.0398551
2.529500e+04 0.0434783
2.530000e+04 0.0434783
2.530500e+04 0.0398551
2.531000e+04 0.0434783
2.531500e+04 0.0434783
2.532000e+04 0.0434783
2.532500e+04 0.0434783
2.533000e+04 0.0434783
2.533500e+04 0.0434783
2.534000e+04 0.0398551
2.534500e+04 0.0434783
2.535000e+04 0.0471014
2.535500e+04 0.0434783
2.536000e+04 0.0434783
2.536500e+04 0.0434783
2.537000e+04 0.0398551
2.537500e+04 0.0398551
2.538000e+04 0.0434783
2.538500e+04 0.0398551
2.539000e+04 0.0398551
2.539500e+04 0.0398551
2.540000e+04 0.0398551
2.540500e+04 0.0362319
2.541000e+04 0.0398551
2.541500e+04 0.0398551
2.542000e+04 0.0362319
2.542500e+04 0.0362319
2.543000e+04 0.0362319
2.543500e+04 0.0362319
2.544000e+04 0.0362319
2.544500e+04 0.0362319
2.545000e+04 0.0362319
2.545500e+04 0.0362319
2.546000e+04 0.0362319
2.546500e+04 0.0362319
2.547000e+04 0.0362319
2.547500e+04 0.0362319
2.548000e+04 0.0362319
2.548500e+04 0.0362319
2.549000e+04 0.0326087
2.549500e+04 0.0362319
2.550000e+04 0.0398551
2.550500e+04 0.0434783
2.551000e+04 0.0434783
2.551500e+04 0.0398551
2.552000e+04 0.0362319
2.552500e+04 0.0398551
2.553000e+04 0.0434783
2.553500e+04 0.0398551
2.554000e+04 0.0434783
2.554500e+04 0.0362319
2.555000e+04 0.0398551
2.555500e+04 0.0398551
2.556000e+04 0.0398551
2.556500e+04 0.0434783
2.557000e+04 0.0398551
2.557500e+04 0.0362319
2.558000e+04 0.0362319
2.558500e+04 0.0398551
2.559000e+04 0.0398551
2.559500e+04 0.0434783
2.560000e+04 0.0362319
2.560500e+04 0.0434783
2.561000e+04 0.0398551
2.561500e+04 0.0434783
2.562000e+04 0.0398551
2.562500e+04 0.0398551
2.563000e+04 0.0398551
2.563500e+04 0.0362319
2.564000e+04 0.0398551
2.564500e+04 0.0362319
2.565000e+04 0.0362319
2.565500e+04 0.0434783
2.566000e+04 0.0398551
2.566500e+04 0.0362319
2.567000e+04 0.0434783
2.567500e+04 0.0434783
2.568000e+04 0.0434783
2.568500e+04 0.0434783
2.569000e+04 0.0398551
2.569500e+04 0.0434783
2.570000e+04 0.0434783
2.570500e+04 0.0434783
2.571000e+04 0.0434783
2.571500e+04 0.0434783
2.572000e+04 0.0434783
2.572500e+04 0.0434783
2.573000e+04 0.0471014
2.573500e+04 0.0434783
2.574000e+04 0.0471014
2.574500e+04 0.0434783
2.575000e+04 0.0434783
2.575500e+04 0.0434783
2.576000e+04 0.0471014
2.576500e+04 0.0434783
2.577000e+04 0.0434783
2.577500e+04 0.0434783
2.578000e+04 0.0434783
2.578500e+04 0.0434783
2.579000e+04 0.0471014
2.579500e+04 0.0507246
2.580000e+04 0.0507246
2.580500e+04 0.0434783
2.581000e+04 0.0507246
2.581500e+04 0.0471014
2.582000e+04 0.0507246
2.582500e+04 0.0471014
2.583000e+04 0.0471014
2.583500e+04 0.0471014
2.584000e+04 0.0471014
2.584500e+04 0.0471014
2.585000e+04 0.0471014
2.585500e+04 0.0471014
2.586000e+04 0.0471014
2.586500e+04 0.0434783
2.587000e+04 0.0471014
2.587500e+04 0.0471014
2.588000e+04 0.0471014
2.588500e+04 0.0471014
2.589000e+04 0.0471014
2.589500e+04 0.0471014
2.590000e+04 0.0471014
2.590500e+04 0.0471014
2.591000e+04 0.0471014
2.591500e+04 0.0434783
2.592000e+04 0.0434783
2.592500e+04 0.0471014
2.593000e+04 0.0507246
2.593500e+04 0.0507246
2.594000e+04 0.0507246
2.594500e+04 0.0507246
2.595000e+04 0.0507246
2.595500e+04 0.0507246
2.596000e+04 0.0507246
2.596500e+04 0.0507246
2.597000e+04 0.0507246
2.597500e+04 0.0507246
2.598000e+04 0.0507246
2.598500e+04 0.0507246
2.599000e+04 0.0507246
2.599500e+04 0.0507246
2.600000e+04 0.0507246
2.600500e+04 0.0507246
2.601000e+04 0.0471014
2.601500e+04 0.0507246
2.602000e+04 0.0471014
2.602500e+04 0.0471014
2.603000e+04 0.0471014
2.603500e+04 0.0471014
2.604000e+04 0.0471014
2.604500e+04 0.0471014
2.605000e+04 0.0471014
2.605500e+04 0.0471014
2.606000e+04 0.0471014
2.606500e+04 0.0471014
2.607000e+04 0.0471014
2.607500e+04 0.0471014
2.608000e+04 0.0471014
2.608500e+04 0.0471014
2.609000e+04 0.0471014
2.609500e+04 0.0471014
2.610000e+04 0.0471014
2.610500e+04 0.0471014
2.611000e+04 0.0471014
2.611500e+04 0.0471014
2.612000e+04 0.0507246
2.612500e+04 0.0471014
2.613000e+04 0.0471014
2.613500e+04 0.0507246
2.614000e+04 0.0507246
2.614500e+04 0.0507246
2.615000e+04 0.0471014
2.615500e+04 0.0471014
2.616000e+04 0.0507246
2.616500e+04 0.0471014
2.617000e+04 0.0471014
2.617500e+04 0.0471014
2.618000e+04 0.0471014
2.618500e+04 0.0471014
2.619000e+04 0.0471014
2.619500e+04 0.0471014
2.620000e+04 0.0471014
2.620500e+04 0.0471014
2.621000e+04 0.0471014
2.621500e+04 0.0471014
2.622000e+04 0.0471014
2.622500e+04 0.0471014
2.623000e+04 0.0471014
2.623500e+04 0.0471014
2.624000e+04 0.0471014
2.624500e+04 0.0471014
2.625000e+04 0.0471014
2.625500e+04 0.0471014
2.626000e+04 0.0471014
2.626500e+04 0.0471014
2.627000e+04 0.0471014
2.627500e+04 0.0471014
2.628000e+04 0.0471014
2.628500e+04 0.0471014
2.629000e+04 0.0471014
2.629500e+04 0.0471014
2.630000e+04 0.0471014
2.630500e+04 0.0471014
2.631000e+04 0.0471014
2.631500e+04 0.0434783
2.632000e+04 0.0471014
2.632500e+04 0.0434783
2.633000e+04 0.0471014
2.633500e+04 0.0471014
2.634000e+04 0.0434783
2.634500e+04 0.0434783
2.635000e+04 0.0471014
2.635500e+04 0.0434783
2.636000e+04 0.0471014
2.636500e+04 0.0471014
2.637000e+04 0.0471014
2.637500e+04 0.0471014
2.638000e+04 0.0507246
2.638500e+04 0.0507246
2.639000e+04 0.0507246
2.639500e+04 0.0543478
2.640000e+04 0.0507246
2.640500e+04 0.0507246
2.641000e+04 0.0471014
2.641500e+04 0.0471014
2.642000e+04 0.0507246
2.642500e+04 0.0471014
2.643000e+04 0.0507246
2.643500e+04 0.0471014
2.644000e+04 0.0543478
2.644500e+04 0.057971
2.645000e+04 0.0615942
2.645500e+04 0.057971
2.646000e+04 0.0615942
2.646500e+04 0.057971
2.647000e+04 0.057971
2.647500e+04 0.057971
2.648000e+04 0.0543478
2.648500e+04 0.057971
2.649000e+04 0.0543478
2.649500e+04 0.0543478
2.650000e+04 0.057971
2.650500e+04 0.057971
2.651000e+04 0.057971
2.651500e+04 0.0543478
2.652000e+04 0.0543478
2.652500e+04 0.057971
2.653000e+04 0.057971
2.653500e+04 0.057971
2.654000e+04 0.0507246
2.654500e+04 0.0543478
2.655000e+04 0.0543478
2.655500e+04 0.0507246
2.656000e+04 0.0543478
2.656500e+04 0.0507246
2.657000e+04 0.0543478
2.657500e+04 0.0543478
2.658000e+04 0.0543478
2.658500e+04 0.0543478
2.659000e+04 0.0507246
2.659500e+04 0.0507246
2.660000e+04 0.0543478
2.660500e+04 0.0507246
2.661000e+04 0.0543478
2.661500e+04 0.0543478
2.662000e+04 0.0507246
2.662500e+04 0.0507246
2.663000e+04 0.0507246
2.663500e+04 0.0471014
2.664000e+04 0.0543478
2.664500e+04 0.0507246
2.665000e+04 0.0507246
2.665500e+04 0.0507246
2.666000e+04 0.0507246
2.666500e+04 0.0471014
2.667000e+04 0.0543478
2.667500e+04 0.0543478
2.668000e+04 0.0543478
2.668500e+04 0.0543478
2.669000e+04 0.0543478
2.669500e+04 0.057971
2.670000e+04 0.057971
2.670500e+04 0.0543478
2.671000e+04 0.0543478
2.671500e+04 0.0543478
2.672000e+04 0.0543478
2.672500e+04 0.0543478
2.673000e+04 0.0543478
2.673500e+04 0.0543478
2.674000e+04 0.0543478
2.674500e+04 0.0507246
2.675000e+04 0.0543478
2.675500e+04 0.0543478
2.676000e+04 0.057971
2.676500e+04 0.057971
2.677000e+04 0.0543478
2.677500e+04 0.057971
2.678000e+04 0.057971
2.678500e+04 0.0543478
2.679000e+04 0.057971
2.679500e+04 0.057971
2.680000e+04 0.057971
2.680500e+04 0.057971
2.681000e+04 0.0543478
2.681500e+04 0.0543478
2.682000e+04 0.0507246
2.682500e+04 0.0543478
2.683000e+04 0.057971
2.683500e+04 0.057971
2.684000e+04 0.057971
2.684500e+04 0.057971
2.685000e+04 0.0543478
2.685500e+04 0.057971
2.686000e+04 0.0543478
2.686500e+04 0.057971
2.687000e+04 0.057971
2.687500e+04 0.057971
2.688000e+04 0.057971
2.688500e+04 0.057971
2.689000e+04 0.057971
2.689500e+04 0.057971
2.690000e+04 0.057971
2.690500e+04 0.0507246
2.691000e+04 0.0543478
2.691500e+04 0.0543478
2.692000e+04 0.0543478
2.692500e+04 0.0543478
2.693000e+04 0.0615942
2.693500e+04 0.057971
2.694000e+04 0.057971
2.694500e+04 0.0543478
2.695000e+04 0.0543478
2.695500e+04 0.0543478
2.696000e+04 0.0543478
2.696500e+04 0.0543478
2.697000e+04 0.0615942
2.697500e+04 0.0543478
2.698000e+04 0.0615942
2.698500e+04 0.057971
2.699000e+04 0.0543478
2.699500e+04 0.057971
2.700000e+04 0.0507246
2.700500e+04 0.0543478
2.701000e+04 0.0543478
2.701500e+04 0.057971
2.702000e+04 0.0652174
2.702500e+04 0.0615942
2.703000e+04 0.0615942
2.703500e+04 0.0615942
2.704000e+04 0.0615942
2.704500e+04 0.057971
2.705000e+04 0.057971
2.705500e+04 0.057971
2.706000e+04 0.057971
2.706500e+04 0.057971
2.707000e+04 0.0652174
2.707500e+04 0.057971
2.708000e+04 0.0652174
2.708500e+04 0.0615942
2.709000e+04 0.0615942
2.709500e+04 0.0543478
2.710000e+04 0.0543478
2.710500e+04 0.0543478
2.711000e+04 0.0543478
2.711500e+04 0.0615942
2.712000e+04 0.0615942
2.712500e+04 0.0615942
2.713000e+04 0.0652174
2.713500e+04 0.057971
2.714000e+04 0.0615942
2.714500e+04 0.0615942
2.715000e+04 0.0615942
2.715500e+04 0.057971
2.716000e+04 0.0615942
2.716500e+04 0.0615942
2.717000e+04 0.0615942
2.717500e+04 0.0615942
2.718000e+04 0.0615942
2.718500e+04 0.0615942
2.719000e+04 0.0615942
2.719500e+04 0.0543478
2.720000e+04 0.0615942
2.720500e+04 0.0615942
2.721000e+04 0.0615942
2.721500e+04 0.0615942
2.722000e+04 0.0615942
2.722500e+04 0.0615942
2.723000e+04 0.057971
2.723500e+04 0.0615942
2.724000e+04 0.0543478
2.724500e+04 0.0615942
2.725000e+04 0.057971
2.725500e+04 0.057971
2.726000e+04 0.057971
2.726500e+04 0.057971
2.727000e+04 0.057971
2.727500e+04 0.0615942
2.728000e+04 0.0507246
2.728500e+04 0.0543478
2.729000e+04 0.0507246
2.729500e+04 0.0543478
2.730000e+04 0.0507246
2.730500e+04 0.0507246
2.731000e+04 0.0543478
2.731500e+04 0.0543478
2.732000e+04 0.0543478
2.732500e+04 0.0543478
2.733000e+04 0.0507246
2.733500e+04 0.0507246
2.734000e+04 0.0507246
2.734500e+04 0.0507246
2.735000e+04 0.0507246
2.735500e+04 0.0507246
2.736000e+04 0.0543478
2.736500e+04 0.0543478
2.737000e+04 0.0507246
2.737500e+04 0.0507246
2.738000e+04 0.0507246
2.738500e+04 0.0543478
2.739000e+04 0.0507246
2.739500e+04 0.0543478
2.740000e+04 0.0507246
2.740500e+04 0.0543478
2.741000e+04 0.0507246
2.741500e+04 0.0507246
2.742000e+04 0.0507246
2.742500e+04 0.0507246
2.743000e+04 0.0507246
2.743500e+04 0.0507246
2.744000e+04 0.0507246
2.744500e+04 0.0543478
2.745000e+04 0.0543478
2.745500e+04 0.057971
2.746000e+04 0.0543478
2.746500e+04 0.0543478
2.747000e+04 0.0543478
2.747500e+04 0.057971
2.748000e+04 0.0507246
2.748500e+04 0.0543478
2.749000e+04 0.0471014
2.749500e+04 0.0543478
2.750000e+04 0.0507246
2.750500e+04 0.0507246
2.751000e+04 0.0543478
2.751500e+04 0.0543478
2.752000e+04 0.0543478
2.752500e+04 0.0507246
2.753000e+04 0.0543478
2.753500e+04 0.057971
2.754000e+04 0.057971
2.754500e+04 0.057971
2.755000e+04 0.057971
2.755500e+04 0.0543478
2.756000e+04 0.057971
2.756500e+04 0.057971
2.757000e+04 0.0543478
2.757500e+04 0.057971
2.758000e+04 0.057971
2.758500e+04 0.0543478
2.759000e+04 0.0543478
2.759500e+04 0.0543478
2.760000e+04 0.0507246
2.760500e+04 0.0507246
2.761000e+04 0.0507246
2.761500e+04 0.0507246
2.762000e+04 0.0507246
2.762500e+04 0.057971
2.763000e+04 0.0543478
2.763500e+04 0.0507246
2.764000e+04 0.0507246
2.764500e+04 0.0507246
2.765000e+04 0.0507246
2.765500e+04 0.0507246
2.766000e+04 0.0471014
2.766500e+04 0.0507246
2.767000e+04 0.0507246
2.767500e+04 0.0507246
2.768000e+04 0.0507246
2.768500e+04 0.0507246
2.769000e+04 0.0507246
2.769500e+04 0.0507246
2.770000e+04 0.0507246
2.770500e+04 0.0543478
2.771000e+04 0.0507246
2.771500e+04 0.0543478
2.772000e+04 0.0543478
2.772500e+04 0.0543478
2.773000e+04 0.0543478
2.773500e+04 0.0543478
2.774000e+04 0.0507246
2.774500e+04 0.0543478
2.775000e+04 0.057971
2.775500e+04 0.057971
2.776000e+04 0.0543478
2.776500e+04 0.0543478
2.777000e+04 0.0543478
2.777500e+04 0.0507246
2.778000e+04 0.0507246
2.778500e+04 0.0471014
2.779000e+04 0.0507246
2.779500e+04 0.0471014
2.780000e+04 0.0507246
2.780500e+04 0.0507246
2.781000e+04 0.0507246
2.781500e+04 0.0507246
2.782000e+04 0.0507246
2.782500e+04 0.0507246
2.783000e+04 0.0507246
2.783500e+04 0.0507246
2.784000e+04 0.0507246
2.784500e+04 0.0507246
2.785000e+04 0.0507246
2.785500e+04 0.0507246
2.786000e+04 0.0507246
2.786500e+04 0.0507246
2.787000e+04 0.0507246
2.787500e+04 0.0507246
2.788000e+04 0.0471014
2.788500e+04 0.0507246
2.789000e+04 0.0471014
2.789500e+04 0.0507246
2.790000e+04 0.0507246
2.790500e+04 0.0507246
2.791000e+04 0.0471014
2.791500e+04 0.0471014
2.792000e+04 0.0471014
2.792500e+04 0.0471014
2.793000e+04 0.0507246
2.793500e+04 0.0507246
2.794000e+04 0.0507246
2.794500e+04 0.0507246
2.795000e+04 0.0507246
2.795500e+04 0.0507246
2.796000e+04 0.0507246
2.796500e+04 0.0507246
2.797000e+04 0.0507246
2.797500e+04 0.0543478
2.798000e+04 0.0543478
2.798500e+04 0.0543478
2.799000e+04 0.0543478
2.799500e+04 0.0543478
2.800000e+04 0.0543478
2.800500e+04 0.0543478
2.801000e+04 0.0543478
2.801500e+04 0.0543478
2.802000e+04 0.0507246
2.802500e+04 0.0543478
2.803000e+04 0.0543478
2.803500e+04 0.0543478
2.804000e+04 0.0507246
2.804500e+04 0.0543478
2.805000e+04 0.0507246
2.805500e+04 0.0507246
2.806000e+04 0.0507246
2.806500e+04 0.0507246
2.807000e+04 0.0507246
2.807500e+04 0.0543478
2.808000e+04 0.0543478
2.808500e+04 0.0543478
2.809000e+04 0.0507246
2.809500e+04 0.0507246
2.810000e+04 0.0507246
2.810500e+04 0.0507246
2.811000e+04 0.0507246
2.811500e+04 0.0507246
2.812000e+04 0.0507246
2.812500e+04 0.0507246
2.813000e+04 0.0507246
2.813500e+04 0.0507246
2.814000e+04 0.0507246
2.814500e+04 0.0507246
2.815000e+04 0.0507246
2.815500e+04 0.0507246
2.816000e+04 0.0507246
2.816500e+04 0.0507246
2.817000e+04 0.0507246
2.817500e+04 0.057971
2.818000e+04 0.057971
2.818500e+04 0.0543478
2.819000e+04 0.057971
2.819500e+04 0.057971
2.820000e+04 0.057971
2.820500e+04 0.0543478
2.821000e+04 0.057971
2.821500e+04 0.0507246
2.822000e+04 0.057971
2.822500e+04 0.057971
2.823000e+04 0.057971
2.823500e+04 0.0507246
2.824000e+04 0.057971
2.824500e+04 0.0543478
2.825000e+04 0.0543478
2.825500e+04 0.0543478
2.826000e+04 0.0543478
2.826500e+04 0.0543478
2.827000e+04 0.0543478
2.827500e+04 0.0507246
2.828000e+04 0.0543478
2.828500e+04 0.0543478
2.829000e+04 0.0543478
2.829500e+04 0.0543478
2.830000e+04 0.0543478
2.830500e+04 0.0543478
2.831000e+04 0.0543478
2.831500e+04 0.0543478
2.832000e+04 0.0507246
2.832500e+04 0.0507246
2.833000e+04 0.0543478
2.833500e+04 0.0507246
2.834000e+04 0.0543478
2.834500e+04 0.0543478
2.835000e+04 0.0543478
2.835500e+04 0.0543478
2.836000e+04 0.0507246
2.836500e+04 0.0507246
2.837000e+04 0.0507246
2.837500e+04 0.0507246
2.838000e+04 0.0543478
2.838500e+04 0.0543478
2.839000e+04 0.0543478
2.839500e+04 0.0507246
2.840000e+04 0.0507246
2.840500e+04 0.0543478
2.841000e+04 0.0543478
2.841500e+04 0.0543478
2.842000e+04 0.0543478
2.842500e+04 0.0543478
2.843000e+04 0.0543478
2.843500e+04 0.0543478
2.844000e+04 0.0543478
2.844500e+04 0.0543478
2.845000e+04 0.0543478
2.845500e+04 0.0543478
2.846000e+04 0.0543478
2.846500e+04 0.0543478
2.847000e+04 0.0543478
2.847500e+04 0.0543478
2.848000e+04 0.0543478
2.848500e+04 0.0543478
2.849000e+04 0.0543478
2.849500e+04 0.0543478
2.850000e+04 0.0543478
2.850500e+04 0.0543478
2.851000e+04 0.0543478
2.851500e+04 0.0543478
2.852000e+04 0.0543478
2.852500e+04 0.0543478
2.853000e+04 0.0543478
2.853500e+04 0.0543478
2.854000e+04 0.0543478
2.854500e+04 0.0543478
2.855000e+04 0.0543478
2.855500e+04 0.0507246
2.856000e+04 0.0543478
2.856500e+04 0.0543478
2.857000e+04 0.0543478
2.857500e+04 0.0543478
2.858000e+04 0.0543478
2.858500e+04 0.0543478
2.859000e+04 0.0543478
2.859500e+04 0.0543478
2.860000e+04 0.0543478
2.860500e+04 0.0543478
2.861000e+04 0.057971
2.861500e+04 0.057971
2.862000e+04 0.057971
2.862500e+04 0.057971
2.863000e+04 0.057971
2.863500e+04 0.057971
2.864000e+04 0.057971
2.864500e+04 0.057971
2.865000e+04 0.057971
2.865500e+04 0.057971
2.866000e+04 0.057971
2.866500e+04 0.0543478
2.867000e+04 0.057971
2.867500e+04 0.0543478
2.868000e+04 0.0507246
2.868500e+04 0.0543478
2.869000e+04 0.0543478
2.869500e+04 0.0543478
2.870000e+04 0.0543478
2.870500e+04 0.0471014
2.871000e+04 0.0471014
2.871500e+04 0.0507246
2.872000e+04 0.0507246
2.872500e+04 0.0471014
2.873000e+04 0.0507246
2.873500e+04 0.0543478
2.874000e+04 0.057971
2.874500e+04 0.057971
2.875000e+04 0.0543478
2.875500e+04 0.0543478
2.876000e+04 0.0543478
2.876500e+04 0.0507246
2.877000e+04 0.0507246
2.877500e+04 0.0543478
2.878000e+04 0.0543478
2.878500e+04 0.0543478
2.879000e+04 0.0543478
2.879500e+04 0.0543478
2.880000e+04 0.057971
2.880500e+04 0.057971
2.881000e+04 0.057971
2.881500e+04 0.057971
2.882000e+04 0.057971
2.882500e+04 0.057971
2.883000e+04 0.057971
2.883500e+04 0.057971
2.884000e+04 0.057971
2.884500e+04 0.057971
2.885000e+04 0.057971
2.885500e+04 0.057971
2.886000e+04 0.057971
2.886500e+04 0.0543478
2.887000e+04 0.0543478
2.887500e+04 0.0543478
2.888000e+04 0.0543478
2.888500e+04 0.0543478
2.889000e+04 0.0543478
2.889500e+04 0.057971
2.890000e+04 0.0543478
2.890500e+04 0.0543478
2.891000e+04 0.0543478
2.891500e+04 0.057971
2.892000e+04 0.0543478
2.892500e+04 0.0543478
2.893000e+04 0.0543478
2.893500e+04 0.0543478
2.894000e+04 0.0543478
2.894500e+04 0.0543478
2.895000e+04 0.0543478
2.895500e+04 0.0543478
2.896000e+04 0.0543478
2.896500e+04 0.0543478
2.897000e+04 0.0543478
2.897500e+04 0.0543478
2.898000e+04 0.0543478
2.898500e+04 0.0543478
2.899000e+04 0.0543478
2.899500e+04 0.0543478
2.900000e+04 0.0543478
2.900500e+04 0.0543478
2.901000e+04 0.0543478
2.901500e+04 0.0543478
2.902000e+04 0.0543478
2.902500e+04 0.0543478
2.903000e+04 0.0543478
2.903500e+04 0.0543478
2.904000e+04 0.0543478
2.904500e+04 0.0543478
2.905000e+04 0.0543478
2.905500e+04 0.0543478
2.906000e+04 0.0543478
2.906500e+04 0.0543478
2.907000e+04 0.0543478
2.907500e+04 0.0543478
2.908000e+04 0.0543478
2.908500e+04 0.0543478
2.909000e+04 0.0543478
2.909500e+04 0.0543478
2.910000e+04 0.0543478
2.910500e+04 0.0543478
2.911000e+04 0.0543478
2.911500e+04 0.0543478
2.912000e+04 0.057971
2.912500e+04 0.0543478
2.913000e+04 0.057971
2.913500e+04 0.0543478
2.914000e+04 0.0543478
2.914500e+04 0.057971
2.915000e+04 0.057971
2.915500e+04 0.0543478
2.916000e+04 0.0543478
2.916500e+04 0.057971
2.917000e+04 0.0543478
2.917500e+04 0.0543478
2.918000e+04 0.0543478
2.918500e+04 0.0543478
2.919000e+04 0.0543478
2.919500e+04 0.057971
2.920000e+04 0.057971
2.920500e+04 0.057971
2.921000e+04 0.057971
2.921500e+04 0.0615942
2.922000e+04 0.0615942
2.922500e+04 0.0615942
2.923000e+04 0.0615942
2.923500e+04 0.0615942
2.924000e+04 0.0615942
2.924500e+04 0.0615942
2.925000e+04 0.0615942
2.925500e+04 0.0615942
2.926000e+04 0.0615942
2.926500e+04 0.057971
2.927000e+04 0.0615942
2.927500e+04 0.0615942
2.928000e+04 0.0615942
2.928500e+04 0.057971
2.929000e+04 0.057971
2.929500e+04 0.057971
2.930000e+04 0.0507246
2.930500e+04 0.0543478
2.931000e+04 0.0543478
2.931500e+04 0.0507246
2.932000e+04 0.0507246
2.932500e+04 0.0543478
2.933000e+04 0.0507246
2.933500e+04 0.0543478
2.934000e+04 0.0543478
2.934500e+04 0.0543478
2.935000e+04 0.0543478
2.935500e+04 0.0543478
2.936000e+04 0.0507246
2.936500e+04 0.0507246
2.937000e+04 0.0507246
2.937500e+04 0.0543478
2.938000e+04 0.0507246
2.938500e+04 0.0507246
2.939000e+04 0.0543478
2.939500e+04 0.0543478
2.940000e+04 0.0543478
2.940500e+04 0.0507246
2.941000e+04 0.0507246
2.941500e+04 0.0543478
2.942000e+04 0.0507246
2.942500e+04 0.0507246
2.943000e+04 0.0543478
2.943500e+04 0.0543478
2.944000e+04 0.0543478
2.944500e+04 0.0543478
2.945000e+04 0.0543478
2.945500e+04 0.0543478
2.946000e+04 0.0507246
2.946500e+04 0.0543478
2.947000e+04 0.0543478
2.947500e+04 0.0543478
2.948000e+04 0.0543478
2.948500e+04 0.0543478
2.949000e+04 0.0543478
2.949500e+04 0.0543478
2.950000e+04 0.0543478
2.950500e+04 0.0543478
2.951000e+04 0.0543478
2.951500e+04 0.0507246
2.952000e+04 0.0507246
2.952500e+04 0.0507246
2.953000e+04 0.0507246
2.953500e+04 0.0507246
2.954000e+04 0.0507246
2.954500e+04 0.0543478
2.955000e+04 0.0507246
2.955500e+04 0.0543478
2.956000e+04 0.0543478
2.956500e+04 0.0543478
2.957000e+04 0.0543478
2.957500e+04 0.0543478
2.958000e+04 0.0615942
2.958500e+04 0.057971
2.959000e+04 0.0543478
2.959500e+04 0.057971
2.960000e+04 0.0543478
2.960500e+04 0.0507246
2.961000e+04 0.0507246
2.961500e+04 0.0507246
2.962000e+04 0.0507246
2.962500e+04 0.0507246
2.963000e+04 0.0507246
2.963500e+04 0.0507246
2.964000e+04 0.0507246
2.964500e+04 0.0507246
2.965000e+04 0.0507246
2.965500e+04 0.0543478
2.966000e+04 0.0543478
2.966500e+04 0.0543478
2.967000e+04 0.0543478
2.967500e+04 0.0543478
2.968000e+04 0.0543478
2.968500e+04 0.0507246
2.969000e+04 0.0507246
2.969500e+04 0.0543478
2.970000e+04 0.0507246
2.970500e+04 0.0507246
2.971000e+04 0.0507246
2.971500e+04 0.0507246
2.972000e+04 0.0507246
2.972500e+04 0.0507246
2.973000e+04 0.0543478
2.973500e+04 0.0543478
2.974000e+04 0.0543478
2.974500e+04 0.0543478
2.975000e+04 0.0543478
2.975500e+04 0.0507246
2.976000e+04 0.0543478
2.976500e+04 0.0543478
2.977000e+04 0.0507246
2.977500e+04 0.0471014
2.978000e+04 0.0507246
2.978500e+04 0.0471014
2.979000e+04 0.0507246
2.979500e+04 0.0507246
2.980000e+04 0.0507246
2.980500e+04 0.0507246
2.981000e+04 0.0471014
2.981500e+04 0.0471014
2.982000e+04 0.0471014
2.982500e+04 0.0471014
2.983000e+04 0.0471014
2.983500e+04 0.0471014
2.984000e+04 0.0471014
2.984500e+04 0.0471014
2.985000e+04 0.0471014
2.985500e+04 0.0471014
2.986000e+04 0.0471014
2.986500e+04 0.0471014
2.987000e+04 0.0471014
2.987500e+04 0.0471014
2.988000e+04 0.0471014
2.988500e+04 0.0471014
2.989000e+04 0.0471014
2.989500e+04 0.0471014
2.990000e+04 0.0434783
2.990500e+04 0.0471014
2.991000e+04 0.0471014
2.991500e+04 0.0471014
2.992000e+04 0.0507246
2.992500e+04 0.0507246
2.993000e+04 0.0471014
2.993500e+04 0.0507246
2.994000e+04 0.0471014
2.994500e+04 0.0507246
2.995000e+04 0.0507246
2.995500e+04 0.0543478
2.996000e+04 0.0507246
2.996500e+04 0.0507246
2.997000e+04 0.0507246
2.997500e+04 0.0507246
2.998000e+04 0.0543478
2.998500e+04 0.0543478
2.999000e+04 0.0507246
2.999500e+04 0.0543478
3.000000e+04 0.0543478
3.000500e+04 0.0471014
3.001000e+04 0.0471014
3.001500e+04 0.0471014
3.002000e+04 0.0434783
3.002500e+04 0.0398551
3.003000e+04 0.0434783
3.003500e+04 0.0398551
3.004000e+04 0.0434783
3.004500e+04 0.0434783
3.005000e+04 0.0471014
3.005500e+04 0.0507246
3.006000e+04 0.0507246
3.006500e+04 0.0507246
3.007000e+04 0.0507246
3.007500e+04 0.0507246
3.008000e+04 0.0471014
3.008500e+04 0.0507246
3.009000e+04 0.0507246
3.009500e+04 0.0507246
3.010000e+04 0.0507246
3.010500e+04 0.0507246
3.011000e+04 0.0507246
3.011500e+04 0.0471014
3.012000e+04 0.0507246
3.012500e+04 0.0507246
3.013000e+04 0.0507246
3.013500e+04 0.0543478
3.014000e+04 0.0543478
3.014500e+04 0.0543478
3.015000e+04 0.0543478
3.015500e+04 0.0543478
3.016000e+04 0.0543478
3.016500e+04 0.0543478
3.017000e+04 0.0507246
3.017500e+04 0.0471014
3.018000e+04 0.0471014
3.018500e+04 0.0507246
3.019000e+04 0.0471014
3.019500e+04 0.0471014
3.020000e+04 0.0398551
3.020500e+04 0.0434783
3.021000e+04 0.0398551
3.021500e+04 0.0434783
3.022000e+04 0.0398551
3.022500e+04 0.0398551
3.023000e+04 0.0398551
3.023500e+04 0.0398551
3.024000e+04 0.0434783
3.024500e+04 0.0434783
3.025000e+04 0.0434783
3.025500e+04 0.0434783
3.026000e+04 0.0434783
3.026500e+04 0.0471014
3.027000e+04 0.0471014
3.027500e+04 0.0471014
3.028000e+04 0.0471014
3.028500e+04 0.0471014
3.029000e+04 0.0471014
3.029500e+04 0.0471014
3.030000e+04 0.0471014
3.030500e+04 0.0471014
3.031000e+04 0.0434783
3.031500e+04 0.0398551
3.032000e+04 0.0434783
3.032500e+04 0.0434783
3.033000e+04 0.0434783
3.033500e+04 0.0434783
3.034000e+04 0.0434783
3.034500e+04 0.0434783
3.035000e+04 0.0434783
3.035500e+04 0.0434783
3.036000e+04 0.0434783
3.036500e+04 0.0434783
3.037000e+04 0.0434783
3.037500e+04 0.0434783
3.038000e+04 0.0434783
3.038500e+04 0.0434783
3.039000e+04 0.0434783
3.039500e+04 0.0434783
3.040000e+04 0.0434783
3.040500e+04 0.0434783
3.041000e+04 0.0434783
3.041500e+04 0.0434783
3.042000e+04 0.0434783
3.042500e+04 0.0434783
3.043000e+04 0.0434783
3.043500e+04 0.0434783
3.044000e+04 0.0434783
3.044500e+04 0.0434783
3.045000e+04 0.0434783
3.045500e+04 0.0434783
3.046000e+04 0.0434783
3.046500e+04 0.0434783
3.047000e+04 0.0434783
3.047500e+04 0.0434783
3.048000e+04 0.0434783
3.048500e+04 0.0434783
3.049000e+04 0.0434783
3.049500e+04 0.0434783
3.050000e+04 0.0398551
3.050500e+04 0.0398551
3.051000e+04 0.0398551
3.051500e+04 0.0398551
3.052000e+04 0.0362319
3.052500e+04 0.0362319
3.053000e+04 0.0362319
3.053500e+04 0.0398551
3.054000e+04 0.0398551
3.054500e+04 0.0398551
3.055000e+04 0.0398551
3.055500e+04 0.0398551
3.056000e+04 0.0398551
3.056500e+04 0.0434783
3.057000e+04 0.0398551
3.057500e+04 0.0471014
3.058000e+04 0.0398551
3.058500e+04 0.0471014
3.059000e+04 0.0434783
3.059500e+04 0.0434783
3.060000e+04 0.0398551
3.060500e+04 0.0398551
3.061000e+04 0.0398551
3.061500e+04 0.0434783
3.062000e+04 0.0434783
3.062500e+04 0.0434783
3.063000e+04 0.0398551
3.063500e+04 0.0434783
3.064000e+04 0.0362319
3.064500e+04 0.0398551
3.065000e+04 0.0434783
3.065500e+04 0.0434783
3.066000e+04 0.0362319
3.066500e+04 0.0362319
3.067000e+04 0.0362319
3.067500e+04 0.0362319
3.068000e+04 0.0362319
3.068500e+04 0.0362319
3.069000e+04 0.0362319
3.069500e+04 0.0398551
3.070000e+04 0.0434783
3.070500e+04 0.0398551
3.071000e+04 0.0434783
3.071500e+04 0.0434783
3.072000e+04 0.0471014
3.072500e+04 0.0471014
3.073000e+04 0.0471014
3.073500e+04 0.0471014
3.074000e+04 0.0471014
3.074500e+04 0.0471014
3.075000e+04 0.0471014
3.075500e+04 0.0471014
3.076000e+04 0.0434783
3.076500e+04 0.0471014
3.077000e+04 0.0471014
3.077500e+04 0.0471014
3.078000e+04 0.0434783
3.078500e+04 0.0434783
3.079000e+04 0.0471014
3.079500e+04 0.0471014
3.080000e+04 0.0471014
3.080500e+04 0.0434783
3.081000e+04 0.0471014
3.081500e+04 0.0434783
3.082000e+04 0.0434783
3.082500e+04 0.0471014
3.083000e+04 0.0434783
3.083500e+04 0.0434783
3.084000e+04 0.0398551
3.084500e+04 0.0434783
3.085000e+04 0.0398551
3.085500e+04 0.0398551
3.086000e+04 0.0434783
3.086500e+04 0.0434783
3.087000e+04 0.0434783
3.087500e+04 0.0434783
3.088000e+04 0.0434783
3.088500e+04 0.0434783
3.089000e+04 0.0398551
3.089500e+04 0.0434783
3.090000e+04 0.0434783
3.090500e+04 0.0398551
3.091000e+04 0.0434783
3.091500e+04 0.0398551
3.092000e+04 0.0398551
3.092500e+04 0.0398551
3.093000e+04 0.0434783
3.093500e+04 0.0434783
3.094000e+04 0.0398551
3.094500e+04 0.0434783
3.095000e+04 0.0434783
3.095500e+04 0.0434783
3.096000e+04 0.0434783
3.096500e+04 0.0434783
3.097000e+04 0.0471014
3.097500e+04 0.0434783
3.098000e+04 0.0398551
3.098500e+04 0.0434783
3.099000e+04 0.0471014
3.099500e+04 0.0434783
3.100000e+04 0.0434783
3.100500e+04 0.0434783
3.101000e+04 0.0471014
3.101500e+04 0.0434783
3.102000e+04 0.0471014
3.102500e+04 0.0434783
3.103000e+04 0.0471014
3.103500e+04 0.0434783
3.104000e+04 0.0471014
3.104500e+04 0.0434783
3.105000e+04 0.0471014
3.105500e+04 0.0471014
3.106000e+04 0.0471014
3.106500e+04 0.0434783
3.107000e+04 0.0471014
3.107500e+04 0.0471014
3.108000e+04 0.0471014
3.108500e+04 0.0471014
3.109000e+04 0.0434783
3.109500e+04 0.0471014
3.110000e+04 0.0471014
3.110500e+04 0.0471014
3.111000e+04 0.0471014
3.111500e+04 0.0471014
3.112000e+04 0.0471014
3.112500e+04 0.0471014
3.113000e+04 0.0471014
3.113500e+04 0.0434783
3.114000e+04 0.0434783
3.114500e+04 0.0434783
3.115000e+04 0.0434783
3.115500e+04 0.0434783
3.116000e+04 0.0434783
3.116500e+04 0.0434783
3.117000e+04 0.0434783
3.117500e+04 0.0434783
3.118000e+04 0.0434783
3.118500e+04 0.0434783
3.119000e+04 0.0434783
3.119500e+04 0.0434783
3.120000e+04 0.0434783
3.120500e+04 0.0434783
3.121000e+04 0.0434783
3.121500e+04 0.0434783
3.122000e+04 0.0434783
3.122500e+04 0.0434783
3.123000e+04 0.0434783
3.123500e+04 0.0434783
3.124000e+04 0.0434783
3.124500e+04 0.0434783
3.125000e+04 0.0398551
3.125500e+04 0.0434783
3.126000e+04 0.0434783
3.126500e+04 0.0398551
3.127000e+04 0.0398551
3.127500e+04 0.0398551
3.128000e+04 0.0434783
3.128500e+04 0.0398551
3.129000e+04 0.0471014
3.129500e+04 0.0398551
3.130000e+04 0.0434783
3.130500e+04 0.0434783
3.131000e+04 0.0434783
3.131500e+04 0.0434783
3.132000e+04 0.0434783
3.132500e+04 0.0434783
3.133000e+04 0.0398551
3.133500e+04 0.0434783
3.134000e+04 0.0434783
3.134500e+04 0.0434783
3.135000e+04 0.0434783
3.135500e+04 0.0434783
3.136000e+04 0.0434783
3.136500e+04 0.0434783
3.137000e+04 0.0434783
3.137500e+04 0.0434783
3.138000e+04 0.0434783
3.138500e+04 0.0434783
3.139000e+04 0.0434783
3.139500e+04 0.0434783
3.140000e+04 0.0434783
3.140500e+04 0.0434783
3.141000e+04 0.0434783
3.141500e+04 0.0434783
3.142000e+04 0.0434783
3.142500e+04 0.0398551
3.143000e+04 0.0434783
3.143500e+04 0.0434783
3.144000e+04 0.0434783
3.144500e+04 0.0434783
3.145000e+04 0.0398551
3.145500e+04 0.0434783
3.146000e+04 0.0434783
3.146500e+04 0.0434783
3.147000e+04 0.0398551
3.147500e+04 0.0434783
3.148000e+04 0.0434783
3.148500e+04 0.0471014
3.149000e+04 0.0434783
3.149500e+04 0.0434783
3.150000e+04 0.0434783
3.150500e+04 0.0434783
3.151000e+04 0.0434783
3.151500e+04 0.0471014
3.152000e+04 0.0434783
3.152500e+04 0.0434783
3.153000e+04 0.0434783
3.153500e+04 0.0471014
3.154000e+04 0.0434783
3.154500e+04 0.0471014
3.155000e+04 0.0471014
3.155500e+04 0.0471014
3.156000e+04 0.0471014
3.156500e+04 0.0434783
3.157000e+04 0.0471014
3.157500e+04 0.0507246
3.158000e+04 0.0507246
3.158500e+04 0.0471014
3.159000e+04 0.0507246
3.159500e+04 0.0507246
3.160000e+04 0.0507246
3.160500e+04 0.0507246
3.161000e+04 0.0507246
3.161500e+04 0.0507246
3.162000e+04 0.0471014
3.162500e+04 0.0471014
3.163000e+04 0.0434783
3.163500e+04 0.0471014
3.164000e+04 0.0471014
3.164500e+04 0.0471014
3.165000e+04 0.0471014
3.165500e+04 0.0471014
3.166000e+04 0.0507246
3.166500e+04 0.0507246
3.167000e+04 0.0471014
3.167500e+04 0.0471014
3.168000e+04 0.0543478
3.168500e+04 0.0507246
3.169000e+04 0.0507246
3.169500e+04 0.0507246
3.170000e+04 0.0471014
3.170500e+04 0.0471014
3.171000e+04 0.0507246
3.171500e+04 0.0507246
3.172000e+04 0.0471014
3.172500e+04 0.0507246
3.173000e+04 0.0507246
3.173500e+04 0.0507246
3.174000e+04 0.0507246
3.174500e+04 0.0507246
3.175000e+04 0.0507246
3.175500e+04 0.0507246
3.176000e+04 0.0507246
3.176500e+04 0.0507246
3.177000e+04 0.0507246
3.177500e+04 0.0507246
3.178000e+04 0.0507246
3.178500e+04 0.0507246
3.179000e+04 0.0507246
3.179500e+04 0.0471014
3.180000e+04 0.0507246
3.180500e+04 0.0471014
3.181000e+04 0.0507246
3.181500e+04 0.0507246
3.182000e+04 0.0507246
3.182500e+04 0.0507246
3.183000e+04 0.0507246
3.183500e+04 0.0471014
3.184000e+04 0.0471014
3.184500e+04 0.0434783
3.185000e+04 0.0507246
3.185500e+04 0.0507246
3.186000e+04 0.0434783
3.186500e+04 0.0434783
3.187000e+04 0.0434783
3.187500e+04 0.0471014
3.188000e+04 0.0471014
3.188500e+04 0.0471014
3.189000e+04 0.0434783
3.189500e+04 0.0434783
3.190000e+04 0.0434783
3.190500e+04 0.0434783
3.191000e+04 0.0434783
3.191500e+04 0.0434783
3.192000e+04 0.0398551
3.192500e+04 0.0398551
3.193000e+04 0.0434783
3.193500e+04 0.0434783
3.194000e+04 0.0434783
3.194500e+04 0.0434783
3.195000e+04 0.0398551
3.195500e+04 0.0434783
3.196000e+04 0.0398551
3.196500e+04 0.0398551
3.197000e+04 0.0398551
3.197500e+04 0.0398551
3.198000e+04 0.0398551
3.198500e+04 0.0398551
3.199000e+04 0.0398551
3.199500e+04 0.0434783
3.200000e+04 0.0398551
3.200500e+04 0.0398551
3.201000e+04 0.0398551
3.201500e+04 0.0398551
3.202000e+04 0.0398551
3.202500e+04 0.0398551
3.203000e+04 0.0398551
3.203500e+04 0.0434783
3.204000e+04 0.0434783
3.204500e+04 0.0434783
3.205000e+04 0.0434783
3.205500e+04 0.0434783
3.206000e+04 0.0434783
3.206500e+04 0.0434783
3.207000e+04 0.0434783
3.207500e+04 0.0471014
3.208000e+04 0.0398551
3.208500e+04 0.0434783
3.209000e+04 0.0434783
3.209500e+04 0.0434783
3.210000e+04 0.0471014
3.210500e+04 0.0434783
3.211000e+04 0.0434783
3.211500e+04 0.0398551
3.212000e+04 0.0398551
3.212500e+04 0.0434783
3.213000e+04 0.0434783
3.213500e+04 0.0398551
3.214000e+04 0.0434783
3.214500e+04 0.0398551
3.215000e+04 0.0398551
3.215500e+04 0.0434783
3.216000e+04 0.0507246
3.216500e+04 0.0471014
3.217000e+04 0.0471014
3.217500e+04 0.0434783
3.218000e+04 0.0434783
3.218500e+04 0.0434783
3.219000e+04 0.0434783
3.219500e+04 0.0434783
3.220000e+04 0.0434783
3.220500e+04 0.0434783
3.221000e+04 0.0398551
3.221500e+04 0.0434783
3.222000e+04 0.0434783
3.222500e+04 0.0507246
3.223000e+04 0.0471014
3.223500e+04 0.0471014
3.224000e+04 0.0471014
3.224500e+04 0.0434783
3.225000e+04 0.0434783
3.225500e+04 0.0471014
3.226000e+04 0.0434783
3.226500e+04 0.0434783
3.227000e+04 0.0434783
3.227500e+04 0.0398551
3.228000e+04 0.0434783
3.228500e+04 0.0434783
3.229000e+04 0.0434783
3.229500e+04 0.0434783
3.230000e+04 0.0434783
3.230500e+04 0.0471014
3.231000e+04 0.0434783
3.231500e+04 0.0398551
3.232000e+04 0.0471014
3.232500e+04 0.0434783
3.233000e+04 0.0434783
3.233500e+04 0.0398551
3.234000e+04 0.0434783
3.234500e+04 0.0434783
3.235000e+04 0.0471014
3.235500e+04 0.0434783
3.236000e+04 0.0434783
3.236500e+04 0.0471014
3.237000e+04 0.0434783
3.237500e+04 0.0471014
3.238000e+04 0.0434783
3.238500e+04 0.0471014
3.239000e+04 0.0434783
3.239500e+04 0.0434783
3.240000e+04 0.0434783
3.240500e+04 0.0434783
3.241000e+04 0.0434783
3.241500e+04 0.0434783
3.242000e+04 0.0434783
3.242500e+04 0.0434783
3.243000e+04 0.0434783
3.243500e+04 0.0471014
3.244000e+04 0.0471014
3.244500e+04 0.0471014
3.245000e+04 0.0471014
3.245500e+04 0.0471014
3.246000e+04 0.0434783
3.246500e+04 0.0471014
3.247000e+04 0.0471014
3.247500e+04 0.0434783
3.248000e+04 0.0471014
3.248500e+04 0.0434783
3.249000e+04 0.0434783
3.249500e+04 0.0434783
3.250000e+04 0.0398551
3.250500e+04 0.0398551
3.251000e+04 0.0434783
3.251500e+04 0.0398551
3.252000e+04 0.0434783
3.252500e+04 0.0434783
3.253000e+04 0.0434783
3.253500e+04 0.0434783
3.254000e+04 0.0434783
3.254500e+04 0.0471014
3.255000e+04 0.0471014
3.255500e+04 0.0471014
3.256000e+04 0.0507246
3.256500e+04 0.0507246
3.257000e+04 0.0507246
3.257500e+04 0.0471014
3.258000e+04 0.0471014
3.258500e+04 0.0471014
3.259000e+04 0.0471014
3.259500e+04 0.0471014
3.260000e+04 0.0471014
3.260500e+04 0.0507246
3.261000e+04 0.0471014
3.261500e+04 0.0471014
3.262000e+04 0.0471014
3.262500e+04 0.0507246
3.263000e+04 0.0471014
3.263500e+04 0.0507246
3.264000e+04 0.0471014
3.264500e+04 0.0471014
3.265000e+04 0.0507246
3.265500e+04 0.0507246
3.266000e+04 0.0434783
3.266500e+04 0.0471014
3.267000e+04 0.0471014
3.267500e+04 0.0434783
3.268000e+04 0.0471014
3.268500e+04 0.0507246
3.269000e+04 0.0471014
3.269500e+04 0.0434783
3.270000e+04 0.0471014
3.270500e+04 0.0471014
3.271000e+04 0.0507246
3.271500e+04 0.0507246
3.272000e+04 0.0507246
3.272500e+04 0.0507246
3.273000e+04 0.0507246
3.273500e+04 0.0507246
3.274000e+04 0.0471014
3.274500e+04 0.0471014
3.275000e+04 0.0471014
3.275500e+04 0.0471014
3.276000e+04 0.0471014
3.276500e+04 0.0471014
3.277000e+04 0.0471014
3.277500e+04 0.0471014
3.278000e+04 0.0471014
3.278500e+04 0.0434783
3.279000e+04 0.0434783
3.279500e+04 0.0471014
3.280000e+04 0.0471014
3.280500e+04 0.0471014
3.281000e+04 0.0471014
3.281500e+04 0.0471014
3.282000e+04 0.0471014
3.282500e+04 0.0471014
3.283000e+04 0.0471014
3.283500e+04 0.0471014
3.284000e+04 0.0471014
3.284500e+04 0.0471014
3.285000e+04 0.0434783
3.285500e+04 0.0434783
3.286000e+04 0.0471014
3.286500e+04 0.0471014
3.287000e+04 0.0471014
3.287500e+04 0.0471014
3.288000e+04 0.0471014
3.288500e+04 0.0471014
3.289000e+04 0.0434783
3.289500e+04 0.0471014
3.290000e+04 0.0471014
3.290500e+04 0.0471014
3.291000e+04 0.0507246
3.291500e+04 0.0507246
3.292000e+04 0.0507246
3.292500e+04 0.0471014
3.293000e+04 0.0434783
3.293500e+04 0.0434783
3.294000e+04 0.0434783
3.294500e+04 0.0398551
3.295000e+04 0.0434783
3.295500e+04 0.0434783
3.296000e+04 0.0434783
3.296500e+04 0.0471014
3.297000e+04 0.0471014
3.297500e+04 0.0471014
3.298000e+04 0.0507246
3.298500e+04 0.0471014
3.299000e+04 0.0471014
3.299500e+04 0.0471014
3.300000e+04 0.0471014
3.300500e+04 0.0471014
3.301000e+04 0.0507246
3.301500e+04 0.0434783
3.302000e+04 0.0507246
3.302500e+04 0.0471014
3.303000e+04 0.0471014
3.303500e+04 0.0507246
3.304000e+04 0.0507246
3.304500e+04 0.0507246
3.305000e+04 0.0507246
3.305500e+04 0.0507246
3.306000e+04 0.0471014
3.306500e+04 0.0471014
3.307000e+04 0.0507246
3.307500e+04 0.0507246
3.308000e+04 0.0507246
3.308500e+04 0.0471014
3.309000e+04 0.0471014
3.309500e+04 0.0471014
3.310000e+04 0.0471014
3.310500e+04 0.0471014
3.311000e+04 0.0471014
3.311500e+04 0.0471014
3.312000e+04 0.0471014
3.312500e+04 0.0471014
3.313000e+04 0.0471014
3.313500e+04 0.0471014
3.314000e+04 0.0471014
3.314500e+04 0.0434783
3.315000e+04 0.0471014
3.315500e+04 0.0471014
3.316000e+04 0.0471014
3.316500e+04 0.0471014
3.317000e+04 0.0471014
3.317500e+04 0.0471014
3.318000e+04 0.0471014
3.318500e+04 0.0471014
3.319000e+04 0.0471014
3.319500e+04 0.0471014
3.320000e+04 0.0471014
3.320500e+04 0.0471014
3.321000e+04 0.0471014
3.321500e+04 0.0471014
3.322000e+04 0.0471014
3.322500e+04 0.0471014
3.323000e+04 0.0471014
3.323500e+04 0.0471014
3.324000e+04 0.0471014
3.324500e+04 0.0471014
3.325000e+04 0.0471014
3.325500e+04 0.0471014
3.326000e+04 0.0471014
3.326500e+04 0.0471014
3.327000e+04 0.0471014
3.327500e+04 0.0471014
3.328000e+04 0.0471014
3.328500e+04 0.0471014
3.329000e+04 0.0471014
3.329500e+04 0.0471014
3.330000e+04 0.0471014
3.330500e+04 0.0471014
3.331000e+04 0.0471014
3.331500e+04 0.0471014
3.332000e+04 0.0471014
3.332500e+04 0.0471014
3.333000e+04 0.0471014
3.333500e+04 0.0471014
3.334000e+04 0.0471014
3.334500e+04 0.0471014
3.335000e+04 0.0434783
3.335500e+04 0.0434783
3.336000e+04 0.0434783
3.336500e+04 0.0471014
3.337000e+04 0.0434783
3.337500e+04 0.0434783
3.338000e+04 0.0434783
3.338500e+04 0.0434783
3.339000e+04 0.0434783
3.339500e+04 0.0434783
3.340000e+04 0.0434783
3.340500e+04 0.0434783
3.341000e+04 0.0434783
3.341500e+04 0.0434783
3.342000e+04 0.0434783
3.342500e+04 0.0434783
3.343000e+04 0.0471014
3.343500e+04 0.0471014
3.344000e+04 0.0434783
3.344500e+04 0.0434783
3.345000e+04 0.0471014
3.345500e+04 0.0471014
3.346000e+04 0.0434783
3.346500e+04 0.0471014
3.347000e+04 0.0471014
3.347500e+04 0.0434783
3.348000e+04 0.0434783
3.348500e+04 0.0434783
3.349000e+04 0.0434783
3.349500e+04 0.0434783
3.350000e+04 0.0434783
3.350500e+04 0.0434783
3.351000e+04 0.0434783
3.351500e+04 0.0434783
3.352000e+04 0.0434783
3.352500e+04 0.0434783
3.353000e+04 0.0434783
3.353500e+04 0.0434783
3.354000e+04 0.0434783
3.354500e+04 0.0434783
3.355000e+04 0.0434783
3.355500e+04 0.0434783
3.356000e+04 0.0434783
3.356500e+04 0.0434783
3.357000e+04 0.0434783
3.357500e+04 0.0471014
3.358000e+04 0.0471014
3.358500e+04 0.0434783
3.359000e+04 0.0507246
3.359500e+04 0.0471014
3.360000e+04 0.0471014
3.360500e+04 0.0471014
3.361000e+04 0.0471014
3.361500e+04 0.0471014
3.362000e+04 0.0471014
3.362500e+04 0.0434783
3.363000e+04 0.0434783
3.363500e+04 0.0471014
3.364000e+04 0.0471014
3.364500e+04 0.0471014
3.365000e+04 0.0471014
3.365500e+04 0.0471014
3.366000e+04 0.0507246
3.366500e+04 0.0507246
3.367000e+04 0.0471014
3.367500e+04 0.0471014
3.368000e+04 0.0471014
3.368500e+04 0.0471014
3.369000e+04 0.0471014
3.369500e+04 0.0471014
3.370000e+04 0.0471014
3.370500e+04 0.0471014
3.371000e+04 0.0471014
3.371500e+04 0.0471014
3.372000e+04 0.0471014
3.372500e+04 0.0507246
3.373000e+04 0.0507246
3.373500e+04 0.0434783
3.374000e+04 0.0434783
3.374500e+04 0.0434783
3.375000e+04 0.0434783
3.375500e+04 0.0434783
3.376000e+04 0.0434783
3.376500e+04 0.0434783
3.377000e+04 0.0471014
3.377500e+04 0.0434783
3.378000e+04 0.0434783
3.378500e+04 0.0471014
3.379000e+04 0.0434783
3.379500e+04 0.0434783
3.380000e+04 0.0471014
3.380500e+04 0.0471014
3.381000e+04 0.0471014
3.381500e+04 0.0434783
3.382000e+04 0.0471014
3.382500e+04 0.0471014
3.383000e+04 0.0434783
3.383500e+04 0.0434783
3.384000e+04 0.0434783
3.384500e+04 0.0434783
3.385000e+04 0.0434783
3.385500e+04 0.0434783
3.386000e+04 0.0471014
3.386500e+04 0.0434783
3.387000e+04 0.0434783
3.387500e+04 0.0471014
3.388000e+04 0.0398551
3.388500e+04 0.0434783
3.389000e+04 0.0434783
3.389500e+04 0.0434783
3.390000e+04 0.0434783
3.390500e+04 0.0434783
3.391000e+04 0.0398551
3.391500e+04 0.0434783
3.392000e+04 0.0471014
3.392500e+04 0.0434783
3.393000e+04 0.0471014
3.393500e+04 0.0471014
3.394000e+04 0.0398551
3.394500e+04 0.0434783
3.395000e+04 0.0398551
3.395500e+04 0.0434783
3.396000e+04 0.0471014
3.396500e+04 0.0434783
3.397000e+04 0.0398551
3.397500e+04 0.0398551
3.398000e+04 0.0398551
3.398500e+04 0.0398551
3.399000e+04 0.0398551
3.399500e+04 0.0398551
3.400000e+04 0.0434783
3.400500e+04 0.0398551
3.401000e+04 0.0398551
3.401500e+04 0.0398551
3.402000e+04 0.0398551
3.402500e+04 0.0398551
3.403000e+04 0.0398551
3.403500e+04 0.0471014
3.404000e+04 0.0362319
3.404500e+04 0.0362319
3.405000e+04 0.0362319
3.405500e+04 0.0362319
3.406000e+04 0.0362319
3.406500e+04 0.0362319
3.407000e+04 0.0362319
3.407500e+04 0.0362319
3.408000e+04 0.0362319
3.408500e+04 0.0362319
3.409000e+04 0.0398551
3.409500e+04 0.0362319
3.410000e+04 0.0362319
3.410500e+04 0.0362319
3.411000e+04 0.0398551
3.411500e+04 0.0362319
3.412000e+04 0.0362319
3.412500e+04 0.0362319
3.413000e+04 0.0398551
3.413500e+04 0.0398551
3.414000e+04 0.0398551
3.414500e+04 0.0362319
3.415000e+04 0.0398551
3.415500e+04 0.0362319
3.416000e+04 0.0362319
3.416500e+04 0.0362319
3.417000e+04 0.0362319
3.417500e+04 0.0362319
3.418000e+04 0.0362319
3.418500e+04 0.0398551
3.419000e+04 0.0434783
3.419500e+04 0.0398551
3.420000e+04 0.0398551
3.420500e+04 0.0434783
3.421000e+04 0.0398551
3.421500e+04 0.0434783
3.422000e+04 0.0434783
3.422500e+04 0.0434783
3.423000e+04 0.0434783
3.423500e+04 0.0434783
3.424000e+04 0.0434783
3.424500e+04 0.0434783
3.425000e+04 0.0362319
3.425500e+04 0.0362319
3.426000e+04 0.0398551
3.426500e+04 0.0362319
3.427000e+04 0.0362319
3.427500e+04 0.0362319
3.428000e+04 0.0362319
3.428500e+04 0.0398551
3.429000e+04 0.0362319
3.429500e+04 0.0362319
3.430000e+04 0.0362319
3.430500e+04 0.0362319
3.431000e+04 0.0362319
3.431500e+04 0.0362319
3.432000e+04 0.0362319
3.432500e+04 0.0362319
3.433000e+04 0.0362319
3.433500e+04 0.0362319
3.434000e+04 0.0362319
3.434500e+04 0.0362319
3.435000e+04 0.0398551
3.435500e+04 0.0398551
3.436000e+04 0.0398551
3.436500e+04 0.0434783
3.437000e+04 0.0434783
3.437500e+04 0.0434783
3.438000e+04 0.0434783
3.438500e+04 0.0434783
3.439000e+04 0.0434783
3.439500e+04 0.0398551
3.440000e+04 0.0434783
3.440500e+04 0.0434783
3.441000e+04 0.0434783
3.441500e+04 0.0434783
3.442000e+04 0.0434783
3.442500e+04 0.0434783
3.443000e+04 0.0434783
3.443500e+04 0.0434783
3.444000e+04 0.0434783
3.444500e+04 0.0471014
3.445000e+04 0.0434783
3.445500e+04 0.0434783
3.446000e+04 0.0434783
3.446500e+04 0.0434783
3.447000e+04 0.0471014
3.447500e+04 0.0434783
3.448000e+04 0.0434783
3.448500e+04 0.0434783
3.449000e+04 0.0434783
3.449500e+04 0.0434783
3.450000e+04 0.0434783
3.450500e+04 0.0434783
3.451000e+04 0.0434783
3.451500e+04 0.0434783
3.452000e+04 0.0434783
3.452500e+04 0.0434783
3.453000e+04 0.0434783
3.453500e+04 0.0434783
3.454000e+04 0.0434783
3.454500e+04 0.0398551
3.455000e+04 0.0398551
3.455500e+04 0.0434783
3.456000e+04 0.0471014
3.456500e+04 0.0398551
3.457000e+04 0.0434783
3.457500e+04 0.0398551
3.458000e+04 0.0398551
3.458500e+04 0.0398551
3.459000e+04 0.0398551
3.459500e+04 0.0398551
3.460000e+04 0.0362319
3.460500e+04 0.0362319
3.461000e+04 0.0398551
3.461500e+04 0.0398551
3.462000e+04 0.0362319
3.462500e+04 0.0362319
3.463000e+04 0.0362319
3.463500e+04 0.0362319
3.464000e+04 0.0362319
3.464500e+04 0.0362319
3.465000e+04 0.0362319
3.465500e+04 0.0362319
3.466000e+04 0.0362319
3.466500e+04 0.0398551
3.467000e+04 0.0398551
3.467500e+04 0.0398551
3.468000e+04 0.0362319
3.468500e+04 0.0362319
3.469000e+04 0.0362319
3.469500e+04 0.0362319
3.470000e+04 0.0398551
3.470500e+04 0.0398551
3.471000e+04 0.0398551
3.471500e+04 0.0398551
3.472000e+04 0.0398551
3.472500e+04 0.0398551
3.473000e+04 0.0434783
3.473500e+04 0.0398551
3.474000e+04 0.0398551
3.474500e+04 0.0398551
3.475000e+04 0.0398551
3.475500e+04 0.0434783
3.476000e+04 0.0398551
3.476500e+04 0.0398551
3.477000e+04 0.0362319
3.477500e+04 0.0398551
3.478000e+04 0.0398551
3.478500e+04 0.0398551
3.479000e+04 0.0434783
3.479500e+04 0.0398551
3.480000e+04 0.0398551
3.480500e+04 0.0398551
3.481000e+04 0.0434783
3.481500e+04 0.0434783
3.482000e+04 0.0398551
3.482500e+04 0.0434783
3.483000e+04 0.0398551
3.483500e+04 0.0398551
3.484000e+04 0.0398551
3.484500e+04 0.0434783
3.485000e+04 0.0434783
3.485500e+04 0.0398551
3.486000e+04 0.0434783
3.486500e+04 0.0434783
3.487000e+04 0.0471014
3.487500e+04 0.0434783
3.488000e+04 0.0434783
3.488500e+04 0.0434783
3.489000e+04 0.0434783
3.489500e+04 0.0434783
3.490000e+04 0.0471014
3.490500e+04 0.0471014
3.491000e+04 0.0434783
3.491500e+04 0.0471014
3.492000e+04 0.0398551
3.492500e+04 0.0434783
3.493000e+04 0.0434783
3.493500e+04 0.0434783
3.494000e+04 0.0434783
3.494500e+04 0.0434783
3.495000e+04 0.0434783
3.495500e+04 0.0434783
3.496000e+04 0.0398551
3.496500e+04 0.0398551
3.497000e+04 0.0434783
3.497500e+04 0.0434783
3.498000e+04 0.0434783
3.498500e+04 0.0398551
3.499000e+04 0.0398551
3.499500e+04 0.0434783
3.500000e+04 0.0434783
3.500500e+04 0.0434783
3.501000e+04 0.0434783
3.501500e+04 0.0398551
3.502000e+04 0.0398551
3.502500e+04 0.0434783
3.503000e+04 0.0434783
3.503500e+04 0.0434783
3.504000e+04 0.0398551
3.504500e+04 0.0398551
3.505000e+04 0.0398551
3.505500e+04 0.0398551
3.506000e+04 0.0398551
3.506500e+04 0.0398551
3.507000e+04 0.0362319
3.507500e+04 0.0362319
3.508000e+04 0.0362319
3.508500e+04 0.0362319
3.509000e+04 0.0362319
3.509500e+04 0.0398551
3.510000e+04 0.0398551
3.510500e+04 0.0434783
3.511000e+04 0.0434783
3.511500e+04 0.0434783
3.512000e+04 0.0434783
3.512500e+04 0.0434783
3.513000e+04 0.0434783
3.513500e+04 0.0471014
3.514000e+04 0.0434783
3.514500e+04 0.0434783
3.515000e+04 0.0434783
3.515500e+04 0.0434783
3.516000e+04 0.0434783
3.516500e+04 0.0434783
3.517000e+04 0.0398551
3.517500e+04 0.0434783
3.518000e+04 0.0434783
3.518500e+04 0.0434783
3.519000e+04 0.0434783
3.519500e+04 0.0471014
3.520000e+04 0.0398551
3.520500e+04 0.0434783
3.521000e+04 0.0434783
3.521500e+04 0.0434783
3.522000e+04 0.0471014
3.522500e+04 0.0471014
3.523000e+04 0.0471014
3.523500e+04 0.0434783
3.524000e+04 0.0471014
3.524500e+04 0.0507246
3.525000e+04 0.0507246
3.525500e+04 0.0471014
3.526000e+04 0.0434783
3.526500e+04 0.0471014
3.527000e+04 0.0471014
3.527500e+04 0.0471014
3.528000e+04 0.0471014
3.528500e+04 0.0471014
3.529000e+04 0.0434783
3.529500e+04 0.0471014
3.530000e+04 0.0434783
3.530500e+04 0.0434783
3.531000e+04 0.0507246
3.531500e+04 0.0507246
3.532000e+04 0.0507246
3.532500e+04 0.0507246
3.533000e+04 0.0471014
3.533500e+04 0.0471014
3.534000e+04 0.0507246
3.534500e+04 0.0471014
3.535000e+04 0.0471014
3.535500e+04 0.0471014
3.536000e+04 0.0471014
3.536500e+04 0.0471014
3.537000e+04 0.0471014
3.537500e+04 0.0471014
3.538000e+04 0.0471014
3.538500e+04 0.0434783
3.539000e+04 0.0507246
3.539500e+04 0.0434783
3.540000e+04 0.0471014
3.540500e+04 0.0507246
3.541000e+04 0.0507246
3.541500e+04 0.0507246
3.542000e+04 0.0471014
3.542500e+04 0.0507246
3.543000e+04 0.0471014
3.543500e+04 0.0471014
3.544000e+04 0.0471014
3.544500e+04 0.0471014
3.545000e+04 0.0471014
3.545500e+04 0.0471014
3.546000e+04 0.0471014
3.546500e+04 0.0471014
3.547000e+04 0.0507246
3.547500e+04 0.0471014
3.548000e+04 0.0471014
3.548500e+04 0.0434783
3.549000e+04 0.0434783
3.549500e+04 0.0471014
3.550000e+04 0.0471014
3.550500e+04 0.0507246
3.551000e+04 0.0507246
3.551500e+04 0.0471014
3.552000e+04 0.0471014
3.552500e+04 0.0507246
3.553000e+04 0.0507246
3.553500e+04 0.0471014
3.554000e+04 0.0471014
3.554500e+04 0.0434783
3.555000e+04 0.0398551
3.555500e+04 0.0471014
3.556000e+04 0.0434783
3.556500e+04 0.0434783
3.557000e+04 0.0434783
3.557500e+04 0.0434783
3.558000e+04 0.0471014
3.558500e+04 0.0434783
3.559000e+04 0.0434783
3.559500e+04 0.0434783
3.560000e+04 0.0398551
3.560500e+04 0.0434783
3.561000e+04 0.0398551
3.561500e+04 0.0398551
3.562000e+04 0.0362319
3.562500e+04 0.0362319
3.563000e+04 0.0362319
3.563500e+04 0.0326087
3.564000e+04 0.0326087
3.564500e+04 0.0326087
3.565000e+04 0.0326087
3.565500e+04 0.0398551
3.566000e+04 0.0326087
3.566500e+04 0.0362319
3.567000e+04 0.0326087
3.567500e+04 0.0362319
3.568000e+04 0.0326087
3.568500e+04 0.0326087
3.569000e+04 0.0362319
3.569500e+04 0.0398551
3.570000e+04 0.0398551
3.570500e+04 0.0398551
3.571000e+04 0.0362319
3.571500e+04 0.0362319
3.572000e+04 0.0362319
3.572500e+04 0.0362319
3.573000e+04 0.0434783
3.573500e+04 0.0434783
3.574000e+04 0.0434783
3.574500e+04 0.0434783
3.575000e+04 0.0434783
3.575500e+04 0.0434783
3.576000e+04 0.0471014
3.576500e+04 0.0434783
3.577000e+04 0.0434783
3.577500e+04 0.0434783
3.578000e+04 0.0471014
3.578500e+04 0.0471014
3.579000e+04 0.0471014
3.579500e+04 0.0471014
3.580000e+04 0.0471014
3.580500e+04 0.0471014
3.581000e+04 0.0471014
3.581500e+04 0.0471014
3.582000e+04 0.0434783
3.582500e+04 0.0434783
3.583000e+04 0.0434783
3.583500e+04 0.0434783
3.584000e+04 0.0507246
3.584500e+04 0.0471014
3.585000e+04 0.0507246
3.585500e+04 0.0471014
3.586000e+04 0.0471014
3.586500e+04 0.0471014
3.587000e+04 0.0471014
3.587500e+04 0.0507246
3.588000e+04 0.0471014
3.588500e+04 0.0507246
3.589000e+04 0.0507246
3.589500e+04 0.0434783
3.590000e+04 0.0471014
3.590500e+04 0.0398551
3.591000e+04 0.0471014
3.591500e+04 0.0398551
3.592000e+04 0.0398551
3.592500e+04 0.0434783
3.593000e+04 0.0471014
3.593500e+04 0.0434783
3.594000e+04 0.0471014
3.594500e+04 0.0434783
3.595000e+04 0.0398551
3.595500e+04 0.0398551
3.596000e+04 0.0434783
3.596500e+04 0.0398551
3.597000e+04 0.0398551
3.597500e+04 0.0398551
3.598000e+04 0.0398551
3.598500e+04 0.0398551
3.599000e+04 0.0398551
3.599500e+04 0.0362319
3.600000e+04 0.0434783
3.600500e+04 0.0362319
3.601000e+04 0.0398551
3.601500e+04 0.0398551
3.602000e+04 0.0434783
3.602500e+04 0.0398551
3.603000e+04 0.0398551
3.603500e+04 0.0398551
3.604000e+04 0.0434783
3.604500e+04 0.0398551
3.605000e+04 0.0362319
3.605500e+04 0.0362319
3.606000e+04 0.0362319
3.606500e+04 0.0362319
3.607000e+04 0.0398551
3.607500e+04 0.0434783
3.608000e+04 0.0362319
3.608500e+04 0.0398551
3.609000e+04 0.0398551
3.609500e+04 0.0434783
3.610000e+04 0.0434783
3.610500e+04 0.0398551
3.611000e+04 0.0362319
3.611500e+04 0.0398551
3.612000e+04 0.0434783
3.612500e+04 0.0434783
3.613000e+04 0.0434783
3.613500e+04 0.0434783
3.614000e+04 0.0434783
3.614500e+04 0.0434783
3.615000e+04 0.0434783
3.615500e+04 0.0434783
3.616000e+04 0.0434783
3.616500e+04 0.0434783
3.617000e+04 0.0434783
3.617500e+04 0.0434783
3.618000e+04 0.0398551
3.618500e+04 0.0434783
3.619000e+04 0.0398551
3.619500e+04 0.0398551
3.620000e+04 0.0398551
3.620500e+04 0.0434783
3.621000e+04 0.0398551
3.621500e+04 0.0434783
3.622000e+04 0.0434783
3.622500e+04 0.0434783
3.623000e+04 0.0471014
3.623500e+04 0.0471014
3.624000e+04 0.0471014
3.624500e+04 0.0434783
3.625000e+04 0.0471014
3.625500e+04 0.0434783
3.626000e+04 0.0471014
3.626500e+04 0.0434783
3.627000e+04 0.0434783
3.627500e+04 0.0434783
3.628000e+04 0.0434783
3.628500e+04 0.0434783
3.629000e+04 0.0434783
3.629500e+04 0.0434783
3.630000e+04 0.0434783
3.630500e+04 0.0434783
3.631000e+04 0.0434783
3.631500e+04 0.0434783
3.632000e+04 0.0434783
3.632500e+04 0.0434783
3.633000e+04 0.0434783
3.633500e+04 0.0434783
3.634000e+04 0.0434783
3.634500e+04 0.0434783
3.635000e+04 0.0434783
3.635500e+04 0.0434783
3.636000e+04 0.0434783
3.636500e+04 0.0398551
3.637000e+04 0.0398551
3.637500e+04 0.0398551
3.638000e+04 0.0398551
3.638500e+04 0.0398551
3.639000e+04 0.0398551
3.639500e+04 0.0398551
3.640000e+04 0.0398551
3.640500e+04 0.0398551
3.641000e+04 0.0434783
3.641500e+04 0.0398551
3.642000e+04 0.0434783
3.642500e+04 0.0434783
3.643000e+04 0.0398551
3.643500e+04 0.0398551
3.644000e+04 0.0434783
3.644500e+04 0.0434783
3.645000e+04 0.0398551
3.645500e+04 0.0398551
3.646000e+04 0.0362319
3.646500e+04 0.0398551
3.647000e+04 0.0398551
3.647500e+04 0.0398551
3.648000e+04 0.0362319
3.648500e+04 0.0362319
3.649000e+04 0.0362319
3.649500e+04 0.0398551
3.650000e+04 0.0398551
3.650500e+04 0.0398551
3.651000e+04 0.0362319
3.651500e+04 0.0398551
3.652000e+04 0.0362319
3.652500e+04 0.0362319
3.653000e+04 0.0362319
3.653500e+04 0.0362319
3.654000e+04 0.0362319
3.654500e+04 0.0398551
3.655000e+04 0.0362319
3.655500e+04 0.0398551
3.656000e+04 0.0362319
3.656500e+04 0.0362319
3.657000e+04 0.0362319
3.657500e+04 0.0362319
3.658000e+04 0.0362319
3.658500e+04 0.0362319
3.659000e+04 0.0362319
3.659500e+04 0.0362319
3.660000e+04 0.0362319
3.660500e+04 0.0362319
3.661000e+04 0.0362319
3.661500e+04 0.0362319
3.662000e+04 0.0362319
3.662500e+04 0.0362319
3.663000e+04 0.0398551
3.663500e+04 0.0362319
3.664000e+04 0.0362319
3.664500e+04 0.0362319
3.665000e+04 0.0362319
3.665500e+04 0.0362319
3.666000e+04 0.0362319
3.666500e+04 0.0362319
3.667000e+04 0.0362319
3.667500e+04 0.0362319
3.668000e+04 0.0362319
3.668500e+04 0.0362319
3.669000e+04 0.0362319
3.669500e+04 0.0362319
3.670000e+04 0.0362319
3.670500e+04 0.0362319
3.671000e+04 0.0362319
3.671500e+04 0.0398551
3.672000e+04 0.0398551
3.672500e+04 0.0398551
3.673000e+04 0.0398551
3.673500e+04 0.0398551
3.674000e+04 0.0398551
3.674500e+04 0.0398551
3.675000e+04 0.0398551
3.675500e+04 0.0398551
3.676000e+04 0.0398551
3.676500e+04 0.0398551
3.677000e+04 0.0398551
3.677500e+04 0.0398551
3.678000e+04 0.0398551
3.678500e+04 0.0398551
3.679000e+04 0.0398551
3.679500e+04 0.0398551
3.680000e+04 0.0434783
3.680500e+04 0.0434783
3.681000e+04 0.0434783
3.681500e+04 0.0434783
3.682000e+04 0.0434783
3.682500e+04 0.0434783
3.683000e+04 0.0434783
3.683500e+04 0.0434783
3.684000e+04 0.0434783
3.684500e+04 0.0434783
3.685000e+04 0.0434783
3.685500e+04 0.0398551
3.686000e+04 0.0434783
3.686500e+04 0.0398551
3.687000e+04 0.0434783
3.687500e+04 0.0434783
3.688000e+04 0.0471014
3.688500e+04 0.0434783
3.689000e+04 0.0434783
3.689500e+04 0.0434783
3.690000e+04 0.0434783
3.690500e+04 0.0434783
3.691000e+04 0.0434783
3.691500e+04 0.0434783
3.692000e+04 0.0434783
3.692500e+04 0.0434783
3.693000e+04 0.0434783
3.693500e+04 0.0434783
3.694000e+04 0.0434783
3.694500e+04 0.0434783
3.695000e+04 0.0434783
3.695500e+04 0.0434783
3.696000e+04 0.0434783
3.696500e+04 0.0434783
3.697000e+04 0.0434783
3.697500e+04 0.0398551
3.698000e+04 0.0434783
3.698500e+04 0.0434783
3.699000e+04 0.0398551
3.699500e+04 0.0398551
3.700000e+04 0.0398551
3.700500e+04 0.0434783
3.701000e+04 0.0471014
3.701500e+04 0.0398551
3.702000e+04 0.0398551
3.702500e+04 0.0434783
3.703000e+04 0.0362319
3.703500e+04 0.0398551
3.704000e+04 0.0398551
3.704500e+04 0.0398551
3.705000e+04 0.0398551
3.705500e+04 0.0398551
3.706000e+04 0.0434783
3.706500e+04 0.0398551
3.707000e+04 0.0398551
3.707500e+04 0.0398551
3.708000e+04 0.0398551
3.708500e+04 0.0362319
3.709000e+04 0.0362319
3.709500e+04 0.0362319
3.710000e+04 0.0398551
3.710500e+04 0.0398551
3.711000e+04 0.0398551
3.711500e+04 0.0398551
3.712000e+04 0.0434783
3.712500e+04 0.0362319
3.713000e+04 0.0398551
3.713500e+04 0.0398551
3.714000e+04 0.0434783
3.714500e+04 0.0398551
3.715000e+04 0.0434783
3.715500e+04 0.0471014
3.716000e+04 0.0471014
3.716500e+04 0.0398551
3.717000e+04 0.0434783
3.717500e+04 0.0507246
3.718000e+04 0.0507246
3.718500e+04 0.0471014
3.719000e+04 0.0471014
3.719500e+04 0.0507246
3.720000e+04 0.0471014
3.720500e+04 0.0471014
3.721000e+04 0.0507246
3.721500e+04 0.0507246
3.722000e+04 0.0507246
3.722500e+04 0.0471014
3.723000e+04 0.0471014
3.723500e+04 0.0471014
3.724000e+04 0.0471014
3.724500e+04 0.0471014
3.725000e+04 0.0434783
3.725500e+04 0.0471014
3.726000e+04 0.0471014
3.726500e+04 0.0434783
3.727000e+04 0.0471014
3.727500e+04 0.0471014
3.728000e+04 0.0471014
3.728500e+04 0.0471014
3.729000e+04 0.0471014
3.729500e+04 0.0471014
3.730000e+04 0.0471014
3.730500e+04 0.0471014
3.731000e+04 0.0471014
3.731500e+04 0.0434783
3.732000e+04 0.0471014
3.732500e+04 0.0434783
3.733000e+04 0.0434783
3.733500e+04 0.0434783
3.734000e+04 0.0434783
3.734500e+04 0.0434783
3.735000e+04 0.0434783
3.735500e+04 0.0434783
3.736000e+04 0.0434783
3.736500e+04 0.0434783
3.737000e+04 0.0434783
3.737500e+04 0.0434783
3.738000e+04 0.0434783
3.738500e+04 0.0434783
3.739000e+04 0.0434783
3.739500e+04 0.0471014
3.740000e+04 0.0434783
3.740500e+04 0.0434783
3.741000e+04 0.0471014
3.741500e+04 0.0471014
3.742000e+04 0.0434783
3.742500e+04 0.0434783
3.743000e+04 0.0398551
3.743500e+04 0.0434783
3.744000e+04 0.0434783
3.744500e+04 0.0398551
3.745000e+04 0.0398551
3.745500e+04 0.0434783
3.746000e+04 0.0434783
3.746500e+04 0.0398551
3.747000e+04 0.0434783
3.747500e+04 0.0434783
3.748000e+04 0.0434783
3.748500e+04 0.0434783
3.749000e+04 0.0434783
3.749500e+04 0.0434783
3.750000e+04 0.0434783
3.750500e+04 0.0398551
3.751000e+04 0.0398551
3.751500e+04 0.0434783
3.752000e+04 0.0362319
3.752500e+04 0.0398551
3.753000e+04 0.0434783
3.753500e+04 0.0434783
3.754000e+04 0.0398551
3.754500e+04 0.0362319
3.755000e+04 0.0398551
3.755500e+04 0.0362319
3.756000e+04 0.0362319
3.756500e+04 0.0362319
3.757000e+04 0.0362319
3.757500e+04 0.0398551
3.758000e+04 0.0398551
3.758500e+04 0.0362319
3.759000e+04 0.0398551
3.759500e+04 0.0398551
3.760000e+04 0.0362319
3.760500e+04 0.0362319
3.761000e+04 0.0362319
3.761500e+04 0.0362319
3.762000e+04 0.0362319
3.762500e+04 0.0362319
3.763000e+04 0.0362319
3.763500e+04 0.0362319
3.764000e+04 0.0362319
3.764500e+04 0.0362319
3.765000e+04 0.0362319
3.765500e+04 0.0362319
3.766000e+04 0.0362319
3.766500e+04 0.0362319
3.767000e+04 0.0362319
3.767500e+04 0.0362319
3.768000e+04 0.0362319
3.768500e+04 0.0362319
3.769000e+04 0.0362319
3.769500e+04 0.0362319
3.770000e+04 0.0398551
3.770500e+04 0.0398551
3.771000e+04 0.0398551
3.771500e+04 0.0398551
3.772000e+04 0.0362319
3.772500e+04 0.0362319
3.773000e+04 0.0362319
3.773500e+04 0.0398551
3.774000e+04 0.0398551
3.774500e+04 0.0398551
3.775000e+04 0.0398551
3.775500e+04 0.0398551
3.776000e+04 0.0398551
3.776500e+04 0.0362319
3.777000e+04 0.0434783
3.777500e+04 0.0434783
3.778000e+04 0.0434783
3.778500e+04 0.0434783
3.779000e+04 0.0434783
3.779500e+04 0.0398551
3.780000e+04 0.0362319
3.780500e+04 0.0362319
3.781000e+04 0.0362319
3.781500e+04 0.0398551
3.782000e+04 0.0398551
3.782500e+04 0.0362319
3.783000e+04 0.0362319
3.783500e+04 0.0398551
3.784000e+04 0.0362319
3.784500e+04 0.0362319
3.785000e+04 0.0362319
3.785500e+04 0.0362319
3.786000e+04 0.0434783
3.786500e+04 0.0398551
3.787000e+04 0.0326087
3.787500e+04 0.0398551
3.788000e+04 0.0398551
3.788500e+04 0.0398551
3.789000e+04 0.0362319
3.789500e+04 0.0362319
3.790000e+04 0.0398551
3.790500e+04 0.0362319
3.791000e+04 0.0398551
3.791500e+04 0.0398551
3.792000e+04 0.0362319
3.792500e+04 0.0362319
3.793000e+04 0.0326087
3.793500e+04 0.0326087
3.794000e+04 0.0326087
3.794500e+04 0.0326087
3.795000e+04 0.0326087
3.795500e+04 0.0326087
3.796000e+04 0.0326087
3.796500e+04 0.0362319
3.797000e+04 0.0326087
3.797500e+04 0.0289855
3.798000e+04 0.0326087
3.798500e+04 0.0326087
3.799000e+04 0.0326087
3.799500e+04 0.0289855
3.800000e+04 0.0289855
3.800500e+04 0.0362319
3.801000e+04 0.0326087
3.801500e+04 0.0326087
3.802000e+04 0.0362319
3.802500e+04 0.0326087
3.803000e+04 0.0326087
3.803500e+04 0.0326087
3.804000e+04 0.0326087
3.804500e+04 0.0362319
3.805000e+04 0.0326087
3.805500e+04 0.0326087
3.806000e+04 0.0326087
3.806500e+04 0.0326087
3.807000e+04 0.0326087
3.807500e+04 0.0398551
3.808000e+04 0.0326087
3.808500e+04 0.0362319
3.809000e+04 0.0362319
3.809500e+04 0.0362319
3.810000e+04 0.0362319
3.810500e+04 0.0362319
3.811000e+04 0.0362319
3.811500e+04 0.0362319
3.812000e+04 0.0398551
3.812500e+04 0.0398551
3.813000e+04 0.0398551
3.813500e+04 0.0398551
3.814000e+04 0.0398551
3.814500e+04 0.0398551
3.815000e+04 0.0398551
3.815500e+04 0.0398551
3.816000e+04 0.0362319
3.816500e+04 0.0398551
3.817000e+04 0.0398551
3.817500e+04 0.0398551
3.818000e+04 0.0398551
3.818500e+04 0.0398551
3.819000e+04 0.0398551
3.819500e+04 0.0398551
3.820000e+04 0.0362319
3.820500e+04 0.0362319
3.821000e+04 0.0362319
3.821500e+04 0.0362319
3.822000e+04 0.0362319
3.822500e+04 0.0362319
3.823000e+04 0.0362319
3.823500e+04 0.0362319
3.824000e+04 0.0326087
3.824500e+04 0.0326087
3.825000e+04 0.0326087
3.825500e+04 0.0326087
3.826000e+04 0.0326087
3.826500e+04 0.0362319
3.827000e+04 0.0326087
3.827500e+04 0.0326087
3.828000e+04 0.0326087
3.828500e+04 0.0326087
3.829000e+04 0.0362319
3.829500e+04 0.0362319
3.830000e+04 0.0362319
3.830500e+04 0.0362319
3.831000e+04 0.0362319
3.831500e+04 0.0362319
3.832000e+04 0.0362319
3.832500e+04 0.0362319
3.833000e+04 0.0362319
3.833500e+04 0.0362319
3.834000e+04 0.0398551
3.834500e+04 0.0362319
3.835000e+04 0.0362319
3.835500e+04 0.0362319
3.836000e+04 0.0362319
3.836500e+04 0.0398551
3.837000e+04 0.0398551
3.837500e+04 0.0398551
3.838000e+04 0.0362319
3.838500e+04 0.0398551
3.839000e+04 0.0362319
3.839500e+04 0.0398551
3.840000e+04 0.0398551
3.840500e+04 0.0398551
3.841000e+04 0.0398551
3.841500e+04 0.0398551
3.842000e+04 0.0398551
3.842500e+04 0.0362319
3.843000e+04 0.0362319
3.843500e+04 0.0362319
3.844000e+04 0.0362319
3.844500e+04 0.0362319
3.845000e+04 0.0398551
3.845500e+04 0.0398551
3.846000e+04 0.0398551
3.846500e+04 0.0398551
3.847000e+04 0.0398551
3.847500e+04 0.0398551
3.848000e+04 0.0362319
3.848500e+04 0.0398551
3.849000e+04 0.0398551
3.849500e+04 0.0398551
3.850000e+04 0.0398551
3.850500e+04 0.0398551
3.851000e+04 0.0362319
3.851500e+04 0.0398551
3.852000e+04 0.0362319
3.852500e+04 0.0362319
3.853000e+04 0.0362319
3.853500e+04 0.0362319
3.854000e+04 0.0362319
3.854500e+04 0.0362319
3.855000e+04 0.0362319
3.855500e+04 0.0326087
3.856000e+04 0.0398551
3.856500e+04 0.0362319
3.857000e+04 0.0398551
3.857500e+04 0.0398551
3.858000e+04 0.0362319
3.858500e+04 0.0362319
3.859000e+04 0.0398551
3.859500e+04 0.0398551
3.860000e+04 0.0362319
3.860500e+04 0.0398551
3.861000e+04 0.0362319
3.861500e+04 0.0362319
3.862000e+04 0.0362319
3.862500e+04 0.0362319
3.863000e+04 0.0398551
3.863500e+04 0.0362319
3.864000e+04 0.0362319
3.864500e+04 0.0326087
3.865000e+04 0.0362319
3.865500e+04 0.0362319
3.866000e+04 0.0362319
3.866500e+04 0.0326087
3.867000e+04 0.0362319
3.867500e+04 0.0398551
3.868000e+04 0.0398551
3.868500e+04 0.0362319
3.869000e+04 0.0362319
3.869500e+04 0.0362319
3.870000e+04 0.0362319
3.870500e+04 0.0362319
3.871000e+04 0.0362319
3.871500e+04 0.0362319
3.872000e+04 0.0362319
3.872500e+04 0.0398551
3.873000e+04 0.0362319
3.873500e+04 0.0398551
3.874000e+04 0.0398551
3.874500e+04 0.0398551
3.875000e+04 0.0398551
3.875500e+04 0.0398551
3.876000e+04 0.0398551
3.876500e+04 0.0398551
3.877000e+04 0.0398551
3.877500e+04 0.0398551
3.878000e+04 0.0398551
3.878500e+04 0.0398551
3.879000e+04 0.0398551
3.879500e+04 0.0398551
3.880000e+04 0.0398551
3.880500e+04 0.0362319
3.881000e+04 0.0362319
3.881500e+04 0.0398551
3.882000e+04 0.0398551
3.882500e+04 0.0398551
3.883000e+04 0.0398551
3.883500e+04 0.0398551
3.884000e+04 0.0398551
3.884500e+04 0.0398551
3.885000e+04 0.0398551
3.885500e+04 0.0398551
3.886000e+04 0.0398551
3.886500e+04 0.0398551
3.887000e+04 0.0398551
3.887500e+04 0.0398551
3.888000e+04 0.0398551
3.888500e+04 0.0398551
3.889000e+04 0.0398551
3.889500e+04 0.0398551
3.890000e+04 0.0398551
3.890500e+04 0.0398551
3.891000e+04 0.0398551
3.891500e+04 0.0398551
3.892000e+04 0.0398551
3.892500e+04 0.0398551
3.893000e+04 0.0398551
3.893500e+04 0.0398551
3.894000e+04 0.0398551
3.894500e+04 0.0398551
3.895000e+04 0.0398551
3.895500e+04 0.0398551
3.896000e+04 0.0434783
3.896500e+04 0.0434783
3.897000e+04 0.0398551
3.897500e+04 0.0434783
3.898000e+04 0.0434783
3.898500e+04 0.0434783
3.899000e+04 0.0434783
3.899500e+04 0.0398551
3.900000e+04 0.0398551
3.900500e+04 0.0398551
3.901000e+04 0.0434783
3.901500e+04 0.0398551
3.902000e+04 0.0398551
3.902500e+04 0.0398551
3.903000e+04 0.0434783
3.903500e+04 0.0398551
3.904000e+04 0.0434783
3.904500e+04 0.0434783
3.905000e+04 0.0434783
3.905500e+04 0.0434783
3.906000e+04 0.0434783
3.906500e+04 0.0434783
3.907000e+04 0.0398551
3.907500e+04 0.0398551
3.908000e+04 0.0398551
3.908500e+04 0.0362319
3.909000e+04 0.0398551
3.909500e+04 0.0398551
3.910000e+04 0.0398551
3.910500e+04 0.0398551
3.911000e+04 0.0362319
3.911500e+04 0.0362319
3.912000e+04 0.0362319
3.912500e+04 0.0362319
3.913000e+04 0.0362319
3.913500e+04 0.0362319
3.914000e+04 0.0398551
3.914500e+04 0.0398551
3.915000e+04 0.0398551
3.915500e+04 0.0362319
3.916000e+04 0.0362319
3.916500e+04 0.0362319
3.917000e+04 0.0362319
3.917500e+04 0.0362319
3.918000e+04 0.0362319
3.918500e+04 0.0362319
3.919000e+04 0.0362319
3.919500e+04 0.0362319
3.920000e+04 0.0362319
3.920500e+04 0.0362319
3.921000e+04 0.0362319
3.921500e+04 0.0362319
3.922000e+04 0.0398551
3.922500e+04 0.0362319
3.923000e+04 0.0398551
3.923500e+04 0.0398551
3.924000e+04 0.0398551
3.924500e+04 0.0434783
3.925000e+04 0.0434783
3.925500e+04 0.0434783
3.926000e+04 0.0434783
3.926500e+04 0.0434783
3.927000e+04 0.0434783
3.927500e+04 0.0434783
3.928000e+04 0.0434783
3.928500e+04 0.0434783
3.929000e+04 0.0434783
3.929500e+04 0.0434783
3.930000e+04 0.0434783
3.930500e+04 0.0434783
3.931000e+04 0.0434783
3.931500e+04 0.0398551
3.932000e+04 0.0398551
3.932500e+04 0.0398551
3.933000e+04 0.0398551
3.933500e+04 0.0398551
3.934000e+04 0.0398551
3.934500e+04 0.0434783
3.935000e+04 0.0434783
3.935500e+04 0.0434783
3.936000e+04 0.0398551
3.936500e+04 0.0398551
3.937000e+04 0.0434783
3.937500e+04 0.0434783
3.938000e+04 0.0398551
3.938500e+04 0.0398551
3.939000e+04 0.0398551
3.939500e+04 0.0398551
3.940000e+04 0.0398551
3.940500e+04 0.0398551
3.941000e+04 0.0398551
3.941500e+04 0.0398551
3.942000e+04 0.0398551
3.942500e+04 0.0398551
3.943000e+04 0.0398551
3.943500e+04 0.0362319
3.944000e+04 0.0398551
3.944500e+04 0.0362319
3.945000e+04 0.0398551
3.945500e+04 0.0398551
3.946000e+04 0.0398551
3.946500e+04 0.0398551
3.947000e+04 0.0398551
3.947500e+04 0.0398551
3.948000e+04 0.0398551
3.948500e+04 0.0398551
3.949000e+04 0.0398551
3.949500e+04 0.0398551
3.950000e+04 0.0398551
3.950500e+04 0.0362319
3.951000e+04 0.0398551
3.951500e+04 0.0398551
3.952000e+04 0.0362319
3.952500e+04 0.0362319
3.953000e+04 0.0362319
3.953500e+04 0.0362319
3.954000e+04 0.0362319
3.954500e+04 0.0362319
3.955000e+04 0.0398551
3.955500e+04 0.0398551
3.956000e+04 0.0398551
3.956500e+04 0.0398551
3.957000e+04 0.0398551
3.957500e+04 0.0362319
3.958000e+04 0.0434783
3.958500e+04 0.0398551
3.959000e+04 0.0398551
3.959500e+04 0.0398551
3.960000e+04 0.0398551
3.960500e+04 0.0398551
3.961000e+04 0.0398551
3.961500e+04 0.0398551
3.962000e+04 0.0398551
3.962500e+04 0.0398551
3.963000e+04 0.0434783
3.963500e+04 0.0434783
3.964000e+04 0.0398551
3.964500e+04 0.0434783
3.965000e+04 0.0434783
3.965500e+04 0.0434783
3.966000e+04 0.0434783
3.966500e+04 0.0434783
3.967000e+04 0.0434783
3.967500e+04 0.0398551
3.968000e+04 0.0434783
3.968500e+04 0.0398551
3.969000e+04 0.0434783
3.969500e+04 0.0398551
3.970000e+04 0.0471014
3.970500e+04 0.0434783
3.971000e+04 0.0434783
3.971500e+04 0.0434783
3.972000e+04 0.0434783
3.972500e+04 0.0434783
3.973000e+04 0.0434783
3.973500e+04 0.0434783
3.974000e+04 0.0434783
3.974500e+04 0.0434783
3.975000e+04 0.0434783
3.975500e+04 0.0434783
3.976000e+04 0.0434783
3.976500e+04 0.0434783
3.977000e+04 0.0434783
3.977500e+04 0.0434783
3.978000e+04 0.0434783
3.978500e+04 0.0434783
3.979000e+04 0.0362319
3.979500e+04 0.0398551
3.980000e+04 0.0398551
3.980500e+04 0.0398551
3.981000e+04 0.0362319
3.981500e+04 0.0398551
3.982000e+04 0.0434783
3.982500e+04 0.0398551
3.983000e+04 0.0398551
3.983500e+04 0.0398551
3.984000e+04 0.0434783
3.984500e+04 0.0398551
3.985000e+04 0.0434783
3.985500e+04 0.0434783
3.986000e+04 0.0398551
3.986500e+04 0.0398551
3.987000e+04 0.0398551
3.987500e+04 0.0398551
3.988000e+04 0.0434783
3.988500e+04 0.0398551
3.989000e+04 0.0398551
3.989500e+04 0.0398551
3.990000e+04 0.0398551
3.990500e+04 0.0398551
3.991000e+04 0.0434783
3.991500e+04 0.0398551
3.992000e+04 0.0398551
3.992500e+04 0.0398551
3.993000e+04 0.0398551
3.993500e+04 0.0398551
3.994000e+04 0.0434783
3.994500e+04 0.0398551
3.995000e+04 0.0398551
3.995500e+04 0.0398551
3.996000e+04 0.0398551
3.996500e+04 0.0398551
3.997000e+04 0.0434783
3.997500e+04 0.0434783
3.998000e+04 0.0434783
3.998500e+04 0.0434783
3.999000e+04 0.0434783
3.999500e+04 0.0434783
4.000000e+04 0.0434783
4.000500e+04 0.0398551
4.001000e+04 0.0434783
4.001500e+04 0.0398551
4.002000e+04 0.0398551
4.002500e+04 0.0398551
4.003000e+04 0.0434783
4.003500e+04 0.0434783
4.004000e+04 0.0434783
4.004500e+04 0.0434783
4.005000e+04 0.0434783
4.005500e+04 0.0434783
4.006000e+04 0.0434783
4.006500e+04 0.0434783
4.007000e+04 0.0471014
4.007500e+04 0.0434783
4.008000e+04 0.0434783
4.008500e+04 0.0434783
4.009000e+04 0.0434783
4.009500e+04 0.0434783
4.010000e+04 0.0471014
4.010500e+04 0.0434783
4.011000e+04 0.0398551
4.011500e+04 0.0398551
4.012000e+04 0.0398551
4.012500e+04 0.0398551
4.013000e+04 0.0398551
4.013500e+04 0.0434783
4.014000e+04 0.0434783
4.014500e+04 0.0434783
4.015000e+04 0.0434783
4.015500e+04 0.0434783
4.016000e+04 0.0434783
4.016500e+04 0.0434783
4.017000e+04 0.0434783
4.017500e+04 0.0434783
4.018000e+04 0.0434783
4.018500e+04 0.0434783
4.019000e+04 0.0434783
4.019500e+04 0.0434783
4.020000e+04 0.0434783
4.020500e+04 0.0471014
4.021000e+04 0.0471014
4.021500e+04 0.0471014
4.022000e+04 0.0471014
4.022500e+04 0.0471014
4.023000e+04 0.0434783
4.023500e+04 0.0434783
4.024000e+04 0.0471014
4.024500e+04 0.0471014
4.025000e+04 0.0471014
4.025500e+04 0.0434783
4.026000e+04 0.0507246
4.026500e+04 0.0507246
4.027000e+04 0.0507246
4.027500e+04 0.0471014
4.028000e+04 0.0471014
4.028500e+04 0.0471014
4.029000e+04 0.0471014
4.029500e+04 0.0471014
4.030000e+04 0.0471014
4.030500e+04 0.0507246
4.031000e+04 0.0471014
4.031500e+04 0.0471014
4.032000e+04 0.0434783
4.032500e+04 0.0471014
4.033000e+04 0.0507246
4.033500e+04 0.0507246
4.034000e+04 0.0507246
4.034500e+04 0.0507246
4.035000e+04 0.0507246
4.035500e+04 0.0471014
4.036000e+04 0.0471014
4.036500e+04 0.0471014
4.037000e+04 0.0471014
4.037500e+04 0.0507246
4.038000e+04 0.0507246
4.038500e+04 0.0507246
4.039000e+04 0.0507246
4.039500e+04 0.0507246
4.040000e+04 0.0471014
4.040500e+04 0.0471014
4.041000e+04 0.0471014
4.041500e+04 0.0507246
4.042000e+04 0.0507246
4.042500e+04 0.0471014
4.043000e+04 0.0434783
4.043500e+04 0.0434783
4.044000e+04 0.0434783
4.044500e+04 0.0398551
4.045000e+04 0.0434783
4.045500e+04 0.0434783
4.046000e+04 0.0398551
4.046500e+04 0.0398551
4.047000e+04 0.0398551
4.047500e+04 0.0398551
4.048000e+04 0.0434783
4.048500e+04 0.0434783
4.049000e+04 0.0398551
4.049500e+04 0.0471014
4.050000e+04 0.0471014
4.050500e+04 0.0471014
4.051000e+04 0.0434783
4.051500e+04 0.0434783
4.052000e+04 0.0471014
4.052500e+04 0.0434783
4.053000e+04 0.0434783
4.053500e+04 0.0434783
4.054000e+04 0.0471014
4.054500e+04 0.0434783
4.055000e+04 0.0471014
4.055500e+04 0.0471014
4.056000e+04 0.0434783
4.056500e+04 0.0434783
4.057000e+04 0.0434783
4.057500e+04 0.0434783
4.058000e+04 0.0434783
4.058500e+04 0.0471014
4.059000e+04 0.0434783
4.059500e+04 0.0471014
4.060000e+04 0.0471014
4.060500e+04 0.0471014
4.061000e+04 0.0471014
4.061500e+04 0.0471014
4.062000e+04 0.0434783
4.062500e+04 0.0471014
4.063000e+04 0.0434783
4.063500e+04 0.0434783
4.064000e+04 0.0434783
4.064500e+04 0.0434783
4.065000e+04 0.0471014
4.065500e+04 0.0471014
4.066000e+04 0.0471014
4.066500e+04 0.0507246
4.067000e+04 0.0471014
4.067500e+04 0.0471014
4.068000e+04 0.0434783
4.068500e+04 0.0471014
4.069000e+04 0.0434783
4.069500e+04 0.0471014
4.070000e+04 0.0398551
4.070500e+04 0.0434783
4.071000e+04 0.0398551
4.071500e+04 0.0434783
4.072000e+04 0.0471014
4.072500e+04 0.0398551
4.073000e+04 0.0434783
4.073500e+04 0.0434783
4.074000e+04 0.0398551
4.074500e+04 0.0471014
4.075000e+04 0.0434783
4.075500e+04 0.0434783
4.076000e+04 0.0471014
4.076500e+04 0.0434783
4.077000e+04 0.0471014
4.077500e+04 0.0471014
4.078000e+04 0.0471014
4.078500e+04 0.0471014
4.079000e+04 0.0471014
4.079500e+04 0.0471014
4.080000e+04 0.0471014
4.080500e+04 0.0507246
4.081000e+04 0.0471014
4.081500e+04 0.0471014
4.082000e+04 0.0471014
4.082500e+04 0.0471014
4.083000e+04 0.0471014
4.083500e+04 0.0471014
4.084000e+04 0.0434783
4.084500e+04 0.0398551
4.085000e+04 0.0434783
4.085500e+04 0.0434783
4.086000e+04 0.0434783
4.086500e+04 0.0471014
4.087000e+04 0.0434783
4.087500e+04 0.0434783
4.088000e+04 0.0398551
4.088500e+04 0.0434783
4.089000e+04 0.0434783
4.089500e+04 0.0434783
4.090000e+04 0.0434783
4.090500e+04 0.0434783
4.091000e+04 0.0471014
4.091500e+04 0.0507246
4.092000e+04 0.0507246
4.092500e+04 0.0471014
4.093000e+04 0.0471014
4.093500e+04 0.0471014
4.094000e+04 0.0507246
4.094500e+04 0.0507246
4.095000e+04 0.0507246
4.095500e+04 0.0507246
4.096000e+04 0.0507246
4.096500e+04 0.0507246
4.097000e+04 0.0507246
4.097500e+04 0.0507246
4.098000e+04 0.0507246
4.098500e+04 0.0471014
4.099000e+04 0.0471014
4.099500e+04 0.0471014
4.100000e+04 0.0507246
4.100500e+04 0.0434783
4.101000e+04 0.0434783
4.101500e+04 0.0434783
4.102000e+04 0.0434783
4.102500e+04 0.0434783
4.103000e+04 0.0434783
4.103500e+04 0.0471014
4.104000e+04 0.0471014
4.104500e+04 0.0471014
4.105000e+04 0.0434783
4.105500e+04 0.0398551
4.106000e+04 0.0434783
4.106500e+04 0.0434783
4.107000e+04 0.0471014
4.107500e+04 0.0471014
4.108000e+04 0.0434783
4.108500e+04 0.0398551
4.109000e+04 0.0434783
4.109500e+04 0.0434783
4.110000e+04 0.0434783
4.110500e+04 0.0434783
4.111000e+04 0.0434783
4.111500e+04 0.0434783
4.112000e+04 0.0471014
4.112500e+04 0.0434783
4.113000e+04 0.0471014
4.113500e+04 0.0471014
4.114000e+04 0.0434783
4.114500e+04 0.0471014
4.115000e+04 0.0471014
4.115500e+04 0.0507246
4.116000e+04 0.0471014
4.116500e+04 0.0434783
4.117000e+04 0.0471014
4.117500e+04 0.0434783
4.118000e+04 0.0434783
4.118500e+04 0.0434783
4.119000e+04 0.0398551
4.119500e+04 0.0434783
4.120000e+04 0.0434783
4.120500e+04 0.0434783
4.121000e+04 0.0434783
4.121500e+04 0.0434783
4.122000e+04 0.0434783
4.122500e+04 0.0471014
4.123000e+04 0.0398551
4.123500e+04 0.0434783
4.124000e+04 0.0434783
4.124500e+04 0.0398551
4.125000e+04 0.0471014
4.125500e+04 0.0434783
4.126000e+04 0.0434783
4.126500e+04 0.0434783
4.127000e+04 0.0434783
4.127500e+04 0.0434783
4.128000e+04 0.0434783
4.128500e+04 0.0434783
4.129000e+04 0.0434783
4.129500e+04 0.0398551
4.130000e+04 0.0434783
4.130500e+04 0.0398551
4.131000e+04 0.0434783
4.131500e+04 0.0434783
4.132000e+04 0.0398551
4.132500e+04 0.0434783
4.133000e+04 0.0434783
4.133500e+04 0.0434783
4.134000e+04 0.0398551
4.134500e+04 0.0434783
4.135000e+04 0.0434783
4.135500e+04 0.0398551
4.136000e+04 0.0398551
4.136500e+04 0.0398551
4.137000e+04 0.0398551
4.137500e+04 0.0398551
4.138000e+04 0.0398551
4.138500e+04 0.0398551
4.139000e+04 0.0398551
4.139500e+04 0.0398551
4.140000e+04 0.0398551
4.140500e+04 0.0398551
4.141000e+04 0.0398551
4.141500e+04 0.0398551
4.142000e+04 0.0362319
4.142500e+04 0.0398551
4.143000e+04 0.0398551
4.143500e+04 0.0398551
4.144000e+04 0.0434783
4.144500e+04 0.0434783
4.145000e+04 0.0398551
4.145500e+04 0.0362319
4.146000e+04 0.0362319
4.146500e+04 0.0398551
4.147000e+04 0.0434783
4.147500e+04 0.0434783
4.148000e+04 0.0434783
4.148500e+04 0.0434783
4.149000e+04 0.0434783
4.149500e+04 0.0434783
4.150000e+04 0.0434783
4.150500e+04 0.0398551
4.151000e+04 0.0398551
4.151500e+04 0.0398551
4.152000e+04 0.0398551
4.152500e+04 0.0398551
4.153000e+04 0.0398551
4.153500e+04 0.0398551
4.154000e+04 0.0398551
4.154500e+04 0.0398551
4.155000e+04 0.0398551
4.155500e+04 0.0398551
4.156000e+04 0.0398551
4.156500e+04 0.0434783
4.157000e+04 0.0398551
4.157500e+04 0.0434783
4.158000e+04 0.0398551
4.158500e+04 0.0398551
4.159000e+04 0.0362319
4.159500e+04 0.0398551
4.160000e+04 0.0398551
4.160500e+04 0.0398551
4.161000e+04 0.0398551
4.161500e+04 0.0398551
4.162000e+04 0.0362319
4.162500e+04 0.0398551
4.163000e+04 0.0362319
4.163500e+04 0.0362319
4.164000e+04 0.0362319
4.164500e+04 0.0362319
4.165000e+04 0.0398551
4.165500e+04 0.0398551
4.166000e+04 0.0362319
4.166500e+04 0.0434783
4.167000e+04 0.0434783
4.167500e+04 0.0434783
4.168000e+04 0.0434783
4.168500e+04 0.0434783
4.169000e+04 0.0471014
4.169500e+04 0.0471014
4.170000e+04 0.0434783
4.170500e+04 0.0398551
4.171000e+04 0.0362319
4.171500e+04 0.0398551
4.172000e+04 0.0362319
4.172500e+04 0.0398551
4.173000e+04 0.0434783
4.173500e+04 0.0362319
4.174000e+04 0.0398551
4.174500e+04 0.0362319
4.175000e+04 0.0434783
4.175500e+04 0.0398551
4.176000e+04 0.0398551
4.176500e+04 0.0362319
4.177000e+04 0.0362319
4.177500e+04 0.0362319
4.178000e+04 0.0362319
4.178500e+04 0.0362319
4.179000e+04 0.0362319
4.179500e+04 0.0362319
4.180000e+04 0.0362319
4.180500e+04 0.0362319
4.181000e+04 0.0362319
4.181500e+04 0.0362319
4.182000e+04 0.0362319
4.182500e+04 0.0362319
4.183000e+04 0.0362319
4.183500e+04 0.0362319
4.184000e+04 0.0362319
4.184500e+04 0.0362319
4.185000e+04 0.0362319
4.185500e+04 0.0326087
4.186000e+04 0.0362319
4.186500e+04 0.0362319
4.187000e+04 0.0362319
4.187500e+04 0.0362319
4.188000e+04 0.0326087
4.188500e+04 0.0326087
4.189000e+04 0.0326087
4.189500e+04 0.0326087
4.190000e+04 0.0326087
4.190500e+04 0.0326087
4.191000e+04 0.0326087
4.191500e+04 0.0326087
4.192000e+04 0.0326087
4.192500e+04 0.0326087
4.193000e+04 0.0326087
4.193500e+04 0.0326087
4.194000e+04 0.0326087
4.194500e+04 0.0326087
4.195000e+04 0.0326087
4.195500e+04 0.0326087
4.196000e+04 0.0326087
4.196500e+04 0.0326087
4.197000e+04 0.0362319
4.197500e+04 0.0362319
4.198000e+04 0.0326087
4.198500e+04 0.0362319
4.199000e+04 0.0362319
4.199500e+04 0.0326087
4.200000e+04 0.0362319
4.200500e+04 0.0362319
4.201000e+04 0.0326087
4.201500e+04 0.0326087
4.202000e+04 0.0326087
4.202500e+04 0.0326087
4.203000e+04 0.0326087
4.203500e+04 0.0326087
4.204000e+04 0.0326087
4.204500e+04 0.0326087
4.205000e+04 0.0326087
4.205500e+04 0.0326087
4.206000e+04 0.0326087
4.206500e+04 0.0326087
4.207000e+04 0.0326087
4.207500e+04 0.0326087
4.208000e+04 0.0326087
4.208500e+04 0.0326087
4.209000e+04 0.0326087
4.209500e+04 0.0326087
4.210000e+04 0.0326087
4.210500e+04 0.0326087
4.211000e+04 0.0326087
4.211500e+04 0.0326087
4.212000e+04 0.0326087
4.212500e+04 0.0326087
4.213000e+04 0.0362319
4.213500e+04 0.0362319
4.214000e+04 0.0362319
4.214500e+04 0.0398551
4.215000e+04 0.0398551
4.215500e+04 0.0398551
4.216000e+04 0.0398551
4.216500e+04 0.0434783
4.217000e+04 0.0398551
4.217500e+04 0.0398551
4.218000e+04 0.0398551
4.218500e+04 0.0398551
4.219000e+04 0.0398551
4.219500e+04 0.0398551
4.220000e+04 0.0398551
4.220500e+04 0.0398551
4.221000e+04 0.0398551
4.221500e+04 0.0398551
4.222000e+04 0.0362319
4.222500e+04 0.0362319
4.223000e+04 0.0362319
4.223500e+04 0.0362319
4.224000e+04 0.0362319
4.224500e+04 0.0362319
4.225000e+04 0.0398551
4.225500e+04 0.0398551
4.226000e+04 0.0398551
4.226500e+04 0.0398551
4.227000e+04 0.0398551
4.227500e+04 0.0398551
4.228000e+04 0.0398551
4.228500e+04 0.0398551
4.229000e+04 0.0398551
4.229500e+04 0.0398551
4.230000e+04 0.0398551
4.230500e+04 0.0398551
4.231000e+04 0.0398551
4.231500e+04 0.0398551
4.232000e+04 0.0398551
4.232500e+04 0.0398551
4.233000e+04 0.0434783
4.233500e+04 0.0398551
4.234000e+04 0.0398551
4.234500e+04 0.0326087
4.235000e+04 0.0362319
4.235500e+04 0.0362319
4.236000e+04 0.0362319
4.236500e+04 0.0362319
4.237000e+04 0.0398551
4.237500e+04 0.0398551
4.238000e+04 0.0362319
4.238500e+04 0.0362319
4.239000e+04 0.0362319
4.239500e+04 0.0362319
4.240000e+04 0.0362319
4.240500e+04 0.0398551
4.241000e+04 0.0362319
4.241500e+04 0.0398551
4.242000e+04 0.0362319
4.242500e+04 0.0398551
4.243000e+04 0.0362319
4.243500e+04 0.0326087
4.244000e+04 0.0362319
4.244500e+04 0.0362319
4.245000e+04 0.0362319
4.245500e+04 0.0362319
4.246000e+04 0.0362319
4.246500e+04 0.0362319
4.247000e+04 0.0362319
4.247500e+04 0.0362319
4.248000e+04 0.0362319
4.248500e+04 0.0398551
4.249000e+04 0.0398551
4.249500e+04 0.0398551
4.250000e+04 0.0362319
4.250500e+04 0.0398551
4.251000e+04 0.0398551
4.251500e+04 0.0362319
4.252000e+04 0.0362319
4.252500e+04 0.0398551
4.253000e+04 0.0362319
4.253500e+04 0.0362319
4.254000e+04 0.0398551
4.254500e+04 0.0398551
4.255000e+04 0.0398551
4.255500e+04 0.0471014
4.256000e+04 0.0362319
4.256500e+04 0.0398551
4.257000e+04 0.0398551
4.257500e+04 0.0434783
4.258000e+04 0.0434783
4.258500e+04 0.0398551
4.259000e+04 0.0434783
4.259500e+04 0.0398551
4.260000e+04 0.0398551
4.260500e+04 0.0434783
4.261000e+04 0.0471014
4.261500e+04 0.0434783
4.262000e+04 0.0398551
4.262500e+04 0.0471014
4.263000e+04 0.0434783
4.263500e+04 0.0398551
4.264000e+04 0.0398551
4.264500e+04 0.0434783
4.265000e+04 0.0398551
4.265500e+04 0.0398551
4.266000e+04 0.0398551
4.266500e+04 0.0398551
4.267000e+04 0.0434783
4.267500e+04 0.0434783
4.268000e+04 0.0434783
4.268500e+04 0.0434783
4.269000e+04 0.0471014
4.269500e+04 0.0434783
4.270000e+04 0.0471014
4.270500e+04 0.0434783
4.271000e+04 0.0434783
4.271500e+04 0.0471014
4.272000e+04 0.0434783
4.272500e+04 0.0471014
4.273000e+04 0.0471014
4.273500e+04 0.0471014
4.274000e+04 0.0471014
4.274500e+04 0.0471014
4.275000e+04 0.0471014
4.275500e+04 0.0471014
4.276000e+04 0.0434783
4.276500e+04 0.0434783
4.277000e+04 0.0434783
4.277500e+04 0.0471014
4.278000e+04 0.0434783
4.278500e+04 0.0471014
4.279000e+04 0.0471014
4.279500e+04 0.0434783
4.280000e+04 0.0434783
4.280500e+04 0.0434783
4.281000e+04 0.0507246
4.281500e+04 0.0471014
4.282000e+04 0.0507246
4.282500e+04 0.0471014
4.283000e+04 0.0471014
4.283500e+04 0.0471014
4.284000e+04 0.0434783
4.284500e+04 0.0471014
4.285000e+04 0.0434783
4.285500e+04 0.0434783
4.286000e+04 0.0471014
4.286500e+04 0.0434783
4.287000e+04 0.0471014
4.287500e+04 0.0471014
4.288000e+04 0.0471014
4.288500e+04 0.0434783
4.289000e+04 0.0434783
4.289500e+04 0.0434783
4.290000e+04 0.0471014
4.290500e+04 0.0471014
4.291000e+04 0.0471014
4.291500e+04 0.0471014
4.292000e+04 0.0471014
4.292500e+04 0.0434783
4.293000e+04 0.0471014
4.293500e+04 0.0471014
4.294000e+04 0.0471014
4.294500e+04 0.0471014
4.295000e+04 0.0471014
4.295500e+04 0.0471014
4.296000e+04 0.0471014
4.296500e+04 0.0471014
4.297000e+04 0.0471014
4.297500e+04 0.0471014
4.298000e+04 0.0471014
4.298500e+04 0.0471014
4.299000e+04 0.0471014
4.299500e+04 0.0471014
4.300000e+04 0.0471014
4.300500e+04 0.0471014
4.301000e+04 0.0471014
4.301500e+04 0.0471014
4.302000e+04 0.0471014
4.302500e+04 0.0471014
4.303000e+04 0.0471014
4.303500e+04 0.0471014
4.304000e+04 0.0471014
4.304500e+04 0.0507246
4.305000e+04 0.0471014
4.305500e+04 0.0507246
4.306000e+04 0.0507246
4.306500e+04 0.0507246
4.307000e+04 0.0507246
4.307500e+04 0.0507246
4.308000e+04 0.0471014
4.308500e+04 0.0471014
4.309000e+04 0.0471014
4.309500e+04 0.0471014
4.310000e+04 0.0471014
4.310500e+04 0.0471014
4.311000e+04 0.0471014
4.311500e+04 0.0471014
4.312000e+04 0.0471014
4.312500e+04 0.0471014
4.313000e+04 0.0471014
4.313500e+04 0.0471014
4.314000e+04 0.0471014
4.314500e+04 0.0471014
4.315000e+04 0.0471014
4.315500e+04 0.0471014
4.316000e+04 0.0471014
4.316500e+04 0.0434783
4.317000e+04 0.0434783
4.317500e+04 0.0434783
4.318000e+04 0.0471014
4.318500e+04 0.0471014
4.319000e+04 0.0471014
4.319500e+04 0.0471014
4.320000e+04 0.0434783
4.320500e+04 0.0471014
4.321000e+04 0.0434783
4.321500e+04 0.0471014
4.322000e+04 0.0471014
4.322500e+04 0.0471014
4.323000e+04 0.0471014
4.323500e+04 0.0543478
4.324000e+04 0.0471014
4.324500e+04 0.0507246
4.325000e+04 0.0471014
4.325500e+04 0.0507246
4.326000e+04 0.0507246
4.326500e+04 0.0543478
4.327000e+04 0.0471014
4.327500e+04 0.0434783
4.328000e+04 0.0471014
4.328500e+04 0.0471014
4.329000e+04 0.0471014
4.329500e+04 0.0471014
4.330000e+04 0.0471014
4.330500e+04 0.0507246
4.331000e+04 0.0507246
4.331500e+04 0.0507246
4.332000e+04 0.0507246
4.332500e+04 0.0471014
4.333000e+04 0.0507246
4.333500e+04 0.0471014
4.334000e+04 0.0471014
4.334500e+04 0.0471014
4.335000e+04 0.0471014
4.335500e+04 0.0434783
4.336000e+04 0.0434783
4.336500e+04 0.0434783
4.337000e+04 0.0434783
4.337500e+04 0.0434783
4.338000e+04 0.0434783
4.338500e+04 0.0434783
4.339000e+04 0.0434783
4.339500e+04 0.0434783
4.340000e+04 0.0434783
4.340500e+04 0.0471014
4.341000e+04 0.0471014
4.341500e+04 0.0471014
4.342000e+04 0.0434783
4.342500e+04 0.0471014
4.343000e+04 0.0471014
4.343500e+04 0.0471014
4.344000e+04 0.0471014
4.344500e+04 0.0471014
4.345000e+04 0.0507246
4.345500e+04 0.0471014
4.346000e+04 0.0471014
4.346500e+04 0.0507246
4.347000e+04 0.0507246
4.347500e+04 0.0507246
4.348000e+04 0.0507246
4.348500e+04 0.0507246
4.349000e+04 0.0507246
4.349500e+04 0.0507246
4.350000e+04 0.0471014
4.350500e+04 0.0507246
4.351000e+04 0.0471014
4.351500e+04 0.0471014
4.352000e+04 0.0471014
4.352500e+04 0.0507246
4.353000e+04 0.0507246
4.353500e+04 0.0471014
4.354000e+04 0.0507246
4.354500e+04 0.0507246
4.355000e+04 0.0507246
4.355500e+04 0.0507246
4.356000e+04 0.0507246
4.356500e+04 0.0543478
4.357000e+04 0.0543478
4.357500e+04 0.0543478
4.358000e+04 0.0543478
4.358500e+04 0.057971
4.359000e+04 0.0543478
4.359500e+04 0.057971
4.360000e+04 0.057971
4.360500e+04 0.0543478
4.361000e+04 0.057971
4.361500e+04 0.0543478
4.362000e+04 0.0507246
4.362500e+04 0.0543478
4.363000e+04 0.0543478
4.363500e+04 0.0507246
4.364000e+04 0.0507246
4.364500e+04 0.0471014
4.365000e+04 0.0507246
4.365500e+04 0.0507246
4.366000e+04 0.0507246
4.366500e+04 0.0507246
4.367000e+04 0.0507246
4.367500e+04 0.0507246
4.368000e+04 0.0507246
4.368500e+04 0.0471014
4.369000e+04 0.0471014
4.369500e+04 0.0471014
4.370000e+04 0.0471014
4.370500e+04 0.0471014
4.371000e+04 0.0471014
4.371500e+04 0.0471014
4.372000e+04 0.0507246
4.372500e+04 0.0471014
4.373000e+04 0.0471014
4.373500e+04 0.0471014
4.374000e+04 0.0471014
4.374500e+04 0.0471014
4.375000e+04 0.0471014
4.375500e+04 0.0471014
4.376000e+04 0.0471014
4.376500e+04 0.0471014
4.377000e+04 0.0471014
4.377500e+04 0.0471014
4.378000e+04 0.0471014
4.378500e+04 0.0471014
4.379000e+04 0.0471014
4.379500e+04 0.0434783
4.380000e+04 0.0471014
4.380500e+04 0.0471014
4.381000e+04 0.0434783
4.381500e+04 0.0434783
4.382000e+04 0.0471014
4.382500e+04 0.0507246
4.383000e+04 0.0471014
4.383500e+04 0.0507246
4.384000e+04 0.0471014
4.384500e+04 0.0507246
4.385000e+04 0.0471014
4.385500e+04 0.0471014
4.386000e+04 0.0471014
4.386500e+04 0.0434783
4.387000e+04 0.0398551
4.387500e+04 0.0398551
4.388000e+04 0.0398551
4.388500e+04 0.0398551
4.389000e+04 0.0398551
4.389500e+04 0.0398551
4.390000e+04 0.0398551
4.390500e+04 0.0434783
4.391000e+04 0.0398551
4.391500e+04 0.0398551
4.392000e+04 0.0398551
4.392500e+04 0.0398551
4.393000e+04 0.0398551
4.393500e+04 0.0398551
4.394000e+04 0.0398551
4.394500e+04 0.0398551
4.395000e+04 0.0398551
4.395500e+04 0.0398551
4.396000e+04 0.0398551
4.396500e+04 0.0398551
4.397000e+04 0.0398551
4.397500e+04 0.0398551
4.398000e+04 0.0398551
4.398500e+04 0.0398551
4.399000e+04 0.0398551
4.399500e+04 0.0398551
4.400000e+04 0.0398551
4.400500e+04 0.0398551
4.401000e+04 0.0398551
4.401500e+04 0.0398551
4.402000e+04 0.0398551
4.402500e+04 0.0398551
4.403000e+04 0.0398551
4.403500e+04 0.0398551
4.404000e+04 0.0398551
4.404500e+04 0.0398551
4.405000e+04 0.0398551
4.405500e+04 0.0398551
4.406000e+04 0.0398551
4.406500e+04 0.0398551
4.407000e+04 0.0398551
4.407500e+04 0.0398551
4.408000e+04 0.0398551
4.408500e+04 0.0398551
4.409000e+04 0.0398551
4.409500e+04 0.0398551
4.410000e+04 0.0398551
4.410500e+04 0.0434783
4.411000e+04 0.0434783
4.411500e+04 0.0434783
4.412000e+04 0.0434783
4.412500e+04 0.0434783
4.413000e+04 0.0434783
4.413500e+04 0.0434783
4.414000e+04 0.0471014
4.414500e+04 0.0434783
4.415000e+04 0.0434783
4.415500e+04 0.0434783
4.416000e+04 0.0434783
4.416500e+04 0.0398551
4.417000e+04 0.0471014
4.417500e+04 0.0434783
4.418000e+04 0.0434783
4.418500e+04 0.0434783
4.419000e+04 0.0434783
4.419500e+04 0.0434783
4.420000e+04 0.0434783
4.420500e+04 0.0434783
4.421000e+04 0.0434783
4.421500e+04 0.0434783
4.422000e+04 0.0434783
4.422500e+04 0.0434783
4.423000e+04 0.0434783
4.423500e+04 0.0434783
4.424000e+04 0.0434783
4.424500e+04 0.0434783
4.425000e+04 0.0434783
4.425500e+04 0.0434783
4.426000e+04 0.0434783
4.426500e+04 0.0471014
4.427000e+04 0.0471014
4.427500e+04 0.0471014
4.428000e+04 0.0434783
4.428500e+04 0.0434783
4.429000e+04 0.0434783
4.429500e+04 0.0434783
4.430000e+04 0.0434783
4.430500e+04 0.0434783
4.431000e+04 0.0434783
4.431500e+04 0.0398551
4.432000e+04 0.0398551
4.432500e+04 0.0398551
4.433000e+04 0.0434783
4.433500e+04 0.0434783
4.434000e+04 0.0434783
4.434500e+04 0.0434783
4.435000e+04 0.0398551
4.435500e+04 0.0398551
4.436000e+04 0.0434783
4.436500e+04 0.0398551
4.437000e+04 0.0398551
4.437500e+04 0.0398551
4.438000e+04 0.0398551
4.438500e+04 0.0398551
4.439000e+04 0.0398551
4.439500e+04 0.0398551
4.440000e+04 0.0398551
4.440500e+04 0.0398551
4.441000e+04 0.0398551
4.441500e+04 0.0362319
4.442000e+04 0.0398551
4.442500e+04 0.0398551
4.443000e+04 0.0398551
4.443500e+04 0.0398551
4.444000e+04 0.0398551
4.444500e+04 0.0398551
4.445000e+04 0.0398551
4.445500e+04 0.0398551
4.446000e+04 0.0398551
4.446500e+04 0.0398551
4.447000e+04 0.0398551
4.447500e+04 0.0398551
4.448000e+04 0.0398551
4.448500e+04 0.0362319
4.449000e+04 0.0398551
4.449500e+04 0.0398551
4.450000e+04 0.0398551
4.450500e+04 0.0434783
4.451000e+04 0.0398551
4.451500e+04 0.0434783
4.452000e+04 0.0362319
4.452500e+04 0.0362319
4.453000e+04 0.0398551
4.453500e+04 0.0398551
4.454000e+04 0.0362319
4.454500e+04 0.0362319
4.455000e+04 0.0362319
4.455500e+04 0.0362319
4.456000e+04 0.0362319
4.456500e+04 0.0362319
4.457000e+04 0.0362319
4.457500e+04 0.0471014
4.458000e+04 0.0362319
4.458500e+04 0.0362319
4.459000e+04 0.0362319
4.459500e+04 0.0362319
4.460000e+04 0.0362319
4.460500e+04 0.0362319
4.461000e+04 0.0362319
4.461500e+04 0.0398551
4.462000e+04 0.0362319
4.462500e+04 0.0362319
4.463000e+04 0.0362319
4.463500e+04 0.0362319
4.464000e+04 0.0362319
4.464500e+04 0.0398551
4.465000e+04 0.0398551
4.465500e+04 0.0398551
4.466000e+04 0.0398551
4.466500e+04 0.0362319
4.467000e+04 0.0398551
4.467500e+04 0.0398551
4.468000e+04 0.0362319
4.468500e+04 0.0362319
4.469000e+04 0.0362319
4.469500e+04 0.0362319
4.470000e+04 0.0398551
4.470500e+04 0.0398551
4.471000e+04 0.0362319
4.471500e+04 0.0398551
4.472000e+04 0.0362319
4.472500e+04 0.0362319
4.473000e+04 0.0362319
4.473500e+04 0.0362319
4.474000e+04 0.0362319
4.474500e+04 0.0362319
4.475000e+04 0.0362319
4.475500e+04 0.0362319
4.476000e+04 0.0362319
4.476500e+04 0.0362319
4.477000e+04 0.0362319
4.477500e+04 0.0362319
4.478000e+04 0.0362319
4.478500e+04 0.0362319
4.479000e+04 0.0362319
4.479500e+04 0.0362319
4.480000e+04 0.0362319
4.480500e+04 0.0362319
4.481000e+04 0.0362319
4.481500e+04 0.0362319
4.482000e+04 0.0398551
4.482500e+04 0.0362319
4.483000e+04 0.0362319
4.483500e+04 0.0362319
4.484000e+04 0.0362319
4.484500e+04 0.0362319
4.485000e+04 0.0362319
4.485500e+04 0.0362319
4.486000e+04 0.0362319
4.486500e+04 0.0362319
4.487000e+04 0.0362319
4.487500e+04 0.0362319
4.488000e+04 0.0362319
4.488500e+04 0.0362319
4.489000e+04 0.0362319
4.489500e+04 0.0362319
4.490000e+04 0.0362319
4.490500e+04 0.0362319
4.491000e+04 0.0362319
4.491500e+04 0.0398551
4.492000e+04 0.0398551
4.492500e+04 0.0398551
4.493000e+04 0.0362319
4.493500e+04 0.0398551
4.494000e+04 0.0362319
4.494500e+04 0.0398551
4.495000e+04 0.0398551
4.495500e+04 0.0398551
4.496000e+04 0.0398551
4.496500e+04 0.0398551
4.497000e+04 0.0398551
4.497500e+04 0.0398551
4.498000e+04 0.0362319
4.498500e+04 0.0398551
4.499000e+04 0.0398551
4.499500e+04 0.0362319
4.500000e+04 0.0398551
4.500500e+04 0.0398551
4.501000e+04 0.0398551
4.501500e+04 0.0398551
4.502000e+04 0.0398551
4.502500e+04 0.0398551
4.503000e+04 0.0398551
4.503500e+04 0.0398551
4.504000e+04 0.0362319
4.504500e+04 0.0362319
4.505000e+04 0.0362319
4.505500e+04 0.0398551
4.506000e+04 0.0362319
4.506500e+04 0.0362319
4.507000e+04 0.0362319
4.507500e+04 0.0362319
4.508000e+04 0.0362319
4.508500e+04 0.0362319
4.509000e+04 0.0362319
4.509500e+04 0.0362319
4.510000e+04 0.0362319
4.510500e+04 0.0362319
4.511000e+04 0.0362319
4.511500e+04 0.0362319
4.512000e+04 0.0362319
4.512500e+04 0.0362319
4.513000e+04 0.0362319
4.513500e+04 0.0362319
4.514000e+04 0.0362319
4.514500e+04 0.0362319
4.515000e+04 0.0362319
4.515500e+04 0.0362319
4.516000e+04 0.0362319
4.516500e+04 0.0398551
4.517000e+04 0.0398551
4.517500e+04 0.0398551
4.518000e+04 0.0398551
4.518500e+04 0.0398551
4.519000e+04 0.0398551
4.519500e+04 0.0398551
4.520000e+04 0.0362319
4.520500e+04 0.0398551
4.521000e+04 0.0362319
4.521500e+04 0.0398551
4.522000e+04 0.0398551
4.522500e+04 0.0398551
4.523000e+04 0.0398551
4.523500e+04 0.0398551
4.524000e+04 0.0362319
4.524500e+04 0.0362319
4.525000e+04 0.0362319
4.525500e+04 0.0362319
4.526000e+04 0.0362319
4.526500e+04 0.0362319
4.527000e+04 0.0398551
4.527500e+04 0.0362319
4.528000e+04 0.0362319
4.528500e+04 0.0398551
4.529000e+04 0.0398551
4.529500e+04 0.0362319
4.530000e+04 0.0398551
4.530500e+04 0.0398551
4.531000e+04 0.0398551
4.531500e+04 0.0398551
4.532000e+04 0.0362319
4.532500e+04 0.0398551
4.533000e+04 0.0398551
4.533500e+04 0.0398551
4.534000e+04 0.0398551
4.534500e+04 0.0398551
4.535000e+04 0.0398551
4.535500e+04 0.0398551
4.536000e+04 0.0398551
4.536500e+04 0.0398551
4.537000e+04 0.0398551
4.537500e+04 0.0398551
4.538000e+04 0.0398551
4.538500e+04 0.0398551
4.539000e+04 0.0398551
4.539500e+04 0.0398551
4.540000e+04 0.0398551
4.540500e+04 0.0398551
4.541000e+04 0.0398551
4.541500e+04 0.0398551
4.542000e+04 0.0398551
4.542500e+04 0.0398551
4.543000e+04 0.0398551
4.543500e+04 0.0398551
4.544000e+04 0.0398551
4.544500e+04 0.0398551
4.545000e+04 0.0398551
4.545500e+04 0.0398551
4.546000e+04 0.0398551
4.546500e+04 0.0398551
4.547000e+04 0.0398551
4.547500e+04 0.0398551
4.548000e+04 0.0398551
4.548500e+04 0.0398551
4.549000e+04 0.0398551
4.549500e+04 0.0362319
4.550000e+04 0.0362319
4.550500e+04 0.0398551
4.551000e+04 0.0398551
4.551500e+04 0.0398551
4.552000e+04 0.0398551
4.552500e+04 0.0398551
4.553000e+04 0.0434783
4.553500e+04 0.0434783
4.554000e+04 0.0434783
4.554500e+04 0.0434783
4.555000e+04 0.0398551
4.555500e+04 0.0434783
4.556000e+04 0.0434783
4.556500e+04 0.0398551
4.557000e+04 0.0398551
4.557500e+04 0.0398551
4.558000e+04 0.0398551
4.558500e+04 0.0398551
4.559000e+04 0.0398551
4.559500e+04 0.0398551
4.560000e+04 0.0434783
4.560500e+04 0.0398551
4.561000e+04 0.0434783
4.561500e+04 0.0434783
4.562000e+04 0.0398551
4.562500e+04 0.0398551
4.563000e+04 0.0398551
4.563500e+04 0.0434783
4.564000e+04 0.0434783
4.564500e+04 0.0434783
4.565000e+04 0.0434783
4.565500e+04 0.0398551
4.566000e+04 0.0398551
4.566500e+04 0.0398551
4.567000e+04 0.0398551
4.567500e+04 0.0398551
4.568000e+04 0.0398551
4.568500e+04 0.0398551
4.569000e+04 0.0398551
4.569500e+04 0.0398551
4.570000e+04 0.0398551
4.570500e+04 0.0398551
4.571000e+04 0.0398551
4.571500e+04 0.0398551
4.572000e+04 0.0398551
4.572500e+04 0.0398551
4.573000e+04 0.0398551
4.573500e+04 0.0398551
4.574000e+04 0.0398551
4.574500e+04 0.0398551
4.575000e+04 0.0398551
4.575500e+04 0.0434783
4.576000e+04 0.0434783
4.576500e+04 0.0398551
4.577000e+04 0.0398551
4.577500e+04 0.0398551
4.578000e+04 0.0398551
4.578500e+04 0.0398551
4.579000e+04 0.0398551
4.579500e+04 0.0398551
4.580000e+04 0.0398551
4.580500e+04 0.0398551
4.581000e+04 0.0398551
4.581500e+04 0.0398551
4.582000e+04 0.0398551
4.582500e+04 0.0398551
4.583000e+04 0.0398551
4.583500e+04 0.0398551
4.584000e+04 0.0398551
4.584500e+04 0.0398551
4.585000e+04 0.0398551
4.585500e+04 0.0398551
4.586000e+04 0.0398551
4.586500e+04 0.0398551
4.587000e+04 0.0398551
4.587500e+04 0.0434783
4.588000e+04 0.0398551
4.588500e+04 0.0434783
4.589000e+04 0.0471014
4.589500e+04 0.0471014
4.590000e+04 0.0471014
4.590500e+04 0.0471014
4.591000e+04 0.0471014
4.591500e+04 0.0543478
4.592000e+04 0.0507246
4.592500e+04 0.0471014
4.593000e+04 0.0507246
4.593500e+04 0.0507246
4.594000e+04 0.0471014
4.594500e+04 0.0471014
4.595000e+04 0.0471014
4.595500e+04 0.0471014
4.596000e+04 0.0471014
4.596500e+04 0.0471014
4.597000e+04 0.0507246
4.597500e+04 0.0507246
4.598000e+04 0.0507246
4.598500e+04 0.0471014
4.599000e+04 0.0471014
4.599500e+04 0.0434783
4.600000e+04 0.0471014
4.600500e+04 0.0471014
4.601000e+04 0.0471014
4.601500e+04 0.0507246
4.602000e+04 0.0507246
4.602500e+04 0.0507246
4.603000e+04 0.0471014
4.603500e+04 0.0507246
4.604000e+04 0.0434783
4.604500e+04 0.0543478
4.605000e+04 0.0471014
4.605500e+04 0.0434783
4.606000e+04 0.0471014
4.606500e+04 0.0434783
4.607000e+04 0.0434783
4.607500e+04 0.0434783
4.608000e+04 0.0398551
4.608500e+04 0.0398551
4.609000e+04 0.0434783
4.609500e+04 0.0543478
4.610000e+04 0.0471014
4.610500e+04 0.0471014
4.611000e+04 0.0434783
4.611500e+04 0.0434783
4.612000e+04 0.0398551
4.612500e+04 0.0471014
4.613000e+04 0.0398551
4.613500e+04 0.0398551
4.614000e+04 0.0398551
4.614500e+04 0.0434783
4.615000e+04 0.0471014
4.615500e+04 0.0434783
4.616000e+04 0.0398551
4.616500e+04 0.0398551
4.617000e+04 0.0434783
4.617500e+04 0.0398551
4.618000e+04 0.0398551
4.618500e+04 0.0434783
4.619000e+04 0.0434783
4.619500e+04 0.0434783
4.620000e+04 0.0398551
4.620500e+04 0.0434783
4.621000e+04 0.0434783
4.621500e+04 0.0434783
4.622000e+04 0.0434783
4.622500e+04 0.0434783
4.623000e+04 0.0471014
4.623500e+04 0.0434783
4.624000e+04 0.0507246
4.624500e+04 0.0434783
4.625000e+04 0.0434783
4.625500e+04 0.0434783
4.626000e+04 0.0434783
4.626500e+04 0.0434783
4.627000e+04 0.0434783
4.627500e+04 0.0434783
4.628000e+04 0.0471014
4.628500e+04 0.0471014
4.629000e+04 0.0434783
4.629500e+04 0.0434783
4.630000e+04 0.0434783
4.630500e+04 0.0434783
4.631000e+04 0.0434783
4.631500e+04 0.0434783
4.632000e+04 0.0434783
4.632500e+04 0.0434783
4.633000e+04 0.0434783
4.633500e+04 0.0434783
4.634000e+04 0.0471014
4.634500e+04 0.0471014
4.635000e+04 0.0471014
4.635500e+04 0.0434783
4.636000e+04 0.0434783
4.636500e+04 0.0434783
4.637000e+04 0.0434783
4.637500e+04 0.0471014
4.638000e+04 0.0471014
4.638500e+04 0.0471014
4.639000e+04 0.0471014
4.639500e+04 0.0471014
4.640000e+04 0.0471014
4.640500e+04 0.0471014
4.641000e+04 0.0471014
4.641500e+04 0.0471014
4.642000e+04 0.0471014
4.642500e+04 0.0471014
4.643000e+04 0.0471014
4.643500e+04 0.0471014
4.644000e+04 0.0471014
4.644500e+04 0.0471014
4.645000e+04 0.0471014
4.645500e+04 0.0471014
4.646000e+04 0.0471014
4.646500e+04 0.0471014
4.647000e+04 0.0471014
4.647500e+04 0.0471014
4.648000e+04 0.0471014
4.648500e+04 0.0471014
4.649000e+04 0.0471014
4.649500e+04 0.0471014
4.650000e+04 0.0471014
4.650500e+04 0.0471014
4.651000e+04 0.0507246
4.651500e+04 0.0507246
4.652000e+04 0.0507246
4.652500e+04 0.0507246
4.653000e+04 0.0471014
4.653500e+04 0.0471014
4.654000e+04 0.0507246
4.654500e+04 0.0507246
4.655000e+04 0.0507246
4.655500e+04 0.0507246
4.656000e+04 0.0471014
4.656500e+04 0.0507246
4.657000e+04 0.0543478
4.657500e+04 0.0507246
4.658000e+04 0.0507246
4.658500e+04 0.0543478
4.659000e+04 0.0471014
4.659500e+04 0.0507246
4.660000e+04 0.0507246
4.660500e+04 0.0543478
4.661000e+04 0.0507246
4.661500e+04 0.0471014
4.662000e+04 0.0471014
4.662500e+04 0.0471014
4.663000e+04 0.0543478
4.663500e+04 0.0507246
4.664000e+04 0.0471014
4.664500e+04 0.0471014
4.665000e+04 0.0471014
4.665500e+04 0.0507246
4.666000e+04 0.0471014
4.666500e+04 0.0471014
4.667000e+04 0.0507246
4.667500e+04 0.0507246
4.668000e+04 0.0434783
4.668500e+04 0.0507246
4.669000e+04 0.0434783
4.669500e+04 0.0471014
4.670000e+04 0.0471014
4.670500e+04 0.0471014
4.671000e+04 0.0434783
4.671500e+04 0.0434783
4.672000e+04 0.0434783
4.672500e+04 0.0434783
4.673000e+04 0.0434783
4.673500e+04 0.0434783
4.674000e+04 0.0434783
4.674500e+04 0.0434783
4.675000e+04 0.0434783
4.675500e+04 0.0471014
4.676000e+04 0.0471014
4.676500e+04 0.0471014
4.677000e+04 0.0471014
4.677500e+04 0.0434783
4.678000e+04 0.0471014
4.678500e+04 0.0507246
4.679000e+04 0.0434783
4.679500e+04 0.0471014
4.680000e+04 0.0434783
4.680500e+04 0.0471014
4.681000e+04 0.0471014
4.681500e+04 0.0471014
4.682000e+04 0.0471014
4.682500e+04 0.0471014
4.683000e+04 0.0471014
4.683500e+04 0.0471014
4.684000e+04 0.0434783
4.684500e+04 0.0471014
4.685000e+04 0.0471014
4.685500e+04 0.0471014
4.686000e+04 0.0471014
4.686500e+04 0.0471014
4.687000e+04 0.0471014
4.687500e+04 0.0471014
4.688000e+04 0.0434783
4.688500e+04 0.0471014
4.689000e+04 0.0434783
4.689500e+04 0.0471014
4.690000e+04 0.0471014
4.690500e+04 0.0507246
4.691000e+04 0.0471014
4.691500e+04 0.0507246
4.692000e+04 0.0471014
4.692500e+04 0.0507246
4.693000e+04 0.0507246
4.693500e+04 0.0507246
4.694000e+04 0.0507246
4.694500e+04 0.0471014
4.695000e+04 0.0434783
4.695500e+04 0.0471014
4.696000e+04 0.0471014
4.696500e+04 0.0471014
4.697000e+04 0.0507246
4.697500e+04 0.0471014
4.698000e+04 0.0507246
4.698500e+04 0.0471014
4.699000e+04 0.0434783
4.699500e+04 0.0471014
4.700000e+04 0.0434783
4.700500e+04 0.0434783
4.701000e+04 0.0471014
4.701500e+04 0.0471014
4.702000e+04 0.0471014
4.702500e+04 0.0471014
4.703000e+04 0.0434783
4.703500e+04 0.0471014
4.704000e+04 0.0471014
4.704500e+04 0.0434783
4.705000e+04 0.0398551
4.705500e+04 0.0434783
4.706000e+04 0.0362319
4.706500e+04 0.0398551
4.707000e+04 0.0398551
4.707500e+04 0.0398551
4.708000e+04 0.0398551
4.708500e+04 0.0398551
4.709000e+04 0.0434783
4.709500e+04 0.0434783
4.710000e+04 0.0434783
4.710500e+04 0.0434783
4.711000e+04 0.0471014
4.711500e+04 0.0471014
4.712000e+04 0.0471014
4.712500e+04 0.0471014
4.713000e+04 0.0471014
4.713500e+04 0.0471014
4.714000e+04 0.0471014
4.714500e+04 0.0471014
4.715000e+04 0.0471014
4.715500e+04 0.0471014
4.716000e+04 0.0471014
4.716500e+04 0.0471014
4.717000e+04 0.0471014
4.717500e+04 0.0471014
4.718000e+04 0.0471014
4.718500e+04 0.0434783
4.719000e+04 0.0471014
4.719500e+04 0.0471014
4.720000e+04 0.0471014
4.720500e+04 0.0434783
4.721000e+04 0.0471014
4.721500e+04 0.0471014
4.722000e+04 0.0471014
4.722500e+04 0.0471014
4.723000e+04 0.0471014
4.723500e+04 0.0471014
4.724000e+04 0.0471014
4.724500e+04 0.0471014
4.725000e+04 0.0471014
4.725500e+04 0.0471014
4.726000e+04 0.0471014
4.726500e+04 0.0471014
4.727000e+04 0.0471014
4.727500e+04 0.0471014
4.728000e+04 0.0471014
4.728500e+04 0.0471014
4.729000e+04 0.0471014
4.729500e+04 0.0471014
4.730000e+04 0.0471014
4.730500e+04 0.0471014
4.731000e+04 0.0434783
4.731500e+04 0.0434783
4.732000e+04 0.0434783
4.732500e+04 0.0434783
4.733000e+04 0.0434783
4.733500e+04 0.0471014
4.734000e+04 0.0434783
4.734500e+04 0.0434783
4.735000e+04 0.0434783
4.735500e+04 0.0471014
4.736000e+04 0.0434783
4.736500e+04 0.0434783
4.737000e+04 0.0434783
4.737500e+04 0.0471014
4.738000e+04 0.0434783
4.738500e+04 0.0434783
4.739000e+04 0.0434783
4.739500e+04 0.0434783
4.740000e+04 0.0434783
4.740500e+04 0.0434783
4.741000e+04 0.0434783
4.741500e+04 0.0434783
4.742000e+04 0.0434783
4.742500e+04 0.0434783
4.743000e+04 0.0434783
4.743500e+04 0.0434783
4.744000e+04 0.0434783
4.744500e+04 0.0434783
4.745000e+04 0.0434783
4.745500e+04 0.0434783
4.746000e+04 0.0434783
4.746500e+04 0.0434783
4.747000e+04 0.0434783
4.747500e+04 0.0434783
4.748000e+04 0.0471014
4.748500e+04 0.0434783
4.749000e+04 0.0434783
4.749500e+04 0.0434783
4.750000e+04 0.0434783
4.750500e+04 0.0434783
4.751000e+04 0.0434783
4.751500e+04 0.0434783
4.752000e+04 0.0434783
4.752500e+04 0.0434783
4.753000e+04 0.0434783
4.753500e+04 0.0434783
4.754000e+04 0.0434783
4.754500e+04 0.0434783
4.755000e+04 0.0434783
4.755500e+04 0.0434783
4.756000e+04 0.0434783
4.756500e+04 0.0434783
4.757000e+04 0.0434783
4.757500e+04 0.0434783
4.758000e+04 0.0471014
4.758500e+04 0.0434783
4.759000e+04 0.0434783
4.759500e+04 0.0434783
4.760000e+04 0.0471014
4.760500e+04 0.0471014
4.761000e+04 0.0471014
4.761500e+04 0.0471014
4.762000e+04 0.0471014
4.762500e+04 0.0507246
4.763000e+04 0.0471014
4.763500e+04 0.0471014
4.764000e+04 0.0471014
4.764500e+04 0.0434783
4.765000e+04 0.0471014
4.765500e+04 0.0471014
4.766000e+04 0.0471014
4.766500e+04 0.0471014
4.767000e+04 0.0471014
4.767500e+04 0.0471014
4.768000e+04 0.0471014
4.768500e+04 0.0471014
4.769000e+04 0.0471014
4.769500e+04 0.0471014
4.770000e+04 0.0471014
4.770500e+04 0.0471014
4.771000e+04 0.0471014
4.771500e+04 0.0471014
4.772000e+04 0.0471014
4.772500e+04 0.0471014
4.773000e+04 0.0471014
4.773500e+04 0.0434783
4.774000e+04 0.0471014
4.774500e+04 0.0471014
4.775000e+04 0.0434783
4.775500e+04 0.0434783
4.776000e+04 0.0434783
4.776500e+04 0.0471014
4.777000e+04 0.0434783
4.777500e+04 0.0434783
4.778000e+04 0.0434783
4.778500e+04 0.0471014
4.779000e+04 0.0471014
4.779500e+04 0.0471014
4.780000e+04 0.0471014
4.780500e+04 0.0471014
4.781000e+04 0.0434783
4.781500e+04 0.0471014
4.782000e+04 0.0471014
4.782500e+04 0.0471014
4.783000e+04 0.0507246
4.783500e+04 0.0434783
4.784000e+04 0.0507246
4.784500e+04 0.0507246
4.785000e+04 0.0507246
4.785500e+04 0.0471014
4.786000e+04 0.0471014
4.786500e+04 0.0471014
4.787000e+04 0.0471014
4.787500e+04 0.0471014
4.788000e+04 0.0471014
4.788500e+04 0.0471014
4.789000e+04 0.0471014
4.789500e+04 0.0434783
4.790000e+04 0.0471014
4.790500e+04 0.0471014
4.791000e+04 0.0471014
4.791500e+04 0.0471014
4.792000e+04 0.0471014
4.792500e+04 0.0471014
4.793000e+04 0.0507246
4.793500e+04 0.0471014
4.794000e+04 0.0471014
4.794500e+04 0.0471014
4.795000e+04 0.0471014
4.795500e+04 0.0471014
4.796000e+04 0.0471014
4.796500e+04 0.0471014
4.797000e+04 0.0507246
4.797500e+04 0.0471014
4.798000e+04 0.0471014
4.798500e+04 0.0471014
4.799000e+04 0.0471014
4.799500e+04 0.0471014
4.800000e+04 0.0471014
4.800500e+04 0.0471014
4.801000e+04 0.0471014
4.801500e+04 0.0471014
4.802000e+04 0.0471014
4.802500e+04 0.0507246
4.803000e+04 0.0507246
4.803500e+04 0.0471014
4.804000e+04 0.0471014
4.804500e+04 0.0471014
4.805000e+04 0.0471014
4.805500e+04 0.0471014
4.806000e+04 0.0471014
4.806500e+04 0.0471014
4.807000e+04 0.0471014
4.807500e+04 0.0471014
4.808000e+04 0.0471014
4.808500e+04 0.0471014
4.809000e+04 0.0471014
4.809500e+04 0.0471014
4.810000e+04 0.0471014
4.810500e+04 0.0471014
4.811000e+04 0.0471014
4.811500e+04 0.0471014
4.812000e+04 0.0471014
4.812500e+04 0.0471014
4.813000e+04 0.0471014
4.813500e+04 0.0471014
4.814000e+04 0.0471014
4.814500e+04 0.0471014
4.815000e+04 0.0471014
4.815500e+04 0.0471014
4.816000e+04 0.0471014
4.816500e+04 0.0471014
4.817000e+04 0.0471014
4.817500e+04 0.0471014
4.818000e+04 0.0471014
4.818500e+04 0.0471014
4.819000e+04 0.0471014
4.819500e+04 0.0471014
4.820000e+04 0.0471014
4.820500e+04 0.0471014
4.821000e+04 0.0471014
4.821500e+04 0.0471014
4.822000e+04 0.0471014
4.822500e+04 0.0507246
4.823000e+04 0.0471014
4.823500e+04 0.0507246
4.824000e+04 0.0471014
4.824500e+04 0.0507246
4.825000e+04 0.0471014
4.825500e+04 0.0471014
4.826000e+04 0.0471014
4.826500e+04 0.0471014
4.827000e+04 0.0471014
4.827500e+04 0.0471014
4.828000e+04 0.0471014
4.828500e+04 0.0471014
4.829000e+04 0.0471014
4.829500e+04 0.0471014
4.830000e+04 0.0434783
4.830500e+04 0.0471014
4.831000e+04 0.0471014
4.831500e+04 0.0471014
4.832000e+04 0.0471014
4.832500e+04 0.0434783
4.833000e+04 0.0434783
4.833500e+04 0.0471014
4.834000e+04 0.0398551
4.834500e+04 0.0398551
4.835000e+04 0.0398551
4.835500e+04 0.0434783
4.836000e+04 0.0398551
4.836500e+04 0.0434783
4.837000e+04 0.0434783
4.837500e+04 0.0471014
4.838000e+04 0.0434783
4.838500e+04 0.0471014
4.839000e+04 0.0471014
4.839500e+04 0.0471014
4.840000e+04 0.0471014
4.840500e+04 0.0471014
4.841000e+04 0.0434783
4.841500e+04 0.0471014
4.842000e+04 0.0507246
4.842500e+04 0.0434783
4.843000e+04 0.0471014
4.843500e+04 0.0471014
4.844000e+04 0.0507246
4.844500e+04 0.0471014
4.845000e+04 0.0543478
4.845500e+04 0.0507246
4.846000e+04 0.0543478
4.846500e+04 0.0543478
4.847000e+04 0.0507246
4.847500e+04 0.057971
4.848000e+04 0.0543478
4.848500e+04 0.0507246
4.849000e+04 0.0471014
4.849500e+04 0.0471014
4.850000e+04 0.0507246
4.850500e+04 0.0507246
4.851000e+04 0.0507246
4.851500e+04 0.0507246
4.852000e+04 0.0434783
4.852500e+04 0.0471014
4.853000e+04 0.0471014
4.853500e+04 0.0471014
4.854000e+04 0.0471014
4.854500e+04 0.0507246
4.855000e+04 0.0471014
4.855500e+04 0.0471014
4.856000e+04 0.0507246
4.856500e+04 0.0543478
4.857000e+04 0.0507246
4.857500e+04 0.0543478
4.858000e+04 0.0543478
4.858500e+04 0.057971
4.859000e+04 0.057971
4.859500e+04 0.0543478
4.860000e+04 0.057971
4.860500e+04 0.0543478
4.861000e+04 0.0507246
4.861500e+04 0.0507246
4.862000e+04 0.0507246
4.862500e+04 0.0507246
4.863000e+04 0.057971
4.863500e+04 0.0507246
4.864000e+04 0.0471014
4.864500e+04 0.0471014
4.865000e+04 0.0507246
4.865500e+04 0.0507246
4.866000e+04 0.0507246
4.866500e+04 0.0543478
4.867000e+04 0.0507246
4.867500e+04 0.0507246
4.868000e+04 0.0507246
4.868500e+04 0.0507246
4.869000e+04 0.0471014
4.869500e+04 0.0471014
4.870000e+04 0.0507246
4.870500e+04 0.0471014
4.871000e+04 0.0507246
4.871500e+04 0.0471014
4.872000e+04 0.0507246
4.872500e+04 0.0507246
4.873000e+04 0.0543478
4.873500e+04 0.0543478
4.874000e+04 0.0543478
4.874500e+04 0.0543478
4.875000e+04 0.057971
4.875500e+04 0.057971
4.876000e+04 0.0543478
4.876500e+04 0.0507246
4.877000e+04 0.0543478
4.877500e+04 0.0507246
4.878000e+04 0.0507246
4.878500e+04 0.0507246
4.879000e+04 0.0507246
4.879500e+04 0.0507246
4.880000e+04 0.0543478
4.880500e+04 0.0543478
4.881000e+04 0.0471014
4.881500e+04 0.0471014
4.882000e+04 0.0471014
4.882500e+04 0.0507246
4.883000e+04 0.0543478
4.883500e+04 0.0471014
4.884000e+04 0.0507246
4.884500e+04 0.0507246
4.885000e+04 0.0507246
4.885500e+04 0.0507246
4.886000e+04 0.0471014
4.886500e+04 0.0507246
4.887000e+04 0.0471014
4.887500e+04 0.0507246
4.888000e+04 0.0507246
4.888500e+04 0.0507246
4.889000e+04 0.0507246
4.889500e+04 0.0507246
4.890000e+04 0.0507246
4.890500e+04 0.0471014
4.891000e+04 0.0507246
4.891500e+04 0.0507246
4.892000e+04 0.0507246
4.892500e+04 0.0543478
4.893000e+04 0.057971
4.893500e+04 0.0507246
4.894000e+04 0.0543478
4.894500e+04 0.0543478
4.895000e+04 0.0543478
4.895500e+04 0.0507246
4.896000e+04 0.0507246
4.896500e+04 0.0543478
4.897000e+04 0.0543478
4.897500e+04 0.0507246
4.898000e+04 0.0543478
4.898500e+04 0.0543478
4.899000e+04 0.0543478
4.899500e+04 0.0543478
4.900000e+04 0.0543478
4.900500e+04 0.0543478
4.901000e+04 0.0543478
4.901500e+04 0.0543478
4.902000e+04 0.0543478
4.902500e+04 0.0543478
4.903000e+04 0.0543478
4.903500e+04 0.0543478
4.904000e+04 0.0543478
4.904500e+04 0.0543478
4.905000e+04 0.0543478
4.905500e+04 0.0543478
4.906000e+04 0.0543478
4.906500e+04 0.057971
4.907000e+04 0.0543478
4.907500e+04 0.0543478
4.908000e+04 0.0543478
4.908500e+04 0.0543478
4.909000e+04 0.0543478
4.909500e+04 0.0543478
4.910000e+04 0.0543478
4.910500e+04 0.0543478
4.911000e+04 0.0507246
4.911500e+04 0.0507246
4.912000e+04 0.0507246
4.912500e+04 0.0507246
4.913000e+04 0.0543478
4.913500e+04 0.0507246
4.914000e+04 0.0507246
4.914500e+04 0.0507246
4.915000e+04 0.0507246
4.915500e+04 0.0507246
4.916000e+04 0.0507246
4.916500e+04 0.0471014
4.917000e+04 0.0507246
4.917500e+04 0.0471014
4.918000e+04 0.0471014
4.918500e+04 0.0507246
4.919000e+04 0.0507246
4.919500e+04 0.0507246
4.920000e+04 0.0543478
4.920500e+04 0.0507246
4.921000e+04 0.0507246
4.921500e+04 0.0507246
4.922000e+04 0.0507246
4.922500e+04 0.0507246
4.923000e+04 0.0507246
4.923500e+04 0.0507246
4.924000e+04 0.0471014
4.924500e+04 0.0507246
4.925000e+04 0.0507246
4.925500e+04 0.0471014
4.926000e+04 0.0507246
4.926500e+04 0.0507246
4.927000e+04 0.0507246
4.927500e+04 0.0507246
4.928000e+04 0.0507246
4.928500e+04 0.0507246
4.929000e+04 0.0543478
4.929500e+04 0.0471014
4.930000e+04 0.0507246
4.930500e+04 0.0543478
4.931000e+04 0.0507246
4.931500e+04 0.0543478
4.932000e+04 0.0507246
4.932500e+04 0.0543478
4.933000e+04 0.0507246
4.933500e+04 0.0507246
4.934000e+04 0.0543478
4.934500e+04 0.0543478
4.935000e+04 0.0543478
4.935500e+04 0.0543478
4.936000e+04 0.0543478
4.936500e+04 0.0543478
4.937000e+04 0.0543478
4.937500e+04 0.0543478
4.938000e+04 0.0543478
4.938500e+04 0.057971
4.939000e+04 0.0543478
4.939500e+04 0.0543478
4.940000e+04 0.0615942
4.940500e+04 0.057971
4.941000e+04 0.0543478
4.941500e+04 0.0507246
4.942000e+04 0.0543478
4.942500e+04 0.0507246
4.943000e+04 0.0507246
4.943500e+04 0.0507246
4.944000e+04 0.0507246
4.944500e+04 0.0507246
4.945000e+04 0.0507246
4.945500e+04 0.0507246
4.946000e+04 0.0507246
4.946500e+04 0.0507246
4.947000e+04 0.0507246
4.947500e+04 0.0507246
4.948000e+04 0.0543478
4.948500e+04 0.0543478
4.949000e+04 0.0543478
4.949500e+04 0.057971
4.950000e+04 0.0507246
4.950500e+04 0.0543478
4.951000e+04 0.0507246
4.951500e+04 0.0507246
4.952000e+04 0.0543478
4.952500e+04 0.0471014
4.953000e+04 0.0543478
4.953500e+04 0.0543478
4.954000e+04 0.0543478
4.954500e+04 0.0543478
4.955000e+04 0.0543478
4.955500e+04 0.0507246
4.956000e+04 0.0543478
4.956500e+04 0.0507246
4.957000e+04 0.057971
4.957500e+04 0.057971
4.958000e+04 0.0543478
4.958500e+04 0.057971
4.959000e+04 0.057971
4.959500e+04 0.057971
4.960000e+04 0.057971
4.960500e+04 0.057971
4.961000e+04 0.057971
4.961500e+04 0.0543478
4.962000e+04 0.0543478
4.962500e+04 0.0543478
4.963000e+04 0.0543478
4.963500e+04 0.0543478
4.964000e+04 0.0543478
4.964500e+04 0.0543478
4.965000e+04 0.0543478
4.965500e+04 0.0543478
4.966000e+04 0.0543478
4.966500e+04 0.0543478
4.967000e+04 0.0543478
4.967500e+04 0.0543478
4.968000e+04 0.0543478
4.968500e+04 0.0543478
4.969000e+04 0.0543478
4.969500e+04 0.0543478
4.970000e+04 0.0543478
4.970500e+04 0.0543478
4.971000e+04 0.0543478
4.971500e+04 0.0507246
4.972000e+04 0.0507246
4.972500e+04 0.0543478
4.973000e+04 0.0543478
4.973500e+04 0.0543478
4.974000e+04 0.0543478
4.974500e+04 0.0543478
4.975000e+04 0.0543478
4.975500e+04 0.0543478
4.976000e+04 0.0543478
4.976500e+04 0.0543478
4.977000e+04 0.0543478
4.977500e+04 0.0543478
4.978000e+04 0.0543478
4.978500e+04 0.0543478
4.979000e+04 0.0543478
4.979500e+04 0.0543478
4.980000e+04 0.0543478
4.980500e+04 0.0543478
4.981000e+04 0.0543478
4.981500e+04 0.0543478
4.982000e+04 0.0543478
4.982500e+04 0.0543478
4.983000e+04 0.0543478
4.983500e+04 0.0543478
4.984000e+04 0.0543478
4.984500e+04 0.0543478
4.985000e+04 0.0543478
4.985500e+04 0.0507246
4.986000e+04 0.0507246
4.986500e+04 0.0507246
4.987000e+04 0.0507246
4.987500e+04 0.0507246
4.988000e+04 0.0507246
4.988500e+04 0.0507246
4.989000e+04 0.0471014
4.989500e+04 0.0507246
4.990000e+04 0.0543478
4.990500e+04 0.0507246
4.991000e+04 0.0507246
4.991500e+04 0.0543478
4.992000e+04 0.0507246
4.992500e+04 0.0507246
4.993000e+04 0.0507246
4.993500e+04 0.0471014
4.994000e+04 0.0507246
4.994500e+04 0.0471014
4.995000e+04 0.0543478
4.995500e+04 0.0507246
4.996000e+04 0.0471014
4.996500e+04 0.0471014
4.997000e+04 0.0471014
4.997500e+04 0.0471014
4.998000e+04 0.0471014
4.998500e+04 0.0471014
4.999000e+04 0.0471014
4.999500e+04 0.0507246
5.000000e+04 0.0507246
5.000500e+04 0.0507246
5.001000e+04 0.0543478
5.001500e+04 0.0543478
5.002000e+04 0.0543478
5.002500e+04 0.0507246
5.003000e+04 0.057971
5.003500e+04 0.0507246
5.004000e+04 0.0507246
5.004500e+04 0.0507246
5.005000e+04 0.0543478
5.005500e+04 0.057971
5.006000e+04 0.0543478
5.006500e+04 0.0543478
5.007000e+04 0.0543478
5.007500e+04 0.0507246
5.008000e+04 0.057971
5.008500e+04 0.0543478
5.009000e+04 0.0543478
5.009500e+04 0.0543478
5.010000e+04 0.0507246
5.010500e+04 0.0507246
5.011000e+04 0.0507246
5.011500e+04 0.0507246
5.012000e+04 0.0507246
5.012500e+04 0.0543478
5.013000e+04 0.0543478
5.013500e+04 0.0507246
5.014000e+04 0.0507246
5.014500e+04 0.0507246
5.015000e+04 0.0507246
5.015500e+04 0.0507246
5.016000e+04 0.057971
5.016500e+04 0.0615942
5.017000e+04 0.0543478
5.017500e+04 0.0543478
5.018000e+04 0.0507246
5.018500e+04 0.0507246
5.019000e+04 0.0507246
5.019500e+04 0.0507246
5.020000e+04 0.0507246
5.020500e+04 0.0543478
5.021000e+04 0.0543478
5.021500e+04 0.0507246
5.022000e+04 0.0507246
5.022500e+04 0.0507246
5.023000e+04 0.0507246
5.023500e+04 0.0507246
5.024000e+04 0.0507246
5.024500e+04 0.0507246
5.025000e+04 0.0471014
5.025500e+04 0.0471014
5.026000e+04 0.0471014
5.026500e+04 0.0471014
5.027000e+04 0.0471014
5.027500e+04 0.0471014
5.028000e+04 0.0471014
5.028500e+04 0.0471014
5.029000e+04 0.0471014
5.029500e+04 0.0471014
5.030000e+04 0.0471014
5.030500e+04 0.0471014
5.031000e+04 0.0471014
5.031500e+04 0.0471014
5.032000e+04 0.0434783
5.032500e+04 0.0471014
5.033000e+04 0.0471014
5.033500e+04 0.0471014
5.034000e+04 0.0434783
5.034500e+04 0.0434783
5.035000e+04 0.0434783
5.035500e+04 0.0434783
5.036000e+04 0.0434783
5.036500e+04 0.0434783
5.037000e+04 0.0434783
5.037500e+04 0.0434783
5.038000e+04 0.0434783
5.038500e+04 0.0471014
5.039000e+04 0.0471014
5.039500e+04 0.0507246
5.040000e+04 0.0507246
5.040500e+04 0.0507246
5.041000e+04 0.0507246
5.041500e+04 0.0507246
5.042000e+04 0.0543478
5.042500e+04 0.0543478
5.043000e+04 0.0543478
5.043500e+04 0.0543478
5.044000e+04 0.0543478
5.044500e+04 0.0543478
5.045000e+04 0.0543478
5.045500e+04 0.057971
5.046000e+04 0.0507246
5.046500e+04 0.0471014
5.047000e+04 0.0471014
5.047500e+04 0.0434783
5.048000e+04 0.0434783
5.048500e+04 0.0434783
5.049000e+04 0.0471014
5.049500e+04 0.0471014
5.050000e+04 0.0471014
5.050500e+04 0.0471014
5.051000e+04 0.0471014
5.051500e+04 0.0507246
5.052000e+04 0.0471014
5.052500e+04 0.0507246
5.053000e+04 0.0507246
5.053500e+04 0.0507246
5.054000e+04 0.0507246
5.054500e+04 0.0507246
5.055000e+04 0.0543478
5.055500e+04 0.0543478
5.056000e+04 0.0543478
5.056500e+04 0.0543478
5.057000e+04 0.0507246
5.057500e+04 0.0507246
5.058000e+04 0.0471014
5.058500e+04 0.0471014
5.059000e+04 0.0471014
5.059500e+04 0.0471014
5.060000e+04 0.0471014
5.060500e+04 0.0471014
5.061000e+04 0.0507246
5.061500e+04 0.0543478
5.062000e+04 0.0543478
5.062500e+04 0.0543478
5.063000e+04 0.0507246
5.063500e+04 0.0507246
5.064000e+04 0.0471014
5.064500e+04 0.0471014
5.065000e+04 0.0507246
5.065500e+04 0.0507246
5.066000e+04 0.0507246
5.066500e+04 0.0543478
5.067000e+04 0.0471014
5.067500e+04 0.0471014
5.068000e+04 0.0507246
5.068500e+04 0.0471014
5.069000e+04 0.0434783
5.069500e+04 0.0507246
5.070000e+04 0.0471014
5.070500e+04 0.0543478
5.071000e+04 0.0507246
5.071500e+04 0.0507246
5.072000e+04 0.0471014
5.072500e+04 0.0434783
5.073000e+04 0.0471014
5.073500e+04 0.0471014
5.074000e+04 0.0434783
5.074500e+04 0.0434783
5.075000e+04 0.0434783
5.075500e+04 0.0471014
5.076000e+04 0.0507246
5.076500e+04 0.0471014
5.077000e+04 0.0507246
5.077500e+04 0.0507246
5.078000e+04 0.0471014
5.078500e+04 0.0471014
5.079000e+04 0.0507246
5.079500e+04 0.0471014
5.080000e+04 0.0507246
5.080500e+04 0.0434783
5.081000e+04 0.0434783
5.081500e+04 0.0471014
5.082000e+04 0.0507246
5.082500e+04 0.0507246
5.083000e+04 0.0471014
5.083500e+04 0.0471014
5.084000e+04 0.0471014
5.084500e+04 0.0507246
5.085000e+04 0.0507246
5.085500e+04 0.0507246
5.086000e+04 0.0543478
5.086500e+04 0.0507246
5.087000e+04 0.0543478
5.087500e+04 0.0507246
5.088000e+04 0.0543478
5.088500e+04 0.0543478
5.089000e+04 0.0507246
5.089500e+04 0.0471014
5.090000e+04 0.0615942
5.090500e+04 0.0615942
5.091000e+04 0.0507246
5.091500e+04 0.057971
5.092000e+04 0.0543478
5.092500e+04 0.0507246
5.093000e+04 0.057971
5.093500e+04 0.057971
5.094000e+04 0.0543478
5.094500e+04 0.0507246
5.095000e+04 0.0543478
5.095500e+04 0.0507246
5.096000e+04 0.0543478
5.096500e+04 0.0543478
5.097000e+04 0.0543478
5.097500e+04 0.057971
5.098000e+04 0.057971
5.098500e+04 0.057971
5.099000e+04 0.057971
5.099500e+04 0.057971
5.100000e+04 0.0507246
5.100500e+04 0.0543478
5.101000e+04 0.0543478
5.101500e+04 0.0507246
5.102000e+04 0.0507246
5.102500e+04 0.0507246
5.103000e+04 0.0507246
5.103500e+04 0.0543478
5.104000e+04 0.0507246
5.104500e+04 0.0507246
5.105000e+04 0.0507246
5.105500e+04 0.0507246
5.106000e+04 0.0543478
5.106500e+04 0.0507246
5.107000e+04 0.0507246
5.107500e+04 0.0507246
5.108000e+04 0.0507246
5.108500e+04 0.0507246
5.109000e+04 0.0507246
5.109500e+04 0.0507246
5.110000e+04 0.0507246
5.110500e+04 0.0471014
5.111000e+04 0.0507246
5.111500e+04 0.0507246
5.112000e+04 0.0507246
5.112500e+04 0.0471014
5.113000e+04 0.0507246
5.113500e+04 0.0507246
5.114000e+04 0.0471014
5.114500e+04 0.0543478
5.115000e+04 0.0507246
5.115500e+04 0.0507246
5.116000e+04 0.0507246
5.116500e+04 0.0507246
5.117000e+04 0.0471014
5.117500e+04 0.0471014
5.118000e+04 0.0471014
5.118500e+04 0.0471014
5.119000e+04 0.0471014
5.119500e+04 0.0543478
5.120000e+04 0.0543478
5.120500e+04 0.0471014
5.121000e+04 0.0471014
5.121500e+04 0.0507246
5.122000e+04 0.0507246
5.122500e+04 0.0471014
5.123000e+04 0.0507246
5.123500e+04 0.0543478
5.124000e+04 0.0507246
5.124500e+04 0.0507246
5.125000e+04 0.0471014
5.125500e+04 0.0507246
5.126000e+04 0.0507246
5.126500e+04 0.0507246
5.127000e+04 0.0507246
5.127500e+04 0.0543478
5.128000e+04 0.0507246
5.128500e+04 0.0507246
5.129000e+04 0.0507246
5.129500e+04 0.0507246
5.130000e+04 0.057971
5.130500e+04 0.0543478
5.131000e+04 0.0543478
5.131500e+04 0.0507246
5.132000e+04 0.0507246
5.132500e+04 0.0543478
5.133000e+04 0.0543478
5.133500e+04 0.0507246
5.134000e+04 0.0543478
5.134500e+04 0.0471014
5.135000e+04 0.0543478
5.135500e+04 0.0507246
5.136000e+04 0.0507246
5.136500e+04 0.0507246
5.137000e+04 0.0543478
5.137500e+04 0.0543478
5.138000e+04 0.0543478
5.138500e+04 0.0507246
5.139000e+04 0.0543478
5.139500e+04 0.0543478
5.140000e+04 0.0543478
5.140500e+04 0.0543478
5.141000e+04 0.0543478
5.141500e+04 0.0543478
5.142000e+04 0.0507246
5.142500e+04 0.0507246
5.143000e+04 0.0543478
5.143500e+04 0.0543478
5.144000e+04 0.0543478
5.144500e+04 0.0543478
5.145000e+04 0.0507246
5.145500e+04 0.0543478
5.146000e+04 0.0507246
5.146500e+04 0.0507246
5.147000e+04 0.0543478
5.147500e+04 0.0543478
5.148000e+04 0.0543478
5.148500e+04 0.0543478
5.149000e+04 0.0543478
5.149500e+04 0.0543478
5.150000e+04 0.0507246
5.150500e+04 0.0543478
5.151000e+04 0.0543478
5.151500e+04 0.0543478
5.152000e+04 0.0543478
5.152500e+04 0.0543478
5.153000e+04 0.0543478
5.153500e+04 0.0543478
5.154000e+04 0.0543478
5.154500e+04 0.0543478
5.155000e+04 0.0543478
5.155500e+04 0.0543478
5.156000e+04 0.057971
5.156500e+04 0.057971
5.157000e+04 0.057971
5.157500e+04 0.057971
5.158000e+04 0.057971
5.158500e+04 0.057971
5.159000e+04 0.057971
5.159500e+04 0.057971
5.160000e+04 0.057971
5.160500e+04 0.0543478
5.161000e+04 0.0507246
5.161500e+04 0.0543478
5.162000e+04 0.0543478
5.162500e+04 0.057971
5.163000e+04 0.0507246
5.163500e+04 0.0507246
5.164000e+04 0.0507246
5.164500e+04 0.0507246
5.165000e+04 0.0543478
5.165500e+04 0.0543478
5.166000e+04 0.0543478
5.166500e+04 0.0543478
5.167000e+04 0.0543478
5.167500e+04 0.0543478
5.168000e+04 0.0543478
5.168500e+04 0.0543478
5.169000e+04 0.0543478
5.169500e+04 0.0543478
5.170000e+04 0.0543478
5.170500e+04 0.0507246
5.171000e+04 0.057971
5.171500e+04 0.057971
5.172000e+04 0.057971
5.172500e+04 0.057971
5.173000e+04 0.057971
5.173500e+04 0.0615942
5.174000e+04 0.057971
5.174500e+04 0.0615942
5.175000e+04 0.0543478
5.175500e+04 0.057971
5.176000e+04 0.0543478
5.176500e+04 0.0543478
5.177000e+04 0.0615942
5.177500e+04 0.0615942
5.178000e+04 0.0615942
5.178500e+04 0.0615942
5.179000e+04 0.0615942
5.179500e+04 0.0615942
5.180000e+04 0.0652174
5.180500e+04 0.0615942
5.181000e+04 0.0615942
5.181500e+04 0.0652174
5.182000e+04 0.0652174
5.182500e+04 0.0615942
5.183000e+04 0.0615942
5.183500e+04 0.0652174
5.184000e+04 0.0615942
5.184500e+04 0.0615942
5.185000e+04 0.0652174
5.185500e+04 0.0652174
5.186000e+04 0.0652174
5.186500e+04 0.0652174
5.187000e+04 0.0615942
5.187500e+04 0.0652174
5.188000e+04 0.0652174
5.188500e+04 0.057971
5.189000e+04 0.057971
5.189500e+04 0.0652174
5.190000e+04 0.0652174
5.190500e+04 0.0615942
5.191000e+04 0.0652174
5.191500e+04 0.0615942
5.192000e+04 0.057971
5.192500e+04 0.0615942
5.193000e+04 0.0543478
5.193500e+04 0.0543478
5.194000e+04 0.057971
5.194500e+04 0.057971
5.195000e+04 0.0543478
5.195500e+04 0.0543478
5.196000e+04 0.0543478
5.196500e+04 0.0543478
5.197000e+04 0.0543478
5.197500e+04 0.0543478
5.198000e+04 0.057971
5.198500e+04 0.0615942
5.199000e+04 0.057971
5.199500e+04 0.057971
5.200000e+04 0.057971
5.200500e+04 0.057971
5.201000e+04 0.0543478
5.201500e+04 0.057971
5.202000e+04 0.057971
5.202500e+04 0.0543478
5.203000e+04 0.0543478
5.203500e+04 0.057971
5.204000e+04 0.0543478
5.204500e+04 0.0543478
5.205000e+04 0.057971
5.205500e+04 0.057971
5.206000e+04 0.0543478
5.206500e+04 0.0615942
5.207000e+04 0.057971
5.207500e+04 0.0543478
5.208000e+04 0.0543478
5.208500e+04 0.057971
5.209000e+04 0.057971
5.209500e+04 0.0507246
5.210000e+04 0.0543478
5.210500e+04 0.0543478
5.211000e+04 0.0507246
5.211500e+04 0.0507246
5.212000e+04 0.0507246
5.212500e+04 0.0507246
5.213000e+04 0.0507246
5.213500e+04 0.0507246
5.214000e+04 0.0543478
5.214500e+04 0.0507246
5.215000e+04 0.057971
5.215500e+04 0.057971
5.216000e+04 0.0543478
5.216500e+04 0.0507246
5.217000e+04 0.0543478
5.217500e+04 0.0543478
5.218000e+04 0.0543478
5.218500e+04 0.0543478
5.219000e+04 0.0543478
5.219500e+04 0.0543478
5.220000e+04 0.0543478
5.220500e+04 0.0543478
5.221000e+04 0.057971
5.221500e+04 0.0543478
5.222000e+04 0.0543478
5.222500e+04 0.057971
5.223000e+04 0.057971
5.223500e+04 0.0543478
5.224000e+04 0.0543478
5.224500e+04 0.057971
5.225000e+04 0.0543478
5.225500e+04 0.057971
5.226000e+04 0.0543478
5.226500e+04 0.057971
5.227000e+04 0.0543478
5.227500e+04 0.057971
5.228000e+04 0.0543478
5.228500e+04 0.0615942
5.229000e+04 0.0543478
5.229500e+04 0.057971
5.230000e+04 0.057971
5.230500e+04 0.057971
5.231000e+04 0.057971
5.231500e+04 0.0652174
5.232000e+04 0.0615942
5.232500e+04 0.0615942
5.233000e+04 0.057971
5.233500e+04 0.057971
5.234000e+04 0.057971
5.234500e+04 0.0615942
5.235000e+04 0.057971
5.235500e+04 0.0615942
5.236000e+04 0.057971
5.236500e+04 0.0615942
5.237000e+04 0.057971
5.237500e+04 0.0615942
5.238000e+04 0.057971
5.238500e+04 0.0615942
5.239000e+04 0.057971
5.239500e+04 0.057971
5.240000e+04 0.0615942
5.240500e+04 0.057971
5.241000e+04 0.057971
5.241500e+04 0.057971
5.242000e+04 0.057971
5.242500e+04 0.057971
5.243000e+04 0.057971
5.243500e+04 0.0615942
5.244000e+04 0.057971
5.244500e+04 0.057971
5.245000e+04 0.057971
5.245500e+04 0.057971
5.246000e+04 0.057971
5.246500e+04 0.057971
5.247000e+04 0.057971
5.247500e+04 0.0543478
5.248000e+04 0.057971
5.248500e+04 0.057971
5.249000e+04 0.0615942
5.249500e+04 0.057971
5.250000e+04 0.057971
5.250500e+04 0.057971
5.251000e+04 0.057971
5.251500e+04 0.057971
5.252000e+04 0.0652174
5.252500e+04 0.0652174
5.253000e+04 0.0688406
5.253500e+04 0.0688406
5.254000e+04 0.0652174
5.254500e+04 0.0652174
5.255000e+04 0.0652174
5.255500e+04 0.0615942
5.256000e+04 0.0652174
5.256500e+04 0.0615942
5.257000e+04 0.0615942
5.257500e+04 0.0652174
5.258000e+04 0.0615942
5.258500e+04 0.0615942
5.259000e+04 0.0615942
5.259500e+04 0.0652174
5.260000e+04 0.0615942
5.260500e+04 0.057971
5.261000e+04 0.0652174
5.261500e+04 0.0615942
5.262000e+04 0.0615942
5.262500e+04 0.0615942
5.263000e+04 0.057971
5.263500e+04 0.0615942
5.264000e+04 0.0652174
5.264500e+04 0.057971
5.265000e+04 0.057971
5.265500e+04 0.0688406
5.266000e+04 0.057971
5.266500e+04 0.0615942
5.267000e+04 0.0615942
5.267500e+04 0.057971
5.268000e+04 0.057971
5.268500e+04 0.057971
5.269000e+04 0.057971
5.269500e+04 0.057971
5.270000e+04 0.057971
5.270500e+04 0.057971
5.271000e+04 0.0615942
5.271500e+04 0.0615942
5.272000e+04 0.0615942
5.272500e+04 0.0615942
5.273000e+04 0.0615942
5.273500e+04 0.0615942
5.274000e+04 0.0615942
5.274500e+04 0.0615942
5.275000e+04 0.0615942
5.275500e+04 0.057971
5.276000e+04 0.057971
5.276500e+04 0.0615942
5.277000e+04 0.0615942
5.277500e+04 0.0615942
5.278000e+04 0.0615942
5.278500e+04 0.0615942
5.279000e+04 0.0615942
5.279500e+04 0.057971
5.280000e+04 0.057971
5.280500e+04 0.057971
5.281000e+04 0.057971
5.281500e+04 0.057971
5.282000e+04 0.057971
5.282500e+04 0.057971
5.283000e+04 0.057971
5.283500e+04 0.057971
5.284000e+04 0.057971
5.284500e+04 0.057971
5.285000e+04 0.057971
5.285500e+04 0.057971
5.286000e+04 0.057971
5.286500e+04 0.057971
5.287000e+04 0.0543478
5.287500e+04 0.057971
5.288000e+04 0.0615942
5.288500e+04 0.0615942
5.289000e+04 0.0615942
5.289500e+04 0.057971
5.290000e+04 0.0615942
5.290500e+04 0.0615942
5.291000e+04 0.0615942
5.291500e+04 0.0615942
5.292000e+04 0.0615942
5.292500e+04 0.0652174
5.293000e+04 0.0615942
5.293500e+04 0.0543478
5.294000e+04 0.057971
5.294500e+04 0.057971
5.295000e+04 0.0615942
5.295500e+04 0.0615942
5.296000e+04 0.057971
5.296500e+04 0.0543478
5.297000e+04 0.057971
5.297500e+04 0.057971
5.298000e+04 0.057971
5.298500e+04 0.057971
5.299000e+04 0.057971
5.299500e+04 0.057971
5.300000e+04 0.0615942
5.300500e+04 0.057971
5.301000e+04 0.0615942
5.301500e+04 0.057971
5.302000e+04 0.0615942
5.302500e+04 0.0615942
5.303000e+04 0.0615942
5.303500e+04 0.057971
5.304000e+04 0.0615942
5.304500e+04 0.0615942
5.305000e+04 0.0615942
5.305500e+04 0.057971
5.306000e+04 0.0615942
5.306500e+04 0.0615942
5.307000e+04 0.057971
5.307500e+04 0.057971
5.308000e+04 0.057971
5.308500e+04 0.057971
5.309000e+04 0.057971
5.309500e+04 0.057971
5.310000e+04 0.057971
5.310500e+04 0.057971
5.311000e+04 0.057971
5.311500e+04 0.057971
5.312000e+04 0.057971
5.312500e+04 0.057971
5.313000e+04 0.057971
5.313500e+04 0.057971
5.314000e+04 0.057971
5.314500e+04 0.0543478
5.315000e+04 0.057971
5.315500e+04 0.057971
5.316000e+04 0.057971
5.316500e+04 0.057971
5.317000e+04 0.057971
5.317500e+04 0.057971
5.318000e+04 0.057971
5.318500e+04 0.057971
5.319000e+04 0.057971
5.319500e+04 0.057971
5.320000e+04 0.0615942
5.320500e+04 0.0615942
5.321000e+04 0.0615942
5.321500e+04 0.0615942
5.322000e+04 0.0615942
5.322500e+04 0.0615942
5.323000e+04 0.0615942
5.323500e+04 0.0615942
5.324000e+04 0.057971
5.324500e+04 0.0615942
5.325000e+04 0.0615942
5.325500e+04 0.0615942
5.326000e+04 0.057971
5.326500e+04 0.057971
5.327000e+04 0.0615942
5.327500e+04 0.0615942
5.328000e+04 0.0615942
5.328500e+04 0.0615942
5.329000e+04 0.0615942
5.329500e+04 0.0615942
5.330000e+04 0.0615942
5.330500e+04 0.0615942
5.331000e+04 0.057971
5.331500e+04 0.057971
5.332000e+04 0.057971
5.332500e+04 0.057971
5.333000e+04 0.057971
5.333500e+04 0.057971
5.334000e+04 0.057971
5.334500e+04 0.057971
5.335000e+04 0.057971
5.335500e+04 0.057971
5.336000e+04 0.057971
5.336500e+04 0.057971
5.337000e+04 0.057971
5.337500e+04 0.057971
5.338000e+04 0.057971
5.338500e+04 0.0543478
5.339000e+04 0.0543478
5.339500e+04 0.0543478
5.340000e+04 0.057971
5.340500e+04 0.057971
5.341000e+04 0.057971
5.341500e+04 0.0615942
5.342000e+04 0.057971
5.342500e+04 0.057971
5.343000e+04 0.057971
5.343500e+04 0.057971
5.344000e+04 0.057971
5.344500e+04 0.057971
5.345000e+04 0.0615942
5.345500e+04 0.057971
5.346000e+04 0.057971
5.346500e+04 0.0615942
5.347000e+04 0.057971
5.347500e+04 0.057971
5.348000e+04 0.057971
5.348500e+04 0.057971
5.349000e+04 0.0615942
5.349500e+04 0.0615942
5.350000e+04 0.057971
5.350500e+04 0.0615942
5.351000e+04 0.0615942
5.351500e+04 0.0615942
5.352000e+04 0.057971
5.352500e+04 0.0615942
5.353000e+04 0.0615942
5.353500e+04 0.057971
5.354000e+04 0.057971
5.354500e+04 0.057971
5.355000e+04 0.057971
5.355500e+04 0.057971
5.356000e+04 0.057971
5.356500e+04 0.057971
5.357000e+04 0.057971
5.357500e+04 0.057971
5.358000e+04 0.057971
5.358500e+04 0.057971
5.359000e+04 0.057971
5.359500e+04 0.0615942
5.360000e+04 0.0615942
5.360500e+04 0.0615942
5.361000e+04 0.057971
5.361500e+04 0.057971
5.362000e+04 0.057971
5.362500e+04 0.057971
5.363000e+04 0.057971
5.363500e+04 0.057971
5.364000e+04 0.057971
5.364500e+04 0.057971
5.365000e+04 0.0543478
5.365500e+04 0.057971
5.366000e+04 0.057971
5.366500e+04 0.057971
5.367000e+04 0.057971
5.367500e+04 0.0615942
5.368000e+04 0.0543478
5.368500e+04 0.0543478
5.369000e+04 0.057971
5.369500e+04 0.0543478
5.370000e+04 0.057971
5.370500e+04 0.057971
5.371000e+04 0.0543478
5.371500e+04 0.057971
5.372000e+04 0.057971
5.372500e+04 0.057971
5.373000e+04 0.057971
5.373500e+04 0.0543478
5.374000e+04 0.0543478
5.374500e+04 0.0543478
5.375000e+04 0.0543478
5.375500e+04 0.0507246
5.376000e+04 0.0507246
5.376500e+04 0.0507246
5.377000e+04 0.0507246
5.377500e+04 0.0507246
5.378000e+04 0.0471014
5.378500e+04 0.0507246
5.379000e+04 0.0507246
5.379500e+04 0.0543478
5.380000e+04 0.0543478
5.380500e+04 0.0543478
5.381000e+04 0.0543478
5.381500e+04 0.0543478
5.382000e+04 0.057971
5.382500e+04 0.0543478
5.383000e+04 0.0543478
5.383500e+04 0.0543478
5.384000e+04 0.0543478
5.384500e+04 0.0543478
5.385000e+04 0.057971
5.385500e+04 0.057971
5.386000e+04 0.057971
5.386500e+04 0.057971
5.387000e+04 0.057971
5.387500e+04 0.057971
5.388000e+04 0.057971
5.388500e+04 0.057971
5.389000e+04 0.057971
5.389500e+04 0.057971
5.390000e+04 0.057971
5.390500e+04 0.057971
5.391000e+04 0.057971
5.391500e+04 0.057971
5.392000e+04 0.057971
5.392500e+04 0.057971
5.393000e+04 0.057971
5.393500e+04 0.057971
5.394000e+04 0.057971
5.394500e+04 0.057971
5.395000e+04 0.057971
5.395500e+04 0.057971
5.396000e+04 0.057971
5.396500e+04 0.057971
5.397000e+04 0.0507246
5.397500e+04 0.0543478
5.398000e+04 0.0507246
5.398500e+04 0.0507246
5.399000e+04 0.0543478
5.399500e+04 0.0507246
5.400000e+04 0.0507246
5.400500e+04 0.0507246
5.401000e+04 0.0507246
5.401500e+04 0.0543478
5.402000e+04 0.0543478
5.402500e+04 0.0507246
5.403000e+04 0.0615942
5.403500e+04 0.0615942
5.404000e+04 0.057971
5.404500e+04 0.0543478
5.405000e+04 0.057971
5.405500e+04 0.0615942
5.406000e+04 0.0615942
5.406500e+04 0.0543478
5.407000e+04 0.0543478
5.407500e+04 0.0543478
5.408000e+04 0.0543478
5.408500e+04 0.057971
5.409000e+04 0.0543478
5.409500e+04 0.0543478
5.410000e+04 0.057971
5.410500e+04 0.057971
5.411000e+04 0.0507246
5.411500e+04 0.0543478
5.412000e+04 0.0507246
5.412500e+04 0.0507246
5.413000e+04 0.0507246
5.413500e+04 0.0507246
5.414000e+04 0.0507246
5.414500e+04 0.0507246
5.415000e+04 0.0507246
5.415500e+04 0.0507246
5.416000e+04 0.0543478
5.416500e+04 0.0543478
5.417000e+04 0.0507246
5.417500e+04 0.0507246
5.418000e+04 0.0507246
5.418500e+04 0.0507246
5.419000e+04 0.0507246
5.419500e+04 0.0507246
5.420000e+04 0.0507246
5.420500e+04 0.0507246
5.421000e+04 0.0543478
5.421500e+04 0.057971
5.422000e+04 0.057971
5.422500e+04 0.057971
5.423000e+04 0.057971
5.423500e+04 0.0543478
5.424000e+04 0.057971
5.424500e+04 0.0543478
5.425000e+04 0.057971
5.425500e+04 0.057971
5.426000e+04 0.0615942
5.426500e+04 0.057971
5.427000e+04 0.057971
5.427500e+04 0.057971
5.428000e+04 0.057971
5.428500e+04 0.057971
5.429000e+04 0.057971
5.429500e+04 0.057971
5.430000e+04 0.057971
5.430500e+04 0.0543478
5.431000e+04 0.057971
5.431500e+04 0.057971
5.432000e+04 0.0543478
5.432500e+04 0.057971
5.433000e+04 0.057971
5.433500e+04 0.0507246
5.434000e+04 0.0543478
5.434500e+04 0.057971
5.435000e+04 0.057971
5.435500e+04 0.057971
5.436000e+04 0.057971
5.436500e+04 0.057971
5.437000e+04 0.0652174
5.437500e+04 0.057971
5.438000e+04 0.0615942
5.438500e+04 0.057971
5.439000e+04 0.0543478
5.439500e+04 0.0543478
5.440000e+04 0.0543478
5.440500e+04 0.0543478
5.441000e+04 0.0543478
5.441500e+04 0.0507246
5.442000e+04 0.0507246
5.442500e+04 0.0543478
5.443000e+04 0.0507246
5.443500e+04 0.0507246
5.444000e+04 0.0507246
5.444500e+04 0.0507246
5.445000e+04 0.0507246
5.445500e+04 0.0507246
5.446000e+04 0.0507246
5.446500e+04 0.0507246
5.447000e+04 0.0543478
5.447500e+04 0.0543478
5.448000e+04 0.0543478
5.448500e+04 0.0507246
5.449000e+04 0.0507246
5.449500e+04 0.0507246
5.450000e+04 0.0507246
5.450500e+04 0.0507246
5.451000e+04 0.0471014
5.451500e+04 0.0507246
5.452000e+04 0.0507246
5.452500e+04 0.0507246
5.453000e+04 0.0507246
5.453500e+04 0.0507246
5.454000e+04 0.0507246
5.454500e+04 0.0471014
5.455000e+04 0.0471014
5.455500e+04 0.0471014
5.456000e+04 0.0471014
5.456500e+04 0.0507246
5.457000e+04 0.0471014
5.457500e+04 0.0471014
5.458000e+04 0.0471014
5.458500e+04 0.0507246
5.459000e+04 0.0507246
5.459500e+04 0.0471014
5.460000e+04 0.0471014
5.460500e+04 0.0507246
5.461000e+04 0.0543478
5.461500e+04 0.0507246
5.462000e+04 0.0507246
5.462500e+04 0.0471014
5.463000e+04 0.0507246
5.463500e+04 0.0507246
5.464000e+04 0.0471014
5.464500e+04 0.0507246
5.465000e+04 0.0507246
5.465500e+04 0.0507246
5.466000e+04 0.0507246
5.466500e+04 0.0507246
5.467000e+04 0.0507246
5.467500e+04 0.0507246
5.468000e+04 0.0543478
5.468500e+04 0.0507246
5.469000e+04 0.0507246
5.469500e+04 0.0507246
5.470000e+04 0.0507246
5.470500e+04 0.0507246
5.471000e+04 0.0471014
5.471500e+04 0.0507246
5.472000e+04 0.0471014
5.472500e+04 0.0507246
5.473000e+04 0.0471014
5.473500e+04 0.0507246
5.474000e+04 0.0507246
5.474500e+04 0.0507246
5.475000e+04 0.0507246
5.475500e+04 0.0507246
5.476000e+04 0.0507246
5.476500e+04 0.0507246
5.477000e+04 0.0507246
5.477500e+04 0.0507246
5.478000e+04 0.0507246
5.478500e+04 0.0507246
5.479000e+04 0.0507246
5.479500e+04 0.0507246
5.480000e+04 0.0507246
5.480500e+04 0.0471014
5.481000e+04 0.0471014
5.481500e+04 0.0507246
5.482000e+04 0.0471014
5.482500e+04 0.0507246
5.483000e+04 0.0507246
5.483500e+04 0.0471014
5.484000e+04 0.0507246
5.484500e+04 0.0507246
5.485000e+04 0.0507246
5.485500e+04 0.0507246
5.486000e+04 0.0471014
5.486500e+04 0.0507246
5.487000e+04 0.0471014
5.487500e+04 0.0507246
5.488000e+04 0.0507246
5.488500e+04 0.0471014
5.489000e+04 0.0507246
5.489500e+04 0.0507246
5.490000e+04 0.0507246
5.490500e+04 0.0543478
5.491000e+04 0.0543478
5.491500e+04 0.0507246
5.492000e+04 0.0543478
5.492500e+04 0.0507246
5.493000e+04 0.0507246
5.493500e+04 0.0543478
5.494000e+04 0.0507246
5.494500e+04 0.0543478
5.495000e+04 0.0507246
5.495500e+04 0.0543478
5.496000e+04 0.0543478
5.496500e+04 0.0507246
5.497000e+04 0.0507246
5.497500e+04 0.0507246
5.498000e+04 0.0507246
5.498500e+04 0.0507246
5.499000e+04 0.0507246
5.499500e+04 0.0507246
5.500000e+04 0.0507246
5.500500e+04 0.0507246
5.501000e+04 0.0543478
5.501500e+04 0.0543478
5.502000e+04 0.0543478
5.502500e+04 0.0543478
5.503000e+04 0.057971
5.503500e+04 0.0543478
5.504000e+04 0.057971
5.504500e+04 0.057971
5.505000e+04 0.0507246
5.505500e+04 0.0543478
5.506000e+04 0.0507246
5.506500e+04 0.0543478
5.507000e+04 0.0543478
5.507500e+04 0.0507246
5.508000e+04 0.0543478
5.508500e+04 0.0543478
5.509000e+04 0.0543478
5.509500e+04 0.0543478
5.510000e+04 0.0543478
5.510500e+04 0.057971
5.511000e+04 0.0543478
5.511500e+04 0.0543478
5.512000e+04 0.0543478
5.512500e+04 0.0543478
5.513000e+04 0.0543478
5.513500e+04 0.0543478
5.514000e+04 0.0543478
5.514500e+04 0.0543478
5.515000e+04 0.0543478
5.515500e+04 0.0543478
5.516000e+04 0.0543478
5.516500e+04 0.057971
5.517000e+04 0.057971
5.517500e+04 0.0543478
5.518000e+04 0.0543478
5.518500e+04 0.0543478
5.519000e+04 0.0543478
5.519500e+04 0.0543478
5.520000e+04 0.0507246
5.520500e+04 0.0507246
5.521000e+04 0.0507246
5.521500e+04 0.0507246
5.522000e+04 0.0471014
5.522500e+04 0.0507246
5.523000e+04 0.0507246
5.523500e+04 0.0507246
5.524000e+04 0.0507246
5.524500e+04 0.0543478
5.525000e+04 0.0543478
5.525500e+04 0.0507246
5.526000e+04 0.0507246
5.526500e+04 0.0471014
5.527000e+04 0.0507246
5.527500e+04 0.0507246
5.528000e+04 0.0507246
5.528500e+04 0.0507246
5.529000e+04 0.0471014
5.529500e+04 0.0543478
5.530000e+04 0.0507246
5.530500e+04 0.0471014
5.531000e+04 0.0471014
5.531500e+04 0.0471014
5.532000e+04 0.0471014
5.532500e+04 0.0471014
5.533000e+04 0.0507246
5.533500e+04 0.0507246
5.534000e+04 0.0507246
5.534500e+04 0.0507246
5.535000e+04 0.0507246
5.535500e+04 0.0507246
5.536000e+04 0.0507246
5.536500e+04 0.0507246
5.537000e+04 0.0507246
5.537500e+04 0.0507246
5.538000e+04 0.0507246
5.538500e+04 0.0507246
5.539000e+04 0.0507246
5.539500e+04 0.0507246
5.540000e+04 0.0507246
5.540500e+04 0.0507246
5.541000e+04 0.0507246
5.541500e+04 0.0507246
5.542000e+04 0.0507246
5.542500e+04 0.0507246
5.543000e+04 0.0507246
5.543500e+04 0.0507246
5.544000e+04 0.0507246
5.544500e+04 0.0507246
5.545000e+04 0.0507246
5.545500e+04 0.0507246
5.546000e+04 0.0507246
5.546500e+04 0.0507246
5.547000e+04 0.0507246
5.547500e+04 0.0507246
5.548000e+04 0.0507246
5.548500e+04 0.0507246
5.549000e+04 0.0471014
5.549500e+04 0.0471014
5.550000e+04 0.0507246
5.550500e+04 0.0507246
5.551000e+04 0.0471014
5.551500e+04 0.0507246
5.552000e+04 0.0471014
5.552500e+04 0.0471014
5.553000e+04 0.0471014
5.553500e+04 0.0471014
5.554000e+04 0.0471014
5.554500e+04 0.0543478
5.555000e+04 0.0507246
5.555500e+04 0.0507246
5.556000e+04 0.0507246
5.556500e+04 0.0471014
5.557000e+04 0.0543478
5.557500e+04 0.0543478
5.558000e+04 0.0543478
5.558500e+04 0.0543478
5.559000e+04 0.0543478
5.559500e+04 0.0543478
5.560000e+04 0.0543478
5.560500e+04 0.0471014
5.561000e+04 0.0507246
5.561500e+04 0.0507246
5.562000e+04 0.0507246
5.562500e+04 0.0507246
5.563000e+04 0.0543478
5.563500e+04 0.0507246
5.564000e+04 0.0543478
5.564500e+04 0.0543478
5.565000e+04 0.0543478
5.565500e+04 0.0543478
5.566000e+04 0.0507246
5.566500e+04 0.0507246
5.567000e+04 0.0543478
5.567500e+04 0.0507246
5.568000e+04 0.0507246
5.568500e+04 0.0507246
5.569000e+04 0.0471014
5.569500e+04 0.0507246
5.570000e+04 0.0507246
5.570500e+04 0.0507246
5.571000e+04 0.0507246
5.571500e+04 0.0507246
5.572000e+04 0.0543478
5.572500e+04 0.0507246
5.573000e+04 0.0507246
5.573500e+04 0.0507246
5.574000e+04 0.0543478
5.574500e+04 0.0507246
5.575000e+04 0.0543478
5.575500e+04 0.0543478
5.576000e+04 0.0543478
5.576500e+04 0.0543478
5.577000e+04 0.0543478
5.577500e+04 0.0543478
5.578000e+04 0.0543478
5.578500e+04 0.057971
5.579000e+04 0.0543478
5.579500e+04 0.0543478
5.580000e+04 0.0543478
5.580500e+04 0.0543478
5.581000e+04 0.0543478
5.581500e+04 0.0507246
5.582000e+04 0.057971
5.582500e+04 0.0543478
5.583000e+04 0.0507246
5.583500e+04 0.0507246
5.584000e+04 0.0507246
5.584500e+04 0.0507246
5.585000e+04 0.0507246
5.585500e+04 0.0543478
5.586000e+04 0.0507246
5.586500e+04 0.0507246
5.587000e+04 0.0507246
5.587500e+04 0.0507246
5.588000e+04 0.0507246
5.588500e+04 0.0507246
5.589000e+04 0.0507246
5.589500e+04 0.0507246
5.590000e+04 0.0507246
5.590500e+04 0.0507246
5.591000e+04 0.0507246
5.591500e+04 0.0507246
5.592000e+04 0.0507246
5.592500e+04 0.0543478
5.593000e+04 0.0543478
5.593500e+04 0.0507246
5.594000e+04 0.0507246
5.594500e+04 0.0507246
5.595000e+04 0.0507246
5.595500e+04 0.0507246
5.596000e+04 0.0507246
5.596500e+04 0.0543478
5.597000e+04 0.0543478
5.597500e+04 0.0543478
5.598000e+04 0.0543478
5.598500e+04 0.0543478
5.599000e+04 0.0543478
5.599500e+04 0.0543478
5.600000e+04 0.0543478
5.600500e+04 0.0543478
5.601000e+04 0.0543478
5.601500e+04 0.0543478
5.602000e+04 0.0543478
5.602500e+04 0.0543478
5.603000e+04 0.057971
5.603500e+04 0.0543478
5.604000e+04 0.0543478
5.604500e+04 0.0543478
5.605000e+04 0.0543478
5.605500e+04 0.0543478
5.606000e+04 0.0543478
5.606500e+04 0.0543478
5.607000e+04 0.0543478
5.607500e+04 0.0543478
5.608000e+04 0.0615942
5.608500e+04 0.057971
5.609000e+04 0.057971
5.609500e+04 0.057971
5.610000e+04 0.057971
5.610500e+04 0.057971
5.611000e+04 0.057971
5.611500e+04 0.057971
5.612000e+04 0.0543478
5.612500e+04 0.057971
5.613000e+04 0.0543478
5.613500e+04 0.057971
5.614000e+04 0.057971
5.614500e+04 0.0543478
5.615000e+04 0.057971
5.615500e+04 0.057971
5.616000e+04 0.057971
5.616500e+04 0.057971
5.617000e+04 0.0615942
5.617500e+04 0.057971
5.618000e+04 0.057971
5.618500e+04 0.0615942
5.619000e+04 0.057971
5.619500e+04 0.0615942
5.620000e+04 0.0543478
5.620500e+04 0.0507246
5.621000e+04 0.0507246
5.621500e+04 0.0543478
5.622000e+04 0.0543478
5.622500e+04 0.0543478
5.623000e+04 0.0543478
5.623500e+04 0.0543478
5.624000e+04 0.0543478
5.624500e+04 0.057971
5.625000e+04 0.057971
5.625500e+04 0.057971
5.626000e+04 0.057971
5.626500e+04 0.057971
5.627000e+04 0.057971
5.627500e+04 0.0543478
5.628000e+04 0.0543478
5.628500e+04 0.0543478
5.629000e+04 0.0543478
5.629500e+04 0.0543478
5.630000e+04 0.0543478
5.630500e+04 0.0543478
5.631000e+04 0.0543478
5.631500e+04 0.0543478
5.632000e+04 0.0543478
5.632500e+04 0.0543478
5.633000e+04 0.0543478
5.633500e+04 0.0543478
5.634000e+04 0.0507246
5.634500e+04 0.0543478
5.635000e+04 0.0543478
5.635500e+04 0.0543478
5.636000e+04 0.0543478
5.636500e+04 0.0543478
5.637000e+04 0.0543478
5.637500e+04 0.0543478
5.638000e+04 0.0507246
5.638500e+04 0.0507246
5.639000e+04 0.0543478
5.639500e+04 0.057971
5.640000e+04 0.0543478
5.640500e+04 0.057971
5.641000e+04 0.0543478
5.641500e+04 0.057971
5.642000e+04 0.057971
5.642500e+04 0.057971
5.643000e+04 0.057971
5.643500e+04 0.057971
5.644000e+04 0.057971
5.644500e+04 0.057971
5.645000e+04 0.057971
5.645500e+04 0.057971
5.646000e+04 0.057971
5.646500e+04 0.057971
5.647000e+04 0.057971
5.647500e+04 0.057971
5.648000e+04 0.057971
5.648500e+04 0.057971
5.649000e+04 0.057971
5.649500e+04 0.057971
5.650000e+04 0.057971
5.650500e+04 0.057971
5.651000e+04 0.057971
5.651500e+04 0.057971
5.652000e+04 0.057971
5.652500e+04 0.057971
5.653000e+04 0.057971
5.653500e+04 0.057971
5.654000e+04 0.057971
5.654500e+04 0.057971
5.655000e+04 0.057971
5.655500e+04 0.0543478
5.656000e+04 0.0543478
5.656500e+04 0.0543478
5.657000e+04 0.0543478
5.657500e+04 0.0543478
5.658000e+04 0.057971
5.658500e+04 0.057971
5.659000e+04 0.0543478
5.659500e+04 0.0543478
5.660000e+04 0.0507246
5.660500e+04 0.0507246
5.661000e+04 0.0507246
5.661500e+04 0.0543478
5.662000e+04 0.0543478
5.662500e+04 0.0543478
5.663000e+04 0.0543478
5.663500e+04 0.0543478
5.664000e+04 0.057971
5.664500e+04 0.0507246
5.665000e+04 0.0543478
5.665500e+04 0.057971
5.666000e+04 0.057971
5.666500e+04 0.057971
5.667000e+04 0.057971
5.667500e+04 0.057971
5.668000e+04 0.057971
5.668500e+04 0.057971
5.669000e+04 0.0615942
5.669500e+04 0.057971
5.670000e+04 0.057971
5.670500e+04 0.0543478
5.671000e+04 0.0543478
5.671500e+04 0.057971
5.672000e+04 0.057971
5.672500e+04 0.057971
5.673000e+04 0.057971
5.673500e+04 0.057971
5.674000e+04 0.0543478
5.674500e+04 0.0507246
5.675000e+04 0.0543478
5.675500e+04 0.0543478
5.676000e+04 0.0543478
5.676500e+04 0.0543478
5.677000e+04 0.0543478
5.677500e+04 0.0543478
5.678000e+04 0.057971
5.678500e+04 0.057971
5.679000e+04 0.0543478
5.679500e+04 0.0543478
5.680000e+04 0.0543478
5.680500e+04 0.0543478
5.681000e+04 0.0543478
5.681500e+04 0.0543478
5.682000e+04 0.0543478
5.682500e+04 0.0507246
5.683000e+04 0.0543478
5.683500e+04 0.0543478
5.684000e+04 0.0507246
5.684500e+04 0.057971
5.685000e+04 0.0543478
5.685500e+04 0.0507246
5.686000e+04 0.057971
5.686500e+04 0.0543478
5.687000e+04 0.0615942
5.687500e+04 0.057971
5.688000e+04 0.057971
5.688500e+04 0.057971
5.689000e+04 0.0615942
5.689500e+04 0.0615942
5.690000e+04 0.057971
5.690500e+04 0.057971
5.691000e+04 0.0652174
5.691500e+04 0.0615942
5.692000e+04 0.0652174
5.692500e+04 0.0615942
5.693000e+04 0.0615942
5.693500e+04 0.0615942
5.694000e+04 0.0615942
5.694500e+04 0.0615942
5.695000e+04 0.0615942
5.695500e+04 0.0615942
5.696000e+04 0.0615942
5.696500e+04 0.0615942
5.697000e+04 0.0615942
5.697500e+04 0.0615942
5.698000e+04 0.0615942
5.698500e+04 0.057971
5.699000e+04 0.0615942
5.699500e+04 0.0615942
5.700000e+04 0.0615942
5.700500e+04 0.0615942
5.701000e+04 0.0615942
5.701500e+04 0.0615942
5.702000e+04 0.0543478
5.702500e+04 0.0615942
5.703000e+04 0.057971
5.703500e+04 0.057971
5.704000e+04 0.057971
5.704500e+04 0.057971
5.705000e+04 0.057971
5.705500e+04 0.0543478
5.706000e+04 0.0543478
5.706500e+04 0.057971
5.707000e+04 0.057971
5.707500e+04 0.0615942
5.708000e+04 0.0615942
5.708500e+04 0.0615942
5.709000e+04 0.0615942
5.709500e+04 0.0615942
5.710000e+04 0.0615942
5.710500e+04 0.0615942
5.711000e+04 0.057971
5.711500e+04 0.0615942
5.712000e+04 0.057971
5.712500e+04 0.057971
5.713000e+04 0.0615942
5.713500e+04 0.0615942
5.714000e+04 0.0615942
5.714500e+04 0.0543478
5.715000e+04 0.057971
5.715500e+04 0.057971
5.716000e+04 0.0543478
5.716500e+04 0.057971
5.717000e+04 0.0543478
5.717500e+04 0.0543478
5.718000e+04 0.0543478
5.718500e+04 0.057971
5.719000e+04 0.0543478
5.719500e+04 0.057971
5.720000e+04 0.057971
5.720500e+04 0.057971
5.721000e+04 0.0543478
5.721500e+04 0.057971
5.722000e+04 0.057971
5.722500e+04 0.057971
5.723000e+04 0.0543478
5.723500e+04 0.0543478
5.724000e+04 0.057971
5.724500e+04 0.0543478
5.725000e+04 0.0543478
5.725500e+04 0.057971
5.726000e+04 0.0543478
5.726500e+04 0.057971
5.727000e+04 0.0543478
5.727500e+04 0.0507246
5.728000e+04 0.057971
5.728500e+04 0.0543478
5.729000e+04 0.057971
5.729500e+04 0.057971
5.730000e+04 0.0615942
5.730500e+04 0.057971
5.731000e+04 0.0615942
5.731500e+04 0.0615942
5.732000e+04 0.0615942
5.732500e+04 0.0615942
5.733000e+04 0.0615942
5.733500e+04 0.0615942
5.734000e+04 0.0615942
5.734500e+04 0.057971
5.735000e+04 0.0615942
5.735500e+04 0.0507246
5.736000e+04 0.0507246
5.736500e+04 0.057971
5.737000e+04 0.0507246
5.737500e+04 0.0543478
5.738000e+04 0.0543478
5.738500e+04 0.0543478
5.739000e+04 0.0507246
5.739500e+04 0.0507246
5.740000e+04 0.0543478
5.740500e+04 0.0543478
5.741000e+04 0.057971
5.741500e+04 0.0615942
5.742000e+04 0.0615942
5.742500e+04 0.0543478
5.743000e+04 0.057971
5.743500e+04 0.0543478
5.744000e+04 0.057971
5.744500e+04 0.0615942
5.745000e+04 0.057971
5.745500e+04 0.057971
5.746000e+04 0.057971
5.746500e+04 0.057971
5.747000e+04 0.0543478
5.747500e+04 0.057971
5.748000e+04 0.0507246
5.748500e+04 0.0507246
5.749000e+04 0.0543478
5.749500e+04 0.0543478
5.750000e+04 0.0507246
5.750500e+04 0.0543478
5.751000e+04 0.0471014
5.751500e+04 0.0615942
5.752000e+04 0.0615942
5.752500e+04 0.0543478
5.753000e+04 0.057971
5.753500e+04 0.0543478
5.754000e+04 0.0543478
5.754500e+04 0.0543478
5.755000e+04 0.0543478
5.755500e+04 0.0543478
5.756000e+04 0.0543478
5.756500e+04 0.0543478
5.757000e+04 0.0543478
5.757500e+04 0.0543478
5.758000e+04 0.057971
5.758500e+04 0.0543478
5.759000e+04 0.0543478
5.759500e+04 0.0543478
5.760000e+04 0.0543478
5.760500e+04 0.0543478
5.761000e+04 0.0543478
5.761500e+04 0.0543478
5.762000e+04 0.0471014
5.762500e+04 0.0543478
5.763000e+04 0.0507246
5.763500e+04 0.0507246
5.764000e+04 0.0507246
5.764500e+04 0.0507246
5.765000e+04 0.0507246
5.765500e+04 0.0543478
5.766000e+04 0.0543478
5.766500e+04 0.0543478
5.767000e+04 0.0543478
5.767500e+04 0.0543478
5.768000e+04 0.0543478
5.768500e+04 0.0543478
5.769000e+04 0.0507246
5.769500e+04 0.057971
5.770000e+04 0.057971
5.770500e+04 0.0543478
5.771000e+04 0.0543478
5.771500e+04 0.057971
5.772000e+04 0.0543478
5.772500e+04 0.0543478
5.773000e+04 0.0543478
5.773500e+04 0.0543478
5.774000e+04 0.0615942
5.774500e+04 0.0543478
5.775000e+04 0.0507246
5.775500e+04 0.0543478
5.776000e+04 0.0543478
5.776500e+04 0.0615942
5.777000e+04 0.057971
5.777500e+04 0.057971
5.778000e+04 0.0543478
5.778500e+04 0.0543478
5.779000e+04 0.0471014
5.779500e+04 0.0507246
5.780000e+04 0.0507246
5.780500e+04 0.0471014
5.781000e+04 0.0471014
5.781500e+04 0.0471014
5.782000e+04 0.0471014
5.782500e+04 0.0507246
5.783000e+04 0.0507246
5.783500e+04 0.0471014
5.784000e+04 0.0543478
5.784500e+04 0.0471014
5.785000e+04 0.0471014
5.785500e+04 0.0507246
5.786000e+04 0.0471014
5.786500e+04 0.0507246
5.787000e+04 0.0471014
5.787500e+04 0.0471014
5.788000e+04 0.0543478
5.788500e+04 0.0471014
5.789000e+04 0.0507246
5.789500e+04 0.0471014
5.790000e+04 0.0507246
5.790500e+04 0.0471014
5.791000e+04 0.0471014
5.791500e+04 0.0507246
5.792000e+04 0.0507246
5.792500e+04 0.0543478
5.793000e+04 0.0507246
5.793500e+04 0.0543478
5.794000e+04 0.0471014
5.794500e+04 0.0507246
5.795000e+04 0.0507246
5.795500e+04 0.0507246
5.796000e+04 0.0507246
5.796500e+04 0.0507246
5.797000e+04 0.0507246
5.797500e+04 0.0507246
5.798000e+04 0.0507246
5.798500e+04 0.0471014
5.799000e+04 0.0543478
5.799500e+04 0.0507246
5.800000e+04 0.0507246
5.800500e+04 0.0543478
5.801000e+04 0.0507246
5.801500e+04 0.0507246
5.802000e+04 0.0471014
5.802500e+04 0.0471014
5.803000e+04 0.0543478
5.803500e+04 0.0543478
5.804000e+04 0.0507246
5.804500e+04 0.0471014
5.805000e+04 0.0471014
5.805500e+04 0.0471014
5.806000e+04 0.0507246
5.806500e+04 0.0507246
5.807000e+04 0.0507246
5.807500e+04 0.0471014
5.808000e+04 0.0471014
5.808500e+04 0.0471014
5.809000e+04 0.0471014
5.809500e+04 0.0471014
5.810000e+04 0.0471014
5.810500e+04 0.0471014
5.811000e+04 0.0471014
5.811500e+04 0.0507246
5.812000e+04 0.0507246
5.812500e+04 0.0471014
5.813000e+04 0.0471014
5.813500e+04 0.0471014
5.814000e+04 0.0507246
5.814500e+04 0.0507246
5.815000e+04 0.0507246
5.815500e+04 0.0543478
5.816000e+04 0.0543478
5.816500e+04 0.0471014
5.817000e+04 0.0507246
5.817500e+04 0.0471014
5.818000e+04 0.0507246
5.818500e+04 0.0471014
5.819000e+04 0.0543478
5.819500e+04 0.0507246
5.820000e+04 0.0507246
5.820500e+04 0.0543478
5.821000e+04 0.0543478
5.821500e+04 0.0543478
5.822000e+04 0.0543478
5.822500e+04 0.0543478
5.823000e+04 0.0543478
5.823500e+04 0.0543478
5.824000e+04 0.0543478
5.824500e+04 0.0543478
5.825000e+04 0.0543478
5.825500e+04 0.0543478
5.826000e+04 0.0543478
5.826500e+04 0.0543478
5.827000e+04 0.0543478
5.827500e+04 0.0507246
5.828000e+04 0.0543478
5.828500e+04 0.0543478
5.829000e+04 0.0543478
5.829500e+04 0.0543478
5.830000e+04 0.0507246
5.830500e+04 0.0471014
5.831000e+04 0.0543478
5.831500e+04 0.0543478
5.832000e+04 0.0471014
5.832500e+04 0.0543478
5.833000e+04 0.0471014
5.833500e+04 0.0471014
5.834000e+04 0.0471014
5.834500e+04 0.0471014
5.835000e+04 0.0507246
5.835500e+04 0.0471014
5.836000e+04 0.0471014
5.836500e+04 0.0543478
5.837000e+04 0.0543478
5.837500e+04 0.0471014
5.838000e+04 0.0471014
5.838500e+04 0.0471014
5.839000e+04 0.0507246
5.839500e+04 0.0471014
5.840000e+04 0.0471014
5.840500e+04 0.0471014
5.841000e+04 0.0471014
5.841500e+04 0.0471014
5.842000e+04 0.0471014
5.842500e+04 0.0471014
5.843000e+04 0.0471014
5.843500e+04 0.0471014
5.844000e+04 0.0543478
5.844500e+04 0.0543478
5.845000e+04 0.0507246
5.845500e+04 0.0543478
5.846000e+04 0.0507246
5.846500e+04 0.057971
5.847000e+04 0.057971
5.847500e+04 0.0471014
5.848000e+04 0.0543478
5.848500e+04 0.0507246
5.849000e+04 0.0507246
5.849500e+04 0.0507246
5.850000e+04 0.0507246
5.850500e+04 0.0507246
5.851000e+04 0.0507246
5.851500e+04 0.0507246
5.852000e+04 0.0507246
5.852500e+04 0.0507246
5.853000e+04 0.0507246
5.853500e+04 0.0507246
5.854000e+04 0.0507246
5.854500e+04 0.0507246
5.855000e+04 0.0507246
5.855500e+04 0.0507246
5.856000e+04 0.0507246
5.856500e+04 0.0507246
5.857000e+04 0.0507246
5.857500e+04 0.0507246
5.858000e+04 0.0507246
5.858500e+04 0.0543478
5.859000e+04 0.0543478
5.859500e+04 0.0543478
5.860000e+04 0.0507246
5.860500e+04 0.0543478
5.861000e+04 0.0543478
5.861500e+04 0.0543478
5.862000e+04 0.0543478
5.862500e+04 0.057971
5.863000e+04 0.057971
5.863500e+04 0.057971
5.864000e+04 0.0543478
5.864500e+04 0.0543478
5.865000e+04 0.057971
5.865500e+04 0.057971
5.866000e+04 0.057971
5.866500e+04 0.057971
5.867000e+04 0.057971
5.867500e+04 0.0543478
5.868000e+04 0.057971
5.868500e+04 0.057971
5.869000e+04 0.057971
5.869500e+04 0.057971
5.870000e+04 0.057971
5.870500e+04 0.057971
5.871000e+04 0.057971
5.871500e+04 0.057971
5.872000e+04 0.057971
5.872500e+04 0.057971
5.873000e+04 0.0543478
5.873500e+04 0.0543478
5.874000e+04 0.057971
5.874500e+04 0.057971
5.875000e+04 0.057971
5.875500e+04 0.0543478
5.876000e+04 0.0507246
5.876500e+04 0.0543478
5.877000e+04 0.057971
5.877500e+04 0.0507246
5.878000e+04 0.0543478
5.878500e+04 0.057971
5.879000e+04 0.057971
5.879500e+04 0.057971
5.880000e+04 0.057971
5.880500e+04 0.057971
5.881000e+04 0.057971
5.881500e+04 0.057971
5.882000e+04 0.057971
5.882500e+04 0.0543478
5.883000e+04 0.0543478
5.883500e+04 0.057971
5.884000e+04 0.057971
5.884500e+04 0.057971
5.885000e+04 0.057971
5.885500e+04 0.057971
5.886000e+04 0.0615942
5.886500e+04 0.057971
5.887000e+04 0.057971
5.887500e+04 0.057971
5.888000e+04 0.057971
5.888500e+04 0.057971
5.889000e+04 0.057971
5.889500e+04 0.057971
5.890000e+04 0.057971
5.890500e+04 0.057971
5.891000e+04 0.057971
5.891500e+04 0.057971
5.892000e+04 0.057971
5.892500e+04 0.0615942
5.893000e+04 0.057971
5.893500e+04 0.057971
5.894000e+04 0.057971
5.894500e+04 0.057971
5.895000e+04 0.0543478
5.895500e+04 0.057971
5.896000e+04 0.057971
5.896500e+04 0.057971
5.897000e+04 0.057971
5.897500e+04 0.057971
5.898000e+04 0.0543478
5.898500e+04 0.057971
5.899000e+04 0.057971
5.899500e+04 0.057971
5.900000e+04 0.0543478
5.900500e+04 0.0543478
5.901000e+04 0.0507246
5.901500e+04 0.0543478
5.902000e+04 0.0507246
5.902500e+04 0.0471014
5.903000e+04 0.0507246
5.903500e+04 0.0507246
5.904000e+04 0.0507246
5.904500e+04 0.0471014
5.905000e+04 0.0507246
5.905500e+04 0.0543478
5.906000e+04 0.0543478
5.906500e+04 0.0543478
5.907000e+04 0.0543478
5.907500e+04 0.0543478
5.908000e+04 0.0507246
5.908500e+04 0.0543478
5.909000e+04 0.0543478
5.909500e+04 0.0507246
5.910000e+04 0.0507246
5.910500e+04 0.0507246
5.911000e+04 0.0507246
5.911500e+04 0.0471014
5.912000e+04 0.0507246
5.912500e+04 0.0471014
5.913000e+04 0.0507246
5.913500e+04 0.0471014
5.914000e+04 0.0507246
5.914500e+04 0.0507246
5.915000e+04 0.0471014
5.915500e+04 0.0471014
5.916000e+04 0.0471014
5.916500e+04 0.0471014
5.917000e+04 0.0471014
5.917500e+04 0.0471014
5.918000e+04 0.0471014
5.918500e+04 0.0471014
5.919000e+04 0.0507246
5.919500e+04 0.0507246
5.920000e+04 0.0507246
5.920500e+04 0.0471014
5.921000e+04 0.0471014
5.921500e+04 0.0507246
5.922000e+04 0.0507246
5.922500e+04 0.0507246
5.923000e+04 0.0543478
5.923500e+04 0.0507246
5.924000e+04 0.0507246
5.924500e+04 0.0507246
5.925000e+04 0.0471014
5.925500e+04 0.0471014
5.926000e+04 0.0471014
5.926500e+04 0.0507246
5.927000e+04 0.0471014
5.927500e+04 0.0471014
5.928000e+04 0.0471014
5.928500e+04 0.0507246
5.929000e+04 0.0543478
5.929500e+04 0.0507246
5.930000e+04 0.0507246
5.930500e+04 0.0507246
5.931000e+04 0.0507246
5.931500e+04 0.0507246
5.932000e+04 0.0543478
5.932500e+04 0.0507246
5.933000e+04 0.0507246
5.933500e+04 0.0543478
5.934000e+04 0.0543478
5.934500e+04 0.0507246
5.935000e+04 0.0543478
5.935500e+04 0.0507246
5.936000e+04 0.0507246
5.936500e+04 0.0543478
5.937000e+04 0.057971
5.937500e+04 0.0543478
5.938000e+04 0.0543478
5.938500e+04 0.0543478
5.939000e+04 0.0543478
5.939500e+04 0.0543478
5.940000e+04 0.057971
5.940500e+04 0.0543478
5.941000e+04 0.057971
5.941500e+04 0.057971
5.942000e+04 0.0543478
5.942500e+04 0.0543478
5.943000e+04 0.0543478
5.943500e+04 0.0507246
5.944000e+04 0.0507246
5.944500e+04 0.0507246
5.945000e+04 0.0507246
5.945500e+04 0.0507246
5.946000e+04 0.0507246
5.946500e+04 0.0543478
5.947000e+04 0.0615942
5.947500e+04 0.0507246
5.948000e+04 0.0543478
5.948500e+04 0.057971
5.949000e+04 0.0543478
5.949500e+04 0.057971
5.950000e+04 0.057971
5.950500e+04 0.057971
5.951000e+04 0.0615942
5.951500e+04 0.057971
5.952000e+04 0.0543478
5.952500e+04 0.0543478
5.953000e+04 0.0543478
5.953500e+04 0.0507246
5.954000e+04 0.0507246
5.954500e+04 0.0543478
5.955000e+04 0.0543478
5.955500e+04 0.0543478
5.956000e+04 0.0543478
5.956500e+04 0.0543478
5.957000e+04 0.057971
5.957500e+04 0.057971
5.958000e+04 0.057971
5.958500e+04 0.0543478
5.959000e+04 0.0543478
5.959500e+04 0.057971
5.960000e+04 0.0507246
5.960500e+04 0.0543478
5.961000e+04 0.0543478
5.961500e+04 0.0543478
5.962000e+04 0.057971
5.962500e+04 0.0507246
5.963000e+04 0.0543478
5.963500e+04 0.057971
5.964000e+04 0.0543478
5.964500e+04 0.0543478
5.965000e+04 0.0507246
5.965500e+04 0.0543478
5.966000e+04 0.057971
5.966500e+04 0.0507246
5.967000e+04 0.0507246
5.967500e+04 0.0507246
5.968000e+04 0.0543478
5.968500e+04 0.0507246
5.969000e+04 0.0507246
5.969500e+04 0.0471014
5.970000e+04 0.0471014
5.970500e+04 0.0434783
5.971000e+04 0.0434783
5.971500e+04 0.0434783
5.972000e+04 0.0434783
5.972500e+04 0.0471014
5.973000e+04 0.0507246
5.973500e+04 0.0507246
5.974000e+04 0.0507246
5.974500e+04 0.0507246
5.975000e+04 0.0471014
5.975500e+04 0.0471014
5.976000e+04 0.0471014
5.976500e+04 0.0471014
5.977000e+04 0.0471014
5.977500e+04 0.0471014
5.978000e+04 0.0507246
5.978500e+04 0.0507246
5.979000e+04 0.0507246
5.979500e+04 0.0507246
5.980000e+04 0.0507246
5.980500e+04 0.0471014
5.981000e+04 0.0471014
5.981500e+04 0.0471014
5.982000e+04 0.0471014
5.982500e+04 0.0471014
5.983000e+04 0.0471014
5.983500e+04 0.0507246
5.984000e+04 0.0471014
5.984500e+04 0.0507246
5.985000e+04 0.0507246
5.985500e+04 0.0507246
5.986000e+04 0.0471014
5.986500e+04 0.0507246
5.987000e+04 0.0507246
5.987500e+04 0.0543478
5.988000e+04 0.0543478
5.988500e+04 0.0507246
5.989000e+04 0.0507246
5.989500e+04 0.0507246
5.990000e+04 0.0507246
5.990500e+04 0.0507246
5.991000e+04 0.0507246
5.991500e+04 0.0471014
5.992000e+04 0.0471014
5.992500e+04 0.0471014
5.993000e+04 0.0434783
5.993500e+04 0.0471014
5.994000e+04 0.0471014
5.994500e+04 0.0471014
5.995000e+04 0.0471014
5.995500e+04 0.0471014
5.996000e+04 0.0507246
5.996500e+04 0.0471014
5.997000e+04 0.0471014
5.997500e+04 0.0471014
5.998000e+04 0.0471014
5.998500e+04 0.0471014
5.999000e+04 0.0471014
5.999500e+04 0.0471014
6.000000e+04 0.0471014
6.000500e+04 0.0471014
6.001000e+04 0.0471014
6.001500e+04 0.0471014
6.002000e+04 0.0471014
6.002500e+04 0.0471014
6.003000e+04 0.0471014
6.003500e+04 0.0471014
6.004000e+04 0.0471014
6.004500e+04 0.0471014
6.005000e+04 0.0471014
6.005500e+04 0.0471014
6.006000e+04 0.0471014
6.006500e+04 0.0471014
6.007000e+04 0.0471014
6.007500e+04 0.0471014
6.008000e+04 0.0471014
6.008500e+04 0.0471014
6.009000e+04 0.0471014
6.009500e+04 0.0471014
6.010000e+04 0.0471014
6.010500e+04 0.0471014
6.011000e+04 0.0471014
6.011500e+04 0.0471014
6.012000e+04 0.0471014
6.012500e+04 0.0507246
6.013000e+04 0.0471014
6.013500e+04 0.0471014
6.014000e+04 0.0471014
6.014500e+04 0.0471014
6.015000e+04 0.0507246
6.015500e+04 0.0507246
6.016000e+04 0.0471014
6.016500e+04 0.0471014
6.017000e+04 0.0507246
6.017500e+04 0.0507246
6.018000e+04 0.0507246
6.018500e+04 0.0507246
6.019000e+04 0.0471014
6.019500e+04 0.0507246
6.020000e+04 0.0507246
6.020500e+04 0.0471014
6.021000e+04 0.0507246
6.021500e+04 0.0507246
6.022000e+04 0.0471014
6.022500e+04 0.0507246
6.023000e+04 0.0507246
6.023500e+04 0.0507246
6.024000e+04 0.0507246
6.024500e+04 0.0471014
6.025000e+04 0.0471014
6.025500e+04 0.0543478
6.026000e+04 0.0471014
6.026500e+04 0.0471014
6.027000e+04 0.0471014
6.027500e+04 0.0507246
6.028000e+04 0.0507246
6.028500e+04 0.0507246
6.029000e+04 0.0507246
6.029500e+04 0.0507246
6.030000e+04 0.0507246
6.030500e+04 0.0507246
6.031000e+04 0.0507246
6.031500e+04 0.0507246
6.032000e+04 0.0507246
6.032500e+04 0.0507246
6.033000e+04 0.0507246
6.033500e+04 0.0507246
6.034000e+04 0.0507246
6.034500e+04 0.0507246
6.035000e+04 0.0507246
6.035500e+04 0.057971
6.036000e+04 0.0543478
6.036500e+04 0.0507246
6.037000e+04 0.0507246
6.037500e+04 0.0507246
6.038000e+04 0.0507246
6.038500e+04 0.0507246
6.039000e+04 0.0471014
6.039500e+04 0.0471014
6.040000e+04 0.0507246
6.040500e+04 0.0507246
6.041000e+04 0.0507246
6.041500e+04 0.0507246
6.042000e+04 0.0507246
6.042500e+04 0.0507246
6.043000e+04 0.0543478
6.043500e+04 0.0507246
6.044000e+04 0.0471014
6.044500e+04 0.0507246
6.045000e+04 0.0543478
6.045500e+04 0.0507246
6.046000e+04 0.0543478
6.046500e+04 0.0543478
6.047000e+04 0.0543478
6.047500e+04 0.0543478
6.048000e+04 0.0543478
6.048500e+04 0.0543478
6.049000e+04 0.0543478
6.049500e+04 0.0543478
6.050000e+04 0.0543478
6.050500e+04 0.0543478
6.051000e+04 0.057971
6.051500e+04 0.0543478
6.052000e+04 0.0543478
6.052500e+04 0.057971
6.053000e+04 0.057971
6.053500e+04 0.0543478
6.054000e+04 0.0543478
6.054500e+04 0.057971
6.055000e+04 0.0543478
6.055500e+04 0.0543478
6.056000e+04 0.0543478
6.056500e+04 0.0543478
6.057000e+04 0.057971
6.057500e+04 0.057971
6.058000e+04 0.057971
6.058500e+04 0.0615942
6.059000e+04 0.057971
6.059500e+04 0.057971
6.060000e+04 0.057971
6.060500e+04 0.057971
6.061000e+04 0.0543478
6.061500e+04 0.0543478
6.062000e+04 0.0543478
6.062500e+04 0.0543478
6.063000e+04 0.0507246
6.063500e+04 0.0543478
6.064000e+04 0.0507246
6.064500e+04 0.0543478
6.065000e+04 0.0507246
6.065500e+04 0.0543478
6.066000e+04 0.0507246
6.066500e+04 0.0507246
6.067000e+04 0.0507246
6.067500e+04 0.0543478
6.068000e+04 0.0543478
6.068500e+04 0.0507246
6.069000e+04 0.0507246
6.069500e+04 0.0543478
6.070000e+04 0.0471014
6.070500e+04 0.0507246
6.071000e+04 0.0543478
6.071500e+04 0.0507246
6.072000e+04 0.0507246
6.072500e+04 0.0543478
6.073000e+04 0.0507246
6.073500e+04 0.0471014
6.074000e+04 0.0543478
6.074500e+04 0.0507246
6.075000e+04 0.0543478
6.075500e+04 0.0471014
6.076000e+04 0.057971
6.076500e+04 0.0543478
6.077000e+04 0.0543478
6.077500e+04 0.0543478
6.078000e+04 0.057971
6.078500e+04 0.0615942
6.079000e+04 0.0615942
6.079500e+04 0.0615942
6.080000e+04 0.0543478
6.080500e+04 0.0615942
6.081000e+04 0.057971
6.081500e+04 0.057971
6.082000e+04 0.0615942
6.082500e+04 0.0615942
6.083000e+04 0.0652174
6.083500e+04 0.0688406
6.084000e+04 0.0652174
6.084500e+04 0.0543478
6.085000e+04 0.0543478
6.085500e+04 0.0543478
6.086000e+04 0.0543478
6.086500e+04 0.0543478
6.087000e+04 0.057971
6.087500e+04 0.0543478
6.088000e+04 0.0543478
6.088500e+04 0.0543478
6.089000e+04 0.0543478
6.089500e+04 0.0543478
6.090000e+04 0.0471014
6.090500e+04 0.0507246
6.091000e+04 0.0434783
6.091500e+04 0.0507246
6.092000e+04 0.0507246
6.092500e+04 0.0471014
6.093000e+04 0.0471014
6.093500e+04 0.0507246
6.094000e+04 0.0471014
6.094500e+04 0.0471014
6.095000e+04 0.0434783
6.095500e+04 0.0434783
6.096000e+04 0.0398551
6.096500e+04 0.0471014
6.097000e+04 0.0434783
6.097500e+04 0.0507246
6.098000e+04 0.0398551
6.098500e+04 0.0434783
6.099000e+04 0.0471014
6.099500e+04 0.0507246
6.100000e+04 0.0471014
6.100500e+04 0.0434783
6.101000e+04 0.0471014
6.101500e+04 0.0471014
6.102000e+04 0.0398551
6.102500e+04 0.0398551
6.103000e+04 0.0398551
6.103500e+04 0.0398551
6.104000e+04 0.0398551
6.104500e+04 0.0434783
6.105000e+04 0.0398551
6.105500e+04 0.0434783
6.106000e+04 0.0398551
6.106500e+04 0.0434783
6.107000e+04 0.0434783
6.107500e+04 0.0434783
6.108000e+04 0.0434783
6.108500e+04 0.0434783
6.109000e+04 0.0398551
6.109500e+04 0.0434783
6.110000e+04 0.0471014
6.110500e+04 0.0507246
6.111000e+04 0.0507246
6.111500e+04 0.0507246
6.112000e+04 0.0471014
6.112500e+04 0.0507246
6.113000e+04 0.0471014
6.113500e+04 0.0471014
6.114000e+04 0.0398551
6.114500e+04 0.0434783
6.115000e+04 0.0398551
6.115500e+04 0.0398551
6.116000e+04 0.0434783
6.116500e+04 0.0434783
6.117000e+04 0.0434783
6.117500e+04 0.0471014
6.118000e+04 0.0471014
6.118500e+04 0.0471014
6.119000e+04 0.0471014
6.119500e+04 0.0434783
6.120000e+04 0.0434783
6.120500e+04 0.0434783
6.121000e+04 0.0434783
6.121500e+04 0.0507246
6.122000e+04 0.0471014
6.122500e+04 0.0507246
6.123000e+04 0.0507246
6.123500e+04 0.0507246
6.124000e+04 0.0507246
6.124500e+04 0.0507246
6.125000e+04 0.0507246
6.125500e+04 0.0471014
6.126000e+04 0.0434783
6.126500e+04 0.0471014
6.127000e+04 0.0434783
6.127500e+04 0.0543478
6.128000e+04 0.0471014
6.128500e+04 0.0471014
6.129000e+04 0.0507246
6.129500e+04 0.0507246
6.130000e+04 0.0434783
6.130500e+04 0.0434783
6.131000e+04 0.0471014
6.131500e+04 0.0507246
6.132000e+04 0.0471014
6.132500e+04 0.0471014
6.133000e+04 0.0471014
6.133500e+04 0.0471014
6.134000e+04 0.0471014
6.134500e+04 0.0434783
6.135000e+04 0.0434783
6.135500e+04 0.0434783
6.136000e+04 0.0471014
6.136500e+04 0.0434783
6.137000e+04 0.0434783
6.137500e+04 0.0471014
6.138000e+04 0.0471014
6.138500e+04 0.0471014
6.139000e+04 0.0471014
6.139500e+04 0.0471014
6.140000e+04 0.0507246
6.140500e+04 0.0471014
6.141000e+04 0.0507246
6.141500e+04 0.0507246
6.142000e+04 0.0507246
6.142500e+04 0.0507246
6.143000e+04 0.0471014
6.143500e+04 0.0507246
6.144000e+04 0.0543478
6.144500e+04 0.0543478
6.145000e+04 0.0543478
6.145500e+04 0.0507246
6.146000e+04 0.0507246
6.146500e+04 0.0543478
6.147000e+04 0.0471014
6.147500e+04 0.0471014
6.148000e+04 0.0471014
6.148500e+04 0.0434783
6.149000e+04 0.0434783
6.149500e+04 0.0434783
6.150000e+04 0.0471014
6.150500e+04 0.0471014
6.151000e+04 0.0471014
6.151500e+04 0.0471014
6.152000e+04 0.0471014
6.152500e+04 0.0471014
6.153000e+04 0.0434783
6.153500e+04 0.0434783
6.154000e+04 0.0434783
6.154500e+04 0.0434783
6.155000e+04 0.0434783
6.155500e+04 0.0434783
6.156000e+04 0.0434783
6.156500e+04 0.0471014
6.157000e+04 0.0434783
6.157500e+04 0.0471014
6.158000e+04 0.0434783
6.158500e+04 0.0471014
6.159000e+04 0.0471014
6.159500e+04 0.0471014
6.160000e+04 0.0471014
6.160500e+04 0.0434783
6.161000e+04 0.0471014
6.161500e+04 0.0434783
6.162000e+04 0.0434783
6.162500e+04 0.0434783
6.163000e+04 0.0434783
6.163500e+04 0.0434783
6.164000e+04 0.0471014
6.164500e+04 0.0471014
6.165000e+04 0.0471014
6.165500e+04 0.0471014
6.166000e+04 0.0471014
6.166500e+04 0.0434783
6.167000e+04 0.0434783
6.167500e+04 0.0434783
6.168000e+04 0.0471014
6.168500e+04 0.0434783
6.169000e+04 0.0434783
6.169500e+04 0.0471014
6.170000e+04 0.0434783
6.170500e+04 0.0434783
6.171000e+04 0.0471014
6.171500e+04 0.0471014
6.172000e+04 0.0471014
6.172500e+04 0.0471014
6.173000e+04 0.0471014
6.173500e+04 0.0471014
6.174000e+04 0.0471014
6.174500e+04 0.0471014
6.175000e+04 0.0471014
6.175500e+04 0.0507246
6.176000e+04 0.0471014
6.176500e+04 0.0471014
6.177000e+04 0.0471014
6.177500e+04 0.0471014
6.178000e+04 0.0471014
6.178500e+04 0.0471014
6.179000e+04 0.0471014
6.179500e+04 0.0471014
6.180000e+04 0.0507246
6.180500e+04 0.0507246
6.181000e+04 0.0471014
6.181500e+04 0.0471014
6.182000e+04 0.0507246
6.182500e+04 0.0507246
6.183000e+04 0.0471014
6.183500e+04 0.0471014
6.184000e+04 0.0471014
6.184500e+04 0.0471014
6.185000e+04 0.0471014
6.185500e+04 0.0471014
6.186000e+04 0.0471014
6.186500e+04 0.0471014
6.187000e+04 0.0471014
6.187500e+04 0.0471014
6.188000e+04 0.0471014
6.188500e+04 0.0471014
6.189000e+04 0.0471014
6.189500e+04 0.0471014
6.190000e+04 0.0471014
6.190500e+04 0.0507246
6.191000e+04 0.0471014
6.191500e+04 0.0471014
6.192000e+04 0.0471014
6.192500e+04 0.0471014
6.193000e+04 0.0471014
6.193500e+04 0.0471014
6.194000e+04 0.0471014
6.194500e+04 0.0434783
6.195000e+04 0.0471014
6.195500e+04 0.0471014
6.196000e+04 0.0471014
6.196500e+04 0.0471014
6.197000e+04 0.0471014
6.197500e+04 0.0471014
6.198000e+04 0.0471014
6.198500e+04 0.0471014
6.199000e+04 0.0471014
6.199500e+04 0.0471014
6.200000e+04 0.0471014
6.200500e+04 0.0471014
6.201000e+04 0.0471014
6.201500e+04 0.0471014
6.202000e+04 0.0471014
6.202500e+04 0.0471014
6.203000e+04 0.0471014
6.203500e+04 0.0434783
6.204000e+04 0.0471014
6.204500e+04 0.0507246
6.205000e+04 0.0471014
6.205500e+04 0.0434783
6.206000e+04 0.0434783
6.206500e+04 0.0434783
6.207000e+04 0.0471014
6.207500e+04 0.0471014
6.208000e+04 0.0543478
6.208500e+04 0.0507246
6.209000e+04 0.0507246
6.209500e+04 0.0507246
6.210000e+04 0.0543478
6.210500e+04 0.0507246
6.211000e+04 0.0543478
6.211500e+04 0.0507246
6.212000e+04 0.0543478
6.212500e+04 0.0507246
6.213000e+04 0.0543478
6.213500e+04 0.0543478
6.214000e+04 0.0543478
6.214500e+04 0.0507246
6.215000e+04 0.0543478
6.215500e+04 0.0471014
6.216000e+04 0.0471014
6.216500e+04 0.0471014
6.217000e+04 0.0471014
6.217500e+04 0.0471014
6.218000e+04 0.0471014
6.218500e+04 0.0471014
6.219000e+04 0.0507246
6.219500e+04 0.0507246
6.220000e+04 0.0507246
6.220500e+04 0.0507246
6.221000e+04 0.0507246
6.221500e+04 0.0543478
6.222000e+04 0.0507246
6.222500e+04 0.0507246
6.223000e+04 0.0507246
6.223500e+04 0.0471014
6.224000e+04 0.0471014
6.224500e+04 0.0507246
6.225000e+04 0.0471014
6.225500e+04 0.0471014
6.226000e+04 0.0471014
6.226500e+04 0.0471014
6.227000e+04 0.0471014
6.227500e+04 0.0507246
6.228000e+04 0.0507246
6.228500e+04 0.0471014
6.229000e+04 0.0507246
6.229500e+04 0.0471014
6.230000e+04 0.0471014
6.230500e+04 0.0471014
6.231000e+04 0.0471014
6.231500e+04 0.0471014
6.232000e+04 0.0471014
6.232500e+04 0.0507246
6.233000e+04 0.0507246
6.233500e+04 0.0471014
6.234000e+04 0.0471014
6.234500e+04 0.0471014
6.235000e+04 0.0471014
6.235500e+04 0.0471014
6.236000e+04 0.0434783
6.236500e+04 0.0434783
6.237000e+04 0.0434783
6.237500e+04 0.0434783
6.238000e+04 0.0471014
6.238500e+04 0.0434783
6.239000e+04 0.0434783
6.239500e+04 0.0434783
6.240000e+04 0.0434783
6.240500e+04 0.0434783
6.241000e+04 0.0434783
6.241500e+04 0.0434783
6.242000e+04 0.0434783
6.242500e+04 0.0434783
6.243000e+04 0.0434783
6.243500e+04 0.0434783
6.244000e+04 0.0434783
6.244500e+04 0.0434783
6.245000e+04 0.0434783
6.245500e+04 0.0434783
6.246000e+04 0.0434783
6.246500e+04 0.0434783
6.247000e+04 0.0434783
6.247500e+04 0.0434783
6.248000e+04 0.0434783
6.248500e+04 0.0434783
6.249000e+04 0.0434783
6.249500e+04 0.0434783
6.250000e+04 0.0434783
6.250500e+04 0.0471014
6.251000e+04 0.0434783
6.251500e+04 0.0507246
6.252000e+04 0.0507246
6.252500e+04 0.0507246
6.253000e+04 0.0507246
6.253500e+04 0.0471014
6.254000e+04 0.0471014
6.254500e+04 0.0471014
6.255000e+04 0.0471014
6.255500e+04 0.0471014
6.256000e+04 0.0471014
6.256500e+04 0.0507246
6.257000e+04 0.0507246
6.257500e+04 0.0507246
6.258000e+04 0.0507246
6.258500e+04 0.0507246
6.259000e+04 0.0507246
6.259500e+04 0.0507246
6.260000e+04 0.0507246
6.260500e+04 0.0507246
6.261000e+04 0.0507246
6.261500e+04 0.0543478
6.262000e+04 0.0543478
6.262500e+04 0.0543478
6.263000e+04 0.0543478
6.263500e+04 0.0507246
6.264000e+04 0.0507246
6.264500e+04 0.0507246
6.265000e+04 0.0507246
6.265500e+04 0.0543478
6.266000e+04 0.0471014
6.266500e+04 0.0507246
6.267000e+04 0.0471014
6.267500e+04 0.0543478
6.268000e+04 0.0543478
6.268500e+04 0.0507246
6.269000e+04 0.0507246
6.269500e+04 0.0543478
6.270000e+04 0.0543478
6.270500e+04 0.0543478
6.271000e+04 0.0507246
6.271500e+04 0.0507246
6.272000e+04 0.0471014
6.272500e+04 0.0507246
6.273000e+04 0.0507246
6.273500e+04 0.0507246
6.274000e+04 0.0507246
6.274500e+04 0.0507246
6.275000e+04 0.0507246
6.275500e+04 0.0507246
6.276000e+04 0.0507246
6.276500e+04 0.0543478
6.277000e+04 0.0507246
6.277500e+04 0.0471014
6.278000e+04 0.0507246
6.278500e+04 0.0507246
6.279000e+04 0.0471014
6.279500e+04 0.0471014
6.280000e+04 0.0471014
6.280500e+04 0.0471014
6.281000e+04 0.0471014
6.281500e+04 0.0471014
6.282000e+04 0.0434783
6.282500e+04 0.0434783
6.283000e+04 0.0434783
6.283500e+04 0.0434783
6.284000e+04 0.0471014
6.284500e+04 0.0507246
6.285000e+04 0.0471014
6.285500e+04 0.0434783
6.286000e+04 0.0434783
6.286500e+04 0.0434783
6.287000e+04 0.0471014
6.287500e+04 0.0434783
6.288000e+04 0.0434783
6.288500e+04 0.0434783
6.289000e+04 0.0434783
6.289500e+04 0.0434783
6.290000e+04 0.0471014
6.290500e+04 0.0471014
6.291000e+04 0.0471014
6.291500e+04 0.0471014
6.292000e+04 0.0471014
6.292500e+04 0.0471014
6.293000e+04 0.0507246
6.293500e+04 0.0507246
6.294000e+04 0.0507246
6.294500e+04 0.0507246
6.295000e+04 0.0507246
6.295500e+04 0.0507246
6.296000e+04 0.0507246
6.296500e+04 0.0507246
6.297000e+04 0.0507246
6.297500e+04 0.0507246
6.298000e+04 0.0507246
6.298500e+04 0.0507246
6.299000e+04 0.0507246
6.299500e+04 0.0507246
6.300000e+04 0.0507246
6.300500e+04 0.0507246
6.301000e+04 0.0507246
6.301500e+04 0.0507246
6.302000e+04 0.0507246
6.302500e+04 0.0507246
6.303000e+04 0.0507246
6.303500e+04 0.0507246
6.304000e+04 0.0507246
6.304500e+04 0.0507246
6.305000e+04 0.0507246
6.305500e+04 0.0507246
6.306000e+04 0.0507246
6.306500e+04 0.0507246
6.307000e+04 0.0507246
6.307500e+04 0.0507246
6.308000e+04 0.0507246
6.308500e+04 0.0507246
6.309000e+04 0.0507246
6.309500e+04 0.0543478
6.310000e+04 0.0507246
6.310500e+04 0.0543478
6.311000e+04 0.0543478
6.311500e+04 0.0543478
6.312000e+04 0.0507246
6.312500e+04 0.0507246
6.313000e+04 0.0507246
6.313500e+04 0.0507246
6.314000e+04 0.0507246
6.314500e+04 0.0471014
6.315000e+04 0.057971
6.315500e+04 0.0543478
6.316000e+04 0.0507246
6.316500e+04 0.0507246
6.317000e+04 0.0543478
6.317500e+04 0.0507246
6.318000e+04 0.0543478
6.318500e+04 0.0507246
6.319000e+04 0.0507246
6.319500e+04 0.0543478
6.320000e+04 0.0543478
6.320500e+04 0.0507246
6.321000e+04 0.0543478
6.321500e+04 0.057971
6.322000e+04 0.0543478
6.322500e+04 0.0543478
6.323000e+04 0.057971
6.323500e+04 0.057971
6.324000e+04 0.0543478
6.324500e+04 0.0543478
6.325000e+04 0.0543478
6.325500e+04 0.0507246
6.326000e+04 0.0507246
6.326500e+04 0.0507246
6.327000e+04 0.0543478
6.327500e+04 0.0543478
6.328000e+04 0.0507246
6.328500e+04 0.0507246
6.329000e+04 0.0507246
6.329500e+04 0.0543478
6.330000e+04 0.0543478
6.330500e+04 0.0543478
6.331000e+04 0.0507246
6.331500e+04 0.0543478
6.332000e+04 0.0543478
6.332500e+04 0.057971
6.333000e+04 0.0543478
6.333500e+04 0.057971
6.334000e+04 0.057971
6.334500e+04 0.0615942
6.335000e+04 0.0543478
6.335500e+04 0.0507246
6.336000e+04 0.0507246
6.336500e+04 0.0543478
6.337000e+04 0.0507246
6.337500e+04 0.0507246
6.338000e+04 0.057971
6.338500e+04 0.057971
6.339000e+04 0.057971
6.339500e+04 0.0543478
6.340000e+04 0.0507246
6.340500e+04 0.0507246
6.341000e+04 0.0507246
6.341500e+04 0.0543478
6.342000e+04 0.0543478
6.342500e+04 0.0507246
6.343000e+04 0.0507246
6.343500e+04 0.0471014
6.344000e+04 0.0471014
6.344500e+04 0.0471014
6.345000e+04 0.0507246
6.345500e+04 0.0471014
6.346000e+04 0.0471014
6.346500e+04 0.0507246
6.347000e+04 0.0507246
6.347500e+04 0.0543478
6.348000e+04 0.0543478
6.348500e+04 0.0507246
6.349000e+04 0.0543478
6.349500e+04 0.0543478
6.350000e+04 0.0543478
6.350500e+04 0.0471014
6.351000e+04 0.0543478
6.351500e+04 0.0543478
6.352000e+04 0.0471014
6.352500e+04 0.0543478
6.353000e+04 0.0543478
6.353500e+04 0.0543478
6.354000e+04 0.0543478
6.354500e+04 0.0543478
6.355000e+04 0.0543478
6.355500e+04 0.0543478
6.356000e+04 0.0543478
6.356500e+04 0.0543478
6.357000e+04 0.0543478
6.357500e+04 0.0543478
6.358000e+04 0.0543478
6.358500e+04 0.0507246
6.359000e+04 0.0543478
6.359500e+04 0.0543478
6.360000e+04 0.0543478
6.360500e+04 0.0543478
6.361000e+04 0.0507246
6.361500e+04 0.0543478
6.362000e+04 0.0543478
6.362500e+04 0.0543478
6.363000e+04 0.0543478
6.363500e+04 0.0507246
6.364000e+04 0.0471014
6.364500e+04 0.0507246
6.365000e+04 0.0507246
6.365500e+04 0.0507246
6.366000e+04 0.0507246
6.366500e+04 0.0507246
6.367000e+04 0.0507246
6.367500e+04 0.0507246
6.368000e+04 0.0507246
6.368500e+04 0.0507246
6.369000e+04 0.0507246
6.369500e+04 0.0507246
6.370000e+04 0.0507246
6.370500e+04 0.0507246
6.371000e+04 0.0507246
6.371500e+04 0.0543478
6.372000e+04 0.0507246
6.372500e+04 0.0507246
6.373000e+04 0.0507246
6.373500e+04 0.0507246
6.374000e+04 0.0507246
6.374500e+04 0.0507246
6.375000e+04 0.0507246
6.375500e+04 0.0507246
6.376000e+04 0.0507246
6.376500e+04 0.0507246
6.377000e+04 0.0507246
6.377500e+04 0.0507246
6.378000e+04 0.0507246
6.378500e+04 0.0507246
6.379000e+04 0.0507246
6.379500e+04 0.0507246
6.380000e+04 0.0471014
6.380500e+04 0.0507246
6.381000e+04 0.0471014
6.381500e+04 0.0434783
6.382000e+04 0.0434783
6.382500e+04 0.0434783
6.383000e+04 0.0434783
6.383500e+04 0.0434783
6.384000e+04 0.0434783
6.384500e+04 0.0434783
6.385000e+04 0.0471014
6.385500e+04 0.0471014
6.386000e+04 0.0434783
6.386500e+04 0.0434783
6.387000e+04 0.0471014
6.387500e+04 0.0471014
6.388000e+04 0.0471014
6.388500e+04 0.0471014
6.389000e+04 0.0471014
6.389500e+04 0.0471014
6.390000e+04 0.0507246
6.390500e+04 0.0471014
6.391000e+04 0.0507246
6.391500e+04 0.0471014
6.392000e+04 0.0471014
6.392500e+04 0.0471014
6.393000e+04 0.0471014
6.393500e+04 0.0471014
6.394000e+04 0.0471014
6.394500e+04 0.0471014
6.395000e+04 0.0471014
6.395500e+04 0.0507246
6.396000e+04 0.0507246
6.396500e+04 0.0471014
6.397000e+04 0.0471014
6.397500e+04 0.0471014
6.398000e+04 0.0507246
6.398500e+04 0.0471014
6.399000e+04 0.0471014
6.399500e+04 0.0471014
6.400000e+04 0.0471014
6.400500e+04 0.0507246
6.401000e+04 0.0471014
6.401500e+04 0.0471014
6.402000e+04 0.0471014
6.402500e+04 0.0471014
6.403000e+04 0.0434783
6.403500e+04 0.0471014
6.404000e+04 0.0471014
6.404500e+04 0.0471014
6.405000e+04 0.0471014
6.405500e+04 0.0471014
6.406000e+04 0.0471014
6.406500e+04 0.0471014
6.407000e+04 0.0471014
6.407500e+04 0.0471014
6.408000e+04 0.0434783
6.408500e+04 0.0434783
6.409000e+04 0.0471014
6.409500e+04 0.0434783
6.410000e+04 0.0434783
6.410500e+04 0.0434783
6.411000e+04 0.0434783
6.411500e+04 0.0434783
6.412000e+04 0.0434783
6.412500e+04 0.0434783
6.413000e+04 0.0471014
6.413500e+04 0.0434783
6.414000e+04 0.0471014
6.414500e+04 0.0434783
6.415000e+04 0.0434783
6.415500e+04 0.0434783
6.416000e+04 0.0434783
6.416500e+04 0.0434783
6.417000e+04 0.0434783
6.417500e+04 0.0434783
6.418000e+04 0.0434783
6.418500e+04 0.0398551
6.419000e+04 0.0434783
6.419500e+04 0.0434783
6.420000e+04 0.0434783
6.420500e+04 0.0398551
6.421000e+04 0.0434783
6.421500e+04 0.0434783
6.422000e+04 0.0434783
6.422500e+04 0.0434783
6.423000e+04 0.0434783
6.423500e+04 0.0398551
6.424000e+04 0.0398551
6.424500e+04 0.0398551
6.425000e+04 0.0398551
6.425500e+04 0.0398551
6.426000e+04 0.0434783
6.426500e+04 0.0398551
6.427000e+04 0.0434783
6.427500e+04 0.0398551
6.428000e+04 0.0398551
6.428500e+04 0.0398551
6.429000e+04 0.0398551
6.429500e+04 0.0398551
6.430000e+04 0.0434783
6.430500e+04 0.0434783
6.431000e+04 0.0398551
6.431500e+04 0.0398551
6.432000e+04 0.0398551
6.432500e+04 0.0434783
6.433000e+04 0.0434783
6.433500e+04 0.0434783
6.434000e+04 0.0398551
6.434500e+04 0.0434783
6.435000e+04 0.0398551
6.435500e+04 0.0434783
6.436000e+04 0.0434783
6.436500e+04 0.0434783
6.437000e+04 0.0434783
6.437500e+04 0.0434783
6.438000e+04 0.0434783
6.438500e+04 0.0434783
6.439000e+04 0.0434783
6.439500e+04 0.0471014
6.440000e+04 0.0434783
6.440500e+04 0.0434783
6.441000e+04 0.0434783
6.441500e+04 0.0434783
6.442000e+04 0.0434783
6.442500e+04 0.0434783
6.443000e+04 0.0471014
6.443500e+04 0.0434783
6.444000e+04 0.0471014
6.444500e+04 0.0507246
6.445000e+04 0.0471014
6.445500e+04 0.0471014
6.446000e+04 0.0507246
6.446500e+04 0.0507246
6.447000e+04 0.0507246
6.447500e+04 0.0471014
6.448000e+04 0.0507246
6.448500e+04 0.0471014
6.449000e+04 0.0471014
6.449500e+04 0.0471014
6.450000e+04 0.0507246
6.450500e+04 0.0507246
6.451000e+04 0.0471014
6.451500e+04 0.0471014
6.452000e+04 0.0471014
6.452500e+04 0.0471014
6.453000e+04 0.0471014
6.453500e+04 0.0471014
6.454000e+04 0.0434783
6.454500e+04 0.0434783
6.455000e+04 0.0434783
6.455500e+04 0.0471014
6.456000e+04 0.0471014
6.456500e+04 0.0471014
6.457000e+04 0.0471014
6.457500e+04 0.0471014
6.458000e+04 0.0471014
6.458500e+04 0.0471014
6.459000e+04 0.0434783
6.459500e+04 0.0471014
6.460000e+04 0.0507246
6.460500e+04 0.0507246
6.461000e+04 0.0471014
6.461500e+04 0.0471014
6.462000e+04 0.0471014
6.462500e+04 0.0471014
6.463000e+04 0.0543478
6.463500e+04 0.0434783
6.464000e+04 0.0471014
6.464500e+04 0.0471014
6.465000e+04 0.0471014
6.465500e+04 0.0471014
6.466000e+04 0.0471014
6.466500e+04 0.0471014
6.467000e+04 0.0471014
6.467500e+04 0.0507246
6.468000e+04 0.0471014
6.468500e+04 0.0507246
6.469000e+04 0.0471014
6.469500e+04 0.0471014
6.470000e+04 0.0434783
6.470500e+04 0.0434783
6.471000e+04 0.0434783
6.471500e+04 0.0434783
6.472000e+04 0.0434783
6.472500e+04 0.0434783
6.473000e+04 0.0434783
6.473500e+04 0.0434783
6.474000e+04 0.0471014
6.474500e+04 0.0471014
6.475000e+04 0.0434783
6.475500e+04 0.0471014
6.476000e+04 0.0434783
6.476500e+04 0.0434783
6.477000e+04 0.0434783
6.477500e+04 0.0471014
6.478000e+04 0.0471014
6.478500e+04 0.0471014
6.479000e+04 0.0434783
6.479500e+04 0.0471014
6.480000e+04 0.0434783
6.480500e+04 0.0434783
6.481000e+04 0.0434783
6.481500e+04 0.0434783
6.482000e+04 0.0434783
6.482500e+04 0.0434783
6.483000e+04 0.0434783
6.483500e+04 0.0434783
6.484000e+04 0.0434783
6.484500e+04 0.0434783
6.485000e+04 0.0471014
6.485500e+04 0.0471014
6.486000e+04 0.0471014
6.486500e+04 0.0471014
6.487000e+04 0.0471014
6.487500e+04 0.0471014
6.488000e+04 0.0471014
6.488500e+04 0.0507246
6.489000e+04 0.0507246
6.489500e+04 0.0507246
6.490000e+04 0.0507246
6.490500e+04 0.0507246
6.491000e+04 0.0471014
6.491500e+04 0.0434783
6.492000e+04 0.0471014
6.492500e+04 0.0507246
6.493000e+04 0.0471014
6.493500e+04 0.0471014
6.494000e+04 0.0507246
6.494500e+04 0.0507246
6.495000e+04 0.0507246
6.495500e+04 0.0543478
6.496000e+04 0.0543478
6.496500e+04 0.0507246
6.497000e+04 0.0507246
6.497500e+04 0.0543478
6.498000e+04 0.0543478
6.498500e+04 0.0543478
6.499000e+04 0.0543478
6.499500e+04 0.0543478
6.500000e+04 0.0543478
6.500500e+04 0.0543478
6.501000e+04 0.0543478
6.501500e+04 0.0543478
6.502000e+04 0.0543478
6.502500e+04 0.0543478
6.503000e+04 0.0507246
6.503500e+04 0.0471014
6.504000e+04 0.0471014
6.504500e+04 0.0507246
6.505000e+04 0.0507246
6.505500e+04 0.0507246
6.506000e+04 0.0507246
6.506500e+04 0.0507246
6.507000e+04 0.0471014
6.507500e+04 0.0471014
6.508000e+04 0.0507246
6.508500e+04 0.0471014
6.509000e+04 0.0471014
6.509500e+04 0.0471014
6.510000e+04 0.0471014
6.510500e+04 0.0507246
6.511000e+04 0.0471014
6.511500e+04 0.0507246
6.512000e+04 0.0471014
6.512500e+04 0.0434783
6.513000e+04 0.0507246
6.513500e+04 0.0507246
6.514000e+04 0.0507246
6.514500e+04 0.0471014
6.515000e+04 0.0471014
6.515500e+04 0.0471014
6.516000e+04 0.0471014
6.516500e+04 0.0434783
6.517000e+04 0.0471014
6.517500e+04 0.0434783
6.518000e+04 0.0434783
6.518500e+04 0.0434783
6.519000e+04 0.0434783
6.519500e+04 0.0434783
6.520000e+04 0.0471014
6.520500e+04 0.0434783
6.521000e+04 0.0471014
6.521500e+04 0.0434783
6.522000e+04 0.0434783
6.522500e+04 0.0507246
6.523000e+04 0.0471014
6.523500e+04 0.0471014
6.524000e+04 0.0434783
6.524500e+04 0.0471014
6.525000e+04 0.0471014
6.525500e+04 0.0507246
6.526000e+04 0.0471014
6.526500e+04 0.0471014
6.527000e+04 0.0471014
6.527500e+04 0.0543478
6.528000e+04 0.0507246
6.528500e+04 0.0471014
6.529000e+04 0.0471014
6.529500e+04 0.0507246
6.530000e+04 0.0471014
6.530500e+04 0.0471014
6.531000e+04 0.0507246
6.531500e+04 0.0507246
6.532000e+04 0.0507246
6.532500e+04 0.0507246
6.533000e+04 0.0507246
6.533500e+04 0.0471014
6.534000e+04 0.0471014
6.534500e+04 0.0471014
6.535000e+04 0.0507246
6.535500e+04 0.0471014
6.536000e+04 0.0471014
6.536500e+04 0.0543478
6.537000e+04 0.0543478
6.537500e+04 0.0507246
6.538000e+04 0.0471014
6.538500e+04 0.0471014
6.539000e+04 0.0434783
6.539500e+04 0.0471014
6.540000e+04 0.0471014
6.540500e+04 0.0507246
6.541000e+04 0.0471014
6.541500e+04 0.0471014
6.542000e+04 0.0471014
6.542500e+04 0.0471014
6.543000e+04 0.0507246
6.543500e+04 0.0507246
6.544000e+04 0.0507246
6.544500e+04 0.0507246
6.545000e+04 0.0507246
6.545500e+04 0.0507246
6.546000e+04 0.0507246
6.546500e+04 0.0507246
6.547000e+04 0.0507246
6.547500e+04 0.0507246
6.548000e+04 0.0507246
6.548500e+04 0.0507246
6.549000e+04 0.0543478
6.549500e+04 0.0507246
6.550000e+04 0.0507246
6.550500e+04 0.0507246
6.551000e+04 0.0507246
6.551500e+04 0.0507246
6.552000e+04 0.0507246
6.552500e+04 0.0507246
6.553000e+04 0.0543478
6.553500e+04 0.0471014
6.554000e+04 0.0543478
6.554500e+04 0.0543478
6.555000e+04 0.0543478
6.555500e+04 0.0543478
6.556000e+04 0.0507246
6.556500e+04 0.0507246
6.557000e+04 0.0543478
6.557500e+04 0.0543478
6.558000e+04 0.0543478
6.558500e+04 0.0543478
6.559000e+04 0.0543478
6.559500e+04 0.0543478
6.560000e+04 0.0507246
6.560500e+04 0.0543478
6.561000e+04 0.0543478
6.561500e+04 0.0543478
6.562000e+04 0.0543478
6.562500e+04 0.0543478
6.563000e+04 0.0543478
6.563500e+04 0.0543478
6.564000e+04 0.0507246
6.564500e+04 0.0543478
6.565000e+04 0.0543478
6.565500e+04 0.0543478
6.566000e+04 0.0507246
6.566500e+04 0.0543478
6.567000e+04 0.0543478
6.567500e+04 0.0543478
6.568000e+04 0.0543478
6.568500e+04 0.0543478
6.569000e+04 0.0543478
6.569500e+04 0.0543478
6.570000e+04 0.0543478
6.570500e+04 0.0507246
6.571000e+04 0.0507246
6.571500e+04 0.0507246
6.572000e+04 0.0507246
6.572500e+04 0.0543478
6.573000e+04 0.0543478
6.573500e+04 0.0543478
6.574000e+04 0.0543478
6.574500e+04 0.0543478
6.575000e+04 0.0543478
6.575500e+04 0.0543478
6.576000e+04 0.057971
6.576500e+04 0.057971
6.577000e+04 0.057971
6.577500e+04 0.057971
6.578000e+04 0.057971
6.578500e+04 0.057971
6.579000e+04 0.057971
6.579500e+04 0.0543478
6.580000e+04 0.0543478
6.580500e+04 0.0543478
6.581000e+04 0.057971
6.581500e+04 0.0543478
6.582000e+04 0.057971
6.582500e+04 0.057971
6.583000e+04 0.0543478
6.583500e+04 0.057971
6.584000e+04 0.0543478
6.584500e+04 0.0543478
6.585000e+04 0.0543478
6.585500e+04 0.0543478
6.586000e+04 0.0543478
6.586500e+04 0.0543478
6.587000e+04 0.0543478
6.587500e+04 0.0543478
6.588000e+04 0.0543478
6.588500e+04 0.0543478
6.589000e+04 0.0543478
6.589500e+04 0.057971
6.590000e+04 0.057971
6.590500e+04 0.0543478
6.591000e+04 0.0543478
6.591500e+04 0.0543478
6.592000e+04 0.0543478
6.592500e+04 0.0543478
6.593000e+04 0.0543478
6.593500e+04 0.0543478
6.594000e+04 0.0543478
6.594500e+04 0.0543478
6.595000e+04 0.0543478
6.595500e+04 0.0543478
6.596000e+04 0.057971
6.596500e+04 0.057971
6.597000e+04 0.0615942
6.597500e+04 0.0615942
6.598000e+04 0.057971
6.598500e+04 0.057971
6.599000e+04 0.0615942
6.599500e+04 0.057971
6.600000e+04 0.057971
6.600500e+04 0.0615942
6.601000e+04 0.0615942
6.601500e+04 0.057971
6.602000e+04 0.0543478
6.602500e+04 0.0543478
6.603000e+04 0.0507246
6.603500e+04 0.057971
6.604000e+04 0.0615942
6.604500e+04 0.057971
6.605000e+04 0.057971
6.605500e+04 0.0615942
6.606000e+04 0.0615942
6.606500e+04 0.0615942
6.607000e+04 0.0543478
6.607500e+04 0.057971
6.608000e+04 0.057971
6.608500e+04 0.057971
6.609000e+04 0.057971
6.609500e+04 0.0543478
6.610000e+04 0.0543478
6.610500e+04 0.0543478
6.611000e+04 0.057971
6.611500e+04 0.0543478
6.612000e+04 0.0615942
6.612500e+04 0.0543478
6.613000e+04 0.0543478
6.613500e+04 0.0615942
6.614000e+04 0.057971
6.614500e+04 0.0543478
6.615000e+04 0.057971
6.615500e+04 0.057971
6.616000e+04 0.057971
6.616500e+04 0.057971
6.617000e+04 0.0615942
6.617500e+04 0.057971
6.618000e+04 0.0615942
6.618500e+04 0.0615942
6.619000e+04 0.0615942
6.619500e+04 0.0615942
6.620000e+04 0.0615942
6.620500e+04 0.0615942
6.621000e+04 0.0615942
6.621500e+04 0.0615942
6.622000e+04 0.0615942
6.622500e+04 0.057971
6.623000e+04 0.057971
6.623500e+04 0.057971
6.624000e+04 0.057971
6.624500e+04 0.057971
6.625000e+04 0.057971
6.625500e+04 0.0615942
6.626000e+04 0.057971
6.626500e+04 0.057971
6.627000e+04 0.057971
6.627500e+04 0.057971
6.628000e+04 0.057971
6.628500e+04 0.057971
6.629000e+04 0.057971
6.629500e+04 0.057971
6.630000e+04 0.0615942
6.630500e+04 0.057971
6.631000e+04 0.0615942
6.631500e+04 0.0615942
6.632000e+04 0.057971
6.632500e+04 0.0615942
6.633000e+04 0.0615942
6.633500e+04 0.0615942
6.634000e+04 0.0652174
6.634500e+04 0.0652174
6.635000e+04 0.0615942
6.635500e+04 0.057971
6.636000e+04 0.0615942
6.636500e+04 0.0615942
6.637000e+04 0.057971
6.637500e+04 0.057971
6.638000e+04 0.057971
6.638500e+04 0.0615942
6.639000e+04 0.0543478
6.639500e+04 0.0543478
6.640000e+04 0.0615942
6.640500e+04 0.0615942
6.641000e+04 0.057971
6.641500e+04 0.057971
6.642000e+04 0.057971
6.642500e+04 0.057971
6.643000e+04 0.057971
6.643500e+04 0.057971
6.644000e+04 0.0507246
6.644500e+04 0.0615942
6.645000e+04 0.0615942
6.645500e+04 0.0615942
6.646000e+04 0.057971
6.646500e+04 0.057971
6.647000e+04 0.057971
6.647500e+04 0.057971
6.648000e+04 0.0615942
6.648500e+04 0.0543478
6.649000e+04 0.0543478
6.649500e+04 0.0543478
6.650000e+04 0.0543478
6.650500e+04 0.0543478
6.651000e+04 0.057971
6.651500e+04 0.0543478
6.652000e+04 0.0543478
6.652500e+04 0.057971
6.653000e+04 0.057971
6.653500e+04 0.057971
6.654000e+04 0.057971
6.654500e+04 0.057971
6.655000e+04 0.0543478
6.655500e+04 0.0543478
6.656000e+04 0.0543478
6.656500e+04 0.0543478
6.657000e+04 0.0543478
6.657500e+04 0.0543478
6.658000e+04 0.0543478
6.658500e+04 0.0543478
6.659000e+04 0.0543478
6.659500e+04 0.057971
6.660000e+04 0.0543478
6.660500e+04 0.0543478
6.661000e+04 0.0543478
6.661500e+04 0.0543478
6.662000e+04 0.0543478
6.662500e+04 0.0543478
6.663000e+04 0.0507246
6.663500e+04 0.0543478
6.664000e+04 0.0543478
6.664500e+04 0.0507246
6.665000e+04 0.0507246
6.665500e+04 0.0507246
6.666000e+04 0.0543478
6.666500e+04 0.0543478
6.667000e+04 0.057971
6.667500e+04 0.057971
6.668000e+04 0.057971
6.668500e+04 0.057971
6.669000e+04 0.057971
6.669500e+04 0.0615942
6.670000e+04 0.057971
6.670500e+04 0.057971
6.671000e+04 0.0652174
6.671500e+04 0.0615942
6.672000e+04 0.0615942
6.672500e+04 0.0615942
6.673000e+04 0.057971
6.673500e+04 0.0615942
6.674000e+04 0.0543478
6.674500e+04 0.057971
6.675000e+04 0.057971
6.675500e+04 0.0543478
6.676000e+04 0.0543478
6.676500e+04 0.057971
6.677000e+04 0.0543478
6.677500e+04 0.057971
6.678000e+04 0.057971
6.678500e+04 0.057971
6.679000e+04 0.057971
6.679500e+04 0.057971
6.680000e+04 0.057971
6.680500e+04 0.0615942
6.681000e+04 0.0615942
6.681500e+04 0.057971
6.682000e+04 0.057971
6.682500e+04 0.057971
6.683000e+04 0.057971
6.683500e+04 0.0615942
6.684000e+04 0.0615942
6.684500e+04 0.057971
6.685000e+04 0.057971
6.685500e+04 0.0652174
6.686000e+04 0.057971
6.686500e+04 0.057971
6.687000e+04 0.0615942
6.687500e+04 0.0615942
6.688000e+04 0.057971
6.688500e+04 0.057971
6.689000e+04 0.057971
6.689500e+04 0.057971
6.690000e+04 0.057971
6.690500e+04 0.057971
6.691000e+04 0.0615942
6.691500e+04 0.0615942
6.692000e+04 0.0652174
6.692500e+04 0.0615942
6.693000e+04 0.0615942
6.693500e+04 0.0615942
6.694000e+04 0.0615942
6.694500e+04 0.0615942
6.695000e+04 0.0615942
6.695500e+04 0.0615942
6.696000e+04 0.0615942
6.696500e+04 0.0615942
6.697000e+04 0.0615942
6.697500e+04 0.057971
6.698000e+04 0.057971
6.698500e+04 0.057971
6.699000e+04 0.057971
6.699500e+04 0.057971
6.700000e+04 0.0543478
6.700500e+04 0.057971
6.701000e+04 0.057971
6.701500e+04 0.057971
6.702000e+04 0.057971
6.702500e+04 0.057971
6.703000e+04 0.057971
6.703500e+04 0.057971
6.704000e+04 0.0615942
6.704500e+04 0.0615942
6.705000e+04 0.057971
6.705500e+04 0.057971
6.706000e+04 0.0543478
6.706500e+04 0.057971
6.707000e+04 0.0543478
6.707500e+04 0.0543478
6.708000e+04 0.0543478
6.708500e+04 0.057971
6.709000e+04 0.057971
6.709500e+04 0.057971
6.710000e+04 0.057971
6.710500e+04 0.057971
6.711000e+04 0.0652174
6.711500e+04 0.057971
6.712000e+04 0.0652174
6.712500e+04 0.0615942
6.713000e+04 0.0615942
6.713500e+04 0.0652174
6.714000e+04 0.0615942
6.714500e+04 0.0652174
6.715000e+04 0.0652174
6.715500e+04 0.057971
6.716000e+04 0.057971
6.716500e+04 0.0615942
6.717000e+04 0.0615942
6.717500e+04 0.0615942
6.718000e+04 0.057971
6.718500e+04 0.0615942
6.719000e+04 0.0615942
6.719500e+04 0.0615942
6.720000e+04 0.0615942
6.720500e+04 0.0615942
6.721000e+04 0.057971
6.721500e+04 0.057971
6.722000e+04 0.057971
6.722500e+04 0.0543478
6.723000e+04 0.057971
6.723500e+04 0.0543478
6.724000e+04 0.0543478
6.724500e+04 0.057971
6.725000e+04 0.0615942
6.725500e+04 0.0615942
6.726000e+04 0.0615942
6.726500e+04 0.0615942
6.727000e+04 0.0615942
6.727500e+04 0.0615942
6.728000e+04 0.0615942
6.728500e+04 0.0615942
6.729000e+04 0.0652174
6.729500e+04 0.0652174
6.730000e+04 0.0615942
6.730500e+04 0.0652174
6.731000e+04 0.0652174
6.731500e+04 0.0652174
6.732000e+04 0.0652174
6.732500e+04 0.0652174
6.733000e+04 0.0615942
6.733500e+04 0.0615942
6.734000e+04 0.0652174
6.734500e+04 0.0652174
6.735000e+04 0.0652174
6.735500e+04 0.0652174
6.736000e+04 0.0652174
6.736500e+04 0.0615942
6.737000e+04 0.057971
6.737500e+04 0.0652174
6.738000e+04 0.0652174
6.738500e+04 0.0652174
6.739000e+04 0.0652174
6.739500e+04 0.0652174
6.740000e+04 0.0615942
6.740500e+04 0.0615942
6.741000e+04 0.0615942
6.741500e+04 0.0615942
6.742000e+04 0.0615942
6.742500e+04 0.057971
6.743000e+04 0.0615942
6.743500e+04 0.0615942
6.744000e+04 0.0615942
6.744500e+04 0.0615942
6.745000e+04 0.0615942
6.745500e+04 0.0615942
6.746000e+04 0.057971
6.746500e+04 0.0615942
6.747000e+04 0.0615942
6.747500e+04 0.0615942
6.748000e+04 0.0615942
6.748500e+04 0.0652174
6.749000e+04 0.0615942
6.749500e+04 0.0615942
6.750000e+04 0.0615942
6.750500e+04 0.0615942
6.751000e+04 0.0615942
6.751500e+04 0.0615942
6.752000e+04 0.0615942
6.752500e+04 0.0615942
6.753000e+04 0.057971
6.753500e+04 0.057971
6.754000e+04 0.0615942
6.754500e+04 0.0615942
6.755000e+04 0.057971
6.755500e+04 0.057971
6.756000e+04 0.057971
6.756500e+04 0.057971
6.757000e+04 0.057971
6.757500e+04 0.057971
6.758000e+04 0.057971
6.758500e+04 0.057971
6.759000e+04 0.0543478
6.759500e+04 0.0615942
6.760000e+04 0.057971
6.760500e+04 0.057971
6.761000e+04 0.0543478
6.761500e+04 0.0543478
6.762000e+04 0.0543478
6.762500e+04 0.0543478
6.763000e+04 0.0543478
6.763500e+04 0.0543478
6.764000e+04 0.0543478
6.764500e+04 0.0543478
6.765000e+04 0.0543478
6.765500e+04 0.0543478
6.766000e+04 0.0543478
6.766500e+04 0.0543478
6.767000e+04 0.0543478
6.767500e+04 0.0543478
6.768000e+04 0.0543478
6.768500e+04 0.0543478
6.769000e+04 0.0543478
6.769500e+04 0.057971
6.770000e+04 0.0543478
6.770500e+04 0.0543478
6.771000e+04 0.0543478
6.771500e+04 0.0543478
6.772000e+04 0.0543478
6.772500e+04 0.0543478
6.773000e+04 0.0543478
6.773500e+04 0.0543478
6.774000e+04 0.0543478
6.774500e+04 0.057971
6.775000e+04 0.057971
6.775500e+04 0.057971
6.776000e+04 0.057971
6.776500e+04 0.057971
6.777000e+04 0.057971
6.777500e+04 0.0615942
6.778000e+04 0.057971
6.778500e+04 0.0615942
6.779000e+04 0.057971
6.779500e+04 0.057971
6.780000e+04 0.0615942
6.780500e+04 0.0615942
6.781000e+04 0.057971
6.781500e+04 0.0615942
6.782000e+04 0.057971
6.782500e+04 0.057971
6.783000e+04 0.0615942
6.783500e+04 0.0615942
6.784000e+04 0.0615942
6.784500e+04 0.0615942
6.785000e+04 0.0615942
6.785500e+04 0.0615942
6.786000e+04 0.057971
6.786500e+04 0.0615942
6.787000e+04 0.0615942
6.787500e+04 0.057971
6.788000e+04 0.057971
6.788500e+04 0.057971
6.789000e+04 0.0543478
6.789500e+04 0.0543478
6.790000e+04 0.057971
6.790500e+04 0.057971
6.791000e+04 0.057971
6.791500e+04 0.057971
6.792000e+04 0.057971
6.792500e+04 0.057971
6.793000e+04 0.057971
6.793500e+04 0.057971
6.794000e+04 0.0615942
6.794500e+04 0.0615942
6.795000e+04 0.0543478
6.795500e+04 0.0543478
6.796000e+04 0.0543478
6.796500e+04 0.0543478
6.797000e+04 0.0543478
6.797500e+04 0.0543478
6.798000e+04 0.0543478
6.798500e+04 0.0543478
6.799000e+04 0.057971
6.799500e+04 0.057971
6.800000e+04 0.0543478
6.800500e+04 0.057971
6.801000e+04 0.0543478
6.801500e+04 0.0543478
6.802000e+04 0.0543478
6.802500e+04 0.0543478
6.803000e+04 0.0543478
6.803500e+04 0.0543478
6.804000e+04 0.0543478
6.804500e+04 0.0543478
6.805000e+04 0.0543478
6.805500e+04 0.0507246
6.806000e+04 0.0543478
6.806500e+04 0.0543478
6.807000e+04 0.0543478
6.807500e+04 0.0543478
6.808000e+04 0.0543478
6.808500e+04 0.0543478
6.809000e+04 0.0507246
6.809500e+04 0.0507246
6.810000e+04 0.0507246
6.810500e+04 0.0507246
6.811000e+04 0.0507246
6.811500e+04 0.0507246
6.812000e+04 0.0543478
6.812500e+04 0.0543478
6.813000e+04 0.0543478
6.813500e+04 0.0543478
6.814000e+04 0.0543478
6.814500e+04 0.057971
6.815000e+04 0.0543478
6.815500e+04 0.0543478
6.816000e+04 0.057971
6.816500e+04 0.0507246
6.817000e+04 0.057971
6.817500e+04 0.0543478
6.818000e+04 0.0615942
6.818500e+04 0.0543478
6.819000e+04 0.0543478
6.819500e+04 0.0543478
6.820000e+04 0.0543478
6.820500e+04 0.0507246
6.821000e+04 0.0543478
6.821500e+04 0.0507246
6.822000e+04 0.0507246
6.822500e+04 0.0507246
6.823000e+04 0.0507246
6.823500e+04 0.0471014
6.824000e+04 0.0543478
6.824500e+04 0.057971
6.825000e+04 0.0543478
6.825500e+04 0.0543478
6.826000e+04 0.0543478
6.826500e+04 0.0471014
6.827000e+04 0.0471014
6.827500e+04 0.0471014
6.828000e+04 0.0507246
6.828500e+04 0.0507246
6.829000e+04 0.0507246
6.829500e+04 0.0507246
6.830000e+04 0.0543478
6.830500e+04 0.0507246
6.831000e+04 0.0507246
6.831500e+04 0.0507246
6.832000e+04 0.0471014
6.832500e+04 0.0543478
6.833000e+04 0.0543478
6.833500e+04 0.0471014
6.834000e+04 0.0507246
6.834500e+04 0.057971
6.835000e+04 0.0507246
6.835500e+04 0.0543478
6.836000e+04 0.0507246
6.836500e+04 0.0507246
6.837000e+04 0.0507246
6.837500e+04 0.0471014
6.838000e+04 0.0507246
6.838500e+04 0.0507246
6.839000e+04 0.0543478
6.839500e+04 0.0507246
6.840000e+04 0.0543478
6.840500e+04 0.0507246
6.841000e+04 0.0507246
6.841500e+04 0.0507246
6.842000e+04 0.0507246
6.842500e+04 0.0471014
6.843000e+04 0.0507246
6.843500e+04 0.0543478
6.844000e+04 0.0507246
6.844500e+04 0.0507246
6.845000e+04 0.0471014
6.845500e+04 0.0471014
6.846000e+04 0.0471014
6.846500e+04 0.0471014
6.847000e+04 0.0471014
6.847500e+04 0.0471014
6.848000e+04 0.0507246
6.848500e+04 0.0507246
6.849000e+04 0.0543478
6.849500e+04 0.0543478
6.850000e+04 0.0543478
6.850500e+04 0.0543478
6.851000e+04 0.057971
6.851500e+04 0.057971
6.852000e+04 0.057971
6.852500e+04 0.0543478
6.853000e+04 0.057971
6.853500e+04 0.057971
6.854000e+04 0.0543478
6.854500e+04 0.0543478
6.855000e+04 0.057971
6.855500e+04 0.0543478
6.856000e+04 0.0543478
6.856500e+04 0.0507246
6.857000e+04 0.0543478
6.857500e+04 0.0543478
6.858000e+04 0.0507246
6.858500e+04 0.0543478
6.859000e+04 0.0543478
6.859500e+04 0.0543478
6.860000e+04 0.0543478
6.860500e+04 0.0507246
6.861000e+04 0.0543478
6.861500e+04 0.057971
6.862000e+04 0.0507246
6.862500e+04 0.0507246
6.863000e+04 0.0543478
6.863500e+04 0.0507246
6.864000e+04 0.0507246
6.864500e+04 0.0507246
6.865000e+04 0.0507246
6.865500e+04 0.0471014
6.866000e+04 0.0471014
6.866500e+04 0.0543478
6.867000e+04 0.0543478
6.867500e+04 0.0543478
6.868000e+04 0.0543478
6.868500e+04 0.0543478
6.869000e+04 0.0615942
6.869500e+04 0.0615942
6.870000e+04 0.0615942
6.870500e+04 0.057971
6.871000e+04 0.057971
6.871500e+04 0.057971
6.872000e+04 0.0615942
6.872500e+04 0.0615942
6.873000e+04 0.0615942
6.873500e+04 0.0543478
6.874000e+04 0.057971
6.874500e+04 0.057971
6.875000e+04 0.0615942
6.875500e+04 0.057971
6.876000e+04 0.057971
6.876500e+04 0.057971
6.877000e+04 0.0543478
6.877500e+04 0.0543478
6.878000e+04 0.057971
6.878500e+04 0.0615942
6.879000e+04 0.0543478
6.879500e+04 0.0615942
6.880000e+04 0.057971
6.880500e+04 0.0615942
6.881000e+04 0.057971
6.881500e+04 0.057971
6.882000e+04 0.0615942
6.882500e+04 0.0652174
6.883000e+04 0.0615942
6.883500e+04 0.0724638
6.884000e+04 0.0724638
6.884500e+04 0.076087
6.885000e+04 0.0688406
6.885500e+04 0.0615942
6.886000e+04 0.0615942
6.886500e+04 0.0615942
6.887000e+04 0.0652174
6.887500e+04 0.0652174
6.888000e+04 0.0652174
6.888500e+04 0.0688406
6.889000e+04 0.0688406
6.889500e+04 0.0615942
6.890000e+04 0.0652174
6.890500e+04 0.0652174
6.891000e+04 0.0615942
6.891500e+04 0.0615942
6.892000e+04 0.0615942
6.892500e+04 0.0652174
6.893000e+04 0.0688406
6.893500e+04 0.0688406
6.894000e+04 0.0688406
6.894500e+04 0.0688406
6.895000e+04 0.0652174
6.895500e+04 0.0652174
6.896000e+04 0.0652174
6.896500e+04 0.0688406
6.897000e+04 0.0652174
6.897500e+04 0.0652174
6.898000e+04 0.0652174
6.898500e+04 0.0688406
6.899000e+04 0.0688406
6.899500e+04 0.0688406
6.900000e+04 0.0688406
6.900500e+04 0.0652174
6.901000e+04 0.0652174
6.901500e+04 0.0652174
6.902000e+04 0.0688406
6.902500e+04 0.0615942
6.903000e+04 0.0652174
6.903500e+04 0.0652174
6.904000e+04 0.0652174
6.904500e+04 0.0615942
6.905000e+04 0.0652174
6.905500e+04 0.0652174
6.906000e+04 0.0688406
6.906500e+04 0.0652174
6.907000e+04 0.0652174
6.907500e+04 0.0652174
6.908000e+04 0.0652174
6.908500e+04 0.0652174
6.909000e+04 0.0652174
6.909500e+04 0.0652174
6.910000e+04 0.0652174
6.910500e+04 0.0652174
6.911000e+04 0.0615942
6.911500e+04 0.0652174
6.912000e+04 0.0652174
6.912500e+04 0.0652174
6.913000e+04 0.0652174
6.913500e+04 0.057971
6.914000e+04 0.057971
6.914500e+04 0.057971
6.915000e+04 0.057971
6.915500e+04 0.057971
6.916000e+04 0.057971
6.916500e+04 0.057971
6.917000e+04 0.0615942
6.917500e+04 0.057971
6.918000e+04 0.0615942
6.918500e+04 0.0652174
6.919000e+04 0.0652174
6.919500e+04 0.057971
6.920000e+04 0.0615942
6.920500e+04 0.0615942
6.921000e+04 0.0615942
6.921500e+04 0.0615942
6.922000e+04 0.0615942
6.922500e+04 0.0615942
6.923000e+04 0.0615942
6.923500e+04 0.0615942
6.924000e+04 0.0615942
6.924500e+04 0.0615942
6.925000e+04 0.0615942
6.925500e+04 0.0615942
6.926000e+04 0.057971
6.926500e+04 0.0615942
6.927000e+04 0.0615942
6.927500e+04 0.057971
6.928000e+04 0.0615942
6.928500e+04 0.057971
6.929000e+04 0.057971
6.929500e+04 0.057971
6.930000e+04 0.0615942
6.930500e+04 0.0615942
6.931000e+04 0.057971
6.931500e+04 0.057971
6.932000e+04 0.057971
6.932500e+04 0.057971
6.933000e+04 0.057971
6.933500e+04 0.0615942
6.934000e+04 0.057971
6.934500e+04 0.057971
6.935000e+04 0.057971
6.935500e+04 0.057971
6.936000e+04 0.057971
6.936500e+04 0.057971
6.937000e+04 0.057971
6.937500e+04 0.057971
6.938000e+04 0.0615942
6.938500e+04 0.057971
6.939000e+04 0.057971
6.939500e+04 0.057971
6.940000e+04 0.057971
6.940500e+04 0.057971
6.941000e+04 0.057971
6.941500e+04 0.057971
6.942000e+04 0.057971
6.942500e+04 0.0543478
6.943000e+04 0.057971
6.943500e+04 0.057971
6.944000e+04 0.057971
6.944500e+04 0.057971
6.945000e+04 0.0543478
6.945500e+04 0.0543478
6.946000e+04 0.0543478
6.946500e+04 0.0543478
6.947000e+04 0.0543478
6.947500e+04 0.0543478
6.948000e+04 0.0543478
6.948500e+04 0.0543478
6.949000e+04 0.0543478
6.949500e+04 0.0543478
6.950000e+04 0.057971
6.950500e+04 0.057971
6.951000e+04 0.0543478
6.951500e+04 0.057971
6.952000e+04 0.057971
6.952500e+04 0.0543478
6.953000e+04 0.0543478
6.953500e+04 0.0543478
6.954000e+04 0.0543478
6.954500e+04 0.0543478
6.955000e+04 0.0543478
6.955500e+04 0.0543478
6.956000e+04 0.057971
6.956500e+04 0.0543478
6.957000e+04 0.0543478
6.957500e+04 0.0543478
6.958000e+04 0.0543478
6.958500e+04 0.0543478
6.959000e+04 0.0507246
6.959500e+04 0.0543478
6.960000e+04 0.0543478
6.960500e+04 0.0543478
6.961000e+04 0.0543478
6.961500e+04 0.057971
6.962000e+04 0.057971
6.962500e+04 0.0543478
6.963000e+04 0.057971
6.963500e+04 0.057971
6.964000e+04 0.057971
6.964500e+04 0.057971
6.965000e+04 0.057971
6.965500e+04 0.057971
6.966000e+04 0.057971
6.966500e+04 0.057971
6.967000e+04 0.057971
6.967500e+04 0.0543478
6.968000e+04 0.0543478
6.968500e+04 0.057971
6.969000e+04 0.0543478
6.969500e+04 0.057971
6.970000e+04 0.057971
6.970500e+04 0.057971
6.971000e+04 0.0543478
6.971500e+04 0.057971
6.972000e+04 0.0543478
6.972500e+04 0.0543478
6.973000e+04 0.0543478
6.973500e+04 0.0543478
6.974000e+04 0.0543478
6.974500e+04 0.0543478
6.975000e+04 0.0543478
6.975500e+04 0.0543478
6.976000e+04 0.0543478
6.976500e+04 0.0543478
6.977000e+04 0.057971
6.977500e+04 0.057971
6.978000e+04 0.0543478
6.978500e+04 0.0543478
6.979000e+04 0.057971
6.979500e+04 0.057971
6.980000e+04 0.0543478
6.980500e+04 0.0543478
6.981000e+04 0.0543478
6.981500e+04 0.0543478
6.982000e+04 0.0543478
6.982500e+04 0.0543478
6.983000e+04 0.0543478
6.983500e+04 0.0543478
6.984000e+04 0.0543478
6.984500e+04 0.0543478
6.985000e+04 0.0543478
6.985500e+04 0.0543478
6.986000e+04 0.0543478
6.986500e+04 0.0543478
6.987000e+04 0.0543478
6.987500e+04 0.0543478
6.988000e+04 0.0543478
6.988500e+04 0.0543478
6.989000e+04 0.0543478
6.989500e+04 0.0543478
6.990000e+04 0.0543478
6.990500e+04 0.0543478
6.991000e+04 0.0543478
6.991500e+04 0.0543478
6.992000e+04 0.0543478
6.992500e+04 0.0543478
6.993000e+04 0.0543478
6.993500e+04 0.0543478
6.994000e+04 0.0543478
6.994500e+04 0.0543478
6.995000e+04 0.0543478
6.995500e+04 0.0543478
6.996000e+04 0.0543478
6.996500e+04 0.0543478
6.997000e+04 0.0543478
6.997500e+04 0.0543478
6.998000e+04 0.0543478
6.998500e+04 0.0543478
6.999000e+04 0.0543478
6.999500e+04 0.0543478
7.000000e+04 0.0543478
7.000500e+04 0.0543478
7.001000e+04 0.0543478
7.001500e+04 0.0543478
7.002000e+04 0.0543478
7.002500e+04 0.0543478
7.003000e+04 0.0543478
7.003500e+04 0.0543478
7.004000e+04 0.0543478
7.004500e+04 0.0543478
7.005000e+04 0.0507246
7.005500e+04 0.0543478
7.006000e+04 0.0543478
7.006500e+04 0.0543478
7.007000e+04 0.0543478
7.007500e+04 0.0543478
7.008000e+04 0.0543478
7.008500e+04 0.0543478
7.009000e+04 0.0507246
7.009500e+04 0.0507246
7.010000e+04 0.0507246
7.010500e+04 0.0507246
7.011000e+04 0.0507246
7.011500e+04 0.0507246
7.012000e+04 0.0507246
7.012500e+04 0.0507246
7.013000e+04 0.0507246
7.013500e+04 0.0507246
7.014000e+04 0.0507246
7.014500e+04 0.0507246
7.015000e+04 0.0507246
7.015500e+04 0.0507246
7.016000e+04 0.0507246
7.016500e+04 0.0507246
7.017000e+04 0.0507246
7.017500e+04 0.0543478
7.018000e+04 0.0507246
7.018500e+04 0.0507246
7.019000e+04 0.0507246
7.019500e+04 0.0507246
7.020000e+04 0.0507246
7.020500e+04 0.0507246
7.021000e+04 0.0507246
7.021500e+04 0.0507246
7.022000e+04 0.0507246
7.022500e+04 0.0507246
7.023000e+04 0.0507246
7.023500e+04 0.0507246
7.024000e+04 0.0507246
7.024500e+04 0.0507246
7.025000e+04 0.0507246
7.025500e+04 0.0507246
7.026000e+04 0.0507246
7.026500e+04 0.0507246
7.027000e+04 0.0507246
7.027500e+04 0.0507246
7.028000e+04 0.0507246
7.028500e+04 0.0507246
7.029000e+04 0.0507246
7.029500e+04 0.0507246
7.030000e+04 0.0507246
7.030500e+04 0.0507246
7.031000e+04 0.0507246
7.031500e+04 0.0507246
7.032000e+04 0.0507246
7.032500e+04 0.0507246
7.033000e+04 0.0507246
7.033500e+04 0.0507246
7.034000e+04 0.0507246
7.034500e+04 0.0507246
7.035000e+04 0.0543478
7.035500e+04 0.0507246
7.036000e+04 0.0543478
7.036500e+04 0.0507246
7.037000e+04 0.0507246
7.037500e+04 0.0507246
7.038000e+04 0.0507246
7.038500e+04 0.0507246
7.039000e+04 0.0543478
7.039500e+04 0.0543478
7.040000e+04 0.057971
7.040500e+04 0.0507246
7.041000e+04 0.0507246
7.041500e+04 0.0543478
7.042000e+04 0.0507246
7.042500e+04 0.0507246
7.043000e+04 0.0471014
7.043500e+04 0.0471014
7.044000e+04 0.0507246
7.044500e+04 0.0543478
7.045000e+04 0.0543478
7.045500e+04 0.0543478
7.046000e+04 0.0507246
7.046500e+04 0.0507246
7.047000e+04 0.0507246
7.047500e+04 0.0507246
7.048000e+04 0.0543478
7.048500e+04 0.0507246
7.049000e+04 0.0507246
7.049500e+04 0.0507246
7.050000e+04 0.0507246
7.050500e+04 0.0507246
7.051000e+04 0.0471014
7.051500e+04 0.0471014
7.052000e+04 0.0471014
7.052500e+04 0.0471014
7.053000e+04 0.0471014
7.053500e+04 0.0471014
7.054000e+04 0.0471014
7.054500e+04 0.0471014
7.055000e+04 0.0471014
7.055500e+04 0.0507246
7.056000e+04 0.0471014
7.056500e+04 0.0471014
7.057000e+04 0.0471014
7.057500e+04 0.0471014
7.058000e+04 0.0507246
7.058500e+04 0.0471014
7.059000e+04 0.0471014
7.059500e+04 0.0471014
7.060000e+04 0.0434783
7.060500e+04 0.0471014
7.061000e+04 0.0507246
7.061500e+04 0.0507246
7.062000e+04 0.0507246
7.062500e+04 0.0434783
7.063000e+04 0.0434783
7.063500e+04 0.0434783
7.064000e+04 0.0434783
7.064500e+04 0.0434783
7.065000e+04 0.0434783
7.065500e+04 0.0434783
7.066000e+04 0.0434783
7.066500e+04 0.0434783
7.067000e+04 0.0434783
7.067500e+04 0.0434783
7.068000e+04 0.0434783
7.068500e+04 0.0434783
7.069000e+04 0.0434783
7.069500e+04 0.0434783
7.070000e+04 0.0434783
7.070500e+04 0.0434783
7.071000e+04 0.0471014
7.071500e+04 0.0471014
7.072000e+04 0.0471014
7.072500e+04 0.0471014
7.073000e+04 0.0471014
7.073500e+04 0.0471014
7.074000e+04 0.0471014
7.074500e+04 0.0507246
7.075000e+04 0.0507246
7.075500e+04 0.0507246
7.076000e+04 0.0507246
7.076500e+04 0.0507246
7.077000e+04 0.0507246
7.077500e+04 0.0507246
7.078000e+04 0.0507246
7.078500e+04 0.0507246
7.079000e+04 0.0507246
7.079500e+04 0.0507246
7.080000e+04 0.0507246
7.080500e+04 0.0507246
7.081000e+04 0.0471014
7.081500e+04 0.0471014
7.082000e+04 0.0471014
7.082500e+04 0.0507246
7.083000e+04 0.0507246
7.083500e+04 0.0543478
7.084000e+04 0.0543478
7.084500e+04 0.0507246
7.085000e+04 0.0507246
7.085500e+04 0.0507246
7.086000e+04 0.0507246
7.086500e+04 0.0471014
7.087000e+04 0.0471014
7.087500e+04 0.0471014
7.088000e+04 0.0471014
7.088500e+04 0.0471014
7.089000e+04 0.0471014
7.089500e+04 0.0471014
7.090000e+04 0.0471014
7.090500e+04 0.0471014
7.091000e+04 0.0471014
7.091500e+04 0.0471014
7.092000e+04 0.0471014
7.092500e+04 0.0471014
7.093000e+04 0.0471014
7.093500e+04 0.0471014
7.094000e+04 0.0471014
7.094500e+04 0.0471014
7.095000e+04 0.0471014
7.095500e+04 0.0471014
7.096000e+04 0.0507246
7.096500e+04 0.0507246
7.097000e+04 0.0507246
7.097500e+04 0.0507246
7.098000e+04 0.0471014
7.098500e+04 0.0471014
7.099000e+04 0.0507246
7.099500e+04 0.0507246
7.100000e+04 0.0471014
7.100500e+04 0.0507246
7.101000e+04 0.0507246
7.101500e+04 0.0507246
7.102000e+04 0.0471014
7.102500e+04 0.0507246
7.103000e+04 0.0471014
7.103500e+04 0.0471014
7.104000e+04 0.0471014
7.104500e+04 0.0471014
7.105000e+04 0.0471014
7.105500e+04 0.0543478
7.106000e+04 0.0507246
7.106500e+04 0.0471014
7.107000e+04 0.0507246
7.107500e+04 0.0471014
7.108000e+04 0.0471014
7.108500e+04 0.0471014
7.109000e+04 0.0471014
7.109500e+04 0.0471014
7.110000e+04 0.0507246
7.110500e+04 0.0507246
7.111000e+04 0.0471014
7.111500e+04 0.0471014
7.112000e+04 0.0471014
7.112500e+04 0.0471014
7.113000e+04 0.0471014
7.113500e+04 0.0507246
7.114000e+04 0.0543478
7.114500e+04 0.0507246
7.115000e+04 0.0507246
7.115500e+04 0.057971
7.116000e+04 0.0471014
7.116500e+04 0.0471014
7.117000e+04 0.0507246
7.117500e+04 0.0471014
7.118000e+04 0.0471014
7.118500e+04 0.0471014
7.119000e+04 0.0471014
7.119500e+04 0.0471014
7.120000e+04 0.0507246
7.120500e+04 0.0471014
7.121000e+04 0.0507246
7.121500e+04 0.0507246
7.122000e+04 0.0471014
7.122500e+04 0.0543478
7.123000e+04 0.0543478
7.123500e+04 0.057971
7.124000e+04 0.057971
7.124500e+04 0.0543478
7.125000e+04 0.0507246
7.125500e+04 0.0543478
7.126000e+04 0.0543478
7.126500e+04 0.057971
7.127000e+04 0.0543478
7.127500e+04 0.0543478
7.128000e+04 0.0507246
7.128500e+04 0.0543478
7.129000e+04 0.0507246
7.129500e+04 0.0507246
7.130000e+04 0.0507246
7.130500e+04 0.0507246
7.131000e+04 0.0507246
7.131500e+04 0.0507246
7.132000e+04 0.0507246
7.132500e+04 0.0507246
7.133000e+04 0.0507246
7.133500e+04 0.0507246
7.134000e+04 0.0507246
7.134500e+04 0.0507246
7.135000e+04 0.0507246
7.135500e+04 0.0507246
7.136000e+04 0.0507246
7.136500e+04 0.0507246
7.137000e+04 0.0507246
7.137500e+04 0.0507246
7.138000e+04 0.0507246
7.138500e+04 0.0507246
7.139000e+04 0.0507246
7.139500e+04 0.0507246
7.140000e+04 0.0507246
7.140500e+04 0.0507246
7.141000e+04 0.0507246
7.141500e+04 0.0507246
7.142000e+04 0.0507246
7.142500e+04 0.0507246
7.143000e+04 0.0507246
7.143500e+04 0.0507246
7.144000e+04 0.0507246
7.144500e+04 0.0543478
7.145000e+04 0.0507246
7.145500e+04 0.0543478
7.146000e+04 0.0543478
7.146500e+04 0.0543478
7.147000e+04 0.0543478
7.147500e+04 0.0543478
7.148000e+04 0.0507246
7.148500e+04 0.0507246
7.149000e+04 0.0471014
7.149500e+04 0.0471014
7.150000e+04 0.0471014
7.150500e+04 0.0507246
7.151000e+04 0.0543478
7.151500e+04 0.0507246
7.152000e+04 0.0507246
7.152500e+04 0.0507246
7.153000e+04 0.0507246
7.153500e+04 0.0471014
7.154000e+04 0.0507246
7.154500e+04 0.0507246
7.155000e+04 0.0471014
7.155500e+04 0.0471014
7.156000e+04 0.0471014
7.156500e+04 0.0471014
7.157000e+04 0.0471014
7.157500e+04 0.0471014
7.158000e+04 0.0471014
7.158500e+04 0.0471014
7.159000e+04 0.0471014
7.159500e+04 0.0471014
7.160000e+04 0.0471014
7.160500e+04 0.0471014
7.161000e+04 0.0471014
7.161500e+04 0.0471014
7.162000e+04 0.0471014
7.162500e+04 0.0471014
7.163000e+04 0.0471014
7.163500e+04 0.0471014
7.164000e+04 0.0471014
7.164500e+04 0.0471014
7.165000e+04 0.0471014
7.165500e+04 0.0471014
7.166000e+04 0.0471014
7.166500e+04 0.0471014
7.167000e+04 0.0471014
7.167500e+04 0.0471014
7.168000e+04 0.0471014
7.168500e+04 0.0471014
7.169000e+04 0.0471014
7.169500e+04 0.0471014
7.170000e+04 0.0471014
7.170500e+04 0.0471014
7.171000e+04 0.0471014
7.171500e+04 0.0471014
7.172000e+04 0.0471014
7.172500e+04 0.0471014
7.173000e+04 0.0471014
7.173500e+04 0.0471014
7.174000e+04 0.0471014
7.174500e+04 0.0471014
7.175000e+04 0.0471014
7.175500e+04 0.0471014
7.176000e+04 0.0471014
7.176500e+04 0.0471014
7.177000e+04 0.0507246
7.177500e+04 0.0471014
7.178000e+04 0.0471014
7.178500e+04 0.0471014
7.179000e+04 0.0471014
7.179500e+04 0.0471014
7.180000e+04 0.0471014
7.180500e+04 0.0507246
7.181000e+04 0.0471014
7.181500e+04 0.0471014
7.182000e+04 0.0507246
7.182500e+04 0.0507246
7.183000e+04 0.0507246
7.183500e+04 0.0507246
7.184000e+04 0.0543478
7.184500e+04 0.0543478
7.185000e+04 0.0543478
7.185500e+04 0.0543478
7.186000e+04 0.0543478
7.186500e+04 0.0543478
7.187000e+04 0.0543478
7.187500e+04 0.0543478
7.188000e+04 0.0543478
7.188500e+04 0.057971
7.189000e+04 0.0615942
7.189500e+04 0.057971
7.190000e+04 0.057971
7.190500e+04 0.057971
7.191000e+04 0.057971
7.191500e+04 0.057971
7.192000e+04 0.057971
7.192500e+04 0.057971
7.193000e+04 0.057971
7.193500e+04 0.0543478
7.194000e+04 0.057971
7.194500e+04 0.0615942
7.195000e+04 0.0507246
7.195500e+04 0.057971
7.196000e+04 0.0507246
7.196500e+04 0.0543478
7.197000e+04 0.0507246
7.197500e+04 0.0507246
7.198000e+04 0.0543478
7.198500e+04 0.0543478
7.199000e+04 0.057971
7.199500e+04 0.0615942
7.200000e+04 0.0615942
7.200500e+04 0.057971
7.201000e+04 0.0543478
7.201500e+04 0.057971
7.202000e+04 0.057971
7.202500e+04 0.0543478
7.203000e+04 0.0543478
7.203500e+04 0.0543478
7.204000e+04 0.0543478
7.204500e+04 0.0543478
7.205000e+04 0.0543478
7.205500e+04 0.057971
7.206000e+04 0.057971
7.206500e+04 0.0543478
7.207000e+04 0.0543478
7.207500e+04 0.0543478
7.208000e+04 0.0615942
7.208500e+04 0.057971
7.209000e+04 0.0543478
7.209500e+04 0.0543478
7.210000e+04 0.0507246
7.210500e+04 0.0507246
7.211000e+04 0.0471014
7.211500e+04 0.0507246
7.212000e+04 0.0543478
7.212500e+04 0.0543478
7.213000e+04 0.057971
7.213500e+04 0.057971
7.214000e+04 0.0543478
7.214500e+04 0.0507246
7.215000e+04 0.0543478
7.215500e+04 0.057971
7.216000e+04 0.0543478
7.216500e+04 0.057971
7.217000e+04 0.0543478
7.217500e+04 0.0543478
7.218000e+04 0.0543478
7.218500e+04 0.0543478
7.219000e+04 0.0543478
7.219500e+04 0.0543478
7.220000e+04 0.0543478
7.220500e+04 0.0543478
7.221000e+04 0.0543478
7.221500e+04 0.0543478
7.222000e+04 0.0543478
7.222500e+04 0.057971
7.223000e+04 0.057971
7.223500e+04 0.0543478
7.224000e+04 0.0543478
7.224500e+04 0.057971
7.225000e+04 0.0543478
7.225500e+04 0.0543478
7.226000e+04 0.0543478
7.226500e+04 0.0543478
7.227000e+04 0.0543478
7.227500e+04 0.057971
7.228000e+04 0.0543478
7.228500e+04 0.057971
7.229000e+04 0.057971
7.229500e+04 0.0543478
7.230000e+04 0.0543478
7.230500e+04 0.0543478
7.231000e+04 0.0543478
7.231500e+04 0.0507246
7.232000e+04 0.0507246
7.232500e+04 0.0543478
7.233000e+04 0.0543478
7.233500e+04 0.0507246
7.234000e+04 0.0507246
7.234500e+04 0.0507246
7.235000e+04 0.0507246
7.235500e+04 0.0507246
7.236000e+04 0.0507246
7.236500e+04 0.0507246
7.237000e+04 0.0543478
7.237500e+04 0.0507246
7.238000e+04 0.0507246
7.238500e+04 0.0507246
7.239000e+04 0.0507246
7.239500e+04 0.0507246
7.240000e+04 0.0507246
7.240500e+04 0.0507246
7.241000e+04 0.0507246
7.241500e+04 0.0507246
7.242000e+04 0.0507246
7.242500e+04 0.0507246
7.243000e+04 0.0507246
7.243500e+04 0.0543478
7.244000e+04 0.0543478
7.244500e+04 0.0543478
7.245000e+04 0.0543478
7.245500e+04 0.0507246
7.246000e+04 0.0507246
7.246500e+04 0.0507246
7.247000e+04 0.0507246
7.247500e+04 0.0507246
7.248000e+04 0.0507246
7.248500e+04 0.0507246
7.249000e+04 0.0507246
7.249500e+04 0.0543478
7.250000e+04 0.0543478
7.250500e+04 0.0543478
7.251000e+04 0.0543478
7.251500e+04 0.0507246
7.252000e+04 0.0471014
7.252500e+04 0.0471014
7.253000e+04 0.0507246
7.253500e+04 0.0507246
7.254000e+04 0.0543478
7.254500e+04 0.0543478
7.255000e+04 0.0507246
7.255500e+04 0.0507246
7.256000e+04 0.0507246
7.256500e+04 0.0507246
7.257000e+04 0.0543478
7.257500e+04 0.0471014
7.258000e+04 0.0507246
7.258500e+04 0.0471014
7.259000e+04 0.0507246
7.259500e+04 0.0471014
7.260000e+04 0.0507246
7.260500e+04 0.0507246
7.261000e+04 0.0507246
7.261500e+04 0.0543478
7.262000e+04 0.0471014
7.262500e+04 0.0507246
7.263000e+04 0.0543478
7.263500e+04 0.0507246
7.264000e+04 0.0507246
7.264500e+04 0.0507246
7.265000e+04 0.0507246
7.265500e+04 0.0507246
7.266000e+04 0.0507246
7.266500e+04 0.0507246
7.267000e+04 0.0507246
7.267500e+04 0.0507246
7.268000e+04 0.0507246
7.268500e+04 0.0507246
7.269000e+04 0.0507246
7.269500e+04 0.0507246
7.270000e+04 0.0507246
7.270500e+04 0.0507246
7.271000e+04 0.0507246
7.271500e+04 0.0507246
7.272000e+04 0.0507246
7.272500e+04 0.0471014
7.273000e+04 0.0507246
7.273500e+04 0.0507246
7.274000e+04 0.0543478
7.274500e+04 0.0543478
7.275000e+04 0.0543478
7.275500e+04 0.057971
7.276000e+04 0.0543478
7.276500e+04 0.057971
7.277000e+04 0.057971
7.277500e+04 0.057971
7.278000e+04 0.057971
7.278500e+04 0.057971
7.279000e+04 0.057971
7.279500e+04 0.057971
7.280000e+04 0.057971
7.280500e+04 0.0543478
7.281000e+04 0.057971
7.281500e+04 0.0543478
7.282000e+04 0.0507246
7.282500e+04 0.0543478
7.283000e+04 0.0507246
7.283500e+04 0.0543478
7.284000e+04 0.0543478
7.284500e+04 0.0471014
7.285000e+04 0.0543478
7.285500e+04 0.0507246
7.286000e+04 0.0471014
7.286500e+04 0.0507246
7.287000e+04 0.0543478
7.287500e+04 0.0543478
7.288000e+04 0.0543478
7.288500e+04 0.0543478
7.289000e+04 0.0507246
7.289500e+04 0.0543478
7.290000e+04 0.0507246
7.290500e+04 0.0507246
7.291000e+04 0.0507246
7.291500e+04 0.0507246
7.292000e+04 0.0543478
7.292500e+04 0.0543478
7.293000e+04 0.0543478
7.293500e+04 0.0543478
7.294000e+04 0.0543478
7.294500e+04 0.0543478
7.295000e+04 0.057971
7.295500e+04 0.0543478
7.296000e+04 0.0543478
7.296500e+04 0.0543478
7.297000e+04 0.0543478
7.297500e+04 0.0543478
7.298000e+04 0.0543478
7.298500e+04 0.0543478
7.299000e+04 0.0543478
7.299500e+04 0.0543478
7.300000e+04 0.0507246
7.300500e+04 0.0543478
7.301000e+04 0.0507246
7.301500e+04 0.0543478
7.302000e+04 0.0543478
7.302500e+04 0.0543478
7.303000e+04 0.0543478
7.303500e+04 0.0543478
7.304000e+04 0.0543478
7.304500e+04 0.0543478
7.305000e+04 0.0543478
7.305500e+04 0.0543478
7.306000e+04 0.0543478
7.306500e+04 0.0543478
7.307000e+04 0.0507246
7.307500e+04 0.0471014
7.308000e+04 0.0507246
7.308500e+04 0.0507246
7.309000e+04 0.0543478
7.309500e+04 0.0543478
7.310000e+04 0.0543478
7.310500e+04 0.0543478
7.311000e+04 0.0507246
7.311500e+04 0.057971
7.312000e+04 0.0507246
7.312500e+04 0.0507246
7.313000e+04 0.0543478
7.313500e+04 0.0507246
7.314000e+04 0.0543478
7.314500e+04 0.0507246
7.315000e+04 0.0543478
7.315500e+04 0.0507246
7.316000e+04 0.0507246
7.316500e+04 0.0507246
7.317000e+04 0.0543478
7.317500e+04 0.0507246
7.318000e+04 0.0507246
7.318500e+04 0.0507246
7.319000e+04 0.0543478
7.319500e+04 0.057971
7.320000e+04 0.0543478
7.320500e+04 0.0543478
7.321000e+04 0.0543478
7.321500e+04 0.0507246
7.322000e+04 0.0543478
7.322500e+04 0.057971
7.323000e+04 0.057971
7.323500e+04 0.057971
7.324000e+04 0.057971
7.324500e+04 0.0543478
7.325000e+04 0.0543478
7.325500e+04 0.0543478
7.326000e+04 0.0543478
7.326500e+04 0.0543478
7.327000e+04 0.0543478
7.327500e+04 0.0543478
7.328000e+04 0.0543478
7.328500e+04 0.0507246
7.329000e+04 0.0543478
7.329500e+04 0.0507246
7.330000e+04 0.0543478
7.330500e+04 0.0507246
7.331000e+04 0.0507246
7.331500e+04 0.0507246
7.332000e+04 0.0507246
7.332500e+04 0.0507246
7.333000e+04 0.0507246
7.333500e+04 0.0507246
7.334000e+04 0.0507246
7.334500e+04 0.0507246
7.335000e+04 0.0507246
7.335500e+04 0.0507246
7.336000e+04 0.0507246
7.336500e+04 0.0507246
7.337000e+04 0.0507246
7.337500e+04 0.0471014
7.338000e+04 0.0507246
7.338500e+04 0.0507246
7.339000e+04 0.0507246
7.339500e+04 0.0543478
7.340000e+04 0.0507246
7.340500e+04 0.0507246
7.341000e+04 0.0543478
7.341500e+04 0.0543478
7.342000e+04 0.0543478
7.342500e+04 0.0543478
7.343000e+04 0.0471014
7.343500e+04 0.0507246
7.344000e+04 0.0471014
7.344500e+04 0.0543478
7.345000e+04 0.0507246
7.345500e+04 0.0507246
7.346000e+04 0.0543478
7.346500e+04 0.0543478
7.347000e+04 0.0507246
7.347500e+04 0.0543478
7.348000e+04 0.0507246
7.348500e+04 0.0507246
7.349000e+04 0.0507246
7.349500e+04 0.0507246
7.350000e+04 0.0507246
7.350500e+04 0.0507246
7.351000e+04 0.0507246
7.351500e+04 0.0507246
7.352000e+04 0.0543478
7.352500e+04 0.0615942
7.353000e+04 0.057971
7.353500e+04 0.0543478
7.354000e+04 0.057971
7.354500e+04 0.0543478
7.355000e+04 0.0543478
7.355500e+04 0.0543478
7.356000e+04 0.0507246
7.356500e+04 0.057971
7.357000e+04 0.057971
7.357500e+04 0.057971
7.358000e+04 0.0543478
7.358500e+04 0.0543478
7.359000e+04 0.0543478
7.359500e+04 0.0615942
7.360000e+04 0.057971
7.360500e+04 0.057971
7.361000e+04 0.0543478
7.361500e+04 0.0543478
7.362000e+04 0.0543478
7.362500e+04 0.0543478
7.363000e+04 0.057971
7.363500e+04 0.0543478
7.364000e+04 0.0543478
7.364500e+04 0.0543478
7.365000e+04 0.0543478
7.365500e+04 0.0543478
7.366000e+04 0.0543478
7.366500e+04 0.0543478
7.367000e+04 0.0543478
7.367500e+04 0.0543478
7.368000e+04 0.0543478
7.368500e+04 0.0543478
7.369000e+04 0.057971
7.369500e+04 0.057971
7.370000e+04 0.057971
7.370500e+04 0.0543478
7.371000e+04 0.0543478
7.371500e+04 0.0543478
7.372000e+04 0.0507246
7.372500e+04 0.0507246
7.373000e+04 0.0507246
7.373500e+04 0.0543478
7.374000e+04 0.0543478
7.374500e+04 0.0507246
7.375000e+04 0.0507246
7.375500e+04 0.0507246
7.376000e+04 0.0543478
7.376500e+04 0.0615942
7.377000e+04 0.0615942
7.377500e+04 0.0543478
7.378000e+04 0.0543478
7.378500e+04 0.0543478
7.379000e+04 0.0543478
7.379500e+04 0.0543478
7.380000e+04 0.057971
7.380500e+04 0.057971
7.381000e+04 0.057971
7.381500e+04 0.057971
7.382000e+04 0.0543478
7.382500e+04 0.057971
7.383000e+04 0.0543478
7.383500e+04 0.0543478
7.384000e+04 0.0543478
7.384500e+04 0.057971
7.385000e+04 0.0543478
7.385500e+04 0.057971
7.386000e+04 0.0543478
7.386500e+04 0.057971
7.387000e+04 0.0543478
7.387500e+04 0.057971
7.388000e+04 0.0615942
7.388500e+04 0.057971
7.389000e+04 0.0615942
7.389500e+04 0.0543478
7.390000e+04 0.0543478
7.390500e+04 0.0543478
7.391000e+04 0.057971
7.391500e+04 0.057971
7.392000e+04 0.057971
7.392500e+04 0.057971
7.393000e+04 0.0543478
7.393500e+04 0.0543478
7.394000e+04 0.0543478
7.394500e+04 0.057971
7.395000e+04 0.0543478
7.395500e+04 0.0543478
7.396000e+04 0.057971
7.396500e+04 0.0543478
7.397000e+04 0.057971
7.397500e+04 0.0615942
7.398000e+04 0.0688406
7.398500e+04 0.0615942
7.399000e+04 0.0615942
7.399500e+04 0.0652174
7.400000e+04 0.0652174
7.400500e+04 0.057971
7.401000e+04 0.0615942
7.401500e+04 0.0615942
7.402000e+04 0.0652174
7.402500e+04 0.0652174
7.403000e+04 0.0652174
7.403500e+04 0.0688406
7.404000e+04 0.0615942
7.404500e+04 0.0724638
7.405000e+04 0.0652174
7.405500e+04 0.0688406
7.406000e+04 0.0688406
7.406500e+04 0.0652174
7.407000e+04 0.0724638
7.407500e+04 0.0724638
7.408000e+04 0.0724638
7.408500e+04 0.0724638
7.409000e+04 0.0724638
7.409500e+04 0.0724638
7.410000e+04 0.0724638
7.410500e+04 0.0688406
7.411000e+04 0.0688406
7.411500e+04 0.0688406
7.412000e+04 0.0688406
7.412500e+04 0.0688406
7.413000e+04 0.0688406
7.413500e+04 0.0724638
7.414000e+04 0.0688406
7.414500e+04 0.0688406
7.415000e+04 0.0688406
7.415500e+04 0.0688406
7.416000e+04 0.0688406
7.416500e+04 0.0688406
7.417000e+04 0.0688406
7.417500e+04 0.0688406
7.418000e+04 0.0652174
7.418500e+04 0.0652174
7.419000e+04 0.0688406
7.419500e+04 0.0688406
7.420000e+04 0.0688406
7.420500e+04 0.0652174
7.421000e+04 0.0688406
7.421500e+04 0.0688406
7.422000e+04 0.0652174
7.422500e+04 0.0688406
7.423000e+04 0.0688406
7.423500e+04 0.0688406
7.424000e+04 0.0688406
7.424500e+04 0.0688406
7.425000e+04 0.0688406
7.425500e+04 0.0688406
7.426000e+04 0.0688406
7.426500e+04 0.0688406
7.427000e+04 0.0688406
7.427500e+04 0.0724638
7.428000e+04 0.0724638
7.428500e+04 0.076087
7.429000e+04 0.076087
7.429500e+04 0.076087
7.430000e+04 0.0724638
7.430500e+04 0.0724638
7.431000e+04 0.076087
7.431500e+04 0.0688406
7.432000e+04 0.0688406
7.432500e+04 0.0724638
7.433000e+04 0.0724638
7.433500e+04 0.0724638
7.434000e+04 0.0688406
7.434500e+04 0.0688406
7.435000e+04 0.0688406
7.435500e+04 0.0724638
7.436000e+04 0.0724638
7.436500e+04 0.0688406
7.437000e+04 0.0688406
7.437500e+04 0.0724638
7.438000e+04 0.0688406
7.438500e+04 0.0724638
7.439000e+04 0.0724638
7.439500e+04 0.0724638
7.440000e+04 0.076087
7.440500e+04 0.0724638
7.441000e+04 0.076087
7.441500e+04 0.076087
7.442000e+04 0.076087
7.442500e+04 0.0724638
7.443000e+04 0.0724638
7.443500e+04 0.0688406
7.444000e+04 0.0688406
7.444500e+04 0.0724638
7.445000e+04 0.076087
7.445500e+04 0.0652174
7.446000e+04 0.0688406
7.446500e+04 0.0688406
7.447000e+04 0.0688406
7.447500e+04 0.0724638
7.448000e+04 0.0724638
7.448500e+04 0.0724638
7.449000e+04 0.0688406
7.449500e+04 0.0724638
7.450000e+04 0.0724638
7.450500e+04 0.0724638
7.451000e+04 0.0724638
7.451500e+04 0.0724638
7.452000e+04 0.0724638
7.452500e+04 0.0724638
7.453000e+04 0.0724638
7.453500e+04 0.076087
7.454000e+04 0.0652174
7.454500e+04 0.0652174
7.455000e+04 0.0652174
7.455500e+04 0.0652174
7.456000e+04 0.0652174
7.456500e+04 0.0688406
7.457000e+04 0.0615942
7.457500e+04 0.0688406
7.458000e+04 0.0615942
7.458500e+04 0.0688406
7.459000e+04 0.0688406
7.459500e+04 0.0688406
7.460000e+04 0.0652174
7.460500e+04 0.0688406
7.461000e+04 0.0652174
7.461500e+04 0.0652174
7.462000e+04 0.0652174
7.462500e+04 0.0652174
7.463000e+04 0.0652174
7.463500e+04 0.0688406
7.464000e+04 0.0724638
7.464500e+04 0.0688406
7.465000e+04 0.0652174
7.465500e+04 0.0652174
7.466000e+04 0.0688406
7.466500e+04 0.0724638
7.467000e+04 0.0724638
7.467500e+04 0.0688406
7.468000e+04 0.0688406
7.468500e+04 0.0688406
7.469000e+04 0.0688406
7.469500e+04 0.0688406
7.470000e+04 0.0652174
7.470500e+04 0.0688406
7.471000e+04 0.0688406
7.471500e+04 0.0724638
7.472000e+04 0.0688406
7.472500e+04 0.0652174
7.473000e+04 0.0652174
7.473500e+04 0.0688406
7.474000e+04 0.0688406
7.474500e+04 0.0724638
7.475000e+04 0.0724638
7.475500e+04 0.0724638
7.476000e+04 0.0724638
7.476500e+04 0.0688406
7.477000e+04 0.0652174
7.477500e+04 0.0652174
7.478000e+04 0.0652174
7.478500e+04 0.0688406
7.479000e+04 0.0652174
7.479500e+04 0.0652174
7.480000e+04 0.0652174
7.480500e+04 0.0652174
7.481000e+04 0.0652174
7.481500e+04 0.0652174
7.482000e+04 0.0652174
7.482500e+04 0.0652174
7.483000e+04 0.0652174
7.483500e+04 0.0652174
7.484000e+04 0.0652174
7.484500e+04 0.0652174
7.485000e+04 0.0652174
7.485500e+04 0.0615942
7.486000e+04 0.0652174
7.486500e+04 0.0652174
7.487000e+04 0.0688406
7.487500e+04 0.0724638
7.488000e+04 0.0688406
7.488500e+04 0.0688406
7.489000e+04 0.0688406
7.489500e+04 0.0688406
7.490000e+04 0.0688406
7.490500e+04 0.0688406
7.491000e+04 0.0688406
7.491500e+04 0.0688406
7.492000e+04 0.0688406
7.492500e+04 0.0652174
7.493000e+04 0.0688406
7.493500e+04 0.076087
7.494000e+04 0.076087
7.494500e+04 0.076087
7.495000e+04 0.0724638
7.495500e+04 0.0688406
7.496000e+04 0.076087
7.496500e+04 0.076087
7.497000e+04 0.0797101
7.497500e+04 0.076087
7.498000e+04 0.0724638
7.498500e+04 0.076087
7.499000e+04 0.0724638
7.499500e+04 0.076087
7.500000e+04 0.0724638
7.500500e+04 0.0688406
7.501000e+04 0.0724638
7.501500e+04 0.076087
7.502000e+04 0.076087
7.502500e+04 0.076087
7.503000e+04 0.0797101
7.503500e+04 0.076087
7.504000e+04 0.076087
7.504500e+04 0.076087
7.505000e+04 0.076087
7.505500e+04 0.0797101
7.506000e+04 0.076087
7.506500e+04 0.0797101
7.507000e+04 0.0797101
7.507500e+04 0.0797101
7.508000e+04 0.076087
7.508500e+04 0.076087
7.509000e+04 0.0797101
7.509500e+04 0.0833333
7.510000e+04 0.0797101
7.510500e+04 0.0797101
7.511000e+04 0.0724638
7.511500e+04 0.076087
7.512000e+04 0.0724638
7.512500e+04 0.076087
7.513000e+04 0.076087
7.513500e+04 0.076087
7.514000e+04 0.076087
7.514500e+04 0.076087
7.515000e+04 0.0797101
7.515500e+04 0.0797101
7.516000e+04 0.076087
7.516500e+04 0.0797101
7.517000e+04 0.0797101
7.517500e+04 0.076087
7.518000e+04 0.0724638
7.518500e+04 0.076087
7.519000e+04 0.0833333
7.519500e+04 0.076087
7.520000e+04 0.0724638
7.520500e+04 0.0688406
7.521000e+04 0.076087
7.521500e+04 0.0724638
7.522000e+04 0.076087
7.522500e+04 0.076087
7.523000e+04 0.0724638
7.523500e+04 0.0724638
7.524000e+04 0.0724638
7.524500e+04 0.0724638
7.525000e+04 0.076087
7.525500e+04 0.0724638
7.526000e+04 0.0724638
7.526500e+04 0.076087
7.527000e+04 0.0724638
7.527500e+04 0.0724638
7.528000e+04 0.0724638
7.528500e+04 0.0724638
7.529000e+04 0.0724638
7.529500e+04 0.076087
7.530000e+04 0.076087
7.530500e+04 0.0724638
7.531000e+04 0.076087
7.531500e+04 0.076087
7.532000e+04 0.076087
7.532500e+04 0.0724638
7.533000e+04 0.076087
7.533500e+04 0.0724638
7.534000e+04 0.076087
7.534500e+04 0.0797101
7.535000e+04 0.076087
7.535500e+04 0.076087
7.536000e+04 0.076087
7.536500e+04 0.0797101
7.537000e+04 0.0797101
7.537500e+04 0.0797101
7.538000e+04 0.0724638
7.538500e+04 0.076087
7.539000e+04 0.076087
7.539500e+04 0.076087
7.540000e+04 0.0724638
7.540500e+04 0.0724638
7.541000e+04 0.076087
7.541500e+04 0.076087
7.542000e+04 0.0724638
7.542500e+04 0.076087
7.543000e+04 0.0724638
7.543500e+04 0.076087
7.544000e+04 0.0724638
7.544500e+04 0.0724638
7.545000e+04 0.0724638
7.545500e+04 0.0652174
7.546000e+04 0.0615942
7.546500e+04 0.0688406
7.547000e+04 0.0688406
7.547500e+04 0.0652174
7.548000e+04 0.0724638
7.548500e+04 0.0688406
7.549000e+04 0.0688406
7.549500e+04 0.0688406
7.550000e+04 0.0688406
7.550500e+04 0.0652174
7.551000e+04 0.0724638
7.551500e+04 0.0724638
7.552000e+04 0.0688406
7.552500e+04 0.0724638
7.553000e+04 0.0724638
7.553500e+04 0.0688406
7.554000e+04 0.0688406
7.554500e+04 0.0688406
7.555000e+04 0.0688406
7.555500e+04 0.0652174
7.556000e+04 0.0688406
7.556500e+04 0.076087
7.557000e+04 0.0688406
7.557500e+04 0.0688406
7.558000e+04 0.0688406
7.558500e+04 0.0724638
7.559000e+04 0.0688406
7.559500e+04 0.0688406
7.560000e+04 0.0688406
7.560500e+04 0.0688406
7.561000e+04 0.0688406
7.561500e+04 0.0724638
7.562000e+04 0.0724638
7.562500e+04 0.0724638
7.563000e+04 0.076087
7.563500e+04 0.076087
7.564000e+04 0.076087
7.564500e+04 0.0724638
7.565000e+04 0.076087
7.565500e+04 0.0724638
7.566000e+04 0.0688406
7.566500e+04 0.0688406
7.567000e+04 0.0688406
7.567500e+04 0.0688406
7.568000e+04 0.0652174
7.568500e+04 0.0652174
7.569000e+04 0.0652174
7.569500e+04 0.0688406
7.570000e+04 0.0688406
7.570500e+04 0.0688406
7.571000e+04 0.0688406
7.571500e+04 0.0688406
7.572000e+04 0.0652174
7.572500e+04 0.0688406
7.573000e+04 0.0688406
7.573500e+04 0.0688406
7.574000e+04 0.0688406
7.574500e+04 0.0688406
7.575000e+04 0.0688406
7.575500e+04 0.0688406
7.576000e+04 0.0688406
7.576500e+04 0.0688406
7.577000e+04 0.0688406
7.577500e+04 0.0688406
7.578000e+04 0.0688406
7.578500e+04 0.0688406
7.579000e+04 0.0688406
7.579500e+04 0.0688406
7.580000e+04 0.0688406
7.580500e+04 0.0724638
7.581000e+04 0.0688406
7.581500e+04 0.0688406
7.582000e+04 0.0688406
7.582500e+04 0.0688406
7.583000e+04 0.0688406
7.583500e+04 0.0688406
7.584000e+04 0.0688406
7.584500e+04 0.0652174
7.585000e+04 0.0688406
7.585500e+04 0.0688406
7.586000e+04 0.0688406
7.586500e+04 0.0688406
7.587000e+04 0.0724638
7.587500e+04 0.0724638
7.588000e+04 0.0688406
7.588500e+04 0.0688406
7.589000e+04 0.0724638
7.589500e+04 0.0724638
7.590000e+04 0.0688406
7.590500e+04 0.0688406
7.591000e+04 0.0688406
7.591500e+04 0.0688406
7.592000e+04 0.0652174
7.592500e+04 0.0688406
7.593000e+04 0.0652174
7.593500e+04 0.0724638
7.594000e+04 0.0688406
7.594500e+04 0.0688406
7.595000e+04 0.0688406
7.595500e+04 0.0688406
7.596000e+04 0.0688406
7.596500e+04 0.0688406
7.597000e+04 0.0688406
7.597500e+04 0.0688406
7.598000e+04 0.0688406
7.598500e+04 0.0724638
7.599000e+04 0.076087
7.599500e+04 0.076087
7.600000e+04 0.0724638
7.600500e+04 0.0688406
7.601000e+04 0.0688406
7.601500e+04 0.0724638
7.602000e+04 0.0652174
7.602500e+04 0.0652174
7.603000e+04 0.0688406
7.603500e+04 0.0688406
7.604000e+04 0.076087
7.604500e+04 0.0724638
7.605000e+04 0.0688406
7.605500e+04 0.0652174
7.606000e+04 0.0688406
7.606500e+04 0.0688406
7.607000e+04 0.076087
7.607500e+04 0.0724638
7.608000e+04 0.0724638
7.608500e+04 0.0688406
7.609000e+04 0.0652174
7.609500e+04 0.0688406
7.610000e+04 0.0688406
7.610500e+04 0.0724638
7.611000e+04 0.0724638
7.611500e+04 0.0688406
7.612000e+04 0.0688406
7.612500e+04 0.0688406
7.613000e+04 0.0652174
7.613500e+04 0.0652174
7.614000e+04 0.0688406
7.614500e+04 0.0688406
7.615000e+04 0.0688406
7.615500e+04 0.0652174
7.616000e+04 0.0652174
7.616500e+04 0.0652174
7.617000e+04 0.0688406
7.617500e+04 0.0652174
7.618000e+04 0.0652174
7.618500e+04 0.0652174
7.619000e+04 0.0688406
7.619500e+04 0.0652174
7.620000e+04 0.0688406
7.620500e+04 0.0688406
7.621000e+04 0.0652174
7.621500e+04 0.0652174
7.622000e+04 0.0688406
7.622500e+04 0.0652174
7.623000e+04 0.0688406
7.623500e+04 0.0652174
7.624000e+04 0.0652174
7.624500e+04 0.0652174
7.625000e+04 0.0652174
7.625500e+04 0.0652174
7.626000e+04 0.0652174
7.626500e+04 0.0652174
7.627000e+04 0.0652174
7.627500e+04 0.0652174
7.628000e+04 0.0652174
7.628500e+04 0.0652174
7.629000e+04 0.0652174
7.629500e+04 0.0615942
7.630000e+04 0.0724638
7.630500e+04 0.0688406
7.631000e+04 0.0615942
7.631500e+04 0.0652174
7.632000e+04 0.0652174
7.632500e+04 0.0615942
7.633000e+04 0.0615942
7.633500e+04 0.0615942
7.634000e+04 0.057971
7.634500e+04 0.0688406
7.635000e+04 0.0615942
7.635500e+04 0.0615942
7.636000e+04 0.0652174
7.636500e+04 0.0615942
7.637000e+04 0.057971
7.637500e+04 0.0615942
7.638000e+04 0.0615942
7.638500e+04 0.0615942
7.639000e+04 0.0615942
7.639500e+04 0.0615942
7.640000e+04 0.0615942
7.640500e+04 0.0688406
7.641000e+04 0.0652174
7.641500e+04 0.0652174
7.642000e+04 0.0652174
7.642500e+04 0.0652174
7.643000e+04 0.0652174
7.643500e+04 0.0652174
7.644000e+04 0.0688406
7.644500e+04 0.0652174
7.645000e+04 0.0652174
7.645500e+04 0.0688406
7.646000e+04 0.0688406
7.646500e+04 0.0688406
7.647000e+04 0.0652174
7.647500e+04 0.0724638
7.648000e+04 0.0688406
7.648500e+04 0.0724638
7.649000e+04 0.0688406
7.649500e+04 0.0688406
7.650000e+04 0.0724638
7.650500e+04 0.0724638
7.651000e+04 0.0724638
7.651500e+04 0.0724638
7.652000e+04 0.0688406
7.652500e+04 0.0688406
7.653000e+04 0.0688406
7.653500e+04 0.0688406
7.654000e+04 0.0688406
7.654500e+04 0.0688406
7.655000e+04 0.0688406
7.655500e+04 0.0688406
7.656000e+04 0.0688406
7.656500e+04 0.0688406
7.657000e+04 0.0688406
7.657500e+04 0.0688406
7.658000e+04 0.0688406
7.658500e+04 0.0688406
7.659000e+04 0.0688406
7.659500e+04 0.0688406
7.660000e+04 0.0688406
7.660500e+04 0.0688406
7.661000e+04 0.0688406
7.661500e+04 0.0688406
7.662000e+04 0.0688406
7.662500e+04 0.0688406
7.663000e+04 0.0688406
7.663500e+04 0.0688406
7.664000e+04 0.0688406
7.664500e+04 0.0688406
7.665000e+04 0.0652174
7.665500e+04 0.0688406
7.666000e+04 0.0688406
7.666500e+04 0.0688406
7.667000e+04 0.0688406
7.667500e+04 0.0688406
7.668000e+04 0.0688406
7.668500e+04 0.0688406
7.669000e+04 0.0688406
7.669500e+04 0.0688406
7.670000e+04 0.0688406
7.670500e+04 0.0688406
7.671000e+04 0.0688406
7.671500e+04 0.0688406
7.672000e+04 0.0688406
7.672500e+04 0.0688406
7.673000e+04 0.0652174
7.673500e+04 0.0688406
7.674000e+04 0.0652174
7.674500e+04 0.0652174
7.675000e+04 0.0652174
7.675500e+04 0.0615942
7.676000e+04 0.0652174
7.676500e+04 0.0652174
7.677000e+04 0.0652174
7.677500e+04 0.0688406
7.678000e+04 0.0688406
7.678500e+04 0.0688406
7.679000e+04 0.0724638
7.679500e+04 0.0724638
7.680000e+04 0.0688406
7.680500e+04 0.0688406
7.681000e+04 0.076087
7.681500e+04 0.0724638
7.682000e+04 0.0688406
7.682500e+04 0.0688406
7.683000e+04 0.0688406
7.683500e+04 0.0652174
7.684000e+04 0.0688406
7.684500e+04 0.0688406
7.685000e+04 0.0652174
7.685500e+04 0.0652174
7.686000e+04 0.0652174
7.686500e+04 0.0652174
7.687000e+04 0.0652174
7.687500e+04 0.0688406
7.688000e+04 0.0724638
7.688500e+04 0.0724638
7.689000e+04 0.0688406
7.689500e+04 0.0688406
7.690000e+04 0.0652174
7.690500e+04 0.0688406
7.691000e+04 0.0724638
7.691500e+04 0.0724638
7.692000e+04 0.0615942
7.692500e+04 0.0652174
7.693000e+04 0.0724638
7.693500e+04 0.0724638
7.694000e+04 0.0688406
7.694500e+04 0.0688406
7.695000e+04 0.0652174
7.695500e+04 0.0652174
7.696000e+04 0.0652174
7.696500e+04 0.0652174
7.697000e+04 0.0652174
7.697500e+04 0.0652174
7.698000e+04 0.0688406
7.698500e+04 0.0652174
7.699000e+04 0.0652174
7.699500e+04 0.0652174
7.700000e+04 0.0652174
7.700500e+04 0.0652174
7.701000e+04 0.0615942
7.701500e+04 0.0652174
7.702000e+04 0.0688406
7.702500e+04 0.0688406
7.703000e+04 0.0652174
7.703500e+04 0.0652174
7.704000e+04 0.0652174
7.704500e+04 0.0688406
7.705000e+04 0.0652174
7.705500e+04 0.0688406
7.706000e+04 0.0652174
7.706500e+04 0.0652174
7.707000e+04 0.0652174
7.707500e+04 0.0688406
7.708000e+04 0.0652174
7.708500e+04 0.0615942
7.709000e+04 0.0615942
7.709500e+04 0.0652174
7.710000e+04 0.0652174
7.710500e+04 0.0652174
7.711000e+04 0.0652174
7.711500e+04 0.0688406
7.712000e+04 0.0688406
7.712500e+04 0.0688406
7.713000e+04 0.0688406
7.713500e+04 0.0652174
7.714000e+04 0.0688406
7.714500e+04 0.0688406
7.715000e+04 0.0652174
7.715500e+04 0.0652174
7.716000e+04 0.0652174
7.716500e+04 0.0652174
7.717000e+04 0.0652174
7.717500e+04 0.0652174
7.718000e+04 0.0652174
7.718500e+04 0.0652174
7.719000e+04 0.0652174
7.719500e+04 0.0652174
7.720000e+04 0.0652174
7.720500e+04 0.0652174
7.721000e+04 0.0652174
7.721500e+04 0.0615942
7.722000e+04 0.0652174
7.722500e+04 0.0652174
7.723000e+04 0.0615942
7.723500e+04 0.0615942
7.724000e+04 0.0652174
7.724500e+04 0.0652174
7.725000e+04 0.0615942
7.725500e+04 0.0652174
7.726000e+04 0.0652174
7.726500e+04 0.0652174
7.727000e+04 0.0652174
7.727500e+04 0.0652174
7.728000e+04 0.0652174
7.728500e+04 0.0652174
7.729000e+04 0.0615942
7.729500e+04 0.0652174
7.730000e+04 0.0652174
7.730500e+04 0.0652174
7.731000e+04 0.0652174
7.731500e+04 0.0652174
7.732000e+04 0.0652174
7.732500e+04 0.0652174
7.733000e+04 0.0652174
7.733500e+04 0.0615942
7.734000e+04 0.0652174
7.734500e+04 0.0652174
7.735000e+04 0.0652174
7.735500e+04 0.0688406
7.736000e+04 0.0652174
7.736500e+04 0.0652174
7.737000e+04 0.0652174
7.737500e+04 0.0652174
7.738000e+04 0.0652174
7.738500e+04 0.0688406
7.739000e+04 0.0652174
7.739500e+04 0.0615942
7.740000e+04 0.0688406
7.740500e+04 0.0615942
7.741000e+04 0.0652174
7.741500e+04 0.0615942
7.742000e+04 0.0652174
7.742500e+04 0.0615942
7.743000e+04 0.0615942
7.743500e+04 0.0652174
7.744000e+04 0.0652174
7.744500e+04 0.0652174
7.745000e+04 0.0688406
7.745500e+04 0.0688406
7.746000e+04 0.0688406
7.746500e+04 0.0688406
7.747000e+04 0.0688406
7.747500e+04 0.0688406
7.748000e+04 0.0688406
7.748500e+04 0.0688406
7.749000e+04 0.0688406
7.749500e+04 0.0688406
7.750000e+04 0.0688406
7.750500e+04 0.0688406
7.751000e+04 0.0652174
7.751500e+04 0.0688406
7.752000e+04 0.0652174
7.752500e+04 0.0652174
7.753000e+04 0.0615942
7.753500e+04 0.0688406
7.754000e+04 0.0652174
7.754500e+04 0.0688406
7.755000e+04 0.0688406
7.755500e+04 0.0688406
7.756000e+04 0.0724638
7.756500e+04 0.0688406
7.757000e+04 0.0688406
7.757500e+04 0.0652174
7.758000e+04 0.0652174
7.758500e+04 0.0688406
7.759000e+04 0.0724638
7.759500e+04 0.0688406
7.760000e+04 0.0652174
7.760500e+04 0.0652174
7.761000e+04 0.0652174
7.761500e+04 0.0652174
7.762000e+04 0.0652174
7.762500e+04 0.0652174
7.763000e+04 0.0652174
7.763500e+04 0.0652174
7.764000e+04 0.0615942
7.764500e+04 0.0615942
7.765000e+04 0.0652174
7.765500e+04 0.0652174
7.766000e+04 0.0652174
7.766500e+04 0.0688406
7.767000e+04 0.0688406
7.767500e+04 0.0652174
7.768000e+04 0.0688406
7.768500e+04 0.0688406
7.769000e+04 0.0688406
7.769500e+04 0.0688406
7.770000e+04 0.0688406
7.770500e+04 0.0652174
7.771000e+04 0.0652174
7.771500e+04 0.0652174
7.772000e+04 0.0652174
7.772500e+04 0.0724638
7.773000e+04 0.0652174
7.773500e+04 0.0688406
7.774000e+04 0.0688406
7.774500e+04 0.0688406
7.775000e+04 0.0688406
7.775500e+04 0.0688406
7.776000e+04 0.0688406
7.776500e+04 0.0652174
7.777000e+04 0.0688406
7.777500e+04 0.0688406
7.778000e+04 0.0688406
7.778500e+04 0.0688406
7.779000e+04 0.0688406
7.779500e+04 0.0688406
7.780000e+04 0.0688406
7.780500e+04 0.0688406
7.781000e+04 0.0688406
7.781500e+04 0.0688406
7.782000e+04 0.0688406
7.782500e+04 0.0688406
7.783000e+04 0.0688406
7.783500e+04 0.0688406
7.784000e+04 0.0688406
7.784500e+04 0.0688406
7.785000e+04 0.0688406
7.785500e+04 0.0652174
7.786000e+04 0.0688406
7.786500e+04 0.0688406
7.787000e+04 0.0688406
7.787500e+04 0.0688406
7.788000e+04 0.0724638
7.788500e+04 0.0724638
7.789000e+04 0.0724638
7.789500e+04 0.0724638
7.790000e+04 0.0724638
7.790500e+04 0.0724638
7.791000e+04 0.0688406
7.791500e+04 0.0688406
7.792000e+04 0.0688406
7.792500e+04 0.0688406
7.793000e+04 0.0688406
7.793500e+04 0.0688406
7.794000e+04 0.0688406
7.794500e+04 0.0688406
7.795000e+04 0.0688406
7.795500e+04 0.0688406
7.796000e+04 0.0688406
7.796500e+04 0.0688406
7.797000e+04 0.0688406
7.797500e+04 0.0688406
7.798000e+04 0.0688406
7.798500e+04 0.0688406
7.799000e+04 0.0688406
7.799500e+04 0.0724638
7.800000e+04 0.0724638
7.800500e+04 0.0724638
7.801000e+04 0.0724638
7.801500e+04 0.0724638
7.802000e+04 0.0688406
7.802500e+04 0.0688406
7.803000e+04 0.0688406
7.803500e+04 0.0724638
7.804000e+04 0.0688406
7.804500e+04 0.0724638
7.805000e+04 0.0724638
7.805500e+04 0.0688406
7.806000e+04 0.0688406
7.806500e+04 0.0688406
7.807000e+04 0.0688406
7.807500e+04 0.0688406
7.808000e+04 0.0688406
7.808500e+04 0.0688406
7.809000e+04 0.0688406
7.809500e+04 0.0688406
7.810000e+04 0.0688406
7.810500e+04 0.0688406
7.811000e+04 0.0688406
7.811500e+04 0.0724638
7.812000e+04 0.0688406
7.812500e+04 0.0688406
7.813000e+04 0.0724638
7.813500e+04 0.0724638
7.814000e+04 0.0724638
7.814500e+04 0.0724638
7.815000e+04 0.0724638
7.815500e+04 0.0724638
7.816000e+04 0.0724638
7.816500e+04 0.0724638
7.817000e+04 0.0724638
7.817500e+04 0.0724638
7.818000e+04 0.0688406
7.818500e+04 0.0688406
7.819000e+04 0.0652174
7.819500e+04 0.0688406
7.820000e+04 0.0724638
7.820500e+04 0.0688406
7.821000e+04 0.0688406
7.821500e+04 0.0688406
7.822000e+04 0.0724638
7.822500e+04 0.0688406
7.823000e+04 0.0688406
7.823500e+04 0.0688406
7.824000e+04 0.0688406
7.824500e+04 0.0688406
7.825000e+04 0.0688406
7.825500e+04 0.0688406
7.826000e+04 0.0688406
7.826500e+04 0.0688406
7.827000e+04 0.0688406
7.827500e+04 0.0688406
7.828000e+04 0.0688406
7.828500e+04 0.0688406
7.829000e+04 0.0652174
7.829500e+04 0.0652174
7.830000e+04 0.0688406
7.830500e+04 0.0652174
7.831000e+04 0.0652174
7.831500e+04 0.0688406
7.832000e+04 0.0688406
7.832500e+04 0.0688406
7.833000e+04 0.0688406
7.833500e+04 0.0688406
7.834000e+04 0.0688406
7.834500e+04 0.0688406
7.835000e+04 0.0688406
7.835500e+04 0.0652174
7.836000e+04 0.0652174
7.836500e+04 0.0688406
7.837000e+04 0.0652174
7.837500e+04 0.0688406
7.838000e+04 0.0652174
7.838500e+04 0.0652174
7.839000e+04 0.0652174
7.839500e+04 0.0652174
7.840000e+04 0.0615942
7.840500e+04 0.0615942
7.841000e+04 0.0615942
7.841500e+04 0.0615942
7.842000e+04 0.0615942
7.842500e+04 0.0615942
7.843000e+04 0.0615942
7.843500e+04 0.0615942
7.844000e+04 0.0615942
7.844500e+04 0.057971
7.845000e+04 0.0615942
7.845500e+04 0.057971
7.846000e+04 0.0615942
7.846500e+04 0.057971
7.847000e+04 0.057971
7.847500e+04 0.057971
7.848000e+04 0.057971
7.848500e+04 0.057971
7.849000e+04 0.057971
7.849500e+04 0.057971
7.850000e+04 0.057971
7.850500e+04 0.057971
7.851000e+04 0.057971
7.851500e+04 0.0543478
7.852000e+04 0.057971
7.852500e+04 0.057971
7.853000e+04 0.057971
7.853500e+04 0.057971
7.854000e+04 0.057971
7.854500e+04 0.0615942
7.855000e+04 0.0615942
7.855500e+04 0.0615942
7.856000e+04 0.0615942
7.856500e+04 0.0615942
7.857000e+04 0.0615942
7.857500e+04 0.0615942
7.858000e+04 0.0652174
7.858500e+04 0.0615942
7.859000e+04 0.0652174
7.859500e+04 0.0615942
7.860000e+04 0.0615942
7.860500e+04 0.0615942
7.861000e+04 0.0688406
7.861500e+04 0.0724638
7.862000e+04 0.076087
7.862500e+04 0.0652174
7.863000e+04 0.0652174
7.863500e+04 0.0688406
7.864000e+04 0.0652174
7.864500e+04 0.0615942
7.865000e+04 0.0615942
7.865500e+04 0.0615942
7.866000e+04 0.0615942
7.866500e+04 0.0688406
7.867000e+04 0.0688406
7.867500e+04 0.0652174
7.868000e+04 0.0688406
7.868500e+04 0.0688406
7.869000e+04 0.0688406
7.869500e+04 0.0724638
7.870000e+04 0.0724638
7.870500e+04 0.0724638
7.871000e+04 0.0688406
7.871500e+04 0.0688406
7.872000e+04 0.0615942
7.872500e+04 0.057971
7.873000e+04 0.057971
7.873500e+04 0.0615942
7.874000e+04 0.0615942
7.874500e+04 0.0615942
7.875000e+04 0.0615942
7.875500e+04 0.0615942
7.876000e+04 0.0615942
7.876500e+04 0.0615942
7.877000e+04 0.0652174
7.877500e+04 0.0615942
7.878000e+04 0.0615942
7.878500e+04 0.0615942
7.879000e+04 0.0615942
7.879500e+04 0.0615942
7.880000e+04 0.0615942
7.880500e+04 0.0652174
7.881000e+04 0.0615942
7.881500e+04 0.0615942
7.882000e+04 0.0615942
7.882500e+04 0.0652174
7.883000e+04 0.0652174
7.883500e+04 0.0652174
7.884000e+04 0.0615942
7.884500e+04 0.0615942
7.885000e+04 0.0652174
7.885500e+04 0.0652174
7.886000e+04 0.0652174
7.886500e+04 0.0652174
7.887000e+04 0.0652174
7.887500e+04 0.0615942
7.888000e+04 0.0615942
7.888500e+04 0.0615942
7.889000e+04 0.0615942
7.889500e+04 0.0615942
7.890000e+04 0.057971
7.890500e+04 0.0543478
7.891000e+04 0.0615942
7.891500e+04 0.0615942
7.892000e+04 0.0615942
7.892500e+04 0.0615942
7.893000e+04 0.0615942
7.893500e+04 0.0615942
7.894000e+04 0.0615942
7.894500e+04 0.0615942
7.895000e+04 0.0615942
7.895500e+04 0.0615942
7.896000e+04 0.0615942
7.896500e+04 0.0652174
7.897000e+04 0.0615942
7.897500e+04 0.0615942
7.898000e+04 0.0615942
7.898500e+04 0.0615942
7.899000e+04 0.057971
7.899500e+04 0.057971
7.900000e+04 0.057971
7.900500e+04 0.0615942
7.901000e+04 0.057971
7.901500e+04 0.0543478
7.902000e+04 0.0543478
7.902500e+04 0.057971
7.903000e+04 0.0615942
7.903500e+04 0.0615942
7.904000e+04 0.057971
7.904500e+04 0.0615942
7.905000e+04 0.0615942
7.905500e+04 0.0615942
7.906000e+04 0.0615942
7.906500e+04 0.057971
7.907000e+04 0.0615942
7.907500e+04 0.057971
7.908000e+04 0.0615942
7.908500e+04 0.0615942
7.909000e+04 0.057971
7.909500e+04 0.0615942
7.910000e+04 0.0615942
7.910500e+04 0.0615942
7.911000e+04 0.0615942
7.911500e+04 0.0615942
7.912000e+04 0.0615942
7.912500e+04 0.0615942
7.913000e+04 0.0615942
7.913500e+04 0.0615942
7.914000e+04 0.0615942
7.914500e+04 0.0652174
7.915000e+04 0.0652174
7.915500e+04 0.0652174
7.916000e+04 0.0652174
7.916500e+04 0.0615942
7.917000e+04 0.057971
7.917500e+04 0.0615942
7.918000e+04 0.0615942
7.918500e+04 0.0615942
7.919000e+04 0.0615942
7.919500e+04 0.0615942
7.920000e+04 0.0652174
7.920500e+04 0.0652174
7.921000e+04 0.0615942
7.921500e+04 0.0615942
7.922000e+04 0.0615942
7.922500e+04 0.0615942
7.923000e+04 0.0615942
7.923500e+04 0.0615942
7.924000e+04 0.0615942
7.924500e+04 0.0652174
7.925000e+04 0.0652174
7.925500e+04 0.0652174
7.926000e+04 0.0652174
7.926500e+04 0.0652174
7.927000e+04 0.0652174
7.927500e+04 0.0652174
7.928000e+04 0.0652174
7.928500e+04 0.0652174
7.929000e+04 0.0652174
7.929500e+04 0.0652174
7.930000e+04 0.0652174
7.930500e+04 0.0615942
7.931000e+04 0.0615942
7.931500e+04 0.0615942
7.932000e+04 0.0615942
7.932500e+04 0.0615942
7.933000e+04 0.0615942
7.933500e+04 0.0615942
7.934000e+04 0.0652174
7.934500e+04 0.0652174
7.935000e+04 0.0652174
7.935500e+04 0.0615942
7.936000e+04 0.0615942
7.936500e+04 0.0615942
7.937000e+04 0.0652174
7.937500e+04 0.0652174
7.938000e+04 0.0652174
7.938500e+04 0.0652174
7.939000e+04 0.0652174
7.939500e+04 0.0652174
7.940000e+04 0.0652174
7.940500e+04 0.0652174
7.941000e+04 0.0652174
7.941500e+04 0.0652174
7.942000e+04 0.0652174
7.942500e+04 0.0615942
7.943000e+04 0.0615942
7.943500e+04 0.0615942
7.944000e+04 0.0615942
7.944500e+04 0.0652174
7.945000e+04 0.0652174
7.945500e+04 0.0615942
7.946000e+04 0.0652174
7.946500e+04 0.0615942
7.947000e+04 0.057971
7.947500e+04 0.0615942
7.948000e+04 0.057971
7.948500e+04 0.0615942
7.949000e+04 0.0688406
7.949500e+04 0.0652174
7.950000e+04 0.0615942
7.950500e+04 0.0615942
7.951000e+04 0.0615942
7.951500e+04 0.0615942
7.952000e+04 0.0615942
7.952500e+04 0.0615942
7.953000e+04 0.0615942
7.953500e+04 0.0652174
7.954000e+04 0.0652174
7.954500e+04 0.0652174
7.955000e+04 0.0652174
7.955500e+04 0.0652174
7.956000e+04 0.0615942
7.956500e+04 0.0688406
7.957000e+04 0.0652174
7.957500e+04 0.0652174
7.958000e+04 0.0615942
7.958500e+04 0.057971
7.959000e+04 0.057971
7.959500e+04 0.057971
7.960000e+04 0.057971
7.960500e+04 0.057971
7.961000e+04 0.0615942
7.961500e+04 0.0615942
7.962000e+04 0.057971
7.962500e+04 0.057971
7.963000e+04 0.0615942
7.963500e+04 0.0615942
7.964000e+04 0.0615942
7.964500e+04 0.0615942
7.965000e+04 0.057971
7.965500e+04 0.057971
7.966000e+04 0.057971
7.966500e+04 0.057971
7.967000e+04 0.057971
7.967500e+04 0.057971
7.968000e+04 0.057971
7.968500e+04 0.057971
7.969000e+04 0.0543478
7.969500e+04 0.0543478
7.970000e+04 0.0543478
7.970500e+04 0.0543478
7.971000e+04 0.0543478
7.971500e+04 0.0543478
7.972000e+04 0.0543478
7.972500e+04 0.0543478
7.973000e+04 0.0543478
7.973500e+04 0.0543478
7.974000e+04 0.0543478
7.974500e+04 0.057971
7.975000e+04 0.057971
7.975500e+04 0.057971
7.976000e+04 0.057971
7.976500e+04 0.057971
7.977000e+04 0.0615942
7.977500e+04 0.0652174
7.978000e+04 0.057971
7.978500e+04 0.057971
7.979000e+04 0.0615942
7.979500e+04 0.0652174
7.980000e+04 0.0652174
7.980500e+04 0.0652174
7.981000e+04 0.0652174
7.981500e+04 0.0652174
7.982000e+04 0.0652174
7.982500e+04 0.0652174
7.983000e+04 0.057971
7.983500e+04 0.0652174
7.984000e+04 0.0652174
7.984500e+04 0.0652174
7.985000e+04 0.0652174
7.985500e+04 0.057971
7.986000e+04 0.0615942
7.986500e+04 0.057971
7.987000e+04 0.0615942
7.987500e+04 0.0615942
7.988000e+04 0.0615942
7.988500e+04 0.0615942
7.989000e+04 0.0615942
7.989500e+04 0.0615942
7.990000e+04 0.057971
7.990500e+04 0.057971
7.991000e+04 0.0615942
7.991500e+04 0.057971
7.992000e+04 0.0615942
7.992500e+04 0.0543478
7.993000e+04 0.057971
7.993500e+04 0.057971
7.994000e+04 0.057971
7.994500e+04 0.057971
7.995000e+04 0.057971
7.995500e+04 0.057971
7.996000e+04 0.0615942
7.996500e+04 0.0543478
7.997000e+04 0.0543478
7.997500e+04 0.0543478
7.998000e+04 0.0543478
7.998500e+04 0.0543478
7.999000e+04 0.0543478
7.999500e+04 0.0543478
8.000000e+04 0.0543478
8.000500e+04 0.0543478
8.001000e+04 0.0543478
8.001500e+04 0.0543478
8.002000e+04 0.057971
8.002500e+04 0.0543478
8.003000e+04 0.057971
8.003500e+04 0.057971
8.004000e+04 0.057971
8.004500e+04 0.057971
8.005000e+04 0.057971
8.005500e+04 0.057971
8.006000e+04 0.057971
8.006500e+04 0.057971
8.007000e+04 0.057971
8.007500e+04 0.057971
8.008000e+04 0.057971
8.008500e+04 0.057971
8.009000e+04 0.057971
8.009500e+04 0.057971
8.010000e+04 0.057971
8.010500e+04 0.057971
8.011000e+04 0.057971
8.011500e+04 0.057971
8.012000e+04 0.057971
8.012500e+04 0.057971
8.013000e+04 0.0615942
8.013500e+04 0.057971
8.014000e+04 0.057971
8.014500e+04 0.057971
8.015000e+04 0.057971
8.015500e+04 0.0615942
8.016000e+04 0.057971
8.016500e+04 0.0615942
8.017000e+04 0.0615942
8.017500e+04 0.057971
8.018000e+04 0.0615942
8.018500e+04 0.0615942
8.019000e+04 0.0615942
8.019500e+04 0.0615942
8.020000e+04 0.0615942
8.020500e+04 0.0615942
8.021000e+04 0.0615942
8.021500e+04 0.0615942
8.022000e+04 0.0615942
8.022500e+04 0.057971
8.023000e+04 0.0615942
8.023500e+04 0.057971
8.024000e+04 0.0615942
8.024500e+04 0.0615942
8.025000e+04 0.057971
8.025500e+04 0.057971
8.026000e+04 0.057971
8.026500e+04 0.057971
8.027000e+04 0.057971
8.027500e+04 0.0615942
8.028000e+04 0.057971
8.028500e+04 0.0543478
8.029000e+04 0.0543478
8.029500e+04 0.0543478
8.030000e+04 0.0543478
8.030500e+04 0.0543478
8.031000e+04 0.0543478
8.031500e+04 0.057971
8.032000e+04 0.0543478
8.032500e+04 0.0543478
8.033000e+04 0.0543478
8.033500e+04 0.0543478
8.034000e+04 0.0543478
8.034500e+04 0.0543478
8.035000e+04 0.0543478
8.035500e+04 0.0543478
8.036000e+04 0.0543478
8.036500e+04 0.057971
8.037000e+04 0.0543478
8.037500e+04 0.057971
8.038000e+04 0.057971
8.038500e+04 0.0543478
8.039000e+04 0.057971
8.039500e+04 0.0543478
8.040000e+04 0.0543478
8.040500e+04 0.057971
8.041000e+04 0.057971
8.041500e+04 0.0543478
8.042000e+04 0.0543478
8.042500e+04 0.0543478
8.043000e+04 0.0543478
8.043500e+04 0.0543478
8.044000e+04 0.057971
8.044500e+04 0.057971
8.045000e+04 0.0543478
8.045500e+04 0.0543478
8.046000e+04 0.0543478
8.046500e+04 0.0543478
8.047000e+04 0.0543478
8.047500e+04 0.0543478
8.048000e+04 0.0543478
8.048500e+04 0.0543478
8.049000e+04 0.0543478
8.049500e+04 0.057971
8.050000e+04 0.0543478
8.050500e+04 0.057971
8.051000e+04 0.057971
8.051500e+04 0.057971
8.052000e+04 0.057971
8.052500e+04 0.057971
8.053000e+04 0.0543478
8.053500e+04 0.0543478
8.054000e+04 0.0543478
8.054500e+04 0.057971
8.055000e+04 0.0543478
8.055500e+04 0.0543478
8.056000e+04 0.0543478
8.056500e+04 0.0543478
8.057000e+04 0.057971
8.057500e+04 0.057971
8.058000e+04 0.057971
8.058500e+04 0.057971
8.059000e+04 0.057971
8.059500e+04 0.057971
8.060000e+04 0.057971
8.060500e+04 0.057971
8.061000e+04 0.0615942
8.061500e+04 0.0543478
8.062000e+04 0.0543478
8.062500e+04 0.0543478
8.063000e+04 0.0543478
8.063500e+04 0.0543478
8.064000e+04 0.0543478
8.064500e+04 0.057971
8.065000e+04 0.0543478
8.065500e+04 0.0543478
8.066000e+04 0.057971
8.066500e+04 0.057971
8.067000e+04 0.0543478
8.067500e+04 0.057971
8.068000e+04 0.057971
8.068500e+04 0.057971
8.069000e+04 0.057971
8.069500e+04 0.0543478
8.070000e+04 0.057971
8.070500e+04 0.057971
8.071000e+04 0.057971
8.071500e+04 0.057971
8.072000e+04 0.057971
8.072500e+04 0.057971
8.073000e+04 0.057971
8.073500e+04 0.0543478
8.074000e+04 0.057971
8.074500e+04 0.0543478
8.075000e+04 0.0543478
8.075500e+04 0.057971
8.076000e+04 0.0543478
8.076500e+04 0.057971
8.077000e+04 0.057971
8.077500e+04 0.0543478
8.078000e+04 0.0543478
8.078500e+04 0.0543478
8.079000e+04 0.0543478
8.079500e+04 0.057971
8.080000e+04 0.0543478
8.080500e+04 0.0543478
8.081000e+04 0.0543478
8.081500e+04 0.0543478
8.082000e+04 0.057971
8.082500e+04 0.057971
8.083000e+04 0.057971
8.083500e+04 0.057971
8.084000e+04 0.0543478
8.084500e+04 0.0507246
8.085000e+04 0.0543478
8.085500e+04 0.057971
8.086000e+04 0.0615942
8.086500e+04 0.0543478
8.087000e+04 0.057971
8.087500e+04 0.0543478
8.088000e+04 0.0615942
8.088500e+04 0.0615942
8.089000e+04 0.057971
8.089500e+04 0.057971
8.090000e+04 0.057971
8.090500e+04 0.057971
8.091000e+04 0.057971
8.091500e+04 0.057971
8.092000e+04 0.057971
8.092500e+04 0.057971
8.093000e+04 0.057971
8.093500e+04 0.057971
8.094000e+04 0.057971
8.094500e+04 0.057971
8.095000e+04 0.0615942
8.095500e+04 0.0615942
8.096000e+04 0.0615942
8.096500e+04 0.0615942
8.097000e+04 0.0615942
8.097500e+04 0.0615942
8.098000e+04 0.0615942
8.098500e+04 0.0615942
8.099000e+04 0.0615942
8.099500e+04 0.0615942
8.100000e+04 0.0615942
8.100500e+04 0.0615942
8.101000e+04 0.0615942
8.101500e+04 0.0615942
8.102000e+04 0.0652174
8.102500e+04 0.0652174
8.103000e+04 0.0688406
8.103500e+04 0.0652174
8.104000e+04 0.0688406
8.104500e+04 0.0688406
8.105000e+04 0.0688406
8.105500e+04 0.0652174
8.106000e+04 0.0652174
8.106500e+04 0.0652174
8.107000e+04 0.0724638
8.107500e+04 0.0615942
8.108000e+04 0.0615942
8.108500e+04 0.057971
8.109000e+04 0.057971
8.109500e+04 0.057971
8.110000e+04 0.0615942
8.110500e+04 0.057971
8.111000e+04 0.057971
8.111500e+04 0.0615942
8.112000e+04 0.0615942
8.112500e+04 0.0615942
8.113000e+04 0.057971
8.113500e+04 0.0615942
8.114000e+04 0.0615942
8.114500e+04 0.0652174
8.115000e+04 0.0652174
8.115500e+04 0.0615942
8.116000e+04 0.0615942
8.116500e+04 0.0615942
8.117000e+04 0.0543478
8.117500e+04 0.057971
8.118000e+04 0.0615942
8.118500e+04 0.057971
8.119000e+04 0.0543478
8.119500e+04 0.057971
8.120000e+04 0.057971
8.120500e+04 0.0543478
8.121000e+04 0.057971
8.121500e+04 0.057971
8.122000e+04 0.057971
8.122500e+04 0.057971
8.123000e+04 0.057971
8.123500e+04 0.057971
8.124000e+04 0.057971
8.124500e+04 0.057971
8.125000e+04 0.057971
8.125500e+04 0.057971
8.126000e+04 0.0615942
8.126500e+04 0.057971
8.127000e+04 0.057971
8.127500e+04 0.057971
8.128000e+04 0.057971
8.128500e+04 0.057971
8.129000e+04 0.057971
8.129500e+04 0.057971
8.130000e+04 0.057971
8.130500e+04 0.057971
8.131000e+04 0.057971
8.131500e+04 0.0615942
8.132000e+04 0.0615942
8.132500e+04 0.0615942
8.133000e+04 0.0615942
8.133500e+04 0.0615942
8.134000e+04 0.0615942
8.134500e+04 0.0615942
8.135000e+04 0.0615942
8.135500e+04 0.0615942
8.136000e+04 0.0615942
8.136500e+04 0.0615942
8.137000e+04 0.0615942
8.137500e+04 0.0615942
8.138000e+04 0.0615942
8.138500e+04 0.057971
8.139000e+04 0.0615942
8.139500e+04 0.057971
8.140000e+04 0.057971
8.140500e+04 0.057971
8.141000e+04 0.057971
8.141500e+04 0.057971
8.142000e+04 0.057971
8.142500e+04 0.057971
8.143000e+04 0.057971
8.143500e+04 0.057971
8.144000e+04 0.0615942
8.144500e+04 0.057971
8.145000e+04 0.057971
8.145500e+04 0.057971
8.146000e+04 0.057971
8.146500e+04 0.057971
8.147000e+04 0.057971
8.147500e+04 0.057971
8.148000e+04 0.057971
8.148500e+04 0.0615942
8.149000e+04 0.0615942
8.149500e+04 0.0615942
8.150000e+04 0.0615942
8.150500e+04 0.0615942
8.151000e+04 0.0615942
8.151500e+04 0.0615942
8.152000e+04 0.0615942
8.152500e+04 0.0615942
8.153000e+04 0.0615942
8.153500e+04 0.0615942
8.154000e+04 0.057971
8.154500e+04 0.0615942
8.155000e+04 0.0615942
8.155500e+04 0.0615942
8.156000e+04 0.0615942
8.156500e+04 0.0615942
8.157000e+04 0.0615942
8.157500e+04 0.0615942
8.158000e+04 0.0615942
8.158500e+04 0.0615942
8.159000e+04 0.0615942
8.159500e+04 0.0615942
8.160000e+04 0.0615942
8.160500e+04 0.0615942
8.161000e+04 0.0615942
8.161500e+04 0.0615942
8.162000e+04 0.0615942
8.162500e+04 0.0615942
8.163000e+04 0.0615942
8.163500e+04 0.0615942
8.164000e+04 0.0615942
8.164500e+04 0.0615942
8.165000e+04 0.0615942
8.165500e+04 0.0615942
8.166000e+04 0.0615942
8.166500e+04 0.0615942
8.167000e+04 0.0615942
8.167500e+04 0.0615942
8.168000e+04 0.0615942
8.168500e+04 0.0615942
8.169000e+04 0.0615942
8.169500e+04 0.0615942
8.170000e+04 0.0615942
8.170500e+04 0.0615942
8.171000e+04 0.0615942
8.171500e+04 0.0615942
8.172000e+04 0.0615942
8.172500e+04 0.0615942
8.173000e+04 0.0615942
8.173500e+04 0.0615942
8.174000e+04 0.0615942
8.174500e+04 0.0615942
8.175000e+04 0.0615942
8.175500e+04 0.0615942
8.176000e+04 0.0615942
8.176500e+04 0.0615942
8.177000e+04 0.0615942
8.177500e+04 0.0615942
8.178000e+04 0.0615942
8.178500e+04 0.0615942
8.179000e+04 0.0615942
8.179500e+04 0.0615942
8.180000e+04 0.0615942
8.180500e+04 0.057971
8.181000e+04 0.057971
8.181500e+04 0.057971
8.182000e+04 0.057971
8.182500e+04 0.057971
8.183000e+04 0.057971
8.183500e+04 0.0507246
8.184000e+04 0.0507246
8.184500e+04 0.0543478
8.185000e+04 0.0543478
8.185500e+04 0.057971
8.186000e+04 0.057971
8.186500e+04 0.057971
8.187000e+04 0.057971
8.187500e+04 0.057971
8.188000e+04 0.057971
8.188500e+04 0.057971
8.189000e+04 0.057971
8.189500e+04 0.057971
8.190000e+04 0.057971
8.190500e+04 0.057971
8.191000e+04 0.057971
8.191500e+04 0.057971
8.192000e+04 0.057971
8.192500e+04 0.057971
8.193000e+04 0.0615942
8.193500e+04 0.057971
8.194000e+04 0.057971
8.194500e+04 0.057971
8.195000e+04 0.057971
8.195500e+04 0.057971
8.196000e+04 0.057971
8.196500e+04 0.057971
8.197000e+04 0.0543478
8.197500e+04 0.057971
8.198000e+04 0.057971
8.198500e+04 0.0543478
8.199000e+04 0.057971
8.199500e+04 0.057971
8.200000e+04 0.057971
8.200500e+04 0.057971
8.201000e+04 0.057971
8.201500e+04 0.057971
8.202000e+04 0.057971
8.202500e+04 0.057971
8.203000e+04 0.057971
8.203500e+04 0.057971
8.204000e+04 0.057971
8.204500e+04 0.057971
8.205000e+04 0.057971
8.205500e+04 0.0543478
8.206000e+04 0.0543478
8.206500e+04 0.0615942
8.207000e+04 0.057971
8.207500e+04 0.0543478
8.208000e+04 0.0615942
8.208500e+04 0.057971
8.209000e+04 0.057971
8.209500e+04 0.057971
8.210000e+04 0.057971
8.210500e+04 0.057971
8.211000e+04 0.057971
8.211500e+04 0.057971
8.212000e+04 0.0615942
8.212500e+04 0.057971
8.213000e+04 0.057971
8.213500e+04 0.0543478
8.214000e+04 0.057971
8.214500e+04 0.057971
8.215000e+04 0.0615942
8.215500e+04 0.0615942
8.216000e+04 0.0615942
8.216500e+04 0.0615942
8.217000e+04 0.0615942
8.217500e+04 0.0615942
8.218000e+04 0.057971
8.218500e+04 0.0615942
8.219000e+04 0.057971
8.219500e+04 0.057971
8.220000e+04 0.0615942
8.220500e+04 0.0615942
8.221000e+04 0.0615942
8.221500e+04 0.0615942
8.222000e+04 0.0615942
8.222500e+04 0.057971
8.223000e+04 0.057971
8.223500e+04 0.0543478
8.224000e+04 0.0615942
8.224500e+04 0.0615942
8.225000e+04 0.0615942
8.225500e+04 0.0615942
8.226000e+04 0.0615942
8.226500e+04 0.0615942
8.227000e+04 0.0615942
8.227500e+04 0.0615942
8.228000e+04 0.057971
8.228500e+04 0.057971
8.229000e+04 0.0615942
8.229500e+04 0.0615942
8.230000e+04 0.0615942
8.230500e+04 0.0615942
8.231000e+04 0.0615942
8.231500e+04 0.057971
8.232000e+04 0.0615942
8.232500e+04 0.0615942
8.233000e+04 0.057971
8.233500e+04 0.057971
8.234000e+04 0.057971
8.234500e+04 0.057971
8.235000e+04 0.057971
8.235500e+04 0.057971
8.236000e+04 0.057971
8.236500e+04 0.057971
8.237000e+04 0.057971
8.237500e+04 0.057971
8.238000e+04 0.0543478
8.238500e+04 0.057971
8.239000e+04 0.057971
8.239500e+04 0.0543478
8.240000e+04 0.0543478
8.240500e+04 0.0543478
8.241000e+04 0.0543478
8.241500e+04 0.0543478
8.242000e+04 0.0543478
8.242500e+04 0.0507246
8.243000e+04 0.0543478
8.243500e+04 0.057971
8.244000e+04 0.057971
8.244500e+04 0.057971
8.245000e+04 0.057971
8.245500e+04 0.0543478
8.246000e+04 0.057971
8.246500e+04 0.0543478
8.247000e+04 0.0543478
8.247500e+04 0.057971
8.248000e+04 0.0543478
8.248500e+04 0.0543478
8.249000e+04 0.057971
8.249500e+04 0.0615942
8.250000e+04 0.0543478
8.250500e+04 0.057971
8.251000e+04 0.057971
8.251500e+04 0.057971
8.252000e+04 0.0615942
8.252500e+04 0.0615942
8.253000e+04 0.0615942
8.253500e+04 0.057971
8.254000e+04 0.057971
8.254500e+04 0.057971
8.255000e+04 0.0615942
8.255500e+04 0.0615942
8.256000e+04 0.0615942
8.256500e+04 0.0615942
8.257000e+04 0.0615942
8.257500e+04 0.0615942
8.258000e+04 0.0615942
8.258500e+04 0.0652174
8.259000e+04 0.0615942
8.259500e+04 0.0615942
8.260000e+04 0.0652174
8.260500e+04 0.0615942
8.261000e+04 0.0615942
8.261500e+04 0.0652174
8.262000e+04 0.0652174
8.262500e+04 0.0652174
8.263000e+04 0.0652174
8.263500e+04 0.0652174
8.264000e+04 0.0615942
8.264500e+04 0.0615942
8.265000e+04 0.0615942
8.265500e+04 0.0615942
8.266000e+04 0.0615942
8.266500e+04 0.057971
8.267000e+04 0.057971
8.267500e+04 0.057971
8.268000e+04 0.057971
8.268500e+04 0.057971
8.269000e+04 0.057971
8.269500e+04 0.057971
8.270000e+04 0.057971
8.270500e+04 0.057971
8.271000e+04 0.057971
8.271500e+04 0.057971
8.272000e+04 0.057971
8.272500e+04 0.057971
8.273000e+04 0.057971
8.273500e+04 0.057971
8.274000e+04 0.057971
8.274500e+04 0.057971
8.275000e+04 0.057971
8.275500e+04 0.057971
8.276000e+04 0.057971
8.276500e+04 0.057971
8.277000e+04 0.0543478
8.277500e+04 0.0543478
8.278000e+04 0.0543478
8.278500e+04 0.057971
8.279000e+04 0.0543478
8.279500e+04 0.057971
8.280000e+04 0.057971
8.280500e+04 0.057971
8.281000e+04 0.057971
8.281500e+04 0.057971
8.282000e+04 0.057971
8.282500e+04 0.057971
8.283000e+04 0.057971
8.283500e+04 0.057971
8.284000e+04 0.057971
8.284500e+04 0.057971
8.285000e+04 0.057971
8.285500e+04 0.057971
8.286000e+04 0.057971
8.286500e+04 0.0543478
8.287000e+04 0.057971
8.287500e+04 0.057971
8.288000e+04 0.057971
8.288500e+04 0.057971
8.289000e+04 0.057971
8.289500e+04 0.057971
8.290000e+04 0.057971
8.290500e+04 0.057971
8.291000e+04 0.057971
8.291500e+04 0.057971
8.292000e+04 0.057971
8.292500e+04 0.057971
8.293000e+04 0.057971
8.293500e+04 0.057971
8.294000e+04 0.057971
8.294500e+04 0.057971
8.295000e+04 0.0615942
8.295500e+04 0.0615942
8.296000e+04 0.0615942
8.296500e+04 0.057971
8.297000e+04 0.057971
8.297500e+04 0.057971
8.298000e+04 0.057971
8.298500e+04 0.057971
8.299000e+04 0.057971
8.299500e+04 0.057971
8.300000e+04 0.0543478
8.300500e+04 0.057971
8.301000e+04 0.057971
8.301500e+04 0.057971
8.302000e+04 0.057971
8.302500e+04 0.057971
8.303000e+04 0.057971
8.303500e+04 0.057971
8.304000e+04 0.057971
8.304500e+04 0.057971
8.305000e+04 0.057971
8.305500e+04 0.057971
8.306000e+04 0.057971
8.306500e+04 0.057971
8.307000e+04 0.057971
8.307500e+04 0.057971
8.308000e+04 0.057971
8.308500e+04 0.057971
8.309000e+04 0.057971
8.309500e+04 0.057971
8.310000e+04 0.057971
8.310500e+04 0.057971
8.311000e+04 0.057971
8.311500e+04 0.057971
8.312000e+04 0.057971
8.312500e+04 0.0615942
8.313000e+04 0.0615942
8.313500e+04 0.0615942
8.314000e+04 0.0652174
8.314500e+04 0.0652174
8.315000e+04 0.0615942
8.315500e+04 0.0652174
8.316000e+04 0.0615942
8.316500e+04 0.0652174
8.317000e+04 0.0652174
8.317500e+04 0.0652174
8.318000e+04 0.0652174
8.318500e+04 0.0652174
8.319000e+04 0.0652174
8.319500e+04 0.0652174
8.320000e+04 0.0652174
8.320500e+04 0.0652174
8.321000e+04 0.0615942
8.321500e+04 0.0652174
8.322000e+04 0.0652174
8.322500e+04 0.0615942
8.323000e+04 0.0652174
8.323500e+04 0.0652174
8.324000e+04 0.0652174
8.324500e+04 0.0615942
8.325000e+04 0.0652174
8.325500e+04 0.0652174
8.326000e+04 0.0652174
8.326500e+04 0.0652174
8.327000e+04 0.0615942
8.327500e+04 0.0652174
8.328000e+04 0.0652174
8.328500e+04 0.0652174
8.329000e+04 0.0688406
8.329500e+04 0.0688406
8.330000e+04 0.0688406
8.330500e+04 0.0688406
8.331000e+04 0.0688406
8.331500e+04 0.0688406
8.332000e+04 0.0652174
8.332500e+04 0.0615942
8.333000e+04 0.057971
8.333500e+04 0.0615942
8.334000e+04 0.0615942
8.334500e+04 0.0615942
8.335000e+04 0.0615942
8.335500e+04 0.0615942
8.336000e+04 0.0615942
8.336500e+04 0.0652174
8.337000e+04 0.0688406
8.337500e+04 0.057971
8.338000e+04 0.057971
8.338500e+04 0.057971
8.339000e+04 0.0615942
8.339500e+04 0.057971
8.340000e+04 0.057971
8.340500e+04 0.057971
8.341000e+04 0.0615942
8.341500e+04 0.0615942
8.342000e+04 0.0615942
8.342500e+04 0.0615942
8.343000e+04 0.0615942
8.343500e+04 0.057971
8.344000e+04 0.057971
8.344500e+04 0.0615942
8.345000e+04 0.0615942
8.345500e+04 0.0615942
8.346000e+04 0.057971
8.346500e+04 0.057971
8.347000e+04 0.057971
8.347500e+04 0.057971
8.348000e+04 0.057971
8.348500e+04 0.057971
8.349000e+04 0.057971
8.349500e+04 0.0615942
8.350000e+04 0.0615942
8.350500e+04 0.057971
8.351000e+04 0.057971
8.351500e+04 0.0543478
8.352000e+04 0.0543478
8.352500e+04 0.0543478
8.353000e+04 0.0543478
8.353500e+04 0.0543478
8.354000e+04 0.0543478
8.354500e+04 0.0543478
8.355000e+04 0.0543478
8.355500e+04 0.0543478
8.356000e+04 0.0543478
8.356500e+04 0.0543478
8.357000e+04 0.0543478
8.357500e+04 0.057971
8.358000e+04 0.0543478
8.358500e+04 0.0543478
8.359000e+04 0.0543478
8.359500e+04 0.0543478
8.360000e+04 0.0507246
8.360500e+04 0.0543478
8.361000e+04 0.0543478
8.361500e+04 0.0543478
8.362000e+04 0.057971
8.362500e+04 0.057971
8.363000e+04 0.057971
8.363500e+04 0.057971
8.364000e+04 0.057971
8.364500e+04 0.057971
8.365000e+04 0.057971
8.365500e+04 0.057971
8.366000e+04 0.057971
8.366500e+04 0.057971
8.367000e+04 0.057971
8.367500e+04 0.057971
8.368000e+04 0.0543478
8.368500e+04 0.057971
8.369000e+04 0.057971
8.369500e+04 0.057971
8.370000e+04 0.057971
8.370500e+04 0.0615942
8.371000e+04 0.0615942
8.371500e+04 0.0615942
8.372000e+04 0.0615942
8.372500e+04 0.0615942
8.373000e+04 0.0615942
8.373500e+04 0.0615942
8.374000e+04 0.0615942
8.374500e+04 0.0615942
8.375000e+04 0.0615942
8.375500e+04 0.0615942
8.376000e+04 0.0615942
8.376500e+04 0.0615942
8.377000e+04 0.0615942
8.377500e+04 0.057971
8.378000e+04 0.0615942
8.378500e+04 0.0615942
8.379000e+04 0.0615942
8.379500e+04 0.0615942
8.380000e+04 0.057971
8.380500e+04 0.057971
8.381000e+04 0.057971
8.381500e+04 0.057971
8.382000e+04 0.057971
8.382500e+04 0.0543478
8.383000e+04 0.0543478
8.383500e+04 0.0543478
8.384000e+04 0.0543478
8.384500e+04 0.0543478
8.385000e+04 0.0543478
8.385500e+04 0.0543478
8.386000e+04 0.057971
8.386500e+04 0.0543478
8.387000e+04 0.0543478
8.387500e+04 0.057971
8.388000e+04 0.0615942
8.388500e+04 0.057971
8.389000e+04 0.057971
8.389500e+04 0.057971
8.390000e+04 0.057971
8.390500e+04 0.0543478
8.391000e+04 0.057971
8.391500e+04 0.0543478
8.392000e+04 0.0543478
8.392500e+04 0.0543478
8.393000e+04 0.0543478
8.393500e+04 0.0507246
8.394000e+04 0.0507246
8.394500e+04 0.0543478
8.395000e+04 0.0543478
8.395500e+04 0.0507246
8.396000e+04 0.0507246
8.396500e+04 0.0507246
8.397000e+04 0.0507246
8.397500e+04 0.0507246
8.398000e+04 0.0507246
8.398500e+04 0.0543478
8.399000e+04 0.0543478
8.399500e+04 0.0543478
8.400000e+04 0.0543478
8.400500e+04 0.0543478
8.401000e+04 0.0543478
8.401500e+04 0.057971
8.402000e+04 0.057971
8.402500e+04 0.057971
8.403000e+04 0.0543478
8.403500e+04 0.0543478
8.404000e+04 0.0543478
8.404500e+04 0.0543478
8.405000e+04 0.057971
8.405500e+04 0.0507246
8.406000e+04 0.0543478
8.406500e+04 0.0543478
8.407000e+04 0.0543478
8.407500e+04 0.0543478
8.408000e+04 0.0543478
8.408500e+04 0.0507246
8.409000e+04 0.0543478
8.409500e+04 0.0543478
8.410000e+04 0.0543478
8.410500e+04 0.0507246
8.411000e+04 0.0507246
8.411500e+04 0.0507246
8.412000e+04 0.0507246
8.412500e+04 0.0507246
8.413000e+04 0.0507246
8.413500e+04 0.0543478
8.414000e+04 0.0543478
8.414500e+04 0.0543478
8.415000e+04 0.0543478
8.415500e+04 0.0543478
8.416000e+04 0.0543478
8.416500e+04 0.0543478
8.417000e+04 0.0543478
8.417500e+04 0.0543478
8.418000e+04 0.0543478
8.418500e+04 0.0543478
8.419000e+04 0.0543478
8.419500e+04 0.0543478
8.420000e+04 0.0543478
8.420500e+04 0.0543478
8.421000e+04 0.0543478
8.421500e+04 0.0543478
8.422000e+04 0.0543478
8.422500e+04 0.0543478
8.423000e+04 0.0543478
8.423500e+04 0.0543478
8.424000e+04 0.0543478
8.424500e+04 0.0543478
8.425000e+04 0.0543478
8.425500e+04 0.0543478
8.426000e+04 0.0543478
8.426500e+04 0.0543478
8.427000e+04 0.0543478
8.427500e+04 0.0543478
8.428000e+04 0.0543478
8.428500e+04 0.0543478
8.429000e+04 0.0543478
8.429500e+04 0.0543478
8.430000e+04 0.0543478
8.430500e+04 0.0543478
8.431000e+04 0.0543478
8.431500e+04 0.057971
8.432000e+04 0.057971
8.432500e+04 0.057971
8.433000e+04 0.057971
8.433500e+04 0.057971
8.434000e+04 0.057971
8.434500e+04 0.057971
8.435000e+04 0.057971
8.435500e+04 0.057971
8.436000e+04 0.057971
8.436500e+04 0.057971
8.437000e+04 0.0615942
8.437500e+04 0.0615942
8.438000e+04 0.057971
8.438500e+04 0.0615942
8.439000e+04 0.057971
8.439500e+04 0.057971
8.440000e+04 0.0543478
8.440500e+04 0.0543478
8.441000e+04 0.0543478
8.441500e+04 0.0543478
8.442000e+04 0.057971
8.442500e+04 0.0543478
8.443000e+04 0.057971
8.443500e+04 0.057971
8.444000e+04 0.0615942
8.444500e+04 0.0543478
8.445000e+04 0.057971
8.445500e+04 0.057971
8.446000e+04 0.057971
8.446500e+04 0.057971
8.447000e+04 0.0543478
8.447500e+04 0.057971
8.448000e+04 0.057971
8.448500e+04 0.057971
8.449000e+04 0.0543478
8.449500e+04 0.0543478
8.450000e+04 0.057971
8.450500e+04 0.0507246
8.451000e+04 0.057971
8.451500e+04 0.0543478
8.452000e+04 0.0543478
8.452500e+04 0.0543478
8.453000e+04 0.0615942
8.453500e+04 0.057971
8.454000e+04 0.0615942
8.454500e+04 0.0615942
8.455000e+04 0.057971
8.455500e+04 0.057971
8.456000e+04 0.057971
8.456500e+04 0.0543478
8.457000e+04 0.057971
8.457500e+04 0.0543478
8.458000e+04 0.0615942
8.458500e+04 0.0615942
8.459000e+04 0.057971
8.459500e+04 0.0615942
8.460000e+04 0.0615942
8.460500e+04 0.0652174
8.461000e+04 0.0615942
8.461500e+04 0.0652174
8.462000e+04 0.0652174
8.462500e+04 0.0652174
8.463000e+04 0.057971
8.463500e+04 0.057971
8.464000e+04 0.0615942
8.464500e+04 0.0615942
8.465000e+04 0.0615942
8.465500e+04 0.0615942
8.466000e+04 0.0652174
8.466500e+04 0.0615942
8.467000e+04 0.0615942
8.467500e+04 0.0615942
8.468000e+04 0.0615942
8.468500e+04 0.0615942
8.469000e+04 0.0615942
8.469500e+04 0.057971
8.470000e+04 0.057971
8.470500e+04 0.057971
8.471000e+04 0.057971
8.471500e+04 0.057971
8.472000e+04 0.057971
8.472500e+04 0.0543478
8.473000e+04 0.057971
8.473500e+04 0.0543478
8.474000e+04 0.057971
8.474500e+04 0.0615942
8.475000e+04 0.0652174
8.475500e+04 0.0543478
8.476000e+04 0.057971
8.476500e+04 0.0652174
8.477000e+04 0.057971
8.477500e+04 0.0615942
8.478000e+04 0.057971
8.478500e+04 0.057971
8.479000e+04 0.057971
8.479500e+04 0.057971
8.480000e+04 0.0652174
8.480500e+04 0.0652174
8.481000e+04 0.0615942
8.481500e+04 0.057971
8.482000e+04 0.057971
8.482500e+04 0.0615942
8.483000e+04 0.0615942
8.483500e+04 0.0543478
8.484000e+04 0.0543478
8.484500e+04 0.0543478
8.485000e+04 0.0543478
8.485500e+04 0.0543478
8.486000e+04 0.0543478
8.486500e+04 0.057971
8.487000e+04 0.057971
8.487500e+04 0.0615942
8.488000e+04 0.057971
8.488500e+04 0.057971
8.489000e+04 0.057971
8.489500e+04 0.057971
8.490000e+04 0.057971
8.490500e+04 0.0615942
8.491000e+04 0.0615942
8.491500e+04 0.0652174
8.492000e+04 0.0615942
8.492500e+04 0.0615942
8.493000e+04 0.0652174
8.493500e+04 0.0652174
8.494000e+04 0.0615942
8.494500e+04 0.057971
8.495000e+04 0.0615942
8.495500e+04 0.0615942
8.496000e+04 0.0543478
8.496500e+04 0.057971
8.497000e+04 0.057971
8.497500e+04 0.0543478
8.498000e+04 0.057971
8.498500e+04 0.057971
8.499000e+04 0.057971
8.499500e+04 0.0615942
8.500000e+04 0.0543478
8.500500e+04 0.0543478
8.501000e+04 0.0543478
8.501500e+04 0.0543478
8.502000e+04 0.0543478
8.502500e+04 0.0543478
8.503000e+04 0.0507246
8.503500e+04 0.0543478
8.504000e+04 0.0507246
8.504500e+04 0.0507246
8.505000e+04 0.0507246
8.505500e+04 0.0507246
8.506000e+04 0.0543478
8.506500e+04 0.057971
8.507000e+04 0.057971
8.507500e+04 0.057971
8.508000e+04 0.0543478
8.508500e+04 0.057971
8.509000e+04 0.0543478
8.509500e+04 0.0507246
8.510000e+04 0.0543478
8.510500e+04 0.0507246
8.511000e+04 0.0543478
8.511500e+04 0.0543478
8.512000e+04 0.0507246
8.512500e+04 0.0543478
8.513000e+04 0.0543478
8.513500e+04 0.0543478
8.514000e+04 0.057971
8.514500e+04 0.057971
8.515000e+04 0.057971
8.515500e+04 0.057971
8.516000e+04 0.0543478
8.516500e+04 0.057971
8.517000e+04 0.057971
8.517500e+04 0.057971
8.518000e+04 0.0543478
8.518500e+04 0.0543478
8.519000e+04 0.0543478
8.519500e+04 0.057971
8.520000e+04 0.0543478
8.520500e+04 0.0543478
8.521000e+04 0.0543478
8.521500e+04 0.0543478
8.522000e+04 0.0543478
8.522500e+04 0.0543478
8.523000e+04 0.0543478
8.523500e+04 0.057971
8.524000e+04 0.0543478
8.524500e+04 0.0543478
8.525000e+04 0.0507246
8.525500e+04 0.0543478
8.526000e+04 0.057971
8.526500e+04 0.057971
8.527000e+04 0.0543478
8.527500e+04 0.0543478
8.528000e+04 0.0543478
8.528500e+04 0.057971
8.529000e+04 0.0543478
8.529500e+04 0.0543478
8.530000e+04 0.0543478
8.530500e+04 0.0543478
8.531000e+04 0.0507246
8.531500e+04 0.0543478
8.532000e+04 0.0507246
8.532500e+04 0.0543478
8.533000e+04 0.0543478
8.533500e+04 0.0507246
8.534000e+04 0.0507246
8.534500e+04 0.0507246
8.535000e+04 0.0507246
8.535500e+04 0.0507246
8.536000e+04 0.0507246
8.536500e+04 0.0507246
8.537000e+04 0.0507246
8.537500e+04 0.0507246
8.538000e+04 0.0507246
8.538500e+04 0.0507246
8.539000e+04 0.0507246
8.539500e+04 0.0507246
8.540000e+04 0.0507246
8.540500e+04 0.0507246
8.541000e+04 0.0543478
8.541500e+04 0.0543478
8.542000e+04 0.0543478
8.542500e+04 0.0507246
8.543000e+04 0.0543478
8.543500e+04 0.0543478
8.544000e+04 0.0543478
8.544500e+04 0.0543478
8.545000e+04 0.057971
8.545500e+04 0.057971
8.546000e+04 0.0543478
8.546500e+04 0.057971
8.547000e+04 0.057971
8.547500e+04 0.057971
8.548000e+04 0.057971
8.548500e+04 0.0543478
8.549000e+04 0.0543478
8.549500e+04 0.0507246
8.550000e+04 0.057971
8.550500e+04 0.057971
8.551000e+04 0.0507246
8.551500e+04 0.0543478
8.552000e+04 0.0507246
8.552500e+04 0.0543478
8.553000e+04 0.0507246
8.553500e+04 0.0507246
8.554000e+04 0.0543478
8.554500e+04 0.0543478
8.555000e+04 0.0543478
8.555500e+04 0.057971
8.556000e+04 0.0615942
8.556500e+04 0.0615942
8.557000e+04 0.057971
8.557500e+04 0.057971
8.558000e+04 0.0507246
8.558500e+04 0.0543478
8.559000e+04 0.0507246
8.559500e+04 0.0543478
8.560000e+04 0.0507246
8.560500e+04 0.0507246
8.561000e+04 0.0507246
8.561500e+04 0.0507246
8.562000e+04 0.0543478
8.562500e+04 0.0507246
8.563000e+04 0.0507246
8.563500e+04 0.0507246
8.564000e+04 0.0507246
8.564500e+04 0.0507246
8.565000e+04 0.0471014
8.565500e+04 0.0507246
8.566000e+04 0.0543478
8.566500e+04 0.0507246
8.567000e+04 0.0471014
8.567500e+04 0.0507246
8.568000e+04 0.0543478
8.568500e+04 0.0507246
8.569000e+04 0.0507246
8.569500e+04 0.0507246
8.570000e+04 0.0507246
8.570500e+04 0.0507246
8.571000e+04 0.0507246
8.571500e+04 0.0507246
8.572000e+04 0.0471014
8.572500e+04 0.0507246
8.573000e+04 0.0507246
8.573500e+04 0.0507246
8.574000e+04 0.0507246
8.574500e+04 0.0507246
8.575000e+04 0.0507246
8.575500e+04 0.0507246
8.576000e+04 0.0543478
8.576500e+04 0.0507246
8.577000e+04 0.0507246
8.577500e+04 0.0507246
8.578000e+04 0.0471014
8.578500e+04 0.0507246
8.579000e+04 0.0471014
8.579500e+04 0.0471014
8.580000e+04 0.0471014
8.580500e+04 0.0471014
8.581000e+04 0.0434783
8.581500e+04 0.0471014
8.582000e+04 0.0471014
8.582500e+04 0.0471014
8.583000e+04 0.0471014
8.583500e+04 0.0471014
8.584000e+04 0.0471014
8.584500e+04 0.0507246
8.585000e+04 0.0507246
8.585500e+04 0.0507246
8.586000e+04 0.0507246
8.586500e+04 0.0471014
8.587000e+04 0.0471014
8.587500e+04 0.0471014
8.588000e+04 0.0507246
8.588500e+04 0.0471014
8.589000e+04 0.0507246
8.589500e+04 0.0507246
8.590000e+04 0.0471014
8.590500e+04 0.0471014
8.591000e+04 0.0471014
8.591500e+04 0.0471014
8.592000e+04 0.0471014
8.592500e+04 0.0471014
8.593000e+04 0.0471014
8.593500e+04 0.0471014
8.594000e+04 0.0471014
8.594500e+04 0.0471014
8.595000e+04 0.0471014
8.595500e+04 0.0471014
8.596000e+04 0.0471014
8.596500e+04 0.0471014
8.597000e+04 0.0471014
8.597500e+04 0.0471014
8.598000e+04 0.0507246
8.598500e+04 0.0471014
8.599000e+04 0.0471014
8.599500e+04 0.0507246
8.600000e+04 0.0507246
8.600500e+04 0.0471014
8.601000e+04 0.0471014
8.601500e+04 0.0507246
8.602000e+04 0.0471014
8.602500e+04 0.0434783
8.603000e+04 0.0507246
8.603500e+04 0.0434783
8.604000e+04 0.0471014
8.604500e+04 0.0471014
8.605000e+04 0.0434783
8.605500e+04 0.0434783
8.606000e+04 0.0434783
8.606500e+04 0.0434783
8.607000e+04 0.0434783
8.607500e+04 0.0471014
8.608000e+04 0.0471014
8.608500e+04 0.0471014
8.609000e+04 0.0471014
8.609500e+04 0.0471014
8.610000e+04 0.0471014
8.610500e+04 0.0471014
8.611000e+04 0.0471014
8.611500e+04 0.0471014
8.612000e+04 0.0434783
8.612500e+04 0.0434783
8.613000e+04 0.0398551
8.613500e+04 0.0471014
8.614000e+04 0.0471014
8.614500e+04 0.0471014
8.615000e+04 0.0471014
8.615500e+04 0.0471014
8.616000e+04 0.0507246
8.616500e+04 0.0507246
8.617000e+04 0.0507246
8.617500e+04 0.0507246
8.618000e+04 0.0471014
8.618500e+04 0.0543478
8.619000e+04 0.0471014
8.619500e+04 0.0471014
8.620000e+04 0.0507246
8.620500e+04 0.0471014
8.621000e+04 0.0507246
8.621500e+04 0.0471014
8.622000e+04 0.0471014
8.622500e+04 0.0434783
8.623000e+04 0.0434783
8.623500e+04 0.0434783
8.624000e+04 0.0434783
8.624500e+04 0.0471014
8.625000e+04 0.0471014
8.625500e+04 0.0434783
8.626000e+04 0.0434783
8.626500e+04 0.0471014
8.627000e+04 0.0471014
8.627500e+04 0.0471014
8.628000e+04 0.0471014
8.628500e+04 0.0434783
8.629000e+04 0.0471014
8.629500e+04 0.0471014
8.630000e+04 0.0471014
8.630500e+04 0.0398551
8.631000e+04 0.0434783
8.631500e+04 0.0398551
8.632000e+04 0.0398551
8.632500e+04 0.0398551
8.633000e+04 0.0434783
8.633500e+04 0.0398551
8.634000e+04 0.0434783
8.634500e+04 0.0434783
8.635000e+04 0.0434783
8.635500e+04 0.0434783
8.636000e+04 0.0398551
8.636500e+04 0.0434783
8.637000e+04 0.0434783
8.637500e+04 0.0434783
8.638000e+04 0.0434783
8.638500e+04 0.0471014
8.639000e+04 0.0471014
8.639500e+04 0.0471014
8.640000e+04 0.0471014
8.640500e+04 0.0434783
8.641000e+04 0.0434783
8.641500e+04 0.0471014
8.642000e+04 0.0434783
8.642500e+04 0.0471014
8.643000e+04 0.0434783
8.643500e+04 0.0434783
8.644000e+04 0.0434783
8.644500e+04 0.0434783
8.645000e+04 0.0471014
8.645500e+04 0.0507246
8.646000e+04 0.0471014
8.646500e+04 0.0471014
8.647000e+04 0.0507246
8.647500e+04 0.0434783
8.648000e+04 0.0471014
8.648500e+04 0.0434783
8.649000e+04 0.0434783
8.649500e+04 0.0434783
8.650000e+04 0.0434783
8.650500e+04 0.0507246
8.651000e+04 0.0471014
8.651500e+04 0.0471014
8.652000e+04 0.0434783
8.652500e+04 0.0471014
8.653000e+04 0.0434783
8.653500e+04 0.0434783
8.654000e+04 0.0434783
8.654500e+04 0.0507246
8.655000e+04 0.0471014
8.655500e+04 0.0471014
8.656000e+04 0.0471014
8.656500e+04 0.0471014
8.657000e+04 0.0507246
8.657500e+04 0.0507246
8.658000e+04 0.0507246
8.658500e+04 0.0507246
8.659000e+04 0.0507246
8.659500e+04 0.0507246
8.660000e+04 0.0434783
8.660500e+04 0.0471014
8.661000e+04 0.0507246
8.661500e+04 0.0543478
8.662000e+04 0.0507246
8.662500e+04 0.0543478
8.663000e+04 0.0543478
8.663500e+04 0.0543478
8.664000e+04 0.0543478
8.664500e+04 0.057971
8.665000e+04 0.0543478
8.665500e+04 0.0543478
8.666000e+04 0.0543478
8.666500e+04 0.0507246
8.667000e+04 0.0543478
8.667500e+04 0.0507246
8.668000e+04 0.0507246
8.668500e+04 0.0507246
8.669000e+04 0.0543478
8.669500e+04 0.0543478
8.670000e+04 0.0507246
8.670500e+04 0.0507246
8.671000e+04 0.0543478
8.671500e+04 0.0615942
8.672000e+04 0.057971
8.672500e+04 0.0507246
8.673000e+04 0.0543478
8.673500e+04 0.0543478
8.674000e+04 0.0543478
8.674500e+04 0.0543478
8.675000e+04 0.0507246
8.675500e+04 0.0543478
8.676000e+04 0.0543478
8.676500e+04 0.0543478
8.677000e+04 0.0543478
8.677500e+04 0.057971
8.678000e+04 0.057971
8.678500e+04 0.0543478
8.679000e+04 0.057971
8.679500e+04 0.057971
8.680000e+04 0.057971
8.680500e+04 0.0507246
8.681000e+04 0.057971
8.681500e+04 0.057971
8.682000e+04 0.057971
8.682500e+04 0.057971
8.683000e+04 0.057971
8.683500e+04 0.0543478
8.684000e+04 0.0543478
8.684500e+04 0.0543478
8.685000e+04 0.057971
8.685500e+04 0.057971
8.686000e+04 0.0543478
8.686500e+04 0.0543478
8.687000e+04 0.0543478
8.687500e+04 0.0543478
8.688000e+04 0.0543478
8.688500e+04 0.0543478
8.689000e+04 0.057971
8.689500e+04 0.057971
8.690000e+04 0.057971
8.690500e+04 0.057971
8.691000e+04 0.057971
8.691500e+04 0.057971
8.692000e+04 0.057971
8.692500e+04 0.0652174
8.693000e+04 0.0688406
8.693500e+04 0.0652174
8.694000e+04 0.0543478
8.694500e+04 0.057971
8.695000e+04 0.0615942
8.695500e+04 0.057971
8.696000e+04 0.057971
8.696500e+04 0.0615942
8.697000e+04 0.0615942
8.697500e+04 0.057971
8.698000e+04 0.057971
8.698500e+04 0.057971
8.699000e+04 0.057971
8.699500e+04 0.0615942
8.700000e+04 0.057971
8.700500e+04 0.057971
8.701000e+04 0.057971
8.701500e+04 0.057971
8.702000e+04 0.0615942
8.702500e+04 0.057971
8.703000e+04 0.057971
8.703500e+04 0.057971
8.704000e+04 0.057971
8.704500e+04 0.0615942
8.705000e+04 0.0615942
8.705500e+04 0.0615942
8.706000e+04 0.057971
8.706500e+04 0.057971
8.707000e+04 0.0615942
8.707500e+04 0.057971
8.708000e+04 0.057971
8.708500e+04 0.0615942
8.709000e+04 0.0615942
8.709500e+04 0.0615942
8.710000e+04 0.0615942
8.710500e+04 0.0543478
8.711000e+04 0.0543478
8.711500e+04 0.057971
8.712000e+04 0.0615942
8.712500e+04 0.0543478
8.713000e+04 0.057971
8.713500e+04 0.057971
8.714000e+04 0.057971
8.714500e+04 0.057971
8.715000e+04 0.0615942
8.715500e+04 0.057971
8.716000e+04 0.0543478
8.716500e+04 0.057971
8.717000e+04 0.0615942
8.717500e+04 0.057971
8.718000e+04 0.0543478
8.718500e+04 0.057971
8.719000e+04 0.057971
8.719500e+04 0.057971
8.720000e+04 0.0652174
8.720500e+04 0.0615942
8.721000e+04 0.0615942
8.721500e+04 0.0615942
8.722000e+04 0.0615942
8.722500e+04 0.0615942
8.723000e+04 0.0615942
8.723500e+04 0.057971
8.724000e+04 0.057971
8.724500e+04 0.0615942
8.725000e+04 0.0688406
8.725500e+04 0.0652174
8.726000e+04 0.0688406
8.726500e+04 0.0615942
8.727000e+04 0.057971
8.727500e+04 0.0652174
8.728000e+04 0.0652174
8.728500e+04 0.0615942
8.729000e+04 0.0652174
8.729500e+04 0.0652174
8.730000e+04 0.0652174
8.730500e+04 0.0652174
8.731000e+04 0.0615942
8.731500e+04 0.0615942
8.732000e+04 0.057971
8.732500e+04 0.0615942
8.733000e+04 0.0652174
8.733500e+04 0.057971
8.734000e+04 0.0615942
8.734500e+04 0.0615942
8.735000e+04 0.0615942
8.735500e+04 0.0615942
8.736000e+04 0.0615942
8.736500e+04 0.0615942
8.737000e+04 0.0652174
8.737500e+04 0.0615942
8.738000e+04 0.0652174
8.738500e+04 0.0652174
8.739000e+04 0.0688406
8.739500e+04 0.0652174
8.740000e+04 0.0615942
8.740500e+04 0.0615942
8.741000e+04 0.0615942
8.741500e+04 0.057971
8.742000e+04 0.0652174
8.742500e+04 0.0615942
[truncated: 4,125,246 more chars]
