# Supplementary material for: Protein compactness and interaction valency define the architecture of a biomolecular condensate across scales
Source: eLife. 2023 Jul 20;12:e80038. doi: 10.7554/eLife.80038 (PMC10406433; doi:10.7554/eLife.80038)
Supplement: Figure 2—figure supplement 1—source data 1. [file elife-80038-fig2-figsupp1-data1.zip › Figure_2_figure_supplement_1_source_data_1/panels_AB_source_data_files/WT_1us_last300ns_TOP10_sorted_INTRA.dat]

R-Y	0.067	0.075	1.437	1.548
G-Y	0.066	0.060	1.104	0.972
G-R	0.066	0.037	1.399	0.772
R-R	0.037	0.013	2.128	0.663
E-R	0.034	0.004	4.928	0.559
E-G	0.032	0.013	3.781	1.517
R-S	0.029	0.027	1.105	0.971
E-Y	0.019	0.014	2.264	1.618
D-Y	0.014	0.012	1.062	0.878
N-S	0.013	0.016	1.095	1.266
