# Supplementary material for: Protein compactness and interaction valency define the architecture of a biomolecular condensate across scales
Source: eLife. 2023 Jul 20;12:e80038. doi: 10.7554/eLife.80038 (PMC10406433; doi:10.7554/eLife.80038)
Supplement: Figure 2—figure supplement 1—source data 1. [file elife-80038-fig2-figsupp1-data1.zip › Figure_2_figure_supplement_1_source_data_1/panels_AB_source_data_files/Y2A_1us_last300ns_TOP10_sorted_INTER.dat]

A-G	0.084	0.071	1.005	0.879
A-R	0.076	0.073	1.157	1.158
A-A	0.057	0.040	1.009	0.743
G-R	0.050	0.071	1.032	1.513
G-S	0.036	0.031	1.042	0.911
R-R	0.028	0.036	1.476	2.086
A-Q	0.027	0.020	1.137	0.844
G-N	0.026	0.017	1.194	0.792
N-R	0.020	0.009	1.168	0.512
R-T	0.020	0.014	1.148	0.812
