# Supplementary material for: Protein compactness and interaction valency define the architecture of a biomolecular condensate across scales
Source: eLife. 2023 Jul 20;12:e80038. doi: 10.7554/eLife.80038 (PMC10406433; doi:10.7554/eLife.80038)
Supplement: Figure 2—figure supplement 1—source data 1. [file elife-80038-fig2-figsupp1-data1.zip › Figure_2_figure_supplement_1_source_data_1/panels_AB_source_data_files/R2K_1us_last300ns_TOP10_sorted_INTRA.dat]

G-K	0.065	0.059	1.377	1.218
K-Y	0.062	0.056	1.323	1.160
E-K	0.035	0.006	5.137	0.805
K-K	0.033	0.014	1.940	0.765
K-S	0.031	0.045	1.186	1.630
E-G	0.031	0.009	3.631	1.046
T-Y	0.023	0.015	1.076	0.672
E-Y	0.018	0.002	2.145	0.178
D-K	0.017	0.010	1.601	0.967
N-S	0.015	0.008	1.196	0.623
