# Supplementary material for: Protein compactness and interaction valency define the architecture of a biomolecular condensate across scales
Source: eLife. 2023 Jul 20;12:e80038. doi: 10.7554/eLife.80038 (PMC10406433; doi:10.7554/eLife.80038)
Supplement: Figure 2—figure supplement 1—source data 1. [file elife-80038-fig2-figsupp1-data1.zip › Figure_2_figure_supplement_1_source_data_1/panels_AB_source_data_files/R2K_1us_last300ns_TOP10_sorted_INTER.dat]

G-Y	0.062	0.056	1.006	0.940
G-K	0.059	0.065	1.218	1.377
K-Y	0.056	0.062	1.160	1.323
K-S	0.045	0.031	1.630	1.186
G-G	0.036	0.019	1.174	0.668
S-Y	0.036	0.022	1.025	0.644
Y-Y	0.034	0.018	1.109	0.648
G-N	0.027	0.017	1.212	0.827
K-N	0.023	0.010	1.315	0.618
G-T	0.022	0.012	1.020	0.563
