# Supplementary material for: Protein compactness and interaction valency define the architecture of a biomolecular condensate across scales
Source: eLife. 2023 Jul 20;12:e80038. doi: 10.7554/eLife.80038 (PMC10406433; doi:10.7554/eLife.80038)
Supplement: Figure 2—figure supplement 1—source data 1. [file elife-80038-fig2-figsupp1-data1.zip › Figure_2_figure_supplement_1_source_data_1/panels_AB_source_data_files/Y2A_1us_last300ns_TOP10_sorted_INTRA.dat]

A-R	0.073	0.076	1.158	1.157
G-R	0.071	0.050	1.513	1.032
R-R	0.036	0.028	2.086	1.476
E-R	0.034	0.005	4.949	0.666
R-S	0.034	0.023	1.279	0.824
E-G	0.032	0.014	3.828	1.592
A-E	0.026	0.009	2.239	0.724
P-R	0.019	0.018	1.164	1.045
A-D	0.018	0.019	1.002	1.072
N-S	0.016	0.009	1.276	0.741
