# Supplementary material for: Protein compactness and interaction valency define the architecture of a biomolecular condensate across scales
Source: eLife. 2023 Jul 20;12:e80038. doi: 10.7554/eLife.80038 (PMC10406433; doi:10.7554/eLife.80038)
Supplement: Figure 2—figure supplement 1—source data 1. [file elife-80038-fig2-figsupp1-data1.zip › Figure_2_figure_supplement_1_source_data_1/panels_AB_source_data_files/WT_1us_last300ns_TOP10_sorted_INTER.dat]

R-Y	0.075	0.067	1.548	1.437
Y-Y	0.043	0.020	1.395	0.704
G-G	0.039	0.018	1.285	0.643
T-Y	0.031	0.018	1.397	0.860
P-Y	0.024	0.013	1.097	0.584
G-N	0.023	0.017	1.072	0.804
G-P	0.023	0.010	1.054	0.459
A-S	0.019	0.006	1.533	0.493
N-R	0.018	0.008	1.019	0.473
Q-R	0.016	0.010	1.199	0.751
