# Supplementary material for: Protein compactness and interaction valency define the architecture of a biomolecular condensate across scales
Source: eLife. 2023 Jul 20;12:e80038. doi: 10.7554/eLife.80038 (PMC10406433; doi:10.7554/eLife.80038)
Supplement: Figure 3—source data 1. [file elife-80038-fig3-data1.zip › Figure_3_source_data_1/panel_A_source_data.xlsx]

## Sheet: 24 copies INTER modes
RtoK
0.709565	0.267914	0.174261	0.221739	0.423391	0.0446088	0.0735653	0.119217	0.0143478	0.0203478	0.40513	0.175305	0.16513	0.129391	0.0297391	0.0461738	0.227478	0.027913	0.147653	0.0973042	0.148956	0.220696	0.697044	0.206869	0.217565	0.0986088	0.0641738	0.171653	0.3	0.412956	0.349306	0.290347	0.337044	0.339653	0.372782	0.890347	1.57096	3.32244	1.88974	2.07495	1.99043	2.68332	2.94079	1.8707	4.59103	1.56887	1.41782	0.446609	0.430956	0.16513
M	S	G	Y	T	G	N	N	Y	S	K	Y	S	S	T	P	P	K	Q	K	G	G	Y	H	H	A	K	K	S	K	G	G	A	G	G	S	Y	Y	K	G	G	N	A	S	Y	G	A	K	Y	N
WT
0.459912	0.427826	0.237392	1.60148	0.672	0.0873914	0.653738	0.629479	2.91703	1.26548	0.733306	0.622435	0.184696	0.519391	0.121565	0.327914	0.703826	0.565826	0.436956	1.04478	0.471391	0.595565	1.46348	0.961044	2.0773	0.852782	1.68287	0.534	0.417391	0.819653	0.158869	0.176087	0.274174	0.342	1.06226	1.77965	2.46103	1.62809	2.436	0.374086	0.619044	1.2733	1.71548	2.502	3.67853	0.617218	0.41087	0.921653	0.769565	0.121826
M	S	G	Y	T	G	N	N	Y	S	R	Y	S	S	T	P	P	R	Q	R	G	G	Y	H	H	A	R	R	S	R	G	G	A	G	G	S	Y	Y	R	G	G	N	A	S	Y	G	A	R	Y	N
YtoA
0.769044	0.489912	0.540262	0.614347	0.60887	0.259303	0.298174	0.229044	0.193566	0.151304	0.448174	0.187044	0.152347	0.330262	0.224087	0.44687	0.414782	0.391565	0.189391	0.466697	0.230869	0.235565	0.248347	0.459653	0.69913	0.751303	1.69931	1.32548	0.629479	1.01609	0.632088	0.343565	0.301306	0.196696	0.170087	0.333391	0.211826	0.379565	0.418956	0.348521	0.588521	0.660262	0.485218	0.412435	0.388435	0.284347	0.279653	0.594262	0.268956	1.07426
M	S	G	A	T	G	N	N	A	S	R	A	S	S	T	P	P	R	Q	R	G	G	A	H	H	A	R	R	S	R	G	G	A	G	G	S	A	A	R	G	G	N	A	S	A	G	A	R	A	N
[truncated: 30 more columns]
