# Supplementary material for: Protein compactness and interaction valency define the architecture of a biomolecular condensate across scales
Source: eLife. 2023 Jul 20;12:e80038. doi: 10.7554/eLife.80038 (PMC10406433; doi:10.7554/eLife.80038)
Supplement: Figure 3—figure supplement 1—source data 1. [file elife-80038-fig3-figsupp1-data1.zip]

Archive with 6 entries (5 files):
- Figure_3_figure_supplement_1_source_data_1/
- __MACOSX/._Figure_3_figure_supplement_1_source_data_1
- Figure_3_figure_supplement_1_source_data_1/panel_A_source_data.xlsx
- __MACOSX/Figure_3_figure_supplement_1_source_data_1/._panel_A_source_data.xlsx
- Figure_3_figure_supplement_1_source_data_1/panel_BC_source_data.xlsx
- __MACOSX/Figure_3_figure_supplement_1_source_data_1/._panel_BC_source_data.xlsx
