# Supplementary material for: Protein compactness and interaction valency define the architecture of a biomolecular condensate across scales
Source: eLife. 2023 Jul 20;12:e80038. doi: 10.7554/eLife.80038 (PMC10406433; doi:10.7554/eLife.80038)
Supplement: Figure 4—source data 1. [file elife-80038-fig4-data1.zip]

Archive with 42 entries (38 files):
- Figure_4_source_data_1/
- __MACOSX/._Figure_4_source_data_1
- Figure_4_source_data_1/panel_F_source_dat_files/
- __MACOSX/Figure_4_source_data_1/._panel_F_source_dat_files
- Figure_4_source_data_1/panel_D_source_data_files/
- __MACOSX/Figure_4_source_data_1/._panel_D_source_data_files
- Figure_4_source_data_1/panel_E_source_data.txt
- __MACOSX/Figure_4_source_data_1/._panel_E_source_data.txt
- Figure_4_source_data_1/panels_AB_source_data_files/
- __MACOSX/Figure_4_source_data_1/._panels_AB_source_data_files
- Figure_4_source_data_1/panel_F_source_dat_files/Lge1_variants_1us_dMIST_phi_valency_less1.dat
- __MACOSX/Figure_4_source_data_1/panel_F_source_dat_files/._Lge1_variants_1us_dMIST_phi_valency_less1.dat
- Figure_4_source_data_1/panel_F_source_dat_files/Lge1_variants_1us_dMIST_phi_valency_above4.dat
- __MACOSX/Figure_4_source_data_1/panel_F_source_dat_files/._Lge1_variants_1us_dMIST_phi_valency_above4.dat
- Figure_4_source_data_1/panel_F_source_dat_files/Lge1_variants_1us_dMIST_phi_WT24.dat
- __MACOSX/Figure_4_source_data_1/panel_F_source_dat_files/._Lge1_variants_1us_dMIST_phi_WT24.dat
- Figure_4_source_data_1/panel_F_source_dat_files/Lge1_variants_1us_dMIST_phi_RtoK24.dat
- __MACOSX/Figure_4_source_data_1/panel_F_source_dat_files/._Lge1_variants_1us_dMIST_phi_RtoK24.dat
- Figure_4_source_data_1/panel_F_source_dat_files/Lge1_variants_1us_dMIST_phi_valency_2-3.dat
- __MACOSX/Figure_4_source_data_1/panel_F_source_dat_files/._Lge1_variants_1us_dMIST_phi_valency_2-3.dat
- Figure_4_source_data_1/panel_F_source_dat_files/Lge1_variants_1us_dMIST_phi_YtoA24.dat
- __MACOSX/Figure_4_source_data_1/panel_F_source_dat_files/._Lge1_variants_1us_dMIST_phi_YtoA24.dat
- Figure_4_source_data_1/panel_F_source_dat_files/Lge1_variants_1us_dMIST_phi_valency_1-2.dat
- __MACOSX/Figure_4_source_data_1/panel_F_source_dat_files/._Lge1_variants_1us_dMIST_phi_valency_1-2.dat
- Figure_4_source_data_1/panel_F_source_dat_files/Lge1_variants_1us_dMIST_phi_valency_3-4.dat
- __MACOSX/Figure_4_source_data_1/panel_F_source_dat_files/._Lge1_variants_1us_dMIST_phi_valency_3-4.dat
- Figure_4_source_data_1/panel_D_source_data_files/Lge1_variants_24_1us_md_mutation_dMIST.txt
- __MACOSX/Figure_4_source_data_1/panel_D_source_data_files/._Lge1_variants_24_1us_md_mutation_dMIST.txt
- Figure_4_source_data_1/panel_D_source_data_files/Lge1_variants_1us_mutation_dMIST.txt
- __MACOSX/Figure_4_source_data_1/panel_D_source_data_files/._Lge1_variants_1us_mutation_dMIST.txt
- Figure_4_source_data_1/panels_AB_source_data_files/WT_1us_md_Rg_last300ns.dat
- __MACOSX/Figure_4_source_data_1/panels_AB_source_data_files/._WT_1us_md_Rg_last300ns.dat
- Figure_4_source_data_1/panels_AB_source_data_files/Y2A_1us_md_Rg_last300ns.dat
- __MACOSX/Figure_4_source_data_1/panels_AB_source_data_files/._Y2A_1us_md_Rg_last300ns.dat
- Figure_4_source_data_1/panels_AB_source_data_files/R2K_1us_md_Rg_last300ns.dat
- __MACOSX/Figure_4_source_data_1/panels_AB_source_data_files/._R2K_1us_md_Rg_last300ns.dat
- Figure_4_source_data_1/panels_AB_source_data_files/R2K24_1us_md_Rg_last300ns.dat
- __MACOSX/Figure_4_source_data_1/panels_AB_source_data_files/._R2K24_1us_md_Rg_last300ns.dat
- Figure_4_source_data_1/panels_AB_source_data_files/Y2A24_1us_md_Rg_last300ns.dat
- __MACOSX/Figure_4_source_data_1/panels_AB_source_data_files/._Y2A24_1us_md_Rg_last300ns.dat
- Figure_4_source_data_1/panels_AB_source_data_files/WT24_1us_md_Rg_last300ns.dat
- __MACOSX/Figure_4_source_data_1/panels_AB_source_data_files/._WT24_1us_md_Rg_last300ns.dat
