# Supplementary material for: Protein compactness and interaction valency define the architecture of a biomolecular condensate across scales
Source: eLife. 2023 Jul 20;12:e80038. doi: 10.7554/eLife.80038 (PMC10406433; doi:10.7554/eLife.80038)
Supplement: Figure 4—source data 1. [file elife-80038-fig4-data1.zip › Figure_4_source_data_1/panel_F_source_dat_files/Lge1_variants_1us_dMIST_phi_valency_less1.dat]

-2.60309 0.695711 "R2K24_12"
-8.45737 0.836931 "R2K24_9"
-4.47215 0.454613 "Y2A24_16"
-3.22627 0.57036 "R2K24_5"
-5.87209 0.820005 "R2K24_2"
-3.15148 0.654477 "R2K24_8"
