# Supplementary material for: Protein compactness and interaction valency define the architecture of a biomolecular condensate across scales
Source: eLife. 2023 Jul 20;12:e80038. doi: 10.7554/eLife.80038 (PMC10406433; doi:10.7554/eLife.80038)
Supplement: Figure 4—source data 1. [file elife-80038-fig4-data1.zip › Figure_4_source_data_1/panel_F_source_dat_files/Lge1_variants_1us_dMIST_phi_valency_above4.dat]

-5.60145 0.409996 "R2K24_23"
-6.62653 0.785544 "WT24_1"
-4.5265 0.602759 "WT24_14"
