# Supplementary material for: Protein compactness and interaction valency define the architecture of a biomolecular condensate across scales
Source: eLife. 2023 Jul 20;12:e80038. doi: 10.7554/eLife.80038 (PMC10406433; doi:10.7554/eLife.80038)
Supplement: Figure 4—source data 1. [file elife-80038-fig4-data1.zip › Figure_4_source_data_1/panel_F_source_dat_files/Lge1_variants_1us_dMIST_phi_WT24.dat]

-8.64314 0.798021 "WT24_0"
-6.62653 0.785544 "WT24_1"
-6.02445 0.622624 "WT24_2"
-8.83537 0.663737 "WT24_3"
-4.65344 0.527079 "WT24_4"
-5.25915 0.655963 "WT24_5"
-8.92967 0.783128 "WT24_6"
-9.95249 0.972138 "WT24_7"
-4.32701 0.672548 "WT24_8"
-3.01766 0.671253 "WT24_9"
-7.94313 1.02796 "WT24_10"
-6.50321 0.48354 "WT24_11"
-5.8431 0.843551 "WT24_12"
-6.68456 0.919647 "WT24_13"
-4.5265 0.602759 "WT24_14"
-10.0649 0.92402 "WT24_15"
-6.12238 0.988328 "WT24_16"
-9.74575 0.469203 "WT24_17"
-5.3462 0.88243 "WT24_18"
-6.08611 0.499345 "WT24_19"
-5.60734 0.647978 "WT24_20"
-7.27576 0.615183 "WT24_21"
-6.48508 0.897689 "WT24_22"
-3.77571 0.365592 "WT24_23"
