# Supplementary material for: Protein compactness and interaction valency define the architecture of a biomolecular condensate across scales
Source: eLife. 2023 Jul 20;12:e80038. doi: 10.7554/eLife.80038 (PMC10406433; doi:10.7554/eLife.80038)
Supplement: Figure 4—source data 1. [file elife-80038-fig4-data1.zip › Figure_4_source_data_1/panel_F_source_dat_files/Lge1_variants_1us_dMIST_phi_RtoK24.dat]

-6.09999 0.976615 "R2K24_0"
-5.36643 0.499175 "R2K24_1"
-5.87209 0.820005 "R2K24_2"
-6.96888 0.801832 "R2K24_3"
-2.80607 0.468001 "R2K24_4"
-3.22627 0.57036 "R2K24_5"
-4.93555 0.400227 "R2K24_6"
-6.38843 0.600808 "R2K24_7"
-3.15148 0.654477 "R2K24_8"
-8.45737 0.836931 "R2K24_9"
-7.11488 0.724329 "R2K24_10"
-2.74197 0.388781 "R2K24_11"
-2.60309 0.695711 "R2K24_12"
-6.09999 0.559965 "R2K24_13"
-6.69824 0.788429 "R2K24_14"
-5.13852 0.346382 "R2K24_15"
-4.59725 0.444287 "R2K24_16"
-3.84944 0.488326 "R2K24_17"
-3.53607 0.600026 "R2K24_18"
-7.30717 0.580548 "R2K24_19"
-4.0453 0.454085 "R2K24_20"
-7.88405 0.471396 "R2K24_21"
-6.29229 0.704299 "R2K24_22"
-5.60145 0.409996 "R2K24_23"
