# Supplementary material for: Protein compactness and interaction valency define the architecture of a biomolecular condensate across scales
Source: eLife. 2023 Jul 20;12:e80038. doi: 10.7554/eLife.80038 (PMC10406433; doi:10.7554/eLife.80038)
Supplement: Figure 4—source data 1. [file elife-80038-fig4-data1.zip › Figure_4_source_data_1/panel_F_source_dat_files/Lge1_variants_1us_dMIST_phi_valency_2-3.dat]

-7.94313 1.02796 "WT24_10"
-3.29793 0.401769 "Y2A24_0"
-3.01766 0.671253 "WT24_9"
-6.48508 0.897689 "WT24_22"
-3.53531 0.431787 "Y2A24_6"
-6.12238 0.988328 "WT24_16"
-3.6809 0.347958 "Y2A24_19"
-5.3462 0.88243 "WT24_18"
-4.65344 0.527079 "WT24_4"
-3.9879 0.330665 "Y2A24_23"
-3.25046 0.316061 "Y2A24_12"
-4.01006 0.457577 "Y2A24_5"
-3.64925 0.274055 "Y2A24_10"
-4.07652 0.279232 "Y2A24_2"
-4.32701 0.672548 "WT24_8"
-6.69824 0.788429 "R2K24_14"
-6.68456 0.919647 "WT24_13"
-3.70305 0.335637 "Y2A24_17"
-2.74197 0.388781 "R2K24_11"
-6.96888 0.801832 "R2K24_3"
-8.92967 0.783128 "WT24_6"
-4.19363 0.336256 "Y2A24_7"
-10.0649 0.92402 "WT24_15"
-9.74575 0.469203 "WT24_17"
-7.88405 0.471396 "R2K24_21"
-5.36643 0.499175 "R2K24_1"
-4.93555 0.400227 "R2K24_6"
-5.59572 0.483412 "Y2A24_4"
