# Supplementary material for: Protein compactness and interaction valency define the architecture of a biomolecular condensate across scales
Source: eLife. 2023 Jul 20;12:e80038. doi: 10.7554/eLife.80038 (PMC10406433; doi:10.7554/eLife.80038)
Supplement: Figure 4—source data 1. [file elife-80038-fig4-data1.zip › Figure_4_source_data_1/panel_F_source_dat_files/Lge1_variants_1us_dMIST_phi_YtoA24.dat]

-3.29793 0.401769 "Y2A24_0"
-3.96258 0.393128 "Y2A24_1"
-4.07652 0.279232 "Y2A24_2"
-4.70636 0.362547 "Y2A24_3"
-5.59572 0.483412 "Y2A24_4"
-4.01006 0.457577 "Y2A24_5"
-3.53531 0.431787 "Y2A24_6"
-4.19363 0.336256 "Y2A24_7"
-4.64939 0.421632 "Y2A24_8"
-3.89295 0.541567 "Y2A24_9"
-3.64925 0.274055 "Y2A24_10"
-4.57976 0.541649 "Y2A24_11"
-3.25046 0.316061 "Y2A24_12"
-3.00042 0.524439 "Y2A24_13"
-4.98804 0.478981 "Y2A24_14"
-4.67154 0.339976 "Y2A24_15"
-4.47215 0.454613 "Y2A24_16"
-3.70305 0.335637 "Y2A24_17"
-4.7475 0.533924 "Y2A24_18"
-3.6809 0.347958 "Y2A24_19"
-3.13335 0.445005 "Y2A24_20"
-3.50998 0.351669 "Y2A24_21"
-3.56063 0.442992 "Y2A24_22"
-3.9879 0.330665 "Y2A24_23"
