# Supplementary material for: Protein compactness and interaction valency define the architecture of a biomolecular condensate across scales
Source: eLife. 2023 Jul 20;12:e80038. doi: 10.7554/eLife.80038 (PMC10406433; doi:10.7554/eLife.80038)
Supplement: Figure 4—source data 1. [file elife-80038-fig4-data1.zip › Figure_4_source_data_1/panel_F_source_dat_files/Lge1_variants_1us_dMIST_phi_valency_1-2.dat]

-3.53607 0.600026 "R2K24_18"
-7.30717 0.580548 "R2K24_19"
-6.09999 0.976615 "R2K24_0"
-3.50998 0.351669 "Y2A24_21"
-3.84944 0.488326 "R2K24_17"
-2.80607 0.468001 "R2K24_4"
-5.8431 0.843551 "WT24_12"
-8.64314 0.798021 "WT24_0"
-6.09999 0.559965 "R2K24_13"
-4.59725 0.444287 "R2K24_16"
-3.89295 0.541567 "Y2A24_9"
-7.11488 0.724329 "R2K24_10"
-4.67154 0.339976 "Y2A24_15"
-6.29229 0.704299 "R2K24_22"
-3.56063 0.442992 "Y2A24_22"
-3.96258 0.393128 "Y2A24_1"
-4.57976 0.541649 "Y2A24_11"
-3.00042 0.524439 "Y2A24_13"
-4.0453 0.454085 "R2K24_20"
-4.7475 0.533924 "Y2A24_18"
-4.70636 0.362547 "Y2A24_3"
-6.02445 0.622624 "WT24_2"
-5.13852 0.346382 "R2K24_15"
-3.13335 0.445005 "Y2A24_20"
-4.98804 0.478981 "Y2A24_14"
-4.64939 0.421632 "Y2A24_8"
-6.38843 0.600808 "R2K24_7"
