# Supplementary material for: Protein compactness and interaction valency define the architecture of a biomolecular condensate across scales
Source: eLife. 2023 Jul 20;12:e80038. doi: 10.7554/eLife.80038 (PMC10406433; doi:10.7554/eLife.80038)
Supplement: Figure 4—source data 1. [file elife-80038-fig4-data1.zip › Figure_4_source_data_1/panel_F_source_dat_files/Lge1_variants_1us_dMIST_phi_valency_3-4.dat]

-5.60734 0.647978 "WT24_20"
-6.08611 0.499345 "WT24_19"
-5.25915 0.655963 "WT24_5"
-8.83537 0.663737 "WT24_3"
-3.77571 0.365592 "WT24_23"
-9.95249 0.972138 "WT24_7"
-7.27576 0.615183 "WT24_21"
-6.50321 0.48354 "WT24_11"
