# Supplementary material for: Protein compactness and interaction valency define the architecture of a biomolecular condensate across scales
Source: eLife. 2023 Jul 20;12:e80038. doi: 10.7554/eLife.80038 (PMC10406433; doi:10.7554/eLife.80038)
Supplement: Figure 4—source data 1. [file elife-80038-fig4-data1.zip › Figure_4_source_data_1/panel_D_source_data_files/Lge1_variants_24_1us_md_mutation_dMIST.txt]

YtoA 11.6872 2.0699
RtoK 2.38606 2.59466
