# Supplementary material for: Protein compactness and interaction valency define the architecture of a biomolecular condensate across scales
Source: eLife. 2023 Jul 20;12:e80038. doi: 10.7554/eLife.80038 (PMC10406433; doi:10.7554/eLife.80038)
Supplement: Figure 4—source data 1. [file elife-80038-fig4-data1.zip › Figure_4_source_data_1/panels_AB_source_data_files/WT_1us_md_Rg_last300ns.dat]

1.40217
1.39565
1.39404
1.39288
1.38468
1.38551
1.39192
1.39362
1.39166
1.39639
1.39719
1.40462
1.38701
1.39254
1.3894
1.39027
1.38848
1.39058
1.40944
1.39326
1.3894
1.391
1.39312
1.39577
1.40943
1.41115
1.4109
1.41099
1.41403
1.40809
1.40753
1.41251
1.41623
1.4241
1.41813
1.41621
1.42296
1.41699
1.4247
1.42249
1.40979
1.40929
1.4074
1.40145
1.40451
1.40232
1.40571
1.40561
1.4119
1.41236
1.42303
1.43111
1.41589
1.41737
1.43007
1.41459
1.42551
1.43413
1.43133
1.44195
1.43769
1.43105
1.42998
1.44057
1.43334
1.42753
1.43051
1.42367
1.42604
1.43689
1.44335
1.43488
1.44031
1.4386
1.41625
1.42781
1.43981
1.44069
1.43274
1.44973
1.45427
1.44871
1.4561
1.45967
1.45591
1.45405
1.44889
1.45425
1.46106
1.46318
1.44064
1.44306
1.452
1.45244
1.45519
1.45147
1.4616
1.45952
1.45188
1.45083
1.44101
1.44011
1.44821
1.45248
1.44398
1.4415
1.4484
1.44866
1.44453
1.45021
1.44644
1.44145
1.42945
1.43264
1.42962
1.441
1.44492
1.44092
1.43849
1.43056
1.43759
1.42573
1.43209
1.41894
1.41912
1.41001
1.42178
1.41983
1.39864
1.4094
1.41753
1.42292
1.42534
1.41642
1.41649
1.42235
1.42174
1.42135
1.42421
1.4131
1.42313
1.42636
1.42131
1.43297
1.42403
1.41755
1.40857
1.42115
1.40645
1.41588
1.41738
1.42537
1.41855
1.42002
1.43049
1.42159
1.41861
1.42739
1.41944
1.4191
1.4211
1.41573
1.41651
1.42067
1.40729
1.41162
1.40748
1.42759
1.43763
1.42977
1.43684
1.43077
1.42705
1.42441
1.41039
1.42496
1.41985
1.42569
1.41798
1.41579
1.42451
1.42469
1.4204
1.41216
1.41531
1.41635
1.42007
1.41578
1.41019
1.42272
1.40108
1.40826
1.41012
1.4147
1.40205
1.39899
1.4094
1.40901
1.40332
1.39443
1.39968
1.40485
1.40858
1.40854
1.39916
1.40848
1.40513
1.39608
1.40171
1.39993
1.40877
1.41692
1.41252
1.40278
1.40887
1.41124
1.41471
1.4297
1.4347
1.43203
1.4365
1.42873
1.42538
1.42301
1.42111
1.41348
1.40837
1.40616
1.4075
1.40952
1.40824
1.40894
1.38994
1.4033
1.39623
1.39567
1.39159
1.39573
1.39551
1.38824
1.38671
1.38714
1.38967
1.38777
1.39207
1.38392
1.39094
1.38167
1.37482
1.38275
1.38821
1.388
1.39018
1.38979
1.38903
1.38337
1.37032
1.37857
1.38215
1.38282
1.38155
1.38546
1.38861
1.39485
1.3832
1.38878
1.3805
1.38605
1.38273
1.38285
1.38577
1.38526
1.3847
1.37219
1.37665
1.37571
1.38176
1.36775
1.37126
1.37396
1.37912
1.3786
1.37321
1.3845
1.37749
1.37535
1.3792
1.38644
1.37537
1.3843
1.396
1.38784
1.39099
1.39576
1.39457
1.39741
1.38793
1.39284
1.38818
1.39448
1.38975
1.39812
1.40258
1.40317
1.40008
1.39589
1.39788
1.40588
1.39986
1.39877
1.40353
1.39212
1.40147
1.39561
1.38779
1.38271
1.37976
1.38865
1.38861
1.39111
1.39132
1.38372
1.38611
1.39826
1.4004
1.38897
1.39202
1.39924
1.39732
1.38876
1.38047
1.39123
1.38075
1.38962
1.38566
1.39123
1.37884
1.38863
1.37931
1.38039
1.38068
1.37973
1.38305
1.37915
1.38316
1.38835
1.39662
1.37548
1.37165
1.37369
1.37602
1.36687
1.36937
1.3732
1.37844
1.37946
1.38598
1.38376
1.38409
1.37756
1.37608
1.38413
1.38042
1.39092
1.38954
1.3946
1.38541
1.39268
1.3913
1.39037
1.38992
1.38831
1.39864
1.39638
1.38898
1.39105
1.40143
1.39112
1.38041
1.38078
1.38063
1.37566
1.36986
1.38002
1.36447
1.3932
1.38738
1.38621
1.38981
1.38549
1.37245
1.37493
1.37517
1.36846
1.38519
1.36979
1.37696
1.36204
1.37116
1.37214
1.3719
1.37094
1.37487
1.37794
1.36987
1.37222
1.36551
1.38094
1.37947
1.36665
1.37534
1.38322
1.3728
1.37819
1.37218
1.38559
1.38302
1.37977
1.37547
1.37191
1.38072
1.37759
1.37194
1.37037
1.36126
1.37265
1.37617
1.3836
1.37297
1.3792
1.37919
1.38386
1.37864
1.38345
1.38761
1.38978
1.3925
1.39832
1.40002
1.39706
1.40251
1.398
1.39605
1.37582
1.37675
1.39715
1.39804
1.39279
1.39344
1.39637
1.39992
1.40299
1.39341
1.38149
1.38992
1.38889
1.40232
1.38885
1.39342
1.39376
1.40406
1.3947
1.39058
1.39732
1.39364
1.39598
1.38595
1.38502
1.39789
1.41834
1.41076
1.41611
1.41749
1.41518
1.41564
1.42163
1.4199
1.41179
1.41501
1.41949
1.41032
1.42015
1.42451
1.43033
1.42346
1.43805
1.4189
1.42986
1.42861
1.43576
1.43546
1.44113
1.44656
1.43238
1.42645
1.42145
1.41853
1.4212
1.42969
1.42214
1.42473
1.41681
1.41989
1.40182
1.41482
1.41454
1.4283
1.4198
1.4307
1.4253
1.42341
1.4128
1.41949
1.41602
1.41184
1.41374
1.40432
1.40949
1.42262
1.41019
1.41658
1.41039
1.40754
1.41196
1.41182
1.40272
1.39495
1.40047
1.40926
1.40051
1.38856
1.39861
1.39922
1.39724
1.39509
1.38422
1.3829
1.38874
1.38615
1.38974
1.3858
1.38945
1.39726
1.38827
1.40454
1.40328
1.40927
1.40087
1.39742
1.39393
1.39535
1.39354
1.38914
1.40706
1.4083
1.40994
1.4024
1.4019
1.39134
1.39641
1.39308
1.39981
1.39672
1.40294
1.39749
1.39025
1.39516
1.3869
1.3854
1.38429
1.39398
1.3824
1.38135
1.38323
1.38026
1.37949
1.38157
1.3748
1.38007
1.37282
1.3831
1.38326
1.39038
1.39315
1.38379
1.3947
1.39086
1.383
1.39068
1.40207
1.39792
1.39523
1.39839
1.39448
1.3868
1.39865
1.40105
1.41195
1.40827
1.40892
1.4002
1.4003
1.39363
1.3978
1.40901
1.39623
1.39059
1.39725
1.40135
1.39614
1.40013
1.40336
1.40424
1.40385
1.40129
1.40447
1.38983
1.40634
1.39206
1.3975
1.3865
1.38822
1.39907
1.38874
1.38157
1.3908
1.38586
1.39194
1.39002
1.37626
1.37445
1.38129
1.38728
1.3881
1.38929
1.38227
1.39355
1.38267
1.39007
1.39174
1.39185
1.39143
1.39194
1.38756
1.38842
1.39554
1.38302
1.39378
1.38511
1.39045
1.3882
1.38528
1.3938
1.39483
1.38374
1.38932
1.40261
1.38995
1.39535
1.39592
1.39688
1.3954
1.38912
1.38787
1.38533
1.39298
1.39279
1.3775
1.37881
1.38048
1.38869
1.39677
1.40407
1.3964
1.39651
1.39433
1.40621
1.38918
1.40306
1.40661
1.40013
1.40293
1.40359
1.40282
1.40067
1.39923
1.40669
1.41964
1.40473
1.39796
1.39858
1.4061
1.41519
1.41882
1.4264
1.43048
1.41974
1.4311
1.42639
1.43031
1.4287
1.43642
1.43208
1.42106
1.42587
1.43021
1.4235
1.43278
1.42015
1.42304
1.42363
1.421
1.43438
1.43855
1.43404
1.42484
1.41527
1.41174
1.41129
1.40507
1.40372
1.41167
1.40762
1.41486
1.40944
1.40802
1.41778
1.40917
1.39942
1.39235
1.394
1.39522
1.40637
1.40902
1.39458
1.40234
1.40141
1.40102
1.4046
1.39798
1.39661
1.39388
1.38482
1.39204
1.40193
1.39071
1.39425
1.40258
1.39773
1.39985
1.3993
1.40259
1.40145
1.40803
1.40776
1.41482
1.40543
1.4023
1.38541
1.38718
1.39656
1.39785
1.40116
1.40344
1.4046
1.40205
1.41126
1.41815
1.41952
1.42349
1.41592
1.41455
1.41548
1.4171
1.42364
1.41449
1.41459
1.42151
1.40974
1.431
1.423
1.4149
1.42529
1.41561
1.42439
1.42823
1.42285
1.42768
1.43247
1.42715
1.42721
1.4245
1.43935
1.4272
1.41583
1.41425
1.40955
1.4141
1.4123
1.41042
1.42124
1.40762
1.408
1.39925
1.40572
1.40846
1.4039
1.40554
1.41061
1.41219
1.4079
1.41948
1.41128
1.4169
1.4093
1.40535
1.41627
1.41921
1.42164
1.42408
1.42603
1.40836
1.40555
1.40741
1.40875
1.39761
1.40079
1.39773
1.39429
1.40351
1.40854
1.39867
1.40723
1.4066
1.4064
1.40945
1.39994
1.40569
1.39665
1.40316
1.39228
1.40692
1.39598
1.40225
1.40184
1.40939
1.40359
1.40488
1.401
1.41311
1.4092
1.41495
1.40631
1.39357
1.392
1.39633
1.39076
1.39533
1.4
1.39527
1.39775
1.39489
1.40258
1.39957
1.39501
1.39218
1.3988
1.39726
1.39485
1.39029
1.39675
1.39666
1.39905
1.40377
1.40548
1.40536
1.40178
1.40204
1.40798
1.40609
1.40251
1.40828
1.41519
1.40375
1.40745
1.3992
1.40152
1.38974
1.40025
1.38969
1.3879
1.38136
1.38388
1.4008
1.38888
1.39841
1.40255
1.41254
1.42106
1.41459
1.41037
1.40291
1.40823
1.41101
1.41799
1.41181
1.40145
1.40282
1.41274
1.41322
1.4162
1.41728
1.41497
1.41892
1.40846
1.41273
1.40574
1.41664
1.41901
1.42655
1.426
1.41472
1.40825
1.4032
1.40804
1.41031
1.40541
1.39803
1.41109
1.40581
1.4179
1.40361
1.4098
1.4096
1.40906
1.41273
1.40606
1.41196
1.41119
1.40752
1.39917
1.40242
1.40801
1.40036
1.39895
1.39513
1.40054
1.41135
1.41506
1.41508
1.40253
1.42128
1.41977
1.42111
1.4162
1.41693
1.4185
1.40735
1.40958
1.40646
1.41003
1.40701
1.42145
1.42268
1.40966
1.42595
1.42138
1.42236
1.42161
1.41995
1.42486
1.41984
1.42154
1.41407
1.41883
1.42302
1.42985
1.42139
1.41358
1.41301
1.40468
1.39512
1.4087
1.40291
1.39385
1.3985
1.39024
1.40003
1.39399
1.3999
1.40423
1.41214
1.42322
1.41917
1.40933
1.41368
1.39689
1.41311
1.40857
1.41831
1.41386
1.41058
1.42798
1.42608
1.4314
1.41759
1.42825
1.42213
1.42934
1.43571
1.42477
1.42442
1.4275
1.43198
1.4349
1.43403
1.44008
1.42958
1.4321
1.43413
1.43109
1.43143
1.42122
1.41834
1.40342
1.40995
1.42211
1.41617
1.40317
1.39751
1.39975
1.41786
1.41514
1.41387
1.40931
1.39942
1.40567
1.40091
1.41088
1.4159
1.41737
1.40774
1.39802
1.41249
1.39699
1.40558
1.40595
1.40229
1.38736
1.39488
1.3828
1.40269
1.40723
1.41109
1.41328
1.42124
1.41094
1.41744
1.41151
1.41223
1.41589
1.42382
1.42109
1.42416
1.43154
1.43242
1.43594
1.43981
1.42884
1.43558
1.43338
1.44065
1.43854
1.43965
1.43972
1.44162
1.4384
1.4454
1.43921
1.44487
1.44643
1.44386
1.43289
1.438
1.42814
1.43473
1.4267
1.43075
1.41874
1.41676
1.43287
1.42701
1.43552
1.42846
1.42604
1.42994
1.42544
1.43124
1.43444
1.42764
1.4329
1.43394
1.43984
1.43524
1.43458
1.4406
1.44118
1.45235
1.44408
1.41802
1.42497
1.42935
1.43632
1.41981
1.41851
1.41127
1.41507
1.41489
1.42268
1.40609
1.40492
1.41065
1.39811
1.41124
1.4037
1.40662
1.40674
1.39872
1.4125
1.41544
1.42139
1.42142
1.40515
1.41581
1.42616
1.41323
1.42247
1.41371
1.41663
1.41597
1.41051
1.4092
1.42558
1.41617
1.4128
1.41377
1.41408
1.41498
1.40585
1.40864
1.41316
1.40145
1.41529
1.4063
1.41334
1.41234
1.41059
1.40199
1.40381
1.41547
1.41105
1.413
1.41791
1.42622
1.43769
1.42827
1.42673
1.4221
1.43503
1.43292
1.44349
1.4377
1.4341
1.41841
1.41873
1.41507
1.4131
1.40843
1.40852
1.3989
1.40518
1.39658
1.39288
1.38818
1.37831
1.37752
1.37274
1.3827
1.38718
1.39247
1.39048
1.38906
1.38656
1.38694
1.39557
1.40428
1.402
1.40726
1.40848
1.41242
1.41088
1.4117
1.40618
1.40921
1.40309
1.4086
1.39822
1.39946
1.40609
1.39735
1.41891
1.40601
1.41261
1.3979
1.40572
1.4115
1.4135
1.40808
1.42018
1.4112
1.41207
1.39543
1.39183
1.39813
1.39558
1.41054
1.40603
1.40666
1.40772
1.39283
1.39135
1.38907
1.39917
1.38452
1.39193
1.40246
1.3995
1.40016
1.39078
1.40023
1.39027
1.39982
1.40097
1.4071
1.41284
1.41368
1.42723
1.4122
1.40082
1.40268
1.40039
1.4148
1.4149
1.4161
1.41637
1.43434
1.43493
1.42865
1.42686
1.42468
1.41299
1.41338
1.42119
1.4251
1.42079
1.41329
1.42424
1.41911
1.42483
1.41308
1.42096
1.42954
1.42426
1.43227
1.43296
1.44048
1.4265
1.43681
1.44907
1.45522
1.44662
1.42403
1.42663
1.4286
1.43287
1.41886
1.4214
1.43296
1.43587
1.43497
1.41726
1.41338
1.41703
1.40697
1.42415
1.42116
1.41616
1.40568
1.39835
1.41596
1.42182
1.40851
1.40555
1.40508
1.41732
1.41678
1.41933
1.42016
1.42011
1.41524
1.41402
1.43286
1.42729
1.43187
1.4337
1.42955
1.42234
1.4325
1.41723
1.43616
1.43548
1.44995
1.4325
1.43146
1.43469
1.4333
1.43172
1.41141
1.41361
1.42559
1.41348
1.41498
1.41582
1.41207
1.40445
1.41204
1.40137
1.40371
1.4026
1.40947
1.39417
1.41258
1.40707
1.40608
1.41129
1.40296
1.41168
1.40865
1.40713
1.40416
1.402
1.40363
1.40172
1.40883
1.41383
1.41521
1.42126
1.43162
1.43383
1.42505
1.41779
1.4192
1.43098
1.42527
1.42733
1.43533
1.41887
1.40887
1.43189
1.43003
1.41687
1.42586
1.42545
1.43108
1.43663
1.44313
1.42366
1.42567
1.42836
1.42345
1.42423
1.43755
1.43173
1.4143
1.42778
1.4226
1.41402
1.41403
1.4165
1.42105
1.42588
1.43108
1.43661
1.42765
1.42812
1.42335
1.43184
1.4211
1.42715
1.42489
1.4305
1.41572
1.41512
1.42359
1.43295
1.4375
1.43044
1.41872
1.42542
1.43279
1.43086
1.42433
1.43361
1.4493
1.44256
1.44477
1.43764
1.44391
1.4419
1.44575
1.43551
1.43894
1.45118
1.4473
1.44391
1.46066
1.44183
1.456
1.45644
1.46836
1.46684
1.46014
1.46784
1.4725
1.48197
1.48246
1.48181
1.46531
1.47354
1.4823
1.4921
1.48696
1.48915
1.49311
1.48063
1.49915
1.50058
1.49753
1.49115
1.50093
1.48802
1.49809
1.51324
1.50852
1.50132
1.51422
1.52308
1.51473
1.51148
1.50042
1.49811
1.49009
1.48918
1.48831
1.47861
1.49526
1.49037
1.49324
1.49881
1.50406
1.50431
1.48963
1.50585
1.49685
1.5116
1.50314
1.50182
1.50952
1.4935
1.4761
1.49561
1.48388
1.48883
1.50079
1.49318
1.48927
1.49446
1.51845
1.50106
1.51279
1.50075
1.51764
1.52681
1.53532
1.53266
1.52916
1.52707
1.54075
1.53067
1.51107
1.52416
1.51993
1.50859
1.50964
1.5213
1.52496
1.51566
1.51518
1.52724
1.51167
1.50808
1.50977
1.51151
1.50294
1.49685
1.49844
1.50221
1.50748
1.51801
1.51219
1.51296
1.51189
1.50209
1.51985
1.51967
1.51048
1.51993
1.51518
1.51013
1.50359
1.51481
1.50638
1.51912
1.52285
1.5231
1.51318
1.52897
1.52493
1.52222
1.51275
1.51986
1.52032
1.52345
1.5302
1.52217
1.52284
1.51118
1.50494
1.49439
1.49504
1.49965
1.4974
1.4934
1.48933
1.48868
1.48962
1.48793
1.49878
1.49766
1.50125
1.52252
1.52688
1.52607
1.52115
1.51792
1.51272
1.50106
1.50847
1.50309
1.51181
1.51277
1.50737
1.50945
1.5045
1.51242
1.51985
1.5101
1.51471
1.51331
1.51407
1.52497
1.50167
1.51339
1.51591
1.52023
1.52263
1.5162
1.51944
1.51969
1.50921
1.50596
1.50769
1.49425
1.50423
1.49624
1.49892
1.51139
1.50237
1.5033
1.51176
1.50945
1.51055
1.51606
1.52443
1.51763
1.53178
1.51715
1.52701
1.5273
1.52684
1.51361
1.50374
1.5115
1.49706
1.49483
1.48545
1.50978
1.51668
1.50143
1.5171
1.50523
1.50964
1.52282
1.50752
1.5041
1.5017
1.51261
1.51659
1.50738
1.51655
1.51594
1.51015
1.49961
1.51442
1.51011
1.50877
1.50821
1.49757
1.50427
1.51245
1.51497
1.51575
1.52924
1.50733
1.51331
1.5085
1.51098
1.49325
1.48371
1.47931
1.48607
1.4946
1.50473
1.50397
1.51942
1.50725
1.50666
1.49885
1.5079
1.50611
1.51207
1.50602
1.52149
1.49725
1.50532
1.5118
1.49551
1.47961
1.48954
1.49083
1.4957
1.49206
1.48787
1.48819
1.5017
1.49782
1.49462
1.49762
1.48526
1.47354
1.47338
1.48153
1.4844
1.48916
1.47454
1.47802
1.48781
1.49433
1.48009
1.49259
1.50031
1.49594
1.48004
1.49569
1.49549
1.49639
1.50657
1.49581
1.49505
1.50523
1.49856
1.51185
1.51193
1.52047
1.51626
1.5249
1.51899
1.5116
1.50146
1.48875
1.4924
1.49318
1.48006
1.47239
1.48526
1.47386
1.46731
1.47726
1.46198
1.46621
1.46426
1.47256
1.47261
1.4642
1.48014
1.48233
1.48446
1.48387
1.48968
1.48347
1.4743
1.48395
1.48033
1.4821
1.4642
1.4675
1.46662
1.47311
1.46919
1.47899
1.46771
1.45935
1.45631
1.4598
1.46376
1.47272
1.47035
1.49275
1.46887
1.47212
1.46729
1.48177
1.46858
1.47734
1.47158
1.47413
1.48153
1.48494
1.47876
1.48472
1.48007
1.4809
1.47699
1.47546
1.47228
1.48064
1.49609
1.48683
1.4888
1.48322
1.49403
1.50559
1.47877
1.49032
1.49196
1.48809
1.48371
1.48028
1.48981
1.49269
1.48882
1.48669
1.4828
1.50026
1.48907
1.494
1.48711
1.49563
1.48838
1.49624
1.48338
1.48771
1.47626
1.47691
1.48372
1.47772
1.4876
1.4797
1.49202
1.49673
1.49898
1.51163
1.50274
1.51459
1.50977
1.51127
1.51317
1.47872
1.48648
1.48652
1.49053
1.49964
1.50032
1.51082
1.49015
1.50183
1.50464
1.51687
1.49859
1.4985
1.48451
1.48407
1.5061
1.48495
1.49355
1.4891
1.48275
1.49497
1.50344
1.50391
1.50648
1.50588
1.5083
1.50283
1.49951
1.50894
1.52015
1.5096
1.50699
1.50196
1.50919
1.51455
1.51207
1.51395
1.49497
1.50069
1.48761
1.49536
1.49596
1.48455
1.50076
1.50697
1.49315
1.49551
1.51264
1.5004
1.50395
1.49829
1.51241
1.50834
1.49259
1.49055
1.49414
1.50053
1.51656
1.49882
1.51379
1.51323
1.50016
1.49355
1.48853
1.47494
1.47249
1.47547
1.48748
1.49921
1.49884
1.50345
1.48943
1.49644
1.49966
1.4914
1.5048
1.50779
1.52447
1.52685
1.52942
1.52604
1.51945
1.52199
1.52127
1.52621
1.5218
1.51891
1.52459
1.51174
1.52223
1.51557
1.52775
1.53008
1.53014
1.52686
1.54106
1.5475
1.52925
1.53634
1.5224
1.51023
1.51205
1.50718
1.51379
1.51119
1.51257
1.50828
1.52587
1.5099
1.51257
1.51021
1.51234
1.52687
1.52383
1.51417
1.50627
1.50948
1.49778
1.50668
1.51736
1.51667
1.49649
1.50636
1.51377
1.53044
1.5217
1.51678
1.52408
1.53215
1.54077
1.5193
1.53357
1.52773
1.52685
1.53472
1.52105
1.51528
1.52098
1.53715
1.50974
1.51938
1.52028
1.50481
1.50275
1.49702
1.49505
1.50663
1.50371
1.51379
1.50305
1.4972
1.49653
1.49915
1.49133
1.48184
1.47388
1.46092
1.47645
1.47236
1.47711
1.47854
1.47096
1.47329
1.46862
1.47231
1.45855
1.47905
1.48941
1.47815
1.4957
1.48193
1.47667
1.4901
1.47961
1.47563
1.47631
1.48489
1.50596
1.49788
1.50206
1.49271
1.48962
1.48261
1.48287
1.49124
1.48672
1.48293
1.49088
1.48174
1.47634
1.47166
1.47013
1.47244
1.46541
1.47144
1.47064
1.47933
1.46919
1.46617
1.46904
1.47302
1.47982
1.49308
1.48576
1.47809
1.47633
1.49632
1.47655
1.48642
1.48587
1.46609
1.46323
1.47941
1.49402
1.4915
1.50219
1.48295
1.4691
1.48033
1.49211
1.48545
1.47933
1.46704
1.46736
1.46728
1.4537
1.45929
1.46709
1.47482
1.46489
1.45711
1.46444
1.46597
1.44831
1.47001
1.47596
1.46398
1.45861
1.45838
1.46023
1.45813
1.46663
1.4585
1.44696
1.46362
1.46689
1.47473
1.4659
1.45045
1.45789
1.46466
1.47753
1.47143
1.47515
1.48032
1.46965
1.46374
1.47153
1.46904
1.45408
1.45969
1.45247
1.454
1.45274
1.44826
1.45972
1.46263
1.46487
1.47745
1.4605
1.46236
1.46176
1.46454
1.46891
1.44978
1.46124
1.46894
1.47313
1.47464
1.4814
1.46718
1.46252
1.46887
1.47266
1.48055
1.48471
1.46294
1.4783
1.46213
1.4698
1.44851
1.46947
1.46665
1.46107
1.47303
1.45729
1.45946
1.46056
1.46051
1.45987
1.45258
1.45975
1.45452
1.4571
1.4549
1.46054
1.46789
1.47226
1.47373
1.47515
1.47438
1.47846
1.48253
1.46311
1.46389
1.47474
1.46432
1.48336
1.47411
1.49312
1.49562
1.50413
1.5231
1.52461
1.53606
1.51161
1.52414
1.52655
1.52325
1.52416
1.52193
1.52601
1.52668
1.51862
1.53399
1.51892
1.51741
1.51072
1.50601
1.51618
1.51828
1.51932
1.50532
1.49655
1.48161
1.48396
1.48777
1.48154
1.47742
1.48084
1.49013
1.47557
1.4749
1.47946
1.47751
1.47592
1.46546
1.47506
1.47128
1.47417
1.46351
1.4796
1.47258
1.45488
1.45977
1.4705
1.4824
1.48438
1.4838
1.4805
1.48916
1.49515
1.48064
1.47209
1.4774
1.46732
1.47366
1.47842
1.47516
1.4708
1.468
1.4727
1.47182
1.48066
1.4872
1.47631
1.49163
1.49119
1.47348
1.46721
1.47165
1.46839
1.46384
1.46909
1.46041
1.45001
1.45197
1.4571
1.44887
1.43888
1.43558
1.4345
1.43394
1.43706
1.43336
1.44131
1.45278
1.43849
1.45219
1.44621
1.45357
1.44346
1.44271
1.45847
1.44955
1.45284
1.44878
1.45374
1.44124
1.45076
1.45223
1.44429
1.45025
1.46212
1.46161
1.44775
1.45675
1.44645
1.44833
1.46404
1.45826
1.44999
1.44994
1.44588
1.43738
1.43427
1.43895
1.44353
1.45369
1.44473
1.44693
1.4465
1.43684
1.44366
1.43291
1.42802
1.44312
1.4391
1.43852
1.42967
1.42748
1.42794
1.43638
1.42505
1.42038
1.41715
1.44015
1.4332
1.43462
1.42988
1.42341
1.42851
1.43717
1.43946
1.4417
1.4287
1.43083
1.43482
1.44085
1.44785
1.44335
1.45242
1.45369
1.45645
1.44933
1.45507
1.4415
1.43194
1.44192
1.45072
1.45067
1.45088
1.46894
1.46135
1.47588
1.46554
1.4807
1.46787
1.45542
1.44723
1.45856
1.4565
1.45885
1.46719
1.46654
1.47071
1.46557
1.46984
1.46963
1.45977
1.46014
1.47121
1.46425
1.46954
1.46826
1.47422
1.46932
1.47557
1.47331
1.47762
1.47745
1.49561
1.48947
1.47741
1.48294
1.47592
1.4773
1.46817
1.47721
1.484
1.49728
1.4971
1.48694
1.49186
1.49276
1.47517
1.47739
1.48037
1.47991
1.46077
1.47395
1.47682
1.4822
1.47901
1.49272
1.49535
1.47563
1.49689
1.49497
1.4899
1.49944
1.49702
1.50353
1.50914
1.49102
1.49934
1.49804
1.49201
1.50312
1.50304
1.49357
1.49802
1.5019
1.50042
1.49958
1.49897
1.4963
1.50831
1.50253
1.5106
1.49203
1.49427
1.49181
1.47954
1.49073
1.50098
1.508
1.4979
1.49919
1.50563
1.49585
1.50323
1.485
1.4805
1.4798
1.48253
1.49465
1.49499
1.48602
1.50614
1.49986
1.49728
1.50685
1.48387
1.50266
1.49877
1.48576
1.4957
1.4971
1.49304
1.50755
1.49573
1.49935
1.50681
1.50416
1.51054
1.5043
1.50157
1.50516
1.50422
1.50767
1.49226
1.50487
1.52411
1.51565
1.51926
1.50708
1.50168
1.50875
1.48831
1.48665
1.47216
1.46409
1.47151
1.458
1.45514
1.46956
1.46215
1.46764
1.46709
1.4728
1.46152
1.46741
1.46706
1.46705
1.47215
1.45375
1.46256
1.47028
1.46618
1.46942
1.46785
1.4681
1.46041
1.46925
1.46346
1.46021
1.45531
1.4566
1.4558
1.44586
1.43794
1.43515
1.43202
1.42419
1.4259
1.42361
1.42239
1.43231
1.42935
1.42665
1.42703
1.43038
1.43784
1.42773
1.44322
1.43956
1.45257
1.4562
1.44183
1.45692
1.46795
1.46461
1.4641
1.44504
1.4378
1.45129
1.45229
1.45737
1.45951
1.45524
1.45273
1.44449
1.44672
1.44873
1.4457
1.45725
1.45819
1.45704
1.46726
1.45791
1.48445
1.48348
1.48119
1.46448
1.45634
1.46367
1.44794
1.45092
1.46108
1.46402
1.47031
1.4773
1.47402
1.4639
1.47873
1.47272
1.48154
1.47011
1.47822
1.46338
1.46466
1.46715
1.47058
1.45586
1.46058
1.45138
1.45899
1.4594
1.44647
1.44672
1.4502
1.44559
1.4524
1.45924
1.45503
1.45214
1.4431
1.4519
1.44502
1.43989
1.43703
1.43353
1.44421
1.44402
1.42921
1.44142
1.43015
1.43831
1.45122
1.45356
1.45494
1.44909
1.43812
1.44039
1.44904
1.45183
1.45374
1.44126
1.44831
1.449
1.45501
1.44473
1.45033
1.44905
1.43118
1.42023
1.41856
1.4381
1.43443
1.41562
1.40855
1.413
1.41589
1.41986
1.41754
1.41548
1.42342
1.41952
1.41473
1.40122
1.39537
1.4068
1.4088
1.40314
1.40757
1.41104
1.41274
1.40554
1.4037
1.40657
1.40883
1.42081
1.42235
1.41347
1.42076
1.41623
1.42319
1.42298
1.42968
1.43578
1.44017
1.4335
1.44101
1.44172
1.42526
1.42581
1.43107
1.42841
1.42969
1.42176
1.41785
1.42018
1.41835
1.41267
1.43134
1.43726
1.42539
1.41235
1.41496
1.41494
1.42305
1.42006
1.43187
1.42962
1.4374
1.43768
1.43919
1.42163
1.42691
1.42154
1.43232
1.43393
1.42956
1.43769
1.43052
1.43918
1.43533
1.42086
1.42846
1.44546
1.45055
1.45399
1.45733
1.46569
1.46775
1.46009
1.47904
1.47602
1.47603
1.48927
1.47572
1.49791
1.49526
1.49188
1.493
1.49229
1.49409
1.49588
1.48849
1.47703
1.46298
1.4639
1.44532
1.45511
1.46001
1.45924
1.45288
1.46237
1.46616
1.47593
1.4713
1.46335
1.45738
1.45797
1.47979
1.46754
1.47131
1.45505
1.47155
1.44907
1.44102
1.44612
1.45462
1.44073
1.44911
1.45493
1.45346
1.46525
1.45148
1.45801
1.45446
1.45798
1.45164
1.47188
1.46565
1.46562
1.45562
1.46147
1.47346
1.44735
1.44937
1.45084
1.44163
1.45131
1.45587
1.44722
1.46206
1.47128
1.46219
1.47412
1.4613
1.46567
1.46575
1.46778
1.45941
1.46158
1.45542
1.4676
1.45019
1.44646
1.4315
1.4375
1.44597
1.44416
1.43408
1.43958
1.44443
1.44789
1.45078
1.45955
1.45396
1.46447
1.46305
1.45973
1.44738
1.45215
1.4447
1.44746
1.46014
1.46293
1.46716
1.44894
1.45388
1.44912
1.45838
1.46286
1.4511
1.46444
1.46047
1.46137
1.45239
1.45516
1.4575
1.47455
1.48672
1.48135
1.47169
1.47636
1.48307
1.48965
1.49589
1.49146
1.51518
1.50793
1.51591
1.49339
1.49007
1.48172
1.46176
1.45636
1.45971
1.43991
1.43786
1.43692
1.44905
1.4451
1.44826
1.45687
1.44889
1.45327
1.45281
1.44889
1.46248
1.46257
1.46297
1.46944
1.46459
1.46243
1.46851
1.46981
1.46229
1.46521
1.46082
1.46491
1.46703
1.46361
1.46537
1.4763
1.46658
1.46554
1.44885
1.44469
1.44695
1.44776
1.45016
1.46536
1.46896
1.4702
1.47413
1.48402
1.47622
1.48694
1.46896
1.46631
1.46637
1.47466
1.45838
1.46696
1.46318
1.47004
1.46812
1.45911
1.46815
1.46286
1.4578
1.4561
1.46302
1.47083
1.46313
1.45496
1.45561
1.47049
1.45899
1.45627
1.48199
1.48601
1.48346
1.48769
1.49311
1.48324
1.49768
1.4964
1.48051
1.47752
1.46696
1.47971
1.48345
1.49418
1.49489
1.4873
1.47835
1.47376
1.47767
1.47939
1.48982
1.48503
1.46454
1.46359
1.48239
1.47009
1.4796
1.47132
1.48457
1.49876
1.48845
1.48873
1.49066
1.48103
1.47847
1.47837
1.47861
1.47984
1.47316
1.47303
1.47702
1.48222
1.48355
1.47144
1.47896
1.48237
1.47772
1.49746
1.49228
1.48961
1.48795
1.48729
1.4896
1.49642
1.49265
1.49224
1.49206
1.48173
1.48314
1.47419
1.48276
1.49084
1.49261
1.4966
1.49518
1.47724
1.47935
1.48498
1.46963
1.46653
1.46811
1.46354
1.47113
1.47341
1.45344
1.45027
1.45926
1.46491
1.47436
1.45441
1.46489
1.46422
1.46645
1.46387
1.46446
1.45729
1.46893
1.47811
1.47166
1.46306
1.46414
1.45383
1.45228
1.44256
1.45043
1.45671
1.45684
1.46021
1.45707
1.46122
1.46439
1.46115
1.45735
1.45102
1.46239
1.45963
1.47007
1.45873
1.459
1.46465
1.46561
1.46313
1.44824
1.46412
1.46114
1.46368
1.4608
1.46894
1.47206
1.46567
1.46333
1.46606
1.46466
1.45992
1.47094
1.45712
1.46797
1.45869
1.46082
1.4666
1.45469
1.45685
1.45624
1.45868
1.46775
1.46615
1.48567
1.47556
1.48935
1.49285
1.49896
1.49169
1.4899
1.49824
1.50328
1.49933
1.50502
1.5051
1.49942
1.50522
1.502
1.50441
1.48987
1.49221
1.50301
1.5039
1.49617
1.50735
1.49688
1.49305
1.49573
1.50187
1.49092
1.49304
1.49896
1.49304
1.48389
1.49359
1.47959
1.46809
1.48661
1.48198
1.47646
1.46448
1.46788
1.47364
1.47005
1.47429
1.47723
1.47721
1.49517
1.48867
1.48636
1.47961
1.48286
1.47717
1.47677
1.47697
1.47818
1.4702
1.48494
1.47228
1.47826
1.46361
1.47543
1.47523
1.47131
1.4713
1.46825
1.46603
1.46376
1.45216
1.45901
1.45139
1.45455
1.45506
1.47491
1.46663
1.46024
1.44943
1.47568
1.45805
1.45704
1.45737
1.44193
1.44881
1.44951
1.43993
1.45378
1.46204
1.4657
1.46649
1.47241
1.46936
1.47257
1.47434
1.48082
1.4911
1.49388
1.48472
1.48768
1.48975
1.48254
1.47286
1.48004
1.48451
1.4779
1.4714
1.46738
1.46822
1.47249
1.47448
1.48619
1.48337
1.48257
1.48499
1.47558
1.47899
1.4767
1.4743
1.47438
1.48354
1.48369
1.48644
1.49466
1.49337
1.48916
1.4822
1.48156
1.48703
1.48192
1.48116
1.48382
1.48885
1.47264
1.46726
1.47823
1.47232
1.47628
1.46307
1.4549
1.46219
1.45923
1.46865
1.47304
1.45115
1.45476
1.45895
1.47478
1.47205
1.46773
1.46455
1.46676
1.46835
1.44415
1.43523
1.45334
1.43746
1.44677
1.44099
1.44048
1.45666
1.45201
1.45198
1.44244
1.4467
1.45654
1.45363
1.45328
1.44075
1.44223
1.45143
1.43921
1.45074
1.44428
1.4563
1.43616
1.45281
1.45403
1.43964
1.44784
1.45235
1.45037
1.44469
1.45136
1.44473
1.45065
1.44414
1.44197
1.44048
1.4406
1.44606
1.4454
1.44021
1.43957
1.43459
1.44008
1.44295
1.45123
1.44507
1.44692
1.44287
1.4332
1.44535
1.44315
1.44399
1.44505
1.46774
1.4621
1.46916
1.46842
1.47947
1.48783
1.48096
1.47896
1.48135
1.47183
1.48045
1.47755
1.49481
1.49132
1.49862
1.49594
1.49604
1.49915
1.50034
1.50297
1.4888
1.50281
1.50455
1.49686
1.50078
1.5031
1.51219
1.51435
1.51847
1.51378
1.50386
1.51828
1.50885
1.51219
1.49562
1.49593
1.49195
1.49427
1.49687
1.49062
1.47787
1.47463
1.47345
1.48003
1.47006
1.4675
1.47328
1.46824
1.46415
1.4646
1.47138
1.44729
1.45417
1.44299
1.45398
1.45232
1.44707
1.46096
1.4536
1.45847
1.46784
1.45523
1.45479
1.45512
1.44091
1.44035
1.45389
1.45789
1.44955
1.4566
1.45214
1.46174
1.46881
1.45702
1.47047
1.46805
1.46931
1.46729
1.45518
1.45367
1.45886
1.46561
1.48062
1.47168
1.47321
1.48376
1.48675
1.47955
1.47724
1.47323
1.48068
1.48154
1.47552
1.48828
1.48363
1.48521
1.47917
1.47892
1.47308
1.46783
1.45902
1.46606
1.46048
1.46819
1.45979
1.47066
1.45665
1.46857
1.45072
1.46612
1.47542
1.45811
1.45376
1.4704
1.46369
1.47408
1.46613
1.48192
1.4661
1.45622
1.46584
1.46425
1.46069
1.46279
1.44614
1.45406
1.45359
1.45432
1.45672
1.44883
1.45194
1.45326
1.4393
1.42811
1.44516
1.44333
1.43901
1.43508
1.44767
1.44038
1.43973
1.45129
1.4513
1.44679
1.44711
1.43325
1.44304
1.43667
1.43418
1.44309
1.44778
1.45126
1.43362
1.43198
1.44054
1.42607
1.43246
1.43567
1.45212
1.46188
1.45047
1.4459
1.45129
1.46642
1.4755
1.47342
1.45822
1.46307
1.45447
1.45346
1.4612
1.47189
1.47015
1.46468
1.46067
1.46072
1.47078
1.46974
1.47201
1.47177
1.4696
1.4621
1.46702
1.46583
1.4727
1.47401
1.47493
1.46699
1.45727
1.45144
1.45242
1.4547
1.4782
1.46687
1.47504
1.47643
1.49709
1.48812
1.48384
1.46438
1.45586
1.46579
1.47585
1.46338
1.46118
1.48064
1.47184
1.47962
1.46476
1.46653
1.473
1.47732
1.47433
1.47404
1.47054
1.48016
1.46777
1.47296
1.45883
1.46535
1.47096
1.47127
1.45171
1.45885
1.45685
1.46814
1.45745
1.47174
1.47602
1.46325
1.46691
1.46244
1.46445
1.46513
1.45737
1.44934
1.45212
1.46213
1.46518
1.48133
1.47378
1.47015
1.46776
1.47652
1.47206
1.45096
1.46708
1.46558
1.46326
1.45365
1.46067
1.47258
1.46109
1.47097
1.47374
1.48243
1.47469
1.48127
1.48097
1.47024
1.46427
1.46029
1.45233
1.45859
1.46762
1.47943
1.48445
1.48966
1.48614
1.49028
1.49286
1.48716
1.47582
1.47915
1.47744
1.46298
1.45972
1.45291
1.45105
1.45464
1.46163
1.46979
1.4597
1.45464
1.46963
1.45196
1.44696
1.45126
1.44191
1.45752
1.45649
1.4549
1.45426
1.46787
1.48505
1.4774
1.4726
1.48418
1.47059
1.4726
1.46472
1.46299
1.47122
1.46449
1.46247
1.46616
1.4815
1.47787
1.48595
1.4786
1.47822
1.47131
1.46914
1.47418
1.47228
1.46862
1.47052
1.4792
1.49075
1.49212
1.48545
1.48777
1.48205
1.47022
1.47699
1.47724
1.4794
1.47713
1.47612
1.48969
1.49168
1.47727
1.48078
1.48265
1.47589
1.47261
1.47703
1.47733
1.47924
1.47204
1.47256
1.46441
1.4756
1.47377
1.46198
1.46428
1.45883
1.47542
1.47414
1.46087
1.48033
1.4793
1.48189
1.47117
1.47601
1.4673
1.45751
1.45181
1.45109
1.45588
1.46459
1.45968
1.45724
1.43624
1.44081
1.44561
1.44504
1.44642
1.44505
1.44452
1.44741
1.44684
1.45005
1.4523
1.45197
1.46578
1.47198
1.47266
1.47026
1.4558
1.46185
1.45767
1.44835
1.44646
1.45273
1.45992
1.45573
1.45897
1.4676
1.45959
1.46242
1.45719
1.45281
1.43902
1.44873
1.44044
1.45302
1.45315
1.45726
1.44815
1.43688
1.44147
1.45378
1.47419
1.47517
1.4717
1.46662
1.47574
1.48786
1.48083
1.47445
1.49066
1.49704
1.49566
1.49585
1.50393
1.4961
1.51219
1.50575
1.49643
1.49085
1.50458
1.49937
1.49631
1.50617
1.49827
1.49684
1.5059
1.50127
1.50742
1.49372
1.49164
1.48723
1.48799
1.49759
1.50545
1.50483
1.50289
1.49075
1.49017
1.49985
1.48857
1.49115
1.49766
1.4916
1.47924
1.50192
1.48294
1.4858
1.49538
1.48597
1.4847
1.48058
1.48536
1.47763
1.46028
1.45987
1.45611
1.45433
1.47994
1.49139
1.49237
1.48418
1.48064
1.48565
1.48855
1.47803
1.47612
1.44914
1.46529
1.46395
1.46925
1.46698
1.46309
1.47829
1.4756
1.47559
1.4706
1.46362
1.47512
1.46402
1.46433
1.4575
1.46838
1.46045
1.47254
1.46611
1.46376
1.47118
1.4783
1.48575
1.47871
1.47294
1.48525
1.48061
1.48259
1.4696
1.47861
1.47279
1.49139
1.49579
1.49036
1.48775
1.49087
1.4815
1.48715
1.48064
1.48502
1.50402
1.48664
1.47538
1.48603
1.4803
1.50376
1.51288
1.51096
1.51987
1.51701
1.50068
1.49258
1.50415
1.48738
1.50714
1.49914
1.49516
1.49335
1.48682
1.49071
1.47521
1.47987
1.47962
1.48347
1.48393
1.49148
1.47377
1.46744
1.47092
1.48142
1.46809
1.47349
1.48289
1.48037
1.47632
1.47259
1.46796
1.4839
1.47703
1.48424
1.47276
1.49884
1.48397
1.48744
1.4931
1.49045
1.48363
1.49413
1.48735
1.48292
1.48306
1.48681
1.48241
1.48089
1.47997
1.47892
1.47179
1.48486
1.4927
1.48293
1.48095
1.49153
1.49
1.48534
1.48667
1.49265
1.48208
1.48744
1.49804
1.49972
1.51395
1.50891
1.5166
1.50971
1.50588
1.51857
1.52674
1.52224
1.52785
1.51377
1.52821
1.52292
1.53573
1.53659
1.53171
1.52377
1.53015
1.53113
1.53284
1.53032
1.53717
1.54057
1.52327
1.5059
1.50417
1.50576
1.49228
1.50027
1.49721
1.5077
1.49452
1.48582
1.47432
1.48378
1.49612
1.50548
1.49664
1.50185
1.51405
1.50423
1.51178
1.49565
1.50406
1.50482
1.50812
1.51031
1.49483
1.49068
1.48955
1.49757
1.49659
1.50194
1.48124
1.47881
1.48893
1.50191
1.48101
1.49385
1.49048
1.49064
1.48726
1.48765
1.49525
1.49516
1.50798
1.48985
1.49513
1.49342
1.48864
1.49484
1.49456
1.49321
1.46711
1.4732
1.4666
1.46917
1.46332
1.47072
1.49035
1.48421
1.49444
1.47736
1.48173
1.48389
1.49359
1.48506
1.47782
1.47497
1.47621
1.47628
1.47035
1.47926
1.46954
1.46958
1.48583
1.47597
1.47685
1.45827
1.46628
1.4603
1.47045
1.46145
1.45769
1.4667
1.45072
1.46143
1.46974
1.47138
1.46477
1.46332
1.45396
1.46904
1.46718
1.46661
1.47259
1.46999
1.47129
1.47919
1.48188
1.47698
1.46015
1.46308
1.4714
1.4646
1.46735
1.47688
1.45606
1.46052
1.4504
1.44597
1.4469
1.45227
1.44276
1.44138
1.43967
1.44681
1.44754
1.44931
1.43903
1.4337
1.44367
1.44575
1.44298
1.42702
1.43538
1.43687
1.43602
1.42946
1.4362
1.43458
1.43584
1.42827
1.42925
1.4385
1.44796
1.45462
1.4542
1.43734
1.44016
1.4247
1.42854
1.43548
1.42197
1.42454
1.42639
1.42689
1.43318
1.43984
1.42538
1.42851
1.43316
1.43419
1.44214
1.43995
1.43985
1.4423
1.44163
1.42815
1.44143
1.44743
1.45385
1.46035
1.46189
1.46191
1.45814
1.44485
1.46728
1.46298
1.45592
1.44614
1.44823
1.45677
1.45473
1.46049
1.46556
1.45761
1.46268
1.47032
1.45767
1.4751
1.4787
1.4644
1.46699
1.46151
1.46537
1.45175
1.45121
1.45235
1.46602
1.46774
1.46141
1.46269
1.4577
1.47501
1.48264
1.49184
1.49452
1.49049
1.48383
1.48347
1.474
1.46627
1.46635
1.46867
1.48131
1.47613
1.47576
1.47727
1.47929
1.46881
1.46448
1.45965
1.46039
1.45786
1.45331
1.45514
1.46141
1.46549
1.46411
1.45801
1.46161
1.46477
1.45294
1.46318
1.46763
1.45192
1.44311
1.43762
1.44267
1.43881
1.44834
1.43349
1.41993
1.42158
1.42665
1.42525
1.42927
1.41727
1.42347
1.40511
1.41415
1.41286
1.41525
1.41043
1.42655
1.41975
1.41455
1.41457
1.42103
1.40894
1.42506
1.42034
1.4288
1.42691
1.42073
1.41854
1.41997
1.40883
1.421
1.43493
1.42718
1.43071
1.41513
1.40068
1.40106
1.39595
1.39931
1.384
1.38402
1.3879
1.38733
1.38538
1.3742
1.38015
1.37004
1.36816
1.3593
1.37725
1.36701
1.37466
1.37985
1.37919
1.38019
1.37693
1.36977
1.37036
1.37981
1.3855
1.38041
1.38243
1.39087
1.3856
1.38713
1.38181
1.37553
1.36925
1.37487
1.38675
1.39447
1.39138
1.38515
1.38682
1.38843
1.37675
1.38622
1.37481
1.37609
1.38785
1.39384
1.38613
1.38111
1.39489
1.3928
1.39815
1.40011
1.38966
1.39987
1.40731
1.39508
1.39255
1.39964
1.38869
1.40754
1.39584
1.3958
1.39022
1.40726
1.39516
1.39547
1.39651
1.40003
1.39653
1.41092
1.40589
1.40244
1.40637
1.40484
1.39406
1.40212
1.39507
1.39446
1.39697
1.39816
1.40562
1.41396
1.39726
1.42121
1.43245
1.42897
1.42934
1.4301
1.43236
1.42884
1.42369
1.41675
1.42085
1.41879
1.40755
1.41997
1.4107
1.3992
1.39016
1.40288
1.39634
1.40681
1.40918
1.40627
1.39304
1.39762
1.41298
1.39693
1.40489
1.41955
1.42598
1.42854
1.42787
1.42007
1.42053
1.42794
1.41561
1.42652
1.41656
1.40827
1.41211
1.41073
1.41362
1.40192
1.41088
1.42139
1.42471
1.4286
1.41569
1.41765
1.42224
1.42319
1.42786
1.42672
1.42168
1.43152
1.42532
1.4248
1.41563
1.41187
1.4206
1.42125
1.40747
1.40532
1.40987
1.39917
1.39321
1.39655
1.39351
1.39305
1.37257
1.38929
1.38237
1.38944
1.3945
1.38466
1.39075
1.38339
1.38974
1.4072
1.40368
1.40422
1.39658
1.39947
1.42308
1.40782
1.41293
1.42515
1.43477
1.44751
1.43297
1.44368
1.43193
1.42328
1.42341
1.42385
1.42457
1.42704
1.433
1.42882
1.42602
1.43446
1.43598
1.44504
1.44623
1.42532
1.42665
1.42841
1.42159
1.4144
1.40634
1.4093
1.40677
1.41166
1.41134
1.40642
1.40374
1.40326
1.41681
1.41387
1.39715
1.40643
1.40261
1.40393
1.40852
1.40555
1.40555
1.41146
1.41821
1.41038
1.40978
1.40704
1.41285
1.40466
1.40357
1.39729
1.38873
1.40505
1.39342
1.39564
1.38991
1.38572
1.39337
1.40821
1.39851
1.39303
1.39801
1.39846
1.39674
1.41154
1.40419
1.40693
1.40881
1.40664
1.41603
1.41129
1.42447
1.42637
1.42206
1.43306
1.43393
1.44018
1.43403
1.431
1.43618
1.42764
1.40907
1.4009
1.39974
1.41724
1.41433
1.41048
1.41501
1.4212
1.42535
1.43226
1.4282
1.41833
1.41351
1.42849
1.40958
1.41048
1.41622
1.41776
1.41373
1.42076
1.4171
1.4143
1.42066
1.41042
1.41874
1.41565
1.42248
1.42679
1.43219
1.43393
1.44422
1.44548
1.43622
1.4394
1.44175
1.43888
1.451
1.43587
1.43805
1.45101
1.45385
1.43766
1.44484
1.44217
1.44369
1.42678
1.43774
1.44449
1.41988
1.41105
1.43068
1.43135
1.41893
1.42103
1.43022
1.42169
1.43207
1.42439
1.42058
1.43925
1.43436
1.42029
1.41659
1.42551
1.42108
1.43504
1.43038
1.43306
1.43282
1.42727
1.42869
1.42547
1.42695
1.43177
1.42172
1.43002
1.41244
1.42424
1.42403
1.4274
1.43742
1.42367
1.42651
1.42221
1.41277
1.42604
1.43277
1.43839
1.43162
1.42395
1.4187
1.42173
1.42372
1.43287
1.43714
1.44365
1.42864
1.44289
1.43758
1.44338
1.43885
1.43275
1.44067
1.44253
1.43334
1.44648
1.43903
1.44283
1.44997
1.44312
1.44478
1.44496
1.42818
1.4459
1.43348
1.43567
1.43215
1.43349
1.43076
1.42892
1.43909
1.44052
1.43368
1.4345
1.43884
1.42685
1.43835
1.44568
1.45182
1.44173
1.44474
1.44151
1.43365
1.43572
1.43032
1.42724
1.43935
1.42953
1.44499
1.44277
1.45411
1.43703
1.4491
1.46504
1.45415
1.45869
1.45431
1.45043
1.4526
1.44804
1.4478
1.45558
1.45065
1.44958
1.44985
1.43297
1.43204
1.43453
1.42886
1.43293
1.44265
1.43139
1.43228
1.4311
1.43572
1.42361
1.43081
1.4247
1.42729
1.43882
1.42926
1.4322
1.42012
1.4099
1.40279
1.40048
1.40619
1.41826
1.41089
1.41259
1.4034
1.4154
1.40998
1.42453
1.41972
1.42509
1.4284
1.40336
1.41444
1.40697
1.40922
1.40529
1.40003
1.38437
1.39154
1.38822
1.39508
1.40889
1.39987
1.39433
1.40225
1.41073
1.39667
1.406
1.39801
1.40287
1.41905
1.41917
1.42516
1.43168
1.41312
1.41887
1.41404
1.405
1.40809
1.40581
1.3987
1.39223
1.40457
1.39965
1.40459
1.40297
1.41551
1.40099
1.41047
1.40725
1.40637
1.40467
1.40111
1.4034
1.3979
1.40501
1.41546
1.40356
1.42223
1.41434
1.42724
1.42118
1.4144
1.41114
1.42271
1.42191
1.42724
1.41996
1.40996
1.415
1.41164
1.41187
1.41005
1.41138
1.41199
1.42112
1.42015
1.42602
1.43282
1.43665
1.43342
1.44096
1.44836
1.45202
1.43927
1.43342
1.42734
1.42941
1.43034
1.42722
1.42847
1.4321
1.43171
1.42884
1.43902
1.42956
1.4363
1.43056
1.42055
1.43479
1.43173
1.42937
1.42855
1.42438
1.42691
1.42674
1.4374
1.41791
1.42171
1.41196
1.41883
1.41674
1.41805
1.40002
1.41028
1.41573
1.4276
1.42068
1.43354
1.43767
1.43221
1.43538
1.42643
1.41125
1.42353
1.42829
1.43173
1.4328
1.43606
1.44066
1.43651
1.45202
1.44741
1.42718
1.43968
1.42713
1.43425
1.43301
1.43401
1.43944
1.44796
1.435
1.43842
1.42604
1.4328
1.43543
1.43359
1.42578
1.43666
1.44022
1.43955
1.4352
1.44264
1.44051
1.43887
1.43498
1.44311
1.44141
1.43308
1.42494
1.43297
1.43037
1.43031
1.4391
1.43765
1.4439
1.438
1.43179
1.4249
1.42635
1.4266
1.42389
1.43286
1.43517
1.42394
1.42581
1.4332
1.4298
1.41879
1.41494
1.4462
1.42838
1.43046
1.42937
1.43154
1.44104
1.43614
1.42936
1.43332
1.44605
1.43184
1.43473
1.42782
1.43522
1.4357
1.43268
1.42743
1.43013
1.43786
1.4432
1.43395
1.42207
1.4345
1.43332
1.43498
1.4412
1.43591
1.42482
1.43311
1.4162
1.41332
1.41373
1.42367
1.42494
1.41601
1.40512
1.41802
1.4261
1.413
1.42408
1.42573
1.4151
1.42759
1.41859
1.4163
1.42149
1.41695
1.40894
1.40235
1.41394
1.41187
1.40726
1.42183
1.42002
1.41865
1.42108
1.4141
1.41158
1.41722
1.40529
1.40129
1.40661
1.40941
1.4148
1.4077
1.39949
1.4017
1.41428
1.40091
1.40535
1.39415
1.39551
1.39532
1.40363
1.40046
1.39997
1.39063
1.38846
1.40373
1.39697
1.40359
1.40649
1.41374
1.40258
1.41456
1.41085
1.407
1.42005
1.42375
1.42638
1.4292
1.43558
1.43542
1.43217
1.44658
1.45446
1.45581
1.47018
1.44733
1.44008
1.45013
1.45032
1.45843
1.44975
1.4514
1.45116
1.43635
1.44274
1.42719
1.43528
1.4389
1.42208
1.43373
1.43208
1.42931
1.44058
1.43655
1.44652
1.43992
1.43359
1.42598
1.4488
1.42801
1.4305
1.42227
1.43027
1.43386
1.4426
1.42113
1.41669
1.41701
1.40949
1.40132
1.41091
1.41715
1.41716
1.41849
1.41081
1.40771
1.40556
1.40629
1.40685
1.40079
1.40433
1.39095
1.39262
1.39249
1.39206
1.40372
1.41282
1.41098
1.40335
1.39954
1.40736
1.40312
1.4017
1.39136
1.39245
1.38211
1.38101
1.37842
1.38154
1.38133
1.38428
1.39606
1.39674
1.38739
1.3835
1.381
1.37687
1.37886
1.38488
1.37947
1.3844
1.38131
1.38469
1.3881
1.39349
1.40083
1.39371
1.3924
1.39354
1.39686
1.38735
1.40012
1.39804
1.40439
1.40585
1.40105
1.4083
1.39563
1.40555
1.41165
1.40723
1.40657
1.40962
1.42337
1.42392
1.41879
1.41781
1.42195
1.42632
1.42252
1.43398
1.43519
1.42762
1.43668
1.43707
1.44646
1.44758
1.44852
1.45393
1.44955
1.4525
1.45544
1.46186
1.44746
1.44393
1.44963
1.44516
1.44751
1.44916
1.44719
1.4367
1.4403
1.43418
1.43439
1.43391
1.44315
1.4467
1.43751
1.44839
1.45674
1.46675
1.45972
1.48085
1.46475
1.47066
1.46362
1.45756
1.46101
1.45883
1.4737
1.46981
1.46735
1.45509
1.4555
1.46443
1.45643
1.45151
1.45566
1.44124
1.45594
1.45814
1.45604
1.45666
1.4618
1.46777
1.45781
1.45985
1.46357
1.4562
1.46517
1.45802
1.46749
1.45846
1.45272
1.44887
1.44072
1.44542
1.44163
1.44138
1.44281
1.44217
1.44768
1.44127
1.45018
1.44273
1.45242
1.44459
1.44435
1.46152
1.47058
1.45596
1.45874
1.465
1.45734
1.44711
1.4725
1.46032
1.46431
1.45505
1.44198
1.452
1.45821
1.4562
1.45316
1.45819
1.46015
1.46021
1.46847
1.47458
1.45994
1.467
1.46539
1.46321
1.45457
1.45402
1.4515
1.45039
1.44501
1.45423
1.45136
1.44213
1.44941
1.44304
1.4498
1.44711
1.44833
1.44775
1.45073
1.44867
1.45044
1.4375
1.44983
1.45465
1.44415
1.45668
1.45995
1.45573
1.44627
1.44292
1.44739
1.44819
1.44514
1.43939
1.46573
1.45578
1.45993
1.4666
1.4608
1.45513
1.45223
1.44786
1.45336
1.45866
1.45578
1.45575
1.4696
1.47243
1.47308
1.4676
1.46155
1.47065
1.4762
1.4692
1.47629
1.48972
1.48501
1.49488
1.49386
1.49515
1.49732
1.49031
1.49742
1.49564
1.49905
1.48877
1.48127
1.47889
1.47665
1.4707
1.48506
1.47629
1.49072
1.4873
1.47892
1.47384
1.46697
1.45762
1.45966
1.45803
1.46341
1.46314
1.46483
1.47299
1.47342
1.4684
1.46867
1.46813
1.46847
1.45924
1.46395
1.46409
1.45154
1.45676
1.46805
1.45125
1.4566
1.45209
1.44519
1.45154
1.44043
1.42919
1.43201
1.42508
1.41957
1.44337
1.45003
1.45166
1.44868
1.44269
1.44268
1.43057
1.43186
1.44401
1.43785
1.44121
1.43931
1.44226
1.43573
1.42861
1.43437
1.41955
1.42689
1.42798
1.42862
1.42921
1.4214
1.42126
1.43936
1.43176
1.43842
1.44413
1.44053
1.44223
1.4461
1.43402
1.44608
1.43384
1.43247
1.43755
1.42566
1.41754
1.41719
1.4242
1.41821
1.42535
1.41972
1.4157
1.41742
1.41588
1.41529
1.40726
1.41491
1.42288
1.4332
1.43342
1.44818
1.41753
1.41795
1.41655
1.40551
1.41781
1.42101
1.43257
1.42397
1.43112
1.43125
1.42296
1.42305
1.41523
1.41291
1.42007
1.42298
1.42106
1.42042
1.41265
1.40109
1.40502
1.40194
1.41705
1.41001
1.40858
1.40347
1.40212
1.41505
1.42469
1.43074
1.41255
1.41855
1.41413
1.41843
1.42297
1.42289
1.41298
1.41556
1.41648
1.42232
1.42493
1.42095
1.41244
1.41286
1.40878
1.41502
1.41585
1.41675
1.41682
1.42032
1.41585
1.4128
1.42541
1.44207
1.42808
1.43375
1.43581
1.43051
1.43319
1.43482
1.4301
1.44109
1.43819
1.41795
1.42525
1.43228
1.43617
1.43262
1.42514
1.43275
1.43194
1.44061
1.43272
1.43589
1.43362
1.4307
1.43443
1.43576
1.42654
1.42639
1.42911
1.43828
1.43317
1.4314
1.42589
1.42803
1.44316
1.43203
1.42157
1.42683
1.42121
1.42494
1.41744
1.42553
1.42486
1.42334
1.41909
1.42352
1.42464
1.42893
1.43312
1.42669
1.43222
1.42429
1.42448
1.4235
1.42219
1.42431
1.41474
1.42684
1.42528
1.4202
1.41761
1.4234
1.42106
1.42204
1.43019
1.42758
1.41253
1.41652
1.40235
1.41242
1.40267
1.41135
1.41458
1.40644
1.4113
1.40816
1.41454
1.40826
1.4066
1.40794
1.41175
1.39971
1.39772
1.40594
1.3941
1.39706
1.39202
1.38924
1.40072
1.38791
1.40005
1.42072
1.42295
1.436
1.43483
1.42933
1.43369
1.43051
1.43349
1.44321
1.43033
1.42737
1.44178
1.43546
1.43351
1.44084
1.43622
1.42661
1.42688
1.42936
1.42424
1.42318
1.43646
1.43041
1.4322
1.42762
1.41836
1.4178
1.43576
1.41945
1.43419
1.42234
1.4204
1.42511
1.42256
1.41528
1.42419
1.43091
1.43441
1.43047
1.42273
1.43115
1.42785
1.43023
1.43846
1.4424
1.44
1.43704
1.45537
1.44339
1.43849
1.43878
1.4409
1.42733
1.44483
1.44368
1.44513
1.44621
1.44061
1.44012
1.43971
1.43788
1.4403
1.43115
1.44502
1.44455
1.43808
1.44983
1.44114
1.45199
1.44681
1.44555
1.44975
1.43047
1.43605
1.44
1.44832
1.4488
1.44643
1.44156
1.44863
1.45664
1.4465
1.41753
1.42707
1.43327
1.43389
1.43853
1.44428
1.45448
1.45911
1.44426
1.44947
1.45281
1.44763
1.45388
1.44291
1.44262
1.45561
1.45813
1.4554
1.44834
1.45068
1.46096
1.45363
1.45989
1.46751
1.46754
1.46408
1.4677
1.46415
1.45737
1.46641
1.47407
1.47223
1.46837
1.46924
1.46328
1.46366
1.46045
1.46112
1.46015
1.45768
1.45396
1.4611
1.45426
1.46087
1.45984
1.45126
1.44876
1.44259
1.44198
1.45576
1.45345
1.45246
1.44595
1.45106
1.45307
1.45041
1.45292
1.44449
1.44346
1.43805
1.43924
1.43103
1.44447
1.43404
1.43498
1.44285
1.44861
1.43779
1.44073
1.45005
1.43913
1.44327
1.43427
1.43565
1.43137
1.43405
1.43129
1.4411
1.44714
1.44062
1.43086
1.44307
1.4389
1.42862
1.43646
1.42879
1.43672
1.43704
1.43971
1.43836
1.45037
1.46153
1.43787
1.45518
1.46242
1.4538
1.46428
1.45516
1.45722
1.44355
1.44878
1.45357
1.4492
1.44708
1.44589
1.44347
1.43515
1.4457
1.4465
1.43636
1.43688
1.43681
1.44057
1.4362
1.42839
1.4247
1.4253
1.42018
1.4169
1.41287
1.42027
1.42611
1.4268
1.42186
1.41313
1.40124
1.41817
1.40667
1.40533
1.40128
1.41484
1.39376
1.39115
1.38906
1.38674
1.38364
1.38268
1.38775
1.38615
1.39459
1.3947
1.39624
1.39271
1.39563
1.39025
1.39021
1.39778
1.39809
1.39167
1.39474
1.39337
1.38346
1.3838
1.37946
1.38027
1.3749
1.36871
1.37556
1.37774
1.38591
1.38261
1.38908
1.39005
1.37812
1.37877
1.37554
1.38714
1.40102
1.39426
1.39446
1.3878
1.38728
1.38731
1.37932
1.38765
1.38376
1.38111
1.37811
1.38099
1.38989
1.38256
1.37892
1.37541
1.38352
1.38313
1.38015
1.37959
1.38625
1.37899
1.36584
1.36631
1.35829
1.36004
1.35903
1.3613
1.36623
1.36737
1.37486
1.39327
1.39943
1.39113
1.38995
1.38674
1.39081
1.38808
1.38752
1.38865
1.39241
1.39543
1.39263
1.38577
1.3892
1.39875
1.39235
1.39619
1.40383
1.39729
1.38587
1.3769
1.37302
1.37076
1.379
1.38937
1.381
1.37615
1.38327
1.39273
1.38453
1.3917
1.38333
1.38756
1.37909
1.38212
1.37674
1.38083
1.38746
1.38702
1.39972
1.40143
1.39463
1.3997
1.40433
1.41016
1.41357
1.42109
1.40506
1.4012
1.4025
1.39078
1.38703
1.39115
1.38177
1.38394
1.38858
1.39657
1.39262
1.38407
1.38509
1.39277
1.40001
1.39495
1.39055
1.39494
1.40573
1.40882
1.39288
1.39267
1.39265
1.39809
1.38874
1.38515
1.3813
1.3771
1.37712
1.36834
1.36651
1.36709
1.37208
1.37426
1.37671
1.37683
1.37337
1.37355
1.37364
1.37203
1.37413
1.3774
1.37406
1.3688
1.3773
1.37918
1.37636
1.37974
1.37241
1.36959
1.37816
1.37618
1.37629
1.37948
1.37367
1.3749
1.37083
1.37603
1.37225
1.37029
1.3779
1.39144
1.39003
1.40186
1.38932
1.38542
1.38679
1.38063
1.38827
1.3898
1.39222
1.39953
1.3813
1.37711
1.38628
1.37402
1.37625
1.37902
1.38084
1.37767
1.37178
1.38114
1.38415
1.37993
1.37051
1.37678
1.37913
1.37549
1.36322
1.3731
1.36763
1.37055
1.36113
1.35127
1.3586
1.35375
1.35177
1.35507
1.37136
1.36046
1.35769
1.36158
1.35741
1.37019
1.36491
1.36661
1.36336
1.37069
1.3645
1.35237
1.36394
1.3631
1.36065
1.36838
1.37012
1.37062
1.36506
1.3583
1.35602
1.35724
1.35829
1.37141
1.37585
1.36618
1.3606
1.35917
1.36507
1.36785
1.36019
1.35765
1.36372
1.35925
1.36319
1.36109
1.36553
1.3641
1.35216
1.36141
1.3644
1.34569
1.36204
1.36428
1.36656
1.34975
1.35549
1.35729
1.35819
1.35301
1.35621
1.35051
1.36129
1.35656
1.35313
1.34727
1.35422
1.36255
1.36852
1.36626
1.35969
1.35161
1.35697
1.36153
1.35791
1.35779
1.36655
1.35683
1.35797
1.36722
1.3609
1.35361
1.34864
1.35803
1.3599
1.34198
1.35577
1.3445
1.35033
1.35225
1.34225
1.34342
1.34814
1.35467
1.34348
1.35905
1.3611
1.35384
1.35383
1.36617
1.37206
1.37496
1.38579
1.38098
1.3794
1.38094
1.37723
1.38025
1.37471
1.38964
1.38326
1.38619
1.38421
1.38924
1.38701
1.40497
1.40107
1.40992
1.39858
1.40225
1.39837
1.39069
1.39691
1.38479
1.40076
1.40343
1.41141
1.4036
1.40091
1.39417
1.39446
1.41557
1.41294
1.41579
1.41063
1.41762
1.41613
1.40226
1.40986
1.40593
1.41414
1.42139
1.418
1.41973
1.41777
1.41118
1.42005
1.42024
1.42779
1.43617
1.42748
1.43493
1.4348
1.42987
1.42207
1.43443
1.42635
1.43729
1.43695
1.42871
1.44128
1.44202
1.43971
1.42347
1.43654
1.43181
1.44204
1.44285
1.45155
1.44519
1.44507
1.45275
1.44559
1.44044
1.44001
1.44614
1.4359
1.4369
1.43619
1.42623
1.43629
1.43441
1.43387
1.43979
1.43675
1.43923
1.44652
1.43533
1.43346
1.43377
1.4434
1.4443
1.45333
1.45276
1.45449
1.44762
1.45226
1.46263
1.46122
1.44132
1.44351
1.44283
1.45028
1.44515
1.45506
1.4538
1.45481
1.46348
1.46559
1.47566
1.47779
1.47023
1.47441
1.47232
1.47221
1.46851
1.4611
1.46869
1.47257
1.47841
1.48206
1.48603
1.48587
1.48429
1.47851
1.48312
1.47347
1.47489
1.48044
1.47344
1.47273
1.47503
1.48157
1.47856
1.46599
1.46851
1.47769
1.47602
1.46531
1.47089
1.46262
1.46004
1.4688
1.47573
1.45528
1.46572
1.46116
1.46114
1.46469
1.4637
1.45399
1.45569
1.44166
1.43364
1.4325
1.43779
1.43645
1.42863
1.43668
1.43311
1.43076
1.43348
1.44914
1.44112
1.45291
1.45052
1.44094
1.45448
1.45715
1.44395
1.4307
1.4435
1.45162
1.44293
1.42861
1.43167
1.43151
1.43917
1.43735
1.42586
1.42255
1.4361
1.43041
1.43526
1.43167
1.42901
1.4227
1.42203
1.4161
1.40624
1.41583
1.42266
1.43532
1.41804
1.42234
1.41189
1.41421
1.41728
1.42824
1.42378
1.43014
1.4237
1.41581
1.42227
1.4184
1.40636
1.41851
1.41584
1.41216
1.40756
1.41702
1.42316
1.41646
1.41552
1.42342
1.42052
1.41887
1.42361
1.42244
1.41205
1.41619
1.42013
1.41564
1.41445
1.41348
1.41632
1.40575
1.40982
1.40523
1.39581
1.40494
1.41144
1.41599
1.41197
1.40417
1.4087
1.4082
1.40073
1.41229
1.41496
1.41493
1.41214
1.43012
1.42737
1.4215
1.41743
1.41652
1.40482
1.4042
1.42543
1.42636
1.41562
1.41033
1.40955
1.42516
1.43215
1.41497
1.4332
1.44368
1.44084
1.44489
1.46063
1.46747
1.47382
1.4608
1.46281
1.47861
1.47171
1.463
1.4715
1.45511
1.47407
1.46309
1.46632
1.48968
1.47236
1.46619
1.45593
1.44435
1.45089
1.44023
1.44443
1.44642
1.43516
1.4345
1.44968
1.44234
1.44962
1.44336
1.45105
1.45686
1.45259
1.45714
1.44279
1.44594
1.44289
1.44213
1.44159
1.44132
1.43878
1.45245
1.44669
1.45978
1.4671
1.45875
1.45234
1.46793
1.47576
1.46389
1.47431
1.46939
1.47584
1.48283
1.47516
1.46904
1.47042
1.47049
1.47706
1.46904
1.46824
1.45628
1.45936
1.47627
1.46319
1.46815
1.44008
1.43546
1.43706
1.45044
1.45454
1.45729
1.44781
1.44739
1.45307
1.44502
1.44761
1.44878
1.45055
1.44756
1.45202
1.44364
1.44454
1.44265
1.44356
1.43403
1.42859
1.43159
1.42793
1.42613
1.43222
1.42789
1.43559
1.4298
1.4351
1.44548
1.43656
1.44542
1.44342
1.44968
1.44636
1.45362
1.45381
1.45208
1.45763
1.45326
1.44904
1.4552
1.45296
1.46157
1.47145
1.46692
1.46446
1.46538
1.46076
1.45963
1.45637
1.46003
1.45745
1.47154
1.46516
1.45877
1.45351
1.44971
1.45564
1.44731
1.46255
1.44317
1.42849
1.44656
1.45032
1.4532
1.44292
1.44887
1.44509
1.44611
1.43914
1.44796
1.45325
1.45693
1.45387
1.4476
1.45646
1.46185
1.46659
1.47372
1.47453
1.48292
1.47569
1.46287
1.46314
1.46602
1.46219
1.46914
1.46614
1.46747
1.46744
1.47744
1.46725
1.4535
1.45857
1.45875
1.44777
1.44909
1.4487
1.45157
1.44673
1.4377
1.44666
1.43913
1.44241
1.43703
1.44327
1.45034
1.44524
1.44456
1.42895
1.4366
1.43769
1.43593
1.43077
1.43813
1.44792
1.44342
1.45104
1.44949
1.43983
1.46348
1.45552
1.46513
1.46938
1.45836
1.46345
1.46429
1.46692
1.45059
1.46626
1.46603
1.47275
1.47817
1.48559
1.46414
1.4591
1.46103
1.46115
1.45808
1.45478
1.45422
1.45052
1.44986
1.44516
1.45363
1.44836
1.4475
1.4437
1.44796
1.44543
1.4425
1.4291
1.44003
1.43146
1.4406
1.44076
1.44082
1.4446
1.43776
1.44023
1.45084
1.44373
1.45069
1.45144
1.45676
1.47108
1.46584
1.45564
1.45689
1.45748
1.44791
1.44219
1.44262
1.44242
1.45557
1.45428
1.45107
1.46406
1.46124
1.46271
1.45801
1.46978
1.46576
1.45963
1.46978
1.47061
1.47159
1.4725
1.47054
1.48727
1.48117
1.47597
1.46488
1.46704
1.45796
1.46383
1.46543
1.47015
1.46726
1.46269
1.4649
1.45257
1.45677
1.45347
1.44727
1.4545
1.44198
1.43801
1.44125
1.42658
1.43627
1.44637
1.43718
1.42571
1.43098
1.42542
1.42578
1.42299
1.42407
1.43087
1.42782
1.42315
1.42026
1.42024
1.41189
1.42198
1.42629
1.41917
1.41838
1.42302
1.42636
1.42161
1.42739
1.43196
1.41469
1.42221
1.4305
1.42011
1.41589
1.41546
1.41623
1.41127
1.42227
1.41783
1.43235
1.42207
1.41848
1.41932
1.40807
1.39989
1.38896
1.40042
1.40213
1.39806
1.39232
1.39892
1.3889
1.37773
1.38696
1.39221
1.39767
1.39086
1.38984
1.38132
1.37991
1.36903
1.37168
1.37881
1.37352
1.38681
1.38005
1.37072
1.36908
1.37546
1.37561
1.36658
1.36598
1.36183
1.36484
1.35419
1.36699
1.37013
1.36827
1.375
1.37291
1.37778
1.37441
1.39554
1.39066
1.39486
1.39779
1.40005
1.41057
1.40514
1.39437
1.40214
1.38706
1.39425
1.39373
1.38482
1.39491
1.39329
1.38978
1.3873
1.38981
1.39172
1.39435
1.40802
1.38368
1.38548
1.38023
1.38018
1.37048
1.36509
1.37404
1.36575
1.35962
1.36073
1.35132
1.35655
1.34589
1.34649
1.34563
1.35777
1.37767
1.37835
1.38243
1.37675
1.38693
1.39725
1.38003
1.39647
1.4027
1.39708
1.39505
1.39289
1.39032
1.39722
1.40231
1.39235
1.39246
1.39651
1.40362
1.41048
1.41084
1.40365
1.41201
1.4004
1.40013
1.40091
1.40288
1.39877
1.39389
1.40248
1.40496
1.42216
1.41962
1.42396
1.41842
1.41069
1.42738
1.42868
1.41722
1.42947
1.42334
1.41629
1.43154
1.43208
1.43715
1.42814
1.43475
1.42702
1.40345
1.40498
1.40588
1.41977
1.40733
1.41152
1.41158
1.41232
1.41904
1.42562
1.43763
1.43264
1.43099
1.4377
1.41672
1.41809
1.4207
1.41914
1.43049
1.42612
1.42665
1.42461
1.43307
1.4273
1.41071
1.40939
1.40886
1.4072
1.41313
1.41286
1.41084
1.40496
1.39821
1.41204
1.40343
1.40797
1.40287
1.41114
1.41967
1.43679
1.42909
1.4255
1.41864
1.42284
1.41811
1.41615
1.41743
1.40664
1.40691
1.41041
1.40703
1.38892
1.41006
1.39127
1.3917
1.38616
1.38962
1.39408
1.40849
1.40554
1.40222
1.4059
1.40272
1.39426
1.39922
1.41337
1.40936
1.41572
1.41898
1.4207
1.40682
1.40915
1.40866
1.40442
1.41453
1.40821
1.41323
1.40405
1.41259
1.40196
1.41887
1.41962
1.43009
1.42906
1.42851
1.42947
1.43476
1.42705
1.4151
1.41896
1.42261
1.42015
1.42384
1.41782
1.42045
1.40594
1.42178
1.42218
1.41946
1.41097
1.41307
1.39686
1.41291
1.41093
1.40741
1.40617
1.4073
1.41416
1.4214
1.42242
1.41374
1.41282
1.41777
1.41568
1.4117
1.40126
1.4075
1.40626
1.40671
1.39844
1.40052
1.41372
1.41666
1.414
1.42063
1.42129
1.41252
1.41848
1.40532
1.40454
1.40213
1.40781
1.41885
1.41943
1.41669
1.41643
1.41948
1.42552
1.41964
1.41755
1.41744
1.41537
1.41452
1.42552
1.40956
1.41893
1.42503
1.42887
1.42385
1.41504
1.40428
1.41323
1.39556
1.39764
1.40871
1.42072
1.39511
1.40078
1.40104
1.39836
1.41103
1.40544
1.39849
1.41259
1.40162
1.40002
1.41255
1.41196
1.41067
1.40979
1.41909
1.41151
1.41272
1.41762
1.42283
1.41757
1.41606
1.40881
1.40874
1.4176
1.41189
1.40964
1.41947
1.4191
1.42787
1.42742
1.42263
1.42151
1.41329
1.40937
1.41133
1.41718
1.4179
1.41621
1.42351
1.4292
1.42531
1.42962
1.41652
1.42215
1.42546
1.41537
1.41235
1.4214
1.42733
1.42622
1.43106
1.43777
1.43494
1.44547
1.43101
1.4525
1.45515
1.43869
1.43937
1.45598
1.43805
1.43725
1.43137
1.43575
1.44745
1.44208
1.44584
1.43889
1.44583
1.44981
1.44444
1.44249
1.42928
1.43253
1.43683
1.44326
1.43429
1.43766
1.42895
1.4304
1.43193
1.42153
1.43356
1.43279
1.44485
1.43354
1.44075
1.4451
1.44507
1.4513
1.44105
1.44442
1.44286
1.44366
1.444
1.44742
1.4546
1.4556
1.452
1.46173
1.45294
1.4509
1.43781
1.44363
1.42914
1.4357
1.42914
1.43075
1.42613
1.42941
1.41264
1.42212
1.40723
1.41806
1.40806
1.40775
1.40274
1.40944
1.41759
1.43191
1.41337
1.42474
1.41848
1.42333
1.40936
1.41052
1.40658
1.408
1.42244
1.40608
1.40357
1.41957
1.42018
1.43002
1.4223
1.42371
1.41482
1.41754
1.4173
1.42489
1.41999
1.43518
1.43988
1.43236
1.42592
1.43157
1.44628
1.4407
1.44045
1.44377
1.4478
1.45263
1.45379
1.45053
1.42718
1.43691
1.44078
1.43998
1.43698
1.43305
1.44088
1.4403
1.43844
1.45031
1.45313
1.44503
1.44379
1.44354
1.44316
1.44922
1.44052
1.44299
1.44226
1.44467
1.44707
1.45478
1.44418
1.4415
1.43872
1.44676
1.44466
1.44798
1.44182
1.43913
1.4376
1.43384
1.44117
1.43317
1.44144
1.42997
1.42548
1.43858
1.43098
1.42724
1.42475
1.42697
1.42946
1.42854
1.42372
1.42814
1.42007
1.41732
1.4223
1.41841
1.41922
1.43004
1.421
1.42139
1.41136
1.42228
1.4337
1.43993
1.44092
1.43385
1.44232
1.43283
1.43886
1.43514
1.44056
1.42203
1.41766
1.42445
1.42542
1.42048
1.41551
1.42652
1.42529
1.41771
1.40918
1.40092
1.40067
1.40889
1.41224
1.40428
1.40453
1.40437
1.40251
1.39417
1.39472
1.38382
1.38376
1.38775
1.38077
1.38181
1.38908
1.38758
1.38312
1.37628
1.37807
1.37684
1.38016
1.36852
1.38034
1.37409
1.36036
1.36519
1.36795
1.36706
1.36621
1.36356
1.36641
1.36714
1.36332
1.37211
1.37664
1.35858
1.36614
1.37298
1.37125
1.36901
1.3775
1.36762
1.38621
1.37428
1.36886
1.38081
1.37425
1.37339
1.37686
1.37457
1.37726
1.37755
1.37163
1.37852
1.37483
1.3815
1.38487
1.3941
1.38883
1.38503
1.38705
1.38726
1.38372
1.38566
1.39831
1.40234
1.40953
1.41018
1.4084
1.4062
1.39941
1.39472
1.39543
1.39551
1.40116
1.38798
1.38911
1.3904
1.39322
1.39735
1.39429
1.38631
1.37642
1.38567
1.38964
1.39977
1.39179
1.39287
1.3933
1.38588
1.39562
1.40172
1.39936
1.40236
1.41963
1.41791
1.40584
1.41021
1.41485
1.40914
1.41276
1.41142
1.41539
1.4058
1.39886
1.41541
1.41646
1.42369
1.42483
1.4139
1.41208
1.42863
1.42554
1.43334
1.42881
1.43709
1.42616
1.42048
1.43349
1.42253
1.42336
1.42492
1.43023
1.42136
1.4282
1.42049
1.41346
1.41738
1.41717
1.41575
1.41762
1.41868
1.42257
1.42246
1.43018
1.43028
1.43699
1.43509
1.46043
1.45235
1.46533
1.46035
1.46307
1.47238
1.46987
1.46637
1.47456
1.47028
1.46927
1.46553
1.46691
1.46462
1.46742
1.46125
1.45916
1.45005
1.44863
1.45325
1.46993
1.47048
1.46703
1.46904
1.48125
1.47842
1.48393
1.48497
1.48914
1.47805
1.46616
1.46531
1.46467
1.45889
1.4463
1.44986
1.44425
1.44815
1.4545
1.44952
1.46037
1.45983
1.45709
1.46898
1.45981
1.45867
1.46537
1.47079
1.46746
1.46902
1.46605
1.4511
1.4566
1.46366
1.45999
1.47378
1.45444
1.46244
1.4585
1.45198
1.45456
1.45462
1.45439
1.4673
1.47226
1.47598
1.47856
1.46651
1.46055
1.45715
1.45823
1.46079
1.46083
1.46512
1.46449
1.45654
1.46099
1.46638
1.47022
1.48055
1.46445
1.47225
1.4691
1.46895
1.4657
1.47689
1.46987
1.46948
1.47024
1.46033
1.47242
1.47577
1.47071
1.47225
1.47724
1.48581
1.48884
1.48418
1.48134
1.4823
1.47732
1.48088
1.46805
1.47709
1.47903
1.47528
1.48106
1.48842
1.48184
1.48486
1.48183
1.49476
1.48752
1.48391
1.48449
1.48392
1.46756
1.47259
1.46303
1.4608
1.46413
1.46646
1.4743
1.47159
1.46801
1.48258
1.47699
1.48046
1.4802
1.47527
1.4697
1.46359
1.47377
1.46971
1.47109
1.46553
1.47842
1.47602
1.48335
1.47159
1.48029
1.48838
1.48181
1.48541
1.48256
1.48689
1.48311
1.48551
1.48103
1.48089
1.46957
1.47003
1.47779
1.47631
1.47146
1.4811
1.4812
1.48051
1.47635
1.47342
1.48033
1.47095
1.47323
1.47713
1.47848
1.47183
1.48323
1.47211
1.47446
1.47285
1.47839
1.47947
1.48207
1.47315
1.46509
1.4639
1.47184
1.46869
1.4654
1.46921
1.46449
1.45947
1.45066
1.44419
1.44658
1.44863
1.45155
1.44837
1.44589
1.44942
1.44678
1.4428
1.44364
1.44559
1.45446
1.44853
1.45329
1.45436
1.44828
1.43676
1.44389
1.44293
1.44173
1.42959
1.43424
1.43129
1.42467
1.43181
1.44268
1.436
1.43146
1.43959
1.45349
1.44626
1.42944
1.42823
1.43541
1.42528
1.42933
1.432
1.4232
1.4315
1.43157
1.43793
1.42845
1.43007
1.4458
1.44751
1.43425
1.42587
1.42004
1.44131
1.43184
1.42115
1.42634
1.42437
1.42125
1.44508
1.43235
1.43323
1.43566
1.43789
1.43495
1.44245
1.43444
1.44317
1.44301
1.43419
1.42646
1.4421
1.4537
1.4459
1.46073
1.45689
1.45985
1.46121
1.45665
1.46316
1.45494
1.44981
1.44645
1.45509
1.46682
1.46696
1.45605
1.46769
1.45738
1.45909
1.4499
1.45208
1.44328
1.43839
1.44125
1.44236
1.43812
1.43961
1.44296
1.4486
1.44646
1.43396
1.44898
1.44942
1.45706
1.45461
1.45316
1.45719
1.45332
1.45687
1.45951
1.45149
1.44554
1.4468
1.44327
1.44676
1.44071
1.43268
1.4412
1.43851
1.43951
1.43196
1.43156
1.43144
1.43767
1.44145
1.44046
1.44627
1.44896
1.45273
1.43862
1.43843
1.44285
1.4332
1.44532
1.43823
1.43419
1.4332
1.43475
1.45291
1.44181
1.43982
1.43061
1.43371
1.42583
1.42723
1.44411
1.43448
1.43744
1.42079
1.43464
1.43374
1.42952
1.42384
1.41022
1.4176
1.41601
1.42186
1.43515
1.44587
1.43596
1.43391
1.43428
1.42114
1.42642
1.43554
1.42709
1.42678
1.44142
1.44396
1.44044
1.44
1.44346
1.44683
1.44741
1.44392
1.45457
1.45181
1.44392
1.4407
1.42771
1.42798
1.42741
1.42116
1.41928
1.42897
1.42627
1.42841
1.41786
1.43061
1.43442
1.43197
1.42705
1.43197
1.43783
1.43668
1.43573
1.43876
1.43078
1.42825
1.43911
1.43689
1.43173
1.42647
1.41545
1.41328
1.42587
1.41888
1.42367
1.4137
1.43322
1.43883
1.42918
1.45252
1.4372
1.4439
1.45262
1.44843
1.45113
1.43451
1.43366
1.43467
1.42559
1.43465
1.44121
1.43271
1.4303
1.42369
1.43102
1.4333
1.42798
1.43011
1.43438
1.42343
1.43532
1.43579
1.43513
1.43041
1.43362
1.42959
1.42244
1.419
1.42176
1.43344
1.43579
1.42769
1.41549
1.43758
1.43909
1.44381
1.45064
1.4541
1.44435
1.44926
1.45865
1.45596
1.44127
1.44282
1.45368
1.44273
1.45829
1.44655
1.45003
1.46353
1.45088
1.45682
1.45179
1.45326
1.43994
1.44084
1.43204
1.44746
1.44508
1.44809
1.45559
1.45599
1.4493
1.45791
1.45638
1.45813
1.45255
1.45025
1.45479
1.45867
1.46309
1.45579
1.46107
1.44848
1.44673
1.44905
1.45492
1.44846
1.45107
1.46602
1.46492
1.46745
1.45981
1.46076
1.4567
1.4525
1.46204
1.45982
1.45624
1.46599
1.47813
1.45963
1.4525
1.45853
1.44146
1.45088
1.45429
1.45772
1.4519
1.45628
1.45178
1.45424
1.45992
1.45377
1.46165
1.46099
1.45005
1.44775
1.45074
1.46379
1.45462
1.46697
1.45753
1.45723
1.456
1.45592
1.46752
1.46759
1.46457
1.46725
1.46705
1.47156
1.47418
1.49432
1.49987
1.489
1.4848
1.50262
1.499
1.49794
1.4793
1.46952
1.47612
1.48887
1.48667
1.46836
1.46786
1.47393
1.475
1.47165
1.46946
1.45728
1.44963
1.45061
1.4608
1.46984
1.46629
1.46554
1.45433
1.45578
1.45496
1.45987
1.46653
1.45752
1.46734
1.46829
1.4688
1.46239
1.47444
1.46999
1.46716
1.46791
1.47147
1.47241
1.46191
1.45345
1.45399
1.45141
1.46003
1.4687
1.47394
1.46337
1.45858
1.45492
1.44718
1.44687
1.4392
1.4402
1.43514
1.44973
1.44427
1.43691
1.4466
1.43879
1.45465
1.4491
1.4581
1.45637
1.45603
1.45523
1.44013
1.44365
1.4363
1.4398
1.44697
1.43725
1.43622
1.44577
1.44826
1.4459
1.4384
1.43498
1.45045
1.44072
1.44011
1.4469
1.43581
1.44216
1.44379
1.43833
1.42529
1.42737
1.43356
1.43842
1.43677
1.4371
1.43872
1.44072
1.43136
1.43262
1.42755
1.42977
1.43402
1.4397
1.43584
1.4249
1.4217
1.43007
1.42728
1.44477
1.42601
1.42928
1.42073
1.41535
1.43214
1.42918
1.45442
1.45021
1.45203
1.43349
1.43321
1.42861
1.42415
1.4279
1.42457
1.41271
1.41599
1.40726
1.40107
1.41187
1.40768
1.42063
1.40751
1.41836
1.41614
1.41187
1.42562
1.42679
1.42188
1.42281
1.41327
1.40742
1.41605
1.4188
1.42255
1.40942
1.42569
1.41915
1.41279
1.40553
1.40452
1.40775
1.40847
1.40777
1.40701
1.4043
1.40848
1.39947
1.40598
1.40666
1.39726
1.39392
1.39072
1.38766
1.39508
1.39065
1.39622
1.38263
1.37585
1.38538
1.38221
1.38991
1.37795
1.38085
1.38332
1.38604
1.37914
1.37036
1.37779
1.3799
1.37453
1.37197
1.38747
1.38515
1.3936
1.3882
1.38525
1.39126
1.37904
1.38206
1.38013
1.38513
1.37857
1.38017
1.38703
1.3876
1.38608
1.38625
1.38666
1.38714
1.3913
1.39081
1.39609
1.40109
1.39307
1.40172
1.38694
1.39662
1.39871
1.40539
1.39156
1.39388
1.40043
1.40498
1.40659
1.40876
1.40474
1.4009
1.40777
1.39421
1.39611
1.39855
1.39163
1.39268
1.38702
1.3935
1.3966
1.38872
1.3947
1.38747
1.3857
1.38187
1.38585
1.38847
1.38051
1.39047
1.3861
1.39236
1.38787
1.40412
1.39657
1.40854
1.39952
1.40779
1.41766
1.4151
1.40626
1.41318
1.41176
1.41972
1.40601
1.40961
1.4128
1.41064
1.40716
1.41343
1.40781
1.40743
1.40256
1.40778
1.40717
1.41453
1.40847
1.41437
1.42705
1.43236
1.41382
1.42885
1.42899
1.43591
1.4305
1.43076
1.44203
1.43867
1.43291
1.43222
1.42841
1.43617
1.43936
1.43194
1.43017
1.42991
1.41912
1.4148
1.423
1.42191
1.42564
1.42383
1.42135
1.42896
1.43046
1.41889
1.41982
1.42069
1.41822
1.41659
1.43053
1.41983
1.4174
1.4118
1.4172
1.42713
1.43569
1.4402
1.43095
1.42978
1.41452
1.42343
1.44108
1.43326
1.43144
1.42391
1.43309
1.44447
1.4374
1.44321
1.4357
1.44631
1.44591
1.45238
1.44093
1.4519
1.45741
1.45059
1.44773
1.44629
1.44142
1.45186
1.44726
1.44531
1.44875
1.44357
1.44315
1.43692
1.43737
1.45446
1.45388
1.44928
1.44525
1.45613
1.45227
1.45793
1.45338
1.45049
1.4507
1.45184
1.4539
1.44945
1.4616
1.45195
1.46071
1.46141
1.47087
1.46328
1.46909
1.47622
1.47515
1.47348
1.4632
1.47488
1.4685
1.47259
1.46769
1.47538
1.47405
1.48557
1.48171
1.47214
1.47323
1.46573
1.47596
1.48335
1.47534
1.47409
1.47372
1.46627
1.47294
1.46359
1.46776
1.47888
1.47524
1.46769
1.46227
1.46734
1.45641
1.45221
1.45874
1.45505
1.45275
1.45326
1.45612
1.45707
1.46108
1.4624
1.46016
1.45934
1.45819
1.46291
1.46838
1.47086
1.45415
1.46572
1.46745
1.45561
1.44861
1.44754
1.45501
1.4648
1.46914
1.48472
1.46503
1.47147
1.47008
1.47786
1.46615
1.46867
1.4661
1.46998
1.48267
1.49755
1.50039
1.50519
1.50927
1.50269
1.49419
1.49071
1.49491
1.48458
1.48179
1.4615
1.47114
1.48005
1.46311
1.46489
1.4664
1.4548
1.47259
1.46937
1.46681
1.47554
1.48409
1.46892
1.4736
1.4546
1.47342
1.46549
1.46527
1.46929
1.47046
1.47127
1.46978
1.48471
1.48631
1.47706
1.4835
1.47467
1.46817
1.47192
1.45918
1.46926
1.46609
1.46281
1.46332
1.44997
1.44921
1.45853
1.45173
1.44862
1.45466
1.45692
1.45135
1.45622
1.44247
1.44994
1.45137
1.4479
1.4439
1.44164
1.44756
1.44353
1.43567
1.43356
1.42868
1.43132
1.42093
1.42726
1.44156
1.43354
1.44696
1.43352
1.43273
1.4355
1.43433
1.43426
1.42689
1.44107
1.44312
1.44027
1.43536
1.42363
1.43204
1.43789
1.43928
1.42495
1.42638
1.43029
1.44154
1.43675
1.4315
1.43714
1.43778
1.43459
1.44507
1.45464
1.45693
1.44853
1.45416
1.44149
1.43768
1.4479
1.45736
1.44849
1.44833
1.44666
1.46032
1.4565
1.44438
1.44357
1.44631
1.44496
1.44472
1.44547
1.44161
1.44391
1.43667
1.44177
1.43977
1.42115
1.43289
1.44623
1.43749
1.43472
1.42527
1.43007
1.42782
1.42904
1.43086
1.43133
1.43488
1.43955
1.44898
1.42996
1.41646
1.42067
1.42056
1.43366
1.42287
1.4265
1.43155
1.43168
1.43305
1.4199
1.4426
1.44604
1.44252
1.44345
1.44657
1.43876
1.43837
1.43194
1.43224
1.42342
1.42291
1.42431
1.41657
1.43214
1.42633
1.42737
1.43256
1.43232
1.43244
1.42714
1.44621
1.4437
1.4459
1.44187
1.43178
1.43105
1.43059
1.41959
1.43276
1.43327
1.41974
1.43472
1.44076
1.43901
1.43991
1.44122
1.43335
1.43042
1.42933
1.42742
1.42579
1.42066
1.43588
1.43893
1.42829
1.43301
1.42328
1.43797
1.43235
1.42986
1.43514
1.43339
1.43707
1.44701
1.44713
1.45463
1.44038
1.44842
1.44451
1.43646
1.44712
1.44264
1.44332
1.44969
1.43916
1.45839
1.45585
1.44584
1.43776
1.44788
1.44355
1.45285
1.45066
1.45879
1.44676
1.44633
1.44675
1.45907
1.45794
1.46364
1.45843
1.46077
1.44832
1.45846
1.4498
1.45285
1.4535
1.44767
1.45289
1.44263
1.44682
1.45386
1.44305
1.44347
1.44246
1.45687
1.45087
1.44097
1.4422
1.45167
1.44041
1.43063
1.43508
1.43213
1.43541
1.42279
1.42807
1.42339
1.43543
1.43144
1.45212
1.43711
1.44401
1.43242
1.44753
1.44548
1.43479
1.42823
1.43977
1.42535
1.43361
1.4309
1.43677
1.43791
1.43706
1.44469
1.44281
1.43468
1.44226
1.43422
1.43697
1.4406
1.43485
1.43985
1.44066
1.43472
1.44188
1.44561
1.4466
1.43798
1.44291
1.44077
1.45437
1.45461
1.46957
1.47586
1.47195
1.47173
1.4649
1.45952
1.46836
1.46127
1.47213
1.47627
1.47785
1.47944
1.48059
1.4816
1.47927
1.47725
1.48473
1.48752
1.48285
1.4856
1.4846
1.49581
1.49166
1.49496
1.49608
1.49774
1.50366
1.51771
1.50759
1.50062
1.50342
1.50415
1.49985
1.48465
1.49569
1.50209
1.50185
1.49493
1.48154
1.49721
1.49836
1.48769
1.48926
1.49905
1.49333
1.49661
1.49391
1.49788
1.48858
1.48144
1.47395
1.46686
1.4685
1.46071
1.45832
1.46279
1.46632
1.46162
1.4688
1.47578
1.47191
1.48574
1.48523
1.48737
1.49549
1.49476
1.50247
1.52001
1.51779
1.50834
1.49627
1.48703
1.48352
1.47997
1.48687
1.50709
1.49137
1.49702
1.49405
1.493
1.50377
1.49958
1.4961
1.5032
1.50287
1.50245
1.49491
1.50276
1.4997
1.50043
1.50676
1.49883
1.48576
1.50403
1.49913
1.49353
1.48749
1.47994
1.46978
1.4748
1.46285
1.46628
1.47201
1.4647
1.4753
1.47252
1.47782
1.47704
1.48618
1.49368
1.49197
1.48679
1.47536
1.46928
1.46707
1.45908
1.46449
1.45804
1.44513
1.44393
1.44915
1.45591
1.45689
1.44074
1.44272
1.4569
1.45091
1.4583
1.45759
1.46658
1.4615
1.44874
1.46189
1.45855
1.45629
1.45856
1.47046
1.46373
1.46309
1.45996
1.46345
1.46575
1.45764
1.47429
1.46272
1.45804
1.45183
1.44387
1.45801
1.46078
1.44254
1.44182
1.44182
1.44077
1.43654
1.43976
1.43366
1.4364
1.43536
1.44416
1.44307
1.4382
1.43695
1.43885
1.44287
1.43663
1.44506
1.4466
1.4371
1.43318
1.43471
1.4422
1.43891
1.44654
1.43693
1.44666
1.43108
1.42619
1.44848
1.43704
1.44771
1.43944
1.43093
1.43308
1.44091
1.43998
1.43404
1.43803
1.44315
1.44255
1.45394
1.4643
1.47351
1.46965
1.47567
1.47235
1.46486
1.4455
1.44759
1.42047
1.42179
1.42064
1.43653
1.43582
1.43024
1.43148
1.42887
1.43203
1.4397
1.43796
1.44622
1.43399
1.43113
1.42833
1.43203
1.42139
1.44046
1.43177
1.4467
1.44973
1.464
1.46847
1.45393
1.4533
1.45093
1.45543
1.4693
1.4526
1.46287
1.46481
1.45845
1.44936
1.45193
1.44208
1.4406
1.44057
1.4488
1.44461
1.44278
1.44286
1.44733
1.44052
1.44509
1.44852
1.46649
1.4697
1.45702
1.46376
1.46451
1.46362
1.46095
1.46598
1.4681
1.46653
1.45206
1.45596
1.45747
1.45948
1.45475
1.44499
1.4357
1.43625
1.42091
1.43942
1.43279
1.43021
1.43948
1.44384
1.444
1.45041
1.45818
1.46283
1.46804
1.46637
1.46648
1.4729
1.46016
1.45427
1.46468
1.46167
1.47849
1.48196
1.48076
1.48459
1.47631
1.46757
1.46074
1.45535
1.45923
1.46544
1.48844
1.49535
1.49732
1.49201
1.48034
1.47478
1.46739
1.46973
1.47459
1.47919
1.47987
1.47285
1.48031
1.47798
1.45499
1.45382
1.46332
1.45223
1.44086
1.43001
1.43573
1.42923
1.4439
1.43637
1.44822
1.44344
1.4441
1.43881
1.44365
1.44514
1.43907
1.4478
1.44605
1.4433
1.43691
1.44444
1.45367
1.44749
1.45612
1.45446
1.44342
1.44685
1.44974
1.45758
1.4451
1.4762
1.46366
1.48554
1.48388
1.47798
1.47321
1.47153
1.48246
1.48089
1.48301
1.49521
1.50469
1.50854
1.50704
1.50562
1.50519
1.51007
1.49305
1.50086
1.5108
1.49925
1.50642
1.49186
1.50025
1.49568
1.49755
1.50414
1.49518
1.50115
1.50185
1.51561
1.50393
1.4941
1.50398
1.50473
1.51738
1.51589
1.51114
1.51427
1.52505
1.50312
1.49447
1.49713
1.5138
1.50199
1.5101
1.49588
1.50576
1.50361
1.49923
1.49875
1.50576
1.49923
1.51661
1.49775
1.50063
1.49758
1.50609
1.51104
1.51088
1.51493
1.51551
1.51156
1.49363
1.50595
1.50795
1.50595
1.50221
1.49593
1.49545
1.48729
1.48654
1.48981
1.4808
1.49389
1.49399
1.49895
1.49143
1.49271
1.50514
1.48833
1.49962
1.49501
1.49744
1.49175
1.49571
1.50519
1.49651
1.49384
1.49146
1.48885
1.49334
1.48332
1.48634
1.4719
1.47929
1.47752
1.47098
1.48179
1.47283
1.47311
1.46871
1.47831
1.48213
1.47965
1.46763
1.45887
1.45535
1.45434
1.44623
1.45709
1.46312
1.47086
1.46354
1.46855
1.4584
1.4512
1.46783
1.46074
1.45589
1.45831
1.46754
1.45141
1.45911
1.46557
1.46162
1.46411
1.45562
1.45633
1.44971
1.44193
1.44602
1.45363
1.46857
1.47157
1.46061
1.4588
1.45429
1.46099
1.46894
1.46808
1.47256
1.47406
1.4581
1.46526
1.45677
1.45694
1.43819
1.45369
1.44038
1.43687
1.45168
1.43604
1.44349
1.4461
1.43947
1.45014
1.44366
1.44609
1.43982
1.44354
1.45086
1.42898
1.43282
1.42888
1.44193
1.44168
1.44414
1.45073
1.44661
1.44008
1.43892
1.44029
1.44211
1.44891
1.44575
1.4494
1.44349
1.4501
1.4484
1.43172
1.43153
1.43338
1.43702
1.43467
1.44437
1.44475
1.46478
1.45115
1.4379
1.44343
1.44133
1.44964
1.45603
1.45928
1.46659
1.45108
1.43503
1.44284
1.43786
1.44452
1.45009
1.44745
1.44389
1.44373
1.43961
1.42926
1.43926
1.4454
1.43285
1.43014
1.436
1.43866
1.43418
1.42992
1.43185
1.44256
1.43999
1.4349
1.44848
1.44613
1.45227
1.44024
1.4273
1.43581
1.4328
1.44393
1.44158
1.44877
1.43986
1.42825
1.43253
1.4444
1.43781
1.4279
1.43857
1.42329
1.43158
1.44099
1.43816
1.42818
1.42867
1.42902
1.42148
1.42038
1.43392
1.43379
1.43113
1.43176
1.43184
1.43003
1.42107
1.43033
1.4399
1.43097
1.43123
1.42868
1.42849
1.43255
1.43778
1.41949
1.42773
1.42253
1.43233
1.43442
1.43179
1.41485
1.41228
1.40926
1.40576
1.39803
1.41216
1.40273
1.39945
1.40652
1.40669
1.41711
1.40509
1.40022
1.3958
1.4026
1.4073
1.40668
1.40247
1.4033
1.41147
1.41387
1.4116
1.42894
1.41664
1.41449
1.3996
1.40733
1.407
1.40012
1.40015
1.40785
1.40479
1.41551
1.41991
1.41957
1.41502
1.4103
1.41916
1.42204
1.41005
1.41255
1.41568
1.42695
1.41779
1.41484
1.41597
1.41713
1.41438
1.42357
1.41919
1.41189
1.41305
1.41205
1.40951
1.40725
1.42275
1.41186
1.42294
1.42771
1.43559
1.43069
1.43308
1.43707
1.43584
1.43533
1.43742
1.44008
1.43454
1.44615
1.44916
1.46054
1.45176
1.45059
1.44776
1.46159
1.46686
1.45923
1.44442
1.4489
1.44569
1.45063
1.44308
1.44443
1.43759
1.43441
1.44259
1.44589
1.43999
1.46348
1.45483
1.44732
1.44951
1.45156
1.45629
1.45252
1.45876
1.46552
1.45415
1.47431
1.46575
1.45332
1.46485
1.46838
1.45442
1.4464
1.44944
1.45016
1.44914
1.44023
1.44526
1.45611
1.47177
1.4719
1.4517
1.47106
1.45748
1.46224
1.4657
1.45758
1.45739
1.45038
1.45502
1.45593
1.45543
1.45409
1.45682
1.45989
1.45521
1.46176
1.45578
1.4576
1.45628
1.4648
1.46276
1.45679
1.45675
1.45468
1.4403
1.43585
1.44639
1.44306
1.44819
1.43552
1.4545
1.44869
1.44151
1.4343
1.44508
1.45418
1.45522
1.44606
1.44564
1.44616
1.44599
1.45163
1.45209
1.45983
1.45561
1.44143
1.43849
1.44575
1.45448
1.45263
1.44486
1.44108
1.44343
1.44439
1.44997
1.46225
1.45731
1.46073
1.4594
1.48056
1.46782
1.46829
1.46375
1.45964
1.46433
1.46295
1.45767
1.44743
1.4557
1.44826
1.453
1.4519
1.45563
1.46611
1.45699
1.44611
1.4302
1.4472
1.45377
1.44613
1.43866
1.4368
1.45747
1.45504
1.4536
1.45825
1.46692
1.46552
1.46459
1.47155
1.46311
1.46268
1.46494
1.4645
1.47022
1.47247
1.46345
1.47554
1.47472
1.46281
1.47011
1.46172
1.46257
1.45476
1.45665
1.45611
1.46714
1.464
1.46863
1.46924
1.45637
1.45369
1.46051
1.44737
1.44565
1.43511
1.44382
1.44592
1.45192
1.45783
1.4523
1.46009
1.45633
1.46475
1.46824
1.45975
1.4474
1.43883
1.43849
1.4322
1.42346
1.42047
1.42156
1.41646
1.40912
1.41807
1.4184
1.42368
1.42447
1.43252
1.43196
1.43128
1.44316
1.45221
1.44106
1.44992
1.43952
1.44413
1.44728
1.45666
1.45044
1.43555
1.445
1.44726
1.44512
1.44817
1.44909
1.44884
1.4631
1.47756
1.4702
1.47929
1.47972
1.47076
1.47197
1.4737
1.46575
1.44826
1.43881
1.42233
1.42501
1.42467
1.42906
1.42876
1.42922
1.42669
1.41217
1.4272
1.42851
1.42324
1.4218
1.42469
1.41973
1.42728
1.4367
1.42855
1.4249
1.42652
1.43193
1.41878
1.41852
1.4212
1.42181
1.42522
1.42333
1.42705
1.43289
1.44141
1.43648
1.43804
1.42577
1.42783
1.42788
1.41727
1.41994
1.42403
1.42415
1.43006
1.43885
1.4194
1.42629
1.42071
1.43752
1.43742
1.44798
1.44648
1.44901
1.44377
1.44408
1.44284
1.44347
1.44368
1.44608
1.42785
1.42154
1.4235
1.43151
1.42684
1.43713
1.42636
1.43856
1.42275
1.41702
1.41313
1.41933
1.40871
1.40819
1.40326
1.40565
1.41304
1.40049
1.40514
1.39933
1.40892
1.40826
1.40942
1.41959
1.4098
1.41112
1.42334
1.43948
1.43392
1.43553
1.42098
1.43395
1.44515
1.4385
1.43007
1.42824
1.43074
1.43328
1.43923
1.43288
1.43621
1.42318
1.44286
1.44608
1.45105
1.44105
1.44598
1.45492
1.45242
1.45233
1.45194
1.45212
1.46012
1.45705
1.46537
1.4614
1.45489
1.44628
1.44398
1.44817
1.4459
1.44379
1.44699
1.44632
1.44772
1.45793
1.45524
1.43642
1.43681
1.42612
1.4271
1.4185
1.41703
1.42408
1.43203
1.41871
1.42797
1.41982
1.42045
1.41579
1.42377
1.42218
1.41388
1.42361
1.41163
1.40196
1.39508
1.39994
1.39613
1.39852
1.39376
1.39068
1.39657
1.39468
1.40138
1.40226
1.40024
1.40141
1.41021
1.40832
1.41795
1.40574
1.41651
1.41455
1.41951
1.41709
1.41371
1.40811
1.41674
1.416
1.4138
1.42274
1.43854
1.45398
1.428
1.43201
1.42773
1.43288
1.42526
1.41762
1.401
1.39833
1.40089
1.40533
1.40414
1.40227
1.41462
1.41836
1.41348
1.41
1.39148
1.38928
1.39947
1.41995
1.4093
1.42904
1.41365
1.42213
1.40465
1.4114
1.41345
1.42502
1.4202
1.43741
1.44582
1.442
1.43737
1.43283
1.43247
1.44437
1.43589
1.42994
1.41022
1.41659
1.41958
1.42356
1.41248
1.4341
1.42139
1.42228
1.42348
1.41752
1.41606
1.41242
1.4256
1.43332
1.43463
1.44306
1.4381
1.43398
1.44794
1.44773
1.44375
1.44562
1.45047
1.44025
1.44512
1.43071
1.43134
1.42611
1.42051
1.41954
1.42742
1.43801
1.41975
1.43947
1.43968
1.44518
1.43498
1.43998
1.41289
1.41764
1.41892
1.41537
1.42536
1.41746
1.41788
1.41632
1.43025
1.43888
1.44898
1.43708
1.44401
1.44114
1.43835
1.44122
1.44306
1.45071
1.44638
1.44157
1.44308
1.44844
1.45058
1.44699
1.44512
1.45872
1.469
1.46532
1.45376
1.45734
1.45785
1.45632
1.47381
1.45785
1.45406
1.4594
1.44647
1.43689
1.44274
1.43704
1.43492
1.43898
1.44154
1.45635
1.44131
1.43582
1.44492
1.45296
1.45975
1.4588
1.4509
1.4479
1.4539
1.44751
1.45738
1.46993
1.47799
1.46734
1.47182
1.49651
1.50862
1.50072
1.4916
1.48108
1.47909
1.463
1.45524
1.45856
1.45904
1.45694
1.45585
1.4587
1.46333
1.45505
1.45527
1.44724
1.44833
1.45175
1.45229
1.44621
1.45
1.44843
1.45638
1.4508
1.44857
1.45216
1.44553
1.4432
1.44988
1.44102
1.4505
1.43541
1.44997
1.46077
1.45214
1.45316
1.44389
1.44854
1.45065
1.4575
1.4456
1.44413
1.43115
1.44225
1.4535
1.44989
1.46426
1.45145
1.46324
1.45193
1.45342
1.44258
1.44787
1.46152
1.45586
1.44067
1.45154
1.44455
1.45229
1.43888
1.43253
1.43625
1.44029
1.45109
1.45811
1.44677
1.44797
1.45096
1.44967
1.45048
1.43323
1.44816
1.44097
1.44609
1.44569
1.4321
1.44225
1.42583
1.41555
1.43086
1.43386
1.44535
1.44279
1.43897
1.43765
1.43703
1.42271
1.41622
1.42423
1.43211
1.43618
1.43953
1.43945
1.422
1.43168
1.45162
1.44914
1.45014
1.43094
1.44858
1.43909
1.43435
1.43585
1.43052
1.42816
1.4338
1.44092
1.43191
1.43903
1.43767
1.43142
1.43925
1.43323
1.43964
1.43212
1.4404
1.43071
1.43461
1.43496
1.43405
1.43269
1.4259
1.42695
1.42884
1.44283
1.43208
1.42787
1.42264
1.42615
1.42908
1.43133
1.43617
1.43834
1.44302
1.43679
1.44522
1.44038
1.43844
1.43093
1.44327
1.45583
1.43928
1.44586
1.44183
1.44438
1.45242
1.43965
1.44881
1.43763
1.43436
1.4401
1.43784
1.44169
1.43556
1.44499
1.44132
1.44107
1.42838
1.4248
1.42223
1.42746
1.44326
1.42858
1.44386
1.46396
1.45045
1.44606
1.45754
1.45183
1.44172
1.4416
1.44394
1.4473
1.46266
1.46016
1.46299
1.4699
1.44928
1.45418
1.45828
1.46819
1.4552
1.47422
1.48678
1.49778
1.48154
1.49191
1.50538
1.51176
1.51106
1.52143
1.52387
1.514
1.52864
1.51177
1.52498
1.53181
1.52451
1.52078
1.54835
1.52231
1.53308
1.53845
1.51883
1.53351
1.53279
1.54281
1.54406
1.53674
1.52331
1.52515
1.53826
1.53628
1.53634
1.53242
1.54308
1.53647
1.52958
1.52086
1.53422
1.55331
1.55858
1.57103
1.56498
1.58322
1.55953
1.58059
1.57113
1.57856
1.56832
1.57873
1.57168
1.5642
1.55527
1.53888
1.54823
1.54781
1.5526
1.56268
1.56766
1.54492
1.5522
1.55161
1.55423
1.5429
1.54095
1.5515
1.54374
1.52657
1.50933
1.51149
1.53808
1.53599
1.5463
1.55077
1.54322
1.53639
1.54066
1.53075
1.54545
1.5379
1.55352
1.55642
1.55185
1.55693
1.52908
1.53121
1.53873
1.54283
1.54116
1.54011
1.54349
1.53901
1.53902
1.53446
1.53844
1.54951
1.55987
1.55909
1.56119
1.5631
1.55921
1.5614
1.53573
1.54209
1.54114
1.55441
1.5454
1.57288
1.5757
1.57339
1.56799
1.55311
1.55509
1.57245
1.5753
1.56504
1.53981
1.55672
1.5623
1.55937
1.55105
1.54161
1.5504
1.56395
1.5516
1.55293
1.55784
1.56598
1.56614
1.57383
1.57859
1.57522
1.56946
1.56667
1.55497
1.55616
1.55208
1.56578
1.56405
1.54904
1.55061
1.54651
1.54313
1.55375
1.55719
1.55003
1.54045
1.53636
1.51978
1.52613
1.53328
1.53694
1.52898
1.51676
1.51198
1.51476
1.50899
1.53108
1.52636
1.54509
1.52987
1.52193
1.52139
1.50945
1.52656
1.51118
1.51919
1.51668
1.51151
1.50754
1.51281
1.5028
1.52182
1.52477
1.52917
1.52708
1.51996
1.52397
1.52494
1.51515
1.50361
1.51135
1.49852
1.4969
1.49137
1.49007
1.4802
1.49106
1.48387
1.47048
1.48459
1.49011
1.49055
1.48409
1.48917
1.49195
1.48642
1.46725
1.48148
1.49182
1.49113
1.46945
1.47811
1.48753
1.49064
1.48349
1.4917
1.4957
1.48395
1.47755
1.47436
1.48603
1.49131
1.47655
1.46959
1.47672
1.47845
1.48619
1.48976
1.49164
1.4726
1.47815
1.47702
1.48433
1.47769
1.4757
1.45531
1.46962
1.47087
1.45604
1.45975
1.45209
1.45024
1.45979
1.45273
1.43994
1.44508
1.44976
1.44404
1.46703
1.45818
1.46089
1.46521
1.47316
1.47808
1.47723
1.46715
1.48144
1.48037
1.46609
1.46378
1.46018
1.46241
1.45757
1.45687
1.47283
1.45872
1.46179
1.46556
1.46825
1.47838
1.47624
1.47614
1.46782
1.47628
1.48175
1.44797
1.46343
1.46631
1.4606
1.47134
1.45441
1.46594
1.48472
1.48628
1.48688
1.48123
1.48292
1.47593
1.44732
1.45071
1.44528
1.45439
1.44103
1.44107
1.43316
1.42747
1.42781
1.44275
1.44497
1.44982
1.44435
1.44123
1.45548
1.45016
1.45928
1.45021
1.44957
1.44453
1.44801
1.46492
1.45817
1.46451
1.46981
1.4728
1.49037
1.49954
1.50475
1.51429
1.51618
1.51018
1.51068
1.52075
1.49899
1.49797
1.51029
1.49717
1.49531
1.48627
1.49977
1.48089
1.46906
1.46036
1.45329
1.4467
1.44901
1.44976
1.44558
1.44608
1.45293
1.44976
1.45091
1.45234
1.44698
1.45944
1.45446
1.45309
1.45422
1.43918
1.4467
1.45612
1.44381
1.44065
1.43951
1.44552
1.45092
1.46082
1.46744
1.48021
1.48574
1.47473
1.47718
1.49031
1.48218
1.48256
1.49482
1.49861
1.47799
1.48391
1.49371
1.49381
1.50443
1.50677
1.4955
1.48489
1.48429
1.46699
1.47711
1.47052
1.48562
1.48575
1.5137
1.50723
1.48985
1.48952
1.49129
1.49948
1.49299
1.48566
1.49552
1.48596
1.48865
1.4891
1.50061
1.51137
1.49103
1.50283
1.5019
1.52067
1.51102
1.52373
1.51523
1.49733
1.49468
1.48433
1.48846
1.48124
1.48844
1.47995
1.47625
1.4695
1.4709
1.48102
1.47349
1.49517
1.49462
1.4913
1.51285
1.49346
1.49891
1.47695
1.50433
1.51026
1.53092
1.53552
1.54258
1.56156
1.54812
1.56667
1.55382
1.54948
1.56125
1.57218
1.58419
1.56532
1.57641
1.54876
1.55529
1.58117
1.58262
1.56967
1.5769
1.57273
1.57242
1.56284
1.58021
1.57234
1.58731
1.58051
1.58528
1.58487
1.59905
1.58103
1.57653
1.5665
1.57644
1.58599
1.57826
1.57039
1.58519
1.58014
1.56907
1.55798
1.57701
1.59719
1.59001
1.59373
1.59473
1.59703
1.60107
1.58682
1.59039
1.60147
1.59986
1.60928
1.61108
1.61427
1.60874
1.61302
1.59849
1.61415
1.63974
1.61791
1.61544
1.62183
1.62206
1.62301
1.61248
1.61638
1.64243
1.62569
1.63002
1.60722
1.61254
1.61528
1.60195
1.58437
1.6127
1.61484
1.61831
1.61155
1.58426
1.58335
1.59088
1.60518
1.60674
1.59868
1.59234
1.58435
1.59829
1.5923
1.58583
1.5862
1.60632
1.60053
1.62015
1.61708
1.60716
1.62114
1.60635
1.60894
1.59614
1.61204
1.61348
1.58882
1.59843
1.57726
1.58734
1.58617
1.56933
1.56685
1.58864
1.58013
1.58839
1.57383
1.5655
1.55441
1.56413
1.55627
1.56344
1.54925
1.55549
1.56542
1.56228
1.55469
1.56742
1.54945
1.55484
1.55061
1.54166
1.54014
1.53215
1.5299
1.54455
1.54559
1.55507
1.57085
1.56451
1.56283
1.57175
1.58281
1.59704
1.57863
1.56261
1.55284
1.57038
1.57817
1.5812
1.59025
1.58353
1.58656
1.59002
1.58814
1.58632
1.58587
1.57934
1.58516
1.58723
1.58057
1.5892
1.61115
1.62914
1.62793
1.63155
1.62724
1.60317
1.6248
1.6236
1.6282
1.63407
1.62319
1.63696
1.63435
1.6255
1.62701
1.61008
1.6153
1.61422
1.60514
1.60894
1.6052
1.59877
1.61651
1.61336
1.61485
1.62023
1.61349
1.59689
1.58744
1.59997
1.60266
1.61653
1.63052
1.62443
1.63897
1.63126
1.62148
1.6018
1.60485
1.61461
1.61156
1.60395
1.58656
1.58423
1.58111
1.58735
1.5744
1.58433
1.57228
1.58791
1.57776
1.58656
1.58546
1.59514
1.59804
1.61268
1.59575
1.5885
1.58679
1.59051
1.59557
1.59211
1.58243
1.56924
1.58613
1.5883
1.58191
1.57473
1.58955
1.58755
1.58898
1.57877
1.60028
1.60446
1.62054
1.61763
1.61331
1.60638
1.59932
1.59643
1.61037
1.61351
1.60069
1.58897
1.59384
1.59707
1.59239
1.60733
1.59362
1.57637
1.58997
1.59817
1.58725
1.576
1.5799
1.5875
1.58256
1.57933
1.57095
1.55832
1.58461
1.57776
1.58048
1.57566
1.58493
1.59025
1.58706
1.58939
1.59097
1.58807
1.58963
1.60512
1.57924
1.58837
1.59543
1.60448
1.60005
1.6028
1.61315
1.61416
1.61209
1.60852
1.60344
1.6106
1.60221
1.61853
1.62214
1.60674
1.60672
1.6017
1.59693
1.60201
1.59493
1.58704
1.58396
1.59665
1.58745
1.5869
1.58534
1.58358
1.58022
1.58981
1.57998
1.57473
1.55965
1.57632
1.57119
1.56753
1.5758
1.57435
1.57513
1.58825
1.58254
1.59857
1.61757
1.6089
1.61863
1.61093
1.59796
1.60725
1.59564
1.60432
1.60832
1.59384
1.58248
1.59013
1.57541
1.60969
1.60277
1.60026
1.59529
1.60399
1.61322
1.62636
1.63612
1.63413
1.6372
1.61057
1.62113
1.61975
1.63404
1.6348
1.64631
1.63474
1.63967
1.63595
1.64101
1.61953
1.61816
1.62756
1.64081
1.63098
1.63975
1.64483
1.64174
1.6426
1.64503
1.64686
1.66045
1.65967
1.65342
1.64734
1.65668
1.65022
1.65896
1.6599
1.67292
1.65506
1.65257
1.66538
1.65436
1.65973
1.66551
1.65793
1.66643
1.65071
1.64786
1.65076
1.65464
1.6321
1.62619
1.62981
1.61263
1.62546
1.63165
1.64919
1.64199
1.64848
1.67255
1.67357
1.66716
1.65679
1.6599
1.64496
1.66281
1.64636
1.63963
1.65914
1.63933
1.61706
1.61466
1.63729
1.63646
1.64233
1.62431
1.6286
1.63609
1.61033
1.62522
1.62871
1.60946
1.61767
1.61803
1.62257
1.63377
1.63685
1.62553
1.63872
1.64001
1.64085
1.65129
1.63836
1.64603
1.63645
1.63614
1.6394
1.64696
1.66128
1.64294
1.63631
1.64447
1.64443
1.64129
1.63095
1.6394
1.62121
1.62104
1.61854
1.61042
1.61387
1.61484
1.59264
1.59136
1.58904
1.5927
1.59919
1.58565
1.59678
1.60251
1.58438
1.60368
1.60212
1.58945
1.60164
1.59928
1.60086
1.59986
1.59836
1.59471
1.61022
1.60368
1.60329
1.59155
1.59417
1.57668
1.59232
1.59025
1.58061
1.58396
1.57816
1.57669
1.57195
1.56616
1.5448
1.54343
1.55208
1.54412
1.53701
1.52769
1.52472
1.51611
1.51966
1.52827
1.54096
1.55499
1.55483
1.56819
1.55441
1.56714
1.52423
1.52896
1.53288
1.54695
1.53427
1.54991
1.54437
1.54571
1.55004
1.5429
1.54154
1.53993
1.54794
1.5365
1.5304
1.53309
1.54066
1.53478
1.51849
1.52888
1.52034
1.49895
1.50477
1.4963
1.49858
1.50047
1.50501
1.52321
1.52424
1.52603
1.52841
1.52635
1.52088
1.52645
1.52218
1.52819
1.51847
1.52059
1.51139
1.51801
1.528
1.52829
1.52496
1.52765
1.53604
1.55098
1.55431
1.52871
1.5133
1.51071
1.52026
1.52423
1.53043
1.52672
1.52054
1.51997
1.51796
1.51995
1.51363
1.51436
1.51451
1.51122
1.52018
1.52553
1.52797
1.52317
1.51959
1.53027
1.5259
1.53064
1.53529
1.54515
1.54381
1.53161
1.51923
1.5227
1.50689
1.51198
1.49643
1.49516
1.5
1.4962
1.48469
1.49977
1.4915
1.50091
1.51654
1.51383
1.52412
1.54238
1.52933
1.54557
1.51997
1.53413
1.5342
1.5336
1.53687
1.53435
1.52911
1.52202
1.51951
1.52546
1.51944
1.51514
1.51914
1.51046
1.53276
1.53097
1.52432
1.53568
1.53907
1.53684
1.53124
1.52889
1.53867
1.53336
1.53833
1.55199
1.56835
1.56116
1.55953
1.5448
1.54453
1.54118
1.54242
1.56066
1.57165
1.56743
1.57516
1.57302
1.56788
1.5757
1.55738
1.57525
1.5664
1.58317
1.56605
1.56838
1.57879
1.56437
1.57585
1.56958
1.57836
1.55676
1.57093
1.55949
1.5804
1.57209
1.5836
1.57906
1.58595
1.58305
1.56959
1.55906
1.56814
1.55538
1.56734
1.57068
1.5733
1.57798
1.58311
1.56049
1.57926
1.58096
1.57775
1.59101
1.58189
1.58366
1.57508
1.54646
1.56398
1.55708
1.57141
1.58131
1.57721
1.60292
1.58528
1.58874
1.57803
1.56835
1.56661
1.56345
1.56502
1.54791
1.53414
1.518
1.53859
1.52644
1.54132
1.51817
1.54068
1.55173
1.56097
1.54673
1.55178
1.54625
1.54053
1.5614
1.56793
1.55123
1.5399
1.54418
1.56235
1.53601
1.54805
1.54623
1.54908
1.55435
1.54655
1.54087
1.56181
1.54187
1.53782
1.51899
1.52732
1.52655
1.51641
1.50873
1.51985
1.51736
1.4891
1.49983
1.5085
1.51064
1.51314
1.51466
1.49691
1.51142
1.51932
1.51853
1.49808
1.50047
1.50633
1.50057
1.50781
1.51746
1.50606
1.51744
1.5146
1.51278
1.50325
1.50515
1.51648
1.50044
1.50707
1.49747
1.50757
1.51022
1.50797
1.49704
1.49721
1.49425
1.50304
1.5
1.49614
1.49926
1.4886
1.49782
1.48896
1.47605
1.48069
1.47153
1.47157
1.47108
1.47516
1.47995
1.49817
1.49737
1.516
1.50797
1.51319
1.51282
1.49913
1.49743
1.50374
1.50314
1.51615
1.51443
1.51348
1.50984
1.508
1.51842
1.52376
1.53095
1.52798
1.5383
1.53953
1.54017
1.53844
1.53137
1.51777
1.52459
1.52384
1.52473
1.53204
1.53957
1.53812
1.52933
1.53395
1.53141
1.53751
1.52932
1.52844
1.53592
1.53069
1.49971
1.52216
1.51686
1.51177
1.51533
1.52509
1.51497
1.51542
1.52394
1.51297
1.51054
1.52012
1.52017
1.52832
1.53109
1.53187
1.52086
1.52158
1.51837
1.51398
1.49225
1.50614
1.50963
1.49664
1.48773
1.50069
1.50886
1.50421
1.49251
1.48262
1.48398
1.49273
1.49451
1.47467
1.48346
1.48656
1.48605
1.48286
1.499
1.49782
1.49863
1.491
1.48941
1.48432
1.48102
1.47213
1.49577
1.48233
1.4829
1.49451
1.50106
1.50564
1.48346
1.47718
1.48068
1.47497
1.48703
1.48174
1.4862
1.49558
1.49287
1.49444
1.4887
1.49801
1.48648
1.5031
1.49589
1.47836
1.48272
1.48142
1.49218
1.49229
1.49432
1.5033
1.4946
1.48499
1.49274
1.50245
1.50201
1.48992
1.49107
1.49397
1.48157
1.49631
1.48418
1.48664
1.48945
1.49734
1.49402
1.50995
1.50134
1.50349
1.4975
1.50317
1.49846
1.51009
1.49706
1.49377
1.49111
1.50352
1.50243
1.50548
1.50242
1.4926
1.49557
1.49653
1.49363
1.49429
1.5019
1.509
1.49398
1.49217
1.50037
1.48771
1.49781
1.50351
1.48855
1.48528
1.49115
1.48817
1.48485
1.48596
1.47619
1.47799
1.46978
1.45744
1.4586
1.45562
1.45499
1.45724
1.45902
1.46049
1.46739
1.46423
1.46504
1.46829
1.47523
1.48338
1.48665
1.49225
1.49104
1.4862
1.48154
1.49105
1.49903
1.5122
1.50347
1.49939
1.50364
1.50826
1.50388
1.49513
1.49934
1.48443
1.48128
1.48256
1.49396
1.49467
1.4867
1.48475
1.46826
1.47526
1.4745
1.48749
1.49074
1.48749
1.48203
1.48997
1.4867
1.47258
1.47839
1.49666
1.50035
1.49624
1.4875
1.48508
1.495
1.49412
1.49189
1.48508
1.48168
1.49593
1.50474
1.48825
1.49071
1.49795
1.49205
1.50339
1.4993
1.49866
1.49581
1.48954
1.48833
1.48433
1.48185
1.48306
1.48021
1.47633
1.48543
1.48252
1.48154
1.48039
1.48815
1.49173
1.49213
1.48548
1.4823
1.48266
1.47279
1.48588
1.48477
1.48834
1.50019
1.49887
1.49986
1.50223
1.50629
1.51154
1.50865
1.51595
1.54226
1.53706
1.54609
1.53419
1.52041
1.51808
1.52432
1.51538
1.509
1.51916
1.5147
1.52541
1.51079
1.53183
1.51158
1.50129
1.51417
1.51123
1.5124
1.50328
1.49867
1.4918
1.50503
1.49297
1.4982
1.50039
1.51648
1.50693
1.50814
1.52245
1.52848
1.52345
1.50812
1.49795
1.4892
1.49108
1.50289
1.49026
1.49574
1.49673
1.50652
1.50421
1.50936
1.51148
1.50355
1.50774
1.50582
1.49766
1.49273
1.4827
1.49791
1.51883
1.50464
1.51004
1.50236
1.49895
1.50416
1.51289
1.51391
1.49751
1.52516
1.51631
1.51456
1.50275
1.49799
1.49935
1.49144
1.49093
1.48694
1.47724
1.46992
1.48128
1.47528
1.48135
1.48174
1.47007
1.48342
1.48203
1.49238
1.46828
1.48123
1.48849
1.48082
1.47046
1.48715
1.48142
1.47674
1.4874
1.48108
1.49307
1.48762
1.49211
1.49034
1.49423
1.49858
1.5017
1.49065
1.49007
1.49497
1.49352
1.49666
1.50187
1.50272
1.49229
1.49436
1.4971
1.49232
1.48817
1.48567
1.48091
1.48205
1.50754
1.50898
1.49658
1.51026
1.50318
1.48599
1.48999
1.48567
1.50401
1.49546
1.50017
1.50193
1.51359
1.51321
1.50163
1.52559
1.5254
1.52863
1.52415
1.53007
1.53295
1.53498
1.55022
1.53535
1.54987
1.53979
1.53918
1.53993
1.53227
1.53336
1.53204
1.52621
1.52882
1.52969
1.52467
1.52898
1.52856
1.52593
1.52047
1.52457
1.51764
1.50369
1.5126
1.51719
1.51898
1.51629
1.51802
1.52686
1.52277
1.53757
1.52423
1.5392
1.51804
1.51833
1.52102
1.52175
1.53775
1.53081
1.54858
1.53252
1.53058
1.53462
1.54201
1.54097
1.54154
1.54325
1.54016
1.53594
1.54758
1.52916
1.54956
1.54188
1.52567
1.53313
1.51799
1.51341
1.51705
1.52931
1.53869
1.52745
1.52692
1.52608
1.52301
1.53658
1.52357
1.51046
1.51069
1.50667
1.50165
1.50087
1.51135
1.51317
1.50247
1.48787
1.4802
1.47007
1.48308
1.47197
1.4856
1.48759
1.48705
1.48137
1.48218
1.48484
1.48661
1.4994
1.48659
1.50026
1.49202
1.48977
1.4999
1.49888
1.48078
1.47715
1.49011
1.47751
1.47612
1.47463
1.47663
1.48956
1.48645
1.49518
1.49017
1.47446
1.47402
1.482
1.47813
1.4764
1.49457
1.49022
1.48836
1.48099
1.49647
1.49998
1.49577
1.51562
1.52307
1.51631
1.52518
1.52568
1.53066
1.52852
1.52005
1.54031
1.53841
1.54269
1.54021
1.53075
1.5281
1.52442
1.53453
1.53454
1.52248
1.53546
1.53503
1.54219
1.54282
1.55147
1.55555
1.56142
1.57256
1.56773
1.56231
1.57809
1.5897
1.59841
1.58998
1.6073
1.6098
1.61185
1.63058
1.6346
1.62901
1.6306
1.618
1.60615
1.61556
1.6215
1.61943
1.60563
1.59658
1.58999
1.58438
1.56804
1.58274
1.58384
1.57565
1.57187
1.56918
1.58671
1.56928
1.55675
1.54503
1.54499
1.53904
1.53728
1.55389
1.54755
1.55244
1.56022
1.57115
1.56562
1.58727
1.57908
1.60305
1.60454
1.61393
1.61639
1.61961
1.61485
1.61608
1.61378
1.60226
1.60138
1.59394
1.60375
1.59763
1.61031
1.61365
1.62443
1.61793
1.62707
1.61899
1.61992
1.60895
1.60733
1.61515
1.6103
1.61569
1.61351
1.6182
1.61517
1.61927
1.61543
1.62359
1.61082
1.6305
1.63528
1.62764
1.6104
1.6002
1.60795
1.60573
1.6123
1.6188
1.60088
1.62028
1.60565
1.5941
1.58253
1.5898
1.58522
1.58586
1.57475
1.58794
1.59551
1.58565
1.58172
1.59182
1.59561
1.58275
1.57882
1.57202
1.56799
1.56584
1.55791
1.54715
1.54382
1.55504
1.55954
1.57485
1.57682
1.58815
1.58287
1.60641
1.60226
1.61319
1.59296
1.58368
1.58963
1.58926
1.60848
1.60021
1.60671
1.61374
1.62237
1.60854
1.59732
1.60396
1.60692
1.60761
1.59084
1.60741
1.61413
1.61151
1.60374
1.61307
1.60313
1.59704
1.61082
1.61141
1.61113
1.61209
1.61277
1.59944
1.61503
1.60525
1.59975
1.61465
1.60534
1.60675
1.60894
1.5986
1.61021
1.63216
1.63294
1.63383
1.62104
1.62704
1.62608
1.63536
1.64282
1.65525
1.65152
1.64803
1.63982
1.64562
1.6499
1.64921
1.63288
1.63112
1.63462
1.63724
1.65084
1.65047
1.63394
1.64408
1.64707
1.64128
1.63641
1.63456
1.64007
1.63526
1.64282
1.63205
1.64468
1.64252
1.65788
1.64317
1.65753
1.67243
1.67563
1.65776
1.65657
1.6524
1.6717
1.65729
1.63281
1.6375
1.64508
1.64886
1.64679
1.65026
1.64293
1.66758
1.65978
1.66361
1.70073
1.68384
1.66407
1.68383
1.68392
1.67687
1.6682
1.64646
1.65911
1.65762
1.67043
1.66429
1.66547
1.67375
1.64682
1.6731
1.65963
1.64163
1.64171
1.6434
1.64513
1.65839
1.66245
1.63812
1.66646
1.66831
1.65026
1.65312
1.67124
1.65849
1.65508
1.65737
1.6519
1.66404
1.65538
1.644
1.65804
1.6709
1.66809
1.67248
1.67614
1.67246
1.66226
1.6594
1.65451
1.63813
1.64967
1.66434
1.63952
1.6447
1.63063
1.63993
1.64794
1.65027
1.65163
1.64864
1.63422
1.65358
1.64335
1.6547
1.63878
1.64099
1.6408
1.6527
1.64077
1.64614
1.64364
1.64614
1.65551
1.64308
1.62877
1.65903
1.66211
1.63368
1.64144
1.6482
1.64197
1.64387
1.646
1.63076
1.62
1.62708
1.63349
1.64064
1.65005
1.64389
1.66186
1.66284
1.65913
1.6609
1.66387
1.65338
1.63588
1.6504
1.65961
1.66152
1.63656
1.64699
1.63032
1.65076
1.66109
1.66398
1.66062
1.65478
1.65498
1.64331
1.64074
1.64439
1.64955
1.65193
1.64685
1.64506
1.65343
1.65986
1.65216
1.66684
1.67449
1.66962
1.6679
1.66908
1.67159
1.68282
1.67057
1.65276
1.65127
1.63822
1.63103
1.63321
1.63721
1.66671
1.67322
1.68469
1.66532
1.66219
1.65677
1.66794
1.65508
1.66396
1.6522
1.66963
1.67833
1.67305
1.67177
1.66878
1.6905
1.6768
1.67006
1.65616
1.64022
1.6559
1.64922
1.66732
1.66624
1.66704
1.65667
1.64307
1.66242
1.66934
1.66096
1.67366
1.66237
1.66574
1.67928
1.67852
1.663
1.66508
1.68125
1.67602
1.67922
1.6813
1.67471
1.67395
1.6845
1.66376
1.68971
1.68613
1.68156
1.69197
1.69404
1.70308
1.69058
1.68208
1.69151
1.6801
1.677
1.678
1.64673
1.63711
1.64448
1.64182
1.64802
1.64132
1.63892
1.65157
1.6643
1.64194
1.63063
1.64797
1.64216
1.64889
1.65256
1.64875
1.6415
1.63026
1.64717
1.64538
1.66424
1.65872
1.6578
1.66784
1.643
1.63506
1.62634
1.62895
1.64087
1.64239
1.66235
1.64258
1.63472
1.64369
1.63803
1.63979
1.63047
1.64746
1.65525
1.64498
1.65206
1.66299
1.65275
1.65877
1.66291
1.67472
1.66035
1.62544
1.61916
1.63384
1.62891
1.63692
1.61841
1.61669
1.61288
1.62435
1.59267
1.6112
1.6311
1.62521
1.62902
1.63121
1.61881
1.63282
1.62871
1.63259
1.62715
1.61775
1.62429
1.62064
1.62253
1.62314
1.63025
1.61714
1.61432
1.61019
1.61533
1.59571
1.60525
1.60459
1.61408
1.60992
1.62188
1.60779
1.62497
1.62934
1.63231
1.62552
1.6146
1.61395
1.63057
1.641
1.61718
1.63372
1.6381
1.64764
1.63573
1.62646
1.63289
1.62839
1.634
1.62909
1.63722
1.6301
1.63732
1.63192
1.61561
1.62389
1.61726
1.61411
1.60641
1.61394
1.60489
1.60637
1.61934
1.62883
1.63102
1.64274
1.63944
1.64534
1.63352
1.65638
1.64246
1.63495
1.63972
1.64116
1.65298
1.62887
1.65111
1.65286
1.66459
1.66157
1.64655
1.6464
1.64821
1.63929
1.64182
1.64912
1.65351
1.65356
1.6607
1.67586
1.66878
1.65286
1.64261
1.641
1.64665
1.63632
1.61929
1.6245
1.62667
1.62916
1.6362
1.62675
1.64544
1.649
1.63492
1.64169
1.62637
1.64233
1.66542
1.67228
1.64675
1.66015
1.65223
1.67246
1.66295
1.62898
1.62867
1.63149
1.61676
1.61299
1.59719
1.60063
1.61223
1.60522
1.61325
1.62152
1.6299
1.61586
1.61992
1.61722
1.61798
1.60781
1.61433
1.62857
1.6251
1.60915
1.61723
1.61587
1.62666
1.61786
1.61938
1.63592
1.63353
1.6288
1.62918
1.6207
1.63206
1.63269
1.62771
1.64552
1.64568
1.64295
1.6349
1.64569
1.64922
1.65182
1.64029
1.64179
1.63985
1.64645
1.65052
1.6381
1.63733
1.62431
1.61979
1.61992
1.61292
1.60126
1.61316
1.62795
1.63019
1.62462
1.62312
1.61008
1.62659
1.6324
1.63127
1.63119
1.62899
1.63884
1.62011
1.6351
1.62054
1.63595
1.65111
1.6521
1.65572
1.64478
1.62301
1.63528
1.61834
1.61926
1.61285
1.63788
1.61014
1.59969
1.58459
1.5738
1.58572
1.57446
1.57184
1.57079
1.55587
1.56325
1.56295
1.56296
1.56574
1.55971
1.56701
1.56404
1.57376
1.57596
1.57404
1.57796
1.57899
1.56578
1.56596
1.56515
1.57851
1.56617
1.5768
1.5836
1.59257
1.5844
1.59328
1.60238
1.58514
1.57865
1.56321
1.57333
1.58412
1.59967
1.60767
1.61076
1.59813
1.61055
1.60174
1.59087
1.58798
1.60573
1.59266
1.59097
1.59311
1.6032
1.61867
1.60741
1.61118
1.61185
1.60583
1.61194
1.59856
1.60203
1.61944
1.626
1.61707
1.62491
1.62543
1.63188
1.63325
1.64202
1.64462
1.65632
1.63823
1.64235
1.63276
1.64979
1.66599
1.65956
1.63687
1.64267
1.63839
1.63287
1.64337
1.642
1.63612
1.63453
1.64056
1.63237
1.65361
1.63723
1.64374
1.63257
1.62335
1.62428
1.62479
1.61806
1.6111
1.60274
1.58854
1.58944
1.58709
1.5976
1.59871
1.60881
1.60936
1.61792
1.6189
1.62169
1.58993
1.59641
1.60245
1.59592
1.59228
1.5897
1.58052
1.58287
1.56184
1.57366
1.56143
1.56744
1.5662
1.55619
1.57587
1.58237
1.56738
1.5725
1.56269
1.55768
1.55518
1.57283
1.55762
1.55433
1.54317
1.54696
1.56489
1.57041
1.58265
1.58679
1.57759
1.59502
1.58922
1.58606
1.59046
1.59681
1.60368
1.58555
1.59267
1.60367
1.59183
1.59389
1.5923
1.59993
1.59676
1.5954
1.57418
1.56954
1.58155
1.58072
1.57299
1.57725
1.57228
1.58501
1.58693
1.59331
1.58213
1.59237
1.60217
1.59878
1.5969
1.59158
1.5893
1.58358
1.56512
1.56779
1.55792
1.56696
1.57007
1.55863
1.5681
1.56703
1.58344
1.59046
1.5915
1.58835
1.58869
1.57503
1.57158
1.5847
1.58916
1.59314
1.59755
1.59379
1.59607
1.59438
1.59547
1.60275
1.58578
1.59317
1.61292
1.60445
1.59247
1.60293
1.59644
1.59759
1.59077
1.58125
1.59803
1.60009
1.59639
1.61526
1.59438
1.59043
1.58408
1.60013
1.59105
1.59195
1.59253
1.58199
1.57609
1.57702
1.5563
1.57989
1.57828
1.58178
1.59088
1.59042
1.58479
1.57254
1.56995
1.58424
1.5854
1.57629
1.57273
1.59031
1.58988
1.59458
1.59335
1.59016
1.58608
1.59023
1.59025
1.58242
1.57569
1.57023
1.5791
1.59517
1.58301
1.57009
1.57733
1.57691
1.58671
1.58504
1.57004
1.56347
1.54817
1.54331
1.53025
1.53386
1.53159
1.54251
1.54515
1.55542
1.55812
1.54652
1.55431
1.57216
1.54238
1.55994
1.56627
1.57253
1.56839
1.55895
1.55605
1.5342
1.53266
1.53776
1.53154
1.53264
1.53956
1.5468
1.55674
1.5477
1.54317
1.54959
1.55755
1.56042
1.55225
1.54807
1.55312
1.55114
1.55815
1.55514
1.55412
1.55546
1.55638
1.54963
1.55284
1.57409
1.56848
1.56034
1.55918
1.57552
1.57188
1.56667
1.56352
1.55734
1.55029
1.55846
1.5567
1.55966
1.54695
1.54216
1.53645
1.54423
1.56057
1.54557
1.54457
1.53601
1.52729
1.51332
1.51272
1.51269
1.52535
1.53059
1.53365
1.52308
1.53056
1.53144
1.52951
1.54242
1.53465
1.54147
1.53072
1.53784
1.5327
1.53946
1.53163
1.54061
1.52361
1.5211
1.52781
1.53829
1.54787
1.55623
1.55267
1.54115
1.55007
1.54912
1.54976
1.53604
1.51492
1.51383
1.52833
1.53453
1.52128
1.51536
1.51725
1.51636
1.53414
1.52668
1.52998
1.52674
1.52747
1.5204
1.53592
1.52338
1.53071
1.54758
1.55101
1.55682
1.54616
1.5493
1.55432
1.55941
1.55595
1.53717
1.5345
1.53973
1.53987
1.54145
1.54002
1.54868
1.53829
1.5535
1.54211
1.52355
1.53626
1.50902
1.51372
1.51497
1.50946
1.5145
1.52741
1.5264
1.51534
1.4985
1.51674
1.50389
1.49714
1.50885
1.5175
1.52329
1.51793
1.51856
1.50551
1.50024
1.50101
1.50553
1.50533
1.51718
1.52231
1.51625
1.51301
1.52268
1.52277
1.53195
1.5168
1.54279
1.55668
1.5379
1.54842
1.5498
1.53584
1.53951
1.53237
1.52753
1.51624
1.51316
1.51954
1.51779
1.51564
1.52768
1.53502
1.5374
1.53339
1.52646
1.54204
1.54028
1.54179
1.52619
1.51988
1.52405
1.52816
1.52262
1.50332
1.51302
1.51166
1.51979
1.52437
1.5047
1.50744
1.50837
1.4989
1.51376
1.51375
1.49808
1.49928
1.49662
1.51207
1.51864
1.51665
1.51898
1.53221
1.54185
1.53565
1.53147
1.54344
1.56399
1.56999
1.5751
1.57146
1.5928
1.5957
1.58754
1.58677
1.58728
1.594
1.59055
1.59813
1.60203
1.61972
1.60798
1.61015
1.60302
1.61162
1.61797
1.61674
1.59823
1.6105
1.59252
1.59265
1.59849
1.60071
1.61543
1.60862
1.59717
1.60644
1.60988
1.60002
1.6018
1.60095
1.61198
1.59349
1.59789
1.58479
1.59572
1.61895
1.6039
1.58532
1.58386
1.59393
1.59195
1.58803
1.59752
1.59915
1.59098
1.56532
1.55134
1.56036
1.56435
1.57179
1.56247
1.56601
1.53804
1.54927
1.5555
1.52912
1.52916
1.51937
1.50706
1.5173
1.53486
1.53516
1.53537
1.53889
1.53979
1.53893
1.53885
1.54075
1.54817
1.53452
1.52545
1.53394
1.5312
1.53227
1.54251
1.53627
1.54367
1.53203
1.53254
1.53471
1.52117
1.53449
1.53157
1.55273
1.54998
1.55446
1.55666
1.54777
1.55295
1.56924
1.55618
1.55064
1.54485
1.54158
1.51443
1.51926
1.52222
1.51863
1.52024
1.4982
1.50636
1.49747
1.50383
1.49762
1.50087
1.49527
1.49439
1.50085
1.50008
1.51126
1.49895
1.50093
1.50329
1.51806
1.50852
1.50829
1.50855
1.52733
1.52982
1.5356
1.53459
1.53228
1.53817
1.52913
1.53583
1.54162
1.53313
1.54716
1.54462
1.54718
1.55554
1.54885
1.52776
1.52424
1.5297
1.53427
1.53274
1.53051
1.53052
1.52411
1.52676
1.53139
1.51523
1.52814
1.52437
1.52491
1.52038
1.50655
1.50193
1.50279
1.5007
1.50969
1.5054
1.50167
1.50547
1.49818
1.49612
1.50529
1.49969
1.50595
1.51233
1.52026
1.51146
1.52035
1.50635
1.52594
1.53057
1.52501
1.517
1.5248
1.54381
1.53327
1.5322
1.53749
1.53297
1.53023
1.52622
1.51985
1.52476
1.52494
1.53177
1.51995
1.52872
1.53022
1.54024
1.53072
1.52919
1.52515
1.51885
1.52454
1.51183
1.52453
1.53204
1.53494
1.53225
1.5224
1.53446
1.53187
1.51832
1.51547
1.51445
1.51532
1.50381
1.51974
1.50826
1.50664
1.51269
1.51795
1.52864
1.52961
1.52657
1.53528
1.52713
1.53415
1.52272
1.51368
1.52421
1.53177
1.53137
1.52055
1.52318
1.51211
1.50236
1.51095
1.50989
1.51469
1.52699
1.53379
1.52918
1.5402
1.54092
1.54367
1.56255
1.55774
1.56459
1.55046
1.55861
1.54928
1.55582
1.55517
1.55529
1.56756
1.56182
1.55321
1.55604
1.56146
1.55835
1.56765
1.55227
1.55536
1.53849
1.54756
1.5533
1.56532
1.54856
1.5462
1.5311
1.52039
1.53478
1.51657
1.52698
1.52654
1.53593
1.52668
1.5316
1.54173
1.53977
1.52885
1.53671
1.52983
1.53476
1.53685
1.542
1.54947
1.52776
1.53538
1.53934
1.53006
1.54317
1.53555
1.52663
1.53778
1.53741
1.53626
1.53129
1.54332
1.52824
1.53359
1.5325
1.53518
1.5344
1.54226
1.53414
1.5308
1.52743
1.52583
1.52554
1.51856
1.52032
1.53837
1.53871
1.53757
1.53562
1.52844
1.5315
1.51927
1.51971
1.52439
1.53133
1.52152
1.51004
1.51364
1.51515
1.51787
1.50769
1.52016
1.51626
1.52656
1.53476
1.54394
1.53827
1.53461
1.52736
1.54702
1.54486
1.55329
1.53437
1.54863
1.54499
1.54649
1.544
1.53968
1.53696
1.54485
1.54066
1.54037
1.53152
1.52135
1.52365
1.52454
1.52005
1.52823
1.5278
1.52384
1.52158
1.53265
1.53239
1.52876
1.51314
1.52451
1.51016
1.52525
1.53096
1.54261
1.54301
1.5234
1.52532
1.52657
1.51874
1.52093
1.5366
1.53259
1.53675
1.53086
1.51992
1.53067
1.52132
1.51665
1.5002
1.50158
1.49989
1.50606
1.50232
1.51028
1.49818
1.501
1.50898
1.50743
1.51645
1.51487
1.51233
1.51345
1.51855
1.50228
1.51325
1.5059
1.50835
1.50431
1.496
1.48858
1.49125
1.48526
1.48509
1.48525
1.48608
1.47937
1.48203
1.48933
1.48659
1.4738
1.46576
1.47328
1.47813
1.47183
1.47953
1.48287
1.48401
1.48188
1.48486
1.48569
1.48137
1.4901
1.48465
1.48033
1.49708
1.50436
1.51338
1.5004
1.51009
1.5138
1.50213
1.51325
1.5056
1.5125
1.50624
1.50347
1.50237
1.49676
1.49629
1.5122
1.50818
1.49946
1.49505
1.50512
1.49569
1.49502
1.49395
1.49041
1.51534
1.51499
1.5151
1.50892
1.50849
1.51902
1.51214
1.51031
1.51388
1.51375
1.50471
1.50987
1.50554
1.50406
1.49075
1.49204
1.49446
1.49818
1.49852
1.5048
1.50838
1.50752
1.50826
1.49043
1.47923
1.4861
1.47611
1.47516
1.47621
1.46635
1.4827
1.48706
1.47916
1.4619
1.45584
1.46677
1.47169
1.4673
1.45507
1.47282
1.46927
1.48185
1.48614
1.49267
1.49604
1.47575
1.47458
1.46668
1.47267
1.47201
1.47936
1.4729
1.47061
1.46796
1.46994
1.47383
1.47603
1.4698
1.46599
1.466
1.4648
1.4647
1.45429
1.45875
1.47173
1.47048
1.47425
1.4816
1.48369
1.492
1.4919
1.49214
1.4874
1.47249
1.47357
1.45301
1.45757
1.45365
1.45492
1.45666
1.4655
1.46802
1.46877
1.46419
1.46624
1.46633
1.47673
1.47146
1.48228
1.47226
1.47981
1.48306
1.48277
1.47968
1.46049
1.47155
1.47911
1.47811
1.46436
1.46914
1.47691
1.47997
1.47853
1.49173
1.48293
1.47276
1.47072
1.47724
1.46811
1.46868
1.46196
1.46294
1.47492
1.476
1.46515
1.46349
1.48751
1.47957
1.47427
1.47184
1.46951
1.47061
1.46418
1.46324
1.47054
1.47149
1.46423
1.48031
1.47013
1.46906
1.48267
1.47733
1.46382
1.48084
1.4871
1.48509
1.49513
1.4858
1.50456
1.48625
1.51014
1.51913
1.52827
1.51287
1.512
1.50433
1.49932
1.50776
1.51626
1.50346
1.50387
1.49947
1.4942
1.47601
1.48073
1.47551
1.46803
1.47501
1.46466
1.46836
1.47347
1.46811
1.46826
1.47151
1.48887
1.485
1.48929
1.48568
1.48894
1.487
1.4984
1.5023
1.48716
1.48718
1.49172
1.48592
1.4775
1.46735
1.47992
1.48179
1.47563
1.48531
1.47321
1.47648
1.46034
1.48638
1.48247
1.48742
1.48811
1.4924
1.4881
1.49056
1.49363
1.48583
1.48239
1.49039
1.49916
1.49584
1.49122
1.48628
1.48923
1.50259
1.48943
1.4933
1.49772
1.49747
1.48841
1.50574
1.50559
1.50481
1.4957
1.5154
1.5308
1.53323
1.53553
1.52912
1.5311
1.53378
1.53593
1.53955
1.54626
1.53559
1.54484
1.55361
1.54244
1.55562
1.53611
1.54134
1.53828
1.54636
1.54714
1.55383
1.5506
1.55168
1.56099
1.54637
1.5475
1.55774
1.55987
1.5434
1.5378
1.54555
1.55574
1.54771
1.54293
1.55895
1.56466
1.56426
1.55789
1.59098
1.57211
1.56061
1.55874
1.56259
1.56293
1.55127
1.5493
1.55068
1.53454
1.53484
1.53772
1.52401
1.54895
1.54099
1.52972
1.534
1.50458
1.51229
1.51951
1.51277
1.52141
1.51654
1.50653
1.50926
1.5043
1.53169
1.52699
1.54292
1.52872
1.52484
1.5217
1.53386
1.53543
1.52626
1.51384
1.52207
1.54177
1.54101
1.54124
1.5487
1.54134
1.55153
1.54068
1.53936
1.53869
1.53037
1.52589
1.51561
1.51743
1.52052
1.51246
1.51488
1.518
1.53022
1.52036
1.50633
1.51703
1.52635
1.52206
1.507
1.50178
1.49895
1.47842
1.49987
1.4966
1.50228
1.49432
1.5034
1.50614
1.50463
1.49953
1.49406
1.49971
1.50684
1.52246
1.52241
1.5265
1.52273
1.52653
1.52672
1.51334
1.53543
1.54638
1.53181
1.53284
1.54511
1.55097
1.54103
1.54689
1.5354
1.53871
1.54792
1.53388
1.52557
1.5244
1.52908
1.53133
1.53503
1.53968
1.54104
1.54809
1.57601
1.58604
1.58145
1.59031
1.58855
1.59192
1.59173
1.58281
1.58653
1.58536
1.59496
1.59046
1.60182
1.59134
1.57754
1.56771
1.57128
1.57831
1.57199
1.56841
1.57135
1.57378
1.56764
1.56436
1.55173
1.56248
1.55833
1.56302
1.54948
1.54247
1.54416
1.54985
1.55328
1.55545
1.55007
1.56332
1.55519
1.55318
1.55904
1.55131
1.5404
1.53858
1.54924
1.54335
1.5402
1.54084
1.54278
1.52925
1.52782
1.52994
1.51913
1.52678
1.51637
1.52626
1.51489
1.51368
1.51646
1.51527
1.52938
1.5195
1.52421
1.51268
1.51341
1.52564
1.51665
1.51307
1.51059
1.51236
1.52486
1.50936
1.50703
1.51543
1.5092
1.51658
1.50653
1.50503
1.49885
1.492
1.5155
1.52666
1.52201
1.52208
1.5199
1.51412
1.51912
1.52538
1.53105
1.51982
1.50622
1.50842
1.50509
1.5105
1.51579
1.523
1.51307
1.52601
1.52906
1.50438
1.49891
1.49774
1.49437
1.50535
1.50406
1.50127
1.50205
1.494
1.49403
1.50512
1.50398
1.51146
1.49944
1.5007
1.50598
1.48931
1.49801
1.48986
1.49655
1.49063
1.49881
1.49997
1.51173
1.52445
1.51069
1.50816
1.51231
1.51789
1.53502
1.53777
1.55195
1.54252
1.5431
1.53971
1.53975
1.54589
1.55424
1.55763
1.559
1.56559
1.55241
1.54434
1.55079
1.56007
1.55345
1.55102
1.57364
1.5738
1.56842
1.56199
1.56118
1.56245
1.57949
1.57476
1.57704
1.57614
1.57289
1.5632
1.55844
1.54817
1.5369
1.54347
1.53195
1.52818
1.52765
1.5299
1.53269
1.53103
1.53454
1.52559
1.53637
1.51932
1.52237
1.53002
1.52948
1.53005
1.51761
1.51272
1.51476
1.52568
1.5197
1.51247
1.52368
1.5087
1.50966
1.51043
1.51159
1.49036
1.50381
1.50328
1.49338
1.4895
1.48078
1.48637
1.47662
1.48937
1.48767
1.48968
1.48919
1.48511
1.49046
1.49478
1.49174
1.50431
1.51368
1.51676
1.50786
1.51155
1.51595
1.5345
1.52985
1.54284
1.52198
1.53578
1.54671
1.538
1.53867
1.52942
1.54278
1.54852
1.54957
1.53948
1.54976
1.5442
1.54147
1.5478
1.55984
1.55235
1.55791
1.54904
1.56309
1.54826
1.54624
1.54737
1.53886
1.55136
1.54539
1.54998
1.5474
1.54241
1.5465
1.52833
1.53318
1.52902
1.51772
1.52803
1.53715
1.54006
1.53834
1.54481
1.53596
1.55508
1.54514
1.54575
1.54407
1.53167
1.51713
1.52344
1.51621
1.52462
1.52269
1.52023
1.52707
1.53197
1.5362
1.5278
1.53635
1.52656
1.53301
1.53286
1.54576
1.54434
1.54626
1.54008
1.54288
1.52951
1.53666
1.52755
1.51989
1.52113
1.52373
1.53989
1.55469
1.55022
1.55817
1.5574
1.53989
1.54257
1.53375
1.54626
1.55537
1.53694
1.53223
1.53412
1.53347
1.53351
1.54809
1.52397
1.54119
1.54562
1.55451
1.54607
1.54982
1.5373
1.54277
1.54767
1.55156
1.54623
1.54796
1.54997
1.54904
1.54434
1.54682
1.55525
1.55323
1.55043
1.5506
1.54038
1.54295
1.55208
1.54601
1.54191
1.54491
1.5342
1.5478
1.54326
1.54926
1.53389
1.53433
1.53883
1.53298
1.52946
1.52954
1.52957
1.51882
1.53576
1.53157
1.51831
1.52893
1.51813
1.54935
1.53782
1.53784
1.54387
1.53734
1.53296
1.52506
1.52281
1.52479
1.51955
1.51962
1.52153
1.50768
1.51827
1.51224
1.51915
1.50701
1.5203
1.51876
1.51457
1.51294
1.51271
1.50105
1.50719
1.49806
1.51087
1.49322
1.49072
1.50163
1.48823
1.48145
1.49026
1.4816
1.48855
1.47765
1.47135
1.48619
1.47883
1.47648
1.48121
1.4795
1.47179
1.47658
1.46774
1.4723
1.47356
1.4867
1.49449
1.47906
1.48314
1.46835
1.46574
1.47224
1.47259
1.4705
1.48371
1.48135
1.4771
1.46597
1.4542
1.46816
1.46258
1.46364
1.46325
1.45902
1.46636
1.4535
1.47875
1.47851
1.48521
1.46792
1.46102
1.45738
1.44897
1.44506
1.43574
1.43312
1.42605
1.42995
1.41636
1.42847
1.43251
1.43033
1.42441
1.4302
1.43929
1.44592
1.42952
1.42608
1.43105
1.43428
1.43845
1.43814
1.44679
1.45
1.43803
1.4527
1.44886
1.46943
1.45704
1.4476
1.44264
1.4486
1.44491
1.45111
1.44728
1.44198
1.44283
1.43043
1.45425
1.44879
1.43891
1.4481
1.43648
1.43967
1.43291
1.4449
1.44032
1.4412
1.45996
1.45003
1.45606
1.45777
1.47677
1.46634
1.47297
1.47229
1.48312
1.48539
1.48144
1.48559
1.4787
1.48617
1.46877
1.47979
1.46447
1.46841
1.47532
1.47631
1.46868
1.48078
1.48417
1.48851
1.49943
1.49765
1.48296
1.49143
1.47954
1.48058
1.48367
1.46216
1.45702
1.46942
1.46708
1.45609
1.47751
1.46589
1.47121
1.47403
1.46647
1.46611
1.48211
1.4754
1.48393
1.48283
1.47746
1.48562
1.49014
1.47504
1.46464
1.46704
1.46261
1.45752
1.4691
1.47039
1.4777
1.48027
1.47999
1.48135
1.48987
1.49704
1.51824
1.50324
1.48823
1.48149
1.48016
1.49899
1.49491
1.50631
1.50418
1.50722
1.51285
1.50906
1.5148
1.49926
1.50198
1.51483
1.52484
1.53486
1.53922
1.52471
1.53407
1.52727
1.5206
1.5154
1.50173
1.50943
1.50065
1.5115
1.48926
1.48977
1.48807
1.49792
1.48548
1.48928
1.49472
1.50069
1.50205
1.48185
1.49081
1.496
1.49372
1.5064
1.50153
1.50993
1.50526
1.49797
1.49992
1.5039
1.50623
1.50236
1.50708
1.50807
1.5027
1.51476
1.51788
1.51654
1.50866
1.49564
1.48675
1.48739
1.47945
1.46628
1.46032
1.47252
1.47961
1.47756
1.48793
1.48855
1.4894
1.48024
1.50064
1.49281
1.49067
1.48762
1.49941
1.49925
1.50779
1.50591
1.51009
1.49575
1.50133
1.48872
1.50087
1.48752
1.48805
1.48535
1.48531
1.47664
1.4828
1.49329
1.4832
1.49256
1.47998
1.48382
1.49347
1.47823
1.49766
1.48728
1.49202
1.47758
1.49345
1.49325
1.47911
1.48362
1.48065
1.48992
1.48154
1.47887
1.48141
1.47299
1.47118
1.45932
1.45935
1.46301
1.47473
1.46315
1.46232
1.46348
1.45647
1.45525
1.45821
1.4725
1.47485
1.47336
1.46755
1.46841
1.46891
1.48061
1.47472
1.47229
1.47078
1.48027
1.47132
1.46567
1.47353
1.47907
1.4812
1.47049
1.48287
1.49497
1.48506
1.4902
1.47559
1.484
1.47758
1.48028
1.47322
1.47704
1.4669
1.45714
1.43286
1.43815
1.4424
1.44458
1.44723
1.44587
1.44384
1.43506
1.43786
1.4317
1.41845
1.41741
1.42958
1.42842
1.42856
1.4306
1.43208
1.43664
1.42975
1.4307
1.43488
1.44166
1.44377
1.42425
1.42307
1.4246
1.41762
1.42183
1.41779
1.43672
1.42893
1.43578
1.42674
1.41875
1.43346
1.43097
1.43731
1.43214
1.4233
1.41587
1.43516
1.42196
1.4213
1.4227
1.42857
1.42116
1.41716
1.41218
1.41427
1.41929
1.41868
1.41256
1.41468
1.42168
1.41249
1.41252
1.39779
1.40033
1.41481
1.41289
1.40588
1.40045
1.40498
1.40321
1.40414
1.39467
1.40215
1.40431
1.4145
1.41091
1.39261
1.39812
1.40087
1.39421
1.39376
1.4002
1.39948
1.39702
1.41103
1.40528
1.40304
1.39703
1.39396
1.39111
1.39161
1.41891
1.40454
1.40966
1.41485
1.40848
1.41271
1.40952
1.4188
1.41899
1.43555
1.43619
1.442
1.43904
1.44002
1.43419
1.44489
1.43311
1.43324
1.42399
1.43523
1.42529
1.41758
1.40655
1.41197
1.40627
1.40729
1.41444
1.42112
1.42423
1.42391
1.42531
1.4275
1.42511
1.43141
1.43088
1.44283
1.43375
1.4375
1.42715
1.43212
1.446
1.43459
1.43799
1.43787
1.45579
1.44837
1.44545
1.43944
1.44145
1.44951
1.45416
1.45235
1.4511
1.44933
1.44226
1.45121
1.45707
1.45653
1.45993
1.45098
1.46065
1.45673
1.46615
1.46663
1.46304
1.45232
1.45243
1.4556
1.44946
1.45309
1.44684
1.45291
1.45732
1.45272
1.45379
1.45334
1.44314
1.43711
1.42806
1.43771
1.42508
1.42951
1.42701
1.44137
1.43643
1.4322
1.44491
1.44873
1.45211
1.4549
1.43415
1.45146
1.44721
1.44507
1.45216
1.45673
1.44765
1.44443
1.44743
1.45638
1.46365
1.45509
1.45791
1.46244
1.46166
1.44843
1.45796
1.46841
1.45658
1.45237
1.46009
1.45896
1.46247
1.46786
1.46953
1.45726
1.45367
1.47476
1.46367
1.47372
1.47822
1.47266
1.46852
1.47369
1.47117
1.47585
1.48391
1.48374
1.48102
1.47306
1.47666
1.47836
1.47131
1.47737
1.47529
1.47616
1.47682
1.47823
1.48165
1.48496
1.48225
1.47829
1.47728
1.4667
1.48945
1.47529
1.48192
1.50101
1.48659
1.48346
1.48119
1.48285
1.48473
1.48162
1.48149
1.4827
1.4812
1.48042
1.48008
1.48531
1.47182
1.47383
1.48162
1.47253
1.49373
1.47894
1.46652
1.46866
1.49054
1.49563
1.4899
1.49901
1.50179
1.48846
1.50121
1.50794
1.51322
1.51485
1.5245
1.52787
1.5272
1.5379
1.54063
1.54201
1.54383
1.53272
1.52784
1.52655
1.52913
1.52557
1.52111
1.51625
1.50839
1.50557
1.50985
1.51732
1.51417
1.50121
1.50985
1.51232
1.50343
1.5063
1.50978
1.50979
1.50237
1.49755
1.51148
1.51738
1.51895
1.52747
1.51852
1.52785
1.52167
1.53028
1.51796
1.52528
1.5317
1.51883
1.51647
1.52148
1.52341
1.52783
1.52363
1.52984
1.53482
1.53303
1.54077
1.52708
1.52543
1.53782
1.53575
1.52768
1.52814
1.54349
1.53101
1.52538
1.53431
1.51869
1.5244
1.5278
1.52687
1.52517
1.5431
1.54777
1.52986
1.54239
1.53093
1.53445
1.53739
1.54296
1.5372
1.53652
1.53551
1.52866
1.5229
1.52446
1.5473
1.53567
1.54393
1.53796
1.53792
1.53538
1.54377
1.54203
1.54231
1.54149
1.53227
1.53064
1.52533
1.52199
1.52085
1.51542
1.52096
1.50787
1.5016
1.50764
1.513
1.52161
1.52688
1.53712
1.53728
1.5347
1.53483
1.52535
1.52448
1.53008
1.5283
1.53318
1.53547
1.52589
1.528
1.53095
1.52262
1.52577
1.52201
1.52241
1.52962
1.53194
1.53128
1.5389
1.55229
1.55302
1.56606
1.56068
1.56778
1.57731
1.56086
1.55447
1.56074
1.55469
1.54877
1.55008
1.56313
1.55065
1.54277
1.53783
1.53557
1.54688
1.54298
1.54317
1.54134
1.54831
1.53473
1.53756
1.54038
1.55413
1.55237
1.56672
1.55439
1.56557
1.55867
1.56297
1.56395
1.55407
1.5553
1.54998
1.55799
1.54789
1.5558
1.54594
1.54733
1.54136
1.55359
1.54474
1.55188
1.55562
1.55851
1.5344
1.54368
1.56134
1.55523
1.5537
1.55329
1.54518
1.5517
1.54707
1.54083
1.54773
1.55249
1.55117
1.54895
1.55273
1.53275
1.54274
1.54464
1.54555
1.55703
1.54844
1.55192
1.55473
1.55587
1.56141
1.5574
1.55286
1.53172
1.5407
1.54935
1.56337
1.56082
1.54643
1.55193
1.54745
1.53915
1.54925
1.56014
1.54615
1.53625
1.5559
1.55276
1.54729
1.54401
1.55786
1.54851
1.54562
1.54545
1.54064
1.53891
1.54194
1.54922
1.54404
1.52789
1.52961
1.52586
1.54888
1.53936
1.53797
1.5271
1.53452
1.54258
1.53796
1.5381
1.55014
1.53666
1.54846
1.54755
1.55192
1.53775
1.53525
1.53785
1.53552
1.53227
1.52364
1.51891
1.52298
1.54395
1.53208
1.52857
1.53428
1.53474
1.53426
1.53389
1.54397
1.5311
1.53288
1.53206
1.52305
1.53599
1.52813
1.5448
1.53467
1.5278
1.5326
1.54042
1.53253
1.54034
1.53488
1.53271
1.53557
1.53453
1.54856
1.5368
1.53441
1.54247
1.54301
1.53733
1.54626
1.53612
1.54412
1.53005
1.52978
1.53444
1.52933
1.52535
1.52589
1.52749
1.52821
1.53124
1.53013
1.52935
1.53011
1.53466
1.54102
1.52213
1.51943
1.51548
1.51625
1.51405
1.52697
1.53138
1.53234
1.51897
1.53958
1.53393
1.53425
1.537
1.5423
1.52829
1.52188
1.52752
1.53254
1.52867
1.53084
1.53219
1.51637
1.53538
1.5376
1.54714
1.54735
1.53495
1.53348
1.536
1.53958
1.52093
1.5319
1.52511
1.51663
1.53382
1.52225
1.51396
1.51507
1.51692
1.51331
1.52926
1.52187
1.529
1.52035
1.52654
1.53087
1.54382
1.53495
1.5275
1.52737
1.53295
1.51994
1.52734
1.51928
1.53153
1.54148
1.54166
1.5372
1.53523
1.52937
1.52926
1.52686
1.52056
1.53183
1.54308
1.53684
1.5303
1.53462
1.54605
1.53642
1.54724
1.54422
1.54866
1.54481
1.55476
1.5573
1.54958
1.56243
1.54594
1.54417
1.54038
1.53636
1.53214
1.53613
1.55893
1.53704
1.55086
1.53649
1.54078
1.52751
1.51876
1.52835
1.50327
1.52053
1.51455
1.51059
1.51967
1.51506
1.5213
1.51618
1.52273
1.52265
1.507
1.50833
1.49604
1.51192
1.51478
1.5193
1.50616
1.50951
1.51025
1.51117
1.50471
1.51913
1.53658
1.52621
1.52051
1.51961
1.52605
1.52524
1.51921
1.52513
1.53398
1.54105
1.5438
1.53655
1.52979
1.51998
1.52152
1.51968
1.52688
1.51997
1.51687
1.52129
1.51944
1.51696
1.51808
1.51183
1.51406
1.51093
1.52541
1.52854
1.53691
1.54299
1.52908
1.52653
1.51289
1.52879
1.52681
1.52371
1.5108
1.51445
1.51016
1.50817
1.51084
1.52128
1.52442
1.52009
1.51559
1.51188
1.50599
1.5173
1.51761
1.52004
1.53366
1.53679
1.54207
1.52973
1.5235
1.54425
1.53225
1.5323
1.52331
1.51592
1.51451
1.50506
1.50951
1.50885
1.50886
1.50092
1.50173
1.50318
1.5114
1.51991
1.52374
1.51787
1.52663
1.52961
1.53714
1.54437
1.54273
1.54684
1.54187
1.55891
1.55887
1.5588
1.56069
1.54169
1.53247
1.53848
1.54958
1.54741
1.54114
1.54398
1.53727
1.55202
1.53435
1.52818
1.51968
1.53269
1.53643
1.53404
1.53506
1.54307
1.5393
1.51714
1.51865
1.51675
1.53164
1.52914
1.53801
1.52185
1.50211
1.50713
1.50871
1.5101
1.4977
1.50178
1.49749
1.504
1.50291
1.49929
1.49685
1.48113
1.48012
1.47399
1.48235
1.47812
1.48417
1.48098
1.48643
1.48781
1.4826
1.48689
1.49916
1.49316
1.49663
1.49269
1.49162
1.49296
1.4933
1.48671
1.46756
1.46979
1.46858
1.49181
1.48265
1.48495
1.47806
1.47052
1.48001
1.4884
1.49003
1.50181
1.49421
1.5031
1.49402
1.50071
1.49859
1.51461
1.49929
1.50881
1.50612
1.51084
1.51433
1.50294
1.50746
1.50588
1.5086
1.50145
1.52138
1.50118
1.49101
1.50512
1.50659
1.49494
1.51073
1.49535
1.48952
1.48808
1.49274
1.48786
1.47843
1.47042
1.4754
1.4699
1.47136
1.4801
1.48255
1.48245
1.47321
1.47919
1.49097
1.48293
1.49872
1.49535
1.48832
1.50014
1.49011
1.49201
1.47546
1.4905
1.48989
1.47408
1.4875
1.48916
1.4926
1.49656
1.49685
1.47573
1.48177
1.48979
1.50052
1.49606
1.4996
1.50247
1.4991
1.49628
1.49638
1.49153
1.4985
1.48786
1.49615
1.49591
1.50405
1.51473
1.51386
1.51918
1.49997
1.50391
1.51909
1.50756
1.51344
1.50691
1.49008
1.49504
1.50243
1.48653
1.4838
1.49079
1.49165
1.48078
1.48931
1.47892
1.49774
1.49617
1.50031
1.50159
1.49567
1.4978
1.49572
1.51485
1.49718
1.49357
1.47652
1.48848
1.47876
1.48224
1.47376
1.47736
1.48654
1.47598
1.46866
1.48332
1.47007
1.48638
1.4849
1.4763
1.47592
1.4861
1.47287
1.46844
1.45894
1.47757
1.47248
1.48911
1.48155
1.4821
1.4773
1.48267
1.47831
1.47854
1.48167
1.48534
1.47884
1.478
1.48216
1.48511
1.48169
1.47578
1.47895
1.47703
1.46957
1.46772
1.47709
1.47598
1.48308
1.4786
1.48011
1.47454
1.4664
1.47164
1.46271
1.47377
1.46756
1.45939
1.46762
1.47009
1.47294
1.47863
1.4744
1.47546
1.48156
1.47543
1.46831
1.47362
1.46968
1.47774
1.47262
1.47293
1.48523
1.4791
1.49108
1.48215
1.47641
1.47283
1.47651
1.47205
1.46675
1.46917
1.48205
1.47457
1.48259
1.47882
1.47896
1.47019
1.47031
1.47711
1.47383
1.46608
1.46894
1.47229
1.47231
1.47252
1.46328
1.46565
1.47304
1.46574
1.45871
1.45507
1.46319
1.46576
1.47445
1.47012
1.46899
1.47457
1.46672
1.47056
1.47057
1.48414
1.47391
1.48361
1.4781
1.47008
1.47195
1.47052
1.47534
1.4727
1.46767
1.46749
1.48341
1.4805
1.48309
1.48289
1.4812
1.48816
1.48339
1.48329
1.48178
1.48044
1.49404
1.47121
1.46515
1.47507
1.4812
1.47898
1.47854
1.47707
1.47796
1.48942
1.48201
1.49061
1.48676
1.48656
1.477
1.48144
1.48226
1.48076
1.4792
1.4737
1.48846
1.47318
1.4798
1.46493
1.46869
1.4687
1.4615
1.4649
1.47144
1.46121
1.47032
1.47923
1.47648
1.46203
1.46349
1.46299
1.46498
1.46078
1.45991
1.45664
1.45851
1.45622
1.46945
1.45752
1.45492
1.45786
1.46158
1.45736
1.46149
1.46292
1.46215
1.45311
1.44686
1.4575
1.44828
1.45263
1.46118
1.45964
1.46177
1.47161
1.46535
1.46938
1.47397
1.46939
1.47183
1.48333
1.48404
1.46948
1.475
1.4719
1.45919
1.46268
1.4555
1.46367
1.47162
1.48231
1.47097
1.46416
1.45732
1.46068
1.45316
1.4502
1.45428
1.4604
1.46059
1.47017
1.47975
1.48339
1.47041
1.47643
1.47664
1.484
1.47488
1.47435
1.48038
1.47788
1.48041
1.46653
1.46427
1.47059
1.4561
1.45323
1.45944
1.45088
1.43851
1.4416
1.45033
1.43323
1.43661
1.43976
1.45003
1.44535
1.4529
1.46372
1.4647
1.46483
1.45697
1.45401
1.45641
1.4735
1.46121
1.46255
1.45605
1.45962
1.45368
1.45248
1.44502
1.446
1.43978
1.44208
1.43784
1.43833
1.44553
1.45292
1.44052
1.43789
1.44489
1.44499
1.44832
1.45664
1.45228
1.46786
1.46203
1.46422
1.46535
1.46697
1.48484
1.48223
1.48226
1.46915
1.46709
1.45118
1.45874
1.46417
1.45981
1.46023
1.4565
1.45038
1.44796
1.44768
1.44753
1.45666
1.4591
1.44783
1.44622
1.44036
1.44501
1.4459
1.43829
1.44331
1.43782
1.44253
1.43081
1.43557
1.43307
1.4405
1.44424
1.45115
1.45306
1.45568
1.45524
1.46791
1.4647
1.45784
1.45397
1.46823
1.45757
1.45773
1.48556
1.4827
1.4898
1.49001
1.48166
1.48672
1.47619
1.48143
1.48708
1.49167
1.48967
1.46929
1.48947
1.48967
1.49563
1.48616
1.49589
1.48702
1.4861
1.48617
1.49755
1.49951
1.50392
1.49621
1.51353
1.5153
1.51659
1.51713
1.50718
1.51289
1.49803
1.50316
1.49964
1.50536
1.5048
1.50397
1.51218
1.52518
1.51704
1.50717
1.50249
1.51304
1.48945
1.49747
1.51522
1.51512
1.51176
1.52142
1.518
1.49934
1.48717
1.49595
1.48058
1.4809
1.47408
1.48626
1.48852
1.48742
1.4771
1.46452
1.47143
1.45515
1.46184
1.46773
1.47604
1.49118
1.48495
1.48264
1.49163
1.4851
1.49586
1.49338
1.4852
1.48704
1.48737
1.49129
1.48862
1.50225
1.48798
1.49414
1.49158
1.50403
1.51257
1.5072
1.49985
1.50678
1.51599
1.51474
1.5026
1.50486
1.50053
1.49964
1.51084
1.5157
1.51608
1.51009
1.51255
1.52011
1.51547
1.5195
1.51288
1.52357
1.52655
1.51319
1.52541
1.51982
1.50847
1.5071
1.52082
1.51518
1.51406
1.53314
1.52984
1.52152
1.524
1.52335
1.52634
1.51808
1.52402
1.51848
1.52004
1.52101
1.54124
1.53221
1.55133
1.5341
1.5427
1.53096
1.53673
1.53944
1.54368
1.5321
1.53726
1.52228
1.5348
1.51312
1.5086
1.51634
1.51553
1.50642
1.49899
1.49484
1.50142
1.50889
1.50337
1.4947
1.496
1.51441
1.5224
1.52294
1.54056
1.53882
1.55183
1.53697
1.53334
1.52154
1.51072
1.5178
1.51418
1.51103
1.51493
1.508
1.50996
1.50987
1.5063
1.49874
1.49453
1.49561
1.48308
1.47576
1.48718
1.48365
1.48584
1.48136
1.47434
1.4859
1.48075
1.47989
1.49582
1.49833
1.49931
1.49962
1.50057
1.4943
1.50678
1.48687
1.4826
1.47077
1.47806
1.48064
1.48412
1.47893
1.49083
1.46582
1.48505
1.46997
1.47221
1.48214
1.48154
1.48151
1.46336
1.46675
1.46572
1.45391
1.45674
1.46775
1.45957
1.45434
1.45795
1.46118
1.46134
1.44902
1.46255
1.46298
1.45715
1.46396
1.46513
1.47065
1.48887
1.47126
1.46426
1.46312
1.4507
1.46174
1.4686
1.44962
1.4592
1.46507
1.47554
1.46655
1.46998
1.45679
1.45643
1.45879
1.45633
1.43646
1.43767
1.44064
1.44562
1.43842
1.44929
1.44936
1.45078
1.45064
1.43863
1.44435
1.44361
1.44428
1.45144
1.44437
1.44572
1.44182
1.45396
1.45867
1.45493
1.461
1.47203
1.47127
1.48087
1.46907
1.48001
1.46665
1.4586
1.46689
1.47772
1.47108
1.47911
1.47197
1.45851
1.44373
1.45772
1.45212
1.44984
1.44496
1.45218
1.45387
1.45034
1.42894
1.44246
1.44764
1.44302
1.42926
1.43206
1.41929
1.42038
1.4299
1.41171
1.4288
1.42942
1.4357
1.44145
1.43428
1.43597
1.44557
1.46629
1.4602
1.45851
1.45201
1.45577
1.45522
1.47339
1.46133
1.44666
1.45146
1.45003
1.4596
1.45693
1.46411
1.46481
1.4658
1.45207
1.46169
1.45963
1.45073
1.45469
1.46496
1.44757
1.44302
1.42457
1.44337
1.43409
1.44499
1.43776
1.43498
1.45017
1.44788
1.44915
1.43135
1.43863
1.44601
1.44102
1.44509
1.45573
1.44049
1.44418
1.45776
1.45002
1.44761
1.47891
1.47218
1.47816
1.46804
1.47002
1.47767
1.49051
1.48794
1.48756
1.48181
1.48243
1.47995
1.47127
1.47911
1.47499
1.47752
1.4723
1.45822
1.45913
1.46456
1.47347
1.48102
1.46622
1.47394
1.46606
1.46746
1.47577
1.46854
1.48307
1.48798
1.48183
1.47481
1.48143
1.48377
1.48655
1.49306
1.48843
1.48858
1.49105
1.48163
1.48221
1.47786
1.48229
1.48423
1.49261
1.49151
1.48069
1.50326
1.49927
1.5033
1.50804
1.49536
1.50617
1.50781
1.50527
1.50889
1.49743
1.49651
1.49792
1.50107
1.50292
1.50285
1.50331
1.50227
1.50002
1.50722
1.5148
1.51175
1.49521
1.50047
1.50037
1.50723
1.49987
1.4888
1.49415
1.48778
1.48385
1.47456
1.47527
1.47004
1.46681
1.47755
1.48546
1.49256
1.49797
1.48915
1.49258
1.49447
1.50005
1.48967
1.48417
1.47418
1.47462
1.4725
1.47302
1.47032
1.47504
1.46795
1.48693
1.49383
1.47469
1.47261
1.47521
1.47358
1.46127
1.46141
1.46822
1.46556
1.45859
1.44275
1.45968
1.45713
1.45384
1.45349
1.45713
1.46742
1.45736
1.43993
1.45606
1.4704
1.44798
1.46022
1.45404
1.45863
1.4654
1.45849
1.45377
1.45691
1.45064
1.45482
1.46038
1.46032
1.46147
1.44771
1.46049
1.46078
1.46441
1.45586
1.44075
1.44324
1.43832
1.45658
1.45135
1.46065
1.4651
1.47514
1.4631
1.4791
1.46684
1.45919
1.45829
1.46253
1.47072
1.46109
1.47533
1.45969
1.45189
1.4565
1.45536
1.45023
1.4519
1.44182
1.44419
1.44164
1.44862
1.46857
1.46144
1.45971
1.46086
1.44386
1.44842
1.43968
1.45514
1.44598
1.45506
1.45149
1.45083
1.45061
1.45051
1.46094
1.46577
1.4565
1.45714
1.44691
1.4545
1.46663
1.45296
1.45855
1.44956
1.4578
1.44991
1.4419
1.44451
1.43333
1.43221
1.43486
1.43761
1.43189
1.4269
1.42931
1.43495
1.43305
1.41984
1.43305
1.42957
1.42883
1.42196
1.43609
1.43168
1.42265
1.41751
1.41323
1.41894
1.41468
1.39099
1.39735
1.39956
1.40645
1.42362
1.40782
1.40431
1.41637
1.4124
1.42614
1.42145
1.4225
1.42601
1.41695
1.41738
1.42352
1.42265
1.40886
1.41571
1.41243
1.41365
1.41953
1.41548
1.42621
1.41681
1.41928
1.4329
1.42965
1.43421
1.42893
1.44299
1.44129
1.42251
1.4232
1.42567
1.43536
1.42112
1.40993
1.41599
1.4127
1.40924
1.42848
1.43091
1.44085
1.43279
1.43378
1.4279
1.44223
1.43496
1.43755
1.42895
1.43306
1.43828
1.4292
1.43308
1.42265
1.43067
1.42615
1.4356
1.44288
1.44344
1.43735
1.43425
1.43659
1.4356
1.43156
1.44074
1.43841
1.43538
1.43088
1.4353
1.42869
1.43179
1.43443
1.43657
1.4356
1.44265
1.43944
1.43456
1.44305
1.42976
1.43706
1.43723
1.44294
1.45251
1.45737
1.4463
1.45766
1.4613
1.45307
1.45534
1.45743
1.46465
1.45801
1.45619
1.45209
1.45318
1.45278
1.45913
1.46559
1.46317
1.47061
1.46715
1.47068
1.46392
1.45624
1.47732
1.46045
1.45334
1.44578
1.46564
1.47301
1.47323
1.47963
1.47267
1.47757
1.47662
1.46842
1.46222
1.45316
1.45157
1.43889
1.44736
1.43691
1.44085
1.45362
1.45143
1.44977
1.43814
1.45048
1.44152
1.43941
1.44381
1.43572
1.44261
1.43356
1.43657
1.44713
1.44249
1.44263
1.44528
1.45105
1.43988
1.44866
1.44835
1.44538
1.44912
1.44631
1.44665
1.44016
1.44372
1.4388
1.43837
1.43461
1.43638
1.44034
1.4381
1.44728
1.45388
1.45506
1.44157
1.44603
1.43302
1.4417
1.4372
1.42705
1.42786
1.43709
1.42996
1.43909
1.42586
1.42661
1.43601
1.44554
1.4444
1.44605
1.432
1.44795
1.44206
1.45506
1.45159
1.44169
1.43825
1.4387
1.43501
1.44596
1.46224
1.44189
1.43302
1.44474
1.44044
1.45416
1.44895
1.45496
1.45177
1.44993
1.43593
1.44224
1.44362
1.43354
1.43509
1.43499
1.43883
1.45431
1.43577
1.44299
1.44116
1.43577
1.44943
1.43386
1.44016
1.43293
1.44159
1.44376
1.44366
1.43179
1.42605
1.42734
1.43178
1.43201
1.42686
1.4358
1.43358
1.42565
1.43001
1.41653
1.42584
1.43351
1.43778
1.44747
1.44058
1.42291
1.43419
1.4348
1.42442
1.43541
1.42779
1.43523
1.42163
1.42254
1.42544
1.41647
1.42597
1.43353
1.44055
1.44037
1.4344
1.43442
1.44624
1.44986
1.4567
1.44621
1.44824
1.44806
1.46325
1.45293
1.43476
1.43306
1.44545
1.43322
1.44357
1.44955
1.43187
1.44363
1.44708
1.45257
1.43556
1.44239
1.44895
1.4425
1.43766
1.44489
1.44494
1.44083
1.4519
1.44382
1.44982
1.45386
1.44995
1.45367
1.45209
1.45205
1.44535
1.449
1.4521
1.45807
1.45667
1.44912
1.45461
1.46021
1.45996
1.46499
1.46278
1.46687
1.46061
1.46818
1.46384
1.44811
1.45347
1.44927
1.45048
1.45766
1.44679
1.45443
1.46116
1.46639
1.47787
1.46585
1.47343
1.46737
1.46896
1.47998
1.46915
1.46729
1.46615
1.46733
1.46176
1.46547
1.46208
1.44516
1.44825
1.45277
1.45581
1.43808
1.44456
1.4533
1.45321
1.44611
1.44052
1.46873
1.46709
1.4574
1.45216
1.44331
1.44986
1.44351
1.45073
1.45163
1.44289
1.44396
1.45139
1.44568
1.43429
1.43975
1.43557
1.44933
1.45465
1.44688
1.44633
1.4487
1.44593
1.44969
1.44426
1.45012
1.45088
1.44181
1.43909
1.46182
1.45112
1.45683
1.45495
1.44611
1.45992
1.43886
1.4438
1.44265
1.44376
1.44604
1.43984
1.44421
1.4565
1.45231
1.46445
1.45972
1.44831
1.44658
1.44788
1.4542
1.44713
1.43632
1.43549
1.44944
1.44419
1.45848
1.44613
1.4373
1.44388
1.4454
1.44887
1.45035
1.44928
1.44182
1.45389
1.45487
1.46195
1.44846
1.46535
1.45699
1.44878
1.44279
1.44678
1.44022
1.46104
1.44432
1.44477
1.44317
1.44004
1.43429
1.44278
1.44763
1.44412
1.43487
1.45173
1.45814
1.45644
1.45566
1.44554
1.45788
1.45819
1.44469
1.44188
1.44161
1.43763
1.4561
1.46422
1.47066
1.46316
1.48132
1.4683
1.46198
1.46661
1.46505
1.45948
1.46426
1.46357
1.46953
1.45299
1.45676
1.4602
1.4556
1.44145
1.44298
1.44443
1.45466
1.4513
1.46148
1.4593
1.4577
1.45021
1.44977
1.46175
1.45777
1.45109
1.46641
1.45515
1.45507
1.45656
1.45244
1.45734
1.45612
1.4672
1.46004
1.4583
1.45191
1.45315
1.44969
1.4565
1.46358
1.44857
1.44005
1.44092
1.45368
1.43166
1.44892
1.45382
1.44805
1.44198
1.4393
1.43553
1.43425
1.4424
1.45369
1.44982
1.4686
1.47401
1.4585
1.45419
1.45541
1.45655
1.46421
1.46577
1.45219
1.44554
1.44687
1.44194
1.43763
1.42529
1.42937
1.43686
1.44267
1.43048
1.43818
1.43407
1.43929
1.43099
1.44271
1.43757
1.43948
1.44701
1.43615
1.4347
1.43941
1.43745
1.43253
1.42997
1.42796
1.42782
1.42551
1.44338
1.43408
1.43554
1.43726
1.43793
1.42841
1.43636
1.4423
1.4234
1.43299
1.43213
1.43469
1.43542
1.43021
1.42283
1.4307
1.43955
1.42796
1.43729
1.43269
1.42664
1.43984
1.43079
1.4313
1.44022
1.43213
1.43578
1.43525
1.44357
1.45757
1.45565
1.45286
1.45329
1.46384
1.45809
1.46262
1.45539
1.47779
1.47361
1.45846
1.47094
1.46328
1.46155
1.4395
1.46936
1.47155
1.48797
1.46855
1.48691
1.47963
1.48981
1.49482
1.47836
1.4666
1.47009
1.46892
1.46647
1.46236
1.46501
1.46668
1.4686
1.47625
1.45943
1.47161
1.4781
1.48947
1.47203
1.46783
1.47468
1.4691
1.46786
1.4692
1.46437
1.46583
1.46363
1.46865
1.47301
1.47924
1.46866
1.46302
1.47276
1.48186
1.48913
1.49769
1.49062
1.49338
1.49965
1.4888
1.48823
1.50474
1.50809
1.48671
1.49306
1.49905
1.49998
1.48964
1.4822
1.49918
1.49158
1.50084
1.51876
1.50505
1.51169
1.51348
1.48624
1.47948
1.47936
1.47666
1.47438
1.47977
1.49178
1.48119
1.48783
1.49585
1.4959
1.4993
1.49295
1.49812
1.49873
1.48009
1.49294
1.48602
1.47905
1.47071
1.46499
1.48658
1.47525
1.48356
1.48768
1.48425
1.49506
1.49124
1.50106
1.49389
1.50129
1.48598
1.49927
1.49924
1.50068
1.49472
1.49963
1.50102
1.52191
1.50893
1.50619
1.50993
1.50885
1.50143
1.49494
1.50376
1.49825
1.4903
1.49209
1.48596
1.49791
1.49703
1.48053
1.4788
1.47162
1.47764
1.478
1.47534
1.47071
1.4716
1.46564
1.48055
1.47185
1.46279
1.46661
1.45436
1.45702
1.46868
1.4734
1.47833
1.48438
1.48856
1.4977
1.48733
1.49079
1.48323
1.47969
1.47392
1.47313
1.46822
1.46124
1.46813
1.46189
1.46386
1.46148
1.45185
1.45879
1.47536
1.46739
1.4624
1.45593
1.45899
1.47701
1.45308
1.46557
1.49843
1.48599
1.49651
1.49775
1.49275
1.48839
1.48015
1.491
1.49365
1.48721
1.46808
1.46761
1.47383
1.47766
1.4734
1.47887
1.47426
1.48768
1.49499
1.49992
1.48493
1.47653
1.47628
1.46725
1.46665
1.46749
1.47187
1.4618
1.46452
1.46976
1.4648
1.46665
1.46773
1.47274
1.47082
1.47696
1.46404
1.47087
1.48085
1.48266
1.48168
1.48537
1.47782
1.48122
1.48624
1.48847
1.49748
1.50398
1.50828
1.50248
1.51301
1.49555
1.49302
1.4994
1.50684
1.50303
1.50334
1.5024
1.50317
1.48184
1.49891
1.51618
1.50235
1.50737
1.50283
1.50653
1.50023
1.49974
1.49447
1.50578
1.49819
1.50837
1.49861
1.50036
1.49703
1.5001
1.48867
1.48044
1.48347
1.50058
1.49665
1.50515
1.51098
1.5195
1.50656
1.51236
1.51404
1.51539
1.51768
1.50098
1.50571
1.51661
1.51642
1.52528
1.53282
1.51124
1.51794
1.52407
1.50903
1.50039
1.50503
1.5069
1.49897
1.49687
1.50294
1.50505
1.51332
1.50483
1.50267
1.50702
1.49654
1.49901
1.49954
1.50818
1.50662
1.49804
1.48581
1.4893
1.48886
1.49007
1.49961
1.49216
1.4872
1.49531
1.48562
1.49121
1.48449
1.49756
1.50585
1.49654
1.49607
1.48282
1.48818
1.48516
1.47765
1.4927
1.4776
1.46312
1.47371
1.47809
1.48555
1.49723
1.49191
1.4879
1.48459
1.48054
1.48369
1.49849
1.49504
1.49269
1.49232
1.48254
1.49079
1.50004
1.50555
1.51298
1.51867
1.50475
1.51997
1.51879
1.5093
1.4831
1.49251
1.501
1.50893
1.50556
1.51097
1.52434
1.51865
1.50855
1.50844
1.51023
1.49788
1.5146
1.51095
1.52195
1.52081
1.53282
1.54249
1.55381
1.54894
1.53628
1.53894
1.52758
1.52297
1.53948
1.53059
1.52084
1.5167
1.51528
1.49082
1.50274
1.51432
1.51485
1.50471
1.51405
1.51865
1.50368
1.50978
1.50534
1.50162
1.50587
1.5009
1.48455
1.49561
1.49009
1.49721
1.49553
1.51033
1.51697
1.51941
1.50355
1.51524
1.51782
1.50003
1.50636
1.51031
1.50332
1.5055
1.50672
1.51961
1.51264
1.51348
1.54157
1.53096
1.54593
1.52821
1.53713
1.5208
1.52401
1.52209
1.51474
1.51598
1.50619
1.50536
1.51714
1.50996
1.51012
1.50276
1.50467
1.52024
1.50127
1.51404
1.51895
1.51636
1.50625
1.50053
1.51004
1.51175
1.51021
1.51673
1.51274
1.51244
1.51636
1.52384
1.52531
1.54136
1.51725
1.51788
1.53248
1.52679
1.52539
1.53747
1.53733
1.52649
1.52901
1.52181
1.53359
1.50434
1.51262
1.52105
1.51634
1.52029
1.5217
1.53011
1.51881
1.51406
1.51912
1.53086
1.51854
1.52735
1.52099
1.51313
1.51959
1.53005
1.52072
1.54308
1.54668
1.53056
1.52008
1.51907
1.51543
1.5009
1.50984
1.5086
1.51881
1.5158
1.5083
1.5059
1.50623
1.50223
1.50054
1.51448
1.51351
1.52465
1.53058
1.52149
1.52332
1.53276
1.53119
1.51923
1.51883
1.51198
1.50106
1.50309
1.5127
1.51358
1.51355
1.51506
1.50731
1.50814
1.50931
1.50949
1.52362
1.51457
1.49986
1.50336
1.49382
1.48501
1.49534
1.49491
1.48861
1.50033
1.49762
1.50258
1.50415
1.5084
1.50447
1.48639
1.49196
1.50228
1.50291
1.50742
1.49371
1.48397
1.50055
1.49076
1.48401
1.47939
1.48413
1.48493
1.48479
1.47355
1.4705
1.46408
1.48408
1.47117
1.47516
1.47469
1.45785
1.47733
1.48497
1.49343
1.4884
1.48975
1.50237
1.48388
1.48339
1.48559
1.50174
1.49287
1.50004
1.49578
1.5058
1.51114
1.50468
1.5028
1.48849
1.49649
1.47752
1.47662
1.48368
1.47983
1.48156
1.46409
1.46457
1.47116
1.47607
1.47849
1.47693
1.48337
1.48639
1.48569
1.5058
1.49681
1.48627
1.49156
1.49419
1.50042
1.48342
1.49595
1.49967
1.49536
1.48469
1.483
1.48247
1.47944
1.48614
1.47095
1.46583
1.46527
1.47474
1.46821
1.48524
1.47146
1.47045
1.47296
1.47242
1.46093
1.47662
1.49311
1.48854
1.48681
1.48034
1.49847
1.49287
1.48229
1.4815
1.47363
1.47329
1.47504
1.49624
1.48552
1.47994
1.46934
1.47935
1.47943
1.47897
1.48204
1.48096
1.48383
1.48529
1.49466
1.48014
1.48368
1.49877
1.49965
1.50122
1.50297
1.50194
1.50799
1.49772
1.50075
1.49395
1.49682
1.50862
1.50647
1.49984
1.49434
1.50265
1.50145
1.50826
1.50697
1.50645
1.50828
1.50309
1.4964
1.50028
1.49123
1.49192
1.49572
1.492
1.49997
1.48953
1.49488
1.51711
1.51426
1.51339
1.50516
1.51779
1.50281
1.52381
1.4983
1.50298
1.50786
1.50621
1.50459
1.51195
1.52734
1.50853
1.49615
1.49722
1.50117
1.49697
1.4978
1.5123
1.51001
1.50886
1.51103
1.50629
1.50567
1.4999
1.49637
1.50524
1.50237
1.50353
1.49095
1.50808
1.49889
1.50081
1.52492
1.51709
1.51187
1.50913
1.50401
1.49622
1.50278
1.51026
1.5092
1.5145
1.51338
1.52206
1.52622
1.52558
1.51741
1.50606
1.51113
1.52763
1.54111
1.53169
1.52856
1.52165
1.51373
1.51419
1.5141
1.51566
1.51054
1.51444
1.50917
1.50835
1.51587
1.50544
1.51222
1.50146
1.49956
1.50229
1.50686
1.51876
1.51854
1.51135
1.51277
1.51834
1.52554
1.51214
1.51724
1.51985
1.52761
1.52413
1.52139
1.52236
1.53678
1.52364
1.5227
1.5272
1.53078
1.52782
1.52336
1.50595
1.50959
1.50427
1.50174
1.5049
1.50538
1.50908
1.50788
1.50222
1.51878
1.52831
1.54141
1.55159
1.53874
1.56034
1.5396
1.53138
1.53814
1.52932
1.54025
1.52851
1.51621
1.52408
1.51562
1.51811
1.51551
1.5236
1.53201
1.52459
1.51349
1.52283
1.52248
1.52658
1.51169
1.52477
1.51373
1.5168
1.52203
1.5135
1.52343
1.52932
1.52414
1.53779
1.53253
1.53313
1.52675
1.5305
1.54069
1.54113
1.53838
1.54952
1.55091
1.53795
1.54838
1.55084
1.55285
1.54188
1.55368
1.56501
1.56274
1.57233
1.55062
1.55457
1.54652
1.54508
1.55773
1.54351
1.53712
1.5303
1.53304
1.53355
1.52758
1.54187
1.53441
1.53052
1.53066
1.53889
1.54074
1.55252
1.54478
1.54015
1.55151
1.55463
1.54306
1.56314
1.56522
1.56798
1.56454
1.56354
1.56149
1.55525
1.55459
1.57777
1.55141
1.55938
1.55755
1.55909
1.56047
1.56576
1.5727
1.5687
1.5592
1.56187
1.55097
1.55782
1.54921
1.55611
1.54733
1.54567
1.54229
1.54982
1.54241
1.53554
1.54779
1.52694
1.54884
1.5383
1.5405
1.5388
1.54929
1.54993
1.53633
1.53619
1.52963
1.53437
1.537
1.53402
1.53406
1.54222
1.52772
1.54172
1.54995
1.55153
1.54417
1.54812
1.52666
1.54153
1.54676
1.55733
1.55295
1.53172
1.5451
1.55776
1.55048
1.56026
1.565
1.55968
1.54889
1.53592
1.53819
1.53362
1.52974
1.54643
1.54155
1.54436
1.53893
1.54715
1.54373
1.54717
1.55752
1.56825
1.55227
1.55195
1.55775
1.55608
1.5435
1.53216
1.5212
1.54354
1.53566
1.5366
1.52509
1.53375
1.52986
1.53706
1.53657
1.5422
1.53238
1.52658
1.53339
1.5396
1.53094
1.53799
1.53217
1.5344
1.53239
1.52802
1.53842
1.54238
1.52842
1.53488
1.53189
1.54072
1.54466
1.53253
1.52191
1.53221
1.52933
1.5375
1.52652
1.52111
1.51818
1.52034
1.51756
1.51541
1.49915
1.5043
1.51457
1.50481
1.5128
1.50838
1.51613
1.51732
1.50953
1.51916
1.52725
1.52898
1.52261
1.53594
1.53186
1.53471
1.54167
1.53949
1.53904
1.53607
1.52674
1.53567
1.52317
1.53301
1.52864
1.54629
1.5338
1.52437
1.52373
1.52096
1.53058
1.5286
1.53371
1.53959
1.52615
1.52491
1.53964
1.54638
1.54097
1.54381
1.53945
1.5342
1.53414
1.53517
1.53199
1.53283
1.51987
1.52824
1.5237
1.52892
1.533
1.53654
1.53412
1.52814
1.54277
1.54509
1.53869
1.53366
1.5365
1.53495
1.5401
1.54567
1.56174
1.56542
1.54236
1.54694
1.55131
1.55237
1.5511
1.53455
1.52303
1.52875
1.53084
1.50672
1.51541
1.52657
1.51128
1.51271
1.52371
1.51838
1.51469
1.52013
1.52264
1.51944
1.51618
1.51999
1.52511
1.52329
1.52898
1.52521
1.52653
1.52201
1.51547
1.51953
1.52012
1.51311
1.51002
1.5093
1.49679
1.50882
1.52
1.5314
1.53788
1.51795
1.52272
1.5329
1.51974
1.51586
1.51686
1.51969
1.52135
1.52712
1.51868
1.53577
1.54064
1.52838
1.54089
1.53209
1.55079
1.54108
1.5519
1.56052
1.54823
1.56267
1.55356
1.56547
1.56921
1.55802
1.55166
1.55293
1.55177
1.55018
1.5532
1.55396
1.55291
1.55923
1.55498
1.5593
1.55263
1.56322
1.55951
1.5627
1.55308
1.55312
1.53762
1.54737
1.54905
1.54726
1.55687
1.55777
1.54226
1.55327
1.55084
1.55713
1.56144
1.56429
1.57843
1.5675
1.56368
1.57112
1.56012
1.57062
1.57542
1.57851
1.5676
1.57157
1.56472
1.56484
1.56544
1.56425
1.5668
1.56968
1.56697
1.57649
1.57829
1.58491
1.59579
1.59726
1.58436
1.58637
1.59436
1.60681
1.59451
1.59439
1.58763
1.58215
1.58501
1.57101
1.57071
1.56109
1.57158
1.57082
1.55399
1.57223
1.55042
1.54951
1.55335
1.55395
1.56883
1.57161
1.57032
1.57659
1.57735
1.5983
1.59401
1.59772
1.58884
1.59051
1.58959
1.5779
1.56941
1.58152
1.58125
1.5887
1.58589
1.59544
1.58593
1.58808
1.58733
1.57899
1.59606
1.58025
1.58268
1.57613
1.57991
1.57972
1.57349
1.57205
1.57868
1.57926
1.59083
1.57233
1.57798
1.56878
1.56926
1.56021
1.5546
1.57159
1.57222
1.55926
1.57096
1.56654
1.57768
1.58285
1.58027
1.58746
1.5859
1.57321
1.57293
1.5763
1.57038
1.57378
1.58718
1.57308
1.58576
1.57544
1.56554
1.55799
1.55588
1.57267
1.56779
1.5618
1.56489
1.56777
1.5726
1.57117
1.57011
1.57552
1.56574
1.56196
1.55976
1.56038
1.5644
1.56049
1.57623
1.56996
1.5742
1.56214
1.57753
1.58048
1.57104
1.56953
1.57605
1.57572
1.59109
1.59424
1.56489
1.57009
1.57944
1.57676
1.5571
1.56906
1.57168
1.56596
1.56879
1.54421
1.54262
1.53451
1.53981
1.53721
1.52233
1.52606
1.53346
1.53523
1.53596
1.53578
1.54627
1.54107
1.53401
1.54032
1.54561
1.54411
1.55047
1.55408
1.54668
1.53807
1.53216
1.54082
1.5471
1.54794
1.55531
1.54379
1.5227
1.52877
1.52222
1.52944
1.54036
1.53003
1.5343
1.54245
1.53993
1.55367
1.56439
1.54944
1.53524
1.52993
1.53436
1.54379
1.53497
1.51472
1.52918
1.53898
1.5396
1.54317
1.548
1.52754
1.53164
1.53993
1.52885
1.51777
1.53456
1.5276
1.53964
1.52351
1.51988
1.51052
1.52628
1.52242
1.52547
1.52692
1.54655
1.5421
1.54127
1.55555
1.55419
1.55673
1.53809
1.53902
1.55099
1.54094
1.52731
1.54164
1.5376
1.52942
1.53372
1.54268
1.54547
1.53886
1.55279
1.54495
1.54157
1.53721
1.53507
1.54798
1.54714
1.55728
1.55154
1.56038
1.57437
1.57329
1.57948
1.5674
1.56099
1.5899
1.58891
1.58269
1.58655
1.59712
1.5995
1.5983
1.60772
1.61408
1.60259
1.61835
1.60988
1.6083
1.62044
1.60601
1.6258
1.61769
1.61879
1.61096
1.61759
1.60463
1.59882
1.59931
1.5849
1.57973
1.58402
1.59027
1.60066
1.61765
1.60863
1.61352
1.60687
1.6003
1.59488
1.59874
1.60211
1.60429
1.59243
1.60386
1.60215
1.59708
1.59314
1.62022
1.62618
1.61939
1.6176
1.62121
1.63028
1.63269
1.62406
1.62048
1.62474
1.62988
1.63179
1.656
1.64078
1.65422
1.6402
1.62808
1.64099
1.63542
1.63854
1.62176
1.61982
1.61702
1.61609
1.61782
1.61473
1.60394
1.61552
1.60546
1.59698
1.5984
1.59461
1.59526
1.59469
1.5992
1.60055
1.60119
1.60593
1.59333
1.59187
1.59708
1.60758
1.59397
1.5891
1.59683
1.58342
1.59288
1.59148
1.58509
1.58602
1.59612
1.59573
1.58059
1.58507
1.59127
1.57425
1.58005
1.56601
1.57358
1.57142
1.5956
1.58002
1.57711
1.6019
1.59157
1.59561
1.59707
1.5932
1.59171
1.59321
1.59099
1.59235
1.59317
1.6017
1.59956
1.60782
1.60831
1.59183
1.60153
1.58078
1.57759
1.58621
1.56398
1.5668
1.56467
1.56257
1.55829
1.55506
1.56622
1.5618
1.54255
1.55464
1.56345
1.56204
1.57307
1.58148
1.56952
1.57531
1.56688
1.55746
1.54837
1.56463
1.56865
1.58172
1.59151
1.58116
1.58001
1.57892
1.58056
1.58041
1.59649
1.59393
1.59797
1.58797
1.5932
1.60419
1.59537
1.59978
1.57921
1.58024
1.57756
1.5917
1.59195
1.61342
1.60942
1.59669
1.62149
1.61128
1.61169
1.61498
1.60571
1.60517
1.60298
1.62044
1.62158
1.61649
1.6108
1.60186
1.59772
1.60618
1.60672
1.61431
1.60154
1.59804
1.59737
1.60584
1.59107
1.59407
1.60475
1.59908
1.58185
1.57681
1.58853
1.59104
1.60097
1.59219
1.59775
1.59812
1.58255
1.58517
1.58476
1.58391
1.58306
1.5725
1.58849
1.57276
1.56957
1.56996
1.58455
1.58171
1.56677
1.56285
1.56481
1.55555
1.546
1.56084
1.56806
1.56322
1.55133
1.56313
1.55425
1.57035
1.57112
1.5874
1.56906
1.55335
1.55832
1.54575
1.55024
1.54256
1.54548
1.54503
1.54599
1.54802
1.56136
1.55357
1.54465
1.55744
1.55494
1.56414
1.56592
1.56459
1.56356
1.56376
1.55317
1.54399
1.5442
1.53857
1.53913
1.55487
1.56177
1.55166
1.56337
1.56632
1.58003
1.57592
1.58311
1.57244
1.56272
1.56166
1.56593
1.56413
1.57041
1.59245
1.58632
1.61086
1.60605
1.60817
1.60393
1.60487
1.62589
1.63516
1.61479
1.62059
1.62293
1.62939
1.63398
1.65328
1.65566
1.65955
1.65974
1.67096
1.67559
1.67128
1.66756
1.67537
1.66986
1.67498
1.6817
1.69685
1.71267
1.70327
1.68735
1.68009
1.69021
1.68449
1.68302
1.68671
1.68208
1.66841
1.67758
1.6909
1.68469
1.70595
1.68748
1.68111
1.66054
1.65209
1.66154
1.67309
1.69011
1.6883
1.66444
1.66709
1.6664
1.68525
1.65642
1.68866
1.66131
1.66956
1.66238
1.67181
1.6729
1.66427
1.64446
1.63431
1.6383
1.63466
1.63995
1.65006
1.6431
1.64684
1.65551
1.65639
1.64451
1.66443
1.66985
1.65442
1.65249
1.64075
1.65859
1.67581
1.66701
1.66268
1.65384
1.64882
1.66697
1.62478
1.63067
1.63354
1.63729
1.63406
1.63971
1.62794
1.61436
1.61162
1.60875
1.62132
1.62301
1.62291
1.61186
1.62999
1.6279
1.62984
1.61419
1.60932
1.61707
1.60716
1.59779
1.60426
1.61067
1.6168
1.62992
1.62721
1.63857
1.64112
1.63979
1.64272
1.65195
1.656
1.64266
1.6506
1.65945
1.65075
1.65894
1.63894
1.64381
1.64454
1.63733
1.63388
1.63462
1.65235
1.66206
1.65431
1.66878
1.6748
1.67904
1.68032
1.68721
1.68041
1.67454
1.65556
1.64195
1.65284
1.6521
1.65786
1.64618
1.64577
1.64103
1.6462
1.63119
1.64148
1.62674
1.60779
1.62529
1.63337
1.63883
1.61687
1.62623
1.63185
1.6145
1.62235
1.62252
1.62453
1.62453
1.63435
1.64696
1.63728
1.62156
1.63225
1.61757
1.62657
1.62497
1.61149
1.60617
1.60984
1.59903
1.58298
1.59874
1.59198
1.60223
1.5938
1.59274
1.5808
1.56998
1.5796
1.577
1.5733
1.57506
1.5729
1.58768
1.59545
1.58234
1.58306
1.57222
1.56388
1.56858
1.56178
1.55959
1.56392
1.58186
1.57527
1.5741
1.57251
1.56017
1.56604
1.55822
1.54844
1.56374
1.57358
1.57285
1.56169
1.57288
1.57578
1.58062
1.58138
1.55804
1.56406
1.56551
1.56584
1.56165
1.58827
1.58971
1.59386
1.57826
1.58295
1.59181
1.57971
1.58585
1.60943
1.60681
1.61012
1.62033
1.61323
1.6188
1.62742
1.64429
1.61869
1.62047
1.62066
1.60951
1.62447
1.61867
1.60955
1.61613
1.61286
1.60975
1.61762
1.61935
1.64296
1.62844
1.63183
1.65875
1.63124
1.64563
1.64315
1.63423
1.62377
1.63353
1.65124
1.64721
1.65069
1.65154
1.63904
1.64552
1.64553
1.65477
1.65658
1.64117
1.63195
1.63236
1.6486
1.65443
1.66449
1.64739
1.63919
1.63362
1.63348
1.62982
1.62867
1.65018
1.63977
1.64681
1.64317
1.65267
1.64775
1.63159
1.64385
1.64943
1.66221
1.65818
1.66143
1.67508
1.66309
1.66006
1.66468
1.66255
1.65862
1.63815
1.65475
1.66284
1.64915
1.64985
1.65139
1.65528
1.65322
1.65433
1.64147
1.64921
1.65784
1.63757
1.64088
1.63396
1.63889
1.65725
1.64445
1.64886
1.639
1.61377
1.63902
1.62614
1.62437
1.62128
1.6128
1.60749
1.61318
1.63129
1.62666
1.62527
1.61943
1.61586
1.6237
1.61637
1.62157
1.62473
1.61811
1.61324
1.62043
1.61361
1.61534
1.60803
1.61737
1.60733
1.60583
1.60759
1.60483
1.59937
1.60306
1.60556
1.59769
1.60569
1.59184
1.59672
1.5839
1.58117
1.5999
1.58882
1.58627
1.5928
1.595
1.60266
1.60575
1.59895
1.60571
1.59665
1.60228
1.60347
1.59637
1.59712
1.61235
1.60808
1.60665
1.59396
1.60355
1.62444
1.62676
1.63489
1.65379
1.64162
1.64739
1.64941
1.64601
1.65867
1.65951
1.64703
1.62487
1.63722
1.64618
1.62487
1.62623
1.62623
1.62813
1.62653
1.61898
1.63034
1.63601
1.63664
1.64064
1.65133
1.64133
1.64693
1.65946
1.64349
1.6381
1.63493
1.64664
1.63382
1.6315
1.64142
1.64489
1.63826
1.64113
1.64958
1.66072
1.66334
1.64993
1.6497
1.64535
1.66304
1.65849
1.66482
1.65274
1.66655
1.65896
1.65388
1.66409
1.67553
1.65211
1.63565
1.64619
1.64287
1.63606
1.64066
1.63767
1.64748
1.64912
1.65157
1.66547
1.62896
1.63666
1.63635
1.63437
1.6413
1.6528
1.64028
1.66102
1.66112
1.66871
1.67161
1.66396
1.65253
1.67548
1.67611
1.66784
1.68001
1.69766
1.69605
1.68912
1.6815
1.67535
1.6757
1.66133
1.65995
1.67708
1.68075
1.68452
1.69239
1.68802
1.67652
1.68352
1.70402
1.69889
1.70036
1.68812
1.68537
1.68647
1.67689
1.65961
1.66637
1.67469
1.67577
1.69719
1.70553
1.69493
1.7006
1.68523
1.68351
1.68899
1.67067
1.6688
1.67069
1.66696
1.67924
1.69738
1.68844
1.68436
1.70061
1.7268
1.7166
1.73135
1.7307
1.74412
1.73989
1.72325
1.72421
1.70161
1.71299
1.72087
1.6988
1.71657
1.71064
1.6954
1.70049
1.69838
1.71463
1.70961
1.70321
1.6885
1.69226
1.69373
1.70357
1.70304
1.71594
1.69612
1.71299
1.70271
1.69433
1.68741
1.69383
1.69154
1.67351
1.68962
1.71004
1.71462
1.7313
1.72275
1.72047
1.72426
1.72544
1.71837
1.71205
1.70966
1.70779
1.71355
1.70312
1.71213
1.70393
1.70426
1.72069
1.72029
1.71676
1.72501
1.72987
1.73193
1.74265
1.71486
1.71805
1.72498
1.71588
1.71938
1.72273
1.73323
1.74942
1.73147
1.73836
1.71183
1.71294
1.71497
1.70781
1.71741
1.7349
1.73357
1.73396
1.73437
1.7295
1.7483
1.74491
1.76182
1.758
1.75708
1.74508
1.75201
1.74776
1.75683
1.72414
1.74378
1.73448
1.72454
1.70892
1.72782
1.71531
1.73177
1.71818
1.70953
1.70021
1.68508
1.69235
1.69724
1.68649
1.67299
1.67133
1.67503
1.67862
1.6793
1.68807
1.67646
1.68199
1.67186
1.69167
1.66217
1.67213
1.68356
1.67406
1.69342
1.68123
1.67975
1.66594
1.66945
1.67706
1.68608
1.68307
1.68207
1.674
1.66723
1.66825
1.67687
1.68065
1.67484
1.68
1.67168
1.68384
1.69169
1.68475
1.67832
1.6777
1.68307
1.68472
1.67609
1.67645
1.68864
1.6706
1.67984
1.67629
1.65517
1.67965
1.67606
1.67491
1.66168
1.66905
1.65901
1.65311
1.66372
1.65432
1.66689
1.67251
1.66054
1.63448
1.63518
1.61783
1.62796
1.62834
1.61899
1.64519
1.65069
1.6373
1.63519
1.62888
1.62545
1.64123
1.63788
1.63783
1.6483
1.6364
1.62828
1.62026
1.62682
1.64361
1.65657
1.64154
1.65089
1.6698
1.65404
1.65178
1.64706
1.65204
1.65497
1.65423
1.65049
1.65441
1.6484
1.68288
1.68415
1.68567
1.6739
1.6838
1.69383
1.68889
1.69433
1.6996
1.69104
1.68746
1.68816
1.68147
1.68995
1.67264
1.66898
1.6554
1.6641
1.64425
1.6322
1.62791
1.64811
1.64258
1.65577
1.64522
1.64617
1.63969
1.63487
1.62968
1.63525
1.63804
1.62847
1.62117
1.62326
1.62944
1.63651
1.6381
1.62224
1.62676
1.62727
1.63443
1.64
1.62813
1.63409
1.63182
1.61936
1.62099
1.61489
1.62082
1.61719
1.60545
1.61136
1.60006
1.61082
1.62245
1.61236
1.6276
1.63844
1.63766
1.61924
1.61254
1.62329
1.60567
1.60782
1.6054
1.60166
1.61062
1.6075
1.62904
1.62781
1.63153
1.63549
1.63445
1.6416
1.63779
1.64582
1.62029
1.63926
1.62815
1.64354
1.63461
1.63396
1.62098
1.58898
1.59003
1.60503
1.61449
1.60266
1.59649
1.60105
1.61571
1.61312
1.61476
1.62621
1.61309
1.62158
1.62423
1.60894
1.60178
1.62174
1.63071
1.63042
1.63178
1.62043
1.619
1.63504
1.62971
1.62728
1.61712
1.61875
1.61507
1.6255
1.60025
1.60896
1.60048
1.59836
1.6182
1.6227
1.63229
1.63215
1.6365
1.62933
1.62993
1.62568
1.63898
1.65085
1.64096
1.63464
1.64023
1.63955
1.64179
1.64024
1.64941
1.64164
1.63214
1.63917
1.63459
1.64883
1.66119
1.65328
1.64972
1.64001
1.63908
1.635
1.63457
1.62466
1.64632
1.64763
1.64197
1.63944
1.644
1.65336
1.65182
1.6626
1.67108
1.66672
1.67252
1.67075
1.67284
1.6717
1.66881
1.66322
1.66186
1.66361
1.65955
1.66235
1.66717
1.67309
1.66355
1.65987
1.6507
1.6554
1.66379
1.66575
1.66861
1.6551
1.65705
1.65253
1.67463
1.65929
1.65287
1.66311
1.67151
1.669
1.65171
1.66313
1.66018
1.65578
1.66808
1.67321
1.65734
1.64447
1.64415
1.64617
1.64462
1.65655
1.66669
1.67334
1.67096
1.66917
1.66998
1.64437
1.65492
1.65652
1.63117
1.62598
1.63065
1.625
1.66432
1.65048
1.66082
1.66056
1.65466
1.64479
1.63603
1.62073
1.64096
1.64183
1.64937
1.64403
1.65733
1.66149
1.62474
1.62548
1.62909
1.62851
1.64458
1.62592
1.62397
1.63921
1.62829
1.63732
1.648
1.64946
1.64148
1.62736
1.65134
1.6585
1.64553
1.66417
1.65607
1.64971
1.65088
1.65786
1.64731
1.64265
1.64972
1.6513
1.63856
1.6439
1.63549
1.62646
1.61347
1.58972
1.61038
1.60899
1.60491
1.59641
1.6005
1.60331
1.60892
1.62345
1.61944
1.62032
1.62287
1.62422
1.62858
1.64037
1.64316
1.6426
1.64141
1.6539
1.66596
1.66549
1.65193
1.65472
1.64631
1.66834
1.65581
1.65717
1.66174
1.65651
1.66459
1.67049
1.67955
1.67196
1.66422
1.65567
1.66876
1.66437
1.68411
1.68797
1.67174
1.66534
1.65304
1.66336
1.67078
1.66622
1.65081
1.64895
1.64998
1.67093
1.66731
1.66931
1.64924
1.65069
1.65608
1.64906
1.6453
1.64732
1.66448
1.66684
1.67196
1.68355
1.68131
1.67519
1.67022
1.65791
1.63109
1.61949
1.59763
1.60274
1.61349
1.60898
1.6108
1.61786
1.64177
1.63974
1.6489
1.65069
1.64921
1.65078
1.64939
1.66487
1.67578
1.64079
1.67099
1.6612
1.66428
1.66295
1.65782
1.65943
1.67623
1.67884
1.66355
1.66931
1.6683
1.65729
1.66642
1.64537
1.63198
1.64482
1.64424
1.65079
1.65067
1.63934
1.6624
1.65458
1.66991
1.67978
1.68035
1.69383
1.70157
1.7007
1.69005
1.69774
1.69766
1.68767
1.68638
1.70894
1.71833
1.73167
1.73227
1.75449
1.74705
1.75401
1.74415
1.73423
1.71876
1.7018
1.72099
1.71994
1.69924
1.68575
1.68545
1.693
1.69108
1.6944
1.70141
1.701
1.70786
1.70727
1.71434
1.72564
1.73377
1.73705
1.71827
1.72546
1.73095
1.73119
1.71423
1.73602
1.73132
1.7372
1.71022
1.72987
1.73001
1.72867
1.72652
1.73177
1.72011
1.73291
1.71896
1.71904
1.73105
1.73835
1.71921
1.72667
1.73239
1.71748
1.7095
1.70758
1.72826
1.73004
1.71937
1.71257
1.7119
1.69672
1.69902
1.7059
1.69567
1.71067
1.70903
1.69634
1.69248
1.68358
1.68835
1.67249
1.68295
1.67059
1.6643
1.67022
1.68853
1.69776
1.6967
1.70645
1.71018
1.70267
1.70982
1.71513
1.70681
1.70416
1.71512
1.70208
1.68945
1.68512
1.69771
1.70769
1.69766
1.70181
1.69577
1.69845
1.70197
1.70029
1.69733
1.70089
1.70433
1.71144
1.70295
1.68972
1.68394
1.71277
1.70371
1.69804
1.68169
1.66683
1.67164
1.67538
1.67321
1.67129
1.65645
1.6627
1.68466
1.68497
1.67946
1.68989
1.70109
1.70057
1.69641
1.6984
1.69123
1.66907
1.67676
1.68602
1.68173
1.6732
1.68712
1.69526
1.71162
1.70297
1.69702
1.69401
1.69613
1.71841
1.69686
1.70588
1.70244
1.69442
1.69883
1.67917
1.67451
1.6743
1.68022
1.6828
1.69748
1.68428
1.69178
1.70021
1.70041
1.716
1.72395
1.73171
1.7236
1.72078
1.75331
1.7638
1.75114
1.74298
1.74061
1.73466
1.73347
1.76408
1.74351
1.72592
1.72708
1.71549
1.7128
1.70031
1.68776
1.6988
1.72529
1.72162
1.71393
1.70624
1.6878
1.69985
1.69154
1.68332
1.6843
1.67627
1.67655
1.68033
1.68933
1.68408
1.69003
1.691
1.69484
1.71082
1.70388
1.6973
1.69607
1.69937
1.7099
1.7063
1.70665
1.70105
1.70526
1.68046
1.71726
1.7226
1.72139
1.72131
1.71267
1.72746
1.70786
1.71661
1.71514
1.72371
1.73558
1.73992
1.74127
1.74788
1.76235
1.74228
1.75808
1.74791
1.75945
1.77925
1.76868
1.76427
1.76363
1.75309
1.74321
1.7433
1.75098
1.74427
1.74496
1.73964
1.7474
1.74439
1.74716
1.73045
1.73309
1.73003
1.73746
1.72832
1.73512
1.75951
1.75447
1.75264
1.72324
1.73749
1.72135
1.72593
1.71362
1.72238
1.73306
1.74487
1.74538
1.72596
1.72202
1.72948
1.73351
1.7323
1.7205
1.69834
1.69317
1.68832
1.69053
1.68739
1.69554
1.67787
1.68773
1.68506
1.69634
1.70331
1.69769
1.68799
1.6973
1.69052
1.70286
1.69898
1.70253
1.69419
1.70662
1.70728
1.72234
1.72968
1.72267
1.72523
1.73426
1.73548
1.74554
1.74894
1.75649
1.75827
1.75737
1.73965
1.72049
1.71081
1.72014
1.72015
1.70908
1.70566
1.71867
1.73858
1.73914
1.72261
1.71672
1.7207
1.71345
1.71165
1.7298
1.73349
1.75813
1.75186
1.7361
1.72349
1.71859
1.7168
1.73086
1.72394
1.74231
1.74215
1.74507
1.74471
1.74501
1.75611
1.75236
1.73383
1.73249
1.75256
1.73794
1.72952
1.73442
1.6925
1.69283
1.72345
1.71362
1.70563
1.70298
1.70466
1.70298
1.6829
1.68762
1.70497
1.70399
1.69476
1.66672
1.6898
1.68492
1.68759
1.6873
1.65595
1.63492
1.64068
1.65535
1.64978
1.6586
1.65652
1.66032
1.6541
1.66828
1.66334
1.66387
1.64123
1.6553
1.64921
1.64913
1.65347
1.6551
1.63438
1.64798
1.65191
1.64545
1.64312
1.65213
1.6676
1.6549
1.6672
1.66065
1.66479
1.65783
1.64163
1.63798
1.64164
1.64741
1.66765
1.66699
1.6685
1.64895
1.66595
1.66905
1.67422
1.67311
1.66995
1.65769
1.64255
1.65506
1.65703
1.65775
1.67902
1.673
1.67891
1.67919
1.68293
1.67404
1.67675
1.68565
1.66558
1.66358
1.655
1.65971
1.6599
1.64943
1.65405
1.66035
1.6668
1.66664
1.67203
1.67755
1.67464
1.67281
1.67266
1.69278
1.68998
1.67385
1.65789
1.65798
1.68973
1.68831
1.68885
1.6926
1.7051
1.70544
1.69532
1.69481
1.69132
1.7256
1.71026
1.7278
1.73248
1.72556
1.7084
1.7251
1.72479
1.72179
1.73281
1.72904
1.71171
1.71433
1.71054
1.69314
1.69822
1.70381
1.70369
1.69524
1.70613
1.7126
1.70196
1.71694
1.71636
1.69029
1.70119
1.70776
1.70346
1.71751
1.71961
1.72606
1.72707
1.73281
1.71766
1.71307
1.70184
1.68411
1.68212
1.69378
1.68432
1.68573
1.69692
1.68829
1.69601
1.70718
1.69472
1.71068
1.70471
1.70165
1.69102
1.69019
1.68764
1.6806
1.67163
1.67934
1.66501
1.67946
1.67701
1.68061
1.68987
1.67407
1.67554
1.67788
1.69575
1.69031
1.68049
1.69413
1.69536
1.68147
1.66675
1.66606
1.68155
1.66968
1.65987
1.66631
1.67698
1.6803
1.68872
1.68594
1.70977
1.69959
1.70317
1.72345
1.71749
1.72224
1.73873
1.73823
1.72586
1.75341
1.73273
1.74187
1.74862
1.74949
1.75034
1.75894
1.74516
1.74082
1.75577
1.77057
1.74475
1.73714
1.75381
1.77111
1.77718
1.76339
1.75373
1.75152
1.75199
1.75878
1.75668
1.75266
1.75019
1.73634
1.73916
1.72351
1.73389
1.72813
1.73564
1.73493
1.73549
1.73737
1.73622
1.7304
1.73261
1.7525
1.72919
1.71676
1.71854
1.71038
1.70621
1.70912
1.7307
1.71758
1.70164
1.71055
1.70066
1.72825
1.71606
1.7351
1.74452
1.76197
1.7732
1.75154
1.7634
1.75597
1.74852
1.73885
1.74013
1.73527
1.73754
1.72949
1.72059
1.7429
1.74956
1.76192
1.75213
1.76498
1.76692
1.75549
1.74179
1.73736
1.74223
1.75538
1.76139
1.77156
1.77508
1.76099
1.76864
1.77668
1.77935
1.78985
1.77633
1.76153
1.76497
1.76998
1.76136
1.75248
1.74933
1.76378
1.76565
1.78303
1.77821
1.76569
1.76643
1.77492
1.7805
1.78446
1.80131
1.81393
1.81564
1.8368
1.80889
1.80317
1.79842
1.8104
1.80924
1.79787
1.80344
1.81507
1.80978
1.80889
1.81236
1.8087
1.81003
1.79183
1.78456
1.79481
1.78493
1.7781
1.77543
1.78183
1.7862
1.76547
1.74863
1.74756
1.74596
1.7606
1.74902
1.76298
1.75066
1.76236
1.75286
1.75228
1.7711
1.77605
1.77515
1.76403
1.76406
1.74971
1.7729
1.76862
1.7701
1.75098
1.74278
1.73443
1.74937
1.76211
1.74201
1.71986
1.71467
1.71513
1.71518
1.69968
1.71493
1.71401
1.71488
1.73123
1.73575
1.73221
1.72384
1.72667
1.73879
1.73981
1.73727
1.71819
1.72197
1.72534
1.74008
1.75458
1.76111
1.75254
1.74831
1.75611
1.75493
1.76453
1.75824
1.77233
1.76454
1.77175
1.77573
1.78321
1.76363
1.75829
1.7597
1.75997
1.7709
1.77818
1.76802
1.7753
1.78206
1.76655
1.76603
1.76155
1.7574
1.75988
1.75003
1.77007
1.75535
1.76226
1.75299
1.75899
1.75929
1.7705
1.77439
1.77885
1.77942
1.78775
1.78275
1.78788
1.76893
1.7618
1.77729
1.78324
1.78165
1.78161
1.7883
1.78936
1.76649
1.78459
1.7778
1.80584
1.79222
1.785
1.77332
1.76973
1.77349
1.78163
1.76289
1.7628
1.78675
1.79267
1.80024
1.81583
1.81294
1.80185
1.81655
1.80291
1.80635
1.80899
1.79747
1.80283
1.78206
1.77934
1.79452
1.79077
1.79928
1.79574
1.80004
1.78658
1.79408
1.7959
1.81382
1.80616
1.8025
1.79179
1.77861
1.81464
1.81294
1.80848
1.78298
1.77686
1.80935
1.81376
1.80863
1.81198
1.79065
1.78982
1.81053
1.82267
1.81318
1.81347
1.80615
1.80589
1.80327
1.80555
1.83555
1.81809
1.82186
1.82572
1.81303
1.82402
1.78719
1.78265
1.77875
1.79053
1.78154
1.77689
1.80603
1.80043
1.7995
1.79822
1.79931
1.81879
1.80747
1.79812
1.80689
1.79771
1.7926
1.79089
1.78936
1.79729
1.78471
1.80854
1.8004
1.81309
1.81561
1.81955
1.81131
1.80724
1.82129
1.8168
1.82096
1.8009
1.8261
1.81094
1.79441
1.79499
1.81828
1.79351
1.80811
1.82926
1.82374
1.80231
1.82847
1.82908
1.78449
1.78691
1.78789
1.80331
1.80156
1.78015
1.78979
1.77521
1.78435
1.75451
1.77476
1.80913
1.80605
1.81431
1.80583
1.76779
1.80105
1.7905
1.78678
1.78765
1.78013
1.78912
1.78197
1.78402
1.78186
1.77434
1.79287
1.81503
1.79313
1.79953
1.81674
1.81613
1.81157
1.79014
1.78188
1.79166
1.80071
1.79427
1.80369
1.78139
1.76584
1.765
1.7639
1.78048
1.7764
1.75605
1.75399
1.73814
1.76239
1.75556
1.7775
1.77422
1.77681
1.76783
1.7815
1.78903
1.7819
1.79173
1.78681
1.79111
1.78698
1.76982
1.77328
1.79289
1.78718
1.77235
1.78192
1.79408
1.80942
1.82338
1.83265
1.83703
1.84395
1.84763
1.84767
1.82912
1.85255
1.87256
1.86572
1.85327
1.86827
1.85373
1.8632
1.84376
1.84698
1.85169
1.84546
1.86554
1.87806
1.86983
1.86524
1.87172
1.85199
1.87683
1.882
1.86967
1.87483
1.86755
1.86874
1.87271
1.86489
1.86747
1.8516
1.82805
1.83751
1.8407
1.83731
1.84872
1.83182
1.84701
1.85773
1.84023
1.87621
1.878
1.89358
1.88341
1.85943
1.85106
1.85017
1.86387
1.85064
1.85392
1.86616
1.85446
1.85112
1.85386
1.85396
1.86423
1.85621
1.86944
1.88157
1.86139
1.87725
1.89479
1.88806
1.89575
1.88255
1.87514
1.88887
1.88167
1.88075
1.89206
1.92101
1.91867
1.89669
1.90016
1.90147
1.89573
1.90446
1.89453
1.90667
1.90187
1.922
1.91908
1.90246
1.89949
1.90629
1.90287
1.89948
1.90276
1.89482
1.9041
1.91694
1.93251
1.92733
1.92102
1.92895
1.92449
1.93997
1.93706
1.93298
1.91929
1.91707
1.91813
1.91584
1.91023
1.91175
1.89435
1.87079
1.87535
1.86867
1.87663
1.85114
1.8527
1.85514
1.84961
1.84101
1.85448
1.88108
1.86374
1.89416
1.90337
1.90788
1.89362
1.93327
1.90511
1.9054
1.90056
1.89378
1.88912
1.89469
1.89479
1.87932
1.89485
1.88366
1.87658
1.87699
1.86189
1.87021
1.87665
1.86562
1.84954
1.83578
1.82534
1.83057
1.82626
1.83477
1.81338
1.79303
1.80605
1.79462
1.78737
1.77848
1.7886
1.79229
1.78946
1.792
1.79276
1.80308
1.79728
1.77826
1.77835
1.77323
1.75477
1.74594
1.72925
1.73516
1.71353
1.71902
1.73576
1.74146
1.74972
1.74999
1.75017
1.75202
1.75102
1.77343
1.78837
1.77885
1.78396
1.78377
1.77813
1.77052
1.77094
1.74501
1.74688
1.74259
1.74015
1.75465
1.74236
1.73581
1.7182
1.72198
1.73855
1.74039
1.78004
1.79254
1.79234
1.79917
1.78742
1.77273
1.77888
1.77383
1.7843
1.79955
1.81029
1.81827
1.82308
1.82898
1.83123
1.82185
1.79975
1.80582
1.82504
1.80964
1.77928
1.79783
1.80073
1.81855
1.8184
1.80223
1.80179
1.79126
1.80044
1.79912
1.79273
1.81637
1.79948
1.80374
1.80024
1.79696
1.79849
1.80423
1.797
1.80867
1.80689
1.81244
1.8226
1.81274
1.81636
1.82283
1.81929
1.82707
1.82442
1.82798
1.84986
1.85147
1.8575
1.8483
1.82439
1.81523
1.81053
1.81027
1.8043
1.82514
1.82534
1.82185
1.81098
1.80174
1.79443
1.81282
1.81969
1.82461
1.81646
1.82141
1.79984
1.79898
1.82632
1.82036
1.80252
1.80522
1.79733
1.80185
1.82024
1.82714
1.80165
1.81354
1.79369
1.8127
1.81973
1.83341
1.84906
1.83788
1.84212
1.82724
1.84186
1.8072
1.82026
1.81824
1.81667
1.82062
1.81501
1.81618
1.82747
1.82669
1.8074
1.82142
1.80784
1.81276
1.81769
1.82299
1.83847
1.81138
1.83158
1.82183
1.81697
1.80367
1.80136
1.79705
1.81089
1.8176
1.81366
1.80366
1.79273
1.81015
1.83154
1.83092
1.83947
1.82207
1.83454
1.82653
1.83161
1.82416
1.8296
1.82164
1.86402
1.86241
1.85635
1.83688
1.86302
1.86799
1.8615
1.87367
1.8904
1.89995
1.90173
1.90002
1.91035
1.89929
1.89792
1.87616
1.87944
1.87583
1.85156
1.83575
1.85321
1.84811
1.83929
1.85546
1.86073
1.84819
1.86197
1.86768
1.89168
1.88236
1.89042
1.88792
1.86423
1.85702
1.83443
1.80167
1.80304
1.80392
1.79847
1.78914
1.80061
1.78389
1.79332
1.79169
1.78342
1.78873
1.76829
1.78756
1.79182
1.78014
1.76538
1.78026
1.78555
1.755
1.75928
1.78372
1.78256
1.76333
1.76018
1.78139
1.77161
1.75259
1.76252
1.77443
1.76364
1.7687
1.80131
1.79636
1.81607
1.79852
1.79352
1.82108
1.8069
1.79899
1.82155
1.82456
1.82564
1.81771
1.81129
1.80299
1.83009
1.81447
1.83468
1.82768
1.81111
1.80286
1.80645
1.80278
1.81052
1.83421
1.82571
1.83815
1.85025
1.82791
1.83918
1.84244
1.84655
1.86234
1.86196
1.82171
1.82963
1.85769
1.84029
1.83815
1.84738
1.86158
1.82595
1.83668
1.81655
1.81653
1.81957
1.8018
1.82647
1.83372
1.84589
1.8513
1.83806
1.85495
1.85028
1.84058
1.85145
1.8655
1.85339
1.85028
1.86884
1.88328
1.87276
1.88251
1.88749
1.90936
1.90968
1.90835
1.91339
1.91778
1.92225
1.92195
1.93028
1.91737
1.9003
1.87298
1.88959
1.89564
1.90102
1.90014
1.91091
1.92023
1.90051
1.89708
1.92275
1.91672
1.90439
1.92331
1.94376
1.95358
1.98744
1.96541
1.95884
1.95314
1.95151
1.96446
1.98665
1.96705
1.94719
1.94858
1.95108
1.93916
1.92758
1.93345
1.92808
1.93145
1.90676
1.88892
1.90316
1.8945
1.90456
1.93006
1.92379
1.91758
1.92153
1.89962
1.88882
1.87794
1.877
1.91031
1.90111
1.90925
1.89068
1.90015
1.91103
1.88901
1.88999
1.91663
1.90443
1.89224
1.89607
1.88491
1.88906
1.89162
1.9051
1.9178
1.91867
1.91912
1.91803
1.91164
1.90847
1.89547
1.90367
1.89982
1.89257
1.91684
1.90131
1.90303
1.9156
1.90783
1.88446
1.93027
1.92827
1.91495
1.92699
1.92124
1.92185
1.9398
1.91361
1.9053
1.9091
1.927
1.91382
1.93323
1.91789
1.92134
1.93518
1.92363
1.94086
1.92018
1.94918
1.93468
1.93574
1.92425
1.93704
1.93399
1.93967
1.91985
1.91375
1.90076
1.88152
1.90768
1.90202
1.92451
1.91671
1.92241
1.92103
1.92501
1.93378
1.91455
1.91602
1.93253
1.9373
1.92276
1.94699
1.92822
1.94183
1.92455
1.93541
1.95253
1.98347
1.97048
1.95473
1.98242
1.98315
1.99735
2.00073
2.00966
1.97657
1.97993
1.98135
1.96868
1.99774
1.98797
1.97853
1.96093
1.9615
1.96616
1.9755
1.96077
1.95065
1.93901
1.95985
1.96015
1.9668
1.97214
1.95675
1.95901
1.96583
1.97185
1.98144
1.95756
1.94008
1.93424
1.9481
1.95105
1.94273
1.9398
1.95674
1.9542
1.96114
1.97012
1.99108
1.98022
1.98642
1.94819
1.96691
1.973
1.97011
1.96944
1.98062
1.98636
1.953
1.95261
1.93599
1.92574
1.93956
1.92042
1.92757
1.94566
1.97232
1.98384
2.00004
2.00693
2.03205
2.02531
2.03857
2.00906
2.00618
2.01374
2.00914
1.9923
1.99185
1.99548
2.01611
2.01339
1.99808
1.99951
2.03582
2.02937
2.04569
2.04005
2.04426
2.04769
2.03946
2.01585
2.02502
2.0513
2.03743
2.02358
2.01104
2.01702
2.01362
2.02609
2.01737
1.9985
2.00913
2.03856
2.02774
2.00442
2.01581
2.03006
2.01492
2.04284
2.05477
2.03185
2.05379
2.07566
2.06589
2.07218
2.06975
2.06583
2.06799
2.06579
2.07828
2.06786
2.06159
2.04216
2.04733
2.03782
2.05454
2.04096
2.03041
2.02115
2.02649
2.04068
2.04421
2.04981
2.04148
2.05084
2.03246
2.00789
2.00325
2.02204
2.0421
2.04629
2.06528
2.07524
2.07653
2.06723
2.07711
2.07332
2.06902
2.06601
2.08608
2.07758
2.07576
2.08315
2.10883
2.07408
2.07814
2.05428
2.05408
2.05574
2.06193
2.06548
2.04755
2.05706
2.06421
2.05383
2.03898
2.02457
2.02431
2.02437
2.02145
1.99292
2.02007
2.04101
2.03626
2.04877
2.02414
2.04238
2.02217
2.03476
2.0199
2.03401
2.03585
2.04584
2.06484
2.0584
2.07249
2.05147
2.0573
2.03033
2.04739
2.04521
2.04481
2.06446
2.05547
2.04436
2.05206
2.05167
2.06444
2.06766
2.08234
2.05352
2.05284
2.04055
2.04899
2.03323
2.03351
2.05858
2.04816
2.01529
2.00229
2.01231
2.01405
2.00027
2.00697
1.99705
2.00763
2.02113
2.0074
2.00758
2.01296
2.01183
2.01031
2.01096
2.01764
2.01877
2.03804
2.0491
2.03748
2.03679
2.05267
2.05117
2.0514
2.04505
2.04571
2.05116
2.06233
2.05947
2.05932
2.06328
2.03783
2.05952
2.05908
2.05108
2.07501
2.06232
2.02904
2.04668
2.05329
2.05049
2.03974
2.02974
2.03475
2.02372
2.02122
2.02102
2.02639
2.03065
2.06561
2.04359
2.03217
2.0292
2.02355
1.99587
2.01282
2.02714
1.99999
1.99659
2.01143
2.03067
2.01316
2.00537
1.99879
1.98336
1.98095
1.97016
1.94856
1.97313
1.96652
1.98352
1.96313
1.96318
1.98287
1.99079
1.99587
2.01855
2.04648
2.03865
2.02696
2.02785
2.04465
2.05503
2.03353
2.03337
2.03598
2.06162
2.06396
2.04429
2.03657
2.03935
2.02778
2.02341
2.03609
2.03778
2.03785
2.03721
2.04181
2.04297
2.02953
2.03602
2.04134
2.03903
2.02001
2.03188
2.03517
2.01834
2.00544
2.01556
2.0409
2.048
2.03619
2.05031
2.03287
2.03113
2.02644
2.00925
2.01144
2.00685
1.98893
1.98624
1.97884
1.97548
1.98585
1.96345
1.9708
1.95461
1.94224
1.94169
1.95213
1.95808
1.97189
1.95151
1.95041
1.95613
1.96461
1.96756
1.9772
1.98709
1.95525
1.93681
1.96775
1.95327
1.95692
1.93827
1.92688
1.95276
1.97152
1.97458
1.96718
1.98536
1.98038
1.96193
1.98053
1.98688
2.00552
2.00755
1.99392
2.0058
1.96775
1.98471
2.00319
2.00793
1.98578
2.00113
2.0094
1.97684
1.9671
1.98041
1.96935
1.96327
1.99517
1.99014
1.96757
1.95486
1.96106
1.94748
1.93751
1.92084
1.91426
1.90823
1.91776
1.92498
1.90685
1.89626
1.89966
1.86797
1.87312
1.87578
1.86148
1.84314
1.86394
1.87249
1.8982
1.88565
1.88025
1.89245
1.90126
1.8869
1.90218
1.90391
1.90944
1.88716
1.89514
1.89016
1.87782
1.87525
1.87066
1.87971
1.86779
1.86573
1.88407
1.87182
1.86218
1.85384
1.85297
1.84121
1.83929
1.85621
1.84736
1.84698
1.85675
1.86691
1.88303
1.89184
1.87787
1.87428
1.85976
1.8698
1.88296
1.86474
1.85832
1.83976
1.8378
1.84788
1.86192
1.83505
1.79346
1.81404
1.8146
1.81523
1.80311
1.80576
1.81127
1.82068
1.83316
1.82773
1.80772
1.79626
1.82003
1.82698
1.83047
1.82347
1.8144
1.79981
1.81909
1.81667
1.82525
1.82569
1.83114
1.83096
1.82314
1.82493
1.83473
1.81206
1.82481
1.81913
1.82161
1.81971
1.82695
1.82705
1.83641
1.81617
1.83937
1.84882
1.84353
1.84136
1.85775
1.8587
1.86531
1.83996
1.82726
1.83494
1.82478
1.82813
1.789
1.79866
1.80175
1.79628
1.78272
1.77847
1.77795
1.77387
1.76471
1.75396
1.76458
1.76949
1.76497
1.74656
1.73047
1.72431
1.73995
1.73626
1.73416
1.74224
1.75535
1.72966
1.74256
1.74904
1.75039
1.76185
1.7453
1.7293
1.73333
1.73591
1.74667
1.74217
1.7275
1.69752
1.69967
1.6885
1.70213
1.71649
1.70961
1.71416
1.70992
1.70871
1.71594
1.71475
1.72478
1.73992
1.73368
1.71968
1.72357
1.72687
1.71272
1.71232
1.71658
1.72212
1.72101
1.70699
1.68849
1.67834
1.69186
1.68113
1.68542
1.70066
1.70488
1.70267
1.69632
1.70234
1.70019
1.71405
1.69728
1.69709
1.70652
1.71538
1.71693
1.72391
1.73848
1.74388
1.73835
1.72439
1.73396
1.72246
1.73822
1.71834
1.72902
1.71863
1.71695
1.71778
1.71097
1.70748
1.69865
1.69951
1.68747
1.7063
1.68585
1.68127
1.68389
1.67706
1.67024
1.66887
1.66899
1.67401
1.66173
1.66369
1.66483
1.66128
1.67194
1.69574
1.68354
1.67685
1.66535
1.69515
1.68964
1.7088
1.70852
1.72969
1.73486
1.74967
1.7462
1.74307
1.72322
1.72844
1.74459
1.73301
1.75797
1.78776
1.78676
1.76623
1.75352
1.75009
1.75111
1.75792
1.74622
1.75764
1.74687
1.75869
1.75297
1.76812
1.77703
1.76791
1.77987
1.76791
1.7614
1.77065
1.77526
1.78003
1.77039
1.77827
1.7674
1.76927
1.77284
1.75686
1.74278
1.75485
1.75672
1.74857
1.74788
1.77282
1.77338
1.76552
1.78046
1.77753
1.7694
1.75647
1.7822
1.78641
1.80013
1.7936
1.78611
1.79234
1.76619
1.7886
1.77741
1.77545
1.78313
1.78049
1.78897
1.78895
1.78329
1.79728
1.79725
1.78898
1.78022
1.78623
1.78304
1.7655
1.77975
1.76467
1.76337
1.76906
1.75358
1.75857
1.74413
1.75384
1.76931
1.74291
1.74586
1.75615
1.7317
1.7531
1.76199
1.77836
1.78675
1.81426
1.78805
1.80274
1.78879
1.75715
1.75662
1.74981
1.74342
1.75141
1.76355
1.76407
1.76793
1.77562
1.75305
1.76002
1.75309
1.76507
1.7708
1.78162
1.77136
1.78967
1.77283
1.79306
1.79218
1.78099
1.77311
1.77726
1.77724
1.77644
1.78119
1.76624
1.77444
1.78843
1.80493
1.81129
1.7987
1.79839
1.79946
1.78421
1.7675
1.76131
1.76894
1.77666
1.79942
1.75531
1.75456
1.74535
1.74253
1.7456
1.73868
1.73227
1.7437
1.7388
1.7548
1.77657
1.78455
1.78709
1.76203
1.7675
1.77567
1.75552
1.75875
1.77122
1.78249
1.80127
1.79792
1.80842
1.79011
1.79677
1.79342
1.79136
1.78054
1.77692
1.79446
1.78146
1.78102
1.80157
1.81035
1.7804
1.79163
1.78682
1.77515
1.77679
1.79094
1.79258
1.79508
1.82278
1.81769
1.82192
1.80534
1.80778
1.82159
1.84933
1.83545
1.84916
1.85465
1.84165
1.86305
1.85805
1.85385
1.85297
1.8731
1.85658
1.85253
1.86044
1.8677
1.87692
1.85669
1.86083
1.85648
1.86566
1.85607
1.85586
1.86884
1.85945
1.85948
1.86678
1.85345
1.85835
1.86652
1.87666
1.90034
1.9134
1.89541
1.91566
1.91551
1.90498
1.90964
1.90807
1.89991
1.90677
1.90074
1.91903
1.90833
1.92646
1.94138
1.92637
1.92141
1.91354
1.91014
1.90376
1.8826
1.88492
1.87124
1.88621
1.87428
1.91058
1.89277
1.87747
1.8625
1.87026
1.87316
1.88096
1.86998
1.87353
1.90302
1.89772
1.90815
1.91096
1.90448
1.90344
1.90306
1.90938
1.92556
1.9225
1.91115
1.92045
1.91791
1.9119
1.91516
1.91227
1.92881
1.9141
1.91317
1.91667
1.91308
1.91068
1.91527
1.90686
1.90247
1.87415
1.87081
1.8795
1.87513
1.88696
1.87446
1.88293
1.87383
1.90691
1.91374
1.90221
1.89212
1.89724
1.89645
1.8941
1.91418
1.89545
1.88117
1.86978
1.85906
1.88092
1.88801
1.88577
1.89342
1.88699
1.88795
1.885
1.91791
1.88722
1.87811
1.86878
1.85858
1.85538
1.83514
1.82937
1.84388
1.83403
1.83426
1.82865
1.8584
1.83869
1.81924
1.83253
1.84247
1.85858
1.8453
1.85556
1.85192
1.8599
1.88045
1.86837
1.84845
1.83188
1.86394
1.86943
1.86173
1.84682
1.85258
1.86418
1.87609
1.87292
1.87135
1.85471
1.8598
1.84583
1.84363
1.85082
1.86045
1.85823
1.86231
1.86176
1.85234
1.85463
1.83189
1.82729
1.80458
1.79035
1.80022
1.81786
1.8214
1.83351
1.82488
1.81212
1.79599
1.81813
1.81844
1.81783
1.81615
1.8018
1.79206
1.80297
1.80977
1.78407
1.79292
1.79078
1.78896
1.76907
1.76832
1.76862
1.74188
1.76081
1.75155
1.73988
1.751
1.73817
1.74286
1.75825
1.77171
1.79133
1.79896
1.80693
1.79766
1.78939
1.78228
1.76539
1.77346
1.78952
1.79631
1.80604
1.79256
1.80127
1.79772
1.79314
1.7988
1.80692
1.81109
1.80924
1.78528
1.79036
1.80032
1.80012
1.79618
1.77474
1.76587
1.76653
1.76496
1.77618
1.78565
1.76477
1.77142
1.78103
1.77813
1.78672
1.79482
1.80015
1.82176
1.81861
1.80045
1.78265
1.79281
1.79795
1.79202
1.79739
1.79274
1.7908
1.79087
1.80475
1.80016
1.80542
1.81094
1.81914
1.79321
1.78226
1.80121
1.8057
1.81318
1.80447
1.80925
1.81231
1.82097
1.81269
1.80668
1.81796
1.80977
1.8203
1.80624
1.79745
1.78231
1.78413
1.79201
1.80603
1.83099
1.81577
1.82723
1.80787
1.81477
1.82924
1.8393
1.86139
1.84964
1.84211
1.86656
1.87179
1.86553
1.88188
1.87392
1.89171
1.90012
1.90282
1.88574
1.8946
1.8717
1.87763
1.86713
1.85803
1.87783
1.85675
1.8565
1.87202
1.85599
1.83948
1.84285
1.8476
1.86045
1.85843
1.87374
1.88742
1.89066
1.87774
1.8787
1.86371
1.86418
1.87263
1.88015
1.87576
1.88144
1.88189
1.86652
1.86364
1.86834
1.87958
1.87276
1.89233
1.88003
1.89161
1.88902
1.89647
1.89942
1.91029
1.93275
1.93409
1.94502
1.95806
1.94834
1.93454
1.94371
1.92916
1.94483
1.95851
1.95423
1.93679
1.91851
1.90971
1.91453
1.90143
1.91469
1.91186
1.90324
1.89443
1.91109
1.92253
1.94368
1.95655
1.94611
1.94705
1.92282
1.90918
1.88917
1.87583
1.88309
1.88337
1.87093
1.89411
1.88648
1.90408
1.93641
1.92525
1.93761
1.93297
1.94367
1.9164
1.9242
1.89728
1.90182
1.90748
1.93292
1.931
1.91917
1.9057
1.89972
1.90025
1.91123
1.90522
1.88873
1.89813
1.88022
1.89294
1.88187
1.89168
1.88671
1.87704
1.85994
1.86105
1.86227
1.8438
1.83706
1.85529
1.86324
1.86354
1.85732
1.86066
1.86036
1.86332
1.86272
1.87124
1.88651
1.87063
1.86423
1.87858
1.89899
1.87308
1.88538
1.8949
1.89454
1.91318
1.90504
1.92453
1.92156
1.89932
1.89287
1.88232
1.88466
1.89103
1.87894
1.87759
1.88652
1.88307
1.87404
1.86044
1.8558
1.8681
1.88904
1.89615
1.90085
1.89521
1.89981
1.92401
1.90618
1.92596
1.94093
1.92944
1.93879
1.93519
1.91067
1.90553
1.90166
1.90773
1.91242
1.92538
1.92273
1.90099
1.92025
1.91539
1.91256
1.92163
1.92538
1.93339
1.94045
1.9313
1.94801
1.98478
1.97896
1.97664
1.97158
1.95047
1.92993
1.9356
1.9449
1.94189
1.92171
1.91118
1.93168
1.92791
1.92595
1.92965
1.92659
1.94037
1.93381
1.94372
1.9225
1.93108
1.9443
1.93056
1.91042
1.91127
1.92373
1.88909
1.8959
1.8999
1.89598
1.89586
1.87283
1.90291
1.90615
1.89377
1.89319
1.90575
1.90709
1.8865
1.8817
1.87021
1.86753
1.85553
1.84891
1.85806
1.8606
1.86288
1.85717
1.84924
1.84254
1.83312
1.82996
1.82769
1.84006
1.84609
1.85246
1.85965
1.85099
1.8379
1.83557
1.82238
1.83587
1.83341
1.82423
1.83059
1.8182
1.82668
1.80996
1.7925
1.7906
1.78875
1.78971
1.78292
1.78229
1.76051
1.78257
1.78608
1.80448
1.80776
1.81593
1.81153
1.80651
1.81049
1.82143
1.84294
1.81668
1.82876
1.8241
1.81022
1.81889
1.81739
1.80106
1.79704
1.80948
1.792
1.79934
1.778
1.77086
1.77388
1.78522
1.77916
1.77861
1.77333
1.78279
1.7762
1.77481
1.79135
1.77316
1.78213
1.75757
1.76389
1.77202
1.78604
1.76595
1.77717
1.77855
1.78041
1.77356
1.77617
1.76037
1.77142
1.77273
1.76861
1.78093
1.75668
1.76769
1.78282
1.77378
1.78274
1.75826
1.75426
1.7616
1.77422
1.76651
1.7651
1.7629
1.76564
1.77769
1.77895
1.76843
1.76567
1.76421
1.76283
1.76714
1.75272
1.76125
1.75664
1.77681
1.77427
1.76446
1.77127
1.75301
1.76125
1.77687
1.78985
1.78559
1.78412
1.80316
1.77792
1.77902
1.77113
1.77787
1.76967
1.75799
1.75075
1.7695
1.75212
1.77126
1.74593
1.74724
1.75675
1.75005
1.75359
1.74258
1.73992
1.75116
1.75622
1.74276
1.75686
1.77236
1.78207
1.77345
1.76399
1.77333
1.76932
1.78256
1.78551
1.79156
1.78562
1.80243
1.78602
1.78683
1.79186
1.78919
1.78539
1.7746
1.78774
1.78843
1.78781
1.78652
1.76583
1.76133
1.76145
1.7542
1.78262
1.78443
1.79268
1.81526
1.79858
1.81412
1.83108
1.81551
1.81719
1.82086
1.82662
1.82678
1.829
1.84497
1.8571
1.84961
1.86332
1.85605
1.85211
1.83982
1.82882
1.81747
1.82001
1.81028
1.80829
1.80896
1.80274
1.82501
1.83727
1.81823
1.83016
1.82009
1.83438
1.82968
1.82224
1.82119
1.83017
1.83515
1.82828
1.83784
1.82916
1.82457
1.8297
1.84262
1.83788
1.83324
1.84291
1.83549
1.83878
1.83847
1.841
1.85583
1.85218
1.86131
1.85159
1.86611
1.85982
1.8476
1.84633
1.84433
1.8525
1.85885
1.84858
1.83751
1.83736
1.84059
1.84018
1.84783
1.85052
1.87856
1.87325
1.8758
1.8885
1.90057
1.88344
1.86731
1.86333
1.87803
1.89034
1.89605
1.91422
1.90695
1.90834
1.89255
1.88124
1.871
1.85111
1.85039
1.85624
1.88958
1.87448
1.90248
1.88953
1.88002
1.88199
1.86748
1.87543
1.875
1.89204
1.8947
1.90122
1.88133
1.88167
1.9083
1.91303
1.9201
1.91977
1.88872
1.89663
1.88621
1.87014
1.87193
1.88356
1.86025
1.8702
1.87442
1.88728
1.90206
1.88429
1.87754
1.87827
1.85679
1.86587
1.87728
1.88092
1.8997
1.92549
1.94553
1.95713
1.94799
1.94008
1.96269
1.95609
1.96616
1.98434
1.99174
1.99444
1.98577
1.99858
1.97622
1.96422
1.9653
1.98206
1.98779
1.96216
1.9726
1.9705
1.98126
1.97956
1.96782
1.97571
1.93335
1.96175
1.94536
1.96295
1.97783
1.96092
1.93193
1.94519
1.96887
1.94677
1.93436
1.94835
1.96613
1.96291
1.94737
1.92717
1.94708
1.95598
1.94518
1.94468
1.92576
1.93315
1.92616
1.93499
1.92589
1.96787
1.96875
1.97033
1.95593
1.95018
1.94564
2.00205
1.99744
1.97454
1.97221
1.96443
1.97975
1.99616
1.96428
1.98505
1.98219
1.9739
1.99449
2.01383
2.03131
2.02337
1.96827
1.97116
1.97341
1.97609
1.97492
2.01625
2.00843
2.00114
1.99881
2.01031
2.02456
2.01592
2.0242
2.03492
2.04004
2.045
2.05937
2.06977
2.06491
2.06235
2.05511
2.06104
2.03486
2.01968
2.02484
2.0452
2.05359
2.04761
2.03178
2.00559
1.99235
1.99426
1.99921
2.01338
2.00568
2.02032
2.03378
2.0262
2.03087
2.03083
2.02219
2.02313
2.00656
2.01642
2.02648
1.99092
2.00121
1.97707
1.96572
1.97927
1.98283
1.97658
1.9797
1.98538
1.97913
1.98747
1.99661
1.97253
1.97205
1.98131
1.96795
1.98152
1.99101
1.98991
1.98567
1.98464
1.99734
2.00229
2.01698
2.01889
2.00112
2.00032
2.01655
2.0065
2.0118
1.97944
1.97614
1.96505
1.98213
1.97177
1.96622
1.95219
1.96823
1.98061
1.98084
1.97751
2.01206
1.99112
1.97437
1.99051
1.98419
1.96555
1.97209
1.96438
1.97441
1.95734
1.97054
1.96514
1.96949
1.97689
1.95572
1.95732
1.97053
1.9986
2.0323
2.01766
2.02037
1.98884
1.97937
2.00083
2.00361
2.02532
2.01868
2.00222
2.01098
2.0147
2.01557
2.00945
1.98858
1.97116
1.95173
1.9493
1.94103
1.95192
1.93821
1.95416
1.94168
1.9376
1.94595
1.94692
1.94148
1.96291
1.96385
1.96851
1.9817
1.97421
1.99656
2.00429
2.02996
2.02237
2.03228
2.0406
2.03699
2.02077
2.01373
2.00312
2.00296
2.02908
2.01508
2.02776
2.03044
2.02811
2.03307
2.04348
2.03849
2.07515
2.05739
2.06319
2.07348
2.05693
2.05859
2.03613
2.05382
2.04488
2.01202
2.00819
2.02417
2.00655
2.01867
2.01083
2.00186
1.99935
1.99628
2.00933
2.01611
2.03407
2.04787
2.03327
2.01893
2.01583
2.00555
1.99939
2.03671
2.03303
1.98417
1.97548
1.97184
1.97084
1.96601
1.95967
1.95702
1.98187
1.97897
1.97005
1.9777
1.96998
1.94832
1.94242
1.93268
1.95298
1.93375
1.9294
1.9086
1.92261
1.9069
1.92641
1.91267
1.909
1.90843
1.91482
1.91361
1.91534
1.92066
1.93035
1.93088
1.9467
1.92621
1.93245
1.9254
1.93487
1.93052
1.94884
1.92507
1.94287
1.96047
1.96252
1.94161
1.93447
1.9298
1.91037
1.90044
1.89317
1.8929
1.87745
1.89429
1.90326
1.87668
1.8645
1.85053
1.85339
1.8446
1.85135
1.85153
1.8361
1.84965
1.8407
1.83299
1.82014
1.81943
1.84803
1.84152
1.82813
1.80933
1.81819
1.81966
1.81529
1.80343
1.80943
1.80432
1.78327
1.78436
1.77414
1.77324
1.76214
1.76956
1.76154
1.75437
1.75159
1.75454
1.74683
1.75766
1.7543
1.76071
1.76884
1.7791
1.79689
1.78759
1.80638
1.78946
1.7997
1.78455
1.76636
1.75754
1.76642
1.7723
1.77577
1.76194
1.7833
1.76489
1.77046
1.78338
1.77646
1.75084
1.7705
1.76745
1.77207
1.76394
1.74418
1.7397
1.74042
1.74127
1.74476
1.72818
1.72294
1.72963
1.72651
1.71898
1.71334
1.7094
1.6998
1.6974
1.69568
1.71398
1.72415
1.72152
1.725
1.7112
1.70364
1.69295
1.68229
1.69168
1.68175
1.69732
1.69506
1.70724
1.70882
1.71416
1.70248
1.7109
1.70224
1.70425
1.71289
1.71121
1.70322
1.71118
1.70374
1.70029
1.70445
1.71098
1.70327
1.69226
1.68048
1.69494
1.70172
1.68023
1.68594
1.6841
1.68553
1.67492
1.69044
1.68159
1.66822
1.66509
1.65275
1.64274
1.66126
1.67221
1.67957
1.68556
1.6787
1.67017
1.66311
1.68464
1.68027
1.66605
1.65909
1.66958
1.67495
1.65386
1.6578
1.65058
1.66101
1.65323
1.6534
1.67208
1.66908
1.66624
1.66129
1.66532
1.65033
1.66025
1.66482
1.65361
1.66111
1.66022
1.66379
1.65429
1.64251
1.64441
1.64952
1.66778
1.67017
1.66897
1.68476
1.68015
1.6725
1.67515
1.67361
1.65461
1.65713
1.6557
1.6512
1.649
1.63993
1.6409
1.64616
1.64625
1.64976
1.63732
1.63122
1.63555
1.63602
1.64779
1.651
1.63998
1.65101
1.64565
1.65754
1.63763
1.64527
1.64803
1.64148
1.65179
1.65081
1.64443
1.65359
1.65431
1.65738
1.67065
1.68062
1.66557
1.66406
1.67552
1.65483
1.66595
1.66936
1.65514
1.65193
1.65287
1.65475
1.65095
1.67132
1.6691
1.66026
1.67088
1.66583
1.65078
1.64724
1.64817
1.65892
1.65237
1.64871
1.65742
1.66234
1.63698
1.63965
1.65104
1.64239
1.64029
1.6456
1.65355
1.65106
1.64825
1.64785
1.65276
1.66088
1.65286
1.65953
1.6594
1.66102
1.65771
1.67823
1.67828
1.685
1.67762
1.6585
1.66204
1.66518
1.67116
1.64287
1.6554
1.64326
1.66258
1.65394
1.65162
1.6492
1.63071
1.64168
1.63557
1.64044
1.63188
1.62794
1.62519
1.62659
1.63784
1.61776
1.61811
1.61543
1.61086
1.61209
1.61617
1.63317
1.62849
1.63679
1.64272
1.63305
1.6289
1.63691
1.62767
1.6273
1.63248
1.64417
1.64128
1.64739
1.63799
1.65152
1.65346
1.64741
1.63576
1.64184
1.65794
1.66423
1.6688
1.6721
1.67867
1.67629
1.66017
1.63764
1.64915
1.6575
1.66034
1.66899
1.67497
1.67908
1.69261
1.68249
1.6981
1.69292
1.67791
1.68991
1.68275
1.6928
1.70037
1.70123
1.7107
1.7094
1.69745
1.67872
1.6694
1.6753
1.673
1.68752
1.68023
1.67517
1.68239
1.69135
1.69316
1.70076
1.68182
1.69761
1.71696
1.71507
1.70404
1.68478
1.69865
1.68101
1.67393
1.6694
1.67498
1.69691
1.68259
1.66594
1.65177
1.65027
1.64349
1.64917
1.64367
1.62782
1.652
1.64684
1.63596
1.65202
1.65557
1.64853
1.64775
1.64857
1.64571
1.64512
1.64352
1.6521
1.6543
1.66027
1.64738
1.64824
1.63783
1.63133
1.6214
1.6282
1.61064
1.59234
1.596
1.59818
1.59989
1.60022
1.63593
1.62441
1.63921
1.6342
1.64821
1.62705
1.6449
1.6422
1.6493
1.64131
1.66047
1.65354
1.66742
1.66422
1.6695
1.66852
1.66984
1.65178
1.66305
1.63872
1.65494
1.65676
1.66969
1.66928
1.67051
1.65605
1.65567
1.65658
1.67317
1.66265
1.64932
1.66468
1.66748
1.67155
1.67249
1.66921
1.66969
1.6637
1.65781
1.65944
1.65539
1.66504
1.68419
1.68508
1.6688
1.67471
1.68625
1.68465
1.67564
1.67136
1.67406
1.66836
1.68303
1.65838
1.68324
1.66496
1.65763
1.65242
1.65456
1.66583
1.65623
1.65676
1.67354
1.67931
1.67023
1.67685
1.67928
1.6972
1.69194
1.68736
1.70074
1.68284
1.67653
1.68208
1.67837
1.69215
1.68895
1.68591
1.68206
1.66914
1.66624
1.67776
1.68005
1.66945
1.68231
1.67041
1.67549
1.68263
1.65048
1.66099
1.66546
1.65884
1.67876
1.66164
1.6503
1.65558
1.635
1.62084
1.62729
1.61975
1.64504
1.66512
1.66598
1.66653
1.65956
1.66195
1.66707
1.6773
1.66402
1.68118
1.6738
1.66236
1.66499
1.65648
1.6664
1.66268
1.65158
1.651
1.66862
1.658
1.66576
1.68211
1.69084
1.70557
1.68956
1.69108
1.71471
1.69301
1.67009
1.67588
1.65994
1.66226
1.64528
1.65377
1.65005
1.65525
1.66967
1.65411
1.62669
1.62695
1.63609
1.63749
1.63051
1.63736
1.62904
1.63249
1.6435
1.63346
1.63332
1.61171
1.63016
1.63181
1.61901
1.61793
1.62652
1.63339
1.62743
1.62426
1.64879
1.63633
1.64731
1.65515
1.64498
1.64116
1.6493
1.64606
1.65121
1.64003
1.61178
1.63358
1.64104
1.64429
1.62756
1.63176
1.6444
1.63713
1.63865
1.62564
1.63628
1.64229
1.64283
1.62462
1.62209
1.62782
1.61888
1.6235
1.60892
1.61142
1.63349
1.6358
1.65559
1.66741
1.6675
1.66451
1.65213
1.68042
1.68825
1.6695
1.65731
1.66925
1.65105
1.6531
1.6477
1.64999
1.65227
1.66133
1.66739
1.65466
1.66731
1.6611
1.65334
1.66756
1.67556
1.66055
1.66844
1.65609
1.65832
1.65829
1.65794
1.6589
1.6472
1.66155
1.65769
1.63947
1.64841
1.63617
1.63504
1.65266
1.6611
1.6571
1.65165
1.63991
1.65191
1.66084
1.66623
1.67393
1.67553
1.66564
1.67709
1.66765
1.68029
1.68734
1.67786
1.68219
1.68429
1.69641
1.69216
1.6977
1.69557
1.70271
1.69242
1.69722
1.71477
1.70767
1.72327
1.71534
1.71509
1.70582
1.71226
1.69098
1.70575
1.69999
1.69279
1.68992
1.67383
1.67703
1.666
1.68189
1.67064
1.67186
1.66751
1.66843
1.67514
1.67541
1.67287
1.66977
1.6716
1.66379
1.65958
1.64391
1.67038
1.64852
1.65759
1.65579
1.65284
1.6574
1.64351
1.65853
1.62805
1.64901
1.66601
1.67929
1.67781
1.67849
1.68691
1.66905
1.67522
1.67659
1.6758
1.67162
1.67849
1.67345
1.68214
1.6871
1.66664
1.66163
1.67261
1.65607
1.67025
1.68168
1.67482
1.68013
1.68774
1.68203
1.69476
1.67286
1.65678
1.66281
1.6635
1.66067
1.66242
1.66681
1.65569
1.6417
1.63696
1.64242
1.62082
1.63321
1.62595
1.63537
1.62388
1.64338
1.65015
1.64487
1.6435
1.63282
1.63064
1.63299
1.64019
1.64262
1.64787
1.64201
1.64093
1.64197
1.65454
1.6664
1.67521
1.6748
1.66883
1.66139
1.67053
1.66438
1.66778
1.67886
1.67063
1.68772
1.671
1.66964
1.67648
1.66368
1.64955
1.67575
1.66124
1.64845
1.64918
1.64739
1.66703
1.64193
1.64257
1.64455
1.62828
1.64614
1.64811
1.64192
1.65452
1.6552
1.65586
1.64665
1.6321
1.63615
1.62882
1.63056
1.61996
1.63442
1.64268
1.62971
1.62484
1.63109
1.6334
1.63549
1.6583
1.655
1.6591
1.687
1.67355
1.69097
1.66538
1.67008
1.68203
1.69041
1.68622
1.69592
1.70694
1.70022
1.69288
1.71063
1.72744
1.71917
1.70446
1.69099
1.69788
1.67927
1.68978
1.70101
1.70127
1.69928
1.70006
1.70093
1.69625
1.69842
1.70333
1.70477
1.68831
1.69745
1.70161
1.69638
1.67588
1.68775
1.69027
1.6962
1.69821
1.70798
1.70912
1.70737
1.71351
1.71364
1.69856
1.6917
1.69687
1.6992
1.70628
1.71041
1.67647
1.66906
1.68714
1.68124
1.67256
1.68389
1.68135
1.68309
1.68026
1.67955
1.68601
1.68866
1.67276
1.67511
1.67694
1.68349
1.68066
1.68337
1.69099
1.68671
1.70176
1.69911
1.71323
1.69047
1.67462
1.68135
1.68599
1.68853
1.68962
1.71378
1.71284
1.70739
1.69304
1.70724
1.70714
1.68988
1.68013
1.69783
1.68201
1.67837
1.6741
1.67333
1.68055
1.6941
1.69523
1.69692
1.69412
1.69
1.66698
1.66613
1.69323
1.6806
1.67121
1.6692
1.69321
1.69025
1.68562
1.69776
1.70825
1.68805
1.6832
1.67327
1.66397
1.63293
1.64895
1.6283
1.66159
1.66182
1.65832
1.64736
1.64842
1.64957
1.64605
1.64627
1.63786
1.63805
1.64223
1.6555
1.66216
1.65992
1.66854
1.66728
1.6645
1.64987
1.66599
1.66489
1.6698
1.68883
1.67689
1.68737
1.69948
1.67982
1.68784
1.6996
1.68512
1.67696
1.67317
1.69722
1.69303
1.67264
1.67154
1.66412
1.6822
1.67284
1.67705
1.6628
1.67836
1.68094
1.68311
1.68445
1.6791
1.67505
1.68246
1.70542
1.71385
1.70015
1.71386
1.71216
1.70892
1.69508
1.69143
1.69511
1.70096
1.70814
1.69782
1.7044
1.69563
1.68641
1.68821
1.68769
1.67598
1.68718
1.70012
1.70067
1.70236
1.70392
1.70681
1.69563
1.70669
1.69135
1.70047
1.70706
1.70976
1.70584
1.69819
1.69742
1.70449
1.69743
1.69943
1.70313
1.70162
1.69093
1.70097
1.70057
1.68802
1.6729
1.67588
1.68406
1.67367
1.68465
1.67614
1.68297
1.69108
1.68592
1.68017
1.68362
1.69613
1.69283
1.69111
1.70755
1.69619
1.70105
1.70451
1.69904
1.68954
1.70736
1.68926
1.68732
1.69643
1.68099
1.69082
1.70079
1.69444
1.68309
1.68214
1.70377
1.7018
1.7006
1.70319
1.69283
1.70409
1.68952
1.69174
1.6956
1.69754
1.7087
1.69832
1.69358
1.70574
1.69995
1.70231
1.69164
1.69203
1.68911
1.70291
1.70522
1.6815
1.67938
1.67989
1.69206
1.69252
1.67868
1.68322
1.66447
1.68361
1.68813
1.68747
1.66926
1.66921
1.669
1.66223
1.6538
1.67929
1.66213
1.66783
1.66068
1.66538
1.66573
1.65994
1.66856
1.65723
1.65585
1.6393
1.65668
1.64613
1.64615
1.63259
1.63688
1.62535
1.63237
1.63428
1.64102
1.64472
1.64422
1.63717
1.64184
1.65615
1.67328
1.67273
1.67078
1.68114
1.66634
1.66059
1.66486
1.65881
1.6495
1.6527
1.63328
1.61797
1.63723
1.63968
1.64032
1.64828
1.64858
1.64222
1.63282
1.63284
1.62493
1.63374
1.63813
1.65786
1.6554
1.65502
1.66272
1.67022
1.66872
1.65793
1.66792
1.68612
1.68503
1.69282
1.69417
1.67382
1.67453
1.66184
1.66404
1.65221
1.65689
1.66049
1.67194
1.65489
1.66472
1.67495
1.65952
1.67161
1.65884
1.65599
1.66899
1.66428
1.66301
1.65899
1.64778
1.65907
1.65613
1.66543
1.66893
1.66553
1.66581
1.66058
1.65767
1.6564
1.64815
1.63838
1.64839
1.64225
1.6594
1.63664
1.63517
1.64428
1.65779
1.65581
1.65031
1.66302
1.63689
1.64667
1.65284
1.62698
1.63747
1.64914
1.64504
1.64791
1.65446
1.65049
1.6586
1.65722
1.67297
1.68089
1.66893
1.67076
1.66267
1.67243
1.65834
1.66558
1.66988
1.67575
1.69982
1.70215
1.69856
1.69613
1.6958
1.70623
1.71244
1.72957
1.73082
1.7316
1.72113
1.71972
1.71081
1.69055
1.69167
1.69366
1.69997
1.69929
1.69342
1.69568
1.68608
1.68812
1.67931
1.68141
1.66391
1.66409
1.64248
1.64212
1.64804
1.64125
1.62393
1.6312
1.6119
1.60712
1.60718
1.60622
1.60152
1.60596
1.61015
1.60271
1.61645
1.62223
1.6153
1.62411
1.61712
1.59935
1.60036
1.59778
1.5997
1.60452
1.59697
1.58904
1.56678
1.55779
1.56783
1.56166
1.56151
1.54569
1.55182
1.55173
1.53752
1.55052
1.56602
1.57049
1.56163
1.56129
1.56456
1.5587
1.56879
1.56078
1.56233
1.5774
1.55565
1.55893
1.54844
1.55193
1.54311
1.53596
1.5321
1.53694
1.53252
1.54621
1.54848
1.55907
1.54814
1.54554
1.54128
1.53238
1.55345
1.55402
1.55959
1.55722
1.58964
1.59811
1.5922
1.59847
1.60879
1.60371
1.58633
1.59233
1.60228
1.59877
1.58762
1.57158
1.5709
1.5808
1.59064
1.5933
1.5996
1.57786
1.5818
1.59957
1.58715
1.59356
1.59961
1.58226
1.5686
1.5544
1.56993
1.56842
1.56653
1.58133
1.57953
1.57884
1.5774
1.57323
1.56872
1.56941
1.56171
1.57928
1.57368
1.55818
1.5671
1.57639
1.57807
1.58049
1.57459
1.57753
1.58113
1.588
1.58386
1.57618
1.57927
1.56733
1.57154
1.5542
1.56835
1.56077
1.56788
1.55547
1.5576
1.566
1.56463
1.57661
1.57279
1.57798
1.57426
1.56955
1.5618
1.5669
1.56761
1.56756
1.5739
1.57548
1.56034
1.5799
1.57221
1.56627
1.56826
1.57908
1.58468
1.58077
1.58635
1.5785
1.57963
1.58206
1.56533
1.56647
1.58359
1.57189
1.58376
1.59294
1.60627
1.59888
1.5999
1.61444
1.60615
1.60444
1.58999
1.59466
1.60688
1.62169
1.61727
1.61996
1.63032
1.60907
1.60111
1.59693
1.60463
1.60333
1.61606
1.61646
1.62759
1.61686
1.60297
1.5878
1.60864
1.60266
1.60788
1.59971
1.59884
1.61608
1.60893
1.60592
1.61939
1.61674
1.61645
1.61372
1.60256
1.59929
1.60067
1.59855
1.59731
1.60906
1.60367
1.609
1.6077
1.6099
1.59098
1.59973
1.60368
1.61033
1.62548
1.61742
1.6256
1.63845
1.6402
1.64109
1.62824
1.64011
1.64418
1.63709
1.61959
1.6255
1.62889
1.6255
1.62816
1.62523
1.61577
1.61045
1.62146
1.61504
1.61663
1.62669
1.60865
1.59809
1.60731
1.60855
1.59418
1.60624
1.59704
1.5931
1.60337
1.59776
1.59992
1.59325
1.59043
1.59706
1.60666
1.59764
1.59837
1.59626
1.58224
1.59036
1.5911
1.61073
1.59857
1.58441
1.58154
1.58556
1.58937
1.57691
1.58676
1.6016
1.59584
1.60109
1.60302
1.58355
1.58747
1.59146
1.5833
1.58522
1.58215
1.56713
1.56518
1.56619
1.56525
1.57215
1.58344
1.59663
1.60324
1.60249
1.6102
1.60959
1.61308
1.63183
1.62783
1.64277
1.62114
1.61719
1.62919
1.62044
1.62399
1.61407
1.61184
1.59256
1.59293
1.58691
1.57967
1.58354
1.58959
1.60794
1.62399
1.62263
1.62368
1.61968
1.60569
1.61735
1.6315
1.61633
1.61504
1.63105
1.6161
1.60921
1.59389
1.60949
1.61892
1.60921
1.61086
1.62299
1.63092
1.61803
1.61547
1.62201
1.61854
1.61433
1.61503
1.61485
1.61447
1.62591
1.6153
1.60885
1.61221
1.61564
1.6147
1.62415
1.61406
1.62569
1.62822
1.62676
1.61634
1.61182
1.61078
1.6217
1.62691
1.63438
1.62493
1.61311
1.61117
1.61507
1.59233
1.59943
1.59083
1.59056
1.59001
1.59573
1.58835
1.59089
1.59511
1.58538
1.58261
1.5855
1.58775
1.60619
1.60799
1.61576
1.60897
1.61522
1.61131
1.61835
1.61761
1.61518
1.6261
1.62578
1.64508
1.65975
1.66704
1.67716
1.67287
1.68252
1.66463
1.65951
1.64802
1.66181
1.66421
1.66706
1.64993
1.65484
1.66405
1.67095
1.66363
1.6576
1.65234
1.65057
1.64832
1.64581
1.63433
1.64134
1.64079
1.64147
1.6199
1.61116
1.62223
1.62528
1.62208
1.60416
1.61283
1.62528
1.62606
1.62746
1.61396
1.62316
1.62846
1.64668
1.6488
1.64638
1.65078
1.64564
1.63413
1.62846
1.6214
1.62543
1.62759
1.62282
1.62014
1.61468
1.62069
1.62623
1.62834
1.62186
1.64089
1.63712
1.65144
1.65675
1.66935
1.66313
1.66142
1.67081
1.66582
1.65381
1.64017
1.64663
1.64128
1.65138
1.64538
1.6492
1.64053
1.64673
1.64402
1.64493
1.63612
1.63352
1.63776
1.63818
1.63022
1.65798
1.65917
1.66983
1.66561
1.66236
1.67284
1.67247
1.66449
1.66528
1.6779
1.66895
1.6635
1.66668
1.66841
1.68952
1.67304
1.66446
1.66129
1.67455
1.67303
1.66742
1.65599
1.66223
1.66212
1.66609
1.65158
1.65033
1.65041
1.64416
1.63852
1.64596
1.63822
1.64827
1.66048
1.66192
1.64324
1.636
1.64281
1.6363
1.6433
1.64782
1.63297
1.64377
1.65076
1.6262
1.63936
1.65227
1.64912
1.64126
1.63292
1.62776
1.64014
1.64886
1.6364
1.6398
1.63473
1.61964
1.6209
1.62612
1.60994
1.62717
1.61183
1.59947
1.6027
1.60056
1.60436
1.602
1.60714
1.5898
1.60053
1.58777
1.58658
1.59557
1.58647
1.5775
1.56631
1.56462
1.55251
1.56216
1.55764
1.56008
1.56308
1.56702
1.56324
1.56221
1.56629
1.54428
1.54419
1.55011
1.53956
1.55027
1.54136
1.56104
1.55292
1.56689
1.56136
1.56496
1.56982
1.56316
1.57657
1.56103
1.56523
1.56606
1.57212
1.57434
1.57684
1.57336
1.5784
1.59802
1.60318
1.59793
1.60636
1.62621
1.61762
1.61542
1.60242
1.60133
1.61215
1.60952
1.61448
1.62379
1.61918
1.64203
1.64038
1.63925
1.63755
1.6324
1.63234
1.62538
1.62064
1.60526
1.60804
1.6216
1.61993
1.63537
1.64509
1.64135
1.65084
1.65474
1.65863
1.65443
1.66161
1.65938
1.65097
1.65253
1.63638
1.6275
1.61221
1.59907
1.61973
1.62211
1.61407
1.61883
1.61327
1.60426
1.60208
1.60243
1.60162
1.59378
1.61726
1.62581
1.62455
1.62668
1.61194
1.61607
1.6133
1.61014
1.64
1.63011
1.63045
1.62644
1.63477
1.61714
1.63215
1.63424
1.63142
1.635
1.63488
1.64062
1.63043
1.64656
1.63925
1.65068
1.62861
1.63436
1.61691
1.61265
1.60942
1.60661
1.60193
1.60148
1.60189
1.59387
1.60359
1.58953
1.59398
1.60152
1.60656
1.60741
1.58989
1.58111
1.59451
1.57803
1.57255
1.5635
1.57519
1.57555
1.56909
1.5672
1.56688
1.5689
1.55642
1.56227
1.55563
1.56587
1.56479
1.57961
1.56964
1.57541
1.58024
1.56928
1.56991
1.56895
1.57518
1.57406
1.59192
1.58176
1.57362
1.57535
1.57574
1.57706
1.55436
1.56542
1.57014
1.56327
1.56344
1.58229
1.58521
1.58238
1.57254
1.57713
1.57754
1.57375
1.57727
1.56788
1.55749
1.55258
1.56247
1.55646
1.55059
1.55429
1.55207
1.5626
1.5655
1.56088
1.55231
1.55506
1.56443
1.55863
1.55399
1.56312
1.55643
1.56542
1.57162
1.55442
1.55681
1.55026
1.54728
1.55338
1.54044
1.54359
1.53684
1.53807
1.54301
1.55843
1.5471
1.53962
1.52762
1.54047
1.54644
1.55502
1.55159
1.55257
1.5553
1.56848
1.55859
1.56659
1.56296
1.55527
1.55757
1.56689
1.57195
1.56527
1.57155
1.57571
1.57267
1.56292
1.56242
1.55589
1.55684
1.55123
1.55851
1.53797
1.54922
1.54231
1.53206
1.54156
1.55216
1.53985
1.53088
1.53188
1.55171
1.55429
1.5502
1.55442
1.5478
1.55426
1.55268
1.55139
1.56073
1.5615
1.55946
1.5606
1.5638
1.55377
1.56147
1.5606
1.57675
1.56668
1.5582
1.54958
1.54174
1.55856
1.54678
1.52384
1.5258
1.53387
1.53437
1.53909
1.54317
1.53808
1.5382
1.53417
1.53781
1.55039
1.5492
1.56285
1.56263
1.56792
1.55901
1.57777
1.57851
1.58066
1.56067
1.54893
1.55232
1.55091
1.55922
1.56777
1.55294
1.56606
1.56646
1.57982
1.57322
1.55514
1.54087
1.55923
1.56292
1.53513
1.53242
1.53314
1.54242
1.5489
1.54939
1.53309
1.527
1.52692
1.53755
1.55134
1.54955
1.53696
1.53546
1.53741
1.53907
1.53889
1.52981
1.52694
1.53166
1.53758
1.53658
1.53011
1.54283
1.53866
1.53937
1.53787
1.54477
1.5393
1.53692
1.53774
1.5425
1.55071
1.54432
1.5379
1.54325
1.54006
1.55117
1.53066
1.54143
1.54456
1.54446
1.54468
1.54977
1.54678
1.54218
1.54114
1.55501
1.56514
1.55739
1.55096
1.55037
1.5597
1.56703
1.56551
1.55905
1.54491
1.55269
1.55429
1.55479
1.55587
1.56784
1.57384
1.56328
1.55313
1.55279
1.55285
1.53014
1.5398
1.54131
1.5446
1.54401
1.54432
1.54526
1.55201
1.54011
1.53524
1.54276
1.55454
1.56488
1.55946
1.56385
1.56169
1.56281
1.56298
1.56318
1.5677
1.57197
1.56391
1.56365
1.56919
1.55592
1.56568
1.56414
1.5763
1.57847
1.57831
1.56552
1.56184
1.58402
1.57414
1.57114
1.56801
1.58167
1.57449
1.57614
1.57422
1.56928
1.56359
1.56619
1.56012
1.56002
1.56149
1.56557
1.57492
1.57596
1.5734
1.5724
1.55546
1.55939
1.55911
1.55438
1.56293
1.57323
1.56036
1.55926
1.55503
1.55917
1.55925
1.56349
1.5609
1.57024
1.58324
1.57919
1.59784
1.58745
1.58256
1.58999
1.58153
1.5976
1.59436
1.57947
1.5869
1.57817
1.58931
1.58345
1.5849
1.59634
1.57946
1.58698
1.57179
1.58475
1.57467
1.55703
1.57575
1.57577
1.58063
1.56856
1.57275
1.57508
1.55624
1.54988
1.54541
1.54497
1.55888
1.55983
1.55586
1.54086
1.54562
1.54608
1.5351
1.51476
1.51609
1.52189
1.51704
1.51696
1.51808
1.51281
1.5152
1.52224
1.52657
1.52939
1.53616
1.53208
1.53786
1.52481
1.53844
1.5293
1.52488
1.52741
1.53458
1.54889
1.55014
1.54596
1.54167
1.54506
1.53375
1.5553
1.55881
1.55481
1.55704
1.55375
1.57287
1.5473
1.54494
1.55591
1.54784
1.53527
1.54284
1.5503
1.56072
1.57173
1.56562
1.57215
1.58726
1.58063
1.56624
1.57145
1.57048
1.57218
1.56976
1.57917
1.58843
1.57943
1.57816
1.5803
1.56627
1.56143
1.58328
1.57715
1.59104
1.58361
1.58379
1.59735
1.61069
1.60409
1.58576
1.57352
1.58174
1.58834
1.58294
1.57231
1.56797
1.58031
1.55771
1.56861
1.57212
1.58376
1.5806
1.58482
1.5843
1.58749
1.57871
1.57201
1.58068
1.58658
1.60646
1.60178
1.60768
1.58988
1.59791
1.59186
1.59237
1.5817
1.5843
1.58812
1.57951
1.57527
1.56402
1.57193
1.58281
1.59131
1.57989
1.56966
1.5654
1.5616
1.56155
1.57626
1.58218
1.56918
1.56829
1.55394
1.55858
1.55479
1.59146
1.60364
1.59579
1.5993
1.60695
1.59049
1.61221
1.62397
1.62276
1.6104
1.62078
1.62157
1.62282
1.60877
1.60173
1.6133
1.61417
1.61046
1.60993
1.61074
1.61279
1.62938
1.61453
1.61236
1.60996
1.62228
1.6089
1.61712
1.61493
1.61152
1.6141
1.606
1.60832
1.59416
1.592
1.59961
1.59538
1.59037
1.58826
1.58639
1.59766
1.59565
1.60047
1.59721
1.60254
1.59278
1.60796
1.60315
1.60236
1.59326
1.62596
1.62508
1.63235
1.6335
1.63285
1.62141
1.63545
1.64507
1.64947
1.65166
1.64369
1.64606
1.65044
1.64915
1.64742
1.656
1.63633
1.64161
1.63509
1.64245
1.63614
1.62366
1.62899
1.6113
1.63255
1.63695
1.64578
1.65583
1.65406
1.64365
1.63681
1.65925
1.64707
1.63973
1.63247
1.62732
1.62356
1.62816
1.62416
1.63225
1.63424
1.63607
1.64072
1.64183
1.62929
1.62373
1.62696
1.62513
1.63546
1.64439
1.64064
1.64762
1.62694
1.62178
1.62228
1.61408
1.62375
1.63724
1.62675
1.64453
1.66337
1.6583
1.65293
1.66503
1.66534
1.64194
1.64211
1.64772
1.64459
1.64519
1.65519
1.64652
1.64425
1.64147
1.64464
1.65923
1.62679
1.6444
1.64827
1.6514
1.64643
1.65281
1.66508
1.66593
1.65427
1.6578
1.64257
1.64681
1.63794
1.63624
1.61788
1.6172
1.61087
1.61068
1.61691
1.61921
1.62165
1.61859
1.62887
1.62069
1.61085
1.6058
1.59609
1.58853
1.59246
1.58222
1.60175
1.59641
1.59413
1.58898
1.5879
1.59608
1.588
1.60014
1.59661
1.58708
1.59643
1.60625
1.60723
1.59078
1.59415
1.5972
1.59706
1.58343
1.59362
1.593
1.60948
1.59985
1.59103
1.59596
1.60387
1.60142
1.57824
1.58439
1.61159
1.59807
1.59963
1.59713
1.58033
1.56877
1.58482
1.5968
1.59801
1.60027
1.60236
1.59393
1.60608
1.59286
1.57945
1.58154
1.57523
1.58854
1.59306
1.58295
1.58461
1.58883
1.57381
1.5666
1.57276
1.56753
1.57696
1.56792
1.5682
1.5689
1.58042
1.56925
1.56808
1.57494
1.59564
1.59513
1.57219
1.57062
1.58005
1.56959
1.56861
1.58777
1.58567
1.58616
1.59196
1.58281
1.57652
1.57604
1.57524
1.57561
1.57197
1.57648
1.57904
1.5936
1.58383
1.59581
1.58243
1.58113
1.59907
1.60179
1.5865
1.59491
1.58806
1.59531
1.58808
1.60737
1.61798
1.6103
1.61238
1.60859
1.60672
1.60203
1.59398
1.59966
1.60263
1.59711
1.60363
1.59845
1.6041
1.61501
1.63367
1.61247
1.6048
1.61713
1.62515
1.63429
1.65396
1.63976
1.63659
1.63255
1.644
1.6261
1.64354
1.64451
1.62889
1.63918
1.63522
1.63897
1.65124
1.63317
1.63857
1.63842
1.65786
1.65438
1.65773
1.67229
1.65418
1.65403
1.64089
1.63387
1.64009
1.63669
1.64108
1.63627
1.64125
1.62259
1.62554
1.63001
1.62949
1.61409
1.62147
1.61598
1.61866
1.61317
1.61272
1.62658
1.62322
1.63563
1.60873
1.59708
1.59961
1.61161
1.60017
1.61311
1.61895
1.63324
1.63454
1.63582
1.62154
1.60812
1.61479
1.62628
1.62813
1.63597
1.63542
1.64082
1.65629
1.63596
1.633
1.63521
1.62349
1.63308
1.63412
1.62831
1.62158
1.61875
1.60726
1.60712
1.60854
1.61398
1.60078
1.60107
1.59672
1.58086
1.58425
1.59502
1.61208
1.59932
1.61218
1.61189
1.60351
1.60726
1.60412
1.61204
1.62902
1.61261
1.61417
1.62554
1.62375
1.60246
1.60778
1.5976
1.60608
1.59966
1.59795
1.5954
1.57893
1.59843
1.58913
1.57993
1.57514
1.57082
1.57321
1.57344
1.56456
1.57005
1.56659
1.56068
1.57583
1.57343
1.5867
1.58686
1.5918
1.59595
1.5855
1.58157
1.58286
1.58559
1.58345
1.58715
1.59589
1.59778
1.58424
1.58249
1.57568
1.56721
1.58671
1.58199
1.58987
1.58789
1.6021
1.58318
1.58731
1.59577
1.60044
1.60448
1.61211
1.6139
1.62621
1.61908
1.62254
1.63961
1.65309
1.61108
1.61667
1.61135
1.6034
1.60886
1.59824
1.6068
1.61559
1.59481
1.62114
1.61829
1.61959
1.62378
1.60829
1.61701
1.62905
1.6305
1.61194
1.61599
1.61553
1.61618
1.6207
1.60672
1.59541
1.59682
1.62171
1.632
1.64731
1.643
1.6434
1.64974
1.63076
1.62302
1.61487
1.62273
1.63142
1.62932
1.61385
1.63398
1.62989
1.63828
1.62296
1.63306
1.62512
1.622
1.61244
1.61762
1.6235
1.62045
1.62932
1.62072
1.63395
1.63402
1.63766
1.6377
1.63508
1.60835
1.59834
1.59867
1.59059
1.59334
1.60045
1.58595
1.58702
1.58901
1.57544
1.58235
1.58289
1.58327
1.61031
1.61418
1.61591
1.63585
1.62421
1.64519
1.642
1.6368
1.63345
1.61294
1.63281
1.6168
1.63565
1.63948
1.63206
1.62616
1.64426
1.64144
1.63424
1.64362
1.64092
1.6502
1.65512
1.65404
1.65357
1.66522
1.67188
1.669
1.6992
1.69723
1.70446
1.71705
1.71968
1.72305
1.70079
1.69417
1.70409
1.69969
1.71317
1.70412
1.71683
1.7001
1.68835
1.70866
1.70428
1.71037
1.68553
1.68229
1.67073
1.67347
1.66864
1.67234
1.66129
1.65823
1.65125
1.66101
1.66533
1.67132
1.68801
1.67653
1.67378
1.65505
1.66069
1.66016
1.66528
1.65839
1.6554
1.67343
1.66767
1.64725
1.62951
1.63406
1.62521
1.63872
1.61111
1.59918
1.58575
1.58918
1.60152
1.61383
1.60316
1.60891
1.59445
1.60826
1.58879
1.59875
1.58851
1.58878
1.58941
1.59109
1.59289
1.59769
1.60623
1.58243
1.59758
1.62358
1.61207
1.61987
1.61717
1.59913
1.58289
1.60667
1.60125
1.60363
1.59352
1.59305
1.58643
1.5878
1.59438
1.59207
1.60807
1.61435
1.60559
1.59415
1.60141
1.6093
1.59527
1.59748
1.59713
1.59126
1.58154
1.58321
1.57511
1.57556
1.57074
1.57511
1.56369
1.56454
1.56767
1.58443
1.57069
1.5842
1.59395
1.59062
1.58666
1.57937
1.58406
1.59396
1.596
1.59901
1.59904
1.59626
1.60409
1.61285
1.6208
1.63076
1.61812
1.63683
1.62335
1.64006
1.63099
1.6314
1.64132
1.63913
1.6295
1.62891
1.64268
1.64311
1.6359
1.64517
1.64167
1.61989
1.60835
1.60667
1.60679
1.62033
1.61686
1.60651
1.6087
1.60945
1.63192
1.63433
1.63435
1.64197
1.63609
1.61873
1.63962
1.6607
1.65993
1.66173
1.65129
1.64955
1.65244
1.66217
1.64997
1.64878
1.67113
1.67894
1.69495
1.66169
1.66828
1.6672
1.68086
1.66822
1.68228
1.67996
1.66619
1.65998
1.66869
1.63565
1.62495
1.61598
1.62059
1.61234
1.61671
1.62252
1.61055
1.59865
1.5925
1.60322
1.60369
1.61276
1.59881
1.59287
1.60345
1.61801
1.61732
1.63204
1.61371
1.62296
1.63901
1.62331
1.6426
1.64874
1.66345
1.65942
1.66759
1.65705
1.65382
1.65895
1.67815
1.67853
1.68279
1.68134
1.68403
1.68252
1.65797
1.67181
1.65852
1.67902
1.67163
1.67151
1.66994
1.66892
1.65463
1.66946
1.67566
1.66805
1.65851
1.66801
1.68583
1.68677
1.69064
1.69398
1.68277
1.68425
1.678
1.67762
1.67344
1.67571
1.67899
1.67561
1.67904
1.69506
1.67287
1.67695
1.67153
1.66115
1.68168
1.66946
1.67536
1.69067
1.68734
1.67691
1.67601
1.67156
1.69306
1.714
1.70152
1.71085
1.71679
1.71576
1.70504
1.68884
1.69065
1.70707
1.7032
1.6786
1.68569
1.68918
1.68477
1.68956
1.70695
1.69186
1.72344
1.72593
1.71645
1.71569
1.72968
1.72705
1.71569
1.70502
1.70994
1.70064
1.68607
1.69137
1.68377
1.67388
1.68165
1.68075
1.68945
1.66969
1.67221
1.68018
1.71468
1.73942
1.74007
1.76307
1.75488
1.74726
1.75496
1.74973
1.72045
1.71709
1.71908
1.73319
1.72145
1.72256
1.74732
1.75347
1.75596
1.75818
1.74129
1.7528
1.72569
1.73557
1.73121
1.74178
1.75036
1.75435
1.76458
1.75559
1.77238
1.76403
1.76955
1.75928
1.75074
1.75497
1.75933
1.7582
1.75056
1.76274
1.78405
1.75393
1.74884
1.73818
1.73996
1.747
1.74589
1.74645
1.72047
1.74384
1.73529
1.73089
1.71799
1.71136
1.69048
1.6809
1.6903
1.68374
1.68738
1.7005
1.7024
1.71429
1.70442
1.71205
1.70088
1.68825
1.67958
1.68213
1.70351
1.69431
1.67867
1.6768
1.66882
1.68196
1.69103
1.69778
1.68545
1.67737
1.66574
1.67943
1.68626
1.68252
1.70191
1.72729
1.7184
1.74539
1.7474
1.72667
1.72177
1.71643
1.72804
1.71287
1.72238
1.72691
1.73532
1.74835
1.75465
1.74319
1.71246
1.70999
1.71402
1.72113
1.70414
1.69937
1.71705
1.70455
1.68796
1.68582
1.70728
1.7547
1.74783
1.76173
1.76208
1.75997
1.7467
1.74553
1.74594
1.73677
1.73309
1.73947
1.73999
1.73536
1.72052
1.71676
1.72855
1.74445
1.75734
1.75061
1.72884
1.72929
1.74164
1.72677
1.73156
1.74052
1.73368
1.71884
1.71575
1.69838
1.72109
1.72308
1.7283
1.74669
1.74282
1.72546
1.73053
1.7298
1.72902
1.72914
1.7169
1.70507
1.7033
1.71577
1.71743
1.69208
1.69419
1.69746
1.71542
1.71123
1.72562
1.71367
1.73182
1.69933
1.70463
1.69827
1.69472
1.69457
1.6824
1.68907
1.69625
1.67749
1.66738
1.6692
1.68125
1.67492
1.67127
1.67494
1.66794
1.66734
1.66777
1.66376
1.6464
1.67248
1.66118
1.65796
1.65184
1.6289
1.63132
1.65177
1.64568
1.63412
1.63121
1.63511
1.64799
1.63094
1.6497
1.64761
1.64209
1.63136
1.64432
1.63877
1.62921
1.62035
1.62129
1.6108
1.61421
1.61021
1.61701
1.60971
1.62098
1.64501
1.6433
1.65219
1.64757
1.64148
1.64219
1.64981
1.65048
1.66547
1.66363
1.67693
1.67624
1.66434
1.64102
1.65049
1.64973
1.66506
1.65656
1.65943
1.65792
1.65532
1.66338
1.64377
1.65671
1.65649
1.66338
1.66297
1.67466
1.65429
1.65035
1.66109
1.65663
1.66676
1.65373
1.65981
1.65326
1.65858
1.67578
1.66961
1.69504
1.66946
1.70778
1.7083
1.68535
1.69677
1.70226
1.67681
1.70078
1.68082
1.68927
1.66056
1.66151
1.66346
1.6747
1.64039
1.65209
1.64781
1.67475
1.67905
1.67359
1.67512
1.66911
1.67897
1.69707
1.69208
1.68928
1.6832
1.66351
1.66794
1.67688
1.67353
1.66702
1.6786
1.69154
1.68824
1.6966
1.69823
1.70871
1.70745
1.70422
1.7254
1.70908
1.73382
1.71688
1.72358
1.74958
1.74164
1.72165
1.73188
1.7523
1.73616
1.74788
1.74444
1.73728
1.74232
1.7455
1.73338
1.73937
1.7448
1.73847
1.7576
1.75098
1.7494
1.7653
1.76403
1.75102
1.75276
1.7625
1.73399
1.72146
1.72525
1.75339
1.72988
1.74349
1.74421
1.76749
1.75973
1.75011
1.76633
1.77583
1.76323
1.77909
1.7589
1.7526
1.75848
1.7648
1.79459
1.78981
1.79085
1.79916
1.78919
1.79461
1.8044
1.79563
1.80499
1.8038
1.81131
1.81857
1.81912
1.81319
1.79811
1.8029
1.78236
1.78575
1.79742
1.80292
1.81931
1.81987
1.8393
1.81125
1.83975
1.82829
1.82372
1.8357
1.84043
1.81914
1.82944
1.81938
1.82155
1.81206
1.8121
1.82737
1.8204
1.81777
1.81688
1.83531
1.80808
1.80551
1.78584
1.78637
1.7742
1.77403
1.78808
1.8039
1.81052
1.79216
1.79201
1.77843
1.78178
1.77548
1.77117
1.77645
1.78209
1.78278
1.78119
1.78148
1.81052
1.80555
1.78107
1.7769
1.78923
1.80003
1.78822
1.78066
1.77261
1.76564
1.76444
1.78082
1.7686
1.76357
1.74741
1.75792
1.77481
1.78373
1.77874
1.77367
1.76041
1.76422
1.76982
1.74343
1.73299
1.74764
1.76349
1.76952
1.7846
1.78987
1.78372
1.7905
1.80085
1.80348
1.81486
1.81455
1.79834
1.81797
1.81691
1.83012
1.82361
1.82098
1.80094
1.79583
1.79131
1.77554
1.78468
1.79014
1.81034
1.78735
1.7736
1.76563
1.75736
1.768
1.77686
1.77841
1.80018
1.79476
1.7976
1.81275
1.81467
1.7805
1.79115
1.75605
1.74521
1.75161
1.75295
1.73503
1.73839
1.72793
1.71797
1.73297
1.72242
1.71455
1.74255
1.74413
1.74194
1.75621
1.77149
1.76502
1.78235
1.75671
1.75261
1.75263
1.75551
1.76016
1.77328
1.79067
1.78254
1.7847
1.79842
1.77809
1.76636
1.7632
1.78465
1.78617
1.78276
1.78475
1.76587
1.76644
1.79247
1.78801
1.78284
1.79292
1.77115
1.79292
1.7775
1.77363
1.76657
1.76238
1.7437
1.76229
1.76535
1.76519
1.74787
1.76455
1.7747
1.74999
1.75726
1.75661
1.78135
1.76725
1.77001
1.77954
1.77683
1.79525
1.77389
1.79166
1.79766
1.77663
1.78096
1.78216
1.78255
1.78033
1.77409
1.7557
1.76142
1.74728
1.75471
1.75225
1.74023
1.74502
1.76203
1.73201
1.73539
1.72403
1.733
1.71801
1.70227
1.70394
1.71407
1.72114
1.70296
1.69448
1.6935
1.70467
1.70438
1.72392
1.72622
1.73241
1.72036
1.7251
1.72011
1.70069
1.71122
1.7124
1.72329
1.729
1.73816
1.75059
1.74056
1.74621
1.72871
1.735
1.73025
1.72837
1.71256
1.6971
1.69149
1.68821
1.6876
1.69452
1.70401
1.70549
1.69019
1.70849
1.71338
1.70107
1.70263
1.72657
1.72595
1.74805
1.74021
1.73974
1.74973
1.74696
1.74891
1.73458
1.7274
1.72384
1.72702
1.73537
1.72489
1.73774
1.75075
1.74774
1.74182
1.76952
1.77719
1.78388
1.76729
1.73115
1.71758
1.72011
1.73314
1.70807
1.70183
1.70578
1.71092
1.69985
1.7306
1.7334
1.72029
1.71996
1.71842
1.73272
1.73907
1.73522
1.72162
1.7141
1.70827
1.70946
1.7128
1.7224
1.74413
1.75051
1.72694
1.72815
1.74494
1.73852
1.75658
1.77908
1.7705
1.74118
1.75796
1.77713
1.75467
1.76187
1.75933
1.7652
1.7714
1.77883
1.7594
1.75069
1.75448
1.72521
1.72171
1.71976
1.73178
1.75313
1.75457
1.74113
1.74335
1.74195
1.73299
1.71903
1.7432
1.74618
1.74838
1.74259
1.75245
1.74694
1.74686
1.72994
1.75405
1.72928
1.74362
1.73572
1.73735
1.73842
1.76048
1.75615
1.7702
1.76978
1.76492
1.79512
1.78972
1.78844
1.80447
1.79021
1.78018
1.77845
1.77325
1.7754
1.77191
1.74025
1.74522
1.75714
1.76817
1.73223
1.72698
1.74224
1.74182
1.73439
1.75205
1.71835
1.70144
1.69969
1.69335
1.69178
1.70636
1.70913
1.7114
1.69625
1.68261
1.70486
1.71689
1.71232
1.7374
1.75947
1.76016
1.76718
1.77846
1.77945
1.77823
1.78324
1.78839
1.81641
1.80309
1.80016
1.80793
1.78848
1.78633
1.78889
1.79834
1.80952
1.82683
1.80011
1.80643
1.79967
1.80374
1.79623
1.82378
1.80991
1.79945
1.7909
1.79445
1.77192
1.77481
1.7904
1.7986
1.8156
1.81906
1.8238
1.82605
1.81769
1.8073
1.78488
1.78166
1.79822
1.77851
1.77337
1.76331
1.74457
1.75616
1.77203
1.79092
1.80585
1.78391
1.78616
1.77588
1.77675
1.78145
1.79785
1.76841
1.75609
1.76799
1.7875
1.76705
1.78234
1.76082
1.76849
1.77384
1.78136
1.80835
1.80293
1.80661
1.80759
1.78956
1.80672
1.81492
1.79315
1.8024
1.7931
1.80331
1.7847
1.74742
1.76288
1.75819
1.75465
1.749
1.73284
1.7189
1.73196
1.74247
1.73465
1.76798
1.76567
1.75953
1.76115
1.75776
1.74305
1.74135
1.75087
1.73778
1.72126
1.72591
1.70742
1.70226
1.71236
1.72106
1.70381
1.71578
1.70766
1.69031
1.66845
1.66909
1.70383
1.69428
1.70374
1.69416
1.70876
1.70718
1.71984
1.70672
1.70124
1.71542
1.71984
1.72765
1.7293
1.72312
1.7229
1.71363
1.73324
1.71631
1.68822
1.70296
1.68481
1.69619
1.70746
1.68583
1.67592
1.66798
1.68188
1.69288
1.69768
1.70653
1.72029
1.72897
1.72936
1.72212
1.73433
1.7257
1.71978
1.71853
1.70734
1.70156
1.68425
1.66812
1.67873
1.67133
1.704
1.73243
1.73149
1.72199
1.72485
1.73851
1.75705
1.75788
1.75796
1.76748
1.737
1.74253
1.76171
1.75918
1.75179
1.77332
1.78332
1.77469
1.77256
1.7783
1.7636
1.76588
1.76616
1.72713
1.74977
1.73554
1.72679
1.73063
1.75726
1.75774
1.76301
1.75035
1.77037
1.7683
1.76364
1.78204
1.77638
1.74709
1.74461
1.76466
1.76049
1.76044
1.76804
1.77454
1.75984
1.76425
1.74805
1.76813
1.77615
1.79834
1.80334
1.78677
1.78542
1.78337
1.78146
1.76262
1.76199
1.74204
1.72907
1.73909
1.74607
1.714
1.71192
1.74776
1.73986
1.73714
1.76686
1.74544
1.73007
1.71803
1.71296
1.71639
1.7414
1.73999
1.75524
1.73685
1.73261
1.74412
1.74139
1.73615
1.71822
1.72157
1.7408
1.74969
1.74749
1.77037
1.77299
1.75782
1.76399
1.75688
1.7482
1.73519
1.74967
1.77088
1.79273
1.78102
1.78212
1.78151
1.78624
1.77085
1.76236
1.76806
1.74661
1.75951
1.77939
1.78752
1.76945
1.78007
1.78128
1.76973
1.77412
1.7382
1.75983
1.7526
1.76079
1.73848
1.75341
1.767
1.78906
1.77593
1.76881
1.75342
1.75608
1.73633
1.74933
1.74674
1.74532
1.74604
1.75757
1.77079
1.76457
1.75668
1.74809
1.76017
1.75579
1.77555
1.76864
1.77497
1.76509
1.74347
1.72251
1.72067
1.73019
1.71878
1.71525
1.72413
1.71513
1.71152
1.71019
1.69908
1.7011
1.67991
1.672
1.67417
1.68028
1.67036
1.66486
1.66678
1.6619
1.65984
1.65141
1.64312
1.65988
1.66141
1.66557
1.67129
1.68044
1.67483
1.68682
1.70384
1.7228
1.73028
1.72783
1.7385
1.73702
1.7472
1.7374
1.74884
1.75869
1.76257
1.77342
1.75609
1.7561
1.75294
1.76439
1.76835
1.76891
1.76244
1.75808
1.75148
1.74988
1.76099
1.75037
1.75935
1.75541
1.75997
1.77437
1.77979
1.7673
1.75764
1.76691
1.76466
1.77712
1.76686
1.7495
1.7418
1.72524
1.72685
1.72621
1.73085
1.74188
1.74737
1.76731
1.77092
1.77095
1.78761
1.79154
1.77884
1.7803
1.78874
1.77291
1.78714
1.7799
1.76322
1.75265
1.76393
1.75445
1.77493
1.76693
1.7768
1.76275
1.75144
1.75166
1.7518
1.78295
1.8019
1.79862
1.8076
1.80232
1.80714
1.81409
1.81629
1.80829
1.81941
1.8033
1.80811
1.79559
1.78626
1.79428
1.80877
1.80819
1.81261
1.81811
1.81864
1.81505
1.83983
1.82198
1.81721
1.79092
1.79891
1.79205
1.78249
1.79815
1.80555
1.77631
1.77635
1.78989
1.8009
1.81492
1.80133
1.80497
1.80272
1.80623
1.80917
1.81344
1.79631
1.7975
1.7794
1.78087
1.78402
1.77568
1.77124
1.78478
1.78488
1.78372
1.78777
1.80579
1.7763
1.77396
1.78135
1.77451
1.77522
1.75976
1.77337
1.78217
1.77887
1.76636
1.76662
1.75637
1.75632
1.77807
1.78024
1.77673
1.80631
1.80209
1.79405
1.78206
1.76176
1.75941
1.77145
1.77561
1.77815
1.78458
1.78857
1.77144
1.75641
1.77504
1.76802
1.77018
1.7586
1.77068
1.77244
1.7763
1.78845
1.77092
1.78373
1.78408
1.76803
1.78668
1.80006
1.778
1.77703
1.78328
1.7565
1.77737
1.76276
1.76644
1.76324
1.79074
1.7859
1.77202
1.75775
1.77676
1.78642
1.78721
1.76727
1.76228
1.75649
1.75704
1.75265
1.76513
1.77955
1.78349
1.7683
1.74849
1.74195
1.76358
1.74018
1.75053
1.70976
1.71845
1.72178
1.72524
1.72211
1.70997
1.72271
1.71203
1.70576
1.72646
1.69781
1.69223
1.68296
1.68461
1.66925
1.6621
1.6724
1.67358
1.65895
1.65043
1.63992
1.64974
1.63632
1.62188
1.63883
1.61418
1.63301
1.61283
1.61757
1.6025
1.58536
1.58377
1.58474
1.58267
1.57544
1.58609
1.60966
1.5904
1.59204
1.62023
1.59605
1.62651
1.61241
1.61166
1.62691
1.64201
1.64041
1.64733
1.64413
1.61632
1.60261
1.62724
1.61036
1.59902
1.62006
1.61853
1.604
1.60437
1.6201
1.63434
1.61908
1.63997
1.63457
1.6278
1.62639
1.60378
1.61123
1.61116
1.60817
1.60718
1.59638
1.59759
1.58479
1.58191
1.58519
1.60189
1.61866
1.60859
1.60228
1.59463
1.57842
1.59323
1.60298
1.58622
1.60006
1.601
1.60811
1.61285
1.62725
1.61664
1.62588
1.63001
1.62279
1.61084
1.5996
1.62128
1.60185
1.58755
1.58382
1.58177
1.58245
1.58179
1.57453
1.57895
1.58814
1.60847
1.59699
1.59822
1.59586
1.5745
1.56692
1.57478
1.56671
1.5691
1.5814
1.57159
1.59198
1.60098
1.61264
1.61188
1.6183
1.61248
1.59337
1.60952
1.60793
1.61322
1.59844
1.61316
1.627
1.60818
1.61836
1.60371
1.60525
1.60517
1.6139
1.61271
1.60693
1.60349
1.60674
1.58965
1.60805
1.60588
1.61067
1.61356
1.6156
1.61939
1.60713
1.59288
1.59929
1.60391
1.60384
1.60627
1.6192
1.63104
1.63129
1.64447
1.64074
1.64754
1.64505
1.65482
1.64994
1.66625
1.63476
1.628
1.63036
1.63607
1.63994
1.64019
1.63596
1.62417
1.6451
1.63946
1.63167
1.64223
1.64142
1.66058
1.64379
1.65262
1.64642
1.67087
1.67782
1.65216
1.65103
1.64727
1.64388
1.62565
1.62623
1.61068
1.63053
1.63279
1.6146
1.62622
1.63025
1.61828
1.62879
1.64134
1.64283
1.66115
1.6808
1.68319
1.67927
1.69095
1.67813
1.67987
1.67906
1.66099
1.6566
1.65419
1.66282
1.67483
1.67203
1.68011
1.68345
1.68572
1.68797
1.69665
1.70576
1.68551
1.6878
1.70082
1.69727
1.68356
1.6782
1.69198
1.69333
1.69728
1.71108
1.70794
1.68629
1.6777
1.69454
1.68872
1.66652
1.66972
1.65716
1.66124
1.67578
1.67671
1.69082
1.66628
1.66169
1.68886
1.66926
1.63246
1.63161
1.64073
1.62518
1.63009
1.62459
1.64827
1.64468
1.63898
1.62985
1.62097
1.6127
1.60412
1.6314
1.62309
1.60134
1.61442
1.62805
1.6252
1.61944
1.6165
1.62157
1.62086
1.60969
1.61557
1.62989
1.62841
1.64267
1.63921
1.62876
1.64181
1.64281
1.64744
1.62902
1.63305
1.6272
1.62098
1.63241
1.61275
1.60054
1.62143
1.63066
1.63486
1.64809
1.66296
1.66755
1.66012
1.66603
1.65024
1.65207
1.64812
1.64413
1.63243
1.64126
1.64424
1.65123
1.6392
1.63589
1.62987
1.63415
1.62037
1.62519
1.61265
1.61107
1.61462
1.61631
1.60175
1.60091
1.58649
1.60341
1.60848
1.62188
1.61277
1.61528
1.60748
1.59021
1.57671
1.58434
1.57751
1.57628
1.58789
1.57295
1.57541
1.57841
1.57486
1.58169
1.5823
1.56104
1.56832
1.55298
1.54213
1.539
1.55865
1.56497
1.55693
1.54454
1.54371
1.5447
1.55105
1.53731
1.53147
1.50946
1.5269
1.51975
1.52635
1.55626
1.57812
1.57754
1.56994
1.57083
1.56164
1.56497
1.5883
1.57757
1.57114
1.57306
1.56565
1.5677
1.5775
1.55889
1.58392
1.59039
1.60214
1.59821
1.60514
1.59808
1.58716
1.57721
1.57757
1.5785
1.58708
1.5976
1.61728
1.59957
1.58573
1.58683
1.57222
1.58566
1.5877
1.59358
1.60088
1.59167
1.58935
1.59265
1.62092
1.60206
1.59737
1.60428
1.59562
1.59953
1.59892
1.59987
1.59202
1.59614
1.59883
1.5919
1.61032
1.6
1.61066
1.62589
1.61949
1.62409
1.62166
1.61811
1.60436
1.5977
1.61318
1.58318
1.5876
1.58785
1.58329
1.578
1.56923
1.56058
1.57321
1.57406
1.57791
1.5662
1.56213
1.56369
1.56146
1.56625
1.56605
1.55027
1.55457
1.55585
1.56457
1.5581
1.55714
1.54567
1.5326
1.53019
1.53288
1.52208
1.52558
1.53773
1.54058
1.55333
1.546
1.5439
1.55302
1.53196
1.53908
1.53149
1.51898
1.52321
1.53057
1.5376
1.53114
1.52066
1.50931
1.51218
1.50783
1.49535
1.49601
1.50954
1.51056
1.49541
1.49406
1.49749
1.48259
1.49016
1.49406
1.5029
1.4985
1.51041
1.4983
1.48596
1.47369
1.48758
1.47607
1.47088
1.4782
1.48418
1.4748
1.48237
1.47147
1.47533
1.48226
1.48696
1.46548
1.44966
1.44889
1.45014
1.45052
1.44763
1.46108
1.45629
1.45837
1.45584
1.45108
1.46578
1.4442
1.44784
1.44338
1.44344
1.44896
1.45465
1.44894
1.45624
1.46146
1.45946
1.45917
1.44857
1.45048
1.4563
1.46257
1.45853
1.46302
1.45374
1.45491
1.45071
1.45083
1.45279
1.45099
1.46778
1.46316
1.47871
1.47623
1.46901
1.4725
1.47567
1.47172
1.47672
1.46765
1.44494
1.47176
1.46839
1.48494
1.48091
1.48875
1.48694
1.49802
1.47744
1.47571
1.48729
1.47868
1.49522
1.48535
1.49232
1.51658
1.51045
1.51311
1.5097
1.49
1.49919
1.48635
1.48558
1.47287
1.48365
1.48814
1.49153
1.48722
1.4853
1.46746
1.47281
1.45977
1.46944
1.46106
1.47352
1.46875
1.46852
1.46444
1.48633
1.49246
1.49135
1.49655
1.48497
1.49651
1.48402
1.48747
1.49253
1.50083
1.49842
1.50252
1.50931
1.52523
1.50298
1.50682
1.50948
1.51737
1.51066
1.49967
1.4979
1.50486
1.49494
1.49908
1.49837
1.50117
1.50024
1.49625
1.51462
1.50925
1.51603
1.51563
1.50961
1.5077
1.51731
1.50588
1.50602
1.50768
1.49242
1.50004
1.49531
1.49552
1.51615
1.51435
1.51508
1.49193
1.50851
1.512
1.51967
1.52515
1.51135
1.51885
1.51355
1.51316
1.51296
1.53579
1.53134
1.53043
1.53946
1.50955
1.5141
1.51822
1.52801
1.52142
1.51972
1.51231
1.50267
1.48306
1.49807
1.53434
1.54362
1.54888
1.57416
1.58362
1.58222
1.5889
1.58675
1.56814
1.56834
1.55649
1.55922
1.55981
1.5706
1.55797
1.5578
1.55804
1.55547
1.55226
1.5596
1.55201
1.53796
1.54846
1.55776
1.55295
1.54045
1.5432
1.53988
1.54191
1.53294
1.54086
1.54089
1.55304
1.53796
1.52776
1.53138
1.53942
1.53831
1.51859
1.52621
1.5447
1.54714
1.54061
1.54894
1.54308
1.5505
1.55164
1.54787
1.55726
1.56738
1.55854
1.56959
1.55611
1.54985
1.55442
1.54355
1.5422
1.54517
1.55941
1.56664
1.549
1.53862
1.54531
1.55369
1.55534
1.54597
1.56268
1.55148
1.56618
1.57389
1.58413
1.57825
1.58445
1.60581
1.58983
1.59718
1.60876
1.62494
1.62922
1.62458
1.63495
1.638
1.64461
1.64834
1.63411
1.64809
1.66667
1.64633
1.65918
1.64272
1.65279
1.67458
1.67788
1.66581
1.65742
1.65834
1.66486
1.65285
1.66985
1.66061
1.65628
1.63927
1.65724
1.65399
1.65591
1.64888
1.65867
1.65955
1.66262
1.65623
1.66968
1.66224
1.66737
1.64397
1.63843
1.63555
1.65355
1.66075
1.65376
1.65986
1.64388
1.64495
1.62926
1.61566
1.62854
1.62503
1.61742
1.62839
1.61656
1.59259
1.60273
1.60817
1.61466
1.59666
1.60103
1.61969
1.60353
1.62345
1.61513
1.61249
1.61211
1.62579
1.61669
1.63008
1.63816
1.63298
1.62609
1.61128
1.62273
1.614
1.57867
1.581
1.57228
1.57286
1.56042
1.56387
1.54883
1.54925
1.53955
1.5284
1.53903
1.53234
1.54154
1.55304
1.54549
1.55228
1.53539
1.53231
1.5359
1.53701
1.51761
1.54484
1.53575
1.5147
1.53119
1.54217
1.54015
1.55125
1.54188
1.54943
1.53736
1.53636
1.53691
1.53835
1.55033
1.53106
1.52911
1.52467
1.53214
1.54085
1.54448
1.53802
1.53937
1.53823
1.54736
1.5409
1.55084
1.53838
1.53214
1.54431
1.54787
1.54523
1.5387
1.55323
1.56434
1.57164
1.56135
1.56146
1.58113
1.5715
1.57481
1.58312
1.58577
1.5744
1.56425
1.57773
1.54605
1.55997
1.53341
1.54326
1.55325
1.56453
1.55806
1.55171
1.55307
1.55174
1.55535
1.56788
1.56621
1.59475
1.59366
1.58649
1.57526
1.59585
1.57705
1.59484
1.5938
1.57606
1.59033
1.57099
1.58096
1.58588
1.58165
1.59386
1.59124
1.58234
1.58229
1.57505
1.581
1.57144
1.57655
1.58049
1.5799
1.56333
1.56265
1.54613
1.55491
1.56073
1.56443
1.55392
1.55072
1.55035
1.56205
1.56081
1.56001
1.57357
1.57072
1.5571
1.57581
1.56861
1.58347
1.60065
1.6028
1.61644
1.59376
1.58989
1.5967
1.6021
1.60182
1.61079
1.61837
1.61632
1.6124
1.6139
1.62392
1.6145
1.5995
1.59125
1.56949
1.58332
1.59465
1.57783
1.57119
1.57865
1.57116
1.56865
1.56457
1.56595
1.56614
1.56683
1.57008
1.57384
1.5585
1.55883
1.56443
1.56768
1.57027
1.56536
1.56333
1.57367
1.55548
1.53338
1.55406
1.56858
1.57176
1.56676
1.57802
1.5757
1.57189
1.53319
1.55547
1.55743
1.54695
1.55573
1.55686
1.54316
1.56352
1.56317
1.56602
1.57123
1.55805
1.55947
1.55157
1.56122
1.5561
1.53762
1.55057
1.54049
1.53119
1.54484
1.54637
1.54277
1.53969
1.52927
1.53346
1.54022
1.52872
1.53356
1.54586
1.53807
1.55509
1.55615
1.55481
1.556
1.5499
1.5402
1.53027
1.53666
1.55032
1.53916
1.54683
1.54184
1.5622
1.53791
1.5439
1.54169
1.55308
1.55972
1.54663
1.54639
1.53818
1.55178
1.54704
1.55195
1.54267
1.55498
1.54061
1.52941
1.52542
1.52871
1.54439
1.5387
1.53782
1.52959
1.54578
1.54582
1.54244
1.54173
1.53353
1.54216
1.53396
1.53355
1.5457
1.55593
1.54071
1.54738
1.53989
1.56546
1.56502
1.55819
1.55983
1.55897
1.55247
1.54902
1.54529
1.54432
1.54377
1.53588
1.53203
1.52557
1.50923
1.48786
1.49347
1.49635
1.48263
1.4816
1.50688
1.51873
1.51369
1.49493
1.48827
1.48816
1.50251
1.51111
1.52161
1.52041
1.50905
1.51494
1.51281
1.50413
1.50973
1.50624
1.51574
1.51981
1.50704
1.50719
1.50051
1.49596
1.50311
1.48458
1.49329
1.50124
1.49234
1.49083
1.50177
1.47648
1.50061
1.49831
1.48562
1.49434
1.49318
1.49485
1.48701
1.50328
1.50027
1.50096
1.49063
1.50105
1.49004
1.49213
1.49682
1.48862
1.48621
1.49416
1.4944
1.49033
1.49691
1.48861
1.47352
1.48634
1.49745
1.49448
1.50075
1.50711
1.49506
1.50009
1.50842
1.51407
1.50721
1.51146
1.52102
1.50876
1.51566
1.51391
1.50667
1.51081
1.50847
1.50942
1.51876
1.50331
1.51966
1.52357
1.51708
1.51646
1.52838
1.51564
1.51768
1.52397
1.51359
1.51552
1.511
1.52136
1.51368
1.5222
1.51069
1.52006
1.51333
1.50486
1.52306
1.55226
1.54177
1.54851
1.55118
1.54445
1.53912
1.55089
1.55855
1.55741
1.56169
1.5676
1.55397
1.55418
1.55754
1.56171
1.57233
1.58334
1.561
1.56769
1.58146
1.58585
1.56889
1.56969
1.55377
1.55312
1.55377
1.54457
1.55974
1.54673
1.5378
1.53433
1.54112
1.54709
1.5537
1.55419
1.56937
1.54779
1.55453
1.55504
1.56423
1.54491
1.54725
1.56166
1.5533
1.56539
1.55593
1.56027
1.54233
1.53662
1.53894
1.54356
1.53933
1.5419
1.53942
1.53909
1.53459
1.51695
1.5225
1.52606
1.53082
1.52527
1.52159
1.53422
1.54407
1.5395
1.53575
1.5328
1.53275
1.54381
1.53671
1.543
1.5283
1.52538
1.52619
1.53165
1.53488
1.54681
1.54383
1.54063
1.55968
1.5819
1.58059
1.59467
1.58935
1.60579
1.61814
1.6053
1.58939
1.58119
1.57922
1.57695
1.58114
1.5729
1.57594
1.55887
1.5639
1.57455
1.55323
1.56422
1.55622
1.5424
1.55133
1.54126
1.53132
1.53294
1.54591
1.56012
1.57327
1.55871
1.57077
1.57392
1.5795
1.56737
1.57395
1.56416
1.56103
1.57652
1.58368
1.58405
1.57736
1.57114
1.57305
1.5622
1.56516
1.54855
1.5524
1.56365
1.54719
1.54771
1.55168
1.56289
1.57918
1.55913
1.56547
1.55703
1.55736
1.55794
1.55987
1.55308
1.53756
1.53355
1.54333
1.54473
1.56698
1.55014
1.5583
1.57027
1.57152
1.56604
1.56704
1.54718
1.53901
1.54603
1.53734
1.5575
1.5395
1.52999
1.5059
1.5093
1.53255
1.52993
1.54558
1.53324
1.54002
1.53814
1.55641
1.54485
1.55099
1.54867
1.54118
1.52364
1.53546
1.54176
1.55017
1.54216
1.55021
1.52603
1.53876
1.5312
1.52489
1.52604
1.53092
1.55927
1.5578
1.56199
1.56107
1.556
1.55727
1.55159
1.57331
1.56799
1.57243
1.57575
1.55287
1.56403
1.57152
1.55337
1.55051
1.5615
1.57187
1.54651
1.55065
1.55165
1.56985
1.55267
1.55408
1.53924
1.55341
1.56118
1.54163
1.52733
1.53146
1.52513
1.54623
1.53864
1.54145
1.53993
1.55399
1.56208
1.55714
1.56564
1.57454
1.58228
1.58037
1.56517
1.57512
1.5805
1.57346
1.57342
1.55879
1.58556
1.57614
1.58327
1.57233
1.57363
1.56803
1.55801
1.57607
1.59079
1.59622
1.59467
1.61023
1.5964
1.61229
1.60232
1.61304
1.60766
1.61965
1.60209
1.60622
1.59664
1.60518
1.60941
1.60336
1.62633
1.60221
1.59872
1.62466
1.61038
1.61129
1.60639
1.62422
1.63057
1.6166
1.61501
1.60956
1.61221
1.61003
1.61528
1.60835
1.6003
1.58427
1.59444
1.60382
1.61314
1.61222
1.59562
1.59919
1.6031
1.59669
1.58265
1.59511
1.59466
1.58941
1.59448
1.59784
1.60381
1.59286
1.59499
1.58916
1.60059
1.58095
1.55656
1.56793
1.57201
1.54849
1.5387
1.53873
1.53712
1.53493
1.55964
1.56292
1.57175
1.55473
1.55675
1.57039
1.57761
1.59522
1.59022
1.59934
1.592
1.57658
1.56342
1.56958
1.5628
1.55981
1.55993
1.55945
1.57933
1.57012
1.57277
1.58293
1.58871
1.60358
1.59263
1.59563
1.59714
1.57339
1.56722
1.57864
1.57149
1.58353
1.57491
1.57463
1.55781
1.57823
1.56918
1.58183
1.57276
1.57614
1.54865
1.56613
1.56601
1.56204
1.5665
1.57365
1.56852
1.56679
1.54257
1.55335
1.54426
1.53888
1.54754
1.54096
1.5627
1.5618
1.56352
1.56068
1.55593
1.57137
1.57527
1.56687
1.56682
1.55479
1.57003
1.56397
1.56393
1.56047
1.54494
1.55538
1.53365
1.54849
1.5491
1.55971
1.55548
1.57349
1.56602
1.54953
1.55518
1.5653
1.56039
1.55246
1.56086
1.54221
1.53771
1.55123
1.56263
1.55211
1.55961
1.55894
1.54146
1.53904
1.53354
1.53632
1.52419
1.54008
1.54607
1.55617
1.56646
1.57165
1.56939
1.5675
1.56534
1.5502
1.55147
1.52971
1.52358
1.51732
1.52583
1.54895
1.53093
1.51699
1.52171
1.50154
1.5086
1.50568
1.50224
1.49987
1.50372
1.51758
1.51166
1.50691
1.51787
1.51135
1.50509
1.51368
1.52623
1.50781
1.50319
1.49489
1.51287
1.51859
1.52245
1.51207
1.50252
1.50166
1.51689
1.51256
1.51227
1.52529
1.49789
1.49024
1.50013
1.48554
1.48963
1.50112
1.50258
1.50104
1.50751
1.49659
1.48508
1.48266
1.49446
1.5023
1.51369
1.53093
1.52924
1.52829
1.53867
1.56373
1.55029
1.56753
1.57929
1.56693
1.55924
1.57287
1.56783
1.57672
1.57844
1.59232
1.58284
1.58485
1.57015
1.58191
1.58743
1.60246
1.60087
1.60452
1.61512
1.61399
1.61155
1.6088
1.61595
1.6204
1.60467
1.60504
1.59734
1.57317
1.59475
1.57671
1.58106
1.58292
1.57108
1.56765
1.55245
1.56223
1.57119
1.56988
1.57056
1.56246
1.56137
1.54316
1.53553
1.55511
1.54752
1.55831
1.54638
1.56239
1.56795
1.55616
1.57132
1.56433
1.547
1.55585
1.54958
1.57697
1.59306
1.59169
1.58952
1.59802
1.59031
1.59286
1.57163
1.58957
1.58112
1.58574
1.57498
1.58389
1.58843
1.58557
1.58855
1.59286
1.61105
1.60897
1.60586
1.61614
1.6101
1.60858
1.59175
1.57722
1.58418
1.58132
1.59205
1.59156
1.59361
1.5843
1.59204
1.59013
1.5838
1.60112
1.59484
1.60292
1.59366
1.636
1.63484
1.6352
1.6542
1.67212
1.65253
1.65855
1.63504
1.63701
1.64699
1.6419
1.65102
1.64432
1.64153
1.63791
1.6327
1.65188
1.63713
1.63189
1.61933
1.6216
1.62016
1.62147
1.6245
1.60868
1.5987
1.60728
1.5971
1.59055
1.58648
1.59711
1.58682
1.58535
1.60335
1.59369
1.59703
1.60617
1.59648
1.59614
1.59406
1.58032
1.59368
1.59042
1.60212
1.61045
1.60839
1.62443
1.60225
1.61355
1.6143
1.62263
1.62848
1.62197
1.62433
1.6169
1.61472
1.62807
1.62664
1.60077
1.62691
1.62916
1.64306
1.61443
1.60505
1.61691
1.59718
1.58869
1.59037
1.60351
1.61749
1.61526
1.61946
1.64462
1.65155
1.6408
1.66962
1.66358
1.66108
1.65416
1.66135
1.65786
1.67823
1.67875
1.6429
1.66527
1.66926
1.68326
1.66754
1.66269
1.66657
1.68328
1.68289
1.69469
1.68732
1.68211
1.68431
1.69214
1.67179
1.68038
1.65556
1.66557
1.65841
1.64834
1.66306
1.66945
1.66382
1.66886
1.66073
1.66892
1.68069
1.67787
1.66079
1.6771
1.65326
1.66526
1.66296
1.67825
1.68016
1.68403
1.66148
1.67804
1.66502
1.64875
1.64452
1.63633
1.61897
1.61315
1.6288
1.61148
1.62164
1.6327
1.62558
1.64474
1.63071
1.63806
1.62399
1.61077
1.61481
1.61595
1.63114
1.62273
1.61135
1.6276
1.63563
1.63172
1.63223
1.63532
1.61574
1.61463
1.61702
1.61156
1.6279
1.62504
1.62884
1.64006
1.62288
1.62974
1.63187
1.61374
1.61326
1.60542
1.59407
1.6006
1.60921
1.60799
1.61178
1.61266
1.61272
1.59991
1.60403
1.62209
1.61217
1.61079
1.61396
1.62119
1.62302
1.59858
1.6098
1.63197
1.61094
1.62084
1.62751
1.62528
1.64194
1.61353
1.621
1.60554
1.58546
1.58761
1.58535
1.57652
1.57378
1.59956
1.6061
1.59094
1.59642
1.60784
1.60823
1.60833
1.6
1.59375
1.59111
1.60963
1.59715
1.6145
1.60031
1.61822
1.61221
1.60082
1.6132
1.61091
1.59972
1.59665
1.5955
1.59499
1.5982
1.59462
1.58968
1.57187
1.58235
1.5946
1.6005
1.60113
1.61345
1.60179
1.59524
1.61341
1.59421
1.61268
1.59871
1.62211
1.63154
1.65164
1.64617
1.65866
1.63033
1.63094
1.65779
1.67025
1.66167
1.66411
1.64795
1.64805
1.64278
1.64789
1.63272
1.6288
1.63573
1.64461
1.64805
1.6425
1.64379
1.65249
1.65179
1.65347
1.65447
1.64744
1.63302
1.63933
1.6432
1.62014
1.61693
1.59486
1.59719
1.58485
1.58672
1.58437
1.57809
1.58782
1.59989
1.60795
1.60922
1.61422
1.61032
1.62439
1.62013
1.61755
1.6258
1.63232
1.63963
1.63417
1.62526
1.62025
1.63971
1.63894
1.63086
1.64278
1.63419
1.62129
1.61184
1.61392
1.59964
1.59141
1.61594
1.6095
1.59473
1.60439
1.60127
1.60983
1.59916
1.59388
1.58079
1.5813
1.57667
1.56697
1.59611
1.58701
1.58052
1.56984
1.57426
1.56202
1.55991
1.55807
1.56604
1.5794
1.59043
1.58376
1.59416
1.57959
1.58167
1.60834
1.60117
1.6077
1.61459
1.59449
1.57344
1.59638
1.5959
1.61145
1.60801
1.59262
1.59823
1.59552
1.60463
1.60488
1.62579
1.62992
1.63956
1.62393
1.6126
1.61428
1.61666
1.62334
1.61789
1.61219
1.6119
1.62153
1.63222
1.61849
1.62395
1.61478
1.62986
1.62749
1.61995
1.61313
1.61469
1.62471
1.63774
1.61883
1.63634
1.62673
1.63521
1.64282
1.62523
1.61548
1.62657
1.63064
1.62638
1.61592
1.61702
1.60654
1.6081
1.60499
1.61291
1.60143
1.60764
1.60474
1.6063
1.61601
1.62233
1.61457
1.6169
1.60345
1.61222
1.61785
1.62438
1.63081
1.64364
1.65431
1.66697
1.64838
1.63945
1.64123
1.62656
1.64003
1.65115
1.6528
1.64069
1.64627
1.62122
1.62873
1.64103
1.63194
1.64178
1.6236
1.6448
1.62957
1.63836
1.65325
1.62956
1.61543
1.63059
1.61157
1.63115
1.63549
1.63421
1.61645
1.63448
1.63034
1.63187
1.6332
1.66162
1.66883
1.6656
1.67216
1.66234
1.6832
1.6609
1.65964
1.66297
1.66542
1.66431
1.66031
1.67114
1.686
1.65726
1.63232
1.66263
1.66369
1.66736
1.67483
1.67755
1.65752
1.66393
1.68671
1.69526
1.68081
1.68479
1.70029
1.6965
1.69274
1.70179
1.69176
1.68537
1.68264
1.69577
1.68065
1.68041
1.68095
1.6928
1.68677
1.683
1.68609
1.68776
1.69087
1.70241
1.69172
1.66966
1.68005
1.68375
1.68782
1.68564
1.65907
1.67304
1.67035
1.67562
1.67031
1.67286
1.66513
1.66042
1.66879
1.66795
1.67018
1.6611
1.66258
1.67147
1.68322
1.6881
1.67474
1.67596
1.68989
1.6721
1.68062
1.68076
1.6764
1.68803
1.6763
1.68183
1.67679
1.67325
1.66789
1.68105
1.68204
1.66123
1.69483
1.66324
1.67066
1.66448
1.66454
1.65667
1.65223
1.65703
1.6425
1.63051
1.64296
1.62588
1.65756
1.63957
1.64336
1.61988
1.62172
1.63898
1.63656
1.6365
1.63581
1.64086
1.63712
1.64236
1.62786
1.64012
1.6461
1.66846
1.67532
1.69209
1.70173
1.6951
1.68972
1.69272
1.67769
1.68385
1.67816
1.68228
1.69686
1.66313
1.66719
1.68165
1.6992
1.70674
1.6915
1.68105
1.72351
1.72486
1.70948
1.70518
1.68519
1.69845
1.70182
1.69758
1.69471
1.68306
1.67573
1.69913
1.70395
1.72002
1.70368
1.6898
1.68876
1.68125
1.66616
1.6716
1.65983
1.66548
1.67228
1.67866
1.68867
1.66936
1.66735
1.6566
1.66454
1.66909
1.64989
1.63384
1.65577
1.64851
1.65003
1.65627
1.63475
1.63774
1.63562
1.65671
1.66536
1.66455
1.68512
1.67101
1.67646
1.68013
1.67609
1.66433
1.66725
1.66607
1.65518
1.6442
1.6643
1.6664
1.64693
1.64778
1.62787
1.63384
1.64773
1.64508
1.63673
1.61379
1.62425
1.6535
1.66467
1.66722
1.66844
1.67407
1.6542
1.66447
1.66585
1.66398
1.67941
1.68041
1.68672
1.67433
1.68126
1.69384
1.6809
1.67089
1.66127
1.66722
1.65197
1.63742
1.63952
1.63382
1.64198
1.63153
1.64929
1.64817
1.6381
1.64046
1.65533
1.63784
1.64534
1.64238
1.64057
1.61341
1.62926
1.62074
1.61183
1.62672
1.62207
1.61333
1.62988
1.62904
1.63288
1.63165
1.62547
1.6526
1.64315
1.62943
1.61091
1.63747
1.62716
1.61149
1.61419
1.61475
1.62373
1.63472
1.65005
1.6606
1.64048
1.63287
1.62925
1.62653
1.62398
1.61363
1.62981
1.63236
1.64921
1.64574
1.66125
1.63556
1.63406
1.61971
1.62079
1.63639
1.62613
1.62023
1.61997
1.63564
1.63888
1.62482
1.61684
1.62225
1.6308
1.61392
1.6149
1.60659
1.62243
1.61618
1.59825
1.59133
1.61625
1.62522
1.61566
1.61073
1.62453
1.63585
1.63133
1.63869
1.63396
1.62953
1.63259
1.60188
1.61784
1.62905
1.63408
1.64752
1.63813
1.63447
1.65374
1.64391
1.64662
1.6602
1.67173
1.66028
1.6442
1.65339
1.68374
1.6761
1.67273
1.6658
1.64839
1.65029
1.66995
1.67236
1.66169
1.67105
1.66195
1.67439
1.66322
1.66944
1.66796
1.66729
1.67002
1.65644
1.65762
1.68128
1.66278
1.65813
1.6438
1.64227
1.63402
1.64086
1.64057
1.64957
1.62828
1.63963
1.62379
1.6434
1.63752
1.64713
1.66012
1.64164
1.65275
1.64443
1.6622
1.66249
1.66257
1.65954
1.63753
1.63637
1.62478
1.612
1.6127
1.62679
1.64349
1.619
1.62038
1.61392
1.62368
1.63416
1.63003
1.63833
1.64155
1.62229
1.62529
1.64173
1.63615
1.63619
1.64127
1.63622
1.64241
1.65533
1.66523
1.67078
1.62635
1.64523
1.63934
1.6558
1.6642
1.65736
1.66268
1.64241
1.6512
1.64419
1.66648
1.64977
1.66263
1.66447
1.66088
1.65082
1.6515
1.64115
1.64771
1.65322
1.64884
1.6573
1.64335
1.65388
1.64111
1.63555
1.64177
1.62118
1.60585
1.63255
1.62743
1.63468
1.62271
1.60572
1.62367
1.62185
1.62945
1.63078
1.63916
1.63757
1.66111
1.64004
1.63545
1.63169
1.65095
1.6415
1.64066
1.65793
1.65272
1.65036
1.64879
1.65513
1.65421
1.64411
1.64903
1.62239
1.63381
1.6344
1.63829
1.65966
1.64266
1.62851
1.63482
1.64358
1.61415
1.62905
1.62829
1.6516
1.63608
1.61912
1.62333
1.64892
1.66472
1.66108
1.64034
1.62632
1.63481
1.6177
1.64384
1.64522
1.66081
1.66566
1.66102
1.65516
1.65684
1.65057
1.64203
1.65249
1.64796
1.64891
1.66742
1.65452
1.65241
1.6368
1.64745
1.66192
1.67071
1.66083
1.67383
1.6616
1.65497
1.64417
1.65558
1.64617
1.65532
1.65654
1.69137
1.68333
1.67459
1.69218
1.66235
1.65337
1.64898
1.65692
1.64704
1.64286
1.66137
1.64171
1.62547
1.64583
1.64114
1.63993
1.61559
1.59432
1.6186
1.62537
1.63312
1.64206
1.63796
1.63293
1.61856
1.62797
1.62503
1.62399
1.63078
1.62561
1.62726
1.62842
1.61808
1.624
1.6184
1.62827
1.61181
1.62002
1.63495
1.61928
1.61574
1.60773
1.60887
1.60281
1.60214
1.58999
1.59985
1.58182
1.59014
1.59787
1.58661
1.58269
1.59223
1.58898
1.60637
1.60455
1.60717
1.60973
1.61989
1.60149
1.63263
1.61806
1.6198
1.61648
1.60879
1.60907
1.60124
1.59909
1.61411
1.58776
1.57055
1.57583
1.58434
1.59494
1.61175
1.59933
1.60739
1.60507
1.61477
1.61856
1.62847
1.62444
1.61019
1.60674
1.61783
1.60969
1.61871
1.61935
1.62493
1.61945
1.61341
1.61072
1.59937
1.58965
1.59219
1.57914
1.58557
1.5627
1.5628
1.54972
1.54116
1.55778
1.55135
1.55811
1.54535
1.52993
1.54035
1.5417
1.54356
1.54208
1.54546
1.52894
1.51653
1.52744
1.54288
1.54234
1.54699
1.55836
1.5627
1.55196
1.53278
1.5465
1.55303
1.54295
1.54983
1.57149
1.56352
1.55324
1.56998
1.5505
1.55443
1.56116
1.5496
1.54189
1.53108
1.52567
1.53493
1.5363
1.53113
1.53986
1.53206
1.54281
1.53352
1.53179
1.54819
1.52316
1.53916
1.54208
1.52767
1.53574
1.53798
1.53245
1.54903
1.56024
1.55325
1.55071
1.54349
1.55274
1.56474
1.55988
1.55504
1.56525
1.59258
1.58398
1.57843
1.57558
1.56274
1.57752
1.58285
1.56709
1.57661
1.57002
1.59512
1.60225
1.58835
1.57873
1.57982
1.58349
1.58455
1.61098
1.59466
1.60188
1.60318
1.62162
1.63451
1.61705
1.61589
1.59837
1.59433
1.61266
1.62886
1.63023
1.65513
1.65493
1.63399
1.64552
1.64719
1.6313
1.64402
1.65352
1.64058
1.64784
1.6584
1.65602
1.66977
1.64979
1.63773
1.63292
1.63874
1.62698
1.62664
1.63894
1.62617
1.63425
1.65451
1.65046
1.6466
1.64266
1.65456
1.64125
1.64737
1.64196
1.64773
1.6527
1.67828
1.67612
1.67086
1.68355
1.67473
1.66957
1.68059
1.68264
1.6903
1.69026
1.69065
1.68335
1.70556
1.69708
1.69497
1.70078
1.69541
1.69418
1.7022
1.6863
1.68029
1.69259
1.68267
1.69784
1.68276
1.67514
1.67961
1.67129
1.67315
1.67145
1.66932
1.68119
1.67436
1.68441
1.67587
1.67795
1.66738
1.6582
1.64888
1.6573
1.65552
1.64328
1.64826
1.65216
1.65883
1.65447
1.66943
1.63368
1.64268
1.6431
1.64224
1.64341
1.65375
1.64984
1.64449
1.65883
1.66491
1.66419
1.65831
1.66732
1.65181
1.65081
1.65647
1.65956
1.67168
1.65205
1.63692
1.6249
1.6251
1.6283
1.61274
1.62304
1.62196
1.62294
1.6347
1.62392
1.63173
1.61713
1.61113
1.6186
1.60058
1.61533
1.61382
1.6253
1.59978
1.59863
1.61665
1.6047
1.6089
1.61643
1.63642
1.62685
1.65276
1.65356
1.63528
1.61661
1.62865
1.62443
1.62345
1.61651
1.63598
1.65189
1.65678
1.66561
1.65758
1.65716
1.65402
1.66623
1.64209
1.63872
1.65414
1.64939
1.66394
1.65552
1.67473
1.67466
1.67194
1.66107
1.68832
1.67747
1.68334
1.69562
1.68803
1.67595
1.6855
1.67611
1.68677
1.69434
1.70403
1.70778
1.71581
1.71573
1.71264
1.71946
1.70261
1.69414
1.70257
1.72202
1.72917
1.74552
1.74955
1.73813
1.7276
1.74401
1.74058
1.72081
1.72677
1.7179
1.72254
1.72887
1.70264
1.70216
1.69998
1.71052
1.72399
1.71972
1.71785
1.71866
1.73479
1.70558
1.70449
1.68781
1.67745
1.68673
1.6895
1.69055
1.69167
1.69841
1.70211
1.69079
1.72079
1.72295
1.73137
1.71666
1.7155
1.71809
1.71023
1.73563
1.74229
1.74914
1.75258
1.76338
1.7774
1.78694
1.78665
1.80053
1.79276
1.78654
1.79276
1.80414
1.80549
1.82149
1.83476
1.81124
1.80044
1.79376
1.84174
1.85199
1.84838
1.83011
1.83983
1.81723
1.80265
1.7972
1.80735
1.79396
1.76531
1.75439
1.75467
1.73407
1.73285
1.73965
1.74189
1.71914
1.71275
1.70148
1.68512
1.68388
1.68484
1.71574
1.71778
1.70721
1.698
1.69468
1.69706
1.67523
1.69008
1.69344
1.67968
1.69416
1.70569
1.70851
1.69438
1.67216
1.68392
1.67984
1.66927
1.66509
1.69349
1.70598
1.6939
1.68945
1.70261
1.69295
1.69505
1.71045
1.69812
1.69644
1.6914
1.68801
1.6855
1.68393
1.67003
1.66404
1.65443
1.66385
1.66268
1.66958
1.69632
1.69559
1.69411
1.67816
1.67659
1.66259
1.66038
1.67031
1.66311
1.63949
1.65214
1.65948
1.65314
1.65905
1.65844
1.66078
1.66277
1.66037
1.65172
1.65201
1.65339
1.66148
1.65675
1.67528
1.68344
1.69135
1.71165
1.71641
1.68541
1.6899
1.69178
1.68489
1.69281
1.68618
1.68286
1.69933
1.66807
1.67334
1.70802
1.71213
1.72599
1.72774
1.71875
1.72063
1.73544
1.74013
1.73399
1.7365
1.74806
1.72966
1.74951
1.76294
1.76368
1.74953
1.75364
1.76051
1.75409
1.74852
1.76483
1.75851
1.74236
1.74105
1.73062
1.73408
1.72291
1.74207
1.74331
1.73496
1.72558
1.72329
1.71768
1.7028
1.73826
1.70957
1.70348
1.69977
1.71027
1.69639
1.71006
1.73538
1.7303
1.73327
1.7007
1.70898
1.71514
1.71706
1.75434
1.76286
1.7547
1.76486
1.76102
1.76919
1.75597
1.74423
1.73062
1.72512
1.72989
1.71464
1.71325
1.69057
1.69243
1.68368
1.69956
1.70496
1.69705
1.71962
1.70226
1.71119
1.71389
1.71004
1.70309
1.70492
1.69282
1.6953
1.68313
1.66759
1.67948
1.65651
1.63192
1.65554
1.643
1.64264
1.63188
1.62879
1.61588
1.62967
1.64526
1.65636
1.67937
1.68379
1.6888
1.70439
1.71557
1.71664
1.70546
1.73212
1.73294
1.72073
1.71106
1.71186
1.71609
1.71561
1.69286
1.70133
1.68385
1.65583
1.68834
1.69274
1.67172
1.65263
1.64888
1.63657
1.64032
1.64739
1.6494
1.65316
1.63643
1.66093
1.65858
1.6431
1.6497
1.65997
1.65858
1.65155
1.64241
1.64147
1.65171
1.65265
1.65202
1.64405
1.6496
1.65872
1.64196
1.65072
1.64807
1.6412
1.63526
1.64189
1.64259
1.63842
1.65536
1.62026
1.63433
1.65546
1.6496
1.66335
1.66309
1.67669
1.69105
1.67793
1.68036
1.67842
1.68105
1.66478
1.67693
1.67295
1.66769
1.67487
1.68079
1.6775
1.68291
1.67822
1.67908
1.69098
1.70849
1.7061
1.71445
1.70126
1.71546
1.72024
1.71729
1.72638
1.72903
1.71475
1.70938
1.72847
1.75023
1.75569
1.74164
1.75587
1.72875
1.75412
1.74688
1.74633
1.75581
1.76326
1.73428
1.74105
1.73403
1.7369
1.72695
1.72994
1.73959
1.72556
1.72681
1.7273
1.69892
1.70536
1.70501
1.70782
1.71421
1.70802
1.71589
1.69473
1.73294
1.69435
1.68132
1.67673
1.66709
1.68678
1.67972
1.69202
1.7025
1.67522
1.68431
1.68177
1.70326
1.71519
1.71464
1.70563
1.71471
1.71452
1.70053
1.68743
1.67797
1.69146
1.68946
1.67598
1.66655
1.67565
1.66158
1.67255
1.65782
1.65368
1.66599
1.65564
1.6548
1.65465
1.67838
1.68728
1.66746
1.66673
1.65517
1.63457
1.64498
1.62775
1.61622
1.62832
1.63421
1.61702
1.63561
1.61318
1.61833
1.62758
1.62186
1.59359
1.62539
1.62821
1.6278
1.62183
1.61871
1.61118
1.60775
1.58888
1.60367
1.59423
1.61266
1.6145
1.61859
1.62127
1.61111
1.5949
1.59514
1.57912
1.57692
1.5893
1.60526
1.58943
1.58645
1.58516
1.57626
1.5717
1.57809
1.56457
1.57328
1.58081
1.55932
1.57358
1.5702
1.55449
1.5732
1.57559
1.57151
1.59124
1.5836
1.58859
1.57508
1.59222
1.58461
1.57039
1.56188
1.5706
1.56037
1.56246
1.56453
1.56008
1.54494
1.54799
1.55172
1.54767
1.5414
1.53922
1.5437
1.53751
1.54614
1.53511
1.54279
1.5445
1.55022
1.55941
1.57553
1.58824
1.59746
1.57909
1.5938
1.61271
1.60386
1.58041
1.58572
1.58894
1.58887
1.60097
1.60313
1.60718
1.60093
1.59675
1.59567
1.58101
1.60706
1.59352
1.60056
1.59818
1.62677
1.60697
1.60076
1.58776
1.58519
1.59003
1.59769
1.59087
1.59343
1.59835
1.58938
1.59498
1.59428
1.58371
1.58737
1.59771
1.61175
1.60951
1.62051
1.6146
1.59792
1.59965
1.6014
1.60233
1.58588
1.56808
1.57874
1.58564
1.59241
1.60138
1.61172
1.62815
1.63723
1.63959
1.63599
1.63197
1.62904
1.63002
1.6282
1.63642
1.61008
1.62863
1.62339
1.63197
1.6287
1.64405
1.64976
1.6422
1.63733
1.64457
1.64343
1.64077
1.64272
1.63047
1.61511
1.62093
1.6199
1.61892
1.61296
1.61454
1.60626
1.58441
1.5857
1.59383
1.60536
1.59226
1.58569
1.59438
1.58572
1.56889
1.55896
1.54716
1.54694
1.54602
1.54764
1.55607
1.52959
1.53833
1.53377
1.5498
1.54701
1.55005
1.56028
1.56833
1.55715
1.55814
1.56828
1.56561
1.57571
1.56051
1.57784
1.56997
1.56968
1.56602
1.55835
1.5717
1.55584
1.56575
1.56622
1.58498
1.5851
1.59487
1.58777
1.59778
1.59864
1.61618
1.62228
1.62498
1.61893
1.61423
1.61432
1.61974
1.61076
1.61776
1.63305
1.63136
1.63233
1.63472
1.62322
1.64038
1.64701
1.64866
1.63479
1.62609
1.62313
1.62148
1.61833
1.63747
1.63219
1.64737
1.66245
1.67247
1.67163
1.66172
1.67143
1.66236
1.66936
1.67069
1.66623
1.65404
1.6618
1.65842
1.65529
1.66356
1.66662
1.65095
1.6699
1.6494
1.64306
1.6373
1.63085
1.62603
1.63719
1.66308
1.64357
1.64738
1.63551
1.65261
1.65929
1.65104
1.64309
1.64401
1.65448
1.645
1.64986
1.65195
1.63057
1.63571
1.61721
1.62988
1.63052
1.62784
1.63869
1.61814
1.59984
1.61613
1.6007
1.61998
1.61979
1.59384
1.59224
1.57678
1.58985
1.5767
1.57823
1.57929
1.58288
1.57268
1.59221
1.5913
1.58359
1.5878
1.59355
1.58889
1.59347
1.59801
1.57184
1.58419
1.56562
1.55767
1.58932
1.58977
1.58241
1.57378
1.54882
1.53698
1.543
1.54742
1.55322
1.54924
1.56114
1.54693
1.54014
1.53361
1.54042
1.51896
1.5291
1.53495
1.55149
1.56489
1.57108
1.57274
1.57011
1.56867
1.57586
1.57896
1.59897
1.58319
1.56689
1.54365
1.53852
1.5186
1.51582
1.50952
1.52615
1.52569
1.52978
1.53395
1.53154
1.53571
1.52765
1.53908
1.54907
1.55411
1.54884
1.54394
1.549
1.54123
1.54659
1.55388
1.55303
1.56451
1.57
1.56798
1.57412
1.56861
1.56527
1.57154
1.5463
1.54606
1.52582
1.53863
1.5552
1.54756
1.55176
1.55479
1.56215
1.56922
1.56562
1.56151
1.55292
1.5616
1.57426
1.57768
1.58132
1.56608
1.5712
1.58298
1.57848
1.57631
1.5894
1.58192
1.58498
1.59447
1.58723
1.57856
1.58679
1.58389
1.59911
1.61525
1.59882
1.60209
1.58008
1.57316
1.56181
1.57455
1.55329
1.56081
1.55573
1.56517
1.54897
1.54998
1.53547
1.54477
1.53691
1.52046
1.51462
1.51284
1.52131
1.52444
1.52008
1.51671
1.52413
1.51771
1.54102
1.52388
1.51486
1.51173
1.51606
1.50714
1.52034
1.5128
1.52541
1.52381
1.5159
1.51408
1.52161
1.51805
1.52832
1.54401
1.5441
1.53476
1.52567
1.53994
1.53584
1.54143
1.52649
1.52411
1.52206
1.53187
1.52451
1.52678
1.51653
1.51183
1.52352
1.53001
1.52907
1.53639
1.52298
1.53495
1.53414
1.5298
1.54335
1.54487
1.54097
1.51331
1.49905
1.5115
1.51817
1.5209
1.51684
1.52048
1.52802
1.52825
1.52643
1.52046
1.52098
1.5093
1.48865
1.49464
1.49201
1.48778
1.50386
1.50363
1.48914
1.48932
1.47951
1.47798
1.50287
1.50139
1.49163
1.46927
1.48654
1.48766
1.48766
1.48477
1.49025
1.49117
1.4898
1.5015
1.48719
1.48656
1.49577
1.4791
1.47853
1.49677
1.49436
1.49204
1.49732
1.49797
1.4926
1.49928
1.49526
1.50317
1.51043
1.50603
1.50593
1.52214
1.51095
1.51104
1.51996
1.51171
1.50054
1.49863
1.50964
1.51257
1.51558
1.51272
1.51266
1.52524
1.51775
1.53917
1.51652
1.51608
1.5258
1.52034
1.52831
1.51292
1.52035
1.52598
1.52244
1.50029
1.49133
1.49527
1.48998
1.49106
1.50033
1.50846
1.49375
1.49483
1.48999
1.49397
1.50405
1.50613
1.48685
1.50534
1.51124
1.52332
1.51846
1.53227
1.52066
1.53146
1.54606
1.54175
1.53779
1.52862
1.54266
1.53276
1.52724
1.5277
1.52831
1.51093
1.5137
1.48078
1.49207
1.49918
1.50788
1.51363
1.52082
1.51564
1.52275
1.51868
1.50193
1.52457
1.51892
1.51018
1.50324
1.50822
1.51618
1.52385
1.528
1.54717
1.54809
1.57074
1.56851
1.54168
1.53799
1.51904
1.52967
1.54396
1.55067
1.5446
1.54567
1.51255
1.52749
1.52905
1.51873
1.52275
1.54237
1.53899
1.53979
1.55041
1.53944
1.54394
1.53949
1.5396
1.51986
1.51185
1.50289
1.51292
1.51943
1.53054
1.51212
1.52691
1.52334
1.50886
1.51321
1.51851
1.52096
1.51912
1.51948
1.5249
1.50843
1.51908
1.51487
1.51085
1.51292
1.51439
1.50128
1.51595
1.51537
1.51925
1.53062
1.51376
1.51405
1.52186
1.51222
1.49889
1.48686
1.48327
1.49515
1.50764
1.49542
1.50054
1.49234
1.49598
1.49721
1.50138
1.50771
1.49997
1.49638
1.49085
1.48051
1.48386
1.49056
1.49622
1.4967
1.50016
1.51893
1.49407
1.48531
1.48642
1.47224
1.47069
1.48122
1.47256
1.48493
1.47637
1.45682
1.45779
1.46497
1.47571
1.48142
1.47016
1.49403
1.4893
1.49114
1.49456
1.50179
1.50475
1.50907
1.51674
1.51279
1.50805
1.5076
1.50343
1.50731
1.5013
1.51781
1.494
1.47668
1.48202
1.47299
1.46499
1.47061
1.46506
1.46815
1.47273
1.46866
1.46993
1.45914
1.47085
1.47537
1.4805
1.47815
1.47718
1.47479
1.47134
1.4728
1.47387
1.47048
1.47016
1.466
1.46912
1.47141
1.48667
1.49238
1.47359
1.47063
1.47881
1.46359
1.44897
1.45751
1.44852
1.44533
1.45343
1.44631
1.442
1.4528
1.46078
1.47723
1.48456
1.47422
1.48834
1.49767
1.50967
1.5011
1.49369
1.48789
1.49854
1.48536
1.48103
1.48569
1.49079
1.47797
1.47347
1.49165
1.49124
1.49045
1.50196
1.50055
1.48744
1.49353
1.49128
1.49045
1.50758
1.5116
1.49524
1.48681
1.48037
1.49224
1.49382
1.4782
1.48923
1.4869
1.49719
1.49831
1.49668
1.4865
1.49076
1.4888
1.49375
1.50859
1.50667
1.49601
1.48849
1.49019
1.49434
1.49805
1.49414
1.49268
1.48209
1.49367
1.4993
1.50527
1.51248
1.5173
1.51822
1.50732
1.52325
1.50668
1.51972
1.50229
1.48976
1.49309
1.48744
1.49389
1.48841
1.48031
1.48886
1.48823
1.49976
1.50227
1.50052
1.5116
1.50444
1.50174
1.50935
1.50634
1.48897
1.48608
1.49706
1.50239
1.51274
1.4931
1.49136
1.49829
1.48398
1.4717
1.46729
1.47073
1.47728
1.47042
1.46924
1.46099
1.47019
1.48331
1.47662
1.48126
1.48396
1.48308
1.47985
1.48887
1.49784
1.49036
1.50042
1.49287
1.48945
1.49343
1.49036
1.4911
1.49504
1.5007
1.50423
1.48757
1.50427
1.50756
1.52059
1.52376
1.51054
1.50779
1.50935
1.51237
1.52714
1.52042
1.5071
1.50573
1.52073
1.5209
1.53263
1.51669
1.5183
1.52512
1.51469
1.49861
1.51556
1.51823
1.52935
1.52227
1.52851
1.52169
1.52455
1.52305
1.50822
1.51806
1.50473
1.50888
1.50849
1.50079
1.52079
1.52891
1.52946
1.53625
1.53353
1.52907
1.53052
1.53338
1.50583
1.52515
1.51411
1.51846
1.50812
1.53
1.53087
1.52598
1.53869
1.54893
1.54008
1.54572
1.54589
1.55466
1.57814
1.60657
1.57031
1.57576
1.57225
1.59843
1.59441
1.60554
1.60336
1.60693
1.6017
1.5831
1.60933
1.60593
1.60259
1.59194
1.59829
1.59081
1.59667
1.59707
1.58564
1.54743
1.57339
1.59027
1.58651
1.58275
1.58165
1.57795
1.56463
1.56121
1.56519
1.54632
1.5559
1.54566
1.55018
1.5439
1.55819
1.54393
1.55282
1.54538
1.54194
1.54049
1.54881
1.53861
1.52268
1.52822
1.54617
1.54522
1.54079
1.5466
1.55178
1.55696
1.55476
1.54597
1.54268
1.5476
1.54776
1.5604
1.55289
1.54167
1.54182
1.53766
1.54239
1.54875
1.54443
1.54242
1.52917
1.52052
1.52471
1.5181
1.5145
1.54143
1.54585
1.53639
1.53831
1.54049
1.53671
1.52726
1.52938
1.52347
1.53007
1.52103
1.52047
1.54355
1.53858
1.53784
1.53825
1.54088
1.54815
1.5378
1.54601
1.57054
1.57774
1.56318
1.56075
1.54977
1.57349
1.55785
1.55998
1.56595
1.56877
1.55196
1.53956
1.54444
1.54468
1.54989
1.53779
1.5454
1.53705
1.54791
1.54388
1.53394
1.54621
1.55455
1.53562
1.54387
1.54185
1.5541
1.55311
1.54699
1.53991
1.51586
1.52687
1.53059
1.51594
1.5047
1.51017
1.51319
1.51896
1.53041
1.53466
1.54032
1.56198
1.53943
1.5583
1.56978
1.56329
1.55329
1.55898
1.55117
1.53985
1.54601
1.55017
1.56837
1.55585
1.54013
1.54314
1.53788
1.54304
1.56092
1.55995
1.57173
1.55482
1.55872
1.55317
1.56339
1.56564
1.5673
1.56068
1.55569
1.55491
1.56015
1.55998
1.56834
1.55472
1.55925
1.57216
1.55198
1.56341
1.54205
1.55741
1.55019
1.55165
1.56512
1.55948
1.56369
1.57754
1.57318
1.55758
1.56078
1.56907
1.56224
1.56858
1.56824
1.57421
1.57169
1.5577
1.53596
1.5459
1.57003
1.54909
1.53808
1.52605
1.51915
1.52442
1.5227
1.52185
1.52172
1.53055
1.52345
1.51697
1.52215
1.51011
1.51949
1.52986
1.50703
1.52323
1.52807
1.50409
1.51171
1.50491
1.49116
1.50467
1.50992
1.51077
1.50642
1.49855
1.5034
1.50302
1.49898
1.49922
1.49988
1.49724
1.49993
1.49524
1.51008
1.50607
1.50396
1.50573
1.50769
1.53026
1.52143
1.51005
1.52059
1.50983
1.50886
1.51049
1.50436
1.51886
1.51402
1.49484
1.51656
1.51179
1.52107
1.52054
1.52609
1.52221
1.51885
1.52948
1.52578
1.52228
1.51656
1.5209
1.51211
1.50611
1.51167
1.52554
1.51843
1.51814
1.51258
1.51177
1.50326
1.50322
1.50347
1.49809
1.50003
1.50743
1.52329
1.53197
1.53224
1.52325
1.52444
1.5388
1.5371
1.51831
1.51115
1.50051
1.5034
1.49153
1.49982
1.50381
1.52788
1.55142
1.54557
1.56023
1.56173
1.5657
1.55823
1.56196
1.56951
1.5829
1.58561
1.58245
1.57444
1.56217
1.56132
1.54633
1.56585
1.55155
1.5481
1.54563
1.55198
1.56834
1.5617
1.5542
1.55481
1.56319
1.56635
1.57374
1.5751
1.5716
1.56677
1.57021
1.57165
1.57136
1.57137
1.56863
1.55135
1.56058
1.56612
1.57297
1.57906
1.57811
1.57929
1.5923
1.58505
1.58238
1.57017
1.56793
1.57804
1.58504
1.57812
1.56268
1.57415
1.5554
1.57079
1.54483
1.5518
1.55694
1.56808
1.54763
1.54378
1.52787
1.52759
1.53741
1.54088
1.53915
1.52116
1.52155
1.52119
1.50654
1.5247
1.52664
1.54023
1.53866
1.55013
1.54209
1.54422
1.52227
1.51389
1.53203
1.53979
1.53891
1.52612
1.53979
1.53273
1.55546
1.54539
1.55837
1.56067
1.55748
1.55558
1.57099
1.57643
1.56772
1.58017
1.58093
1.59201
1.58905
1.58208
1.59462
1.59455
1.58949
1.59178
1.59262
1.58257
1.58678
1.61087
1.60686
1.59189
1.57394
1.57291
1.58514
1.575
1.57902
1.56485
1.56622
1.57404
1.57587
1.57615
1.57045
1.57211
1.57705
1.56754
1.58623
1.59234
1.6037
1.58366
1.59507
1.5981
1.60095
1.62675
1.6259
1.62497
1.62013
1.6106
1.62202
1.62832
1.62664
1.64699
1.61128
1.61321
1.61085
1.62463
1.63955
1.66472
1.66854
1.68206
1.66743
1.6532
1.65007
1.65186
1.66235
1.66965
1.65557
1.65139
1.65885
1.65854
1.65975
1.67085
1.66096
1.65054
1.63119
1.61815
1.5995
1.61441
1.6031
1.607
1.60637
1.60641
1.61077
1.61956
1.61504
1.61578
1.60782
1.60741
1.61442
1.60738
1.59004
1.59224
1.58304
1.58711
1.55949
1.57298
1.58172
1.57766
1.572
1.59461
1.57482
1.5865
1.59783
1.6146
1.62985
1.60736
1.61348
1.61747
1.61639
1.60858
1.60096
1.59606
1.58642
1.57824
1.59879
1.59058
1.57729
1.57385
1.60096
1.60389
1.61657
1.61957
1.60841
1.61816
1.59628
1.60183
1.60728
1.60825
1.61531
1.59308
1.59652
1.60237
1.587
1.58771
1.57433
1.56598
1.57115
1.57724
1.57101
1.56002
1.5528
1.56696
1.57578
1.58352
1.57515
1.56916
1.56129
1.56287
1.55279
1.54884
1.55428
1.54568
1.55333
1.55364
1.57351
1.57877
1.55761
1.55361
1.53701
1.51396
1.50977
1.53232
1.54056
1.52899
1.52001
1.51018
1.50495
1.50169
1.50319
1.50239
1.4964
1.49263
1.49705
1.49992
1.49019
1.48742
1.507
1.50867
1.51355
1.5177
1.50519
1.50449
1.49517
1.49829
1.5012
1.49418
1.50028
1.49675
1.50698
1.49841
1.48497
1.48725
1.47638
1.49089
1.48221
1.46806
1.47861
1.48201
1.47116
1.47528
1.48044
1.4692
1.4593
1.4626
1.4593
1.4693
1.4599
1.44677
1.43133
1.43572
1.44254
1.43141
1.43183
1.43434
1.44051
1.42372
1.42198
1.43301
1.4389
1.43663
1.44909
1.45139
1.44816
1.4619
1.46057
1.46276
1.45543
1.45977
1.46451
1.46274
1.45433
1.46613
1.47624
1.48178
1.46361
1.46466
1.48067
1.4777
1.47781
1.47896
1.47304
1.48052
1.4867
1.46663
1.46593
1.47868
1.48363
1.49893
1.49465
1.49378
1.50599
1.50392
1.5167
1.49603
1.48969
1.49835
1.49834
1.48736
1.48193
1.48672
1.47055
1.47067
1.46509
1.46206
1.46627
1.46574
1.44465
1.45588
1.47096
1.46416
1.47055
1.47487
1.46262
1.46972
1.47357
1.47761
1.47552
1.48834
1.48677
1.49006
1.49157
1.48072
1.47767
1.46877
1.47574
1.45901
1.46481
1.46011
1.45686
1.47592
1.46371
1.45679
1.46259
1.46794
1.47325
1.47331
1.47872
1.48089
1.46801
1.47988
1.4864
1.48678
1.48634
1.47932
1.47094
1.4678
1.48448
1.4842
1.48887
1.49083
1.47433
1.46961
1.47537
1.48574
1.48326
1.47156
1.48508
1.47894
1.48221
1.49023
1.49221
1.49713
1.50685
1.49182
1.48584
1.49177
1.49215
1.49231
1.49994
1.50919
1.51016
1.51158
1.50747
1.4966
1.49851
1.51148
1.51495
1.50307
1.49511
1.49439
1.49232
1.50746
1.50161
1.50322
1.51976
1.51236
1.51087
1.52638
1.5386
1.53307
1.53485
1.52879
1.53334
1.53558
1.54609
1.5473
1.53081
1.53534
1.53407
1.52229
1.53912
1.53109
1.55
1.54103
1.53916
1.56128
1.55539
1.53663
1.54838
1.55688
1.53602
1.55291
1.54289
1.53464
1.54565
1.55952
1.54094
1.54547
1.5652
1.54388
1.56117
1.55324
1.55468
1.56491
1.55569
1.56034
1.56381
1.56025
1.55981
1.56564
1.5781
1.55327
1.56324
1.56842
1.57012
1.5716
1.55985
1.55038
1.52139
1.54464
1.52369
1.53443
1.525
1.52524
1.52844
1.51476
1.52164
1.5261
1.52744
1.52727
1.51672
1.51966
1.50986
1.49635
1.48265
1.49624
1.50548
1.49618
1.49474
1.49656
1.51201
1.5222
1.52717
1.52398
1.53139
1.5492
1.55324
1.55464
1.55641
1.54974
1.53571
1.51778
1.52114
1.53254
1.53421
1.52204
1.52059
1.51159
1.51439
1.50745
1.50863
1.52654
1.50451
1.51206
1.5126
1.50972
1.50908
1.50228
1.50683
1.49769
1.50277
1.51372
1.51004
1.5082
1.50392
1.48922
1.49367
1.49618
1.49238
1.49422
1.4916
1.48666
1.48368
1.48265
1.49752
1.49261
1.49787
1.48504
1.46743
1.46904
1.49232
1.48488
1.4795
1.47388
1.47879
1.47508
1.49131
1.47352
1.49482
1.48719
1.49481
1.49878
1.5105
1.50599
1.5096
1.50546
1.49346
1.4964
1.50638
1.52198
1.50509
1.50047
1.49531
1.48663
1.48202
1.47938
1.48403
1.49684
1.51149
1.52586
1.5257
1.5095
1.50409
1.49782
1.48818
1.47744
1.47906
1.46903
1.48451
1.481
1.47147
1.4794
1.4863
1.48047
1.47977
1.48382
1.49384
1.4851
1.49826
1.49012
1.50161
1.49852
1.49936
1.50567
1.50035
1.49969
1.49376
1.50859
1.49909
1.49281
1.49598
1.49689
1.48725
1.51004
1.5111
1.50217
1.50604
1.52136
1.50591
1.52347
1.51868
1.51278
1.52273
1.50418
1.50898
1.50706
1.50317
1.50793
1.50029
1.4943
1.49783
1.49986
1.50216
1.4933
1.47973
1.50267
1.50516
1.50493
1.498
1.51472
1.49827
1.50541
1.5074
1.50669
1.49684
1.50323
1.51092
1.49868
1.50419
1.49928
1.50596
1.50044
1.49957
1.51122
1.50555
1.50164
1.51282
1.496
1.49441
1.50093
1.5048
1.4899
1.47348
1.47718
1.48993
1.4729
1.47072
1.48414
1.48278
1.45356
1.47322
1.46457
1.49033
1.49571
1.48742
1.48912
1.49406
1.48797
1.48229
1.49023
1.48103
1.48659
1.47974
1.49038
1.5058
1.4961
1.49709
1.50712
1.50184
1.478
1.48152
1.46744
1.48412
1.4907
1.49072
1.49133
1.48038
1.49434
1.49843
1.49143
1.48556
1.48157
1.48473
1.49209
1.49076
1.5005
1.48994
1.49842
1.48637
1.47411
1.48985
1.49118
1.49776
1.49417
1.48332
1.49932
1.48556
1.49227
1.49431
1.50317
1.48937
1.48629
1.46968
1.46609
1.47122
1.46441
1.46127
1.45801
1.45525
1.46844
1.45682
1.46081
1.44923
1.44355
1.44935
1.46411
1.45005
1.46207
1.45573
1.45721
1.46458
1.46536
1.46068
1.46399
1.46648
1.45675
1.45956
1.46093
1.44134
1.45618
1.44799
1.43977
1.43632
1.43878
1.42904
1.41729
1.42342
1.42692
1.44433
1.44862
1.44121
1.43041
1.41838
1.43534
1.43331
1.42999
1.43177
1.43029
1.44323
1.43752
1.4438
1.44355
1.45345
1.44814
1.46209
1.4629
1.46768
1.46323
1.46856
1.46121
1.45557
1.45511
1.45471
1.46275
1.46648
1.46395
1.45698
1.47314
1.47345
1.47786
1.49
1.48454
1.4862
1.49847
1.5019
1.48915
1.48965
1.50445
1.51895
1.49698
1.49027
1.48744
1.50299
1.50002
1.51488
1.51042
1.5204
1.5042
1.50564
1.49424
1.50046
1.49512
1.50326
1.5041
1.50373
1.51072
1.50602
1.51012
1.49424
1.50476
1.50102
1.51445
1.49813
1.49146
1.48839
1.49408
1.4871
1.4929
1.48938
1.49062
1.49281
1.51857
1.50288
1.49086
1.5005
1.4945
1.50575
1.50904
1.50964
1.51928
1.53741
1.54611
1.51244
1.51078
1.51771
1.50638
1.5031
1.48984
1.49332
1.49515
1.50401
1.50447
1.48852
1.49668
1.49467
1.47359
1.47881
1.47073
1.45515
1.45707
1.47598
1.48233
1.46954
1.45503
1.45139
1.45274
1.46205
1.43732
1.43019
1.44747
1.44187
1.43809
1.44975
1.44712
1.44659
1.44251
1.4309
1.43554
1.44371
1.44323
1.43253
1.44118
1.44857
1.44582
1.43966
1.4571
1.46429
1.45967
1.46166
1.46105
1.45566
1.45891
1.45686
1.45822
1.45733
1.45267
1.44942
1.4443
1.44353
1.44038
1.44714
1.44649
1.44245
1.43539
1.44042
1.45001
1.43977
1.44851
1.44651
1.45195
1.4531
1.43939
1.44128
1.45308
1.457
1.45142
1.4521
1.44556
1.44221
1.44551
1.46015
1.45791
1.45009
1.4723
1.46095
1.44694
1.46991
1.45955
1.45778
1.45974
1.47504
1.48114
1.48163
1.4848
1.4782
1.49019
1.48547
1.48613
1.47717
1.48797
1.4768
1.49399
1.48799
1.49195
1.48842
1.49112
1.50441
1.49008
1.48953
1.48731
1.48909
1.49632
1.50037
1.49765
1.52167
1.51008
1.52806
1.52385
1.50706
1.50366
1.49051
1.49519
1.49481
1.50381
1.49681
1.49871
1.50391
1.50209
1.48306
1.48708
1.48902
1.48394
1.4879
1.48352
1.49582
1.49332
1.46735
1.45732
1.46512
1.462
1.45503
1.45973
1.4584
1.466
1.45541
1.46053
1.47401
1.47109
1.46956
1.48234
1.48597
1.48996
1.48473
1.4978
1.47826
1.46951
1.483
1.48026
1.47926
1.4872
1.47294
1.48146
1.48017
1.4821
1.48075
1.47118
1.46031
1.4675
1.46969
1.46571
1.46869
1.46553
1.47751
1.48554
1.48099
1.48138
1.47994
1.47261
1.47634
1.49344
1.48929
1.50094
1.50695
1.51626
1.51864
1.5175
1.51036
1.51752
1.50427
1.50323
1.52121
1.52115
1.52398
1.51844
1.52254
1.52564
1.53849
1.54947
1.53594
1.55009
1.53408
1.54155
1.54766
1.5379
1.52318
1.51757
1.50201
1.50539
1.50435
1.50594
1.5306
1.52171
1.52796
1.52049
1.52506
1.49113
1.49365
1.51025
1.50948
1.50536
1.52227
1.515
1.5181
1.50187
1.51512
1.52346
1.51007
1.51726
1.51886
1.52314
1.52229
1.51174
1.52157
1.5021
1.49764
1.5021
1.50254
1.50264
1.50834
1.51519
1.51622
1.51361
1.51136
1.53709
1.53463
1.51141
1.51871
1.52109
1.52901
1.54011
1.56786
1.56713
1.586
1.61248
1.60353
1.58998
1.59214
1.59623
1.59121
1.58871
1.57846
1.59473
1.59976
1.5893
1.58749
1.58219
1.59114
1.59253
1.57003
1.56393
1.55698
1.58136
1.57331
1.57254
1.5706
1.56777
1.56547
1.56244
1.57421
1.58401
1.58243
1.59448
1.59744
1.58986
1.58795
1.59122
1.57213
1.57643
1.58102
1.56998
1.55389
1.57098
1.53985
1.53145
1.52222
1.52856
1.53109
1.53474
1.53784
1.5277
1.52958
1.54763
1.54744
1.55367
1.55861
1.5445
1.54862
1.54446
1.53007
1.52895
1.53401
1.55079
1.56896
1.57509
1.55763
1.56214
1.55797
1.54579
1.54354
1.55354
1.54889
1.55686
1.55616
1.55073
1.53814
1.54517
1.53823
1.53088
1.53345
1.53752
1.53095
1.56715
1.58171
1.56574
1.55188
1.5513
1.56191
1.56843
1.57838
1.56172
1.55795
1.55628
1.56818
1.56918
1.59333
1.57325
1.58538
1.58689
1.59248
1.59146
1.58515
1.58488
1.5864
1.57971
1.56599
1.56945
1.55862
1.56037
1.55703
1.53194
1.55315
1.55524
1.5513
1.55537
1.55818
1.56333
1.57333
1.56212
1.54409
1.54064
1.5467
1.5602
1.53786
1.53157
1.54943
1.55774
1.55157
1.5445
1.56152
1.55759
1.56984
1.57071
1.57072
1.57004
1.58297
1.5876
1.57278
1.58912
1.58519
1.57346
1.58475
1.58488
1.57289
1.58837
1.58067
1.58052
1.57775
1.58753
1.56626
1.56316
1.56414
1.57571
1.57516
1.54839
1.56296
1.54851
1.54921
1.54578
1.54861
1.56749
1.59143
1.6018
1.58036
1.57152
1.56393
1.55811
1.55439
1.56642
1.56994
1.56628
1.57256
1.57024
1.55184
1.53772
1.55109
1.53733
1.54043
1.52662
1.51179
1.5131
1.51862
1.52021
1.51681
1.49684
1.51653
1.51143
1.51718
1.51022
1.50369
1.51686
1.50987
1.52465
1.50346
1.50577
1.51925
1.50946
1.51488
1.5216
1.53145
1.52135
1.51712
1.50142
1.52131
1.50299
1.51324
1.52207
1.52036
1.53012
1.53317
1.52649
1.51333
1.53751
1.53347
1.52574
1.5375
1.54982
1.5458
1.56068
1.55423
1.55238
1.53476
1.54066
1.53493
1.53975
1.53178
1.52514
1.53837
1.54576
1.53778
1.53874
1.53332
1.5327
1.52315
1.51586
1.51299
1.53029
1.5342
1.54908
1.54905
1.53239
1.55513
1.56305
1.56037
1.55488
1.5461
1.53101
1.53068
1.54684
1.55542
1.55069
1.54162
1.52266
1.53035
1.53389
1.54476
1.5456
1.56171
1.55624
1.54595
1.54429
1.54159
1.55016
1.53839
1.53478
1.52515
1.51506
1.51164
1.51708
1.53219
1.55074
1.55434
1.54793
1.53441
1.5447
1.55431
1.53678
1.53651
1.53882
1.54003
1.53348
1.51766
1.54384
1.55119
1.53832
1.53086
1.51762
1.53745
1.5352
1.53767
1.53471
1.53813
1.55245
1.54481
1.55223
1.5427
1.53584
1.51648
1.51527
1.52959
1.53298
1.52041
1.51938
1.51328
1.52115
1.53935
1.55705
1.53767
1.54605
1.53778
1.54199
1.52782
1.54461
1.5277
1.52247
1.51713
1.50397
1.51689
1.50936
1.53251
1.51872
1.5196
1.53249
1.52719
1.53217
1.51704
1.52526
1.52991
1.53688
1.54846
1.55089
1.55229
1.531
1.53179
1.52566
1.5223
1.51989
1.5102
1.51901
1.53886
1.53183
1.52188
1.52439
1.5352
1.5281
1.52203
1.52489
1.53722
1.52949
1.52654
1.53213
1.51904
1.51888
1.54407
1.52771
1.52255
1.52479
1.5123
1.50143
1.5079
1.49699
1.49376
1.50202
1.49766
1.52078
1.51909
1.52064
1.53524
1.52966
1.53534
1.54681
1.55318
1.54396
1.55155
1.53815
1.53468
1.54515
1.5514
1.53255
1.542
1.53705
1.53279
1.53058
1.53724
1.55157
1.54377
1.52741
1.52311
1.51609
1.51433
1.51476
1.51578
1.50841
1.51339
1.51365
1.51918
1.50713
1.50205
1.48819
1.50285
1.49512
1.50056
1.51896
1.50846
1.50966
1.52054
1.51213
1.5186
1.51475
1.50118
1.50307
1.50115
1.51828
1.50642
1.50914
1.52089
1.51184
1.51745
1.50593
1.49691
1.4783
1.48081
1.48488
1.49063
1.50233
1.50492
1.50021
1.49408
1.49421
1.48778
1.50925
1.51304
1.50517
1.50424
1.51293
1.53061
1.52401
1.52134
1.52937
1.52838
1.53029
1.53858
1.52773
1.51488
1.51453
1.51765
1.5415
1.53885
1.5266
1.53903
1.54229
1.53998
1.54304
1.53551
1.5341
1.54091
1.54498
1.54761
1.53936
1.53515
1.53898
1.53622
1.53331
1.53176
1.52861
1.5425
1.54977
1.56326
1.56586
1.57104
1.56887
1.57399
1.57373
1.56171
1.57341
1.57217
1.55061
1.54612
1.53943
1.54071
1.53389
1.53227
1.5198
1.51977
1.53219
1.54132
1.524
1.54237
1.55597
1.54774
1.54563
1.55707
1.55
1.54911
1.52913
1.51301
1.50794
1.50046
1.49633
1.50381
1.49821
1.48961
1.47751
1.48046
1.47096
1.4824
1.47157
1.47355
1.47955
1.46387
1.45326
1.46411
1.47092
1.47288
1.48385
1.48296
1.48465
1.50482
1.49467
1.48962
1.49365
1.49885
1.48983
1.49136
1.49543
1.49249
1.49466
1.4956
1.50166
1.50575
1.50676
1.52078
1.52245
1.52068
1.52658
1.51174
1.51619
1.52019
1.51349
1.50632
1.51075
1.52025
1.51804
1.52631
1.52354
1.52035
1.53921
1.53671
1.53225
1.53003
1.52311
1.5173
1.52884
1.52445
1.52762
1.54603
1.53273
1.55182
1.56906
1.57319
1.57334
1.56808
1.58528
1.58551
1.58598
1.59432
1.58777
1.58914
1.58273
1.59117
1.58737
1.59591
1.59456
1.60038
1.59851
1.59707
1.58026
1.58296
1.58396
1.5838
1.57235
1.58144
1.56956
1.54814
1.54304
1.56291
1.56881
1.56284
1.55806
1.56218
1.55478
1.56387
1.561
1.56215
1.57817
1.59903
1.59839
1.59003
1.58708
1.59283
1.60061
1.60179
1.61501
1.6093
1.59984
1.5937
1.59158
1.6009
1.60352
1.58433
1.58075
1.57546
1.58784
1.56573
1.58052
1.58495
1.58373
1.58391
1.58456
1.57519
1.58517
1.5794
1.59324
1.60109
1.58859
1.5639
1.56674
1.56365
1.55937
1.55957
1.54499
1.52897
1.5025
1.52502
1.51494
1.51729
1.50219
1.50462
1.50026
1.50537
1.51622
1.51203
1.51625
1.51588
1.50177
1.50506
1.50217
1.49532
1.49051
1.50593
1.49199
1.50213
1.4832
1.4852
1.4943
1.48881
1.50298
1.5087
1.49287
1.50623
1.49753
1.51257
1.5083
1.51194
1.49884
1.51352
1.50917
1.51292
1.51863
1.52143
1.5262
1.52503
1.52916
1.53018
1.51629
1.52146
1.51779
1.52289
1.53012
1.51431
1.50811
1.51022
1.50822
1.51168
1.51027
1.51132
1.51908
1.50359
1.49944
1.50185
1.51294
1.51609
1.49741
1.50227
1.50808
1.49739
1.49843
1.49515
1.50565
1.49389
1.47939
1.48706
1.48124
1.48081
1.4827
1.49063
1.49848
1.48861
1.48702
1.50493
1.50408
1.49722
1.48897
1.48568
1.48412
1.4858
1.48485
1.50562
1.48647
1.48846
1.50241
1.4894
1.49803
1.49827
1.50493
1.49943
1.51259
1.50663
1.49534
1.51556
1.50621
1.5076
1.49849
1.50095
1.49712
1.50075
1.49655
1.49792
1.48814
1.49786
1.50021
1.48853
1.49121
1.49439
1.4801
1.48748
1.49175
1.50228
1.48883
1.49322
1.48976
1.48887
1.49017
1.5001
1.4927
1.4864
1.48746
1.49671
1.46966
1.46585
1.4734
1.47589
1.47611
1.48095
1.47325
1.48028
1.4769
1.47873
1.48527
1.47558
1.47772
1.46779
1.46617
1.47057
1.47369
1.47502
1.48366
1.48081
1.46861
1.47602
1.49123
1.47531
1.4992
1.49197
1.47989
1.48751
1.48154
1.49815
1.48412
1.48493
1.49197
1.48829
1.48103
1.48157
1.47724
1.47539
1.47944
1.47681
1.46718
1.47098
1.46045
1.46252
1.4716
1.46367
1.46872
1.48034
1.48193
1.48219
1.47528
1.47287
1.47959
1.47554
1.4723
1.46312
1.45891
1.4625
1.45774
1.45909
1.45618
1.47144
1.46916
1.46829
1.46755
1.46282
1.46469
1.46821
1.46691
1.47805
1.47772
1.4814
1.47793
1.47781
1.46033
1.46023
1.46486
1.45018
1.45071
1.45412
1.45003
1.44882
1.45149
1.45938
1.46311
1.46818
1.47579
1.47923
1.47661
1.47928
1.4717
1.4677
1.46982
1.46662
1.46612
1.4572
1.44989
1.44833
1.45452
1.44235
1.44799
1.43739
1.44497
1.44776
1.45312
1.45312
1.44912
1.45359
1.45176
1.47134
1.47053
1.47431
1.4631
1.46682
1.46337
1.47087
1.47874
1.46626
1.45907
1.45098
1.4472
1.44793
1.43854
1.42867
1.43633
1.44906
1.44936
1.42443
1.44177
1.43182
1.43459
1.44001
1.43453
1.4366
1.43841
1.46309
1.44881
1.43615
1.43253
1.44627
1.43452
1.4458
1.44809
1.44817
1.4511
1.4376
1.44624
1.44339
1.43376
1.43848
1.43184
1.43575
1.4229
1.43075
1.43496
1.43834
1.43509
1.43895
1.44238
1.43337
1.42824
1.42961
1.43333
1.42639
1.43038
1.44009
1.43915
1.43664
1.44827
1.44851
1.44833
1.43736
1.4251
1.43081
1.42257
1.42835
1.42879
1.435
1.42206
1.42529
1.42538
1.42424
1.41784
1.42236
1.41528
1.42867
1.42042
1.43087
1.41867
1.42066
1.41624
1.41707
1.41304
1.39962
1.40107
1.40337
1.40566
1.41088
1.40855
1.40205
1.41558
1.40616
1.4156
1.39594
1.4027
1.39964
1.40684
1.40094
1.40257
1.40042
1.39253
1.39612
1.40199
1.39584
1.39742
1.39506
1.40209
1.40814
1.41703
1.40912
1.41254
1.40394
1.40231
1.39199
1.39971
1.40734
1.41661
1.41306
1.4188
1.41833
1.41695
1.40784
1.41947
1.41824
1.4174
1.41053
1.42471
1.42644
1.41006
1.40898
1.40352
1.41476
1.43049
1.43298
1.4329
1.42378
1.41942
1.41953
1.41503
1.41215
1.40098
1.40601
1.4066
1.41342
1.39625
1.39118
1.40378
1.40694
1.40808
1.40463
1.41402
1.39429
1.39732
1.40445
1.40414
1.39918
1.41325
1.41689
1.4028
1.40174
1.4115
1.41999
1.41584
1.41842
1.41059
1.41855
1.40557
1.40633
1.40641
1.39821
1.39301
1.39437
1.38124
1.39125
1.39893
1.405
1.40336
1.40006
1.39739
1.40009
1.39547
1.39899
1.41418
1.40209
1.4011
1.40578
1.40228
1.40663
1.40041
1.4059
1.40285
1.40822
1.41488
1.41952
1.41304
1.40253
1.39576
1.39604
1.39936
1.39964
1.40481
1.39508
1.40376
1.40592
1.41136
1.38581
1.387
1.40228
1.39602
1.39243
1.40171
1.40629
1.40808
1.39956
1.4121
1.40762
1.41052
1.41596
1.416
1.41185
1.42164
1.42334
1.41573
1.41103
1.41482
1.41593
1.42564
1.40778
1.409
1.40936
1.41787
1.42071
1.41572
1.41728
1.42409
1.41558
1.41504
1.42455
1.42853
1.43516
1.42236
1.44037
1.43298
1.43677
1.43392
1.42332
1.42434
1.42846
1.43291
1.41905
1.42455
1.42617
1.42717
1.42171
1.42335
1.42763
1.42764
1.42957
1.42714
1.42485
1.42816
1.42983
1.43719
1.43201
1.43937
1.43721
1.43914
1.43076
1.42821
1.43047
1.43542
1.43883
1.44161
1.43268
1.43691
1.42368
1.42906
1.41832
1.42739
1.42851
1.4391
1.43683
1.44316
1.4413
1.44427
1.45722
1.44331
1.44445
1.44716
1.45284
1.44197
1.43602
1.44724
1.43669
1.42701
1.43308
1.43098
1.4344
1.43411
1.44955
1.44529
1.44474
1.42436
1.43422
1.43794
1.44388
1.43797
1.44052
1.44722
1.45368
1.46844
1.45444
1.45416
1.43174
1.43379
1.42671
1.43883
1.43325
1.43847
1.43568
1.42834
1.42964
1.43075
1.42783
1.43742
1.43693
1.42969
1.43603
1.43454
1.4426
1.4398
1.44861
1.43148
1.44876
1.45297
1.45883
1.46105
1.4501
1.44767
1.44487
1.44067
1.4362
1.43644
1.44519
1.43922
1.43625
1.44476
1.44452
1.44138
1.44425
1.44868
1.44295
1.43635
1.42618
1.44393
1.43737
1.44026
1.43865
1.43292
1.44644
1.43298
1.44655
1.43959
1.45035
1.44756
1.45233
1.43756
1.44405
1.44822
1.44707
1.44007
1.44926
1.44163
1.45757
1.44701
1.45722
1.45139
1.45351
1.44497
1.45459
1.44141
1.43895
1.43325
1.42848
1.42966
1.44149
1.42704
1.42941
1.4326
1.43988
1.44011
1.44895
1.43515
1.44242
1.44511
1.44325
1.43757
1.43519
1.43401
1.4491
1.43333
1.43169
1.42837
1.43131
1.4336
1.43961
1.43611
1.42334
1.44635
1.44071
1.44979
1.4395
1.4453
1.44825
1.44242
1.43691
1.44191
1.44401
1.43089
1.43991
1.42935
1.44773
1.44328
1.44937
1.44337
1.43105
1.43162
1.4257
1.4199
1.43512
1.43897
1.43397
1.43307
1.43819
1.43759
1.42744
1.42876
1.43665
1.43481
1.42625
1.41954
1.42336
1.41944
1.4227
1.41546
1.42112
1.43152
1.42721
1.42581
1.42007
1.43288
1.42755
1.43869
1.43276
1.42829
1.43185
1.42116
1.4297
1.41422
1.41426
1.4207
1.43652
1.43928
1.44081
1.44668
1.44485
1.43614
1.45264
1.4459
1.43764
1.45718
1.45096
1.4499
1.43987
1.44133
1.43727
1.43947
1.42727
1.439
1.44136
1.43709
1.44328
1.43987
1.44349
1.43751
1.45294
1.44978
1.44536
1.45162
1.46009
1.45387
1.456
1.46188
1.46391
1.46473
1.45481
1.46284
1.47593
1.46967
1.46532
1.45336
1.46116
1.4591
1.46116
1.47309
1.46803
1.48181
1.4707
1.49119
1.49164
1.48213
1.49832
1.48926
1.50082
1.49391
1.50642
1.50877
1.49255
1.49252
1.49279
1.49322
1.48972
1.50423
1.50424
1.49651
1.50018
1.49281
1.48063
1.47776
1.48529
1.48216
1.46277
1.46663
1.46709
1.45103
1.46844
1.47896
1.48448
1.47678
1.48424
1.48894
1.47845
1.49622
1.4773
1.47623
1.49804
1.48455
1.48287
1.48329
1.49456
1.4865
1.49638
1.5024
1.49272
1.48613
1.48298
1.47742
1.4851
1.49371
1.49485
1.50014
1.47915
1.49014
1.49864
1.50712
1.51542
1.52351
1.52043
1.51384
1.50478
1.51412
1.51686
1.5085
1.52464
1.51909
1.52075
1.50319
1.50329
1.51529
1.51756
1.52074
1.52129
1.50787
1.50841
1.50063
1.50167
1.50767
1.50779
1.51818
1.52509
1.53307
1.53449
1.5496
1.56456
1.55835
1.54757
1.55739
1.54813
1.551
1.55795
1.55796
1.55985
1.56733
1.5683
1.57393
1.56243
1.56764
1.56704
1.57673
1.58608
1.58163
1.5829
1.58317
1.60337
1.58239
1.5695
1.58142
1.5743
1.55912
1.56643
1.56371
1.57182
1.57456
1.56236
1.56616
1.56224
1.54485
1.55012
1.53909
1.54724
1.52364
1.51673
1.51826
1.52644
1.51483
1.51303
1.51587
1.513
1.53555
1.53656
1.53748
1.5296
1.53026
1.52611
1.51787
1.51438
1.50052
1.49413
1.48676
1.49554
1.49316
1.48563
1.49399
1.48057
1.48736
1.48955
1.48929
1.4894
1.49758
1.50766
1.50145
1.49597
1.48512
1.49514
1.50276
1.5052
1.49759
1.4972
1.50991
1.51018
1.51574
1.51366
1.50879
1.50292
1.50857
1.51324
1.51372
1.49699
1.48894
1.49627
1.48475
1.489
1.50076
1.48908
1.4981
1.48692
1.4854
1.47108
1.48101
1.4665
1.46936
1.47003
1.45958
1.45916
1.44726
1.44249
1.43767
1.44546
1.46283
1.45593
1.46721
1.44871
1.44853
1.45474
1.45358
1.44576
1.46161
1.44469
1.45165
1.44442
1.44576
1.45554
1.45467
1.44124
1.46185
1.45696
1.47037
1.45984
1.46598
1.47011
1.45936
1.45804
1.4553
1.46354
1.44658
1.45422
1.46189
1.46523
1.46484
1.48523
1.48258
1.48009
1.48219
1.49782
1.49706
1.49698
1.48625
1.48787
1.48215
1.48803
1.48836
1.48008
1.48937
1.48738
1.49833
1.47996
1.48881
1.48605
1.47273
1.48234
1.48156
1.48578
1.48715
1.49607
1.48915
1.47199
1.49167
1.48946
1.48465
1.48418
1.49767
1.50156
1.49862
1.50843
1.50149
1.49121
1.49426
1.51393
1.49949
1.50623
1.52493
1.51603
1.5161
1.50207
1.50554
1.50104
1.50846
1.51635
1.53369
1.5261
1.53349
1.52417
1.52229
1.52704
1.52618
1.53009
1.54665
1.5423
1.52418
1.53492
1.53157
1.53324
1.52494
1.51623
1.52054
1.5253
1.52037
1.49391
1.48784
1.50396
1.50187
1.50522
1.50361
1.49297
1.48946
1.49064
1.49409
1.47891
1.49197
1.48909
1.47208
1.47655
1.47017
1.47229
1.4669
1.47622
1.47937
1.4766
1.46541
1.47584
1.47134
1.46638
1.46735
1.46234
1.4559
1.47324
1.47257
1.47098
1.46803
1.47471
1.45711
1.47327
1.46288
1.48113
1.46469
1.47846
1.47337
1.47254
1.4672
1.46905
1.46929
1.47776
1.48943
1.49124
1.4926
1.49804
1.48411
1.49178
1.46557
1.46637
1.47587
1.46765
1.45556
1.44816
1.44752
1.44967
1.45194
1.44197
1.46494
1.45438
1.45621
1.44873
1.45199
1.45415
1.45138
1.46445
1.46474
1.45447
1.46049
1.45521
1.46007
1.45547
1.46057
1.45848
1.44515
1.43718
1.43605
1.45086
1.43743
1.4402
1.44154
1.43329
1.43512
1.43775
1.44265
1.43754
1.44907
1.43429
1.45291
1.44868
1.44931
1.44757
1.46169
1.46202
1.47012
1.47573
1.47492
1.46751
1.46093
1.45946
1.45773
1.46402
1.46432
1.47961
1.48017
1.47364
1.477
1.46157
1.47498
1.47457
1.47304
1.46892
1.46506
1.46196
1.45931
1.46372
1.46789
1.47092
1.47142
1.47355
1.46806
1.46035
1.44882
1.45474
1.44842
1.4531
1.4516
1.44367
1.4616
1.44781
1.45421
1.468
1.45602
1.46544
1.47632
1.46929
1.47614
1.46771
1.4709
1.48035
1.49028
1.48325
1.47836
1.47657
1.47321
1.47245
1.48055
1.47805
1.46409
1.46832
1.47997
1.4706
1.48862
1.48935
1.48521
1.48078
1.49052
1.49401
1.49095
1.48036
1.48227
1.47525
1.47656
1.47628
1.46963
1.49009
1.47609
1.47257
1.48127
1.47759
1.46179
1.48155
1.48217
1.48612
1.49056
1.49841
1.48698
1.48704
1.48542
1.48074
1.46738
1.4647
1.47432
1.45833
1.47409
1.46542
1.49446
1.47662
1.47221
1.47651
1.47823
1.48296
1.46875
1.46843
1.48937
1.48718
1.48169
1.48351
1.48648
1.473
1.47095
1.47697
1.48084
1.48196
1.49682
1.49993
1.50261
1.51761
1.52454
1.49992
1.5008
1.51529
1.50887
1.50355
1.50941
1.5065
1.51588
1.52503
1.52303
1.52087
1.50957
1.51816
1.5146
1.5161
1.52176
1.53608
1.54136
1.54769
1.55456
1.54909
1.54863
1.54739
1.55498
1.54988
1.54555
1.54048
1.54421
1.53578
1.53426
1.54477
1.5375
1.55378
1.55702
1.54848
1.54
1.53556
1.52779
1.52357
1.51137
1.50994
1.52158
1.53372
1.50755
1.5216
1.52222
1.52731
1.53046
1.51799
1.52425
1.52236
1.52693
1.53441
1.53694
1.5335
1.52914
1.53301
1.55628
1.56636
1.56194
1.56707
1.5497
1.54458
1.53934
1.5314
1.54999
1.54788
1.53644
1.54465
1.53931
1.54244
1.54587
1.54492
1.52883
1.54763
1.55009
1.56145
1.55929
1.57473
1.56435
1.56148
1.54999
1.55966
1.55529
1.57357
1.57349
1.58719
1.5775
1.59291
1.58679
1.57891
1.5814
1.56196
1.56752
1.57047
1.5638
1.55712
1.56113
1.57238
1.57244
1.57651
1.58097
1.56907
1.56973
1.57162
1.58674
1.59127
1.59353
1.58434
1.57746
1.59161
1.57348
1.58087
1.5777
1.56561
1.55707
1.55423
1.55784
1.55312
1.55746
1.57205
1.55308
1.55322
1.54413
1.54404
1.52876
1.5493
1.53591
1.54053
1.54081
1.53161
1.52971
1.5348
1.53069
1.52819
1.53178
1.53437
1.53813
1.56053
1.54727
1.53037
1.53742
1.5436
1.5241
1.52591
1.53116
1.52123
1.52959
1.51936
1.52365
1.51602
1.52482
1.51242
1.51549
1.52336
1.52911
1.52661
1.52993
1.53999
1.51648
1.53329
1.54203
1.52732
1.53999
1.52014
1.51634
1.52699
1.53052
1.53895
1.53047
1.52901
1.52695
1.53071
1.52987
1.51723
1.52608
1.53415
1.53418
1.52641
1.54414
1.53575
1.53707
1.55098
1.54303
1.54698
1.55054
1.56011
1.55714
1.56622
1.56489
1.55973
1.54794
1.54761
1.55076
1.5568
1.54734
1.54495
1.53127
1.52203
1.54252
1.53546
1.55535
1.54976
1.55161
1.56099
1.55427
1.57179
1.57561
1.56783
1.57246
1.58209
1.54249
1.55484
1.56108
1.58117
1.59267
1.59131
1.58317
1.58599
1.59342
1.60934
1.60792
1.61308
1.60875
1.61712
1.59254
1.5969
1.57086
1.5916
1.58913
1.58904
1.60501
1.60026
1.60499
1.59888
1.60528
1.60111
1.59858
1.58893
1.57347
1.57268
1.57449
1.58338
1.57972
1.55453
1.55993
1.57379
1.56533
1.54895
1.53949
1.53824
1.53291
1.52792
1.53967
1.54234
1.5388
1.54285
1.55989
1.54817
1.55539
1.54821
1.54906
1.54206
1.54146
1.55711
1.57168
1.56024
1.55688
1.55959
1.56739
1.54394
1.54687
1.54214
1.54943
1.54068
1.5309
1.53323
1.53776
1.52666
1.53003
1.53466
1.56414
1.59179
1.58563
1.58055
1.56843
1.5911
1.584
1.60351
1.60643
1.60482
1.59194
1.58746
1.57804
1.58149
1.57349
1.55863
1.53346
1.52863
1.53349
1.52599
1.52909
1.53803
1.53702
1.55027
1.56071
1.57123
1.5624
1.55222
1.54709
1.55234
1.55919
1.56464
1.55727
1.54058
1.5469
1.54102
1.54293
1.54896
1.5372
1.53935
1.5458
1.55077
1.54359
1.54362
1.53332
1.53975
1.53228
1.52283
1.52709
1.51508
1.52332
1.52328
1.5262
1.52605
1.54408
1.52957
1.55297
1.55671
1.54396
1.54532
1.54673
1.52692
1.51941
1.50197
1.49556
1.49765
1.50398
1.50952
1.51164
1.52438
1.52617
1.52259
1.51512
1.5165
1.52727
1.51982
1.53031
1.52426
1.52178
1.51933
1.52606
1.5101
1.5218
1.51538
1.5257
1.52858
1.52081
1.50695
1.52286
1.53962
1.55197
1.54982
1.5421
1.55247
1.54061
1.5442
1.55681
1.54902
1.53631
1.53697
1.54244
1.55494
1.54287
1.54341
1.53615
1.5433
1.54507
1.52571
1.53451
1.52332
1.52873
1.55181
1.5566
1.55488
1.53389
1.54868
1.55385
1.53758
1.53758
1.53126
1.53394
1.53941
1.54347
1.55441
1.53849
1.53524
1.53235
1.53005
1.53485
1.53612
1.53687
1.53652
1.53451
1.5442
1.5278
1.51266
1.53785
1.52623
1.5361
1.52553
1.54838
1.53851
1.52943
1.53417
1.53128
1.55927
1.5462
1.5452
1.54287
1.53959
1.53832
1.54534
1.5536
1.54586
1.54275
1.56183
1.56342
1.55477
1.55963
1.5471
1.54741
1.5398
1.51761
1.52082
1.5021
1.50991
1.5152
1.51069
1.50069
1.49971
1.50909
1.52134
1.52102
1.53327
1.53418
1.52145
1.51787
1.52426
1.51664
1.52618
1.52447
1.52018
1.53364
1.51415
1.53205
1.54076
1.51997
1.52271
1.51074
1.52696
1.51638
1.51586
1.51221
1.5205
1.51824
1.49408
1.51681
1.53125
1.55143
1.54232
1.54069
1.55337
1.56685
1.57135
1.56931
1.5559
1.55391
1.56545
1.56797
1.55851
1.55125
1.54659
1.54923
1.54572
1.53575
1.54705
1.55319
1.53758
1.54661
1.54833
1.53646
1.54051
1.52395
1.53457
1.52131
1.52314
1.53126
1.53017
1.52765
1.52098
1.51417
1.51784
1.5161
1.51352
1.50969
1.5108
1.51624
1.522
1.51422
1.51567
1.48918
1.49206
1.5114
1.50267
1.50151
1.48377
1.49669
1.49809
1.5027
1.49637
1.50436
1.49367
1.4883
1.49051
1.48867
1.47881
1.48449
1.49059
1.49029
1.4742
1.48537
1.48325
1.47366
1.47427
1.47172
1.47941
1.47337
1.47701
1.4808
1.48743
1.47177
1.47339
1.46848
1.4696
1.47468
1.46718
1.47542
1.47571
1.47514
1.47115
1.47868
1.4776
1.47578
1.477
1.48573
1.47664
1.47248
1.48619
1.47297
1.46315
1.47281
1.45948
1.47762
1.46502
1.45987
1.45371
1.45078
1.44899
1.46739
1.47311
1.47276
1.47005
1.4713
1.47197
1.45878
1.45303
1.44611
1.44184
1.45285
1.45968
1.46174
1.46314
1.45565
1.46026
1.46463
1.45838
1.45838
1.45895
1.46055
1.45968
1.46456
1.46082
1.46039
1.47309
1.45484
1.46418
1.47207
1.46976
1.45711
1.46058
1.4668
1.46269
1.46715
1.48021
1.47437
1.47923
1.49516
1.49263
1.49192
1.47655
1.4619
1.46451
1.46718
1.48007
1.47046
1.46841
1.46154
1.4725
1.47671
1.49604
1.48454
1.47112
1.4596
1.45864
1.4712
1.47505
1.48576
1.48099
1.47198
1.46709
1.48068
1.47692
1.4975
1.49647
1.51447
1.49582
1.50344
1.51508
1.51069
1.50118
1.49666
1.51733
1.52857
1.52441
1.5075
1.51877
1.52552
1.53099
1.52431
1.50834
1.52424
1.51661
1.50679
1.51626
1.51242
1.50555
1.50922
1.5008
1.5056
1.4731
1.48401
1.48451
1.49034
1.48418
1.49417
1.50584
1.48684
1.47665
1.47983
1.48366
1.48906
1.49468
1.4952
1.4927
1.48359
1.48075
1.49217
1.48609
1.49697
1.49685
1.49895
1.49784
1.50302
1.49463
1.49241
1.47501
1.4707
1.47275
1.47952
1.47035
1.45443
1.46112
1.46573
1.45236
1.45896
1.46046
1.45598
1.46048
1.45313
1.45981
1.44706
1.45133
1.45621
1.4583
1.45485
1.45679
1.45165
1.44959
1.45273
1.44085
1.42445
1.43652
1.44079
1.43841
1.42069
1.42452
1.42908
1.42837
1.439
1.42749
1.4397
1.43056
1.43378
1.42982
1.42332
1.42213
1.42113
1.43169
1.43455
1.43263
1.41986
1.42304
1.41667
1.41897
1.42158
1.41429
1.41498
1.4143
1.41895
1.40738
1.41402
1.40679
1.40455
1.41393
1.41104
1.40392
1.39483
1.39213
1.40554
1.41703
1.41424
1.41751
1.42622
1.42555
1.43585
1.41644
1.41917
1.42378
1.41525
1.41271
1.412
1.41173
1.41442
1.41294
1.41675
1.40949
1.42946
1.4161
1.43484
1.4427
1.42608
1.42337
1.42018
1.42321
1.4316
1.41932
1.42934
1.43268
1.44678
1.43171
1.4231
1.43166
1.42834
1.42416
1.42652
1.4312
1.42208
1.41823
1.42219
1.42249
1.4277
1.41835
1.42806
1.42425
1.42888
1.42614
1.42144
1.4293
1.43878
1.43973
1.4285
1.4408
1.4301
1.43173
1.43212
1.43414
1.4335
1.42369
1.42479
1.42006
1.41662
1.41658
1.4155
1.41508
1.41568
1.42169
1.42261
1.41253
1.42702
1.41235
1.43136
1.43857
1.43089
1.42971
1.42014
1.41229
1.41233
1.41383
1.42521
1.42708
1.42143
1.424
1.42848
1.42136
1.41676
1.40224
1.42374
1.43292
1.4252
1.42176
1.42757
1.43261
1.42782
1.42348
1.42755
1.43798
1.42897
1.4269
1.42977
1.43126
1.43199
1.4282
1.42408
1.41603
1.42624
1.42746
1.42862
1.43105
1.4295
1.43236
1.44117
1.42325
1.43515
1.41591
1.42021
1.42348
1.4234
1.41575
1.42127
1.42553
1.42573
1.43283
1.42429
1.41278
1.42703
1.41761
1.42595
1.42185
1.4266
1.42938
1.43027
1.42636
1.44134
1.42812
1.43635
1.44464
1.43106
1.43102
1.44362
1.43409
1.4307
1.43694
1.43394
1.43071
1.44118
1.44823
1.44528
1.4366
1.44268
1.44339
1.43121
1.43541
1.43604
1.43756
1.44405
1.43678
1.43286
1.44392
1.44306
1.44538
1.43807
1.42832
1.44708
1.43712
1.46002
1.4386
1.44046
1.44045
1.4526
1.44506
1.45177
1.43744
1.46117
1.44759
1.4473
1.43587
1.43488
1.42899
1.43804
1.4282
1.44393
1.4283
1.43862
1.44363
1.44172
1.4543
1.43596
1.44465
1.43425
1.43541
1.44003
1.44981
1.43608
1.42849
1.44067
1.43641
1.45303
1.44894
1.4438
1.45607
1.45142
1.4517
1.44949
1.44561
1.44403
1.44892
1.45873
1.44837
1.44986
1.44365
1.44941
1.43618
1.44576
1.44917
1.45254
1.44983
1.45324
1.46591
1.45872
1.46872
1.46928
1.47229
1.48373
1.46623
1.4564
1.4422
1.44635
1.44645
1.45946
1.46408
1.46672
1.46807
1.45376
1.43973
1.441
1.44638
1.44412
1.4553
1.45042
1.44523
1.45794
1.45124
1.45351
1.46049
1.45727
1.46383
1.46378
1.48427
1.47463
1.46863
1.47554
1.48124
1.4881
1.47858
1.47793
1.46484
1.46719
1.46328
1.46571
1.46905
1.48231
1.45432
1.455
1.47245
1.46755
1.45238
1.45143
1.44044
1.4394
1.44404
1.44362
1.43653
1.45075
1.45471
1.44882
1.44647
1.44766
1.44937
1.43797
1.44944
1.44069
1.44772
1.44794
1.44931
1.46165
1.47334
1.46862
1.45872
1.46076
1.4518
1.45443
1.4409
1.44346
1.44738
1.4488
1.44622
1.46097
1.45705
1.46723
1.46904
1.45134
1.45248
1.44925
1.45089
1.4507
1.45729
1.4547
1.45156
1.44542
1.44573
1.45206
1.45675
1.44553
1.45428
1.45207
1.45957
1.45784
1.46111
1.46336
1.46012
1.46481
1.47134
1.47315
1.45853
1.46998
1.45518
1.47024
1.46401
1.47152
1.46315
1.46336
1.46211
1.45887
1.45508
1.46753
1.4624
1.46504
1.45599
1.44527
1.45502
1.45567
1.44763
1.44289
1.4497
1.43746
1.43037
1.42832
1.42719
1.42981
1.4201
1.43619
1.4321
1.43527
1.43795
1.41124
1.42735
1.43922
1.45099
1.44428
1.44863
1.45886
1.46499
1.47635
1.47436
1.46751
1.47491
1.48141
1.47459
1.47965
1.47262
1.47428
1.4659
1.46422
1.48013
1.49188
1.47613
1.47656
1.46777
1.46663
1.48124
1.46781
1.46136
1.46567
1.45966
1.45919
1.44899
1.45992
1.44999
1.44718
1.44638
1.46536
1.44996
1.44457
1.43923
1.45142
1.43248
1.43944
1.45904
1.44656
1.4655
1.4627
1.4561
1.46589
1.47663
1.46666
1.47038
1.47226
1.46424
1.47437
1.46061
1.46572
1.46961
1.4633
1.46387
1.46749
1.45954
1.45888
1.44943
1.45128
1.44825
1.44506
1.44117
1.43988
1.45037
1.44608
1.45104
1.44264
1.44966
1.446
1.43886
1.45063
1.45402
1.4376
1.42985
1.42797
1.42852
1.43466
1.42512
1.41556
1.43152
1.43151
1.44043
1.42942
1.44945
1.44573
1.44074
1.46035
1.44614
1.4559
1.45936
1.45425
1.45676
1.47084
1.47549
1.46578
1.45636
1.46422
1.44773
1.46045
1.46583
1.46366
1.45846
1.45889
1.45517
1.4547
1.45155
1.45886
1.46029
1.45862
1.45991
1.46433
1.47088
1.46134
1.47429
1.47515
1.44888
1.45914
1.44998
1.46392
1.45444
1.45603
1.45331
1.46671
1.45029
1.45407
1.44718
1.45576
1.46608
1.46181
1.46923
1.48154
1.48145
1.47589
1.47704
1.47951
1.47471
1.47887
1.48928
1.48128
1.47858
1.49212
1.49439
1.494
1.50519
1.51696
1.48841
1.50671
1.50532
1.4981
1.50182
1.51203
1.51453
1.50751
1.51329
1.49377
1.50432
1.48875
1.50962
1.51551
1.50095
1.50336
1.50873
1.51065
1.51475
1.5209
1.52869
1.5159
1.51903
1.52254
1.5345
1.54122
1.51461
1.49848
1.49947
1.50414
1.50234
1.49536
1.49869
1.49692
1.5087
1.51399
1.50114
1.52049
1.53066
1.5285
1.53619
1.53481
1.53965
1.54335
1.53658
1.52563
1.49853
1.49884
1.49805
1.51724
1.52018
1.51342
1.5112
1.52505
1.51468
1.51317
1.50977
1.50782
1.50056
1.50846
1.51858
1.51814
1.5239
1.51418
1.52527
1.51172
1.51972
1.51498
1.52978
1.52907
1.52258
1.5233
1.5262
1.52966
1.52688
1.52343
1.51722
1.52976
1.51043
1.53469
1.53253
1.5199
1.55033
1.53557
1.55247
1.5297
1.49859
1.49295
1.51141
1.51736
1.4907
1.49347
1.49498
1.47734
1.47938
1.48739
1.49593
1.51631
1.52082
1.52454
1.51313
1.51664
1.52066
1.53672
1.5495
1.54985
1.55766
1.55498
1.57128
1.56431
1.56755
1.55891
1.56711
1.54005
1.5644
1.55853
1.55874
1.55008
1.53707
1.53536
1.53494
1.53824
1.53794
1.54634
1.54159
1.5429
1.53467
1.54354
1.54993
1.54605
1.55541
1.55417
1.56079
1.55682
1.57852
1.56385
1.55631
1.56848
1.56232
1.54361
1.55119
1.54046
1.54512
1.54059
1.55188
1.52902
1.51698
1.52344
1.53004
1.53955
1.53755
1.55077
1.5577
1.54155
1.55071
1.56051
1.54962
1.5519
1.55452
1.55165
1.5676
1.5722
1.57707
1.56933
1.58688
1.56814
1.57374
1.57159
1.58043
1.57893
1.57576
1.57475
1.57078
1.56904
1.57107
1.57126
1.54813
1.54285
1.55204
1.5377
1.53337
1.53582
1.52892
1.5176
1.51049
1.52162
1.53337
1.53502
1.5166
1.51766
1.51316
1.52625
1.52378
1.52752
1.53132
1.53516
1.5384
1.53465
1.54333
1.53976
1.54071
1.54944
1.54357
1.53754
1.54414
1.5297
1.53294
1.53571
1.5284
1.51962
1.52772
1.51404
1.50784
1.50361
1.49975
1.49142
1.49456
1.48787
1.49985
1.50228
1.519
1.50887
1.52426
1.53242
1.51837
1.52023
1.5228
1.51801
1.50947
1.52098
1.51465
1.52193
1.52311
1.53075
1.52793
1.53901
1.52415
1.52274
1.5177
1.51322
1.50594
1.51242
1.51662
1.52073
1.51578
1.52529
1.53111
1.53165
1.53401
1.52846
1.51507
1.5107
1.5235
1.52419
1.52203
1.53326
1.54032
1.52757
1.53732
1.53827
1.53278
1.53319
1.54058
1.53343
1.53009
1.52011
1.5215
1.52799
1.51415
1.51779
1.51683
1.51276
1.5047
1.5087
1.52704
1.51979
1.49685
1.52794
1.53232
1.52851
1.52309
1.52692
1.5282
1.53134
1.53902
1.52637
1.50936
1.52663
1.55279
1.54383
1.53651
1.5464
1.56187
1.56209
1.55856
1.56499
1.56491
1.56221
1.56387
1.55487
1.54907
1.56048
1.56752
1.58365
1.58353
1.57891
1.57691
1.58204
1.56974
1.56393
1.56203
1.56195
1.54583
1.5499
1.54419
1.54721
1.55244
1.54698
1.54424
1.52104
1.54641
1.551
1.553
1.56012
1.54261
1.53654
1.53747
1.53065
1.54485
1.55394
1.54859
1.53774
1.54227
1.5579
1.54295
1.56456
1.57117
1.57467
1.57677
1.59588
1.56775
1.5811
1.57616
1.59388
1.58606
1.59455
1.60859
1.6185
1.61649
1.61444
1.62139
1.63149
1.63425
1.63165
1.64423
1.63841
1.64692
1.62707
1.62048
1.62865
1.63722
1.63702
1.64138
1.64585
1.63394
1.64698
1.63693
1.62092
1.62941
1.61799
1.63516
1.63994
1.64381
1.63737
1.63538
1.62966
1.62191
1.62839
1.63039
1.63817
1.61835
1.6016
1.60562
1.60459
1.58156
1.59463
1.57956
1.5984
1.60055
1.59204
1.5897
1.58959
1.59633
1.60495
1.60376
1.62293
1.60731
1.6038
1.61901
1.61717
1.62516
1.62841
1.6164
1.6197
1.62275
1.60965
1.61507
1.60219
1.60699
1.60023
1.59558
1.59449
1.61017
1.59883
1.59021
1.57823
1.57314
1.57292
1.5807
1.56344
1.58706
1.58285
1.585
1.59548
1.59827
1.58114
1.57952
1.59792
1.58681
1.58785
1.57961
1.58341
1.57406
1.57475
1.56028
1.56554
1.5672
1.55634
1.58203
1.57277
1.56997
1.5836
1.59451
1.57546
1.56625
1.56959
1.58103
1.57539
1.58319
1.59002
1.6011
1.59972
1.59778
1.59788
1.61129
1.61121
1.6127
1.61882
1.62547
1.62718
1.63611
1.61421
1.61249
1.61564
1.60735
1.60222
1.61648
1.63275
1.61483
1.62291
1.61948
1.61679
1.6142
1.60422
1.60462
1.60106
1.5994
1.59321
1.59536
1.58649
1.57023
1.58374
1.59155
1.57738
1.59576
1.59086
1.60085
1.5987
1.5997
1.60734
1.62231
1.61686
1.61101
1.60118
1.61733
1.61067
1.60952
1.61822
1.60241
1.61787
1.60649
1.60157
1.61102
1.61401
1.60826
1.6163
1.62982
1.62131
1.6241
1.63179
1.64244
1.63055
1.62619
1.62879
1.63477
1.63647
1.63618
1.63411
1.64016
1.6447
1.63335
1.63837
1.63051
1.63154
1.62657
1.63318
1.63505
1.64596
1.6477
1.65442
1.66197
1.67235
1.65865
1.67011
1.68336
1.68383
1.69217
1.67516
1.68182
1.69301
1.68634
1.6863
1.71353
1.70861
1.71612
1.727
1.72632
1.71595
1.70424
1.71852
1.73613
1.73191
1.72963
1.74027
1.74102
1.74266
1.72684
1.72188
1.72636
1.73059
1.72944
1.73141
1.71782
1.71303
1.71343
1.70991
1.72861
1.72663
1.73981
1.74997
1.76199
1.75706
1.78154
1.78405
1.79076
1.79994
1.79649
1.80069
1.78063
1.80225
1.83221
1.83224
1.83626
1.8248
1.84091
1.84021
1.84112
1.83643
1.84127
1.83101
1.85098
1.83484
1.85489
1.85697
1.84333
1.85695
1.84947
1.84253
1.84296
1.83326
1.83749
1.81525
1.82833
1.82863
1.80788
1.80931
1.81769
1.80568
1.79447
1.79599
1.78485
1.79564
1.79888
1.80249
1.79603
1.78792
1.78128
1.79197
1.75773
1.74105
1.74669
1.7405
1.76213
1.76546
1.77151
1.76127
1.73345
1.74367
1.75068
1.74804
1.7381
1.74487
1.75424
1.77709
1.78799
1.78107
1.80671
1.82492
1.82701
1.83098
1.80821
1.79358
1.78064
1.78469
1.79047
1.78442
1.79953
1.80188
1.7986
1.81326
1.80808
1.82285
1.81045
1.83349
1.84703
1.83154
1.85507
1.86014
1.88117
1.85559
1.83817
1.85308
1.8532
1.86598
1.84574
1.83643
1.84101
1.82282
1.83096
1.83624
1.8335
1.82326
1.8219
1.8217
1.81319
1.81312
1.79905
1.80245
1.81472
1.81727
1.80406
1.82123
1.81896
1.82441
1.84809
1.82218
1.81818
1.81952
1.82817
1.80142
1.82065
1.80955
1.79856
1.84128
1.82913
1.86134
1.84932
1.86497
1.87702
1.89449
1.87593
1.87972
1.87191
1.84891
1.87697
1.84975
1.83477
1.81199
1.83813
1.84091
1.84827
1.84273
1.84184
1.84553
1.85583
1.85973
1.86471
1.8618
1.8621
1.84248
1.84477
1.83226
1.83075
1.82438
1.82704
1.82947
1.82371
1.83807
1.80625
1.78305
1.78638
1.78903
1.79631
1.76437
1.73928
1.74943
1.75943
1.75589
1.75031
1.77323
1.76595
1.76239
1.74042
1.74528
1.74159
1.75826
1.75548
1.7657
1.74902
1.73078
1.71669
1.71191
1.71885
1.72386
1.72873
1.7184
1.71711
1.71276
1.70769
1.70346
1.69373
1.69516
1.70707
1.7142
1.71412
1.71067
1.72238
1.71185
1.70796
1.72208
1.70728
1.71156
1.72269
1.71153
1.7257
1.73811
1.72435
1.70155
1.6901
1.70763
1.72478
1.73478
1.72986
1.73633
1.73683
1.73506
1.73277
1.74239
1.7375
1.73958
1.74552
1.74724
1.75153
1.7378
1.73126
1.73079
1.73052
1.72936
1.73603
1.7379
1.74923
1.73825
1.72334
1.71816
1.70645
1.69772
1.7019
1.70323
1.69145
1.69663
1.70347
1.68648
1.67815
1.68844
1.6822
1.68154
1.66248
1.68886
1.69233
1.6893
1.67655
1.67803
1.6632
1.65397
1.65667
1.64521
1.65129
1.64766
1.64038
1.65527
1.66472
1.66126
1.67947
1.67747
1.67675
1.68397
1.67607
1.66831
1.66732
1.6695
1.67543
1.68128
1.69225
1.6868
1.68445
1.68511
1.67822
1.67962
1.68589
1.68131
1.68589
1.6932
1.69799
1.70891
1.71097
1.69819
1.71363
1.7064
1.69691
1.70583
1.70782
1.71148
1.71624
1.71125
1.71867
1.70413
1.69358
1.69048
1.67101
1.68117
1.69629
1.69894
1.68781
1.67544
1.68204
1.68566
1.6562
1.66438
1.66376
1.67206
1.66629
1.66305
1.67735
1.68931
1.66109
1.66584
1.6767
1.6594
1.6682
1.67046
1.65296
1.64311
1.64553
1.64414
1.65238
1.66055
1.65899
1.66249
1.64798
1.63293
1.62343
1.60228
1.60504
1.60019
1.60682
1.60465
1.59206
1.60379
1.59526
1.61008
1.5872
1.61355
1.59719
1.60991
1.62436
1.62308
1.6154
1.60879
1.61568
1.61836
1.62254
1.62591
1.61798
1.62167
1.62446
1.61666
1.60018
1.60254
1.59961
1.60194
1.5975
1.59149
1.60638
1.59406
1.59743
1.60044
1.5947
1.59546
1.58781
1.56082
1.56266
1.54991
1.56912
1.55675
1.56664
1.57187
1.58347
1.57405
1.58845
1.58582
1.59336
1.59133
1.61636
1.61339
1.61104
1.59266
1.58673
1.57972
1.5862
1.57475
1.57233
1.56711
1.57894
1.57729
1.57681
1.57587
1.58907
1.57922
1.57975
1.58614
1.58348
1.59083
1.56994
1.56926
1.57712
1.57095
1.58875
1.57709
1.56481
1.57065
1.57474
1.58403
1.56573
1.58664
1.59095
1.58451
1.58295
1.58919
1.58735
1.5766
1.5708
1.54811
1.54874
1.54585
1.56043
1.57277
1.55588
1.56633
1.57124
1.5683
1.56139
1.57849
1.56591
1.56652
1.55521
1.56249
1.56832
1.5483
1.55877
1.53695
1.55071
1.55386
1.57136
1.57847
1.57278
1.56067
1.57333
1.56516
1.55494
1.56071
1.57276
1.57959
1.56257
1.5687
1.58538
1.59316
1.58949
1.5923
1.57225
1.58956
1.59287
1.58664
1.58232
1.57831
1.58152
1.58418
1.58978
1.58828
1.59062
1.5809
1.58276
1.59501
1.60303
1.5862
1.58691
1.59363
1.59294
1.58423
1.58473
1.59076
1.59443
1.57981
1.58323
1.56437
1.56283
1.57755
1.58278
1.56327
1.56304
1.56604
1.57231
1.57285
1.58018
1.57913
1.56757
1.56743
1.58441
1.56905
1.59671
1.58902
1.58145
1.5891
1.58876
1.59722
1.5921
1.59221
1.60197
1.60315
1.59027
1.60038
1.59257
1.61563
1.59626
1.5859
1.59919
1.58753
1.58767
1.59493
1.57549
1.58299
1.58048
1.58385
1.5728
1.59541
1.59398
1.59835
1.60456
1.60083
1.60552
1.60386
1.58655
1.5963
1.61366
1.5988
1.59789
1.59983
1.60774
1.61817
1.60496
1.62558
1.62143
1.60099
1.60315
1.61154
1.60765
1.62317
1.6083
1.61242
1.60703
1.60211
1.6188
1.61499
1.61154
1.63271
1.61471
1.61976
1.61955
1.61695
1.60197
1.61659
1.61731
1.63162
1.64026
1.64172
1.62557
1.62706
1.62182
1.63276
1.63508
1.62492
1.63021
1.62838
1.64226
1.64076
1.64226
1.62137
1.62892
1.61284
1.63077
1.61511
1.62569
1.64232
1.63123
1.63478
1.63844
1.63672
1.6429
1.63478
1.63758
1.62331
1.63077
1.62927
1.64647
1.65151
1.64403
1.62238
1.63158
1.64024
1.64077
1.63611
1.62902
1.62643
1.65061
1.65897
1.6687
1.6598
1.66065
1.66758
1.65485
1.65195
1.6655
1.6555
1.66587
1.67441
1.67385
1.66141
1.65578
1.66536
1.66476
1.67052
1.64814
1.65686
1.65607
1.66171
1.65628
1.66765
1.65993
1.6502
1.6674
1.65651
1.65789
1.62883
1.63749
1.62809
1.62716
1.61918
1.62132
1.63068
1.64126
1.64368
1.63536
1.628
1.64449
1.62942
1.61552
1.62934
1.6282
1.64907
1.65602
1.63891
1.65443
1.64298
1.65742
1.64619
1.64466
1.6434
1.63456
1.63992
1.64316
1.64462
1.64684
1.63695
1.64393
1.63701
1.64381
1.64717
1.64872
1.64767
1.64078
1.65025
1.65359
1.66352
1.67333
1.64409
1.65256
1.64559
1.64038
1.63267
1.63126
1.62995
1.62077
1.63481
1.63131
1.60963
1.63826
1.63031
1.61281
1.61807
1.61634
1.61857
1.61798
1.59466
1.59708
1.611
1.5926
1.61465
1.61087
1.61127
1.60761
1.61806
1.59984
1.61063
1.61242
1.60509
1.6016
1.6038
1.61115
1.59987
1.59767
1.6062
1.60496
1.60287
1.60328
1.60904
1.61237
1.5937
1.60793
1.58445
1.58428
1.58635
1.59353
1.58728
1.58478
1.58498
1.60343
1.60113
1.59486
1.61413
1.60884
1.60499
1.59677
1.60595
1.59371
1.60136
1.58581
1.58117
1.58139
1.57897
1.57523
1.56634
1.57805
1.58331
1.57607
1.58221
1.56667
1.5844
1.58443
1.59353
1.58136
1.58004
1.58535
1.5834
1.58414
1.5707
1.58653
1.57866
1.57513
1.56774
1.58263
1.56895
1.56975
1.5632
1.55462
1.56312
1.52642
1.55572
1.55853
1.56981
1.56841
1.56354
1.56931
1.5619
1.55721
1.5743
1.58307
1.59291
1.59956
1.60879
1.6039
1.61024
1.62074
1.60245
1.60799
1.60142
1.60687
1.60324
1.60892
1.60883
1.60715
1.60635
1.60303
1.60603
1.59907
1.60371
1.60694
1.62038
1.63568
1.63203
1.63682
1.62873
1.63638
1.63551
1.64068
1.64258
1.63554
1.63431
1.64697
1.66061
1.65013
1.65637
1.66444
1.66642
1.64639
1.63501
1.61564
1.62666
1.62519
1.63802
1.63253
1.64136
1.62813
1.65694
1.66738
1.66978
1.67697
1.68601
1.69624
1.68448
1.68643
1.69891
1.69384
1.69453
1.68321
1.66652
1.65951
1.62963
1.64636
1.65314
1.65959
1.65139
1.64693
1.64705
1.66506
1.66764
1.6625
1.67984
1.67642
1.67713
1.68717
1.68338
1.67471
1.68645
1.68975
1.7209
1.72925
1.75314
1.7494
1.73535
1.73233
1.75386
1.75032
1.7624
1.75399
1.74599
1.76075
1.75567
1.72676
1.72904
1.75619
1.76123
1.74831
1.75091
1.75365
1.77005
1.76131
1.75094
1.74105
1.74694
1.74187
1.74754
1.73088
1.73278
1.73928
1.73145
1.71851
1.71908
1.71175
1.72054
1.70721
1.71364
1.71966
1.73856
1.73353
1.72059
1.72821
1.72018
1.72432
1.73642
1.75122
1.75556
1.75982
1.75635
1.77223
1.7753
1.77527
1.75405
1.7446
1.74423
1.75546
1.74767
1.74239
1.7497
1.73761
1.73993
1.72131
1.72331
1.72617
1.71905
1.73298
1.70846
1.73067
1.71169
1.72038
1.72406
1.7344
1.72895
1.73713
1.73394
1.73378
1.72128
1.72797
1.73214
1.71378
1.7165
1.71061
1.72483
1.73929
1.73949
1.72064
1.70025
1.69737
1.69559
1.69822
1.70533
1.70724
1.70625
1.69049
1.69059
1.69782
1.69562
1.70257
1.70111
1.70056
1.68614
1.69155
1.68738
1.67978
1.67641
1.68121
1.68723
1.69525
1.66784
1.68259
1.68866
1.69042
1.71186
1.70098
1.71027
1.71934
1.73035
1.7315
1.72622
1.71268
1.72789
1.71218
1.72274
1.70625
1.72873
1.74204
1.74092
1.72452
1.70933
1.71466
1.72533
1.72703
1.71859
1.72721
1.71505
1.7191
1.72661
1.72062
1.72241
1.72983
1.71531
1.7275
1.75844
1.72988
1.73513
1.72246
1.7281
1.7239
1.72783
1.73165
1.72434
1.74148
1.73117
1.71829
1.7104
1.72268
1.71058
1.71921
1.72592
1.71864
1.73881
1.72335
1.71846
1.73466
1.72376
1.70075
1.70638
1.71916
1.70938
1.72631
1.7326
1.72957
1.72328
1.71734
1.71015
1.7001
1.70635
1.6922
1.71565
1.72368
1.7068
1.70993
1.70778
1.69464
1.68279
1.68633
1.70089
1.678
1.68781
1.67414
1.68197
1.67766
1.6757
1.67655
1.68952
1.68242
1.68936
1.68139
1.68618
1.68293
1.67688
1.6834
1.71245
1.70374
1.71383
1.71066
1.70181
1.69595
1.67887
1.68877
1.67578
1.66733
1.68281
1.68444
1.69862
1.70819
1.69827
1.69323
1.69193
1.69857
1.70479
1.70092
1.68765
1.67475
1.68743
1.71238
1.72168
1.70152
1.67561
1.6912
1.68405
1.68694
1.67708
1.68577
1.69743
1.69834
1.72895
1.69949
1.71267
1.70801
1.69181
1.67933
1.69794
1.70244
1.69607
1.69328
1.71331
1.71915
1.73116
1.72804
1.70573
1.70506
1.72083
1.70806
1.7046
1.70567
1.70964
1.70232
1.69268
1.67682
1.70151
1.69761
1.687
1.7251
1.70382
1.6957
1.68517
1.6645
1.66482
1.65991
1.67085
1.69672
1.69854
1.69384
1.69158
1.71432
1.69485
1.71258
1.70375
1.70167
1.71966
1.69293
1.71244
1.6934
1.69427
1.70872
1.71614
1.6981
1.68762
1.70307
1.70507
1.70788
1.69035
1.711
1.72306
1.72666
1.72003
1.72977
1.72539
1.7358
1.71429
1.70686
1.6928
1.7124
1.69166
1.68093
1.69698
1.70599
1.6964
1.69808
1.68278
1.68344
1.66976
1.66347
1.66929
1.65063
1.66383
1.67952
1.6832
1.66985
1.67324
1.66131
1.65156
1.66207
1.67938
1.6798
1.68986
1.67706
1.68124
1.70948
1.7012
1.70088
1.69781
1.69085
1.69406
1.69806
1.68732
1.66831
1.65704
1.65888
1.65854
1.67094
1.68016
1.6758
1.67375
1.6851
1.66582
1.65808
1.66975
1.66927
1.67669
1.67414
1.67484
1.67994
1.68833
1.68831
1.68079
1.68554
1.69373
1.69954
1.72636
1.72557
1.7167
1.70814
1.70581
1.68992
1.66152
1.65254
1.6506
1.66301
1.66119
1.66796
1.66765
1.67032
1.67007
1.67587
1.65928
1.66998
1.67156
1.67574
1.6902
1.68503
1.66467
1.66323
1.66113
1.65316
1.6464
1.644
1.65835
1.67216
1.65363
1.66816
1.67398
1.66582
1.67741
1.651
1.64943
1.65279
1.64946
1.64294
1.65125
1.66104
1.67865
1.67803
1.6797
1.69469
1.68076
1.67869
1.65988
1.6728
1.65446
1.66685
1.6498
1.63526
1.64606
1.63479
1.65278
1.65221
1.64228
1.64008
1.66014
1.658
1.65733
1.65602
1.67155
1.65352
1.6339
1.64256
1.63053
1.6194
1.63453
1.62934
1.62526
1.64008
1.61521
1.6115
1.61297
1.6252
1.6213
1.60654
1.6379
1.63406
1.63378
1.61867
1.62754
1.62856
1.63214
1.63741
1.64478
1.63463
1.64568
1.64803
1.6517
1.62766
1.63713
1.64562
1.62231
1.62811
1.62851
1.62054
1.63084
1.62103
1.62957
1.62239
1.60817
1.62279
1.6314
1.63008
1.63147
1.62433
1.61769
1.63541
1.62924
1.62255
1.61578
1.62531
1.60391
1.60976
1.6158
1.59464
1.59503
1.60245
1.60702
1.60955
1.62617
1.62031
1.62113
1.60782
1.60507
1.61732
1.59944
1.60971
1.61798
1.61308
1.6241
1.63
1.64297
1.63589
1.64546
1.65128
1.64793
1.64977
1.66141
1.66756
1.66115
1.65687
1.66796
1.66802
1.6692
1.67694
1.65907
1.65653
1.66147
1.66557
1.67536
1.6667
1.67692
1.66094
1.65292
1.6443
1.66571
1.65579
1.65765
1.64221
1.64329
1.63447
1.64663
1.65344
1.65982
1.65907
1.6665
1.66418
1.66869
1.65895
1.66729
1.66081
1.67556
1.67558
1.66157
1.63967
1.65341
1.6474
1.65136
1.65672
1.65841
1.63884
1.65145
1.63604
1.63347
1.61513
1.63414
1.62094
1.63334
1.61992
1.62605
1.62468
1.62232
1.63218
1.62456
1.61902
1.62073
1.61188
1.61182
1.62055
1.63001
1.64169
1.64208
1.64639
1.62847
1.65299
1.64339
1.64668
1.64172
1.63001
1.63144
1.63072
1.63921
1.61631
1.63039
1.63406
1.63965
1.62785
1.64913
1.64851
1.65368
1.65947
1.65707
1.64781
1.63856
1.6371
1.65846
1.66518
1.65891
1.64337
1.66307
1.64978
1.64625
1.6554
1.66864
1.65214
1.64597
1.64196
1.65998
1.67236
1.66407
1.67504
1.68508
1.6804
1.67798
1.65275
1.66603
1.66436
1.65636
1.65218
1.67894
1.66014
1.64851
1.65886
1.65482
1.63646
1.63312
1.64031
1.62708
1.62782
1.63296
1.63619
1.62553
1.63585
1.61632
1.61601
1.61758
1.60854
1.61853
1.61027
1.60019
1.60071
1.58796
1.605
1.60425
1.59599
1.59858
1.59959
1.59644
1.61626
1.62037
1.61927
1.61567
1.62277
1.61265
1.61182
1.58943
1.58607
1.58849
1.59277
1.58876
1.5747
1.59412
1.57291
1.58343
1.57963
1.5678
1.57356
1.57911
1.5775
1.56952
1.56796
1.57694
1.5711
1.57167
1.55566
1.55894
1.54824
1.54516
1.53383
1.54196
1.55159
1.55587
1.54746
1.56096
1.5512
1.55327
1.55638
1.56283
1.55703
1.55932
1.55847
1.55771
1.55511
1.55189
1.55379
1.56521
1.57657
1.57851
1.56642
1.56819
1.57293
1.55277
1.57198
1.5714
1.55927
1.56482
1.57019
1.57712
1.57128
1.57804
1.58788
1.59311
1.59831
1.59865
1.58971
1.59939
1.61706
1.60465
1.61355
1.60493
1.61243
1.61321
1.60431
1.60052
1.60199
1.60489
1.60198
1.59574
1.60586
1.59287
1.58904
1.61113
1.62965
1.62605
1.64054
1.6337
1.63281
1.6306
1.63641
1.65483
1.64389
1.64539
1.62744
1.62687
1.62523
1.60963
1.61604
1.62501
1.62998
1.61966
1.61749
1.62688
1.63153
1.6459
1.64032
1.64038
1.62291
1.63701
1.61087
1.6309
1.60678
1.61036
1.60714
1.60493
1.61242
1.61165
1.60303
1.60728
1.59497
1.60021
1.59519
1.59192
1.59759
1.6157
1.61499
1.60353
1.61026
1.61446
1.63094
1.63596
1.64738
1.66128
1.65606
1.65033
1.64109
1.64575
1.64632
1.63709
1.64405
1.63369
1.64046
1.63568
1.63136
1.63558
1.62361
1.63674
1.61218
1.609
1.60666
1.60425
1.59431
1.59594
1.60142
1.61004
1.61647
1.60454
1.60539
1.61254
1.60956
1.60384
1.62527
1.62051
1.60859
1.62631
1.62349
1.63435
1.63937
1.63623
1.64847
1.63757
1.61666
1.61686
1.60852
1.60889
1.62315
1.61985
1.62491
1.62223
1.62519
1.62289
1.63171
1.616
1.62079
1.63188
1.62808
1.61963
1.60814
1.61619
1.61741
1.61858
1.62675
1.64991
1.64195
1.6283
1.6395
1.64558
1.63794
1.64408
1.65261
1.65946
1.6537
1.64215
1.6284
1.62661
1.65754
1.6678
1.66912
1.66039
1.65782
1.64158
1.6534
1.64724
1.64901
1.65961
1.66393
1.6917
1.67496
1.6771
1.65868
1.65431
1.65539
1.63753
1.62771
1.64257
1.64313
1.63026
1.62952
1.62217
1.64522
1.63864
1.63518
1.63176
1.62037
1.62669
1.62246
1.60706
1.62616
1.62558
1.62503
1.62514
1.62517
1.61038
1.61612
1.6304
1.63186
1.62673
1.61542
1.63415
1.62787
1.63281
1.62997
1.63471
1.63356
1.61313
1.63043
1.62436
1.62762
1.63622
1.63293
1.63211
1.6407
1.63023
1.61785
1.61631
1.62285
1.6172
1.63267
1.64211
1.64446
1.6439
1.65392
1.63759
1.65135
1.63854
1.64847
1.63414
1.64476
1.63966
1.63945
1.63223
1.62731
1.63317
1.62926
1.62008
1.61291
1.62393
1.60637
1.61953
1.61871
1.64059
1.62725
1.63724
1.65217
1.64783
1.6416
1.64879
1.6209
1.62541
1.62285
1.61801
1.62169
1.62144
1.61173
1.60303
1.60594
1.61348
1.60806
1.60772
1.61113
1.59953
1.60231
1.61013
1.61704
1.61012
1.63012
1.61509
1.60516
1.61847
1.63255
1.61894
1.60742
1.61256
1.5981
1.60045
1.61469
1.59502
1.58954
1.60185
1.59848
1.59398
1.61577
1.60416
1.60237
1.60104
1.59027
1.58672
1.59945
1.599
1.60787
1.60905
1.61529
1.59967
1.60904
1.61718
1.62436
1.61356
1.60342
1.6005
1.60241
1.61686
1.59572
1.60834
1.60592
1.59361
1.61387
1.60454
1.60162
1.60284
1.60236
1.6072
1.60114
1.60733
1.60885
1.59832
1.5909
1.60342
1.59996
1.58408
1.60371
1.60523
1.5971
1.60979
1.58669
1.5928
1.58326
1.582
1.58977
1.59468
1.60544
1.58075
1.59352
1.59008
1.59652
1.60255
1.60987
1.5857
1.5736
1.58591
1.58497
1.59317
1.59575
1.58545
1.5935
1.58442
1.6136
1.59067
1.608
1.58749
1.59179
1.60417
1.58516
1.58897
1.58834
1.57267
1.59177
1.60104
1.61053
1.60238
1.61936
1.62309
1.62652
1.62023
1.60741
1.62355
1.6321
1.63834
1.64618
1.6275
1.63235
1.6259
1.61428
1.61914
1.62609
1.63372
1.63478
1.63368
1.63915
1.63271
1.63426
1.64689
1.6378
1.63934
1.64223
1.62903
1.63944
1.64158
1.63101
1.61819
1.62593
1.61395
1.63165
1.63302
1.62705
1.60751
1.60272
1.60691
1.60969
1.6147
1.62249
1.62281
1.62334
1.63514
1.63051
1.61679
1.62198
1.63381
1.62006
1.61244
1.61006
1.61803
1.6293
1.61827
1.61173
1.63329
1.63832
1.62549
1.64494
1.63772
1.62616
1.63487
1.6227
1.64207
1.62267
1.62738
1.62643
1.61839
1.62207
1.62283
1.63696
1.63682
1.63541
1.64531
1.63801
1.62325
1.62302
1.63852
1.61845
1.61414
1.63544
1.64659
1.62753
1.61453
1.61977
1.61016
1.62106
1.60598
1.61963
1.61876
1.61959
1.60211
1.59712
1.60468
1.62255
1.61565
1.62504
1.62545
1.63723
1.64675
1.66404
1.64879
1.64273
1.64726
1.63424
1.63098
1.62701
1.62627
1.62528
1.62226
1.60568
1.6132
1.6318
1.63455
1.6269
1.62356
1.6227
1.60008
1.60216
1.60421
1.59657
1.60282
1.61003
1.62353
1.64141
1.62917
1.6324
1.63803
1.63296
1.62278
1.62408
1.64658
1.63753
1.62073
1.62018
1.62209
1.61774
1.62244
1.63469
1.61762
1.61701
1.62675
1.63557
1.63688
1.63591
1.6211
1.60996
1.6173
1.61992
1.60431
1.60612
1.61251
1.62092
1.62784
1.60856
1.61983
1.61303
1.61924
1.60142
1.60922
1.60089
1.5985
1.60761
1.60861
1.60609
1.60215
1.58892
1.58632
1.59122
1.59083
1.60789
1.59026
1.60348
1.61666
1.62703
1.62159
1.62266
1.62673
1.61861
1.61969
1.60588
1.61931
1.62928
1.6268
1.62943
1.61989
1.61281
1.60788
1.60722
1.60468
1.60141
1.60436
1.58876
1.59497
1.59797
1.5957
1.59701
1.59429
1.59178
1.59296
1.59542
1.59799
1.5904
1.57953
1.57958
1.58749
1.56351
1.57902
1.57332
1.58579
1.5767
1.57451
1.57801
1.58166
1.58629
1.57042
1.58083
1.58628
1.60724
1.59424
1.58389
1.60645
1.6041
1.61886
1.60781
1.60446
1.59971
1.59892
1.60037
1.59431
1.59764
1.60286
1.62833
1.63047
1.62214
1.62619
1.64879
1.62524
1.64699
1.62477
1.60987
1.61745
1.62431
1.63612
1.62462
1.62352
1.62407
1.62196
1.61521
1.61592
1.61771
1.58744
1.58753
1.60037
1.58684
1.58959
1.59932
1.59321
1.5976
1.58921
1.6061
1.62138
1.61521
1.59506
1.59803
1.60585
1.61469
1.63642
1.62094
1.63468
1.60685
1.62056
1.6276
1.62386
1.63399
1.61793
1.61337
1.60788
1.61014
1.61064
1.60226
1.60207
1.60307
1.59651
1.61486
1.59266
1.61519
1.61024
1.60006
1.61322
1.60127
1.5956
1.57769
1.57687
1.5829
1.58526
1.58768
1.57549
1.58643
1.58895
1.5939
1.59499
1.60094
1.62179
1.59645
1.61821
1.62301
1.60713
1.60363
1.61159
1.60757
1.602
1.60833
1.58982
1.58584
1.5842
1.58998
1.59805
1.58117
1.56443
1.57003
1.56832
1.56358
1.54175
1.56307
1.56862
1.54219
1.55381
1.57447
1.57296
1.56998
1.57354
1.57592
1.56795
1.56576
1.58677
1.5793
1.58091
1.57971
1.58362
1.58656
1.57419
1.57535
1.57003
1.56508
1.57643
1.5667
1.56852
1.56617
1.57502
1.57361
1.56123
1.56578
1.57692
1.57127
1.56456
1.56928
1.57672
1.58494
1.56492
1.56563
1.55808
1.5576
1.54926
1.54438
1.56779
1.55904
1.56421
1.55395
1.5595
1.57508
1.57993
1.57128
1.56215
1.56468
1.54721
1.54468
1.55315
1.57643
1.56474
1.55814
1.56049
1.57294
1.57405
1.58082
1.58533
1.58753
1.57373
1.57278
1.57555
1.57499
1.58233
1.57645
1.57228
1.57174
1.57157
1.58564
1.58681
1.57723
1.5632
1.57382
1.58213
1.56941
1.58081
1.58175
1.5732
1.58265
1.57071
1.56602
1.56059
1.56502
1.56283
1.56597
1.56866
1.58428
1.57691
1.59056
1.58877
1.57163
1.57466
1.5642
1.58333
1.58144
1.57947
1.58692
1.58032
1.58606
1.58741
1.58798
1.57921
1.59745
1.58097
1.58641
1.57935
1.57062
1.57482
1.58218
1.57882
1.57822
1.59135
1.57557
1.57383
1.58447
1.58881
1.58325
1.57204
1.57187
1.57518
1.58217
1.59114
1.58802
1.60782
1.61678
1.6033
1.59095
1.58555
1.58862
1.5945
1.58866
1.58116
1.59494
1.59398
1.58992
1.5771
1.57749
1.5621
1.56892
1.59182
1.5992
1.59181
1.58429
1.58136
1.58728
1.59062
1.58642
1.57038
1.57814
1.583
1.57233
1.56811
1.57428
1.58172
1.57592
1.57664
1.58129
1.5708
1.57396
1.57758
1.55456
1.55573
1.54794
1.54603
1.52456
1.54328
1.54906
1.55257
1.54794
1.55335
1.54332
1.54096
1.54859
1.54763
1.54607
1.54559
1.52933
1.52536
1.53261
1.52222
1.53332
1.53423
1.55342
1.53547
1.55483
1.54256
1.54787
1.55549
1.5459
1.54606
1.5398
1.5259
1.53151
1.53372
1.5318
1.53205
1.5306
1.52286
1.5348
1.53615
1.53338
1.52592
1.52544
1.54193
1.52394
1.53196
1.54004
1.52381
1.53318
1.54448
1.5398
1.54405
1.54569
1.54671
1.5452
1.53221
1.53483
1.53278
1.54419
1.54371
1.53534
1.53573
1.53254
1.54277
1.5309
1.5442
1.51977
1.51813
1.51617
1.51456
1.52696
1.52381
1.52779
1.53391
1.53093
1.53636
1.54473
1.54144
1.54822
1.53975
1.54019
1.53744
1.54242
1.54037
1.54075
1.54579
1.55076
1.52887
1.53916
1.54223
1.52977
1.53267
1.53702
1.54013
1.53424
1.52015
1.53069
1.5285
1.52669
1.51758
1.53684
1.52915
1.51303
1.51866
1.53276
1.53729
1.54216
1.54269
1.53445
1.53913
1.5482
1.54771
1.55319
1.55544
1.5657
1.56511
1.55979
1.55304
1.54823
1.56295
1.5583
1.55156
1.55639
1.55812
1.55133
1.5481
1.55935
1.55389
1.54972
1.55433
1.56218
1.55154
1.54874
1.54428
1.55506
1.55837
1.5461
1.55679
1.56132
1.54314
1.55396
1.55133
1.54417
1.55482
1.556
1.5579
1.55224
1.5582
1.55136
1.56012
1.55068
1.56365
1.57611
1.571
1.58933
1.57932
1.5706
1.57603
1.57976
1.57556
1.57216
1.56235
1.57214
1.55886
1.55827
1.55488
1.56014
1.55447
1.56954
1.5527
1.56498
1.56944
1.57297
1.56776
1.56841
1.55532
1.55495
1.57678
1.54854
1.5483
1.54406
1.55958
1.56163
1.57646
1.56218
1.55389
1.55756
1.55841
1.56891
1.57784
1.57259
1.57837
1.57228
1.57103
1.56898
1.56699
1.57096
1.57638
1.57322
1.58472
1.59568
1.59754
1.59156
1.58282
1.58161
1.59683
1.59203
1.59222
1.57887
1.58785
1.59195
1.59265
1.58148
1.57478
1.56998
1.58935
1.58071
1.5856
1.59249
1.58389
1.59197
1.58815
1.59057
1.58694
1.58542
1.57779
1.58829
1.59389
1.58476
1.5933
1.59014
1.58388
1.59452
1.59299
1.59228
1.58198
1.5684
1.58225
1.57506
1.58554
1.57983
1.57332
1.57752
1.56929
1.56792
1.57394
1.57009
1.57906
1.58106
1.58464
1.58981
1.5914
1.58991
1.59035
1.59867
1.60877
1.60186
1.61249
1.59643
1.60813
1.59749
1.59496
1.6165
1.61735
1.62212
1.61151
1.60327
1.60391
1.60117
1.61127
1.62196
1.62081
1.61394
1.60894
1.61772
1.60927
1.61049
1.6063
1.58326
1.5954
1.58974
1.594
1.60201
1.59347
1.59283
1.59543
1.60118
1.59159
1.57733
1.58698
1.59029
1.59262
1.59397
1.59404
1.59553
1.59787
1.59993
1.59771
1.61455
1.60898
1.59026
1.59019
1.58256
1.60699
1.57989
1.56863
1.58538
1.5851
1.56473
1.58058
1.56564
1.57103
1.56481
1.56376
1.55548
1.56387
1.5625
1.55988
1.56483
1.56885
1.57245
1.57999
1.57141
1.59505
1.58632
1.58367
1.58352
1.58167
1.58941
1.58104
1.59479
1.58824
1.5816
1.57092
1.56655
1.56034
1.574
1.57038
1.57807
1.58212
1.57306
1.58054
1.58299
1.57872
1.58646
1.59957
1.58964
1.57486
1.57784
1.5796
1.59641
1.58099
1.59104
1.59366
1.58014
1.58387
1.57183
1.58415
1.58767
1.58143
1.58976
1.57423
1.58079
1.57158
1.57621
1.58662
1.59523
1.58572
1.59137
1.59252
1.59854
1.60057
1.59656
1.59542
1.5933
1.60288
1.59059
1.5852
1.582
1.58328
1.58448
1.58486
1.59634
1.60039
1.59205
1.60014
1.6046
1.60396
1.61006
1.61095
1.60468
1.61272
1.60834
1.60596
1.61935
1.62906
1.60761
1.60382
1.61106
1.61114
1.60089
1.61028
1.60876
1.61728
1.60556
1.59447
1.60212
1.62155
1.6264
1.62708
1.60884
1.62538
1.60833
1.62242
1.6071
1.62187
1.63667
1.62182
1.62592
1.6252
1.62791
1.62513
1.64183
1.637
1.64031
1.63486
1.63484
1.62529
1.63813
1.6322
1.62571
1.62893
1.63887
1.62615
1.62837
1.6346
1.62983
1.63706
1.62206
1.60715
1.62825
1.62174
1.63262
1.62948
1.61848
1.62118
1.61633
1.6216
1.623
1.62923
1.63943
1.64119
1.63826
1.64865
1.65472
1.65999
1.65837
1.66079
1.66542
1.66538
1.66507
1.6688
1.67155
1.68013
1.65638
1.64891
1.64988
1.66413
1.64582
1.65231
1.6354
1.64649
1.63133
1.63401
1.64899
1.6637
1.66721
1.65675
1.65406
1.64654
1.65103
1.63431
1.63394
1.63897
1.62647
1.61977
1.6343
1.6333
1.64304
1.63302
1.62829
1.63982
1.64324
1.63048
1.63734
1.64564
1.64463
1.64366
1.64112
1.63149
1.63906
1.63928
1.61947
1.61888
1.62148
1.63638
1.6377
1.63056
1.62546
1.62048
1.61585
1.6135
1.62198
1.62343
1.61519
1.62139
1.62878
1.62386
1.61603
1.61738
1.59615
1.59069
1.58929
1.58521
1.58007
1.5758
1.57372
1.56592
1.57824
1.5817
1.58258
1.56082
1.57092
1.58877
1.59106
1.57291
1.59072
1.59902
1.59865
1.60065
1.60395
1.59729
1.59748
1.60038
1.61881
1.61533
1.61058
1.61413
1.60164
1.59681
1.61129
1.60857
1.59817
1.60986
1.60178
1.60668
1.61087
1.6012
1.60297
1.61585
1.61164
1.62568
1.60959
1.61132
1.6046
1.60192
1.59489
1.58956
1.59902
1.60198
1.60447
1.6181
1.6076
1.61433
1.60909
1.61434
1.60551
1.61144
1.58892
1.60013
1.59076
1.58635
1.58357
1.58296
1.58998
1.59485
1.58118
1.58506
1.5674
1.574
1.56833
1.56873
1.57716
1.56687
1.55722
1.55166
1.54545
1.55181
1.55327
1.54599
1.53685
1.54896
1.55376
1.55146
1.5417
1.56264
1.55302
1.55573
1.55652
1.5509
1.54781
1.55316
1.54993
1.55467
1.55626
1.5528
1.55534
1.55108
1.54692
1.54895
1.5467
1.5575
1.55492
1.55707
1.56618
1.56367
1.5612
1.56937
1.5723
1.5659
1.57797
1.57091
1.55725
1.54637
1.55273
1.54808
1.55485
1.56357
1.56174
1.56486
1.55831
1.57013
1.57898
1.57919
1.572
1.58061
1.58014
1.56211
1.57814
1.58266
1.5775
1.58116
1.58082
1.57228
1.59148
1.59472
1.58186
1.58547
1.5992
1.59997
1.61393
1.59862
1.60322
1.59956
1.58365
1.58367
1.58356
1.58476
1.57422
1.56762
1.59441
1.59356
1.59593
1.6054
1.60775
1.58444
1.58356
1.58516
1.60713
1.59238
1.5813
1.5756
1.57261
1.5743
1.57286
1.5706
1.58373
1.59905
1.60401
1.60034
1.59214
1.58905
1.59269
1.58641
1.58949
1.6043
1.59951
1.59054
1.61265
1.60447
1.59665
1.59312
1.59467
1.58265
1.58487
1.57869
1.58103
1.57053
1.57124
1.5757
1.59585
1.58169
1.58699
1.57373
1.57982
1.57797
1.59633
1.59165
1.58142
1.59419
1.5964
1.59569
1.60215
1.56713
1.56742
1.56701
1.55722
1.56734
1.57487
1.56388
1.57746
1.57383
1.57808
1.58165
1.57096
1.57473
1.56628
1.55111
1.57713
1.57136
1.57412
1.5822
1.58039
1.59504
1.58037
1.57687
1.58915
1.59677
1.57802
1.56965
1.56149
1.57839
1.57141
1.58206
1.5786
1.56372
1.58174
1.58795
1.57288
1.57701
1.57859
1.57897
1.55371
1.57833
1.58444
1.58282
1.57819
1.56974
1.57275
1.58841
1.58206
1.57798
1.59004
1.57342
1.58795
1.58591
1.59484
1.59741
1.59869
1.6019
1.57598
1.60013
1.60849
1.59264
1.5829
1.58589
1.58297
1.60363
1.61353
1.60587
1.60801
1.60305
1.58687
1.60208
1.58508
1.58007
1.58641
1.57733
1.59895
1.58991
1.58283
1.57927
1.57868
1.56774
1.58797
1.58384
1.58827
1.57403
1.57829
1.57316
1.56851
1.59817
1.59535
1.58054
1.60795
1.58534
1.58855
1.6076
1.60424
1.59022
1.60683
1.59236
1.58614
1.59838
1.58768
1.5956
1.59276
1.59623
1.58618
1.59333
1.59656
1.58434
1.60228
1.60696
1.61073
1.60263
1.61399
1.60089
1.60579
1.59899
1.58829
1.60388
1.5965
1.60757
1.61522
1.60362
1.60645
1.61507
1.62864
1.61226
1.60733
1.61032
1.59837
1.59326
1.62315
1.59934
1.60623
1.60815
1.60978
1.60959
1.59802
1.59863
1.59005
1.58944
1.60435
1.59276
1.58986
1.57761
1.58506
1.58541
1.57826
1.59559
1.58865
1.59437
1.60075
1.60499
1.60348
1.58717
1.59199
1.58108
1.57885
1.5681
1.57711
1.59437
1.58718
1.5702
1.58621
1.58238
1.57971
1.58634
1.57367
1.5702
1.55926
1.56093
1.56704
1.57118
1.57809
1.56831
1.59634
1.58376
1.58108
1.59924
1.59455
1.60205
1.60622
1.60783
1.60418
1.60334
1.59886
1.60153
1.59384
1.59204
1.58696
1.59659
1.59203
1.58755
1.58663
1.58979
1.58259
1.58028
1.58843
1.58
1.58375
1.5899
1.58991
1.60303
1.59501
1.59663
1.57813
1.59911
1.59451
1.59485
1.5892
1.59199
1.56782
1.56933
1.56875
1.57138
1.57552
1.5899
1.57978
1.581
1.58325
1.58655
1.5711
1.58508
1.58887
1.56745
1.57292
1.57023
1.57417
1.57107
1.57628
1.5855
1.57842
1.579
1.57362
1.56236
1.56806
1.57227
1.57434
1.58952
1.58159
1.58843
1.60455
1.59924
1.59958
1.60051
1.59574
1.58722
1.59965
1.60214
1.59496
1.60636
1.5904
1.60535
1.60597
1.59971
1.59709
1.59226
1.59063
1.57846
1.59352
1.61095
1.60318
1.62115
1.61411
1.62474
1.60066
1.61284
1.6085
1.606
1.59238
1.61138
1.61225
1.61164
1.5991
1.58068
1.58796
1.5963
1.5794
1.58663
1.57552
1.57219
1.57098
1.55718
1.55758
1.5402
1.55486
1.56372
1.56602
1.55475
1.57707
1.5747
1.5729
1.58873
1.58064
1.58138
1.58619
1.60018
1.59781
1.59973
1.60167
1.59258
1.58408
1.56919
1.58274
1.58234
1.58058
1.57709
1.57844
1.55773
1.55712
1.56088
1.58195
1.56711
1.57733
1.58516
1.58057
1.578
1.58642
1.57784
1.55844
1.56922
1.56521
1.58089
1.57342
1.57182
1.56492
1.55771
1.57164
1.57543
1.56257
1.57655
1.57595
1.57463
1.58086
1.56312
1.57447
1.5621
1.56855
1.58876
1.57444
1.58279
1.57749
1.56199
1.56787
1.58068
1.56844
1.59398
1.58586
1.56451
1.54717
1.55562
1.54425
1.54679
1.54746
1.54185
1.53031
1.53807
1.53431
1.539
1.53864
1.5406
1.53552
1.54422
1.53547
1.54217
1.52679
1.54624
1.52987
1.55166
1.55111
1.54066
1.52842
1.52206
1.53143
1.52548
1.54033
1.53788
1.55019
1.54909
1.54335
1.53972
1.53278
1.5535
1.56307
1.58115
1.57958
1.58536
1.57332
1.5702
1.57521
1.56104
1.57003
1.57672
1.56659
1.55388
1.57051
1.56048
1.56062
1.55901
1.56014
1.55025
1.56222
1.5562
1.55294
1.56643
1.55278
1.54126
1.55748
1.55005
1.54775
1.54351
1.55782
1.55107
1.55573
1.55939
1.54729
1.53773
1.54389
1.53936
1.55531
1.54555
1.55219
1.56233
1.56999
1.5749
1.57247
1.57502
1.56354
1.58016
1.59608
1.5962
1.59779
1.58964
1.57515
1.57199
1.5847
1.59169
1.5901
1.5929
1.59723
1.59092
1.58434
1.58093
1.59636
1.58077
1.56966
1.59052
1.57315
1.58061
1.57596
1.58039
1.57129
1.5769
1.56659
1.56806
1.5709
1.57018
1.58315
1.58657
1.58528
1.6019
1.59072
1.59543
1.57898
1.58426
1.58648
1.57563
1.58122
1.56901
1.5746
1.57707
1.57535
1.56148
1.57247
1.55811
1.58242
1.58241
1.58718
1.56343
1.56491
1.58221
1.56613
1.55963
1.57282
1.58135
1.57015
1.561
1.5614
1.57037
1.56082
1.5787
1.56231
1.56042
1.55992
1.56985
1.57619
1.56936
1.57564
1.57613
1.56003
1.56893
1.55231
1.56107
1.55036
1.55139
1.56645
1.5731
1.57436
1.55931
1.55301
1.55489
1.57234
1.56218
1.55395
1.54746
1.53839
1.5412
1.53653
1.5583
1.55395
1.54055
1.53387
1.53921
1.53771
1.53025
1.52078
1.54189
1.53605
1.54436
1.53894
1.53147
1.5362
1.55702
1.54275
1.54421
1.5353
1.51771
1.51595
1.51904
1.52261
1.51036
1.50131
1.51602
1.51485
1.5288
1.54199
1.53879
1.54182
1.53168
1.52875
1.51956
1.52454
1.52664
1.52353
1.53886
1.52552
1.52636
1.52961
1.53375
1.54448
1.55905
1.55441
1.56694
1.54751
1.54497
1.54947
1.5641
1.55149
1.55336
1.54858
1.53373
1.53436
1.53351
1.53862
1.53555
1.54538
1.54295
1.52832
1.53216
1.53049
1.53956
1.53237
1.52991
1.51709
1.5336
1.53769
1.5393
1.55039
1.54862
1.55097
1.5487
1.53357
1.52574
1.54903
1.53911
1.53169
1.53924
1.51663
1.53853
1.53245
1.53986
1.52659
1.53724
1.53391
1.52361
1.51915
1.52401
1.52236
1.52147
1.52246
1.52105
1.52043
1.5355
1.53102
1.52677
1.52144
1.53525
1.51609
1.52626
1.52528
1.52066
1.51568
1.51776
1.53238
1.53118
1.53494
1.52917
1.53622
1.54552
1.5284
1.53475
1.52973
1.53231
1.53303
1.53244
1.53456
1.53573
1.52034
1.5141
1.49824
1.49812
1.51107
1.51499
1.51991
1.53847
1.52604
1.52613
1.5089
1.52125
1.52104
1.52843
1.51749
1.50683
1.51142
1.52907
1.5095
1.49595
1.5025
1.50549
1.49182
1.50181
1.50149
1.51439
1.51951
1.5348
1.53299
1.52916
1.52052
1.53055
1.54588
1.53547
1.53466
1.54286
1.53016
1.5431
1.53828
1.53083
1.53346
1.52965
1.53763
1.54613
1.5559
1.54078
1.54013
1.54434
1.53335
1.53204
1.52045
1.52324
1.52695
1.54315
1.54012
1.53599
1.53827
1.55386
1.54462
1.5355
1.53138
1.51944
1.52511
1.52009
1.5233
1.51939
1.53223
1.53323
1.5281
1.52982
1.53249
1.52096
1.5292
1.53361
1.54025
1.54027
1.54115
1.52421
1.53444
1.53008
1.54506
1.55086
1.5373
1.55119
1.54525
1.54792
1.55773
1.53937
1.52888
1.53171
1.53476
1.52229
1.52729
1.5259
1.52093
1.52207
1.52458
1.53176
1.52869
1.50552
1.50387
1.50816
1.52386
1.51042
1.49887
1.49926
1.50154
1.49728
1.50719
1.51027
1.51007
1.50262
1.50921
1.50864
1.50356
1.51026
1.51977
1.51686
1.52424
1.52257
1.53374
1.5374
1.51996
1.52732
1.51522
1.52134
1.52229
1.52552
1.51911
1.51743
1.53011
1.50383
1.50525
1.50681
1.49958
1.50578
1.51186
1.5132
1.51241
1.51833
1.52055
1.51198
1.53358
1.53433
1.53176
1.50993
1.51894
1.50794
1.49584
1.50785
1.49944
1.51043
1.50636
1.51609
1.51017
1.49552
1.51893
1.52227
1.51062
1.50898
1.51259
1.51251
1.50825
1.50468
1.51571
1.49935
1.49801
1.49998
1.48313
1.48682
1.48578
1.47748
1.49553
1.50583
1.52274
1.51787
1.51148
1.51039
1.49894
1.5063
1.51321
1.50885
1.50583
1.50689
1.52801
1.51458
1.52329
1.5086
1.50594
1.50247
1.50352
1.49738
1.49721
1.49046
1.49229
1.49004
1.48034
1.49713
1.49786
1.49518
1.49126
1.49929
1.49448
1.48922
1.48992
1.49784
1.50322
1.49722
1.50774
1.50268
1.48882
1.48591
1.48565
1.49163
1.49392
1.4912
1.49921
1.50733
1.51251
1.50489
1.51162
1.4961
1.50368
1.50894
1.511
1.51206
1.5221
1.50916
1.50857
1.50278
1.50373
1.49341
1.51051
1.50071
1.50225
1.50309
1.50099
1.5118
1.51037
1.51179
1.49591
1.49128
1.50289
1.49563
1.48675
1.49766
1.50329
1.48535
1.49534
1.50355
1.49904
1.51277
1.47466
1.50386
1.49187
1.48953
1.48636
1.49847
1.48813
1.50263
1.50237
1.47696
1.48112
1.46992
1.47681
1.4893
1.48678
1.4871
1.50298
1.50177
1.50542
1.48901
1.48879
1.48355
1.50039
1.48513
1.48707
1.49725
1.4907
1.49653
1.48664
1.48458
1.49246
1.49434
1.50302
1.49155
1.49446
1.49297
1.49744
1.48915
1.5
1.48832
1.49251
1.47911
1.47291
1.4732
1.47991
1.47764
1.47514
1.48117
1.49246
1.48859
1.48178
1.47898
1.47872
1.47013
1.4816
1.4877
1.49137
1.49069
1.4898
1.49673
1.49746
1.50137
1.49774
1.4843
1.4873
1.50237
1.50066
1.4997
1.51599
1.51729
1.5123
1.51945
1.51341
1.52014
1.5132
1.48973
1.4978
1.49815
1.49063
1.49899
1.49124
1.4987
1.50645
1.5058
1.49463
1.50716
1.52023
1.5019
1.50468
1.51372
1.51681
1.51475
1.52319
1.51339
1.5197
1.51191
1.50967
1.5184
1.50532
1.49198
1.48786
1.49452
1.50518
1.4884
1.47774
1.48673
1.47999
1.48412
1.50142
1.4995
1.50535
1.49453
1.49599
1.48708
1.48448
1.48566
1.50455
1.5058
1.50024
1.50352
1.50158
1.50125
1.50482
1.51438
1.50397
1.52169
1.50408
1.51342
1.50445
1.50829
1.50087
1.50722
1.49653
1.50101
1.50226
1.49474
1.49335
1.48524
1.47796
1.48462
1.48276
1.4897
1.49276
1.49494
1.48908
1.49255
1.49782
1.4993
1.49164
1.48887
1.49328
1.49291
1.49972
1.48718
1.48958
1.48713
1.48424
1.49796
1.48981
1.4879
1.4981
1.49284
1.49609
1.48457
1.47724
1.48614
1.48332
1.48466
1.50257
1.50593
1.51131
1.51117
1.51334
1.51156
1.4954
1.50093
1.49779
1.50235
1.50649
1.51042
1.50424
1.49687
1.50513
1.51067
1.49352
1.51839
1.5156
1.51804
1.5185
1.51682
1.51982
1.52548
1.5266
1.52202
1.51392
1.52052
1.51011
1.51199
1.52687
1.53606
1.50928
1.51533
1.51202
1.51247
1.51854
1.51483
1.52146
1.50531
1.51525
1.5178
1.50672
1.51198
1.50788
1.52234
1.51921
1.5308
1.54268
1.5401
1.52066
1.53418
1.52399
1.52779
1.53348
1.52036
1.53173
1.53641
1.56494
1.55601
1.54154
1.5528
1.5528
1.57624
1.545
1.54848
1.56003
1.56938
1.55184
1.55028
1.56377
1.57344
1.56294
1.57725
1.58223
1.56358
1.56814
1.57245
1.57837
1.56534
1.55699
1.55095
1.56736
1.57069
1.55318
1.5435
1.55602
1.56551
1.55758
1.54638
1.53998
1.54666
1.55225
1.54293
1.55819
1.53747
1.54822
1.5476
1.55628
1.56181
1.56001
1.558
1.57302
1.55769
1.57557
1.57773
1.5645
1.56494
1.56179
1.55012
1.55843
1.55704
1.54673
1.53794
1.54753
1.52927
1.55335
1.53854
1.54189
1.54602
1.54268
1.54726
1.5554
1.54287
1.54972
1.54248
1.55104
1.55728
1.55681
1.55409
1.54858
1.54546
1.55159
1.56546
1.55018
1.54035
1.54863
1.55357
1.53791
1.53626
1.54809
1.53117
1.54187
1.54462
1.5453
1.54934
1.54203
1.55395
1.55285
1.54609
1.55669
1.55655
1.5489
1.5481
1.54728
1.55379
1.54508
1.55198
1.55703
1.56271
1.56751
1.57111
1.56121
1.56321
1.57413
1.56728
1.55652
1.56771
1.56665
1.56475
1.57084
1.56812
1.5721
1.57273
1.56116
1.56965
1.56698
1.55016
1.55837
1.56513
1.5584
1.57439
1.56643
1.5605
1.56618
1.5777
1.57774
1.5758
1.57817
1.56948
1.56604
1.58348
1.56726
1.55726
1.55838
1.56494
1.5616
1.56083
1.55985
1.53904
1.53329
1.52085
1.53353
1.53432
1.53695
1.52925
1.51825
1.51253
1.52622
1.51871
1.51098
1.50615
1.53049
1.51164
1.52957
1.52834
1.526
1.51574
1.51885
1.51828
1.52819
1.53247
1.52795
1.52993
1.52509
1.53272
1.52867
1.53032
1.53647
1.53627
1.53444
1.53871
1.52506
1.52778
1.52137
1.52697
1.50353
1.52471
1.51895
1.50989
1.52465
1.51578
1.51849
1.51866
1.50171
1.51115
1.51616
1.49299
1.52306
1.51642
1.52157
1.51743
1.49829
1.52813
1.51058
1.51625
1.50412
1.50263
1.50332
1.50364
1.50997
1.50263
1.5055
1.50627
1.51016
1.49003
1.49227
1.48927
1.49646
1.50078
1.49179
1.50907
1.51704
1.51636
1.51769
1.52569
1.52149
1.5237
1.51629
1.513
1.49505
1.49781
1.49589
1.50371
1.48884
1.49313
1.49615
1.49174
1.4893
1.48455
1.48413
1.48632
1.48216
1.47277
1.48062
1.47538
1.47337
1.48453
1.49209
1.48805
1.48104
1.47166
1.46921
1.45186
1.45385
1.4715
1.47182
1.47629
1.45269
1.46469
1.45907
1.46762
1.46253
1.46625
1.47225
1.46735
1.46577
1.47744
1.48082
1.47074
1.47714
1.46626
1.46041
1.45605
1.45884
1.46158
1.46449
1.45859
1.46147
1.47365
1.46369
1.4587
1.4561
1.46794
1.44798
1.46228
1.46037
1.45173
1.47817
1.48271
1.48566
1.4703
1.46799
1.46771
1.48772
1.48396
1.4683
1.47747
1.47973
1.48071
1.48106
1.48599
1.48021
1.47767
1.4896
1.47932
1.4825
1.47993
1.48503
1.48712
1.48799
1.50996
1.49662
1.50119
1.50435
1.52017
1.50934
1.51325
1.51556
1.5061
1.51358
1.51169
1.50667
1.50617
1.51156
1.49891
1.52449
1.51149
1.51573
1.51835
1.52107
1.5259
1.51269
1.52637
1.50942
1.49887
1.50481
1.50067
1.49978
1.50784
1.51827
1.51947
1.51992
1.51034
1.51496
1.51867
1.52665
1.53099
1.54278
1.53977
1.54312
1.53542
1.54104
1.55786
1.56883
1.54908
1.53164
1.54757
1.54132
1.54242
1.54661
1.55107
1.54657
1.5446
1.55304
1.54195
1.54589
1.54719
1.53874
1.5402
1.52367
1.53395
1.52713
1.53165
1.53433
1.53481
1.53665
1.52593
1.5085
1.50595
1.5031
1.51094
1.51055
1.50189
1.5104
1.50339
1.51179
1.51127
1.5025
1.50639
1.52016
1.50204
1.52376
1.53846
1.53882
1.53453
1.53062
1.52589
1.53531
1.54782
1.52894
1.53746
1.53938
1.53615
1.5342
1.54277
1.54018
1.54802
1.53512
1.53687
1.54661
1.5461
1.5504
1.54508
1.545
1.54905
1.55186
1.54289
1.55775
1.55375
1.55895
1.55888
1.54248
1.54285
1.53168
1.53871
1.52979
1.53561
1.52882
1.52434
1.54013
1.52713
1.53563
1.53518
1.54013
1.51879
1.52208
1.51861
1.50682
1.51168
1.50834
1.52085
1.51914
1.52265
1.52096
1.52035
1.51715
1.51259
1.53858
1.52016
1.52229
1.53204
1.53965
1.53325
1.54061
1.53382
1.53053
1.53101
1.52747
1.51351
1.51533
1.53059
1.51946
1.52768
1.53385
1.5353
1.54125
1.5366
1.51264
1.51767
1.52343
1.51103
1.4992
1.50262
1.51115
1.51377
1.50582
1.50029
1.50376
1.51432
1.50417
1.51358
1.50433
1.53311
1.51494
1.51034
1.51934
1.53231
1.52102
1.51864
1.523
1.5478
1.55183
1.551
1.54711
1.53195
1.53081
1.53805
1.54007
1.52331
1.53437
1.52453
1.5171
1.51109
1.52159
1.52757
1.52168
1.53165
1.52728
1.53271
1.55641
1.54611
1.52353
1.53119
1.51056
1.5157
1.53154
1.53479
1.52305
1.51094
1.52813
1.50921
1.4923
1.50707
1.49799
1.49865
1.48466
1.48866
1.49925
1.49381
1.50294
1.50648
1.51392
1.51448
1.51744
1.50668
1.51794
1.51978
1.50873
1.51882
1.52568
1.5172
1.52191
1.51685
1.50895
1.52628
1.5117
1.49804
1.48724
1.49399
1.48633
1.48946
1.48911
1.48946
1.5009
1.49766
1.50586
1.50198
1.49483
1.50786
1.50613
1.49692
1.49184
1.49464
1.49499
1.49881
1.50285
1.49005
1.4884
1.49625
1.47738
1.48681
1.47821
1.47569
1.48118
1.47619
1.47658
1.48164
1.48669
1.47682
1.48141
1.47953
1.48226
1.48471
1.48591
1.48827
1.47794
1.48497
1.50623
1.48652
1.49245
1.51204
1.51138
1.50229
1.49617
1.49617
1.48524
1.48092
1.48861
1.49155
1.48199
1.47512
1.48073
1.48224
1.47971
1.50713
1.49403
1.50349
1.50986
1.51927
1.52096
1.51151
1.50176
1.5069
1.4999
1.50532
1.50165
1.49219
1.50157
1.48779
1.49659
1.48755
1.49446
1.49019
1.48482
1.49618
1.51104
1.49553
1.50344
1.51231
1.50886
1.5208
1.51543
1.52405
1.50646
1.49712
1.50959
1.50452
1.504
1.49086
1.48396
1.48457
1.48294
1.48105
1.47406
1.47522
1.48451
1.48212
1.46707
1.48304
1.49153
1.48408
1.49299
1.47557
1.47245
1.47976
1.46953
1.48448
1.48785
1.50051
1.48176
1.48744
1.49301
1.49856
1.50549
1.4895
1.48319
1.47809
1.48739
1.48242
1.4879
1.49004
1.49575
1.50176
1.50736
1.51095
1.52684
1.51206
1.537
1.52661
1.52972
1.54233
1.54164
1.52889
1.52247
1.52013
1.52924
1.5121
1.50196
1.50085
1.51654
1.51442
1.51422
1.50849
1.50436
1.51484
1.53563
1.53585
1.54387
1.55659
1.54666
1.53518
1.53256
1.5167
1.51936
1.51478
1.55044
1.53338
1.54527
1.54039
1.52967
1.51944
1.53093
1.52186
1.52089
1.5134
1.51811
1.51789
1.52243
1.52458
1.52362
1.51277
1.49994
1.50695
1.50658
1.51756
1.49831
1.50695
1.4861
1.49766
1.49284
1.50167
1.51024
1.51708
1.5042
1.5045
1.50782
1.50842
1.50614
1.51928
1.53088
1.53575
1.53479
1.53127
1.51165
1.51618
1.51033
1.51506
1.51923
1.51485
1.50919
1.52446
1.50829
1.51268
1.51597
1.51182
1.50559
1.50845
1.51835
1.52819
1.5248
1.51002
1.50686
1.50127
1.49904
1.50825
1.51596
1.51941
1.53204
1.51094
1.53213
1.5271
1.5284
1.50511
1.50986
1.51845
1.50185
1.50665
1.49741
1.50482
1.51363
1.4969
1.50918
1.49247
1.49689
1.50653
1.49124
1.50617
1.50156
1.49529
1.49915
1.49545
1.49929
1.50398
1.48933
1.49642
1.50148
1.50894
1.50378
1.5057
1.52343
1.52359
1.5134
1.51214
1.51404
1.50751
1.50891
1.508
1.50255
1.49439
1.51565
1.50568
1.51302
1.49197
1.50886
1.51112
1.51353
1.50601
1.50696
1.50262
1.51381
1.5119
1.5027
1.49021
1.50349
1.50683
1.49452
1.49447
1.50349
1.50907
1.49891
1.49147
1.49082
1.50179
1.49732
1.50838
1.52317
1.51427
1.50516
1.49432
1.49798
1.51353
1.50996
1.51996
1.52829
1.52912
1.51905
1.5197
1.51099
1.51373
1.52641
1.52313
1.50475
1.50346
1.51413
1.52938
1.5266
1.52363
1.53148
1.52922
1.50705
1.52476
1.51077
1.52084
1.52803
1.52064
1.5266
1.52
1.52707
1.51841
1.51174
1.50379
1.50605
1.5154
1.52707
1.51244
1.50462
1.49799
1.50714
1.51994
1.51689
1.51194
1.5143
1.52227
1.51716
1.50966
1.51124
1.51107
1.50473
1.50357
1.51135
1.51157
1.51462
1.50581
1.50438
1.5087
1.51597
1.50617
1.50853
1.51543
1.50526
1.5077
1.50861
1.51443
1.50755
1.50548
1.50818
1.53264
1.54004
1.53746
1.52119
1.53633
1.52076
1.52043
1.51836
1.50806
1.5173
1.51673
1.50854
1.51542
1.52226
1.51863
1.50017
1.49629
1.50546
1.49442
1.50591
1.5022
1.50059
1.50013
1.50403
1.51497
1.51589
1.51255
1.5102
1.5079
1.50065
1.50134
1.50373
1.49026
1.49803
1.50101
1.49134
1.51179
1.52405
1.50618
1.50388
1.50933
1.50324
1.49685
1.51321
1.50604
1.50497
1.49521
1.49646
1.48995
1.4966
1.48301
1.48615
1.48731
1.49961
1.48942
1.49523
1.4924
1.48646
1.49905
1.50772
1.51768
1.51108
1.50356
1.49287
1.49512
1.49197
1.49802
1.51151
1.51609
1.51147
1.50116
1.49569
1.50163
1.50347
1.50187
1.48342
1.50868
1.50052
1.49823
1.50013
1.49586
1.49556
1.48746
1.48538
1.48308
1.48199
1.48838
1.4756
1.48429
1.48533
1.48686
1.49325
1.49711
1.50183
1.50046
1.50474
1.49662
1.50304
1.50295
1.49504
1.49717
1.49951
1.4957
1.50755
1.51528
1.50453
1.49897
1.50369
1.49274
1.50072
1.50354
1.50569
1.51288
1.51283
1.50371
1.51491
1.51379
1.50758
1.50652
1.50556
1.50329
1.51447
1.51598
1.51092
1.51539
1.51968
1.51201
1.51069
1.50497
1.50938
1.51917
1.51519
1.52379
1.52009
1.53127
1.50661
1.53544
1.53698
1.52902
1.53189
1.52829
1.5335
1.53356
1.52836
1.52424
1.52091
1.5198
1.53209
1.53578
1.53257
1.51174
1.52029
1.52087
1.54758
1.54438
1.54265
1.51807
1.52289
1.51564
1.5157
1.51029
1.50561
1.51486
1.51779
1.52007
1.51448
1.50842
1.50351
1.5052
1.50122
1.51955
1.51271
1.5113
1.48348
1.50458
1.50583
1.50414
1.48212
1.4993
1.48595
1.48813
1.49508
1.4842
1.4866
1.50862
1.49992
1.49901
1.49353
1.5026
1.48843
1.50207
1.49583
1.50444
1.50652
1.50254
1.49113
1.49485
1.50506
1.5158
1.51285
1.5024
1.49809
1.508
1.50137
1.50284
1.49843
1.4985
1.49102
1.49779
1.50851
1.5066
1.51012
1.50779
1.50127
1.49454
1.50006
1.49524
1.48524
1.51106
1.50076
1.5037
1.50154
1.50626
1.49999
1.48388
1.49986
1.49579
1.49041
1.49792
1.49079
1.49594
1.5096
1.51106
1.50272
1.49793
1.49331
1.49862
1.50078
1.50885
1.50967
1.49684
1.49306
1.50495
1.49277
1.49325
1.51582
1.51269
1.49246
1.49511
1.49688
1.5016
1.50451
1.51001
1.51665
1.52068
1.51425
1.49089
1.50449
1.51213
1.49467
1.49736
1.49777
1.49919
1.49537
1.49942
1.49336
1.51461
1.51123
1.50294
1.49163
1.50351
1.49885
1.48589
1.48506
1.4864
1.4771
1.47179
1.48145
1.48228
1.50247
1.49001
1.49313
1.49331
1.48278
1.47839
1.47369
1.4673
1.47946
1.48868
1.50332
1.50861
1.48685
1.50018
1.509
1.50532
1.49884
1.49742
1.50366
1.50382
1.51058
1.51267
1.52483
1.51617
1.51471
1.50449
1.4941
1.49659
1.50431
1.50888
1.51356
1.51178
1.52359
1.52533
1.51688
1.49905
1.49576
1.49371
1.49501
1.50282
1.49025
1.50719
1.50634
1.49791
1.50179
1.50993
1.49395
1.48861
1.48004
1.47886
1.50035
1.4951
1.48438
1.47329
1.47846
1.49201
1.49279
1.47936
1.47471
1.4866
1.48426
1.49028
1.48196
1.49
1.49039
1.4824
1.48357
1.47804
1.4852
1.49038
1.49566
1.48411
1.49131
1.49789
1.47902
1.49147
1.47486
1.45628
1.46823
1.46938
1.46931
1.46408
1.48167
1.47529
1.47803
1.47032
1.46701
1.45865
1.46119
1.46904
1.4722
1.47179
1.47548
1.47678
1.48758
1.46558
1.47439
1.47776
1.46435
1.46829
1.45776
1.45127
1.4551
1.44834
1.46326
1.45329
1.46654
1.45605
1.46013
1.46074
1.465
1.45833
1.46792
1.48366
1.479
1.47516
1.47445
1.46498
1.46318
1.47133
1.4698
1.46624
1.46485
1.46584
1.47077
1.46902
1.47218
1.45238
1.47001
1.46343
1.45852
1.44281
1.45094
1.46976
1.46912
1.47406
1.46493
1.45583
1.47351
1.47501
1.46909
1.46599
1.4741
1.47763
1.47303
1.49083
1.46877
1.47498
1.46263
1.47988
1.49127
1.48494
1.47095
1.47831
1.48493
1.49562
1.48807
1.47966
1.48274
1.47849
1.49099
1.47816
1.49439
1.49251
1.49186
1.4938
1.48393
1.47739
1.48756
1.48614
1.48981
1.48416
1.48405
1.48853
1.48773
1.48649
1.48619
1.48591
1.47438
1.4862
1.47291
1.47209
1.46505
1.46998
1.46413
1.45775
1.4557
1.45856
1.45478
1.4583
1.46002
1.46034
1.45285
1.4616
1.46246
1.45917
1.46162
1.45873
1.46799
1.46171
1.45943
1.45804
1.47351
1.45886
1.45953
1.4657
1.46173
1.46564
1.46878
1.46534
1.47134
1.46257
1.45716
1.48212
1.47211
1.47551
1.46452
1.46693
1.46033
1.45238
1.46326
1.45307
1.46489
1.46894
1.46147
1.4623
1.45188
1.46304
1.46873
1.48007
1.46463
1.47242
1.47047
1.46963
1.45111
1.47797
1.4765
1.47648
1.46915
1.47027
1.47139
1.4785
1.46999
1.47101
1.47699
1.4852
1.49012
1.47951
1.4895
1.48254
1.49795
1.4918
1.51024
1.4878
1.49194
1.4794
1.4823
1.48013
1.49216
1.47986
1.48486
1.50334
1.50621
1.48273
1.47757
1.48381
1.48032
1.49095
1.49424
1.49332
1.48841
1.48789
1.49112
1.48356
1.49277
1.486
1.48452
1.49186
1.50095
1.52025
1.50967
1.50959
1.51061
1.50547
1.49627
1.49508
1.49439
1.50825
1.49667
1.50637
1.50186
1.50398
1.50304
1.50314
1.51352
1.52491
1.51976
1.50981
1.51492
1.50745
1.51369
1.51936
1.51262
1.51928
1.51943
1.51481
1.51944
1.51912
1.51754
1.52253
1.52089
1.51738
1.5229
1.52509
1.51317
1.50032
1.50636
1.50342
1.51433
1.51467
1.51663
1.51654
1.51443
1.52196
1.51355
1.50998
1.51048
1.50299
1.49549
1.49441
1.50643
1.50569
1.49954
1.52109
1.5204
1.49195
1.50283
1.50722
1.50266
1.49596
1.49735
1.50445
1.51384
1.51846
1.51644
1.51377
1.51389
1.50825
1.50943
1.50889
1.49811
1.50139
1.5013
1.51303
1.50389
1.49851
1.49701
1.50792
1.50785
1.49564
1.50308
1.49466
1.50564
1.48698
1.50313
1.50109
1.48897
1.48491
1.48089
1.49827
1.50252
1.50486
1.48256
1.48334
1.47939
1.4894
1.47902
1.48292
1.47589
1.4759
1.47205
1.4695
1.47696
1.48563
1.48879
1.48832
1.504
1.49815
1.49887
1.49318
1.4787
1.47021
1.47966
1.47321
1.46707
1.48173
1.48191
1.4842
1.49278
1.48189
1.47615
1.48354
1.48296
1.46513
1.47696
1.47501
1.4681
1.46382
1.47326
1.47009
1.47404
1.48407
1.47017
1.47547
1.4688
1.48317
1.4819
1.45645
1.45925
1.46229
1.47903
1.48094
1.47321
1.47944
1.47858
1.48036
1.4908
1.47795
1.46989
1.47517
1.48979
1.48024
1.48572
1.48645
1.48096
1.48089
1.48135
1.48318
1.46333
1.4716
1.47878
1.46768
1.45996
1.46954
1.4653
1.45122
1.46459
1.45711
1.46652
1.47183
1.458
1.46149
1.45518
1.45689
1.45711
1.45026
1.44929
1.45159
1.48098
1.48313
1.46814
1.46664
1.48001
1.48463
1.488
1.47747
1.46434
1.47106
1.46474
1.46954
1.45606
1.46127
1.45733
1.46352
1.4777
1.47279
1.46945
1.47052
1.47095
1.48294
1.48604
1.47174
1.46803
1.47693
1.47646
1.48196
1.47521
1.47651
1.47007
1.4729
1.46642
1.47792
1.47857
1.4843
1.47178
1.48171
1.48223
1.46645
1.46816
1.47893
1.47226
1.47773
1.47761
1.48286
1.48414
1.49041
1.48646
1.48495
1.49185
1.47989
1.48067
1.47149
1.46944
1.47341
1.4671
1.4822
1.45966
1.47021
1.46145
1.47066
1.46378
1.46395
1.46985
1.46539
1.46714
1.47378
1.47282
1.48161
1.48474
1.48493
1.48155
1.48388
1.48047
1.48328
1.49066
1.47262
1.46232
1.46079
1.46899
1.46496
1.47683
1.4633
1.46255
1.46209
1.46213
1.44957
1.45035
1.47231
1.47698
1.48815
1.48193
1.47974
1.46659
1.47468
1.4727
1.48158
1.47384
1.46144
1.47735
1.47476
1.47719
1.47686
1.48331
1.49076
1.48878
1.48839
1.48654
1.48429
1.50421
1.50583
1.49145
1.49284
1.48546
1.48597
1.48533
1.47074
1.47004
1.46478
1.46416
1.46411
1.48966
1.47682
1.47394
1.47841
1.4737
1.46513
1.46431
1.48015
1.47215
1.47285
1.47688
1.4697
1.47488
1.46506
1.47402
1.46547
1.48004
1.47117
1.4696
1.47743
1.48402
1.47864
1.48291
1.48563
1.49526
1.49247
1.51121
1.49656
1.49955
1.48735
1.47883
1.47719
1.47324
1.49709
1.47204
1.48137
1.49687
1.48834
1.49599
1.50288
1.49608
1.5047
1.49661
1.49963
1.49552
1.5081
1.49773
1.50683
1.51162
1.50504
1.52274
1.51175
1.50092
1.51959
1.51953
1.52553
1.52066
1.5102
1.51006
1.50938
1.49739
1.51318
1.51826
1.5122
1.50421
1.51567
1.51348
1.50908
1.51301
1.51292
1.51161
1.51973
1.5031
1.52424
1.52573
1.50724
1.52477
1.51197
1.50378
1.49921
1.50548
1.51437
1.51061
1.49892
1.50524
1.4973
1.49853
1.51321
1.49931
1.51519
1.50717
1.51398
1.50966
1.52009
1.52849
1.53314
1.52751
1.52089
1.50941
1.5358
1.52839
1.52094
1.52536
1.51496
1.52455
1.53199
1.52367
1.52225
1.51476
1.51641
1.51787
1.50614
1.5131
1.52524
1.52863
1.51671
1.52398
1.53229
1.52936
1.53837
1.52484
1.52627
1.52941
1.52384
1.50965
1.50893
1.48793
1.49512
1.50658
1.50147
1.4857
1.48888
1.49218
1.49452
1.49174
1.49457
1.49665
1.49556
1.4903
1.48438
1.48115
1.47391
1.48468
1.48462
1.49418
1.48594
1.50406
1.49552
1.48911
1.49482
1.49672
1.49889
1.51127
1.52303
1.52337
1.51352
1.51613
1.50732
1.51384
1.51373
1.51079
1.50806
1.50352
1.51628
1.49745
1.49561
1.49622
1.49839
1.4985
1.50091
1.49451
1.51096
1.51195
1.50546
1.47623
1.48892
1.49857
1.48965
1.48923
1.49271
1.49536
1.49398
1.47947
1.48528
1.48954
1.49396
1.49988
1.49534
1.49674
1.50736
1.50811
1.49428
1.49649
1.49233
1.49508
1.48266
1.50346
1.50932
1.50398
1.4966
1.49466
1.49421
1.49879
1.4875
1.48685
1.48474
1.48299
1.49555
1.493
1.48369
1.48538
1.48804
1.47947
1.49305
1.48011
1.48488
1.48427
1.49606
1.49727
1.49108
1.48411
1.47658
1.48169
1.48391
1.47755
1.48686
1.48262
1.48627
1.48451
1.50134
1.50369
1.49652
1.4936
1.50116
1.49923
1.5033
1.49961
1.48964
1.48917
1.49551
1.48396
1.48765
1.4765
1.48571
1.4818
1.4883
1.4953
1.48939
1.47605
1.49153
1.4894
1.48101
1.47604
1.48234
1.48697
1.48367
1.48154
1.46909
1.48707
1.4894
1.49381
1.48962
1.49034
1.50391
1.50354
1.50359
1.49233
1.48233
1.47061
1.47991
1.48342
1.49036
1.4802
1.48195
1.47312
1.47762
1.48372
1.48457
1.49168
1.48334
1.48439
1.48752
1.48869
1.49506
1.48809
1.47579
1.48003
1.48308
1.48423
1.47686
1.47506
1.4846
1.49605
1.49028
1.50319
1.51052
1.51821
1.52531
1.51554
1.51987
1.52311
1.52495
1.52789
1.52363
1.5228
1.49874
1.50134
1.5124
1.50937
1.5191
1.53041
1.53218
1.51527
1.51725
1.50712
1.50816
1.50106
1.51196
1.50013
1.50876
1.50087
1.51252
1.50557
1.50946
1.51499
1.51664
1.51881
1.50127
1.50897
1.49464
1.51201
1.50548
1.52366
1.50181
1.51835
1.51954
1.50669
1.51536
1.50518
1.51488
1.51292
1.51202
1.50937
1.51284
1.51095
1.51251
1.50363
1.51994
1.50907
1.51892
1.52518
1.52042
1.52357
1.51436
1.52206
1.50964
1.51388
1.50881
1.495
1.49527
1.49507
1.48764
1.47937
1.49529
1.50696
1.49671
1.491
1.50478
1.49839
1.49129
1.50535
1.50458
1.48587
1.48863
1.49628
1.50005
1.50445
1.49928
1.5051
1.49686
1.49653
1.49778
1.49174
1.49658
1.51278
1.50512
1.50214
1.50166
1.50806
1.50243
1.49241
1.51718
1.49559
1.49464
1.48612
1.49258
1.48806
1.4813
1.49338
1.50085
1.49068
1.47585
1.49502
1.49558
1.49273
1.49809
1.49908
1.49525
1.4855
1.49011
1.49706
1.50059
1.50079
1.48696
1.48628
1.49121
1.48352
1.49385
1.48795
1.48863
1.48377
1.49793
1.49905
1.49376
1.50019
1.48927
1.48532
1.4935
1.48613
1.49508
1.48422
1.48822
1.50459
1.50683
1.50436
1.51295
1.5028
1.4961
1.50584
1.50897
1.52029
1.50456
1.50555
1.51548
1.50859
1.52372
1.5226
1.52014
1.52631
1.52406
1.51955
1.51668
1.52291
1.52164
1.51782
1.52217
1.502
1.51884
1.5149
1.50453
1.49764
1.50637
1.50543
1.50035
1.50787
1.49677
1.50186
1.49816
1.50691
1.50787
1.49377
1.49938
1.49797
1.49249
1.48398
1.48734
1.48259
1.48636
1.49019
1.48635
1.48671
1.48406
1.48904
1.48834
1.5057
1.50558
1.50346
1.50035
1.48529
1.4873
1.49546
1.49607
1.48717
1.47788
1.47085
1.49074
1.48816
1.49312
1.48848
1.49258
1.49975
1.48995
1.48239
1.48615
1.48069
1.45881
1.47733
1.48337
1.4729
1.48348
1.4927
1.47881
1.48372
1.49763
1.49151
1.48612
1.4864
1.48413
1.47944
1.47505
1.47587
1.46536
1.47151
1.46773
1.47121
1.47611
1.47118
1.45847
1.48714
1.46813
1.45629
1.45758
1.46502
1.47124
1.44924
1.45479
1.45579
1.45249
1.46405
1.44077
1.43897
1.45796
1.43836
1.45467
1.45493
1.46322
1.45571
1.45657
1.45621
1.4583
1.45842
1.46568
1.47106
1.4644
1.4688
1.47002
1.47161
1.47131
1.45997
1.45722
1.45879
1.47416
1.47001
1.46824
1.46816
1.45588
1.4492
1.45713
1.45864
1.45992
1.46537
1.45953
1.45808
1.46654
1.47205
1.46816
1.45699
1.47401
1.47895
1.46328
1.45709
1.47017
1.46243
1.46037
1.46211
1.45226
1.45825
1.44262
1.4433
1.44436
1.45206
1.45776
1.46107
1.45773
1.45164
1.44854
1.44695
1.45981
1.44648
1.44938
1.4591
1.46631
1.44616
1.45797
1.4586
1.4631
1.46298
1.44785
1.46287
1.45487
1.44544
1.45817
1.46472
1.45666
1.4534
1.44475
1.43657
1.44296
1.45191
1.44401
1.44075
1.43987
1.45358
1.44074
1.45714
1.44869
1.43549
1.4442
1.44256
1.44184
1.44115
1.43985
1.44042
1.44695
1.44759
1.44212
1.45676
1.46405
1.44989
1.45585
1.47089
1.46526
1.46756
1.48348
1.47406
1.47007
1.47298
1.46313
1.45318
1.4497
1.4521
1.45711
1.45098
1.45689
1.45645
1.45186
1.46455
1.46624
1.45362
1.45821
1.46965
1.46872
1.46571
1.48288
1.46725
1.4595
1.46659
1.473
1.47411
1.47925
1.45937
1.45797
1.46311
1.45581
1.4563
1.46132
1.45612
1.46263
1.47069
1.46046
1.46381
1.46476
1.45174
1.45061
1.45332
1.45272
1.45188
1.45521
1.45656
1.45467
1.45657
1.47119
1.4587
1.47055
1.46216
1.47526
1.46657
1.46514
1.45571
1.45025
1.46152
1.45551
1.45076
1.46142
1.45853
1.46254
1.47387
1.46971
1.48038
1.48592
1.50072
1.48351
1.49536
1.48687
1.50181
1.50649
1.51053
1.51824
1.51284
1.50758
1.50007
1.51915
1.50956
1.49867
1.51184
1.52504
1.50724
1.52844
1.51907
1.51578
1.50786
1.50202
1.50949
1.50032
1.49912
1.49147
1.48731
1.47469
1.48187
1.48258
1.48676
1.48852
1.47814
1.47359
1.4756
1.48118
1.4841
1.50171
1.49822
1.49041
1.47136
1.47814
1.48085
1.49123
1.48162
1.48829
1.47955
1.49655
1.48256
1.4929
1.4833
1.4878
1.49415
1.47313
1.48474
1.49756
1.49298
1.48962
1.49418
1.4811
1.49515
1.5009
1.50119
1.49105
1.49829
1.50308
1.49755
1.49488
1.50052
1.50465
1.49811
1.50571
1.49513
1.48026
1.49323
1.47993
1.48958
1.4833
1.48106
1.48686
1.4807
1.47467
1.47612
1.47994
1.48543
1.49337
1.50521
1.51515
1.50566
1.51166
1.51926
1.51488
1.49684
1.49946
1.4953
1.49336
1.50581
1.51248
1.5129
1.51413
1.51253
1.51391
1.51268
1.52127
1.53604
1.53204
1.52946
1.52011
1.5279
1.53434
1.5216
1.513
1.52108
1.51147
1.51482
1.50376
1.49696
1.50244
1.50936
1.50291
1.51128
1.49962
1.49633
1.49973
1.49612
1.50495
1.4837
1.48137
1.49168
1.47492
1.48234
1.48644
1.48517
1.49602
1.50288
1.46898
1.48209
1.48894
1.48785
1.48487
1.50373
1.50737
1.4896
1.49596
1.49685
1.50685
1.49693
1.49017
1.48626
1.48764
1.5025
1.511
1.50175
1.50314
1.49699
1.51195
1.49734
1.49463
1.47701
1.47943
1.48608
1.47925
1.47618
1.48072
1.49656
1.49268
1.48414
1.48055
1.46909
1.47626
1.46136
1.4666
1.46733
1.47013
1.4777
1.47161
1.46287
1.46908
1.47137
1.45768
1.46268
1.4802
1.47291
1.46534
1.47997
1.47541
1.46627
1.45689
1.4648
1.45249
1.45976
1.45217
1.46374
1.4634
1.46444
1.4714
1.47295
1.46349
1.47261
1.47373
1.46737
1.46015
1.46296
1.4608
1.46263
1.45469
1.47098
1.46395
1.45975
1.46385
1.47162
1.46212
1.47734
1.47212
1.48262
1.46616
1.46767
1.48349
1.48138
1.49043
1.47112
1.47713
1.47917
1.47027
1.46831
1.44607
1.44287
1.44757
1.47537
1.48027
1.47021
1.45713
1.48335
1.47487
1.48447
1.4908
1.49557
1.49224
1.50165
1.4998
1.49543
1.4942
1.49825
1.49359
1.49308
1.50083
1.49326
1.4971
1.49461
1.48719
1.50366
1.49456
1.51044
1.49224
1.49467
1.49058
1.4942
1.49494
1.50312
1.5036
1.50717
1.49647
1.50337
1.49519
1.50403
1.49289
1.50426
1.50218
1.50007
1.50502
1.5206
1.51109
1.51971
1.51929
1.50118
1.48521
1.49388
1.49695
1.49044
1.49082
1.50932
1.50235
1.52295
1.52708
1.53452
1.52545
1.52824
1.52853
1.52574
1.53199
1.5233
1.53826
1.5291
1.52922
1.52092
1.53004
1.53038
1.52774
1.52153
1.5245
1.5331
1.52271
1.50083
1.49252
1.49857
1.50897
1.50382
1.49416
1.4946
1.49845
1.48475
1.48783
1.48335
1.48855
1.50202
1.48553
1.48703
1.47214
1.47339
1.47644
1.46575
1.45918
1.46812
1.47834
1.48708
1.48196
1.48614
1.48743
1.4846
1.4966
1.50477
1.49097
1.49541
1.48829
1.50231
1.49219
1.49533
1.48146
1.49265
1.49916
1.48579
1.49056
1.49169
1.50147
1.50497
1.49091
1.485
1.48524
1.47632
1.47907
1.4751
1.47971
1.46051
1.4731
1.47715
1.47518
1.47576
1.47262
1.46497
1.46871
1.4757
1.45682
1.4641
1.46562
1.46158
1.45274
1.46931
1.46402
1.46903
1.4722
1.46184
1.46513
1.45073
1.4565
1.46033
1.45995
1.45703
1.46358
1.46311
1.46179
1.472
1.45912
1.46825
1.46339
1.45543
1.46133
1.46591
1.44071
1.45026
1.45711
1.45464
1.43959
1.44466
1.43166
1.45043
1.46018
1.46817
1.46129
1.46009
1.45882
1.45217
1.45601
1.45556
1.45385
1.46966
1.46571
1.4709
1.47893
1.49533
1.49209
1.48945
1.49131
1.49403
1.48767
1.49786
1.50976
1.4974
1.48549
1.49706
1.50447
1.511
1.48481
1.49374
1.49148
1.49723
1.50193
1.48621
1.49807
1.49756
1.49098
1.48854
1.49652
1.50883
1.49308
1.51156
1.49861
1.48912
1.49297
1.49857
1.50991
1.51248
1.50711
1.50258
1.50282
1.48568
1.48391
1.47996
1.47198
1.48702
1.48816
1.49354
1.50924
1.50274
1.50021
1.4902
1.5153
1.50069
1.50285
1.50577
1.50295
1.49885
1.50921
1.49568
1.49726
1.50288
1.48828
1.48882
1.49084
1.50472
1.49856
1.50895
1.49693
1.50579
1.49225
1.50228
1.50667
1.51623
1.52599
1.52289
1.5194
1.50805
1.5117
1.49382
1.4941
1.49715
1.49111
1.51203
1.49398
1.49479
1.49552
1.50266
1.50052
1.50926
1.505
1.51056
1.49648
1.50108
1.49453
1.48815
1.50784
1.48761
1.5003
1.49408
1.48552
1.48388
1.47843
1.48958
1.48754
1.4754
1.48425
1.47555
1.46817
1.45986
1.46769
1.46539
1.47497
1.48042
1.4842
1.4585
1.47646
1.48083
1.48652
1.48847
1.47639
1.47476
1.47533
1.47633
1.48099
1.47749
1.46956
1.47132
1.47472
1.4736
1.46678
1.48543
1.47473
1.46893
1.47648
1.47313
1.48241
1.47357
1.47925
1.48434
1.4833
1.49863
1.49168
1.49409
1.49319
1.49044
1.48936
1.48906
1.49745
1.48838
1.48095
1.45819
1.47907
1.46842
1.4747
1.48215
1.46945
1.46836
1.46875
1.46151
1.46905
1.47166
1.46094
1.46357
1.46887
1.46853
1.46963
1.48232
1.48883
1.48179
1.47442
1.47904
1.49041
1.49452
1.48365
1.48568
1.49917
1.49568
1.50019
1.4923
1.49131
1.50121
1.48757
1.4954
1.48019
1.47921
1.47296
1.47965
1.47445
1.50614
1.49502
1.49742
1.50642
1.49991
1.49264
1.48746
1.49596
1.49586
1.49329
1.50696
1.50477
1.50939
1.4969
1.51219
1.51332
1.52709
1.50607
1.49678
1.51225
1.502
1.49841
1.51775
1.52149
1.51582
1.51672
1.51675
1.50418
1.51272
1.51933
1.51434
1.51218
1.5123
1.5032
1.50046
1.49352
1.49285
1.49951
1.49629
1.4858
1.48521
1.47902
1.47492
1.46955
1.48775
1.48075
1.48106
1.48669
1.49114
1.47273
1.48084
1.48081
1.50593
1.49738
1.49247
1.49338
1.49308
1.48334
1.48394
1.48571
1.47349
1.48479
1.47086
1.48721
1.47278
1.47466
1.48429
1.48389
1.47651
1.4745
1.45913
1.45964
1.44396
1.46467
1.45107
1.46517
1.46657
1.47928
1.48317
1.47569
1.47289
1.47681
1.46696
1.4725
1.48889
1.47063
1.47616
1.46586
1.4694
1.46284
1.4526
1.44752
1.44808
1.46421
1.45948
1.46097
1.46067
1.45706
1.45661
1.45415
1.44535
1.44331
1.45184
1.43424
1.46123
1.4438
1.45618
1.44663
1.46469
1.45836
1.46541
1.47408
1.47724
1.48545
1.48752
1.47258
1.47856
1.48986
1.47494
1.4663
1.47066
1.46395
1.46861
1.47148
1.48673
1.47277
1.47429
1.47832
1.48555
1.48246
1.47933
1.47288
1.49055
1.48139
1.48054
1.46368
1.4693
1.46585
1.47802
1.4761
1.47262
1.47969
1.50085
1.49251
1.49181
1.48357
1.47431
1.48087
1.48194
1.4827
1.49506
1.47644
1.48552
1.48072
1.47592
1.493
1.48101
1.47493
1.48264
1.49117
1.49539
1.50138
1.487
1.5018
1.50945
1.49621
1.49396
1.49921
1.49745
1.48362
1.49442
1.48874
1.4955
1.49112
1.49925
1.5015
1.50007
1.49576
1.48997
1.51054
1.49622
1.49385
1.488
1.48257
1.48815
1.50495
1.51379
1.50327
1.49794
1.49828
1.48908
1.49412
1.4964
1.50138
1.50542
1.50854
1.51512
1.5112
1.48849
1.49186
1.50334
1.49718
1.49154
1.49191
1.50303
1.50588
1.49138
1.48592
1.49595
1.4796
1.49587
1.50768
1.48926
1.50627
1.50179
1.50429
1.4947
1.50893
1.50634
1.50081
1.49082
1.4974
1.51009
1.50202
1.51074
1.49831
1.50358
1.51456
1.50889
1.5075
1.4987
1.51173
1.49673
1.50536
1.5081
1.49694
1.51336
1.5151
1.51433
1.50589
1.4951
1.49895
1.51911
1.49637
1.51658
1.51368
1.50842
1.49912
1.51031
1.50598
1.52386
1.52497
1.52155
1.52329
1.52313
1.51194
1.51704
1.52217
1.51553
1.52467
1.51463
1.52045
1.5261
1.52301
1.51537
1.5055
1.51383
1.50538
1.50234
1.51668
1.50807
1.52036
1.51819
1.51581
1.50224
1.49842
1.51463
1.52312
1.51431
1.51895
1.50639
1.4971
1.51446
1.52631
1.52369
1.50748
1.51533
1.51381
1.5167
1.51635
1.51366
1.51562
1.50801
1.50146
1.514
1.49842
1.51145
1.49963
1.48846
1.49543
1.50373
1.51143
1.52336
1.52204
1.52176
1.5334
1.52136
1.5288
1.53191
1.54182
1.5307
1.53243
1.51373
1.52071
1.50739
1.50901
1.50261
1.50707
1.49657
1.48444
1.49179
1.5043
1.50724
1.52052
1.51081
1.50624
1.51029
1.51484
1.50929
1.52886
1.52101
1.50592
1.50151
1.50847
1.49876
1.49703
1.49156
1.48943
1.4925
1.49352
1.49031
1.49039
1.47436
1.46678
1.49036
1.49672
1.50336
1.50069
1.4987
1.49126
1.5003
1.48461
1.48532
1.50314
1.49698
1.50624
1.50886
1.51475
1.5181
1.51399
1.52304
1.51912
1.51232
1.5213
1.50251
1.50132
1.50659
1.52029
1.51162
1.5323
1.5246
1.51829
1.52546
1.52471
1.51361
1.51588
1.53915
1.52748
1.52614
1.5194
1.51205
1.5137
1.52659
1.52165
1.51852
1.50028
1.50812
1.50504
1.51882
1.50951
1.50224
1.49865
1.50546
1.50823
1.50084
1.49603
1.50187
1.50484
1.49842
1.52184
1.52179
1.50132
1.49228
1.48646
1.50255
1.50771
1.51604
1.50342
1.50122
1.51155
1.52403
1.51778
1.51554
1.52652
1.53072
1.53394
1.54215
1.52275
1.53188
1.5382
1.51275
1.51731
1.52503
1.50067
1.49794
1.5092
1.49951
1.51029
1.49512
1.5043
1.51969
1.53012
1.52796
1.51844
1.51715
1.51545
1.52762
1.50986
1.49526
1.50666
1.50723
1.48834
1.48874
1.49829
1.49717
1.48549
1.49074
1.4968
1.49875
1.49053
1.48568
1.49053
1.49174
1.48222
1.48088
1.48317
1.49179
1.49287
1.49518
1.49881
1.49279
1.5022
1.49021
1.49314
1.49857
1.49508
1.50054
1.49036
1.50589
1.50195
1.51022
1.50347
1.50001
1.50734
1.50233
1.51364
1.51091
1.49601
1.50138
1.49886
1.49587
1.4981
1.50024
1.48608
1.47617
1.48361
1.48844
1.47512
1.46619
1.46158
1.4754
1.46671
1.46919
1.46843
1.45693
1.46197
1.45316
1.45378
1.46305
1.46564
1.46721
1.46593
1.46286
1.47555
1.48297
1.47888
1.47971
1.47481
1.47185
1.47421
1.47675
1.46122
1.47091
1.47735
1.47776
1.47635
1.48233
1.48216
1.48817
1.48063
1.49663
1.49831
1.49754
1.49912
1.49536
1.49216
1.49892
1.50673
1.48924
1.50191
1.50123
1.49375
1.4944
1.50628
1.49226
1.4884
1.49352
1.48354
1.49431
1.50038
1.50177
1.51147
1.50492
1.4876
1.48702
1.49223
1.4895
1.48634
1.48531
1.49443
1.49541
1.49753
1.50909
1.51244
1.49771
1.51101
1.50697
1.50483
1.4939
1.499
1.51816
1.5115
1.51379
1.51433
1.52696
1.52522
1.51908
1.5302
1.52924
1.52785
1.50676
1.51222
1.49877
1.50028
1.50226
1.50309
1.51331
1.49529
1.49836
1.50416
1.49781
1.51792
1.4915
1.4909
1.5041
1.51862
1.52234
1.51143
1.52261
1.5213
1.51403
1.51532
1.51591
1.49443
1.51311
1.51427
1.52303
1.53127
1.52489
1.52503
1.51582
1.51387
1.51239
1.50422
1.50583
1.50434
1.50888
1.50372
1.49586
1.50859
1.49641
1.50067
1.50378
1.49246
1.49726
1.50399
1.49583
1.50995
1.48812
1.4945
1.50464
1.49735
1.49428
1.49647
1.49079
1.48644
1.50177
1.51046
1.50175
1.49848
1.52487
1.51985
1.514
1.51629
1.50574
1.51271
1.51455
1.51986
1.51547
1.51597
1.50689
1.51381
1.50238
1.52364
1.5186
1.51659
1.50189
1.49866
1.50171
1.49397
1.51249
1.49995
1.51442
1.50703
1.50611
1.50349
1.4988
1.50052
1.5016
1.49059
1.49747
1.50613
1.51627
1.52481
1.52743
1.51784
1.50421
1.51645
1.4979
1.5089
1.49483
1.50971
1.51235
1.50407
1.49162
1.48719
1.48421
1.49856
1.49486
1.50864
1.50482
1.49729
1.4916
1.49663
1.49937
1.50191
1.49379
1.49986
1.5028
1.50897
1.51232
1.50963
1.50499
1.5184
1.5336
1.52218
1.52597
1.53605
1.51495
1.52067
1.52478
1.52285
1.53874
1.52882
1.55177
1.56441
1.55067
1.55874
1.53156
1.55532
1.54741
1.54454
1.52761
1.55328
1.54423
1.54827
1.5494
1.54616
1.53756
1.54342
1.52977
1.53069
1.52621
1.51987
1.50744
1.5167
1.5411
1.52904
1.51877
1.51555
1.51908
1.50989
1.50916
1.50982
1.50859
1.51887
1.51806
1.52694
1.53369
1.52847
1.51759
1.5223
1.5166
1.51342
1.52215
1.51979
1.52202
1.5118
1.52149
1.52909
1.51413
1.52015
1.51728
1.50837
1.50772
1.51964
1.51219
1.50734
1.50637
1.5289
1.52712
1.55067
1.53942
1.54922
1.55033
1.54679
1.55516
1.54977
1.54933
1.54673
1.54566
1.55703
1.56295
1.55363
1.56548
1.55718
1.55344
1.54912
1.54296
1.52627
1.5385
1.53658
1.53046
1.53682
1.53104
1.52944
1.53202
1.53605
1.5278
1.53346
1.5388
1.54181
1.52468
1.54147
1.52612
1.5521
1.53643
1.5407
1.54241
1.54147
1.54998
1.55326
1.53317
1.53817
1.54923
1.53986
1.54314
1.53943
1.53436
1.54145
1.5325
1.5379
1.51664
1.50081
1.51161
1.50495
1.51083
1.51534
1.50992
1.50191
1.49723
1.50417
1.49972
1.50768
1.53519
1.52713
1.52045
1.50993
1.49017
1.49417
1.48606
1.48046
1.47846
1.47904
1.48821
1.48881
1.48157
1.48605
1.47846
1.49878
1.4937
1.49311
1.48573
1.4886
1.50965
1.49687
1.50115
1.51132
1.50118
1.50377
1.50611
1.52401
1.51557
1.52062
1.50102
1.50188
1.50734
1.51508
1.50389
1.50574
1.49964
1.49729
1.5095
1.50867
1.51709
1.52611
1.519
1.52437
1.52376
1.51345
1.51895
1.51542
1.52127
1.50988
1.51346
1.50876
1.50432
1.49911
1.48147
1.51086
1.52566
1.51885
1.5191
1.52259
1.51197
1.51586
1.51468
1.51394
1.52094
1.5144
1.50799
1.519
1.51539
1.5231
1.51748
1.50344
1.49788
1.49945
1.50036
1.48881
1.48215
1.48974
1.49341
1.48285
1.47168
1.47866
1.46912
1.48407
1.47885
1.47637
1.48762
1.47478
1.48662
1.51178
1.49596
1.51855
1.50217
1.49556
1.49959
1.49292
1.50882
1.51733
1.52472
1.52325
1.50282
1.50527
1.49484
1.5091
1.50701
1.51192
1.50726
1.51476
1.50615
1.50573
1.50947
1.50587
1.52572
1.50983
1.50921
1.52216
1.52527
1.52738
1.53647
1.52919
1.5322
1.52665
1.50221
1.52929
1.51839
1.51082
1.52177
1.5205
1.50078
1.4932
1.49767
1.50287
1.50176
1.49699
1.51047
1.49805
1.49909
1.48651
1.49574
1.50459
1.50863
1.48714
1.48165
1.48201
1.4809
1.47067
1.464
1.48367
1.46811
1.47421
1.47536
1.47075
1.46282
1.47464
1.47557
1.48548
1.48149
1.4878
1.48695
1.48673
1.48562
1.4958
1.48248
1.49092
1.49089
1.49688
1.48147
1.47657
1.47803
1.4836
1.49544
1.48869
1.50127
1.49304
1.49423
1.48593
1.49123
1.49221
1.47763
1.48519
1.47712
1.4837
1.48829
1.4761
1.47487
1.48243
1.49306
1.49207
1.49052
1.4927
1.47676
1.48143
1.47454
1.48398
1.47123
1.47759
1.48505
1.48936
1.50008
1.5064
1.49472
1.50642
1.51108
1.50376
1.50798
1.49439
1.48626
1.46636
1.47748
1.4768
1.48895
1.49188
1.49088
1.49687
1.48712
1.48532
1.49481
1.50452
1.47677
1.47939
1.48828
1.48238
1.48824
1.4728
1.48531
1.48345
1.48872
1.49226
1.48421
1.49291
1.48949
1.50336
1.49773
1.50768
1.49519
1.49254
1.50825
1.50289
1.49481
1.49423
1.48644
1.47511
1.48114
1.46317
1.45934
1.49864
1.4865
1.48008
1.48031
1.47601
1.47645
1.48114
1.47917
1.48795
1.49355
1.50177
1.48872
1.49653
1.50244
1.48352
1.49747
1.48174
1.48156
1.4874
1.48908
1.48838
1.498
1.48187
1.49976
1.48942
1.4901
1.48714
1.4891
1.48606
1.47985
1.4851
1.48428
1.47989
1.48982
1.48023
1.47257
1.4631
1.46554
1.46176
1.46031
1.45594
1.45959
1.45815
1.4732
1.46965
1.46018
1.47473
1.4754
1.48993
1.47701
1.49426
1.49025
1.51774
1.49345
1.49395
1.50478
1.51059
1.50857
1.49413
1.47392
1.4795
1.48949
1.49626
1.49465
1.48574
1.4758
1.47715
1.48812
1.46753
1.48075
1.4685
1.4929
1.49567
1.48409
1.49328
1.49236
1.4911
1.48918
1.49762
1.47701
1.49763
1.49248
1.48813
1.49266
1.49058
1.48687
1.49048
1.49515
1.47576
1.50165
1.48068
1.4643
1.47137
1.46541
1.45763
1.47124
1.46364
1.47327
1.48968
1.4846
1.48465
1.47887
1.47651
1.4756
1.4619
1.46673
1.46814
1.44844
1.4522
1.44446
1.45791
1.43533
1.4453
1.45046
1.45005
1.44895
1.44139
1.43787
1.43926
1.43442
1.43885
1.45308
1.45729
1.45242
1.4627
1.46273
1.45963
1.46424
1.45497
1.47219
1.46831
1.46618
1.47051
1.48108
1.4835
1.47293
1.48438
1.47709
1.46394
1.47412
1.46996
1.46779
1.46177
1.4489
1.44919
1.44945
1.45529
1.45051
1.45708
1.47037
1.46478
1.47619
1.46972
1.46915
1.4835
1.49418
1.47711
1.46606
1.46801
1.47122
1.45802
1.46457
1.47391
1.47457
1.48015
1.47281
1.47298
1.47388
1.47376
1.47372
1.47954
1.47778
1.48609
1.48296
1.50063
1.49368
1.49157
1.48664
1.48373
1.48531
1.48435
1.47083
1.48496
1.46219
1.47584
1.46588
1.48175
1.486
1.47546
1.50229
1.48014
1.47624
1.48511
1.49603
1.49748
1.50722
1.50122
1.49424
1.48971
1.49605
1.49601
1.48634
1.49061
1.49826
1.50478
1.50444
1.49388
1.47795
1.46732
1.48598
1.47906
1.47597
1.48642
1.48745
1.49267
1.49106
1.51259
1.51047
1.51142
1.51144
1.50851
1.49765
1.50988
1.50702
1.50342
1.50764
1.50856
1.50073
1.50042
1.49683
1.51518
1.52493
1.51748
1.48814
1.49344
1.48981
1.50055
1.48416
1.50139
1.48361
1.49774
1.49777
1.50454
1.49227
1.47796
1.47902
1.48371
1.47171
1.48427
1.48392
1.50527
1.47971
1.4808
1.48001
1.48234
1.47964
1.48023
1.47677
1.46855
1.46806
1.46445
1.46449
1.46947
1.48255
1.48191
1.46309
1.46174
1.46599
1.45984
1.46141
1.47343
1.47086
1.4648
1.46568
1.45865
1.45751
1.47582
1.49273
1.47941
1.49613
1.46693
1.45726
1.46843
1.46648
1.46463
1.46724
1.45472
1.46564
1.47212
1.4612
1.45765
1.48089
1.47269
1.46734
1.48089
1.47839
1.47498
1.4656
1.46564
1.46892
1.46525
1.48422
1.47565
1.48168
1.48578
1.47081
1.48121
1.47889
1.46692
1.48428
1.47779
1.48982
1.47788
1.47611
1.47908
1.47768
1.482
1.4908
1.48802
1.48081
1.47314
1.47713
1.47211
1.48807
1.48937
1.48675
1.48091
1.47156
1.47469
1.47394
1.48932
1.48946
1.46637
1.46917
1.46241
1.46458
1.47623
1.46342
1.4587
1.45718
1.46036
1.45906
1.46311
1.44617
1.44973
1.46438
1.45831
1.46146
1.46906
1.46414
1.46698
1.45726
1.46851
1.47428
1.47031
1.45974
1.45708
1.45529
1.45606
1.44626
1.44213
1.44657
1.44801
1.46023
1.45034
1.45556
1.46723
1.46061
1.46476
1.45688
1.47416
1.46481
1.46088
1.47439
1.46466
1.46731
1.45604
1.47519
1.48811
1.4842
1.47382
1.45666
1.46156
1.46576
1.4503
1.47141
1.46988
1.45794
1.46106
1.47405
1.46912
1.46275
1.45751
1.45614
1.45511
1.46105
1.47234
1.46984
1.45445
1.45207
1.45452
1.46352
1.46829
1.45535
1.46276
1.46338
1.47968
1.46181
1.47747
1.473
1.48949
1.47622
1.48581
1.49476
1.49183
1.49448
1.49145
1.48116
1.47561
1.46951
1.47658
1.47455
1.47294
1.47989
1.47868
1.4827
1.47757
1.48889
1.47136
1.47507
1.46976
1.468
1.47954
1.49362
1.478
1.48239
1.48539
1.49246
1.5063
1.51101
1.49428
1.49795
1.51657
1.50565
1.50754
1.53044
1.52026
1.51119
1.51593
1.5127
1.5016
1.49182
1.49041
1.48038
1.47503
1.48579
1.49753
1.50043
1.4837
1.47306
1.47945
1.47975
1.49393
1.49624
1.50393
1.49622
1.48189
1.48555
1.47996
1.47874
1.48178
1.48049
1.48906
1.47313
1.46698
1.47655
1.47551
1.49575
1.47666
1.46997
1.46939
1.47309
1.4736
1.47196
1.48234
1.4775
1.48634
1.48684
1.48436
1.49069
1.48514
1.483
1.46941
1.49027
1.48148
1.47693
1.46978
1.46906
1.48947
1.48234
1.47037
1.47211
1.4655
1.46344
1.47484
1.49931
1.48994
1.49836
1.49917
1.47027
1.47032
1.48921
1.50131
1.48102
1.47718
1.49867
1.48633
1.49776
1.50666
1.4901
1.49409
1.48929
1.47559
1.47963
1.46216
1.47344
1.4805
1.49076
1.4934
1.48879
1.50259
1.49953
1.49124
1.49451
1.49573
1.50599
1.49908
1.49597
1.49746
1.48655
1.47337
1.47392
1.48094
1.46505
1.46866
1.4816
1.48026
1.47662
1.4832
1.47351
1.48553
1.48942
1.49453
1.47148
1.48086
1.49068
1.48303
1.47891
1.49774
1.49387
1.50103
1.48949
1.50179
1.50675
1.50082
1.49739
1.50357
1.49423
1.49734
1.49425
1.48805
1.49153
1.49476
1.4902
1.48322
1.50077
1.51033
1.51811
1.49091
1.51162
1.51152
1.51007
1.49447
1.50457
1.51047
1.49371
1.50384
1.50564
1.47992
1.48452
1.48872
1.47778
1.48266
1.47113
1.47076
1.46393
1.47048
1.46061
1.47717
1.4742
1.48335
1.48654
1.48923
1.49345
1.49784
1.50146
1.50597
1.49333
1.49229
1.49483
1.49722
1.5012
1.49513
1.49415
1.49577
1.487
1.48759
1.50244
1.52805
1.50369
1.505
1.49866
1.48716
1.48468
1.50393
1.50677
1.50743
1.49594
1.49944
1.50251
1.50119
1.50558
1.49909
1.5049
1.53173
1.53643
1.53038
1.51079
1.49826
1.48988
1.50091
1.49014
1.49397
1.47677
1.48576
1.49109
1.50175
1.49044
1.48605
1.48264
1.48761
1.49174
1.4951
1.4965
1.50833
1.52318
1.50984
1.51805
1.51372
1.49638
1.48829
1.48827
1.48454
1.49386
1.48784
1.48964
1.50161
1.48935
1.50849
1.49808
1.48902
1.49154
1.49533
1.49619
1.48867
1.487
1.49584
1.49331
1.48547
1.49797
1.4726
1.48574
1.4827
1.49083
1.48888
1.50298
1.50309
1.50289
1.50514
1.50124
1.49525
1.50977
1.50547
1.50327
1.49333
1.49423
1.49273
1.49054
1.49792
1.49297
1.48154
1.4813
1.49353
1.49243
1.47444
1.48371
1.48256
1.48301
1.48819
1.48856
1.47757
1.48123
1.47185
1.4813
1.47554
1.4756
1.49437
1.47809
1.49473
1.50859
1.4893
1.48666
1.4916
1.48187
1.48836
1.48142
1.50437
1.50161
1.50113
1.50578
1.49841
1.49539
1.4722
1.48927
1.48879
1.47989
1.47435
1.47938
1.48075
1.4917
1.48743
1.47753
1.4856
1.47533
1.48295
1.48561
1.50951
1.50156
1.49152
1.48975
1.48309
1.48164
1.48646
1.47924
1.47365
1.47687
1.47712
1.48679
1.49232
1.49886
1.49633
1.48777
1.48031
1.51163
1.50538
1.52073
1.52229
1.52479
1.52237
1.51599
1.5148
1.52852
1.50945
1.50309
1.51741
1.51525
1.5216
1.54853
1.52955
1.53706
1.52103
1.5189
1.51308
1.5274
1.52155
1.52353
1.50744
1.52597
1.50726
1.49687
1.50943
1.51459
1.49436
1.49525
1.50203
1.50095
1.50114
1.50821
1.48556
1.48466
1.47888
1.48811
1.48902
1.49279
1.49057
1.49985
1.49969
1.48771
1.49954
1.50527
1.50141
1.48667
1.49066
1.47754
1.50329
1.49248
1.49087
1.49687
1.51105
1.50147
1.50609
1.51543
1.51899
1.53067
1.52853
1.51596
1.51487
1.50352
1.50144
1.50464
1.49509
1.50962
1.50109
1.50339
1.51523
1.50387
1.50884
1.52022
1.51251
1.51388
1.50378
1.51378
1.52797
1.52674
1.51348
1.51452
1.50783
1.50277
1.49772
1.49515
1.4888
1.49275
1.48427
1.497
1.48555
1.48492
1.48367
1.48654
1.47839
1.45747
1.47168
1.46456
1.46822
1.47182
1.47885
1.48152
1.48397
1.48444
1.46031
1.45509
1.46862
1.4622
1.46106
1.46365
1.46426
1.46819
1.45685
1.44684
1.45381
1.45456
1.46258
1.46766
1.47692
1.46847
1.45009
1.44476
1.44982
1.43968
1.44223
1.4409
1.4528
1.44763
1.44033
1.44847
1.43209
1.45262
1.45184
1.47679
1.44536
1.44254
1.43923
1.43496
1.44392
1.4498
1.44387
1.44314
1.44363
1.45608
1.45129
1.44277
1.45031
1.44492
1.44434
1.44872
1.46678
1.4466
1.45913
1.44385
1.44305
1.44969
1.44281
1.45343
1.44618
1.44841
1.45789
1.4724
1.47863
1.47522
1.46554
1.46225
1.45601
1.47331
1.46776
1.46179
1.47501
1.45688
1.47648
1.47545
1.48287
1.47598
1.47416
1.47843
1.4694
1.45782
1.47752
1.46964
1.48224
1.47614
1.48171
1.47949
1.48467
1.48524
1.48641
1.4917
1.48297
1.49092
1.48591
1.48233
1.49908
1.4982
1.50045
1.48233
1.47376
1.47334
1.46909
1.4727
1.4557
1.46022
1.45086
1.44402
1.45806
1.46493
1.46655
1.45492
1.459
1.46205
1.46111
1.44827
1.44306
1.44607
1.44821
1.45502
1.45541
1.45137
1.46208
1.46289
1.45634
1.43928
1.44161
1.43724
1.4469
1.44851
1.44468
1.45019
1.45378
1.45546
1.46554
1.45434
1.48051
1.47938
1.47548
1.47055
1.46282
1.47031
1.47471
1.47506
1.46728
1.49054
1.48549
1.49004
1.48917
1.49379
1.48735
1.49478
1.50342
1.49821
1.49995
1.47592
1.49266
1.47096
1.4812
1.47401
1.47005
1.46133
1.47494
1.46409
1.46522
1.47821
1.47029
1.47797
1.48797
1.48312
1.47233
1.47271
1.46384
1.46121
1.46158
1.46684
1.47159
1.4773
1.46055
1.47492
1.47553
1.47855
1.48688
1.46635
1.46556
1.46635
1.47151
1.47871
1.48135
1.47193
1.47111
1.47867
1.47955
1.47962
1.48007
1.48352
1.46907
1.48221
1.47214
1.48402
1.47014
1.4858
1.4769
1.4774
1.46627
1.46627
1.45718
1.44885
1.45958
1.45235
1.45904
1.45907
1.45658
1.46613
1.46009
1.45818
1.46013
1.46687
1.47211
1.46416
1.47204
1.46304
1.47192
1.45754
1.46648
1.45679
1.46873
1.46726
1.48142
1.4716
1.46289
1.47053
1.46208
1.45301
1.44699
1.45658
1.47119
1.47662
1.4581
1.45801
1.4698
1.47902
1.47123
1.4777
1.4795
1.48234
1.47909
1.48922
1.49114
1.48923
1.49486
1.4972
1.48307
1.48087
1.48383
1.4855
1.47539
1.4727
1.48133
1.48515
1.47775
1.48609
1.47661
1.47856
1.4725
1.48273
1.49855
1.4984
1.47926
1.47544
1.48727
1.49193
1.47484
1.49683
1.48298
1.47443
1.48493
1.49299
1.48945
1.49429
1.48548
1.50576
1.48244
1.49056
1.48906
1.48229
1.47116
1.474
1.47849
1.47234
1.47518
1.4785
1.4885
1.47622
1.47612
1.49941
1.50055
1.50053
1.49726
1.49992
1.50743
1.50472
1.50539
1.50682
1.50704
1.4978
1.50041
1.49371
1.49118
1.48496
1.47583
1.47651
1.47345
1.48432
1.47744
1.47218
1.47359
1.47787
1.48984
1.47859
1.47068
1.48006
1.47839
1.48702
1.47988
1.47593
1.47786
1.46595
1.46252
1.46403
1.47183
1.47509
1.4721
1.4736
1.47996
1.47354
1.46512
1.47816
1.46292
1.46159
1.46596
1.4616
1.45664
1.45196
1.4758
1.47722
1.47065
1.48853
1.49133
1.4761
1.47292
1.46895
1.47898
1.47277
1.48189
1.49309
1.47508
1.49091
1.50915
1.49576
1.48299
1.48239
1.45989
1.46393
1.47296
1.46576
1.46756
1.4653
1.46318
1.46821
1.47847
1.48383
1.46466
1.4843
1.47923
1.48399
1.4777
1.48852
1.46523
1.46643
1.47687
1.47945
1.47129
1.46489
1.47275
1.4622
1.46641
1.47676
1.45147
1.44748
1.44361
1.4491
1.44605
1.44968
1.45593
1.47226
1.47173
1.46313
1.45567
1.44972
1.45533
1.44396
1.45107
1.45142
1.44975
1.45293
1.45263
1.43897
1.45068
1.45568
1.45542
1.45869
1.44771
1.46959
1.44824
1.4614
1.46222
1.46423
1.45646
1.46895
1.4736
1.46313
1.4679
1.48545
1.47952
1.47992
1.48909
1.46642
1.48101
1.47984
1.49609
1.48097
1.48903
1.48695
1.47718
1.47929
1.48504
1.46539
1.47685
1.47163
1.4754
1.46594
1.47798
1.47722
1.47403
1.47481
1.47276
1.48473
1.46916
1.47188
1.46607
1.47179
1.47553
1.47641
1.47351
1.48174
1.48739
1.4847
1.49032
1.48829
1.49378
1.49397
1.49169
1.48823
1.48086
1.48359
1.49076
1.4914
1.50207
1.48977
1.47358
1.47091
1.47662
1.4739
1.4726
1.47699
1.46575
1.49017
1.47709
1.48742
1.4844
1.48413
1.4786
1.47474
1.46842
1.46908
1.46686
1.47477
1.47912
1.48116
1.47414
1.46434
1.46782
1.47322
1.46398
1.4619
1.4696
1.45823
1.46066
1.45294
1.462
1.45123
1.45717
1.4461
1.45662
1.45462
1.45366
1.45726
1.4627
1.45864
1.46755
1.47669
1.49707
1.48635
1.48451
1.48826
1.47522
1.4805
1.47102
1.47401
1.47208
1.46889
1.47417
1.47191
1.47567
1.47448
1.4773
1.4707
1.47463
1.46747
1.45805
1.46454
1.46246
1.46909
1.46068
1.46729
1.46556
1.48087
1.4679
1.46811
1.47057
1.47353
1.46923
1.47472
1.47801
1.47271
1.46565
1.47792
1.47476
1.47681
1.48089
1.47967
1.47622
1.47617
1.46402
1.47369
1.47896
1.46818
1.48195
1.47571
1.46777
1.48228
1.45376
1.45556
1.44811
1.44697
1.46525
1.45284
1.45591
1.4521
1.4676
1.47231
1.47381
1.47207
1.45903
1.45039
1.47051
1.45952
1.46695
1.44589
1.4602
1.44907
1.44355
1.44744
1.4553
1.46473
1.46855
1.46527
1.46017
1.46648
1.45463
1.46148
1.47667
1.47197
1.46906
1.48234
1.4811
1.47608
1.47545
1.48455
1.48886
1.48242
1.49019
1.48697
1.49423
1.48799
1.46676
1.45563
1.46043
1.44318
1.45898
1.45765
1.44986
1.44449
1.45615
1.44382
1.45035
1.45669
1.4544
1.44333
1.43694
1.45737
1.43063
1.44567
1.44665
1.44299
1.44491
1.43768
1.44531
1.43086
1.44529
1.44146
1.44164
1.42775
1.436
1.43788
1.43903
1.42764
1.44227
1.42679
1.43863
1.43075
1.42859
1.43527
1.4195
1.41941
1.42157
1.4314
1.42314
1.43134
1.41918
1.43492
1.42929
1.42299
1.42846
1.42705
1.42934
1.44364
1.42523
1.42244
1.4115
1.42313
1.42371
1.40446
1.40333
1.40667
1.40467
1.40746
1.40083
1.42011
1.41715
1.4242
1.42838
1.43382
1.43127
1.42212
1.41782
1.44607
1.43248
1.45311
1.45467
1.44845
1.43579
1.44153
1.4404
1.43776
1.43833
1.43603
1.4409
1.42703
1.43526
1.43874
1.44346
1.44179
1.45327
1.44524
1.44847
1.45756
1.45231
1.45349
1.44721
1.45944
1.47949
1.47241
1.47819
1.47217
1.47628
1.46908
1.47663
1.47018
1.45417
1.46168
1.45248
1.43476
1.45415
1.45838
1.44533
1.45974
1.46155
1.45171
1.46345
1.46577
1.47977
1.47399
1.47521
1.47053
1.47325
1.47309
1.48115
1.48238
1.47408
1.4546
1.45864
1.455
1.45631
1.45835
1.4589
1.45201
1.45353
1.44025
1.43624
1.43513
1.44547
1.43714
1.44154
1.4376
1.44133
1.43342
1.43484
1.4357
1.44066
1.44761
1.42977
1.43867
1.45218
1.4568
1.4439
1.44682
1.43336
1.44255
1.45131
1.43655
1.42766
1.43189
1.43026
1.4374
1.43112
1.44678
1.44342
1.4479
1.45077
1.44206
1.44289
1.43318
1.42199
1.41559
1.43342
1.43436
1.43057
1.42913
1.43276
1.42628
1.43376
1.42869
1.44476
1.43118
1.43672
1.43988
1.4393
1.45157
1.44773
1.43931
1.44562
1.45223
1.44669
1.45182
1.44054
1.44632
1.45387
1.45755
1.46116
1.45462
1.46476
1.45403
1.43264
1.44513
1.4427
1.4371
1.44002
1.44262
1.43369
1.43006
1.43703
1.42239
1.44295
1.43058
1.43615
1.43107
1.43928
1.43939
1.44166
1.43822
1.436
1.44597
1.44683
1.43948
1.4574
1.45298
1.46622
1.46657
1.45563
1.45374
1.44035
1.46076
1.45971
1.46896
1.47425
1.47834
1.48888
1.48086
1.48055
1.4865
1.47871
1.48669
1.47028
1.47824
1.47668
1.47119
1.47738
1.48442
1.46672
1.47855
1.47762
1.47863
1.48788
1.48343
1.47478
1.46243
1.46316
1.46552
1.47397
1.47341
1.46742
1.48342
1.4685
1.48375
1.46625
1.45028
1.45536
1.45447
1.46212
1.44898
1.46543
1.46287
1.46931
1.47658
1.47462
1.47323
1.47465
1.47042
1.47571
1.47152
1.46769
1.47113
1.46148
1.46711
1.46428
1.4655
1.4595
1.46576
1.4644
1.48063
1.47722
1.47549
1.47558
1.46625
1.45755
1.46051
1.46263
1.47352
1.47391
1.4856
1.48349
1.48659
1.47029
1.47835
1.48279
1.49413
1.46366
1.47208
1.46661
1.46991
1.47301
1.46876
1.45034
1.45093
1.44857
1.45986
1.46796
1.47996
1.47239
1.47988
1.49458
1.48892
1.47379
1.48832
1.47747
1.47682
1.47739
1.47691
1.4843
1.48155
1.4732
1.47407
1.48913
1.47902
1.48695
1.4732
1.47967
1.48435
1.47433
1.4816
1.48578
1.48332
1.47935
1.48013
1.48487
1.47343
1.47281
1.47833
1.49404
1.48743
1.48091
1.48833
1.49775
1.49099
1.48058
1.48212
1.49014
1.50125
1.48762
1.49772
1.50697
1.50858
1.51035
1.49655
1.49686
1.48885
1.50722
1.49573
1.48066
1.46879
1.46927
1.47144
1.47618
1.46786
1.47555
1.47127
1.4905
1.49454
1.50627
1.50963
1.49258
1.49839
1.50061
1.49342
1.48331
1.49368
1.49574
1.49474
1.49324
1.4835
1.4915
1.48765
1.5073
1.5025
1.4889
1.49702
1.49628
1.48574
1.48189
1.47735
1.46991
1.46441
1.46449
1.45669
1.4595
1.44857
1.45375
1.4603
1.45014
1.43717
1.44378
1.4461
1.43226
1.44532
1.44092
1.45367
1.44273
1.45307
1.45707
1.45302
1.45316
1.45016
1.46364
1.45278
1.4573
1.45449
1.46136
1.4554
1.45749
1.4583
1.47452
1.45864
1.45281
1.45815
1.45688
1.45636
1.45664
1.45904
1.45567
1.45892
1.44931
1.45995
1.44511
1.44005
1.45791
1.47004
1.45442
1.45818
1.45159
1.45096
1.44846
1.46017
1.45058
1.4462
1.47168
1.47823
1.47822
1.47954
1.47032
1.48941
1.49062
1.48004
1.48472
1.49439
1.4891
1.47655
1.48897
1.48662
1.48656
1.47861
1.48038
1.49139
1.48187
1.47744
1.48469
1.47414
1.47878
1.48093
1.49397
1.48216
1.47331
1.46724
1.46718
1.46764
1.46149
1.4658
1.46147
1.46296
1.45639
1.46262
1.45912
1.47221
1.45849
1.46679
1.4508
1.4611
1.4602
1.46526
1.46683
1.46354
1.46879
1.46995
1.47154
1.46968
1.48637
1.4926
1.50079
1.49534
1.48448
1.48192
1.483
1.49268
1.49382
1.49271
1.4771
1.49363
1.4824
1.47827
1.46992
1.46986
1.48232
1.47292
1.48403
1.48043
1.47426
1.4735
1.48468
1.49464
1.47054
1.47214
1.4793
1.47666
1.48177
1.48813
1.48949
1.48434
1.471
1.47401
1.47372
1.49636
1.48203
1.47691
1.49372
1.48258
1.48464
1.47893
1.47649
1.48068
1.49749
1.49307
1.48669
1.49561
1.49098
1.47437
1.48821
1.50448
1.50501
1.50045
1.50421
1.49783
1.50313
1.49839
1.50112
1.49837
1.48909
1.49074
1.5022
1.48581
1.48677
1.4952
1.52067
1.50528
1.51327
1.50707
1.51738
1.49542
1.51087
1.51362
1.50953
1.50659
1.50223
1.48972
1.4905
1.50088
1.48625
1.49872
1.49645
1.50192
1.50154
1.49603
1.49602
1.49848
1.49056
1.50081
1.49492
1.49556
1.48672
1.48139
1.4886
1.49024
1.48948
1.48823
1.49345
1.49378
1.47278
1.47853
1.4935
1.50777
1.5089
1.50683
1.49727
1.49825
1.50041
1.50766
1.49549
1.49403
1.49433
1.50505
1.50653
1.50515
1.50432
1.49406
1.49859
1.50608
1.50493
1.50144
1.4974
1.48986
1.48245
1.49165
1.50219
1.48944
1.48757
1.47753
1.49528
1.50233
1.50534
1.49568
1.50475
1.50286
1.50668
1.51389
1.50634
1.50652
1.51485
1.50447
1.50958
1.51656
1.53327
1.51751
1.52728
1.53218
1.51523
1.5136
1.51763
1.5214
1.51308
1.52206
1.52066
1.51537
1.5193
1.51603
1.53418
1.52747
1.52442
1.52737
1.52129
1.52082
1.50416
1.5157
1.51562
1.52098
1.50837
1.52071
1.51859
1.52317
1.52009
1.52752
1.51474
1.51317
1.51519
1.49919
1.51529
1.50167
1.50031
1.49583
1.4922
1.50299
1.4851
1.49476
1.48899
1.50194
1.49587
1.49284
1.49418
1.49271
1.49407
1.48872
1.50068
1.48888
1.50338
1.4864
1.51288
1.50653
1.50844
1.52566
1.50661
1.51682
1.50222
1.51224
1.51605
1.52098
1.52174
1.51571
1.52452
1.53637
1.53979
1.53527
1.52668
1.50493
1.5141
1.49718
1.49441
1.49046
1.49404
1.49628
1.50409
1.50675
1.49212
1.48994
1.49146
1.47889
1.48854
1.48956
1.48866
1.48637
1.49062
1.49598
1.49334
1.50115
1.49942
1.49339
1.49002
1.49121
1.48211
1.48606
1.49102
1.49651
1.50127
1.48151
1.49547
1.4915
1.48483
1.48381
1.4902
1.48792
1.4945
1.49402
1.51703
1.50988
1.50285
1.49316
1.48861
1.47755
1.48844
1.48268
1.48186
1.48772
1.4949
1.48167
1.48312
1.47783
1.47565
1.46154
1.47716
1.48343
1.48095
1.48093
1.47991
1.48539
1.4751
1.48033
1.46888
1.47862
1.48941
1.4795
1.48357
1.48184
1.48612
1.48987
1.48563
1.48754
1.48059
1.47482
1.47563
1.47834
1.49699
1.48636
1.48271
1.4843
1.48296
1.47642
1.49177
1.48307
1.48672
1.49475
1.50063
1.49632
1.48837
1.49782
1.49682
1.48997
1.49066
1.48968
1.48708
1.48561
1.48834
1.48891
1.49007
1.4928
1.49249
1.47811
1.47645
1.48222
1.48235
1.50168
1.48705
1.48987
1.48852
1.47414
1.46264
1.46418
1.45028
1.46192
1.4545
1.45574
1.46137
1.45313
1.46217
1.46129
1.46684
1.45703
1.45024
1.45446
1.46934
1.49026
1.48426
1.47565
1.46929
1.48267
1.49222
1.47948
1.48109
1.48281
1.4798
1.47112
1.47111
1.49035
1.48333
1.48289
1.47092
1.46973
1.48996
1.49034
1.50255
1.49691
1.50775
1.52932
1.55316
1.53249
1.53437
1.52857
1.53491
1.54804
1.52627
1.51789
1.51144
1.51484
1.51457
1.51079
1.514
1.50848
1.49237
1.48523
1.47537
1.47481
1.48395
1.47962
1.48889
1.48431
1.48803
1.49922
1.49013
1.5018
1.49403
1.48819
1.50033
1.50454
1.48381
1.4842
1.48472
1.47885
1.47906
1.47143
1.47285
1.46732
1.46326
1.47286
1.46923
1.46828
1.47094
1.46167
1.47289
1.48289
1.45992
1.46591
1.46914
1.46236
1.44768
1.44733
1.46269
1.46781
1.4628
1.46001
1.45186
1.45015
1.4537
1.44658
1.44515
1.46615
1.47353
1.46674
1.45097
1.46243
1.45367
1.46498
1.46608
1.4816
1.48101
1.46965
1.48661
1.5049
1.48383
1.49651
1.47994
1.48482
1.50085
1.50178
1.50231
1.49345
1.50232
1.50968
1.50209
1.50657
1.49757
1.51264
1.51846
1.52638
1.5302
1.54434
1.53016
1.52546
1.51693
1.50436
1.50107
1.50102
1.51786
1.52031
1.51429
1.52735
1.54089
1.53721
1.52199
1.52598
1.51775
1.53587
1.54871
1.53777
1.54611
1.54283
1.55194
1.56557
1.56122
1.56855
1.56779
1.56923
1.55648
1.55577
1.56067
1.55643
1.54525
1.54226
1.54101
1.54674
1.53867
1.54786
1.54709
1.55603
1.55406
1.56404
1.55641
1.56632
1.58729
1.58487
1.58084
1.5724
1.59034
1.57603
1.55751
1.56695
1.55831
1.55293
1.56897
1.55735
1.56854
1.57722
1.58859
1.59557
1.58043
1.58912
1.58117
1.58403
1.56391
1.56787
1.57275
1.58039
1.58323
1.58591
1.58088
1.58238
1.58184
1.5693
1.56228
1.5437
1.56469
1.55712
1.57451
1.59366
1.59737
1.599
1.61325
1.60641
1.61293
1.60219
1.59557
1.5799
1.59228
1.60183
1.61445
1.62787
1.62961
1.63005
1.63384
1.63787
1.6227
1.6005
1.60818
1.62307
1.62124
1.63678
1.63377
1.62942
1.64437
1.64111
1.65909
1.64544
1.65022
1.66831
1.67592
1.6934
1.68306
1.68235
1.69307
1.69701
1.66368
1.66596
1.67944
1.67625
1.6723
1.68121
1.67958
1.66449
1.67139
1.6662
1.67808
1.68233
1.69665
1.69276
1.68774
1.67596
1.68101
1.66486
1.67968
1.67985
1.69529
1.69892
1.70775
1.68179
1.69757
1.70776
1.70815
1.70771
1.69594
1.7155
1.71533
1.71281
1.70974
1.70077
1.69639
1.69138
1.69551
1.68237
1.68018
1.69177
1.68617
1.70527
1.69075
1.68846
1.68603
1.69185
1.68114
1.69552
1.69659
1.68386
1.69551
1.69067
1.69913
1.69069
1.70491
1.69811
1.6948
1.66972
1.68423
1.69107
1.66907
1.66912
1.67113
1.65538
1.63703
1.63523
1.64289
1.63222
1.62782
1.60591
1.6204
1.63529
1.62355
1.61421
1.63072
1.64533
1.64029
1.65134
1.63488
1.62439
1.63513
1.6644
1.65413
1.68338
1.69804
1.69957
1.68437
1.67127
1.65111
1.65019
1.65714
1.67113
1.67424
1.63451
1.64522
1.6291
1.61972
1.61173
1.60648
1.57909
1.58187
1.5904
1.58353
1.58997
1.5812
1.60439
1.61517
1.62329
1.61552
1.61607
1.62179
1.64323
1.63683
1.63741
1.61924
1.61848
1.61299
1.61801
1.60605
1.60535
1.61863
1.60898
1.6297
1.61671
1.61435
1.60438
1.62185
1.63157
1.61281
1.61982
1.62512
1.61843
1.61669
1.64516
1.64489
1.63557
1.6191
1.61494
1.61711
1.64201
1.6379
1.64567
1.64995
1.65577
1.62547
1.65409
1.64175
1.64785
1.6342
1.64737
1.63129
1.61865
1.61355
1.61482
1.6136
1.60611
1.59833
1.61576
1.62213
1.61374
1.61155
1.61047
1.5995
1.62298
1.60707
1.60111
1.60425
1.59879
1.59859
1.59803
1.59246
1.60485
1.59759
1.5933
1.57105
1.57485
1.55865
1.56317
1.55951
1.55379
1.56035
1.54954
1.54357
1.55293
1.53304
1.5333
1.54849
1.5452
1.53841
1.54253
1.55452
1.5694
1.55102
1.56235
1.56343
1.56907
1.57066
1.57916
1.5657
1.56915
1.57504
1.57531
1.57902
1.57244
1.57845
1.5809
1.5618
1.56307
1.56612
1.57172
1.56914
1.57681
1.58405
1.60391
1.60119
1.59115
1.59363
1.61469
1.59144
1.58702
1.57089
1.58149
1.57162
1.56908
1.56761
1.56238
1.56736
1.57765
1.57907
1.56513
1.56478
1.56964
1.56298
1.56824
1.5631
1.55829
1.56097
1.56532
1.55469
1.55122
1.55715
1.5559
1.5498
1.55894
1.54941
1.55373
1.554
1.56335
1.55894
1.58053
1.57107
1.57257
1.5695
1.56334
1.55654
1.56477
1.56551
1.56549
1.54593
1.54226
1.5696
1.56576
1.56695
1.56853
1.59339
1.6015
1.59694
1.59241
1.60595
1.60344
1.61709
1.6032
1.59955
1.58178
1.59183
1.59192
1.59369
1.59087
1.59846
1.58057
1.58931
1.58088
1.57468
1.57055
1.58568
1.58499
1.59087
1.59324
1.59661
1.58017
1.58668
1.59017
1.58125
1.56773
1.58981
1.56528
1.57349
1.56772
1.57527
1.56459
1.557
1.54705
1.55074
1.55303
1.54362
1.55908
1.56028
1.55811
1.57275
1.57616
1.5717
1.55771
1.57004
1.56586
1.57005
1.57311
1.58036
1.57996
1.57859
1.57061
1.57002
1.57744
1.58295
1.58508
1.58471
1.56737
1.58391
1.57582
1.58186
1.57343
1.57331
1.56779
1.55625
1.5642
1.55071
1.57582
1.5909
1.60318
1.60071
1.59606
1.5932
1.60581
1.61053
1.61606
1.6305
1.62356
1.63291
1.63022
1.63702
1.62594
1.63655
1.62938
1.63746
1.62794
1.61889
1.62008
1.61139
1.62059
1.63089
1.63343
1.64171
1.64044
1.65359
1.64052
1.63543
1.63759
1.65942
1.64359
1.64126
1.6404
1.65001
1.6621
1.65663
1.65456
1.66579
1.66441
1.65574
1.65264
1.63223
1.64692
1.64067
1.63386
1.61911
1.62285
1.62064
1.62998
1.62223
1.62977
1.62872
1.63076
1.6345
1.64559
1.65686
1.65967
1.64789
1.66739
1.66643
1.67304
1.69339
1.68535
1.68519
1.68468
1.69465
1.68396
1.67762
1.66757
1.67057
1.66325
1.6587
1.65537
1.64024
1.64106
1.64122
1.63261
1.63665
1.64807
1.63928
1.6467
1.64301
1.64207
1.62882
1.64318
1.63481
1.62139
1.63023
1.63498
1.64542
1.64453
1.64117
1.65943
1.65098
1.66373
1.66502
1.6802
1.65869
1.6667
1.66561
1.67092
1.68538
1.66628
1.66967
1.67784
1.66266
1.64454
1.64895
1.64597
1.64078
1.64794
1.63168
1.63139
1.61059
1.61857
1.62134
1.63256
1.63614
1.64471
1.63545
1.63081
1.638
1.62895
1.64247
1.62189
1.6268
1.63947
1.65641
1.66013
1.65812
1.66731
1.68605
1.69038
1.67507
1.66173
1.65462
1.67919
1.68008
1.68387
1.68629
1.70012
1.69614
1.68681
1.68075
1.67173
1.67026
1.66102
1.65863
1.64531
1.63973
1.64577
1.63817
1.64725
1.64157
1.62895
1.63884
1.65577
1.65673
1.66633
1.6412
1.64911
1.63718
1.64313
1.64368
1.64351
1.65409
1.66679
1.64856
1.66525
1.65791
1.66872
1.65193
1.63531
1.64048
1.62718
1.64025
1.62627
1.63859
1.63415
1.62631
1.64143
1.63434
1.63759
1.63578
1.64079
1.61955
1.62666
1.62365
1.62627
1.63755
1.61907
1.62306
1.60679
1.60631
1.60554
1.59768
1.59055
1.60996
1.61097
1.60226
1.60829
1.61073
1.5975
1.6149
1.60444
1.60345
1.60202
1.63091
1.61891
1.63081
1.61803
1.62736
1.60953
1.61958
1.61286
1.63018
1.61882
1.60224
1.60357
1.60133
1.59597
1.58385
1.58445
1.61274
1.60642
1.60034
1.57921
1.57082
1.58614
1.60042
1.61033
1.59004
1.58635
1.58969
1.60537
1.60151
1.61576
1.60704
1.63081
1.62822
1.61559
1.60393
1.60092
1.58769
1.59617
1.59038
1.60394
1.59866
1.623
1.61578
1.6176
1.61126
1.60356
1.58081
1.59633
1.60519
1.61904
1.62252
1.63711
1.63056
1.64394
1.64495
1.64163
1.64911
1.67936
1.67208
1.6801
1.69284
1.68501
1.70994
1.70739
1.70608
1.71822
1.73354
1.74138
1.73017
1.7257
1.73116
1.73422
1.71752
1.7356
1.74272
1.74245
1.75677
1.77177
1.75967
1.76468
1.76361
1.76521
1.77206
1.74843
1.76107
1.76699
1.77101
1.75597
1.75046
1.74619
1.7538
1.76184
1.7856
1.79547
1.78048
1.79051
1.7759
1.77535
1.78388
1.78092
1.77489
1.77009
1.79013
1.79567
1.81517
1.80502
1.80023
1.79725
1.79657
1.78212
1.75083
1.76297
1.74441
1.73892
1.72351
1.72809
1.72367
1.73052
1.72278
1.72702
1.71841
1.72046
1.71583
1.70518
1.70377
1.68495
1.68389
1.68363
1.67937
1.6582
1.66912
1.64915
1.64819
1.65906
1.67302
1.67934
1.70138
1.7013
1.67184
1.64812
1.66526
1.66034
1.67642
1.67645
1.67252
1.66611
1.66041
1.66087
1.68561
1.67815
1.67968
1.66442
1.65722
1.66006
1.65448
1.6658
1.66283
1.67387
1.66308
1.66129
1.66252
1.66889
1.65631
1.67063
1.67194
1.67889
1.68424
1.67634
1.6809
1.68974
1.69017
1.70252
1.70941
1.70268
1.70876
1.70678
1.70963
1.7205
1.71138
1.70498
1.69874
1.68093
1.69199
1.68579
1.67466
1.68947
1.67195
1.6669
1.69247
1.68895
1.70249
1.6849
1.68862
1.69331
1.69229
1.67544
1.69767
1.69363
1.68558
1.69028
1.69174
1.69314
1.70215
1.69368
1.68343
1.71823
1.72106
1.73096
1.73774
1.74063
1.73564
1.74779
1.73746
1.73405
1.73758
1.72999
1.73352
1.74456
1.73952
1.73251
1.75233
1.75219
1.74455
1.7518
1.76345
1.75871
1.75734
1.75831
1.75129
1.74886
1.75689
1.75851
1.76546
1.7615
1.76696
1.75965
1.77779
1.78094
1.75325
1.76588
1.7437
1.75162
1.74405
1.7447
1.73512
1.73241
1.71352
1.72258
1.72161
1.73909
1.7572
1.77542
1.77488
1.76441
1.77894
1.80736
1.81191
1.78938
1.78327
1.80003
1.79414
1.79646
1.79791
1.7878
1.79287
1.79557
1.78682
1.76871
1.79261
1.79746
1.79951
1.8021
1.81492
1.80903
1.8104
1.80399
1.80362
1.80312
1.79343
1.79087
1.79908
1.79608
1.81369
1.80301
1.78849
1.80028
1.78024
1.79238
1.78685
1.77762
1.78209
1.80886
1.79526
1.78877
1.82294
1.82455
1.81848
1.84947
1.83104
1.82775
1.79493
1.79559
1.80791
1.82297
1.81254
1.80737
1.81373
1.83367
1.82342
1.82956
1.81432
1.80437
1.82191
1.82857
1.81341
1.80121
1.79288
1.80836
1.78174
1.79515
1.77059
1.76163
1.75752
1.75486
1.76152
1.74354
1.7431
1.73579
1.75601
1.75499
1.75673
1.76559
1.74851
1.74781
1.72005
1.71813
1.73567
1.72306
1.7339
1.73972
1.74034
1.74036
1.76323
1.74396
1.76489
1.76151
1.73889
1.7385
1.77083
1.75977
1.76249
1.76021
1.7708
1.78045
1.76586
1.79497
1.79122
1.78072
1.77886
1.76917
1.77907
1.79309
1.79884
1.79247
1.77305
1.78266
1.78597
1.76788
1.7675
1.76869
1.76634
1.76784
1.7926
1.76821
1.78257
1.78211
1.78139
1.79939
1.78397
1.77771
1.7882
1.79292
1.79369
1.79838
1.80274
1.77517
1.76557
1.76454
1.76302
1.77763
1.79747
1.77511
1.78788
1.74943
1.76757
1.77837
1.76308
1.74749
1.74457
1.74334
1.77357
1.76079
1.77212
1.75814
1.76144
1.74834
1.7641
1.77034
1.78092
1.76845
1.77431
1.764
1.75208
1.77761
1.77334
1.78013
1.77918
1.79185
1.79871
1.79515
1.78105
1.78743
1.79921
1.79772
1.79163
1.79407
1.78944
1.79957
1.78428
1.80224
1.78289
1.76979
1.7839
1.79988
1.80788
1.7918
1.77516
1.7705
1.78962
1.7806
1.76128
1.74674
1.74687
1.74876
1.74515
1.75164
1.76159
1.76142
1.78415
1.75487
1.76586
1.78041
1.77123
1.78295
1.8085
1.80317
1.80551
1.81638
1.83794
1.82503
1.81143
1.79682
1.79648
1.79618
1.79865
1.82257
1.83429
1.82815
1.81784
1.82455
1.8267
1.80678
1.80388
1.79504
1.79363
1.80065
1.79441
1.78488
1.77856
1.79401
1.78155
1.78939
1.78721
1.81439
1.79869
1.80586
1.83192
1.81645
1.82468
1.85363
1.83756
1.82396
1.81641
1.8161
1.84545
1.83703
1.83584
1.84321
1.83285
1.82972
1.83909
1.83307
1.84022
1.83334
1.84052
1.81607
1.83252
1.83968
1.83107
1.82459
1.81845
1.82232
1.80202
1.82021
1.81349
1.80686
1.81127
1.8063
1.81577
1.80931
1.7795
1.78173
1.78327
1.80088
1.79153
1.79992
1.81137
1.81092
1.80895
1.79911
1.8036
1.78614
1.8011
1.79227
1.78585
1.78927
1.78726
1.79459
1.77479
1.7631
1.76953
1.79076
1.77563
1.78176
1.77669
1.80313
1.81162
1.82404
1.82291
1.83396
1.82393
1.82934
1.82526
1.80065
1.79981
1.81245
1.80406
1.81133
1.80429
1.79081
1.7917
1.79493
1.81694
1.82456
1.84753
1.84551
1.83284
1.83315
1.81583
1.82904
1.83633
1.83742
1.83952
1.8129
1.83691
1.8228
1.80595
1.80396
1.80421
1.78609
1.7991
1.78086
1.77603
1.79507
1.79361
1.80808
1.79583
1.75829
1.77248
1.79901
1.8015
1.80507
1.79763
1.78188
1.78186
1.76855
1.77079
1.77773
1.80075
1.7965
1.81115
1.80832
1.79465
1.80668
1.80225
1.81127
1.78951
1.77884
1.78919
1.79267
1.79934
1.77308
1.76874
1.76854
1.77976
1.78535
1.7665
1.75135
1.75405
1.75787
1.78419
1.78027
1.76878
1.77879
1.78355
1.78376
1.7809
1.78779
1.79116
1.81089
1.79439
1.79565
1.78497
1.80589
1.79371
1.79176
1.80348
1.82229
1.80786
1.8084
1.82014
1.81031
1.84112
1.80648
1.8174
1.80759
1.80371
1.80092
1.81586
1.80302
1.81257
1.81149
1.81893
1.79931
1.79353
1.79289
1.78007
1.77678
1.78807
1.76556
1.77766
1.78287
1.80386
1.81167
1.79527
1.79686
1.79004
1.79452
1.79852
1.81194
1.80744
1.80527
1.79152
1.76943
1.7958
1.79766
1.80665
1.81744
1.80016
1.81348
1.84579
1.82685
1.82109
1.82496
1.80843
1.81106
1.82605
1.82723
1.82186
1.80991
1.8054
1.81627
1.81749
1.80648
1.80186
1.81189
1.8313
1.82898
1.82565
1.80629
1.8218
1.82939
1.82806
1.84125
1.82186
1.80433
1.81528
1.80207
1.79028
1.78663
1.79468
1.76767
1.77422
1.75593
1.77227
1.77043
1.77846
1.7726
1.7789
1.77654
1.78315
1.77516
1.76255
1.76899
1.76408
1.78154
1.76018
1.77335
1.76702
1.75941
1.74643
1.7481
1.73144
1.75871
1.76315
1.74672
1.76972
1.77661
1.7787
1.77044
1.79158
1.76302
1.77087
1.78528
1.78241
1.78816
1.77345
1.78676
1.75292
1.75856
1.7699
1.76987
1.7616
1.75726
1.75161
1.74202
1.72299
1.72057
1.72662
1.71929
1.7488
1.74684
1.74389
1.73658
1.74996
1.77171
1.75746
1.72937
1.72509
1.70061
1.70162
1.71871
1.70724
1.70148
1.69858
1.70938
1.71594
1.71811
1.7108
1.70942
1.70754
1.71285
1.71284
1.72136
1.72542
1.73809
1.69594
1.71548
1.69388
1.68879
1.68161
1.66233
1.67977
1.67747
1.6676
1.6682
1.66574
1.65001
1.65606
1.65829
1.65421
1.66543
1.66156
1.66307
1.66043
1.64825
1.66
1.6578
1.65637
1.62886
1.62255
1.61453
1.64376
1.64191
1.64274
1.62875
1.60758
1.60469
1.60569
1.59948
1.59812
1.6029
1.59516
1.5895
1.6242
1.61128
1.61311
1.62478
1.6191
1.61884
1.63075
1.63648
1.63609
1.6101
1.61879
1.62446
1.6242
1.62174
1.62818
1.63952
1.61853
1.63663
1.61984
1.6076
1.61087
1.61954
1.62299
1.62664
1.63141
1.63308
1.63242
1.62548
1.61735
1.62607
1.61007
1.61062
1.62597
1.60821
1.59314
1.59736
1.60697
1.5908
1.59017
1.61232
1.59566
1.60155
1.60038
1.58436
1.59895
1.60286
1.59668
1.58626
1.59639
1.59824
1.6048
1.5967
1.59214
1.5924
1.58929
1.59515
1.59724
1.60987
1.60725
1.60093
1.59691
1.61591
1.61531
1.61504
1.6168
1.60425
1.57839
1.58936
1.58046
1.59569
1.57266
1.58973
1.58426
1.57672
1.58493
1.60513
1.61244
1.60556
1.592
1.58616
1.59643
1.57918
1.5791
1.58439
1.5735
1.56787
1.56008
1.55318
1.5529
1.54724
1.54071
1.53696
1.53772
1.53399
1.53872
1.53728
1.55104
1.55156
1.56617
1.56191
1.56404
1.55224
1.55039
1.55723
1.54878
1.55812
1.56724
1.58751
1.59127
1.59188
1.59788
1.5928
1.59805
1.60136
1.58924
1.59027
1.58667
1.56964
1.57366
1.59591
1.59006
1.60992
1.6096
1.60683
1.62234
1.59695
1.60318
1.61058
1.6061
1.62037
1.63699
1.64479
1.63819
1.63387
1.6406
1.63454
1.62949
1.62831
1.64957
1.64757
1.64774
1.65728
1.64929
1.65621
1.65332
1.65356
1.66011
1.66099
1.64366
1.6254
1.62215
1.63668
1.63628
1.65372
1.66282
1.67012
1.6362
1.64074
1.63135
1.63079
1.65195
1.66499
1.66323
1.65604
1.66413
1.65926
1.6501
1.65503
1.67059
1.65961
1.66162
1.65105
1.63867
1.6533
1.66787
1.6731
1.66334
1.67522
1.65593
1.66321
1.66288
1.66746
1.65949
1.66969
1.6571
1.64676
1.64237
1.64168
1.65195
1.64256
1.65949
1.66962
1.65974
1.65393
1.65541
1.63356
1.62158
1.62889
1.6268
1.65832
1.64805
1.64791
1.64324
1.6618
1.66769
1.67451
1.65329
1.63174
1.62834
1.64613
1.64267
1.64523
1.66162
1.66245
1.65434
1.65173
1.64566
1.63914
1.64769
1.64814
1.64729
1.65911
1.64449
1.65135
1.65342
1.65122
1.66979
1.66588
1.68126
1.65979
1.64401
1.6391
1.65149
1.64207
1.62951
1.63833
1.63228
1.61881
1.6035
1.61668
1.61366
1.60623
1.59383
1.5954
1.58848
1.58988
1.59039
1.58934
1.60347
1.59622
1.59929
1.60828
1.59286
1.60097
1.60311
1.58441
1.58183
1.57794
1.57302
1.57219
1.56352
1.57939
1.59279
1.58463
1.58604
1.57588
1.59681
1.58621
1.58524
1.58542
1.57593
1.58445
1.57281
1.59157
1.58671
1.58452
1.58484
1.58065
1.56465
1.56994
1.57388
1.56113
1.57348
1.57509
1.58225
1.56554
1.57029
1.56433
1.54998
1.57885
1.5948
1.60012
1.58966
1.58767
1.5793
1.59506
1.59138
1.59732
1.58965
1.59612
1.58318
1.58082
1.5841
1.57401
1.57825
1.5772
1.58617
1.60184
1.59546
1.59434
1.58201
1.5994
1.61172
1.61577
1.61901
1.60673
1.62114
1.62219
1.60754
1.59721
1.59027
1.59631
1.5892
1.59833
1.5959
1.58894
1.57797
1.56817
1.56619
1.57103
1.57161
1.5863
1.57821
1.57851
1.57939
1.56925
1.56068
1.56199
1.55164
1.55115
1.54306
1.54633
1.55993
1.52889
1.53978
1.53956
1.5511
1.5633
1.5607
1.58052
1.57609
1.57249
1.5722
1.58667
1.59072
1.58669
1.58472
1.57097
1.58948
1.58163
1.5672
1.56321
1.59177
1.60015
1.59644
1.62292
1.62907
1.62634
1.62789
1.64851
1.65913
1.64268
1.62626
1.6416
1.63946
1.62975
1.63117
1.6332
1.63647
1.64333
1.65826
1.66776
1.6639
1.64267
1.6321
1.62903
1.61788
1.62516
1.61732
1.63394
1.64259
1.64781
1.6504
1.63971
1.66852
1.67132
1.67546
1.66517
1.69118
1.69131
1.67688
1.68025
1.68822
1.67957
1.68228
1.69641
1.69558
1.68071
1.65299
1.65749
1.64474
1.65269
1.64654
1.63685
1.63799
1.64927
1.66858
1.67439
1.64781
1.66936
1.65036
1.66279
1.64635
1.64348
1.63484
1.64063
1.63782
1.64243
1.61534
1.62516
1.62416
1.63151
1.63418
1.63371
1.61989
1.6222
1.61364
1.62046
1.63607
1.62415
1.61197
1.63665
1.6285
1.6384
1.61826
1.61395
1.61195
1.59928
1.61104
1.61576
1.62091
1.6231
1.60481
1.61548
1.64229
1.63536
1.63667
1.63116
1.63348
1.61555
1.63113
1.60981
1.61699
1.61595
1.63702
1.62895
1.63574
1.62533
1.62154
1.62132
1.62748
1.63563
1.62941
1.61816
1.61971
1.62985
1.61864
1.63123
1.61506
1.61262
1.61268
1.61934
1.62266
1.62621
1.6582
1.65943
1.64784
1.64017
1.64656
1.65386
1.64541
1.65465
1.6553
1.65492
1.65888
1.65817
1.66553
1.65813
1.6841
1.68022
1.68706
1.69508
1.69417
1.6917
1.69007
1.69535
1.67277
1.67854
1.6793
1.68179
1.66722
1.6554
1.6489
1.64817
1.63398
1.6329
1.61716
1.62265
1.621
1.63158
1.63487
1.62819
1.60981
1.60543
1.61332
1.62734
1.63965
1.62449
1.64903
1.64109
1.64922
1.65139
1.64558
1.66349
1.65006
1.64523
1.63854
1.63369
1.63806
1.63074
1.62917
1.647
1.64854
1.64139
1.65466
1.65336
1.64796
1.65407
1.65557
1.66217
1.65904
1.64775
1.63767
1.64134
1.65204
1.62673
1.62975
1.62554
1.62617
1.63579
1.63334
1.62059
1.64168
1.65619
1.66014
1.64019
1.64394
1.62504
1.63112
1.62124
1.59322
1.57476
1.60357
1.58034
1.58173
1.59129
1.60287
1.60903
1.60372
1.60587
1.60464
1.59155
1.60943
1.6066
1.598
1.58769
1.58695
1.58487
1.59265
1.58401
1.57955
1.55977
1.57253
1.56208
1.56836
1.56663
1.55483
1.58867
1.56955
1.56172
1.56892
1.57061
1.56425
1.55022
1.54607
1.54713
1.54754
1.55476
1.5259
1.53783
1.53184
1.52511
1.52952
1.5204
1.528
1.53359
1.55595
1.54786
1.54059
1.55966
1.56085
1.56083
1.55418
1.56785
1.56349
1.56309
1.55605
1.55488
1.5591
1.57159
1.55214
1.56881
1.57013
1.58544
1.57362
1.5637
1.56564
1.56537
1.56707
1.57452
1.57243
1.54726
1.542
1.56243
1.55237
1.55746
1.54794
1.56579
1.55336
1.55887
1.56911
1.54951
1.5476
1.55844
1.57193
1.57556
1.56606
1.5694
1.5577
1.55854
1.54754
1.55608
1.56348
1.56285
1.54481
1.54017
1.55957
1.5716
1.56354
1.5687
1.5815
1.59334
1.58637
1.57785
1.57091
1.57399
1.5772
1.56662
1.57516
1.57814
1.55726
1.58114
1.58421
1.5799
1.58838
1.58357
1.58141
1.59717
1.58361
1.57882
1.58428
1.58121
1.57841
1.57474
1.59195
1.56872
1.57563
1.57819
1.57415
1.55866
1.57579
1.5451
1.56112
1.54273
1.55722
1.5579
1.55626
1.56123
1.54465
1.56255
1.57621
1.55398
1.57034
1.58641
1.58526
1.57788
1.57184
1.56626
1.56827
1.56354
1.544
1.54822
1.55015
1.5681
1.52711
1.53457
1.51851
1.53965
1.54934
1.52849
1.53947
1.55032
1.56511
1.56979
1.5484
1.57186
1.57119
1.57324
1.56493
1.56912
1.56918
1.57965
1.57592
1.57468
1.58195
1.6027
1.58963
1.6141
1.62175
1.59362
1.58532
1.58515
1.60503
1.59998
1.58818
1.59487
1.59129
1.59408
1.57769
1.60671
1.60788
1.61226
1.60767
1.61063
1.60234
1.59134
1.60665
1.58593
1.59079
1.59582
1.59971
1.60928
1.59872
1.60202
1.60275
1.60264
1.60002
1.59188
1.59867
1.59801
1.59335
1.59578
1.58635
1.58023
1.59047
1.57935
1.56584
1.57338
1.55013
1.55522
1.54802
1.56792
1.54922
1.54861
1.54415
1.53611
1.54592
1.53743
1.52184
1.52702
1.51707
1.52463
1.52791
1.5295
1.52267
1.5109
1.52004
1.52338
1.52464
1.52112
1.51277
1.51146
1.51117
1.51595
1.52061
1.4982
1.5043
1.50152
1.50939
1.50642
1.50175
1.51023
1.50016
1.50576
1.50194
1.51406
1.52285
1.53152
1.52998
1.52571
1.53532
1.52444
1.52418
1.53791
1.52856
1.53052
1.52105
1.52922
1.53971
1.54666
1.55412
1.52817
1.54274
1.53431
1.52604
1.52276
1.52755
1.527
1.53761
1.54323
1.54753
1.53059
1.52495
1.51972
1.5167
1.53344
1.5205
1.51831
1.53445
1.538
1.52484
1.52602
1.51325
1.52343
1.53601
1.52709
1.53813
1.53936
1.52982
1.52399
1.53779
1.53846
1.55382
1.54946
1.54836
1.55388
1.54718
1.54835
1.5466
1.56309
1.5605
1.5669
1.5607
1.5424
1.53413
1.53567
1.52997
1.53927
1.52939
1.54016
1.53135
1.53447
1.53654
1.53636
1.53201
1.52407
1.518
1.53139
1.52556
1.52716
1.52238
1.52761
1.53532
1.53609
1.54716
1.54755
1.54112
1.53498
1.53733
1.54539
1.51979
1.53148
1.5276
1.53964
1.52307
1.52251
1.54962
1.52946
1.55632
1.55025
1.55238
1.53174
1.53497
1.51992
1.53145
1.52061
1.52608
1.52427
1.53846
1.53247
1.54432
1.55183
1.54655
1.53847
1.521
1.53024
1.51989
1.49979
1.52417
1.50487
1.50065
1.49151
1.49371
1.48756
1.48091
1.49212
1.50233
1.50768
1.49716
1.50509
1.51183
1.50991
1.50451
1.50118
1.49677
1.49668
1.48722
1.49766
1.50597
1.51829
1.51957
1.52353
1.5262
1.5355
1.53266
1.52366
1.52322
1.51315
1.49031
1.50343
1.51063
1.51386
1.5084
1.51117
1.50933
1.50378
1.5084
1.51134
1.50593
1.51269
1.50743
1.52162
1.51704
1.52036
1.52924
1.52637
1.52981
1.52295
1.53168
1.52017
1.51171
1.51038
1.50575
1.52547
1.54302
1.53818
1.53114
1.5244
1.50834
1.50619
1.50542
1.51615
1.52127
1.52185
1.52655
1.51708
1.53542
1.53367
1.53064
1.52123
1.517
1.52746
1.53294
1.54785
1.53428
1.52195
1.53538
1.51564
1.51881
1.51868
1.5456
1.52474
1.50989
1.48702
1.47713
1.48133
1.4953
1.4954
1.48511
1.48284
1.49677
1.50101
1.5157
1.51701
1.52981
1.53771
1.53222
1.53798
1.53171
1.54577
1.54819
1.55089
1.548
1.53736
1.54555
1.55273
1.55234
1.55113
1.53002
1.5302
1.53273
1.5357
1.54483
1.53217
1.5377
1.53263
1.52277
1.51263
1.53794
1.54985
1.5624
1.56047
1.57661
1.57658
1.55957
1.54792
1.54531
1.54186
1.56014
1.57376
1.60659
1.59312
1.60857
1.58694
1.58374
1.56355
1.58682
1.60043
1.59218
1.59546
1.60419
1.60871
1.61478
1.62874
1.62057
1.63455
1.63574
1.63321
1.63207
1.63369
1.63224
1.61879
1.61179
1.60987
1.60694
1.60523
1.60409
1.59785
1.6205
1.6358
1.6273
1.61425
1.61403
1.60593
1.6125
1.6163
1.61613
1.60593
1.61875
1.62067
1.62864
1.63515
1.63059
1.61626
1.59414
1.58239
1.55991
1.57286
1.56971
1.56708
1.56883
1.55239
1.54773
1.55045
1.56307
1.55712
1.56708
1.58095
1.58093
1.58213
1.54366
1.54628
1.56809
1.57958
1.58612
1.56944
1.57011
1.59424
1.60203
1.59438
1.61334
1.58097
1.58198
1.59058
1.60324
1.60319
1.58717
1.59078
1.59808
1.58713
1.58706
1.58263
1.58239
1.57263
1.58648
1.58665
1.59152
1.60647
1.5987
1.60427
1.60844
1.61913
1.6024
1.58178
1.5723
1.58247
1.58415
1.56282
1.58785
1.58624
1.58229
1.57311
1.59259
1.59201
1.5717
1.57502
1.5758
1.58592
1.57117
1.56336
1.57052
1.56701
1.57246
1.57646
1.58666
1.58788
1.58509
1.59242
1.57799
1.5773
1.56664
1.56841
1.5542
1.55002
1.54395
1.55619
1.54402
1.56403
1.57154
1.57081
1.58333
1.56411
1.56425
1.56607
1.56064
1.5745
1.55966
1.57403
1.57793
1.56425
1.57775
1.56651
1.57038
1.58706
1.59021
1.5774
1.56733
1.56908
1.56724
1.55904
1.56592
1.5821
1.56871
1.59267
1.59907
1.61355
1.60213
1.61487
1.62186
1.622
1.6178
1.60703
1.60802
1.60894
1.63013
1.60535
1.60793
1.61282
1.62578
1.61432
1.61262
1.61423
1.60558
1.59681
1.59935
1.59373
1.56882
1.54251
1.55143
1.54004
1.54657
1.55619
1.52101
1.52453
1.52895
1.53491
1.53601
1.54115
1.53477
1.53278
1.54072
1.55272
1.55343
1.56647
1.54631
1.54254
1.55972
1.5634
1.56074
1.57364
1.56581
1.57324
1.56714
1.55351
1.55477
1.55602
1.58141
1.57012
1.56297
1.55781
1.55393
1.5687
1.55865
1.55113
1.54167
1.5412
1.5381
1.54846
1.52308
1.52191
1.53172
1.53663
1.54229
1.53965
1.53345
1.52572
1.53524
1.53048
1.53359
1.53579
1.53339
1.52227
1.51596
1.50567
1.53035
1.51921
1.50672
1.49687
1.51106
1.47652
1.47194
1.47057
1.48344
1.48728
1.47717
1.47714
1.47925
1.4765
1.48039
1.48809
1.48886
1.49087
1.50465
1.4981
1.48349
1.49035
1.49923
1.49183
1.50538
1.50959
1.5203
1.50512
1.50819
1.50004
1.50206
1.52292
1.5215
1.52748
1.54202
1.53698
1.53673
1.54627
1.54865
1.54032
1.53367
1.53517
1.51862
1.50939
1.50407
1.48588
1.49293
1.47829
1.48345
1.47988
1.49015
1.49401
1.50099
1.50229
1.4898
1.49238
1.48794
1.4891
1.49803
1.50259
1.52311
1.52064
1.52066
1.51475
1.51186
1.51697
1.52054
1.52088
1.52635
1.52659
1.51992
1.52788
1.52601
1.54483
1.54265
1.51872
1.51494
1.52151
1.51993
1.51337
1.519
1.50713
1.51279
1.51615
1.51631
1.51671
1.51595
1.51845
1.5025
1.50652
1.52127
1.50993
1.52857
1.52628
1.53149
1.51732
1.49726
1.49604
1.49978
1.49716
1.4871
1.48817
1.49203
1.50857
1.50941
1.51624
1.52108
1.51337
1.50748
1.50906
1.49155
1.5111
1.48991
1.48836
1.47734
1.47102
1.47863
1.48671
1.49418
1.49399
1.49742
1.48162
1.4822
1.48282
1.47643
1.46374
1.47882
1.47605
1.47407
1.47975
1.47937
1.49249
1.5057
1.49566
1.49184
1.48597
1.48991
1.4969
1.48895
1.50161
1.49245
1.50593
1.52213
1.51724
1.53006
1.51375
1.53835
1.5138
1.51357
1.49534
1.50964
1.48836
1.49574
1.49963
1.51608
1.50555
1.51055
1.50629
1.51688
1.52308
1.52365
1.51414
1.53215
1.53226
1.54625
1.53514
1.54267
1.52997
1.52123
1.53021
1.52379
1.50746
1.52478
1.52926
1.53853
1.53273
1.52448
1.50871
1.51664
1.51583
1.5341
1.53266
1.52293
1.52592
1.54728
1.5374
1.53871
1.52427
1.52658
1.53408
1.54793
1.5441
1.55023
1.53983
1.53735
1.53524
1.53324
1.54324
1.54939
1.56387
1.57028
1.55772
1.55984
1.55634
1.55933
1.54958
1.54914
1.5575
1.54625
1.55024
1.55075
1.56467
1.55582
1.57436
1.55169
1.56335
1.55952
1.55601
1.57535
1.57863
1.58747
1.57994
1.59597
1.57627
1.57768
1.58152
1.58713
1.60332
1.60195
1.60479
1.59063
1.6058
1.6077
1.61639
1.60837
1.60667
1.59663
1.59694
1.59655
1.59219
1.60203
1.61619
1.61501
1.63536
1.63759
1.62804
1.6298
1.60595
1.62023
1.62236
1.62309
1.60688
1.62373
1.62984
1.62817
1.61667
1.62728
1.62453
1.61384
1.61669
1.61326
1.60113
1.60032
1.60767
1.59675
1.5769
1.56453
1.55299
1.55709
1.56389
1.56527
1.56746
1.58275
1.57942
1.58919
1.57891
1.55709
1.54985
1.55373
1.5705
1.57869
1.57897
1.58289
1.57619
1.57286
1.56995
1.59284
1.60203
1.63326
1.6205
1.62228
1.60621
1.60138
1.61545
1.60321
1.61432
1.60551
1.616
1.62428
1.60379
1.61312
1.60943
1.61676
1.61324
1.60804
1.5867
1.57934
1.59273
1.5844
1.57063
1.57381
1.56705
1.58552
1.60157
1.58558
1.57939
1.59152
1.5912
1.56851
1.60631
1.5899
1.5711
1.55277
1.56422
1.5678
1.57831
1.56164
1.57287
1.57201
1.56818
1.56764
1.57464
1.58608
1.59401
1.5814
1.60646
1.6168
1.61313
1.59873
1.60585
1.58778
1.58545
1.58147
1.57258
1.57903
1.57369
1.58739
1.58726
1.58738
1.58433
1.58211
1.57348
1.55977
1.56731
1.5625
1.53416
1.52962
1.51872
1.52919
1.51613
1.53052
1.52755
1.53486
1.54979
1.5301
1.54702
1.53436
1.55016
1.55608
1.56026
1.57089
1.56323
1.57633
1.57951
1.59471
1.60841
1.61539
1.63427
1.64336
1.64488
1.658
1.67957
1.67346
1.64902
1.63639
1.65643
1.65223
1.65013
1.66134
1.66014
1.67266
1.65736
1.67895
1.68158
1.66923
1.68804
1.68788
1.70169
1.68996
1.69842
1.68386
1.70061
1.7197
1.71643
1.70193
1.69817
1.69061
1.69776
1.70511
1.70061
1.73809
1.74663
1.75565
1.76336
1.76576
1.7772
1.76559
1.78979
1.80265
1.79551
1.79326
1.78656
1.77253
1.76769
1.76087
1.75848
1.76461
1.75796
1.7365
1.71739
1.72415
1.73771
1.73722
1.71904
1.7188
1.72665
1.69226
1.72307
1.70843
1.71283
1.69705
1.68234
1.71388
1.72775
1.71498
1.71929
1.72134
1.6958
1.7167
1.75596
1.72404
1.74353
1.73052
1.74216
1.7291
1.73532
1.72331
1.70889
1.71835
1.70641
1.71503
1.70258
1.69718
1.72027
1.71651
1.73154
1.7604
1.74228
1.77604
1.79114
1.78458
1.76768
1.76227
1.75315
1.72231
1.73251
1.73747
1.73317
1.72705
1.72821
1.71881
1.7117
1.72241
1.73211
1.70416
1.72311
1.70258
1.6983
1.69605
1.68983
1.7122
1.73212
1.71915
1.71932
1.71927
1.71411
1.72106
1.72864
1.73648
1.72268
1.71932
1.71054
1.69848
1.70132
1.72036
1.71427
1.70373
1.71532
1.72212
1.71457
1.70287
1.69635
1.7138
1.71922
1.71383
1.73489
1.73785
1.7701
1.77007
1.76628
1.74807
1.75142
1.74048
1.74338
1.76662
1.76523
1.74767
1.748
1.75737
1.75714
1.76307
1.75769
1.75601
1.75615
1.75244
1.76172
1.77002
1.78344
1.80848
1.81257
1.81676
1.80834
1.79389
1.82715
1.82488
1.82138
1.8191
1.83402
1.82793
1.83589
1.82912
1.82728
1.82533
1.81478
1.81624
1.81321
1.80947
1.8105
1.80116
1.80218
1.80204
1.81442
1.79293
1.79917
1.77496
1.76697
1.75344
1.77149
1.77458
1.73851
1.74563
1.75359
1.74577
1.73412
1.74301
1.74421
1.7259
1.72004
1.73645
1.72443
1.76125
1.73921
1.72181
1.72173
1.72557
1.72545
1.70835
1.70541
1.7389
1.72303
1.7188
1.7224
1.72062
1.69765
1.69528
1.71055
1.71741
1.74995
1.73368
1.74037
1.73836
1.74958
1.7526
1.75413
1.73695
1.73371
1.71901
1.71577
1.7264
1.71568
1.73256
1.74229
1.74045
1.74201
1.7455
1.74928
1.74693
1.72753
1.74505
1.78394
1.75272
1.75303
1.75997
1.74397
1.76666
1.76427
1.76465
1.77877
1.77961
1.78087
1.77064
1.77065
1.77435
1.77292
1.77325
1.79022
1.79567
1.77721
1.7851
1.80756
1.78739
1.80002
1.81129
1.79785
1.78241
1.7844
1.80292
1.81891
1.80469
1.79577
1.80402
1.80088
1.79264
1.79655
1.7788
1.77597
1.80359
1.81207
1.8291
1.8369
1.82567
1.82034
1.82129
1.80747
1.82443
1.81298
1.84775
1.83858
1.82737
1.82632
1.81358
1.79764
1.78646
1.80656
1.81059
1.80209
1.81108
1.80783
1.79528
1.76772
1.77252
1.77694
1.76834
1.75648
1.79231
1.78109
1.7848
1.78888
1.78053
1.80152
1.7914
1.78525
1.78646
1.77848
1.79626
1.78396
1.80694
1.80637
1.81352
1.80978
1.83228
1.80988
1.79917
1.80429
1.81212
1.81152
1.82315
1.84811
1.87974
1.88465
1.90098
1.86372
1.88065
1.89345
1.91605
1.91837
1.92024
1.91105
1.89185
1.88746
1.90878
1.91214
1.90611
1.90892
1.90545
1.89388
1.88084
1.88995
1.91302
1.88225
1.88986
1.89388
1.87876
1.87434
1.87115
1.89533
1.90311
1.8941
1.88175
1.8802
1.87569
1.89265
1.88617
1.87603
1.89272
1.8885
1.87704
1.85711
1.84135
1.8485
1.83403
1.81575
1.80892
1.81016
1.79182
1.78848
1.79681
1.81133
1.80616
1.81086
1.83406
1.81587
1.85184
1.85919
1.87615
1.88165
1.87529
1.85828
1.86291
1.85622
1.8894
1.88821
1.84805
1.85825
1.84467
1.8724
1.86075
1.85978
1.83274
1.85096
1.84628
1.84876
1.85631
1.84934
1.85491
1.82746
1.82955
1.85492
1.83263
1.86184
1.84457
1.83734
1.84499
1.83974
1.81344
1.82759
1.83881
1.83644
1.82424
1.81471
1.81301
1.83605
1.81573
1.82911
1.80349
1.81022
1.80521
1.83369
1.82652
1.85421
1.84406
1.83629
1.83726
1.80924
1.8022
1.77776
1.76541
1.77674
1.7886
1.78144
1.7826
1.78567
1.77934
1.76183
1.75512
1.74746
1.74402
1.74905
1.73105
1.73661
1.7346
1.73376
1.727
1.70488
1.70658
1.70505
1.7097
1.73131
1.71433
1.71639
1.69707
1.68474
1.69436
1.71696
1.70777
1.71304
1.69578
1.69235
1.68553
1.66658
1.66738
1.66074
1.64035
1.61881
1.61029
1.60076
1.59623
1.59613
1.59246
1.58876
1.60332
1.59027
1.59748
1.61196
1.62296
1.61243
1.61722
1.60244
1.62478
1.61765
1.62253
1.61825
1.62379
1.62961
1.61718
1.64034
1.64098
1.64073
1.65091
1.62648
1.61815
1.60539
1.60048
1.59971
1.62214
1.6197
1.63967
1.64518
1.65142
1.65614
1.66166
1.66244
1.66977
1.67043
1.67695
1.68702
1.68717
1.69158
1.70918
1.71216
1.70435
1.68829
1.69303
1.71184
1.69481
1.68807
1.6572
1.65253
1.63578
1.65771
1.65802
1.64713
1.64473
1.64104
1.63032
1.63523
1.63718
1.64485
1.63769
1.66657
1.65739
1.67246
1.67718
1.67881
1.68495
1.68875
1.69341
1.69118
1.68241
1.67978
1.67148
1.6774
1.67776
1.65714
1.66112
1.66482
1.67787
1.67071
1.68503
1.66931
1.67853
1.67772
1.68605
1.68057
1.68769
1.70994
1.70102
1.68544
1.69348
1.69337
1.70704
1.69903
1.68674
1.70534
1.69914
1.67762
1.66876
1.66591
1.68319
1.69703
1.68611
1.69064
1.69
1.71061
1.69923
1.70335
1.69629
1.68006
1.66032
1.67837
1.66656
1.66346
1.66381
1.66075
1.67267
1.66297
1.6696
1.65354
1.66449
1.66068
1.64762
1.64996
1.64418
1.6393
1.6507
1.66889
1.68545
1.68037
1.676
1.69081
1.68258
1.67223
1.66116
1.67282
1.6768
1.68998
1.69556
1.69804
1.6853
1.72331
1.72528
1.73649
1.72585
1.71822
1.69527
1.69677
1.67935
1.66217
1.64938
1.6659
1.64533
1.66193
1.63766
1.64057
1.63985
1.65649
1.64091
1.65162
1.64668
1.65168
1.65539
1.64562
1.6529
1.65977
1.65951
1.63315
1.63674
1.65251
1.64841
1.64076
1.66508
1.66223
1.67111
1.66932
1.69538
1.68815
1.68721
1.70256
1.69987
1.70196
1.70356
1.6939
1.69676
1.69271
1.6972
1.676
1.68727
1.68703
1.69175
1.675
1.67072
1.67528
1.68446
1.71458
1.70261
1.69272
1.67731
1.68387
1.66553
1.67608
1.65998
1.66742
1.6764
1.67454
1.68752
1.68659
1.67804
1.67509
1.6761
1.66767
1.66135
1.66966
1.66932
1.68045
1.6704
1.67162
1.6655
1.66053
1.6712
1.6632
1.66215
1.63647
1.65174
1.64341
1.63683
1.63254
1.63266
1.64359
1.65847
1.63068
1.64163
1.63593
1.61717
1.62856
1.62117
1.60467
1.60936
1.58875
1.59629
1.60734
1.62279
1.62781
1.6198
1.61272
1.59618
1.6032
1.58525
1.57216
1.56467
1.57546
1.5724
1.57961
1.57179
1.54827
1.55216
1.54066
1.54089
1.53425
1.5298
1.53775
1.54646
1.55048
1.55614
1.54952
1.56056
1.54923
1.55888
1.57134
1.59418
1.59494
1.59206
1.58267
1.5865
1.57849
1.56875
1.58196
1.5885
1.60289
1.57044
1.57677
1.57185
1.56467
1.57015
1.55449
1.55382
1.56449
1.56898
1.57319
1.55444
1.56562
1.57153
1.55875
1.56126
1.56434
1.56649
1.56705
1.57763
1.60097
1.60335
1.59876
1.58988
1.58792
1.57369
1.57401
1.59043
1.59286
1.57985
1.59717
1.58564
1.57763
1.58716
1.5855
1.61064
1.59901
1.608
1.61742
1.62536
1.60515
1.59323
1.60597
1.59955
1.59537
1.59541
1.5985
1.58581
1.60028
1.60271
1.61023
1.60824
1.59475
1.5943
1.58468
1.56371
1.57064
1.55318
1.5644
1.55999
1.55444
1.54843
1.54952
1.5384
1.5395
1.53971
1.54262
1.53581
1.54115
1.53385
1.54284
1.55086
1.52771
1.52811
1.54444
1.55253
1.53735
1.53213
1.52611
1.5211
1.51931
1.5106
1.5199
1.53693
1.54836
1.54274
1.5507
1.55546
1.53747
1.52891
1.51274
1.51544
1.52191
1.52848
1.53171
1.55798
1.54697
1.54768
1.55438
1.53827
1.53627
1.5581
1.5681
1.56898
1.58231
1.56789
1.56274
1.56494
1.57069
1.56411
1.56631
1.5725
1.57584
1.57992
1.55715
1.5575
1.55813
1.53865
1.54751
1.55011
1.57264
1.56862
1.5548
1.56815
1.56694
1.57446
1.58072
1.58911
1.5946
1.60306
1.59078
1.58195
1.59258
1.61038
1.62214
1.61715
1.61049
1.60375
1.62301
1.60706
1.58981
1.59638
1.58026
1.59667
1.60821
1.59846
1.61577
1.60587
1.61058
1.60294
1.59129
1.57791
1.59106
1.60401
1.59465
1.58867
1.5647
[truncated: 546,665 more chars]
