# Supplementary material for: Protein compactness and interaction valency define the architecture of a biomolecular condensate across scales
Source: eLife. 2023 Jul 20;12:e80038. doi: 10.7554/eLife.80038 (PMC10406433; doi:10.7554/eLife.80038)
Supplement: Figure 4—source data 1. [file elife-80038-fig4-data1.zip › Figure_4_source_data_1/panels_AB_source_data_files/Y2A_1us_md_Rg_last300ns.dat]

1.8337
1.82811
1.82993
1.8292
1.82147
1.81432
1.81326
1.83149
1.81891
1.80872
1.80232
1.81794
1.80811
1.80153
1.80716
1.81017
1.81083
1.80241
1.81691
1.82493
1.8043
1.82329
1.83061
1.86811
1.8485
1.86211
1.869
1.88262
1.88439
1.86448
1.87659
1.87954
1.88483
1.89277
1.88306
1.88473
1.8827
1.87223
1.88061
1.86666
1.86918
1.87416
1.89022
1.87025
1.87171
1.86113
1.86773
1.85448
1.85423
1.86175
1.87266
1.86214
1.87499
1.87213
1.86251
1.87513
1.86727
1.87014
1.86684
1.87692
1.8674
1.82623
1.81901
1.82178
1.80323
1.81711
1.81045
1.82835
1.83413
1.82166
1.80195
1.8183
1.8107
1.81004
1.80973
1.80736
1.80435
1.80416
1.80425
1.79812
1.79508
1.79464
1.79083
1.77211
1.79189
1.78521
1.7889
1.77061
1.77479
1.77215
1.76803
1.76037
1.75492
1.74695
1.75465
1.75812
1.76644
1.74844
1.72689
1.72199
1.70299
1.69258
1.71605
1.73409
1.74032
1.73624
1.71937
1.72436
1.71531
1.70495
1.72173
1.71039
1.73686
1.72562
1.73793
1.73808
1.73203
1.72041
1.72241
1.74233
1.73116
1.73697
1.74801
1.74508
1.73989
1.74247
1.74053
1.7594
1.76546
1.76299
1.76334
1.76948
1.75641
1.75077
1.76804
1.758
1.76601
1.78049
1.7685
1.76116
1.76917
1.77223
1.7578
1.75252
1.76108
1.77393
1.75064
1.75579
1.75002
1.75741
1.78892
1.7657
1.75851
1.76065
1.75457
1.73274
1.73514
1.71613
1.73619
1.72965
1.71013
1.71888
1.73343
1.74337
1.73292
1.72285
1.7262
1.7199
1.72652
1.73109
1.72859
1.72938
1.74265
1.74166
1.74144
1.73907
1.75266
1.77657
1.77275
1.74966
1.75242
1.76392
1.75917
1.74704
1.75566
1.77336
1.78506
1.77519
1.78138
1.76624
1.74248
1.732
1.74338
1.75975
1.7567
1.76741
1.77507
1.78591
1.78417
1.78603
1.77062
1.78546
1.76234
1.76203
1.75326
1.75657
1.72696
1.74296
1.7372
1.72079
1.71415
1.71566
1.72783
1.72711
1.72662
1.73065
1.73836
1.73249
1.75738
1.76204
1.76386
1.76414
1.76855
1.77519
1.78207
1.78207
1.78244
1.76828
1.77707
1.74162
1.76355
1.76134
1.74824
1.76415
1.76404
1.77566
1.77955
1.78669
1.78497
1.78362
1.79031
1.77326
1.77259
1.76111
1.76467
1.7831
1.76761
1.77791
1.7431
1.75068
1.76581
1.76678
1.77211
1.75846
1.76018
1.76876
1.77329
1.77487
1.77415
1.78608
1.7745
1.76716
1.78832
1.7796
1.79356
1.7816
1.79153
1.76529
1.76782
1.74374
1.75147
1.74245
1.75393
1.7553
1.75535
1.75824
1.75723
1.77474
1.76746
1.77365
1.76405
1.7802
1.77342
1.76175
1.75005
1.77935
1.7677
1.7837
1.75506
1.74711
1.73514
1.75922
1.74477
1.73685
1.73
1.73765
1.7618
1.78231
1.76048
1.76144
1.76329
1.73799
1.75233
1.74587
1.73016
1.75098
1.73093
1.72784
1.75043
1.75456
1.75311
1.7568
1.75156
1.77977
1.7528
1.77808
1.78094
1.80823
1.80312
1.80364
1.7936
1.80434
1.8159
1.81938
1.83143
1.82347
1.80746
1.82607
1.83194
1.81132
1.80799
1.82246
1.84162
1.84793
1.84778
1.83294
1.84199
1.86407
1.86753
1.88092
1.88813
1.89558
1.90238
1.86131
1.86185
1.8518
1.83258
1.8446
1.84588
1.84821
1.84761
1.86002
1.87373
1.85487
1.85784
1.85691
1.87745
1.85174
1.86075
1.85643
1.87325
1.90215
1.88703
1.86399
1.86651
1.87113
1.88514
1.87669
1.87035
1.87817
1.86672
1.86929
1.87355
1.86097
1.8615
1.87233
1.87375
1.85136
1.85779
1.85749
1.87489
1.85798
1.86052
1.85885
1.85125
1.85837
1.8415
1.83652
1.83801
1.8236
1.81232
1.78838
1.79089
1.77708
1.77111
1.78891
1.79129
1.78573
1.74907
1.74776
1.74094
1.74347
1.74546
1.74697
1.74101
1.73188
1.75133
1.75784
1.76799
1.79393
1.79712
1.78336
1.7848
1.76416
1.77649
1.76298
1.77093
1.7746
1.78693
1.79476
1.78092
1.76698
1.75504
1.75103
1.75035
1.75245
1.73223
1.74901
1.75804
1.77198
1.79805
1.80081
1.79702
1.78847
1.78355
1.80337
1.81214
1.80182
1.79933
1.79275
1.79837
1.78119
1.77594
1.77359
1.78573
1.78748
1.78974
1.78237
1.79908
1.79658
1.79443
1.79574
1.82044
1.8066
1.8084
1.80596
1.80952
1.82152
1.81764
1.82722
1.82649
1.81685
1.83993
1.83094
1.8247
1.83883
1.8473
1.84711
1.82212
1.83864
1.83901
1.85685
1.85962
1.86684
1.85813
1.83264
1.82335
1.81512
1.83368
1.82032
1.81913
1.82645
1.81577
1.79913
1.80325
1.79223
1.8062
1.79532
1.81674
1.81676
1.83353
1.83026
1.81437
1.83254
1.83637
1.85939
1.84478
1.83761
1.83896
1.8237
1.81405
1.81969
1.81762
1.84162
1.82685
1.82234
1.80968
1.81472
1.81805
1.81037
1.78836
1.79199
1.8104
1.80247
1.82351
1.85836
1.82796
1.81768
1.80609
1.77877
1.80124
1.80942
1.80772
1.79119
1.81974
1.8106
1.82222
1.83332
1.85013
1.85634
1.83712
1.83544
1.8372
1.84472
1.85089
1.84932
1.86825
1.8637
1.88435
1.88703
1.86904
1.87872
1.86107
1.87986
1.87173
1.86567
1.84337
1.86071
1.82763
1.86741
1.86549
1.85898
1.84662
1.87289
1.86034
1.88069
1.89282
1.902
1.90814
1.9209
1.91248
1.89776
1.87309
1.86269
1.85864
1.87438
1.91284
1.86664
1.88547
1.88566
1.89308
1.8889
1.87963
1.86249
1.86279
1.82867
1.83022
1.83026
1.81099
1.81678
1.82242
1.81902
1.82062
1.79635
1.82396
1.83489
1.80906
1.81268
1.79166
1.8015
1.79652
1.80375
1.79053
1.81716
1.81021
1.81028
1.79743
1.80193
1.81323
1.81757
1.85929
1.85944
1.85879
1.84083
1.86142
1.84506
1.83146
1.84699
1.859
1.85456
1.85298
1.86495
1.87439
1.85326
1.84478
1.85422
1.84191
1.83815
1.87807
1.88274
1.89367
1.88451
1.89417
1.90085
1.89232
1.91688
1.90775
1.91885
1.90055
1.91996
1.90721
1.9316
1.93257
1.94082
1.94442
1.95359
1.93751
1.94748
1.94964
1.94968
1.94894
1.94556
1.94682
1.94464
1.96131
1.97809
1.97574
1.96842
1.96769
1.93083
1.91132
1.92567
1.93919
1.93093
1.89727
1.8983
1.88019
1.8823
1.87391
1.87377
1.8664
1.86965
1.84524
1.84152
1.83372
1.84938
1.83793
1.86549
1.8612
1.84525
1.82639
1.84488
1.84323
1.8419
1.84867
1.84575
1.84331
1.85518
1.8756
1.87541
1.86271
1.88697
1.86987
1.86645
1.87381
1.86103
1.84487
1.85296
1.85675
1.85776
1.87589
1.85618
1.85133
1.85314
1.85171
1.83666
1.82164
1.82713
1.82055
1.81199
1.81214
1.80789
1.83082
1.82456
1.8305
1.84734
1.84801
1.81787
1.82314
1.83544
1.83701
1.84724
1.83813
1.83238
1.83429
1.85534
1.86404
1.86213
1.84864
1.81331
1.81477
1.836
1.84819
1.85358
1.86831
1.87667
1.90995
1.89436
1.88359
1.87734
1.86316
1.88546
1.87732
1.87542
1.84968
1.84203
1.83172
1.84885
1.8691
1.85469
1.8758
1.85871
1.85333
1.84535
1.83402
1.83771
1.81903
1.81722
1.82584
1.83274
1.83408
1.84582
1.8472
1.85114
1.86212
1.84866
1.86454
1.85274
1.85305
1.85993
1.87981
1.86466
1.8503
1.85166
1.84795
1.86995
1.87967
1.89259
1.8798
1.89105
1.88954
1.88246
1.85636
1.85141
1.85199
1.86206
1.86454
1.85611
1.85934
1.84804
1.86339
1.8834
1.85078
1.84731
1.8528
1.85262
1.85905
1.84898
1.85395
1.81608
1.83933
1.80438
1.8054
1.79454
1.7815
1.8007
1.78542
1.79283
1.76846
1.75581
1.77438
1.76697
1.76208
1.75857
1.73517
1.74437
1.74048
1.72344
1.74481
1.73179
1.72048
1.72127
1.73704
1.72681
1.7254
1.72752
1.73755
1.73436
1.76117
1.77525
1.7698
1.77628
1.78663
1.78284
1.78019
1.78088
1.80012
1.82508
1.80941
1.81755
1.82461
1.81562
1.81182
1.80848
1.81601
1.81653
1.81304
1.82754
1.83594
1.81776
1.78612
1.78313
1.80501
1.8205
1.81408
1.8133
1.82053
1.84749
1.84923
1.85456
1.825
1.8387
1.86924
1.86346
1.84117
1.82743
1.83964
1.82978
1.80358
1.84655
1.8322
1.83529
1.83372
1.79898
1.81051
1.82963
1.82605
1.82523
1.80702
1.81912
1.82857
1.83654
1.82819
1.82034
1.80921
1.81026
1.834
1.83902
1.82617
1.82452
1.82005
1.84227
1.82008
1.81674
1.80004
1.81519
1.82016
1.82862
1.81323
1.83246
1.84259
1.81082
1.80396
1.82916
1.79131
1.77677
1.78519
1.77675
1.78435
1.81044
1.78526
1.78388
1.78867
1.79953
1.79607
1.79899
1.79563
1.81454
1.82814
1.84097
1.82843
1.8105
1.83563
1.84627
1.8435
1.82709
1.83122
1.83334
1.81257
1.84209
1.81175
1.79203
1.78623
1.79667
1.82394
1.84476
1.82422
1.83836
1.81077
1.8038
1.81319
1.80111
1.81916
1.84099
1.83656
1.83333
1.8576
1.84091
1.84039
1.84149
1.8293
1.84593
1.85862
1.85714
1.8717
1.90066
1.86909
1.87172
1.87895
1.87434
1.8692
1.8535
1.84907
1.84362
1.84274
1.85817
1.87504
1.87824
1.86115
1.84189
1.85485
1.83452
1.85805
1.88037
1.85632
1.86402
1.85587
1.87044
1.84926
1.86444
1.87487
1.88546
1.90985
1.89395
1.85868
1.85689
1.85515
1.83669
1.83701
1.83969
1.83553
1.82954
1.8128
1.82553
1.83235
1.82215
1.8274
1.83357
1.84132
1.84522
1.85213
1.84643
1.85089
1.84667
1.85029
1.85601
1.87841
1.88258
1.89209
1.90355
1.90033
1.90323
1.91092
1.91078
1.89814
1.8936
1.91717
1.91008
1.90459
1.91435
1.91923
1.89502
1.90476
1.86924
1.89132
1.89275
1.90933
1.90361
1.89064
1.89037
1.90783
1.90192
1.89352
1.91447
1.92439
1.90091
1.90911
1.91898
1.90806
1.90963
1.88912
1.91002
1.90609
1.89414
1.91464
1.89138
1.89418
1.90012
1.9099
1.87671
1.89574
1.87817
1.88121
1.87819
1.86503
1.84907
1.86249
1.84593
1.8274
1.85354
1.87416
1.88082
1.91424
1.9258
1.94568
1.93823
1.93637
1.91273
1.90228
1.91983
1.905
1.92382
1.90775
1.89699
1.89237
1.91798
1.88803
1.89121
1.8917
1.87875
1.88538
1.90866
1.90727
1.89715
1.91406
1.9109
1.91047
1.88399
1.92207
1.95773
1.95943
1.95211
1.91719
1.91482
1.93651
1.92791
1.93366
1.94414
1.93254
1.90626
1.92006
1.89985
1.8794
1.88212
1.85789
1.86774
1.87608
1.86691
1.86327
1.86875
1.87643
1.86579
1.85018
1.85793
1.86259
1.87192
1.86762
1.86277
1.8585
1.84833
1.83223
1.84536
1.83795
1.82234
1.82249
1.82329
1.83238
1.82566
1.82161
1.81983
1.81063
1.83289
1.82797
1.81941
1.82766
1.824
1.82309
1.82129
1.83784
1.83517
1.83663
1.84019
1.83311
1.83191
1.82343
1.83009
1.81517
1.81386
1.81189
1.8181
1.80341
1.81807
1.81494
1.81577
1.78744
1.77537
1.77561
1.74818
1.74835
1.76435
1.78919
1.78566
1.76053
1.75894
1.76241
1.76841
1.76685
1.7804
1.75439
1.7571
1.74943
1.74597
1.74892
1.77076
1.76931
1.77152
1.78161
1.77482
1.7634
1.76087
1.76598
1.75446
1.74172
1.74015
1.74733
1.74834
1.75514
1.77045
1.75989
1.75708
1.78643
1.78447
1.79155
1.79443
1.76685
1.7607
1.75814
1.75545
1.74873
1.74823
1.75246
1.74487
1.77106
1.75724
1.72758
1.73432
1.72647
1.70421
1.72939
1.69833
1.68604
1.69145
1.69697
1.68762
1.68559
1.68495
1.66874
1.65596
1.65325
1.64129
1.63763
1.64544
1.666
1.67347
1.67303
1.67365
1.66298
1.70447
1.69851
1.67697
1.68316
1.69313
1.67965
1.67271
1.67669
1.67291
1.66156
1.67618
1.67132
1.63888
1.65228
1.654
1.66043
1.66061
1.65254
1.67852
1.68272
1.68506
1.66873
1.68614
1.68538
1.70192
1.70346
1.71424
1.71123
1.72904
1.73492
1.74456
1.73709
1.72116
1.705
1.70107
1.70229
1.69801
1.68434
1.68484
1.72037
1.72452
1.72393
1.72408
1.70877
1.72282
1.71797
1.71009
1.68924
1.67946
1.68208
1.66956
1.66668
1.66087
1.6583
1.67799
1.67105
1.68634
1.6806
1.65119
1.66799
1.70507
1.67029
1.68322
1.6793
1.68694
1.66822
1.66173
1.66405
1.65717
1.65236
1.64565
1.63604
1.65121
1.64009
1.64544
1.65998
1.66733
1.65117
1.64522
1.63222
1.63726
1.63444
1.66305
1.66801
1.66329
1.6708
1.65853
1.66104
1.64593
1.64856
1.64308
1.65255
1.65648
1.63002
1.65285
1.67029
1.66114
1.67897
1.65672
1.65877
1.65922
1.65399
1.64899
1.65257
1.65141
1.66367
1.64986
1.63455
1.63947
1.61958
1.61733
1.59425
1.59957
1.61304
1.63189
1.63192
1.64029
1.63724
1.61851
1.63231
1.62524
1.62557
1.62373
1.60236
1.60537
1.59368
1.60236
1.60039
1.60159
1.59263
1.58304
1.59499
1.59242
1.57776
1.57762
1.58298
1.58611
1.59703
1.59529
1.608
1.59698
1.5946
1.59509
1.57096
1.59489
1.58614
1.58409
1.59253
1.5969
1.60759
1.59643
1.6078
1.60701
1.6076
1.6019
1.60534
1.59667
1.58801
1.59915
1.60298
1.60764
1.61162
1.60295
1.60968
1.61388
1.6195
1.6157
1.60362
1.60526
1.59406
1.59483
1.5807
1.5981
1.57186
1.58889
1.59858
1.60385
1.60633
1.6202
1.61208
1.62242
1.62757
1.61947
1.62227
1.63068
1.61988
1.63293
1.62866
1.61208
1.61791
1.59855
1.60862
1.61242
1.60694
1.5949
1.61214
1.60866
1.58977
1.60208
1.60687
1.63223
1.64476
1.63206
1.63471
1.63136
1.64595
1.64859
1.66092
1.66552
1.65071
1.64768
1.63914
1.62923
1.62723
1.61936
1.62976
1.63622
1.64442
1.63606
1.63348
1.62209
1.59581
1.6022
1.60809
1.62358
1.62481
1.63228
1.62363
1.61854
1.59701
1.57885
1.58461
1.57068
1.57398
1.56557
1.57652
1.57376
1.6
1.59457
1.62159
1.62881
1.61258
1.62531
1.62313
1.64126
1.63405
1.62189
1.63828
1.62073
1.62451
1.63904
1.62547
1.64613
1.62949
1.64019
1.61711
1.626
1.6219
1.61687
1.63685
1.63773
1.64241
1.63782
1.63105
1.64078
1.64693
1.64129
1.64089
1.65325
1.66321
1.67454
1.69027
1.68249
1.67679
1.68406
1.65323
1.65274
1.66154
1.6569
1.67322
1.691
1.67978
1.6944
1.67548
1.66451
1.65212
1.66532
1.66694
1.6725
1.65386
1.64857
1.63657
1.65082
1.63531
1.64008
1.63708
1.62669
1.63412
1.63992
1.63265
1.64585
1.62781
1.63019
1.63786
1.63814
1.6485
1.65285
1.63642
1.65299
1.63271
1.63005
1.6132
1.62743
1.62294
1.63357
1.62784
1.61149
1.60952
1.59062
1.58885
1.62311
1.61924
1.62617
1.64138
1.62729
1.63018
1.63674
1.64958
1.63121
1.6519
1.64577
1.60669
1.63521
1.63761
1.6371
1.66934
1.66614
1.68165
1.64811
1.66373
1.66875
1.66322
1.64393
1.64398
1.62735
1.62235
1.63854
1.62894
1.6362
1.67199
1.65104
1.66021
1.66252
1.65443
1.65
1.65063
1.66566
1.66707
1.695
1.68904
1.67917
1.69403
1.69377
1.69172
1.69907
1.71243
1.71548
1.72184
1.71971
1.71365
1.71618
1.72117
1.71534
1.68698
1.68043
1.68572
1.67998
1.6724
1.68888
1.69391
1.68584
1.6843
1.70136
1.68116
1.6849
1.71716
1.69788
1.68124
1.6856
1.67473
1.67522
1.67612
1.64722
1.66295
1.65971
1.65176
1.66066
1.6405
1.6398
1.6439
1.64154
1.65765
1.66786
1.66181
1.65643
1.66371
1.65967
1.67081
1.67079
1.67492
1.68074
1.66833
1.66694
1.68057
1.68869
1.69358
1.67017
1.67615
1.67038
1.67501
1.66065
1.66383
1.65006
1.64474
1.65378
1.6482
1.63732
1.64525
1.64608
1.66281
1.67876
1.67939
1.6753
1.66609
1.67857
1.65651
1.67508
1.6839
1.66656
1.67455
1.68286
1.66268
1.67394
1.68216
1.68081
1.69319
1.68877
1.69001
1.68832
1.68131
1.64623
1.66746
1.65816
1.66486
1.64358
1.63687
1.64144
1.62947
1.63484
1.63731
1.64933
1.64783
1.67516
1.67317
1.70451
1.69774
1.66892
1.66895
1.65408
1.64864
1.63074
1.64845
1.66051
1.66529
1.6562
1.66436
1.66001
1.66397
1.66187
1.67937
1.67718
1.66884
1.66566
1.68859
1.69115
1.69239
1.69802
1.70324
1.71471
1.7112
1.70389
1.7048
1.72703
1.73363
1.7241
1.71812
1.69788
1.68489
1.68023
1.67549
1.68805
1.66906
1.66711
1.66415
1.68135
1.6989
1.69492
1.67342
1.69395
1.7009
1.69577
1.69605
1.69905
1.70578
1.69177
1.68977
1.6601
1.67087
1.67571
1.66021
1.64481
1.66495
1.65738
1.65149
1.64556
1.62987
1.65688
1.65976
1.65644
1.64764
1.63767
1.67017
1.6574
1.66154
1.64193
1.6472
1.65418
1.65704
1.64574
1.65062
1.64602
1.66178
1.65969
1.65529
1.6491
1.63752
1.63041
1.6317
1.61986
1.6175
1.61267
1.6008
1.6023
1.59703
1.58472
1.59319
1.60902
1.61345
1.60891
1.62055
1.61243
1.62283
1.63024
1.61709
1.61857
1.62101
1.64043
1.64084
1.61717
1.63607
1.6325
1.62315
1.62932
1.63078
1.6207
1.63149
1.61294
1.61473
1.6208
1.62434
1.61632
1.62097
1.61022
1.6079
1.6029
1.59309
1.60444
1.60776
1.62544
1.64249
1.63108
1.61337
1.61671
1.5921
1.59332
1.59821
1.58661
1.6003
1.59708
1.59892
1.58835
1.61882
1.60412
1.59818
1.59948
1.59573
1.60401
1.62311
1.5945
1.60408
1.6027
1.60355
1.59424
1.59748
1.5832
1.60393
1.60471
1.5797
1.58811
1.59345
1.60667
1.62611
1.64944
1.65222
1.63382
1.64991
1.64252
1.62705
1.63534
1.63824
1.6542
1.64304
1.64748
1.65288
1.6513
1.63324
1.65174
1.64889
1.62677
1.63904
1.64496
1.64674
1.63435
1.62616
1.64175
1.65098
1.64455
1.64296
1.62787
1.6645
1.64572
1.62949
1.64103
1.6431
1.63073
1.62881
1.60246
1.62485
1.60868
1.61746
1.61849
1.62413
1.58562
1.59842
1.6042
1.59332
1.60326
1.6001
1.61135
1.61419
1.61491
1.62786
1.63789
1.64012
1.64078
1.64023
1.63453
1.63046
1.64676
1.64236
1.6546
1.64871
1.65034
1.64736
1.67604
1.6592
1.67494
1.6683
1.66459
1.66838
1.66377
1.67493
1.66758
1.66349
1.67769
1.6431
1.65373
1.65174
1.65525
1.66047
1.65423
1.65357
1.62847
1.65037
1.63632
1.63557
1.62646
1.614
1.62644
1.64165
1.64732
1.643
1.64756
1.63642
1.63484
1.61953
1.61353
1.61731
1.6157
1.64003
1.62685
1.63181
1.62498
1.60525
1.60551
1.60807
1.61453
1.62071
1.60865
1.61377
1.6134
1.61509
1.63426
1.62922
1.63229
1.64788
1.63066
1.64331
1.67
1.68952
1.68034
1.67939
1.67972
1.67131
1.66472
1.67023
1.69576
1.67014
1.66916
1.65099
1.66912
1.67291
1.67848
1.65694
1.65845
1.64646
1.63669
1.65512
1.63741
1.64255
1.63439
1.65191
1.65695
1.64172
1.65432
1.66426
1.66823
1.67598
1.69414
1.6898
1.67919
1.68193
1.69242
1.67233
1.69078
1.68909
1.6571
1.65467
1.65894
1.67394
1.67772
1.68912
1.67751
1.68552
1.69208
1.67035
1.66216
1.68195
1.6638
1.65354
1.66841
1.68249
1.66355
1.6612
1.68195
1.6913
1.69104
1.67418
1.6885
1.69925
1.68498
1.69254
1.69659
1.68533
1.66813
1.66794
1.67388
1.67824
1.67384
1.67822
1.68332
1.68856
1.68636
1.66208
1.67347
1.67178
1.68908
1.66726
1.6661
1.65566
1.68188
1.66402
1.66723
1.70013
1.66971
1.65908
1.68481
1.67179
1.66143
1.67481
1.68312
1.66311
1.65312
1.67229
1.65562
1.66532
1.68302
1.68134
1.6862
1.69897
1.6832
1.67413
1.67108
1.65285
1.66637
1.7003
1.67933
1.68856
1.68618
1.69952
1.68984
1.68959
1.68207
1.68903
1.67809
1.70747
1.69629
1.69736
1.68019
1.69356
1.7059
1.69335
1.69321
1.6972
1.68798
1.66325
1.67207
1.65262
1.64825
1.63492
1.661
1.64532
1.66358
1.66013
1.67029
1.66155
1.64447
1.63768
1.65403
1.66366
1.66054
1.65561
1.65871
1.66568
1.66873
1.67137
1.66737
1.6894
1.69308
1.69387
1.69494
1.67795
1.66392
1.6738
1.68501
1.6918
1.67954
1.68024
1.66811
1.66046
1.66683
1.67522
1.66667
1.68583
1.65875
1.68187
1.67409
1.65405
1.66431
1.67952
1.65816
1.66409
1.66209
1.6758
1.67377
1.66278
1.66062
1.66229
1.66865
1.67327
1.67544
1.68741
1.67846
1.6651
1.6449
1.64677
1.65031
1.62864
1.62562
1.64506
1.64198
1.63218
1.63599
1.66731
1.6794
1.68074
1.69801
1.68851
1.69163
1.6894
1.68056
1.69333
1.67008
1.66186
1.66122
1.66453
1.65923
1.68697
1.6833
1.67812
1.67353
1.68991
1.67919
1.68137
1.69375
1.68268
1.66259
1.6549
1.66592
1.66853
1.65691
1.63384
1.66035
1.669
1.67183
1.65324
1.65036
1.66334
1.66383
1.64942
1.66977
1.66897
1.6693
1.66799
1.67811
1.67035
1.66355
1.6847
1.68413
1.69051
1.69102
1.67536
1.68177
1.68777
1.668
1.68489
1.66136
1.6884
1.673
1.64602
1.6433
1.64876
1.66637
1.65664
1.65649
1.63439
1.64673
1.66276
1.65951
1.6649
1.66448
1.68884
1.66324
1.68075
1.68923
1.68045
1.70131
1.70321
1.67244
1.67503
1.67412
1.68777
1.6833
1.69286
1.68602
1.69317
1.6845
1.68542
1.69023
1.69707
1.68185
1.67896
1.6954
1.67807
1.68899
1.67748
1.66946
1.66663
1.66365
1.6458
1.65002
1.65369
1.65968
1.66532
1.65641
1.63397
1.63615
1.63839
1.63729
1.64788
1.66372
1.66914
1.69345
1.68932
1.66022
1.68586
1.67879
1.68586
1.67227
1.65323
1.64612
1.63628
1.61599
1.6449
1.62193
1.64342
1.63621
1.63741
1.63943
1.63184
1.61869
1.64554
1.63811
1.64189
1.63916
1.63439
1.63675
1.60991
1.61603
1.6341
1.63885
1.62594
1.63184
1.61608
1.60546
1.61779
1.6134
1.61825
1.62883
1.63133
1.62812
1.63505
1.62699
1.62542
1.63095
1.64868
1.64984
1.6734
1.65847
1.64585
1.63844
1.62282
1.61667
1.61944
1.6096
1.62611
1.6096
1.62511
1.62659
1.63565
1.64119
1.63778
1.63621
1.63892
1.65615
1.64938
1.6442
1.65269
1.62468
1.62502
1.65353
1.62867
1.62687
1.61452
1.61664
1.58401
1.57418
1.56727
1.57271
1.58544
1.59752
1.60059
1.58874
1.60822
1.61436
1.6231
1.61052
1.61423
1.60618
1.60597
1.60496
1.61805
1.59779
1.59585
1.58387
1.57924
1.57911
1.56944
1.55307
1.56529
1.57133
1.58537
1.56059
1.56629
1.5468
1.54899
1.55131
1.54178
1.5423
1.54033
1.54631
1.53991
1.54049
1.55249
1.52774
1.52978
1.53896
1.53018
1.53176
1.52574
1.5189
1.51699
1.54237
1.509
1.52697
1.53082
1.531
1.53721
1.5204
1.51806
1.52775
1.51635
1.52865
1.54398
1.5439
1.54053
1.52911
1.53705
1.53792
1.54636
1.5328
1.53203
1.54394
1.5357
1.52514
1.53135
1.53693
1.53108
1.53982
1.52055
1.53308
1.55618
1.55118
1.54719
1.54408
1.52183
1.51731
1.52067
1.51034
1.51487
1.52758
1.53416
1.51465
1.54015
1.53754
1.53542
1.53192
1.5435
1.53879
1.5412
1.52627
1.53624
1.56664
1.54854
1.55179
1.54713
1.56704
1.55139
1.55578
1.53042
1.53487
1.5218
1.50739
1.51926
1.52302
1.51658
1.52287
1.5396
1.54459
1.5173
1.50761
1.52141
1.54009
1.54755
1.55992
1.55183
1.57153
1.55044
1.5495
1.54745
1.56463
1.5521
1.54111
1.53006
1.53663
1.5437
1.53863
1.55696
1.54847
1.53836
1.55451
1.54893
1.5515
1.5449
1.53398
1.54117
1.53635
1.53614
1.54838
1.53802
1.53811
1.52817
1.56537
1.54735
1.52432
1.5197
1.53635
1.5294
1.5316
1.53805
1.53571
1.5341
1.5128
1.52899
1.53691
1.53113
1.54485
1.54139
1.55561
1.55561
1.5502
1.57241
1.54576
1.54719
1.53146
1.52209
1.53753
1.50543
1.50334
1.49307
1.49795
1.50276
1.51106
1.51727
1.50567
1.5065
1.49478
1.50054
1.48593
1.49219
1.49386
1.49208
1.49475
1.50727
1.51769
1.5107
1.50086
1.52105
1.50958
1.51806
1.5059
1.50088
1.48957
1.49823
1.48339
1.48318
1.48103
1.49362
1.49944
1.4936
1.48908
1.47164
1.48045
1.48054
1.47451
1.47606
1.4707
1.46582
1.4623
1.45977
1.46735
1.45429
1.43889
1.43532
1.4527
1.44724
1.45196
1.44793
1.4566
1.44531
1.4427
1.45232
1.4512
1.45089
1.4578
1.45269
1.45851
1.47479
1.46255
1.4565
1.44354
1.45949
1.46194
1.47135
1.46308
1.47043
1.46386
1.45845
1.46597
1.46952
1.48003
1.46481
1.47367
1.47337
1.47407
1.4773
1.45214
1.46793
1.4739
1.45062
1.45472
1.44607
1.45825
1.45635
1.45464
1.46208
1.46436
1.45425
1.46036
1.46679
1.46048
1.45178
1.4534
1.46523
1.44873
1.46515
1.46428
1.47326
1.44516
1.45873
1.46331
1.44277
1.43966
1.42514
1.4256
1.42903
1.43279
1.4293
1.4393
1.44186
1.46035
1.45643
1.45762
1.45043
1.43769
1.43398
1.4467
1.45034
1.46259
1.44499
1.44893
1.44449
1.4495
1.45778
1.45146
1.45123
1.42621
1.43628
1.4459
1.45926
1.45946
1.45063
1.45058
1.43404
1.44913
1.4539
1.45283
1.43229
1.42657
1.42194
1.42508
1.41574
1.41773
1.41857
1.43343
1.4302
1.44319
1.43433
1.4466
1.43176
1.45623
1.4496
1.46676
1.4619
1.45676
1.46504
1.47576
1.47614
1.46445
1.46349
1.44221
1.45862
1.46268
1.45191
1.46065
1.4658
1.45316
1.45952
1.44246
1.45121
1.42982
1.43188
1.43672
1.44463
1.43528
1.43623
1.44459
1.43101
1.43324
1.4255
1.42848
1.42209
1.41706
1.40673
1.41093
1.42086
1.41629
1.40689
1.39705
1.40613
1.41343
1.41082
1.40973
1.41086
1.40853
1.42915
1.42443
1.41697
1.41195
1.41691
1.40993
1.42442
1.43155
1.43074
1.44102
1.44298
1.43921
1.4347
1.43831
1.43695
1.44589
1.44232
1.44286
1.42839
1.43223
1.42335
1.42781
1.43898
1.43542
1.42084
1.43377
1.4344
1.41837
1.42923
1.42571
1.41444
1.42133
1.4178
1.41936
1.43084
1.41149
1.42312
1.41628
1.42451
1.43034
1.4246
1.43783
1.43029
1.42448
1.40596
1.41599
1.42701
1.43708
1.4285
1.41956
1.42149
1.4309
1.43038
1.42288
1.42181
1.42362
1.42441
1.41874
1.43197
1.41366
1.42299
1.43068
1.43889
1.43271
1.4357
1.44892
1.44507
1.43571
1.46558
1.4583
1.45545
1.4563
1.44969
1.44489
1.4397
1.43405
1.42632
1.44298
1.43393
1.4362
1.43482
1.44343
1.44184
1.44639
1.43858
1.44172
1.44227
1.43887
1.44985
1.45079
1.45353
1.45572
1.4342
1.42711
1.42195
1.43033
1.42874
1.45108
1.44687
1.46198
1.46004
1.44834
1.45388
1.45132
1.43643
1.4429
1.4452
1.46036
1.45714
1.45364
1.45665
1.46164
1.47025
1.46088
1.46851
1.45952
1.46245
1.45336
1.43785
1.45467
1.44367
1.44145
1.45997
1.45372
1.45418
1.44255
1.41658
1.4427
1.42434
1.4402
1.42709
1.42334
1.4192
1.421
1.41532
1.43092
1.41961
1.42326
1.41115
1.44194
1.44933
1.44822
1.44918
1.44564
1.43971
1.43322
1.43633
1.43046
1.43097
1.44865
1.43107
1.43103
1.41252
1.42793
1.42751
1.42112
1.42329
1.41556
1.42735
1.42818
1.41715
1.42506
1.42617
1.41048
1.426
1.41419
1.38929
1.39923
1.39774
1.40161
1.40587
1.40078
1.39884
1.39887
1.40547
1.40386
1.41826
1.40625
1.4194
1.42836
1.42839
1.41181
1.4087
1.41514
1.40513
1.41443
1.41346
1.41591
1.40979
1.41471
1.425
1.43103
1.43844
1.43666
1.44831
1.4547
1.46406
1.48015
1.49238
1.48429
1.47718
1.48425
1.48983
1.48096
1.47894
1.47839
1.47083
1.48305
1.4887
1.47225
1.4795
1.47939
1.46185
1.47322
1.47219
1.46593
1.47389
1.47549
1.49299
1.4982
1.50056
1.48861
1.49666
1.49699
1.49433
1.49403
1.50131
1.50352
1.48004
1.47517
1.48821
1.48501
1.48264
1.49284
1.47782
1.48474
1.48593
1.49455
1.49797
1.50117
1.4997
1.48038
1.48647
1.49218
1.48272
1.46734
1.47581
1.47917
1.46184
1.47712
1.47794
1.46704
1.45524
1.44226
1.44932
1.45434
1.46855
1.49085
1.48169
1.49282
1.47878
1.5034
1.51547
1.51115
1.48384
1.51127
1.51662
1.51644
1.52898
1.54467
1.53977
1.52479
1.51926
1.51251
1.51728
1.52346
1.51495
1.50501
1.5054
1.50301
1.49403
1.4923
1.4773
1.47564
1.47487
1.46438
1.47743
1.47783
1.48383
1.51002
1.49215
1.48841
1.50862
1.50276
1.50321
1.49764
1.49604
1.49103
1.49254
1.4808
1.49832
1.50347
1.48805
1.49004
1.48291
1.48563
1.48473
1.49012
1.49563
1.49489
1.50365
1.4952
1.4922
1.48322
1.46927
1.47373
1.46412
1.45831
1.461
1.46271
1.47065
1.47252
1.46167
1.46411
1.47334
1.46998
1.46887
1.46591
1.46198
1.44786
1.45874
1.4703
1.46603
1.47238
1.46832
1.46214
1.45204
1.4477
1.45945
1.45531
1.45268
1.45104
1.45436
1.44791
1.4438
1.44782
1.44505
1.43772
1.4587
1.45534
1.46058
1.44913
1.45405
1.47378
1.46304
1.46445
1.45361
1.4478
1.44686
1.44162
1.44125
1.45778
1.46018
1.46172
1.46144
1.46299
1.47221
1.45594
1.44985
1.45723
1.46436
1.46298
1.45832
1.46286
1.47274
1.4823
1.46344
1.46289
1.46599
1.47142
1.46723
1.47201
1.48864
1.4695
1.4851
1.47072
1.46124
1.48403
1.49116
1.47585
1.48942
1.4915
1.49085
1.48402
1.47531
1.4809
1.49087
1.49646
1.50503
1.50499
1.52024
1.51242
1.51524
1.50527
1.51764
1.52444
1.53183
1.54939
1.53809
1.5294
1.53348
1.53677
1.54169
1.53712
1.55227
1.55526
1.56656
1.57508
1.56571
1.56042
1.55095
1.55241
1.55793
1.54003
1.55532
1.56536
1.55214
1.55844
1.55962
1.57564
1.56094
1.5447
1.55873
1.56211
1.57979
1.58242
1.57678
1.57244
1.55528
1.56493
1.55292
1.53578
1.54642
1.55858
1.5423
1.5694
1.58235
1.56542
1.56897
1.56083
1.56591
1.56951
1.56339
1.56661
1.56302
1.58253
1.59385
1.59097
1.61376
1.60445
1.60955
1.59563
1.59755
1.59512
1.56818
1.59167
1.55624
1.55843
1.55439
1.56832
1.56205
1.56663
1.55352
1.5672
1.55198
1.55096
1.5364
1.54897
1.54809
1.53587
1.53316
1.53206
1.52998
1.53567
1.52341
1.53127
1.54519
1.55257
1.55906
1.54302
1.54545
1.54044
1.53115
1.51917
1.54341
1.52742
1.54461
1.54433
1.56803
1.53884
1.54825
1.56213
1.58512
1.58766
1.58171
1.59532
1.58952
1.60076
1.59943
1.57102
1.56762
1.5735
1.58793
1.59382
1.59848
1.59868
1.59003
1.58909
1.58099
1.58106
1.56814
1.57119
1.59143
1.5852
1.58561
1.5641
1.55578
1.55384
1.55115
1.56477
1.55916
1.56568
1.5542
1.55809
1.54225
1.55701
1.55738
1.56117
1.56343
1.54344
1.5541
1.55211
1.55754
1.56871
1.54255
1.55461
1.55486
1.57159
1.56022
1.54257
1.54901
1.56231
1.56021
1.57719
1.56761
1.55843
1.56856
1.58725
1.58117
1.59504
1.57714
1.59911
1.59023
1.60719
1.59427
1.58305
1.55922
1.5663
1.56264
1.56952
1.56736
1.57045
1.58593
1.59806
1.60914
1.59815
1.59407
1.58642
1.5773
1.59428
1.57578
1.58108
1.57126
1.57977
1.57323
1.55142
1.57259
1.57253
1.56489
1.56283
1.5428
1.53134
1.53259
1.55459
1.57416
1.55123
1.57503
1.57581
1.57687
1.56293
1.55045
1.54705
1.5402
1.53469
1.52888
1.52123
1.50638
1.50574
1.5138
1.51568
1.53387
1.51944
1.51506
1.53485
1.53277
1.54005
1.53193
1.53022
1.54545
1.53074
1.51951
1.53449
1.54548
1.56289
1.54655
1.54504
1.54951
1.54556
1.53778
1.54857
1.54394
1.54254
1.52846
1.52607
1.55495
1.55537
1.55982
1.57133
1.57442
1.5622
1.56015
1.54952
1.55963
1.54599
1.54645
1.55872
1.57224
1.56871
1.58866
1.59763
1.58995
1.57276
1.58512
1.6054
1.59797
1.60383
1.60004
1.59668
1.58041
1.58993
1.60119
1.57419
1.59057
1.60261
1.57847
1.55944
1.58368
1.5843
1.58678
1.57751
1.57057
1.57823
1.57784
1.585
1.57345
1.56808
1.56552
1.57932
1.58399
1.58817
1.56411
1.58532
1.58333
1.60354
1.59254
1.58172
1.58664
1.57199
1.59878
1.60601
1.58508
1.60097
1.60547
1.58236
1.5852
1.59999
1.57569
1.56404
1.56607
1.5651
1.55243
1.56432
1.55509
1.56294
1.57889
1.57532
1.58194
1.57587
1.56999
1.57766
1.57688
1.59203
1.57864
1.57507
1.55188
1.56626
1.55043
1.56318
1.55047
1.56958
1.56527
1.57234
1.57845
1.56857
1.56658
1.56692
1.55225
1.54916
1.54924
1.533
1.54749
1.54904
1.55457
1.54377
1.57752
1.57907
1.58741
1.5861
1.58613
1.57622
1.58702
1.59366
1.5998
1.59384
1.59546
1.57107
1.59244
1.58825
1.58687
1.58349
1.60233
1.58605
1.56963
1.58084
1.57765
1.57389
1.56388
1.57215
1.56766
1.56389
1.56101
1.56719
1.58
1.55395
1.53534
1.53591
1.54391
1.54205
1.52995
1.53895
1.536
1.5401
1.5352
1.53187
1.53525
1.53347
1.53402
1.5302
1.54186
1.53283
1.51112
1.50993
1.5218
1.52315
1.51433
1.5076
1.50656
1.51611
1.51674
1.52707
1.5132
1.52696
1.50934
1.52231
1.51746
1.51747
1.52483
1.50698
1.49503
1.51749
1.52771
1.51338
1.51363
1.51697
1.53502
1.52909
1.53689
1.53876
1.54862
1.53515
1.54602
1.53107
1.53009
1.55762
1.54649
1.55536
1.54747
1.54312
1.53691
1.53497
1.53736
1.5335
1.52619
1.52284
1.54252
1.54472
1.54816
1.53967
1.54175
1.53512
1.54088
1.53723
1.54592
1.53101
1.52568
1.52426
1.54004
1.53008
1.54628
1.55754
1.56288
1.54218
1.53239
1.53101
1.54345
1.52655
1.52142
1.52239
1.51823
1.51773
1.5108
1.5159
1.5212
1.5298
1.53284
1.53329
1.53759
1.52258
1.50601
1.50946
1.51638
1.50866
1.50775
1.5074
1.51756
1.52171
1.53749
1.55138
1.55617
1.55233
1.52176
1.52076
1.54159
1.52842
1.53243
1.53045
1.5166
1.52089
1.52238
1.54406
1.53126
1.54724
1.52815
1.52675
1.52644
1.51998
1.50527
1.50249
1.48599
1.4981
1.49177
1.50517
1.50121
1.48805
1.50584
1.49664
1.50668
1.50387
1.49099
1.49651
1.50306
1.51907
1.50177
1.51286
1.50529
1.51523
1.52335
1.51259
1.51124
1.52063
1.51986
1.52046
1.50955
1.51628
1.53518
1.52468
1.53413
1.53505
1.53646
1.54563
1.52303
1.52779
1.51911
1.51827
1.54053
1.52121
1.51021
1.50399
1.49637
1.50393
1.50407
1.49568
1.49439
1.48862
1.48755
1.49545
1.4848
1.47218
1.46816
1.4904
1.48739
1.48214
1.47152
1.46256
1.47699
1.47461
1.46314
1.47276
1.48054
1.46947
1.46735
1.46967
1.47356
1.47383
1.4814
1.48668
1.47975
1.47332
1.47559
1.46717
1.48196
1.48072
1.47256
1.47919
1.47578
1.48721
1.49641
1.50703
1.50169
1.49908
1.51836
1.51821
1.50518
1.50313
1.51701
1.52228
1.51588
1.51275
1.53476
1.53511
1.5377
1.53961
1.52966
1.53931
1.54321
1.5307
1.53001
1.54351
1.54606
1.55081
1.52822
1.54094
1.53517
1.55672
1.56171
1.5558
1.55802
1.55638
1.54604
1.53735
1.54476
1.55376
1.54395
1.5445
1.54627
1.55946
1.55043
1.54623
1.54678
1.55142
1.55171
1.53218
1.53623
1.54361
1.53581
1.55389
1.56006
1.52535
1.51715
1.54954
1.5636
1.55713
1.56281
1.55068
1.57471
1.58338
1.57149
1.5744
1.58065
1.5687
1.56582
1.5506
1.57881
1.57434
1.56278
1.6064
1.62226
1.60944
1.62183
1.61444
1.5979
1.61012
1.59757
1.57324
1.58986
1.57323
1.57434
1.54557
1.54849
1.53632
1.53173
1.53973
1.53165
1.53932
1.54554
1.55502
1.53204
1.53083
1.5275
1.54684
1.5294
1.54012
1.55289
1.54866
1.54444
1.57068
1.56279
1.57288
1.5508
1.57183
1.57006
1.56139
1.55209
1.54267
1.52691
1.5586
1.54514
1.53207
1.55665
1.55153
1.57701
1.58782
1.57628
1.57683
1.565
1.5495
1.55939
1.55507
1.56451
1.56177
1.54097
1.55448
1.54015
1.52509
1.5379
1.53124
1.54867
1.52463
1.54635
1.53504
1.53127
1.54765
1.54062
1.54603
1.5407
1.55585
1.56086
1.54847
1.5466
1.5505
1.58085
1.58672
1.58905
1.58254
1.5611
1.55443
1.5596
1.56653
1.56335
1.56274
1.56678
1.54984
1.56958
1.55704
1.56507
1.54763
1.55011
1.5345
1.53907
1.53881
1.53269
1.5236
1.52797
1.51959
1.50247
1.50217
1.51284
1.50654
1.51228
1.5075
1.50265
1.49999
1.50041
1.51738
1.50581
1.48333
1.48573
1.49036
1.49761
1.48375
1.48131
1.48158
1.49332
1.49199
1.50537
1.49932
1.51481
1.50479
1.50495
1.51007
1.51339
1.5117
1.51579
1.51835
1.53226
1.54501
1.54014
1.55038
1.53329
1.53283
1.53576
1.53818
1.55371
1.55118
1.55704
1.53838
1.54934
1.55901
1.55662
1.53947
1.54999
1.54002
1.51897
1.5416
1.52553
1.54461
1.54363
1.5406
1.53247
1.52746
1.53433
1.54047
1.54377
1.5252
1.52633
1.51044
1.50002
1.49872
1.51156
1.53369
1.54049
1.53473
1.53514
1.5395
1.52855
1.52637
1.54804
1.53458
1.54581
1.54971
1.54985
1.55455
1.54447
1.55975
1.55013
1.5633
1.55021
1.5441
1.53303
1.56029
1.5428
1.54992
1.53516
1.53909
1.55033
1.54354
1.57304
1.55363
1.53592
1.54516
1.54728
1.5466
1.54126
1.55295
1.54537
1.52444
1.53465
1.55499
1.55839
1.56302
1.56052
1.54523
1.55188
1.53376
1.53856
1.54009
1.55141
1.56493
1.55982
1.53717
1.55489
1.53181
1.52729
1.52875
1.5291
1.5356
1.53909
1.53023
1.52348
1.51464
1.50765
1.49271
1.497
1.50043
1.51827
1.52382
1.53542
1.52246
1.52114
1.54204
1.52764
1.53033
1.53979
1.54749
1.54286
1.54565
1.53715
1.55084
1.55448
1.56414
1.55824
1.56367
1.5697
1.58342
1.56641
1.60135
1.61493
1.60538
1.59305
1.56462
1.57696
1.58017
1.5882
1.59949
1.60733
1.59459
1.60048
1.59774
1.59966
1.6145
1.59995
1.59093
1.58098
1.57349
1.57609
1.57425
1.5797
1.57015
1.56879
1.57391
1.56437
1.56815
1.54926
1.55988
1.56822
1.58453
1.58996
1.59089
1.57008
1.57117
1.56179
1.5569
1.55069
1.56686
1.57117
1.56725
1.56639
1.56608
1.57585
1.57882
1.57085
1.57388
1.57353
1.58062
1.58466
1.58626
1.57767
1.58639
1.57313
1.57402
1.5859
1.58158
1.57938
1.5887
1.57092
1.58996
1.58091
1.57519
1.56567
1.5658
1.55726
1.56777
1.57411
1.58371
1.58787
1.57463
1.58041
1.56213
1.56734
1.5624
1.55084
1.57109
1.55649
1.56643
1.57523
1.57756
1.55615
1.57174
1.56947
1.57761
1.57034
1.56444
1.58055
1.58345
1.58507
1.59027
1.5905
1.59551
1.58833
1.58895
1.60537
1.59239
1.585
1.60552
1.58572
1.58682
1.59852
1.59105
1.58469
1.5805
1.57597
1.56504
1.55914
1.58441
1.57522
1.56766
1.59356
1.59239
1.58583
1.59574
1.59491
1.59517
1.59088
1.57042
1.5846
1.57681
1.56885
1.57624
1.59397
1.57775
1.60947
1.60552
1.60177
1.61398
1.59352
1.60382
1.60861
1.62489
1.63772
1.63128
1.62393
1.64716
1.61134
1.62543
1.61128
1.62104
1.61722
1.61785
1.63241
1.61907
1.63355
1.62171
1.62318
1.61942
1.60007
1.58521
1.58458
1.58895
1.59392
1.59829
1.57858
1.59167
1.60435
1.59308
1.57721
1.58487
1.57832
1.5791
1.5679
1.57839
1.58423
1.57113
1.55845
1.57181
1.54553
1.55226
1.54733
1.53048
1.54539
1.55103
1.54041
1.54855
1.56526
1.55767
1.55487
1.55762
1.53528
1.5486
1.53157
1.53631
1.53359
1.54183
1.54021
1.53849
1.549
1.54904
1.55508
1.56257
1.55502
1.56854
1.55709
1.53869
1.54279
1.56836
1.55605
1.57141
1.57121
1.57234
1.59653
1.59557
1.59032
1.59712
1.5861
1.58111
1.59515
1.58723
1.58122
1.59371
1.60064
1.57741
1.59355
1.60074
1.60639
1.61475
1.60539
1.60612
1.58069
1.57759
1.57804
1.57844
1.59504
1.60489
1.6081
1.58662
1.58876
1.58186
1.57088
1.55876
1.56594
1.58767
1.58713
1.58734
1.57091
1.55251
1.58067
1.58346
1.58286
1.59053
1.57868
1.58385
1.58365
1.60982
1.59315
1.5785
1.59197
1.60153
1.62175
1.62579
1.61593
1.61534
1.58394
1.59419
1.60381
1.58275
1.57992
1.60095
1.59431
1.58558
1.57484
1.57931
1.57011
1.59046
1.60103
1.60708
1.62146
1.61137
1.60026
1.59205
1.59957
1.60824
1.60005
1.6012
1.60156
1.61294
1.61708
1.62195
1.60497
1.60308
1.61224
1.60202
1.62357
1.61977
1.60751
1.61835
1.59861
1.61677
1.61082
1.5889
1.5995
1.59741
1.59102
1.60012
1.58576
1.58419
1.58186
1.58461
1.58841
1.60671
1.60437
1.59058
1.58775
1.58251
1.57874
1.58912
1.58422
1.57132
1.56982
1.5789
1.58654
1.59075
1.59222
1.57935
1.5788
1.58675
1.58496
1.59756
1.58669
1.57371
1.60006
1.59805
1.60004
1.61264
1.59594
1.60205
1.6087
1.60329
1.58552
1.59329
1.59363
1.58578
1.59991
1.60856
1.61589
1.60902
1.62098
1.61833
1.58691
1.59102
1.58983
1.59886
1.59623
1.603
1.61072
1.59083
1.59318
1.56238
1.57708
1.56916
1.55269
1.56082
1.53081
1.50835
1.51922
1.53438
1.53009
1.54377
1.53509
1.51645
1.53976
1.52802
1.53207
1.52699
1.52092
1.52103
1.50139
1.51814
1.51199
1.50975
1.51084
1.52042
1.51687
1.53887
1.54218
1.532
1.53788
1.55211
1.5598
1.56922
1.56401
1.57358
1.57701
1.55949
1.5754
1.57674
1.58332
1.59116
1.58784
1.58965
1.5756
1.59727
1.59376
1.59748
1.60192
1.58827
1.58492
1.59255
1.60224
1.62261
1.60688
1.6041
1.62211
1.61892
1.63562
1.62771
1.62895
1.63762
1.62411
1.63516
1.60766
1.63257
1.60914
1.59631
1.61921
1.6133
1.61626
1.59601
1.61247
1.62397
1.59557
1.59706
1.60715
1.5972
1.60356
1.6198
1.61392
1.61429
1.61388
1.60674
1.5944
1.60365
1.62526
1.61455
1.6169
1.61517
1.6111
1.63739
1.62138
1.597
1.59527
1.57905
1.57355
1.5777
1.56728
1.5858
1.58151
1.56857
1.58547
1.59366
1.59857
1.60847
1.57756
1.58342
1.58179
1.58786
1.56786
1.57194
1.57851
1.56799
1.5688
1.56491
1.58479
1.58969
1.56773
1.57701
1.57566
1.56454
1.5549
1.57454
1.58973
1.58134
1.56988
1.56287
1.5874
1.59409
1.60217
1.59751
1.58971
1.59216
1.59259
1.59394
1.59731
1.58956
1.58488
1.58906
1.59567
1.60369
1.62181
1.62086
1.63383
1.63272
1.62282
1.6041
1.61978
1.62164
1.61042
1.59939
1.60643
1.60602
1.61529
1.64387
1.64814
1.64192
1.63099
1.63271
1.63396
1.62019
1.64845
1.64013
1.62056
1.61665
1.60716
1.60936
1.60421
1.62234
1.62235
1.62022
1.64139
1.64161
1.65538
1.64308
1.65257
1.64064
1.65018
1.62902
1.62512
1.63822
1.63531
1.6355
1.63003
1.63026
1.63122
1.61551
1.63028
1.62856
1.62189
1.60338
1.58268
1.58984
1.60236
1.58971
1.59169
1.58942
1.61399
1.59421
1.59465
1.58375
1.61272
1.5953
1.61148
1.59844
1.58914
1.60114
1.58798
1.60827
1.60261
1.61484
1.59431
1.61506
1.61282
1.62225
1.60943
1.62005
1.61707
1.61813
1.60887
1.59327
1.59876
1.61467
1.61593
1.60787
1.61464
1.6189
1.61892
1.61161
1.63477
1.64973
1.65213
1.64225
1.64314
1.63122
1.6113
1.6106
1.61993
1.61978
1.62295
1.61818
1.61694
1.62173
1.6294
1.64804
1.65032
1.64036
1.63284
1.64468
1.67297
1.6821
1.6626
1.67651
1.70549
1.66951
1.6743
1.66164
1.66714
1.65727
1.67219
1.6618
1.66414
1.66542
1.63836
1.63848
1.62238
1.60913
1.61941
1.62247
1.61711
1.61417
1.6246
1.62875
1.61711
1.63643
1.63276
1.65498
1.65676
1.65888
1.65917
1.65334
1.68103
1.69082
1.68543
1.69098
1.67131
1.65142
1.63945
1.64948
1.69228
1.68577
1.68742
1.6792
1.67906
1.68572
1.67895
1.66941
1.66725
1.6923
1.67893
1.67585
1.69461
1.72135
1.73334
1.71695
1.71124
1.71649
1.7166
1.72546
1.70574
1.69493
1.68645
1.69767
1.69143
1.70149
1.68027
1.69552
1.68301
1.69189
1.68695
1.70298
1.6921
1.71171
1.71668
1.71981
1.70434
1.72478
1.73245
1.71018
1.70905
1.71681
1.71191
1.70793
1.71785
1.71593
1.71632
1.7214
1.72935
1.72515
1.70526
1.70081
1.69678
1.69786
1.71616
1.69374
1.70608
1.67538
1.68821
1.68631
1.67636
1.68038
1.67599
1.68717
1.68124
1.66852
1.67252
1.68524
1.70685
1.70769
1.71447
1.69914
1.67856
1.68725
1.69208
1.69186
1.68624
1.67148
1.68637
1.68951
1.68611
1.68105
1.67836
1.67422
1.67
1.67438
1.67782
1.67622
1.66162
1.65153
1.65327
1.67208
1.65185
1.6348
1.6363
1.65156
1.65004
1.65976
1.67706
1.66841
1.66418
1.6611
1.64605
1.64166
1.63986
1.64139
1.64145
1.62058
1.63078
1.63027
1.62759
1.65206
1.64931
1.67044
1.65365
1.65901
1.65519
1.64847
1.65934
1.64541
1.64933
1.66631
1.64188
1.64041
1.64277
1.64176
1.63748
1.61849
1.62669
1.61353
1.61629
1.64192
1.6309
1.6379
1.6446
1.6406
1.64314
1.64698
1.64053
1.63937
1.64344
1.63341
1.63556
1.64293
1.64342
1.63588
1.61955
1.61639
1.6241
1.63152
1.62791
1.60202
1.6167
1.61912
1.64387
1.62917
1.63651
1.64094
1.62654
1.6359
1.64412
1.64797
1.66226
1.64746
1.64896
1.62817
1.62633
1.59519
1.5805
1.59594
1.59655
1.60527
1.61536
1.62097
1.62392
1.62223
1.61643
1.627
1.64379
1.63018
1.61873
1.62704
1.62799
1.6286
1.61799
1.62021
1.61824
1.60232
1.61998
1.63786
1.61897
1.6283
1.62662
1.60077
1.62089
1.62255
1.60438
1.59208
1.59289
1.60022
1.60047
1.60203
1.60475
1.59657
1.60452
1.59301
1.59732
1.60674
1.60909
1.59497
1.59112
1.57518
1.58414
1.58344
1.60128
1.60331
1.57134
1.57974
1.59507
1.58469
1.59274
1.598
1.58017
1.57953
1.58406
1.58086
1.5868
1.5947
1.59432
1.60622
1.59146
1.59444
1.6052
1.59635
1.58703
1.59118
1.60786
1.60237
1.60353
1.60971
1.61753
1.61679
1.62087
1.63608
1.64912
1.64467
1.64825
1.62615
1.64011
1.61942
1.6262
1.61852
1.635
1.62212
1.62978
1.60943
1.6105
1.60836
1.60895
1.595
1.60097
1.60799
1.62387
1.63213
1.61228
1.61446
1.59936
1.61641
1.59368
1.5859
1.59956
1.58735
1.60363
1.59789
1.59792
1.59049
1.57191
1.56412
1.55557
1.56094
1.56948
1.56543
1.56686
1.56307
1.55715
1.54789
1.55806
1.54591
1.53562
1.54004
1.54399
1.5198
1.51358
1.51046
1.50138
1.50123
1.47455
1.49436
1.49229
1.49551
1.49548
1.51213
1.49984
1.49767
1.50685
1.49305
1.48684
1.48046
1.50291
1.4829
1.48793
1.47252
1.45681
1.48213
1.51609
1.50062
1.49791
1.52968
1.52947
1.54138
1.53982
1.51952
1.52584
1.5237
1.52157
1.51588
1.52296
1.51344
1.52783
1.53232
1.5302
1.50066
1.51782
1.5131
1.51253
1.53917
1.53339
1.51573
1.50482
1.49492
1.48403
1.48718
1.48655
1.50973
1.50196
1.50054
1.50722
1.50565
1.52391
1.50135
1.49667
1.50691
1.50499
1.50865
1.51856
1.51835
1.50094
1.50413
1.51068
1.4996
1.52119
1.53497
1.53398
1.51646
1.51294
1.50702
1.50394
1.51102
1.51918
1.50575
1.51248
1.51395
1.51157
1.51681
1.51179
1.50317
1.51745
1.4922
1.50138
1.51549
1.49886
1.48704
1.48871
1.48003
1.48168
1.48689
1.51229
1.51435
1.49749
1.50351
1.51032
1.5044
1.50454
1.51507
1.49933
1.50932
1.50055
1.50102
1.50063
1.49683
1.49958
1.49774
1.49252
1.50487
1.4972
1.49125
1.49004
1.49206
1.50033
1.49203
1.50114
1.50195
1.50793
1.51724
1.53399
1.52187
1.53316
1.52341
1.52093
1.5268
1.5254
1.52543
1.52754
1.52422
1.51873
1.52933
1.52217
1.52693
1.54386
1.53371
1.54086
1.55255
1.54939
1.56442
1.55302
1.54625
1.54745
1.54189
1.5629
1.55075
1.55159
1.56083
1.55836
1.54795
1.58029
1.55585
1.54741
1.52271
1.52928
1.53071
1.52415
1.5282
1.52084
1.51897
1.52441
1.53696
1.53154
1.54282
1.5275
1.54358
1.53104
1.53353
1.5483
1.54075
1.54097
1.54635
1.54492
1.52344
1.50881
1.5206
1.52967
1.53848
1.53841
1.53218
1.54062
1.53065
1.54322
1.53207
1.5358
1.52733
1.51276
1.51991
1.52733
1.50884
1.51633
1.53585
1.51134
1.53508
1.51116
1.5223
1.52789
1.51765
1.51041
1.5286
1.52907
1.53113
1.53521
1.54552
1.53755
1.52145
1.52185
1.50906
1.52711
1.5325
1.56776
1.57505
1.56417
1.56138
1.59068
1.58577
1.57031
1.55278
1.57409
1.55428
1.5385
1.52731
1.52334
1.52534
1.53
1.52086
1.51455
1.51365
1.49645
1.49757
1.49347
1.50634
1.51651
1.5054
1.51671
1.50501
1.4942
1.50428
1.50981
1.49827
1.50543
1.49782
1.49868
1.51187
1.52057
1.53889
1.5458
1.51437
1.51767
1.50861
1.51543
1.50792
1.54256
1.52879
1.52773
1.52595
1.51271
1.52224
1.52565
1.51016
1.50082
1.51732
1.51183
1.52025
1.50876
1.53103
1.51559
1.49793
1.51096
1.51827
1.52326
1.49489
1.49971
1.50699
1.49129
1.48793
1.50382
1.50153
1.48341
1.48969
1.50904
1.49508
1.50185
1.48963
1.5014
1.506
1.49835
1.4806
1.48368
1.46411
1.47986
1.50454
1.51476
1.51778
1.50372
1.52108
1.51809
1.51846
1.5177
1.5196
1.51452
1.5293
1.52667
1.51038
1.5146
1.52292
1.51253
1.5285
1.52397
1.52712
1.51321
1.52183
1.52415
1.5333
1.53593
1.53456
1.53044
1.52928
1.52973
1.5247
1.53176
1.53142
1.52495
1.5308
1.52516
1.52651
1.52741
1.50376
1.50303
1.50029
1.51861
1.52117
1.53311
1.52064
1.52932
1.52663
1.51203
1.51301
1.52289
1.50188
1.51436
1.52937
1.51227
1.53282
1.53706
1.53621
1.53377
1.5103
1.51005
1.51729
1.53323
1.52142
1.52826
1.5365
1.53045
1.51983
1.52607
1.5246
1.51354
1.51215
1.52551
1.52804
1.50947
1.50046
1.51416
1.52775
1.51858
1.51171
1.51524
1.51142
1.50785
1.51138
1.48973
1.48641
1.49777
1.48822
1.48432
1.48539
1.48618
1.4913
1.50651
1.49631
1.50604
1.51899
1.5172
1.52281
1.52941
1.54843
1.53505
1.52957
1.54916
1.54036
1.54108
1.52936
1.54474
1.52881
1.52548
1.52543
1.5402
1.5375
1.5448
1.53805
1.54844
1.53864
1.543
1.5374
1.52487
1.51954
1.52493
1.52156
1.50907
1.52029
1.50038
1.52323
1.53258
1.53367
1.53597
1.53585
1.54234
1.54183
1.53286
1.53049
1.54295
1.53163
1.52997
1.53163
1.51664
1.52403
1.51752
1.52689
1.51012
1.51997
1.51917
1.51169
1.51754
1.51542
1.5175
1.52005
1.51784
1.5336
1.53946
1.52482
1.53103
1.54104
1.52704
1.53597
1.54291
1.54548
1.52846
1.53605
1.5369
1.54256
1.53957
1.54691
1.55171
1.56354
1.56232
1.55004
1.5497
1.55278
1.5518
1.55456
1.5355
1.54934
1.55805
1.54926
1.56151
1.55247
1.56467
1.5705
1.57734
1.57719
1.56392
1.56953
1.58001
1.58098
1.58568
1.58877
1.58602
1.57762
1.56474
1.57771
1.57458
1.58048
1.56884
1.57087
1.57453
1.58262
1.56949
1.57186
1.56361
1.56947
1.56202
1.59565
1.59513
1.58885
1.56234
1.58157
1.55898
1.5601
1.55721
1.55475
1.57426
1.56461
1.56341
1.55726
1.54849
1.5482
1.54811
1.53317
1.53352
1.55591
1.54826
1.55565
1.54892
1.54464
1.55787
1.56515
1.54892
1.55642
1.54522
1.56408
1.58234
1.57164
1.55599
1.56573
1.57757
1.56577
1.56842
1.56504
1.55739
1.57563
1.56009
1.55554
1.58205
1.58736
1.57858
1.58003
1.58417
1.59358
1.60508
1.60498
1.59504
1.59229
1.60809
1.61608
1.63139
1.62385
1.61995
1.60921
1.62376
1.62551
1.61674
1.60966
1.61411
1.60537
1.62255
1.60632
1.60908
1.60701
1.57896
1.60694
1.58686
1.59256
1.57355
1.56501
1.57171
1.5805
1.5995
1.59587
1.58828
1.59044
1.59946
1.59828
1.59872
1.5883
1.58075
1.59782
1.59783
1.59913
1.60299
1.59896
1.59993
1.58363
1.58743
1.5594
1.55565
1.55173
1.57429
1.56048
1.57712
1.56067
1.57365
1.59014
1.5896
1.60234
1.60384
1.58686
1.5798
1.59295
1.57957
1.56647
1.58785
1.59195
1.59073
1.60605
1.59345
1.59178
1.61069
1.616
1.60634
1.6044
1.58655
1.58492
1.58527
1.59963
1.59884
1.60847
1.60424
1.6258
1.6397
1.6356
1.62578
1.62104
1.64171
1.61924
1.63325
1.62609
1.63839
1.63883
1.6394
1.63698
1.64338
1.62806
1.61895
1.63341
1.61457
1.631
1.6263
1.62693
1.62909
1.62381
1.62343
1.63781
1.66315
1.65384
1.65046
1.64352
1.63057
1.6193
1.63027
1.64203
1.64815
1.65065
1.64736
1.62352
1.61138
1.61013
1.60474
1.60151
1.59589
1.59278
1.61448
1.61652
1.61117
1.61193
1.62081
1.61794
1.64136
1.65712
1.66864
1.65494
1.63224
1.64701
1.64099
1.63526
1.64249
1.63766
1.64271
1.62152
1.6248
1.61423
1.61203
1.61588
1.60932
1.60676
1.6062
1.60814
1.60208
1.60916
1.60261
1.60084
1.59314
1.59835
1.57672
1.57495
1.57389
1.57129
1.58321
1.594
1.58188
1.58725
1.58032
1.57391
1.57343
1.56986
1.58546
1.57297
1.56398
1.58143
1.57573
1.56154
1.57265
1.58792
1.58957
1.58211
1.57409
1.57605
1.58317
1.57929
1.56902
1.58973
1.6071
1.58217
1.60158
1.62188
1.63912
1.63198
1.62014
1.62171
1.6015
1.61203
1.61866
1.61196
1.6284
1.62258
1.63825
1.61155
1.61563
1.63124
1.62404
1.6067
1.6173
1.61328
1.61525
1.6129
1.62168
1.61269
1.62873
1.63141
1.60991
1.61751
1.62977
1.60481
1.61597
1.64697
1.63441
1.65164
1.66276
1.66664
1.68474
1.67333
1.67806
1.6776
1.70326
1.68533
1.68404
1.67724
1.69701
1.68352
1.6527
1.66918
1.66302
1.65727
1.66528
1.6566
1.63146
1.63115
1.64752
1.64127
1.65197
1.64506
1.66278
1.66392
1.671
1.66772
1.67198
1.67235
1.68292
1.68256
1.67386
1.67074
1.66556
1.66911
1.66781
1.67665
1.68635
1.69135
1.67136
1.69554
1.70457
1.70438
1.70088
1.6944
1.71023
1.71012
1.70203
1.71077
1.70959
1.69154
1.70133
1.71325
1.70889
1.7104
1.71222
1.71018
1.71991
1.7316
1.72757
1.72968
1.71705
1.70982
1.70294
1.69268
1.69821
1.71897
1.71415
1.72985
1.73055
1.73947
1.71669
1.74338
1.7303
1.71983
1.74636
1.72413
1.70647
1.7294
1.73679
1.72106
1.72631
1.70195
1.70324
1.69169
1.69316
1.71144
1.71285
1.72602
1.69539
1.73351
1.74308
1.71019
1.73424
1.71848
1.73002
1.70919
1.69858
1.7136
1.6949
1.70573
1.69228
1.67366
1.70188
1.70013
1.69104
1.70722
1.71953
1.69838
1.67379
1.66447
1.66467
1.67022
1.66039
1.66996
1.69944
1.70409
1.69584
1.69313
1.68105
1.68284
1.69189
1.68529
1.66124
1.65095
1.66235
1.6751
1.6672
1.64308
1.65704
1.64921
1.64386
1.65269
1.65976
1.65009
1.63822
1.6362
1.63315
1.63065
1.64312
1.64986
1.62682
1.62978
1.6248
1.621
1.60956
1.5998
1.5933
1.58898
1.60847
1.59041
1.57935
1.59556
1.59193
1.60689
1.60742
1.62209
1.62325
1.59665
1.5845
1.58226
1.59558
1.59524
1.61505
1.606
1.61145
1.61586
1.60625
1.602
1.59451
1.6077
1.59797
1.60132
1.58804
1.5889
1.59971
1.59725
1.60393
1.57957
1.59436
1.57804
1.59393
1.58983
1.61221
1.62955
1.63155
1.61367
1.62479
1.62309
1.60721
1.60284
1.62796
1.59954
1.5887
1.5799
1.5826
1.57325
1.56984
1.5652
1.55865
1.58938
1.60016
1.59071
1.57683
1.61344
1.60754
1.59299
1.57448
1.58579
1.58152
1.58336
1.58272
1.60395
1.62135
1.58642
1.60267
1.62505
1.62392
1.62533
1.61108
1.61272
1.62784
1.61836
1.64512
1.6508
1.64609
1.61411
1.62051
1.62014
1.60204
1.61511
1.61161
1.63708
1.64217
1.63762
1.63348
1.6162
1.63264
1.64747
1.64031
1.63783
1.65302
1.63938
1.64741
1.62035
1.63529
1.6189
1.61826
1.63708
1.60384
1.61845
1.63147
1.64709
1.65479
1.65044
1.64736
1.64747
1.66058
1.66171
1.65764
1.66511
1.64936
1.67263
1.65809
1.65227
1.66386
1.64242
1.64142
1.65159
1.65999
1.63949
1.62835
1.6529
1.64844
1.65313
1.65595
1.66215
1.67126
1.66858
1.66546
1.66369
1.67682
1.67664
1.67305
1.69239
1.72212
1.7004
1.69778
1.71414
1.69621
1.6946
1.67891
1.69381
1.68804
1.67077
1.68573
1.6742
1.65982
1.66327
1.69654
1.67694
1.69072
1.69264
1.70387
1.66371
1.66825
1.68107
1.68257
1.6727
1.68952
1.67965
1.67487
1.68224
1.68307
1.68366
1.67861
1.69134
1.67898
1.67911
1.68273
1.657
1.66587
1.65307
1.65711
1.66053
1.68298
1.67016
1.6648
1.67063
1.68925
1.67881
1.6712
1.65369
1.65957
1.64694
1.65031
1.6484
1.66784
1.64681
1.64007
1.64207
1.6464
1.61698
1.63595
1.65767
1.64756
1.65463
1.65974
1.6667
1.67444
1.66303
1.68122
1.66817
1.69097
1.69224
1.71173
1.7029
1.72018
1.72605
1.73907
1.73441
1.74025
1.73242
1.73866
1.74436
1.74737
1.73807
1.73957
1.73714
1.75342
1.77961
1.7725
1.76589
1.77099
1.77965
1.77217
1.77378
1.75661
1.75969
1.75094
1.75337
1.72845
1.71333
1.72503
1.70317
1.70238
1.69476
1.71622
1.71743
1.71117
1.71304
1.71937
1.68758
1.69205
1.71863
1.70891
1.70077
1.68476
1.68321
1.67902
1.69608
1.692
1.69257
1.70366
1.68791
1.67935
1.67165
1.68815
1.69372
1.71491
1.71281
1.72911
1.72123
1.72321
1.71396
1.71144
1.70253
1.71787
1.70478
1.72648
1.72002
1.74721
1.74213
1.74595
1.73957
1.72651
1.72527
1.71208
1.7176
1.71936
1.72252
1.70787
1.70333
1.71644
1.7231
1.72144
1.73537
1.73323
1.71894
1.71122
1.69905
1.68937
1.69722
1.70289
1.69232
1.69454
1.69719
1.70465
1.69222
1.6761
1.66146
1.6504
1.65755
1.65035
1.66565
1.66178
1.64979
1.64755
1.62465
1.64946
1.64137
1.61778
1.61826
1.62579
1.63755
1.63914
1.65317
1.65029
1.63967
1.62714
1.62709
1.62232
1.62646
1.6036
1.61183
1.63686
1.62216
1.60836
1.61514
1.61567
1.62385
1.6164
1.60672
1.61762
1.64536
1.62808
1.62707
1.62748
1.61815
1.62165
1.61205
1.61117
1.62131
1.62346
1.62693
1.62441
1.61793
1.60824
1.61281
1.61118
1.61311
1.60087
1.61181
1.60294
1.59604
1.60136
1.59496
1.61597
1.60893
1.61382
1.62526
1.61491
1.62828
1.63822
1.64662
1.65575
1.66043
1.64224
1.65836
1.66139
1.65127
1.66312
1.68019
1.67207
1.68963
1.68075
1.66973
1.69612
1.68088
1.70326
1.71614
1.72162
1.70197
1.72647
1.69787
1.70809
1.72342
1.73473
1.71872
1.71125
1.73469
1.72451
1.75948
1.76249
1.78191
1.77008
1.76716
1.7599
1.77598
1.77669
1.74289
1.73885
1.7383
1.71048
1.72326
1.71049
1.69875
1.67685
1.69822
1.69592
1.70616
1.71674
1.69781
1.72231
1.74621
1.7376
1.73568
1.74214
1.74566
1.72822
1.72405
1.7187
1.71746
1.67936
1.67075
1.6906
1.70099
1.6838
1.69064
1.68968
1.68295
1.68698
1.66569
1.6691
1.66919
1.67493
1.6824
1.69494
1.68111
1.67644
1.66754
1.65699
1.66209
1.70013
1.69539
1.69802
1.6995
1.72599
1.7185
1.70008
1.71096
1.69765
1.70005
1.68879
1.69566
1.69166
1.70932
1.71351
1.71122
1.69102
1.6898
1.70777
1.7364
1.72342
1.69731
1.70179
1.70475
1.68253
1.67979
1.6963
1.68815
1.68396
1.70435
1.72259
1.74622
1.73541
1.73454
1.74195
1.72047
1.74132
1.74616
1.74286
1.74462
1.74271
1.74963
1.754
1.74232
1.75776
1.767
1.76283
1.7377
1.73831
1.73159
1.75192
1.73393
1.74519
1.75637
1.73815
1.76892
1.76542
1.77039
1.77275
1.76864
1.76983
1.75752
1.75201
1.74454
1.75336
1.76679
1.78052
1.77235
1.76903
1.77083
1.77443
1.75008
1.747
1.75099
1.74894
1.74393
1.73517
1.74137
1.75455
1.76148
1.75671
1.7513
1.7406
1.75052
1.75466
1.75161
1.74082
1.72558
1.72081
1.71668
1.70938
1.70396
1.6975
1.70662
1.73402
1.73085
1.7169
1.70871
1.71525
1.71967
1.71904
1.71345
1.69962
1.69469
1.67824
1.70433
1.70701
1.70383
1.72621
1.71074
1.71526
1.69312
1.70368
1.69091
1.69729
1.67984
1.69999
1.70801
1.67768
1.68235
1.66711
1.65305
1.65567
1.65762
1.65613
1.67722
1.6676
1.67839
1.68871
1.68751
1.7065
1.70081
1.70386
1.7078
1.70011
1.71048
1.70624
1.70938
1.71759
1.6841
1.67799
1.67859
1.66675
1.66071
1.63489
1.64927
1.65247
1.64108
1.629
1.62562
1.62964
1.64395
1.63653
1.6301
1.64189
1.63663
1.64042
1.64836
1.63781
1.65951
1.66506
1.66898
1.66969
1.65957
1.63536
1.63262
1.63593
1.63692
1.64246
1.6519
1.66718
1.66625
1.67998
1.65638
1.67827
1.66041
1.6415
1.63653
1.63759
1.63171
1.64237
1.64341
1.61587
1.62463
1.62505
1.62287
1.62901
1.63111
1.63662
1.6457
1.62882
1.61602
1.6224
1.62897
1.62073
1.60721
1.60151
1.59783
1.59807
1.62013
1.60667
1.59968
1.59758
1.60334
1.60932
1.60839
1.62398
1.61979
1.61048
1.61078
1.61911
1.61865
1.61301
1.59386
1.60115
1.5899
1.57232
1.553
1.562
1.56309
1.54104
1.54863
1.55191
1.56244
1.57212
1.58202
1.57178
1.56771
1.56453
1.56655
1.5629
1.56306
1.57396
1.56761
1.57853
1.57868
1.60006
1.57006
1.58314
1.58363
1.58262
1.59093
1.6056
1.62208
1.60591
1.5965
1.60499
1.60264
1.60628
1.61439
1.62371
1.63605
1.62734
1.59905
1.60388
1.58775
1.59805
1.60151
1.60619
1.602
1.61647
1.60702
1.6104
1.60716
1.59227
1.59524
1.57391
1.58208
1.57579
1.57336
1.57046
1.5876
1.57572
1.58099
1.58125
1.60434
1.58982
1.59471
1.57987
1.57994
1.58103
1.58712
1.58504
1.62536
1.61166
1.60079
1.59516
1.58299
1.59086
1.59494
1.58802
1.58301
1.58341
1.57178
1.58249
1.59487
1.60878
1.62249
1.62475
1.63354
1.6311
1.64562
1.63351
1.63639
1.64186
1.61437
1.62542
1.62639
1.64402
1.6259
1.63192
1.60558
1.61133
1.61504
1.61371
1.60301
1.57538
1.58689
1.59934
1.58717
1.59548
1.60952
1.59109
1.5898
1.58912
1.60364
1.59211
1.59216
1.61031
1.61412
1.59297
1.60096
1.58857
1.59785
1.60407
1.57731
1.57653
1.58004
1.58559
1.5771
1.58404
1.57813
1.59381
1.58154
1.58849
1.5941
1.57887
1.58488
1.57898
1.56906
1.57163
1.57029
1.56408
1.56902
1.56128
1.56908
1.58434
1.5803
1.57939
1.58942
1.5828
1.58371
1.57706
1.56985
1.56711
1.5466
1.54899
1.56704
1.55207
1.55609
1.55426
1.54943
1.55807
1.53185
1.55771
1.56234
1.57947
1.5867
1.57107
1.57209
1.59551
1.58956
1.58308
1.58149
1.56458
1.56488
1.57472
1.57537
1.59575
1.57862
1.58646
1.58933
1.5954
1.59306
1.58846
1.59239
1.58532
1.58463
1.57011
1.56402
1.55821
1.55582
1.54617
1.53858
1.54009
1.52937
1.525
1.52647
1.52466
1.54011
1.53874
1.52642
1.5353
1.52625
1.52848
1.54113
1.52174
1.5422
1.54358
1.53351
1.5201
1.50442
1.51856
1.51283
1.51597
1.5095
1.5075
1.53933
1.52326
1.51623
1.50706
1.51585
1.51937
1.5089
1.50343
1.49993
1.49139
1.50552
1.49547
1.51498
1.51225
1.51947
1.51198
1.51811
1.51096
1.50825
1.5
1.49714
1.48524
1.48991
1.49335
1.50738
1.53931
1.53129
1.50573
1.52096
1.52859
1.51572
1.52674
1.53149
1.53517
1.54426
1.54498
1.53055
1.52325
1.52496
1.52958
1.53742
1.53982
1.52338
1.51568
1.51745
1.51441
1.52313
1.51378
1.52056
1.52477
1.51298
1.53191
1.51304
1.52569
1.51281
1.52679
1.52675
1.54161
1.52383
1.52809
1.5256
1.52252
1.52759
1.5251
1.54433
1.54137
1.53073
1.52049
1.51792
1.53265
1.54245
1.53716
1.54078
1.51912
1.53215
1.53826
1.53497
1.51449
1.52568
1.5409
1.53266
1.53351
1.50683
1.50026
1.49813
1.50823
1.51411
1.52169
1.53694
1.54627
1.55709
1.57499
1.56671
1.54398
1.54026
1.51554
1.53847
1.53902
1.5451
1.54672
1.5454
1.56831
1.5684
1.56343
1.56804
1.55696
1.55659
1.55606
1.5542
1.56483
1.5465
1.54795
1.56876
1.56841
1.55142
1.53484
1.54806
1.54625
1.53425
1.52464
1.54787
1.5548
1.56369
1.56922
1.57826
1.56456
1.55443
1.54686
1.56458
1.54754
1.54735
1.55257
1.56142
1.55101
1.5743
1.57339
1.56769
1.5762
1.582
1.5736
1.57213
1.60185
1.59951
1.59276
1.58545
1.5921
1.59472
1.58642
1.59036
1.63642
1.64438
1.65552
1.67427
1.64903
1.65598
1.64714
1.64815
1.62241
1.61914
1.6131
1.61184
1.59903
1.5891
1.57897
1.58293
1.56828
1.56638
1.57545
1.57153
1.56869
1.58399
1.5718
1.58002
1.56212
1.54771
1.54161
1.54536
1.54039
1.54093
1.55768
1.58315
1.58702
1.57243
1.58809
1.59695
1.58996
1.58422
1.59073
1.57177
1.573
1.56855
1.57883
1.56973
1.55814
1.56327
1.57572
1.56732
1.56464
1.56689
1.57311
1.57888
1.58167
1.57808
1.58564
1.57285
1.58164
1.59458
1.59023
1.58069
1.57551
1.5934
1.58274
1.58908
1.58578
1.60372
1.60042
1.61317
1.61213
1.59625
1.58884
1.59752
1.60211
1.60276
1.60593
1.63309
1.62852
1.61473
1.60198
1.60281
1.59347
1.59446
1.59353
1.61147
1.61844
1.60845
1.61019
1.61057
1.60152
1.60274
1.60974
1.61319
1.60508
1.61798
1.61058
1.60981
1.61574
1.62133
1.621
1.63271
1.63467
1.61638
1.63111
1.63148
1.63824
1.6512
1.65385
1.64644
1.61572
1.62031
1.59434
1.59881
1.60428
1.6144
1.62691
1.64236
1.64032
1.62902
1.61346
1.61037
1.60191
1.6076
1.60297
1.60701
1.61208
1.61483
1.61265
1.61835
1.61076
1.6317
1.6271
1.62557
1.62213
1.64676
1.63934
1.65385
1.62376
1.61703
1.61375
1.6091
1.61276
1.59212
1.57442
1.60182
1.59531
1.58414
1.58613
1.59243
1.57903
1.59078
1.59078
1.60443
1.59819
1.60967
1.60439
1.60737
1.60422
1.61052
1.62875
1.63443
1.63182
1.61899
1.61077
1.63381
1.62847
1.65201
1.66645
1.66515
1.65456
1.65103
1.66556
1.65582
1.66509
1.67055
1.66912
1.66787
1.64798
1.64986
1.6554
1.65523
1.6484
1.64162
1.64446
1.65143
1.64308
1.64457
1.64569
1.66598
1.66352
1.67469
1.64524
1.66231
1.67457
1.67914
1.66338
1.6661
1.65315
1.65397
1.65788
1.64108
1.65592
1.65638
1.62989
1.64211
1.63802
1.63733
1.6517
1.64995
1.64732
1.64905
1.6452
1.64799
1.65394
1.63221
1.63116
1.64882
1.64371
1.62422
1.64378
1.65634
1.65489
1.65809
1.67869
1.64765
1.66256
1.66837
1.66431
1.6338
1.63193
1.63126
1.65066
1.66625
1.66369
1.67842
1.68653
1.66341
1.65025
1.66152
1.65156
1.65146
1.65967
1.67724
1.66186
1.67371
1.68069
1.67641
1.70051
1.69105
1.69143
1.71127
1.70263
1.69931
1.67053
1.66456
1.6706
1.66349
1.66109
1.6619
1.67777
1.68765
1.68155
1.68782
1.70924
1.7312
1.7248
1.704
1.6938
1.70566
1.71869
1.72146
1.72094
1.71584
1.71059
1.70486
1.70867
1.71337
1.70946
1.71107
1.70245
1.7159
1.71725
1.72276
1.73066
1.74918
1.74245
1.73612
1.72118
1.73507
1.72091
1.70437
1.70592
1.7222
1.71954
1.72287
1.71136
1.70772
1.70285
1.67746
1.68205
1.69324
1.69917
1.68322
1.68034
1.67192
1.66211
1.65159
1.6619
1.65322
1.64893
1.65633
1.64587
1.66233
1.65737
1.64924
1.6608
1.64548
1.65871
1.65189
1.65932
1.68062
1.67479
1.67614
1.66101
1.66862
1.65646
1.64952
1.65497
1.64505
1.62857
1.63509
1.65546
1.66522
1.67929
1.66174
1.64491
1.63622
1.64799
1.65422
1.66942
1.66969
1.67405
1.64304
1.65925
1.66592
1.68344
1.67915
1.67136
1.67211
1.68783
1.69169
1.68863
1.68092
1.6856
1.68783
1.68069
1.67737
1.6699
1.66203
1.63937
1.64949
1.66253
1.65478
1.65002
1.64358
1.65769
1.63282
1.63706
1.63181
1.61546
1.63284
1.6195
1.62413
1.63267
1.6327
1.62495
1.61713
1.62554
1.62236
1.61409
1.61375
1.61978
1.62977
1.62647
1.6324
1.64134
1.64302
1.62098
1.62165
1.62684
1.64221
1.62589
1.63875
1.63997
1.64932
1.63358
1.62653
1.63073
1.62003
1.61262
1.6076
1.62099
1.60514
1.58746
1.59634
1.60285
1.60109
1.59614
1.58327
1.57848
1.58418
1.56759
1.58014
1.5994
1.58536
1.57006
1.54631
1.55182
1.55367
1.54019
1.54748
1.53396
1.53551
1.51562
1.51467
1.53513
1.53629
1.52231
1.518
1.51099
1.51548
1.52101
1.50549
1.51977
1.52325
1.51946
1.52546
1.54259
1.53351
1.53885
1.55373
1.54854
1.55551
1.56524
1.54465
1.54188
1.53715
1.5587
1.54571
1.5555
1.5514
1.55988
1.55479
1.55534
1.55015
1.53901
1.52393
1.52907
1.53486
1.54704
1.53732
1.49805
1.50534
1.51386
1.53223
1.53513
1.54371
1.54894
1.55354
1.55665
1.55372
1.54302
1.56641
1.56386
1.56023
1.54782
1.55784
1.55534
1.56687
1.55623
1.53417
1.54472
1.55163
1.53588
1.52788
1.53554
1.53964
1.55798
1.57517
1.58206
1.58503
1.59554
1.59543
1.60876
1.62121
1.63117
1.65555
1.66155
1.65932
1.64951
1.62432
1.6252
1.63294
1.64884
1.62643
1.62321
1.61231
1.5898
1.57696
1.59486
1.60614
1.59431
1.58159
1.58779
1.57762
1.57003
1.57969
1.57352
1.55584
1.56275
1.57649
1.60326
1.59578
1.57143
1.58034
1.58493
1.57124
1.56043
1.56849
1.55979
1.56075
1.57012
1.55395
1.53733
1.53576
1.53761
1.54615
1.54062
1.53963
1.53925
1.53597
1.52975
1.53053
1.52831
1.52181
1.5234
1.52618
1.51547
1.52179
1.54131
1.5489
1.53975
1.52973
1.52577
1.5462
1.54356
1.54987
1.55439
1.54701
1.53249
1.53164
1.54618
1.5526
1.53772
1.54248
1.55334
1.55455
1.53835
1.55459
1.54736
1.55172
1.55437
1.5475
1.55507
1.57016
1.57376
1.57395
1.58202
1.58023
1.57817
1.58519
1.59273
1.59364
1.58222
1.58232
1.58078
1.57621
1.58734
1.59407
1.59279
1.58357
1.58131
1.58727
1.57799
1.56497
1.54791
1.53509
1.54548
1.56027
1.57425
1.58313
1.59008
1.59187
1.58669
1.59179
1.58545
1.58278
1.60117
1.61923
1.60255
1.60238
1.59857
1.60195
1.60386
1.59549
1.58588
1.57076
1.57824
1.56976
1.56603
1.56986
1.58695
1.56868
1.56849
1.56202
1.55235
1.57071
1.57198
1.59886
1.59244
1.59594
1.61166
1.60785
1.60749
1.61356
1.6017
1.57881
1.5925
1.61209
1.60229
1.5805
1.58204
1.59325
1.57864
1.58374
1.57933
1.57853
1.55663
1.56844
1.56428
1.55572
1.5595
1.55817
1.56509
1.55377
1.56389
1.57662
1.57916
1.585
1.56978
1.60359
1.61171
1.59211
1.58791
1.58845
1.60001
1.61874
1.61365
1.60628
1.61213
1.62965
1.61655
1.61367
1.61029
1.59861
1.59953
1.59931
1.621
1.60981
1.61384
1.61693
1.61396
1.61696
1.6047
1.60084
1.60954
1.61527
1.60769
1.62117
1.63746
1.63112
1.60531
1.62991
1.62163
1.62857
1.63526
1.6304
1.62906
1.61814
1.61684
1.63852
1.62602
1.62556
1.62524
1.62132
1.63847
1.63177
1.62577
1.61921
1.62252
1.63221
1.6373
1.62224
1.59942
1.60513
1.58891
1.59559
1.56754
1.55864
1.54288
1.54335
1.55921
1.57167
1.56678
1.57681
1.5711
1.56826
1.56653
1.56098
1.57733
1.5735
1.56627
1.56213
1.56198
1.56054
1.56291
1.56014
1.56976
1.58348
1.56609
1.57087
1.55865
1.55246
1.54922
1.56402
1.56166
1.5515
1.55823
1.56257
1.56258
1.55095
1.55459
1.55608
1.53947
1.54127
1.54978
1.55966
1.55084
1.55692
1.56719
1.56888
1.55987
1.55707
1.55151
1.55005
1.55872
1.5435
1.5524
1.53925
1.52105
1.52297
1.52606
1.52259
1.50926
1.52001
1.50706
1.51247
1.50976
1.52345
1.51692
1.51733
1.50804
1.50648
1.49295
1.49941
1.49889
1.49396
1.4995
1.51451
1.51669
1.51939
1.51508
1.50466
1.50326
1.50426
1.49979
1.48605
1.48754
1.48837
1.47672
1.49295
1.49498
1.48754
1.49984
1.49736
1.51659
1.49726
1.48996
1.48991
1.48011
1.483
1.48875
1.48588
1.49651
1.51741
1.52127
1.51738
1.52119
1.5059
1.52346
1.52329
1.51466
1.51367
1.53233
1.53018
1.52747
1.53926
1.52676
1.5365
1.50732
1.51327
1.53524
1.54624
1.55626
1.54695
1.54391
1.53717
1.54457
1.54617
1.52413
1.53788
1.53838
1.55365
1.56145
1.54995
1.55156
1.56589
1.57928
1.57011
1.57185
1.55069
1.55741
1.56028
1.57064
1.56082
1.55496
1.54165
1.5679
1.55052
1.54357
1.53656
1.54474
1.5698
1.55376
1.55859
1.56426
1.5754
1.56762
1.56317
1.56385
1.56284
1.53918
1.53969
1.52734
1.52686
1.53182
1.53855
1.54963
1.54712
1.54979
1.55462
1.54763
1.55338
1.5584
1.55321
1.5666
1.56801
1.56483
1.55563
1.56191
1.56169
1.57446
1.57192
1.5691
1.56831
1.57187
1.55902
1.55923
1.54603
1.56152
1.55349
1.54424
1.55115
1.55977
1.55804
1.55848
1.5691
1.57945
1.55386
1.54884
1.55797
1.55202
1.53802
1.54531
1.54273
1.55308
1.55376
1.54592
1.55689
1.54317
1.55308
1.56693
1.55926
1.56689
1.56328
1.54276
1.54554
1.52971
1.53527
1.51936
1.52539
1.53703
1.52992
1.54402
1.55926
1.55472
1.55357
1.54605
1.54073
1.54055
1.5457
1.56286
1.57257
1.55228
1.56389
1.56994
1.54842
1.54776
1.53854
1.54269
1.53734
1.5436
1.55265
1.54637
1.53611
1.54346
1.55242
1.54861
1.55736
1.55249
1.54485
1.53418
1.54512
1.54493
1.54269
1.52594
1.53938
1.53367
1.52176
1.52702
1.52927
1.5378
1.53619
1.5531
1.53771
1.53249
1.53188
1.55357
1.53156
1.53612
1.53086
1.53095
1.53547
1.53945
1.52082
1.52272
1.51893
1.53312
1.51838
1.52607
1.52648
1.52881
1.53074
1.53346
1.54509
1.55969
1.55734
1.55275
1.55959
1.57383
1.57773
1.5671
1.56505
1.58284
1.55043
1.54768
1.55161
1.5713
1.55204
1.56574
1.5518
1.56578
1.56135
1.552
1.57068
1.55907
1.56028
1.55896
1.55704
1.5577
1.56868
1.57022
1.56644
1.5587
1.56653
1.56887
1.56664
1.56493
1.55474
1.54904
1.5677
1.56501
1.56532
1.56788
1.55803
1.55054
1.55052
1.54173
1.54128
1.52937
1.53582
1.52295
1.53439
1.53414
1.55476
1.53992
1.54369
1.54726
1.5349
1.54283
1.55581
1.54533
1.53683
1.53034
1.54807
1.54844
1.53881
1.54449
1.55786
1.54383
1.55499
1.57498
1.56239
1.57176
1.56619
1.57506
1.57868
1.56131
1.57885
1.59557
1.59564
1.58895
1.59393
1.58504
1.59687
1.60114
1.60403
1.5956
1.60238
1.60553
1.62534
1.60235
1.60168
1.6218
1.61903
1.62833
1.64095
1.63514
1.61703
1.63141
1.6388
1.6352
1.62986
1.63451
1.65383
1.66109
1.66059
1.65952
1.64967
1.65194
1.6366
1.63074
1.59806
1.61963
1.62403
1.62792
1.61143
1.61627
1.60806
1.61229
1.62163
1.62854
1.6116
1.60407
1.59746
1.59555
1.6063
1.59692
1.59235
1.58323
1.5905
1.59952
1.59235
1.60722
1.61883
1.61885
1.60155
1.60992
1.60893
1.62454
1.6163
1.61678
1.59411
1.61045
1.60045
1.59862
1.60521
1.5991
1.60217
1.60831
1.5988
1.59977
1.60304
1.60115
1.5901
1.58402
1.57613
1.57881
1.57948
1.58807
1.57346
1.56789
1.58334
1.58278
1.58819
1.59015
1.58207
1.58015
1.57779
1.58774
1.57242
1.58714
1.56454
1.56827
1.57044
1.55949
1.53704
1.55751
1.54129
1.54698
1.54586
1.55134
1.55105
1.54886
1.53281
1.53645
1.53756
1.52895
1.54318
1.5475
1.54046
1.53722
1.52444
1.5253
1.507
1.51311
1.51439
1.51169
1.50533
1.50976
1.52928
1.5327
1.5363
1.51866
1.52616
1.52456
1.51856
1.52154
1.51634
1.52471
1.51348
1.52867
1.5174
1.52436
1.51377
1.51039
1.4999
1.50498
1.52656
1.52509
1.52713
1.51863
1.51022
1.51434
1.51608
1.50629
1.51207
1.5156
1.5124
1.4994
1.50275
1.50203
1.50223
1.49911
1.50334
1.50505
1.49048
1.50875
1.5094
1.51104
1.52524
1.52506
1.52809
1.51862
1.51854
1.52097
1.51876
1.52014
1.53231
1.52927
1.54943
1.55292
1.54661
1.53399
1.53692
1.54118
1.5414
1.53522
1.52648
1.53959
1.55456
1.52364
1.51957
1.52321
1.50704
1.50478
1.52076
1.51729
1.52019
1.50319
1.51211
1.51007
1.48819
1.47932
1.49393
1.49134
1.50232
1.48983
1.49412
1.48802
1.51302
1.49211
1.51463
1.50171
1.51549
1.5128
1.50067
1.50764
1.50777
1.50847
1.50661
1.50178
1.517
1.49973
1.49657
1.48698
1.48746
1.4844
1.47862
1.4841
1.4888
1.48667
1.50133
1.49714
1.49112
1.49634
1.50712
1.49592
1.48176
1.48761
1.49145
1.47474
1.49285
1.49351
1.50532
1.49424
1.51537
1.52613
1.51493
1.52687
1.54062
1.54339
1.56412
1.56846
1.55767
1.56787
1.57999
1.57698
1.57478
1.58591
1.5794
1.58508
1.57248
1.59415
1.5854
1.58749
1.59197
1.57687
1.55915
1.56852
1.54977
1.56285
1.55337
1.54695
1.53953
1.54687
1.54168
1.54715
1.5349
1.54674
1.55791
1.55008
1.51882
1.52664
1.51891
1.51833
1.51476
1.49025
1.49686
1.48973
1.48455
1.47637
1.47371
1.47758
1.48395
1.50857
1.49796
1.51258
1.51608
1.51727
1.51617
1.50697
1.50743
1.50973
1.50585
1.51772
1.50953
1.51931
1.49892
1.50833
1.5116
1.51414
1.51248
1.51941
1.51342
1.50015
1.51941
1.50932
1.49916
1.51162
1.52538
1.52253
1.51742
1.52805
1.51817
1.51062
1.49941
1.517
1.51703
1.51958
1.503
1.49777
1.49941
1.49298
1.50067
1.50344
1.4751
1.49254
1.48224
1.4967
1.48322
1.48258
1.49303
1.49333
1.4911
1.49726
1.4904
1.47374
1.48906
1.51329
1.50893
1.4952
1.48906
1.47985
1.49487
1.47346
1.48639
1.49058
1.47899
1.49335
1.46932
1.49008
1.47959
1.48073
1.48715
1.48424
1.48344
1.47721
1.48704
1.48954
1.49106
1.48517
1.50572
1.50301
1.5027
1.51386
1.50849
1.51218
1.51436
1.51689
1.51627
1.51266
1.51498
1.51292
1.52237
1.51482
1.50545
1.4949
1.51802
1.48274
1.49838
1.4998
1.49867
1.5119
1.48591
1.48111
1.49154
1.48485
1.48077
1.5027
1.49619
1.50345
1.49226
1.47932
1.47583
1.48202
1.48911
1.48817
1.49419
1.49692
1.49742
1.50014
1.49223
1.51379
1.52182
1.52606
1.52537
1.52268
1.52034
1.50951
1.50213
1.50589
1.52172
1.51346
1.5115
1.50724
1.50318
1.50446
1.5105
1.51461
1.51642
1.51097
1.52024
1.50285
1.51589
1.51588
1.52428
1.52501
1.52
1.52066
1.52788
1.53558
1.53733
1.52517
1.52553
1.52396
1.51924
1.50695
1.50736
1.52413
1.52844
1.5396
1.5163
1.51478
1.51341
1.50849
1.51286
1.52389
1.51794
1.5201
1.52116
1.53026
1.53008
1.5286
1.52316
1.53319
1.52108
1.54177
1.52718
1.52827
1.53435
1.53506
1.52203
1.51952
1.52229
1.52648
1.5239
1.5224
1.5264
1.5425
1.5468
1.54028
1.53948
1.53209
1.52677
1.54043
1.53157
1.52615
1.53507
1.53466
1.5173
1.50695
1.5168
1.52124
1.52475
1.53079
1.52737
1.52299
1.52831
1.5255
1.54678
1.51938
1.52801
1.5416
1.54461
1.53691
1.54005
1.53743
1.53981
1.52701
1.51776
1.502
1.50078
1.49167
1.48845
1.48774
1.49053
1.47811
1.48686
1.4856
1.48069
1.46296
1.46715
1.50008
1.48895
1.48158
1.50578
1.50778
1.50251
1.49595
1.50795
1.50392
1.49743
1.50983
1.50281
1.50043
1.50471
1.52027
1.50829
1.50827
1.49217
1.51993
1.50312
1.49446
1.49407
1.50148
1.49508
1.48185
1.4875
1.49293
1.49124
1.47652
1.48135
1.47739
1.47392
1.47174
1.47623
1.48666
1.48933
1.4688
1.47616
1.48671
1.48468
1.47659
1.48992
1.48066
1.48751
1.4857
1.4894
1.5073
1.49932
1.48704
1.5
1.49021
1.49658
1.51263
1.51225
1.50163
1.50806
1.50421
1.48621
1.48545
1.49529
1.49878
1.49381
1.48312
1.49604
1.49598
1.49566
1.50188
1.51872
1.50037
1.4955
1.50348
1.50188
1.49971
1.48804
1.49642
1.49261
1.48786
1.50248
1.49273
1.49095
1.50107
1.49231
1.48475
1.50326
1.50167
1.4814
1.49261
1.49506
1.48574
1.4906
1.48751
1.47027
1.47443
1.48154
1.47901
1.48607
1.45894
1.45299
1.46259
1.45823
1.46504
1.46656
1.47556
1.48253
1.47108
1.47069
1.482
1.47063
1.48
1.46963
1.48723
1.47047
1.49051
1.46935
1.47547
1.48352
1.47391
1.47012
1.47269
1.47855
1.47364
1.46807
1.48018
1.49031
1.48652
1.48072
1.4771
1.47685
1.47498
1.47265
1.46992
1.47056
1.47509
1.47603
1.47504
1.47065
1.4773
1.47877
1.49013
1.49222
1.49262
1.47767
1.46773
1.4684
1.46613
1.47088
1.46255
1.46777
1.47269
1.47446
1.46651
1.47207
1.46285
1.45837
1.46365
1.45566
1.45066
1.46273
1.44276
1.44817
1.46197
1.46072
1.46124
1.45245
1.46778
1.45662
1.44494
1.44941
1.44831
1.45375
1.45797
1.45351
1.44839
1.46631
1.46152
1.45699
1.4608
1.47278
1.47075
1.48064
1.47837
1.47495
1.482
1.48136
1.47383
1.49097
1.49212
1.48657
1.50233
1.50302
1.49275
1.49664
1.48947
1.49904
1.49918
1.4842
1.48956
1.47439
1.48162
1.47902
1.48283
1.48401
1.48472
1.49049
1.49183
1.48281
1.4835
1.46724
1.48087
1.4728
1.48835
1.48159
1.48426
1.49036
1.46918
1.47149
1.46401
1.46103
1.46705
1.46589
1.46771
1.47329
1.46864
1.46803
1.4679
1.46793
1.45823
1.45956
1.4685
1.47097
1.47604
1.45895
1.46126
1.4733
1.47359
1.47653
1.46313
1.48327
1.47566
1.47783
1.47608
1.47773
1.48392
1.48273
1.49176
1.49667
1.48953
1.49359
1.48818
1.48969
1.48176
1.48225
1.48256
1.49192
1.48875
1.48662
1.47249
1.47667
1.47832
1.48937
1.49281
1.48971
1.47673
1.48318
1.47597
1.46105
1.46688
1.47868
1.44825
1.44824
1.44337
1.43997
1.44726
1.44201
1.45914
1.46553
1.46186
1.44822
1.45637
1.44676
1.4567
1.4526
1.45583
1.4449
1.45765
1.45576
1.46714
1.46163
1.46336
1.47395
1.46924
1.46576
1.4618
1.4652
1.45598
1.45555
1.44435
1.44975
1.44298
1.4459
1.46001
1.4627
1.44776
1.46453
1.46803
1.45241
1.43845
1.43618
1.46361
1.46672
1.47276
1.46723
1.47154
1.47243
1.47075
1.47448
1.47924
1.48594
1.48058
1.4804
1.49807
1.48217
1.48528
1.49107
1.49266
1.4709
1.45953
1.44579
1.45434
1.46653
1.46594
1.46342
1.46004
1.47924
1.46053
1.45804
1.4707
1.46976
1.4811
1.47527
1.45883
1.4793
1.46436
1.46779
1.47608
1.4721
1.45871
1.45861
1.44972
1.45764
1.46207
1.4705
1.4779
1.47001
1.47499
1.48017
1.48853
1.47342
1.4678
1.46853
1.46239
1.476
1.46656
1.46473
1.46293
1.46626
1.46887
1.46265
1.46636
1.47518
1.48596
1.47511
1.49278
1.49342
1.4828
1.47292
1.48198
1.50259
1.49269
1.49899
1.48859
1.46802
1.46548
1.47666
1.48613
1.49057
1.49694
1.48579
1.48543
1.48899
1.48039
1.473
1.48174
1.47056
1.47219
1.47369
1.48998
1.47933
1.45986
1.45794
1.46767
1.4689
1.46698
1.46378
1.4557
1.46102
1.46969
1.47486
1.46256
1.47127
1.45738
1.46629
1.465
1.46788
1.48624
1.47724
1.48491
1.47388
1.47697
1.48493
1.47313
1.46851
1.47813
1.47371
1.47128
1.46473
1.47576
1.49418
1.49737
1.49949
1.49517
1.49607
1.48398
1.48702
1.47201
1.48656
1.48215
1.47614
1.46932
1.46487
1.46097
1.46506
1.45476
1.4748
1.46571
1.46721
1.46319
1.4712
1.46243
1.4602
1.45771
1.45464
1.44962
1.45222
1.45627
1.4621
1.47442
1.48045
1.47475
1.47394
1.48067
1.46936
1.48399
1.47321
1.4803
1.49747
1.48363
1.49152
1.48657
1.48025
1.48605
1.48615
1.47103
1.4744
1.47427
1.4736
1.46949
1.45642
1.45058
1.46682
1.45628
1.46088
1.45471
1.47143
1.47287
1.48928
1.48774
1.48611
1.48091
1.4737
1.48349
1.47609
1.48226
1.46728
1.48208
1.48117
1.46049
1.45367
1.45654
1.46725
1.45684
1.46875
1.48435
1.48233
1.48519
1.49185
1.48916
1.50495
1.50378
1.48708
1.48824
1.4962
1.5067
1.50811
1.50248
1.50121
1.49694
1.49011
1.50688
1.47897
1.4971
1.50591
1.5117
1.48635
1.48
1.48239
1.48134
1.482
1.47706
1.49082
1.4819
1.48786
1.49431
1.49176
1.49914
1.49012
1.48577
1.49327
1.50166
1.49796
1.48341
1.47855
1.47489
1.49204
1.50203
1.49214
1.48763
1.48856
1.49802
1.51798
1.51923
1.51554
1.49777
1.50169
1.50295
1.49002
1.47928
1.47747
1.48458
1.47715
1.47715
1.47886
1.46439
1.47596
1.47724
1.48818
1.47128
1.47586
1.47601
1.47336
1.48642
1.48552
1.47034
1.47645
1.48967
1.47687
1.47211
1.46668
1.45355
1.46998
1.48005
1.48341
1.46357
1.47493
1.47867
1.47411
1.47859
1.48009
1.47163
1.48975
1.49101
1.47396
1.47639
1.46873
1.46177
1.46456
1.47453
1.48079
1.49449
1.49039
1.47732
1.4956
1.48638
1.48636
1.48348
1.49628
1.48941
1.49654
1.49465
1.49214
1.48789
1.48455
1.48737
1.50072
1.4923
1.48826
1.49427
1.48768
1.48311
1.47932
1.49522
1.49869
1.49717
1.50357
1.50644
1.51973
1.50367
1.5001
1.50566
1.48894
1.50204
1.50065
1.48681
1.50418
1.49651
1.5088
1.49693
1.48939
1.49877
1.49761
1.49148
1.49538
1.47184
1.48735
1.50404
1.49394
1.49938
1.48525
1.49201
1.48994
1.49451
1.49097
1.4872
1.47691
1.47588
1.48383
1.47485
1.47916
1.47826
1.48757
1.47656
1.48371
1.50336
1.49572
1.49954
1.4854
1.49412
1.493
1.49197
1.48253
1.48018
1.47265
1.48187
1.48542
1.48289
1.488
1.49425
1.49909
1.49959
1.4944
1.49006
1.48424
1.49818
1.48676
1.48668
1.47854
1.4926
1.48667
1.49606
1.50725
1.49237
1.4898
1.48837
1.49514
1.47926
1.47597
1.48218
1.48929
1.49656
1.49173
1.48025
1.47062
1.47624
1.48882
1.49017
1.49181
1.47831
1.4696
1.47289
1.47198
1.47848
1.46353
1.47036
1.4812
1.48165
1.49618
1.49715
1.49794
1.50491
1.51341
1.50873
1.49873
1.49946
1.50193
1.49659
1.50511
1.48403
1.48539
1.48256
1.48159
1.48273
1.47646
1.47255
1.4705
1.47962
1.4772
1.4957
1.48475
1.48044
1.49349
1.4891
1.50679
1.51217
1.50667
1.49609
1.48187
1.48252
1.48712
1.49123
1.48689
1.48572
1.49312
1.49464
1.4867
1.4919
1.48929
1.48456
1.48263
1.48161
1.46952
1.47706
1.4726
1.47216
1.46401
1.46249
1.47709
1.48404
1.48048
1.47899
1.49008
1.50704
1.49044
1.48254
1.49852
1.50529
1.5129
1.50691
1.49372
1.49499
1.49568
1.49043
1.49085
1.47762
1.49399
1.47591
1.46866
1.4758
1.47346
1.46708
1.46429
1.45719
1.45168
1.44529
1.43459
1.42356
1.42296
1.41515
1.42096
1.42445
1.43459
1.43559
1.43519
1.42789
1.4328
1.43602
1.43208
1.43246
1.45039
1.45508
1.44527
1.45877
1.46551
1.46731
1.47236
1.47029
1.46964
1.45996
1.44127
1.44437
1.44969
1.44943
1.44627
1.46086
1.45571
1.45367
1.44783
1.45569
1.44135
1.44053
1.44285
1.42986
1.43388
1.44236
1.45028
1.42578
1.42417
1.42344
1.42168
1.42606
1.41524
1.41749
1.41205
1.4173
1.40801
1.40969
1.40922
1.41579
1.41305
1.41654
1.41608
1.41931
1.41773
1.41952
1.42149
1.43277
1.42896
1.42956
1.42131
1.42632
1.41582
1.434
1.42489
1.42811
1.42204
1.43483
1.43774
1.42054
1.42719
1.42207
1.42294
1.42824
1.41796
1.41835
1.41128
1.40543
1.39657
1.40509
1.41562
1.41531
1.43023
1.42826
1.42691
1.43537
1.45281
1.4506
1.44887
1.44804
1.44549
1.42978
1.43838
1.43492
1.43067
1.43598
1.4338
1.41866
1.40888
1.42543
1.42195
1.42584
1.41535
1.42752
1.43972
1.45735
1.44005
1.43831
1.44964
1.44407
1.45295
1.44618
1.44457
1.44416
1.43483
1.43579
1.42898
1.43582
1.4344
1.43547
1.43048
1.43783
1.436
1.44257
1.44206
1.44264
1.46601
1.44738
1.44388
1.44795
1.44375
1.45346
1.45026
1.46489
1.43961
1.44623
1.44253
1.44509
1.44383
1.41777
1.43031
1.4373
1.42508
1.42444
1.42621
1.42869
1.42859
1.42648
1.43173
1.44158
1.45163
1.43051
1.43811
1.44118
1.45456
1.43931
1.43657
1.43555
1.43101
1.42867
1.42112
1.44378
1.43122
1.43682
1.45671
1.43939
1.45722
1.4504
1.45489
1.4517
1.45639
1.45226
1.46177
1.4583
1.45543
1.46146
1.46267
1.43646
1.44603
1.44652
1.43443
1.43128
1.43507
1.42499
1.40996
1.41654
1.41516
1.41955
1.40874
1.42423
1.40931
1.41392
1.41328
1.41004
1.41868
1.41756
1.41538
1.41608
1.40839
1.41586
1.41056
1.41976
1.41456
1.40334
1.39953
1.40711
1.40311
1.39271
1.39511
1.39002
1.39569
1.39206
1.39965
1.39157
1.39742
1.41611
1.40427
1.4163
1.40904
1.42313
1.44164
1.41917
1.42667
1.42839
1.4294
1.4306
1.43977
1.43892
1.45297
1.44938
1.45523
1.45116
1.46524
1.46948
1.48217
1.48106
1.50467
1.49287
1.51131
1.51072
1.50144
1.50209
1.5113
1.50355
1.49563
1.49344
1.50174
1.50687
1.49263
1.51407
1.49425
1.4969
1.48717
1.47776
1.4747
1.46737
1.48022
1.47709
1.47873
1.47749
1.48061
1.48181
1.49721
1.4963
1.49148
1.49227
1.49798
1.4975
1.5123
1.50037
1.50412
1.49906
1.47681
1.49563
1.48306
1.48835
1.48118
1.47357
1.47001
1.46896
1.46214
1.45729
1.46355
1.46713
1.4544
1.45587
1.47031
1.46997
1.47245
1.46558
1.46476
1.47059
1.46249
1.47992
1.47465
1.46562
1.469
1.47732
1.46015
1.4641
1.46836
1.46093
1.46546
1.46045
1.46194
1.46133
1.46248
1.45341
1.45292
1.45162
1.45498
1.46001
1.4487
1.44281
1.46516
1.45953
1.45532
1.46058
1.45718
1.45887
1.45257
1.44926
1.45022
1.44615
1.44438
1.43153
1.44069
1.44924
1.46249
1.44915
1.46529
1.46669
1.46264
1.4558
1.44767
1.45613
1.45033
1.44783
1.44463
1.44691
1.43831
1.43791
1.44148
1.444
1.45276
1.44243
1.45093
1.44287
1.45456
1.43578
1.43497
1.43449
1.44197
1.44134
1.43409
1.44014
1.43947
1.44265
1.44777
1.44937
1.45131
1.45564
1.44722
1.45005
1.45554
1.45686
1.46056
1.4605
1.46357
1.45331
1.45716
1.46045
1.44727
1.45892
1.45028
1.44734
1.45401
1.45641
1.44727
1.43839
1.44587
1.45047
1.45536
1.45488
1.4406
1.43896
1.43738
1.43863
1.44909
1.43347
1.43141
1.43411
1.44035
1.4375
1.44524
1.44498
1.4431
1.44983
1.44573
1.45356
1.45206
1.44213
1.45035
1.44956
1.44649
1.45353
1.44883
1.4575
1.45624
1.46643
1.46322
1.46124
1.46705
1.44476
1.43595
1.42289
1.4257
1.42949
1.43545
1.43065
1.44237
1.43805
1.43224
1.44337
1.4604
1.44759
1.44493
1.4206
1.41872
1.41548
1.43178
1.43563
1.43997
1.42655
1.41461
1.40819
1.40979
1.41144
1.4194
1.41306
1.41883
1.41963
1.42796
1.41755
1.43481
1.4256
1.42024
1.4388
1.42641
1.41386
1.4051
1.40922
1.40389
1.39891
1.40295
1.40245
1.40977
1.40761
1.40159
1.4104
1.41204
1.42563
1.42146
1.42519
1.41816
1.41804
1.41328
1.42089
1.43555
1.43097
1.43273
1.42603
1.44172
1.43081
1.44167
1.44126
1.44985
1.44101
1.43868
1.43223
1.44562
1.44875
1.4436
1.44765
1.45202
1.45604
1.43606
1.4376
1.44121
1.45184
1.45467
1.44134
1.44824
1.46294
1.4539
1.4631
1.44394
1.4572
1.43985
1.45672
1.45543
1.47691
1.46959
1.46907
1.47498
1.46164
1.47295
1.46091
1.47974
1.46298
1.46616
1.4613
1.46422
1.47352
1.46845
1.4523
1.45006
1.45643
1.45912
1.45707
1.44354
1.42615
1.43039
1.4497
1.45691
1.45775
1.44605
1.44366
1.44202
1.43409
1.43839
1.45459
1.44948
1.45291
1.4596
1.45412
1.45736
1.45867
1.46796
1.45788
1.46618
1.46166
1.46137
1.46962
1.45688
1.45853
1.47703
1.47801
1.47818
1.46849
1.48021
1.47165
1.49061
1.46584
1.46481
1.47691
1.474
1.47229
1.46828
1.45592
1.45184
1.45876
1.46379
1.45641
1.45944
1.47233
1.47227
1.48065
1.47453
1.47876
1.48817
1.50427
1.48731
1.48254
1.48755
1.48298
1.48957
1.48409
1.47021
1.46124
1.46523
1.47505
1.48277
1.47266
1.45902
1.46113
1.46965
1.47714
1.48167
1.4747
1.49404
1.48634
1.49909
1.4988
1.49071
1.49786
1.48946
1.49355
1.48836
1.47641
1.48843
1.481
1.46542
1.48255
1.46789
1.46406
1.4743
1.46353
1.46812
1.47297
1.47418
1.49011
1.48764
1.48468
1.47459
1.48102
1.47667
1.48347
1.48841
1.49204
1.49139
1.49765
1.50954
1.51702
1.49333
1.50409
1.51281
1.48472
1.4843
1.48224
1.46477
1.46727
1.4693
1.47132
1.48156
1.48949
1.48261
1.47651
1.48963
1.49139
1.50515
1.4973
1.48816
1.49915
1.51649
1.50812
1.50257
1.49788
1.50238
1.49862
1.49257
1.50606
1.50729
1.50182
1.51098
1.512
1.52193
1.50501
1.49492
1.48931
1.47249
1.47089
1.46239
1.46633
1.46854
1.47021
1.47154
1.48055
1.48417
1.47529
1.47071
1.45644
1.44971
1.45172
1.46819
1.46126
1.4671
1.46181
1.47704
1.46648
1.48342
1.4882
1.50051
1.48948
1.49001
1.49187
1.49028
1.48973
1.4845
1.48246
1.49261
1.49428
1.49457
1.48235
1.47164
1.48397
1.48497
1.49778
1.49713
1.50157
1.5142
1.5141
1.50746
1.50872
1.5094
1.49245
1.50047
1.51135
1.51008
1.50611
1.4836
1.49727
1.51175
1.51639
1.53347
1.52365
1.51557
1.51264
1.50573
1.52097
1.5103
1.51178
1.51202
1.5148
1.51347
1.51407
1.51557
1.51228
1.5078
1.51689
1.52482
1.52151
1.52914
1.5058
1.51918
1.50823
1.50527
1.49932
1.516
1.51904
1.51275
1.53127
1.52823
1.52396
1.51882
1.49874
1.49458
1.493
1.50498
1.50593
1.52913
1.51222
1.49895
1.50768
1.51417
1.51099
1.50577
1.5037
1.50408
1.51453
1.51456
1.51487
1.52497
1.52686
1.5232
1.50863
1.50749
1.51333
1.52731
1.5245
1.52883
1.5077
1.52437
1.52295
1.54484
1.52565
1.53549
1.53652
1.54913
1.55801
1.55954
1.5663
1.57212
1.573
1.56913
1.58027
1.57761
1.57557
1.57621
1.56488
1.57668
1.57707
1.55479
1.57727
1.55444
1.54441
1.54394
1.5447
1.53554
1.53387
1.53778
1.52873
1.5348
1.5406
1.52733
1.53665
1.54318
1.55138
1.53175
1.5292
1.54949
1.55004
1.54648
1.56665
1.55819
1.57135
1.55296
1.56116
1.56181
1.55805
1.54722
1.54797
1.55521
1.55286
1.5629
1.56361
1.5433
1.54239
1.52875
1.53832
1.51811
1.5246
1.53053
1.51052
1.51725
1.51718
1.52155
1.52251
1.52426
1.51428
1.50287
1.51053
1.51663
1.51803
1.52589
1.53825
1.54354
1.54122
1.52993
1.52773
1.52787
1.53741
1.52202
1.51997
1.51215
1.50442
1.53152
1.51524
1.52329
1.52035
1.52844
1.53181
1.53037
1.52083
1.53805
1.5409
1.54951
1.53169
1.5205
1.53355
1.5189
1.54582
1.52222
1.52291
1.5139
1.51439
1.53409
1.52615
1.51464
1.51175
1.50573
1.52273
1.51987
1.51792
1.49537
1.49898
1.48426
1.49168
1.50249
1.51419
1.51752
1.52007
1.50271
1.52569
1.52525
1.51512
1.52513
1.52101
1.5192
1.50732
1.516
1.5025
1.4959
1.48936
1.505
1.51658
1.51327
1.51603
1.5143
1.51826
1.52452
1.51611
1.51389
1.5135
1.52204
1.50519
1.49922
1.50445
1.51218
1.50328
1.49922
1.50691
1.50366
1.49916
1.49889
1.51424
1.51237
1.51519
1.50816
1.51431
1.49891
1.49675
1.49338
1.48722
1.4865
1.48815
1.50141
1.50291
1.50849
1.49405
1.49933
1.49911
1.50267
1.51989
1.50543
1.49634
1.50017
1.50883
1.51647
1.51535
1.52318
1.52189
1.50264
1.48983
1.49596
1.47366
1.47555
1.4619
1.47045
1.47427
1.48032
1.48806
1.48541
1.46809
1.46822
1.46536
1.45506
1.45005
1.44674
1.44288
1.44111
1.44427
1.43887
1.45744
1.45157
1.44893
1.45506
1.45027
1.45389
1.46866
1.48247
1.46549
1.47233
1.48606
1.4751
1.47533
1.47704
1.47667
1.47164
1.45891
1.46352
1.46898
1.45908
1.45952
1.46229
1.4618
1.46666
1.4509
1.45199
1.43927
1.44169
1.43634
1.45335
1.45348
1.45854
1.45948
1.46619
1.45505
1.46967
1.45899
1.47301
1.45852
1.46559
1.46964
1.46576
1.4521
1.44927
1.43774
1.44937
1.46327
1.45268
1.46275
1.44756
1.45181
1.44517
1.45125
1.44303
1.44483
1.43448
1.43328
1.43894
1.42627
1.43909
1.45645
1.44463
1.45556
1.45258
1.44966
1.43552
1.43273
1.44929
1.45464
1.44895
1.45807
1.44231
1.45289
1.44428
1.45901
1.43314
1.45088
1.4429
1.43897
1.43365
1.44061
1.43252
1.4427
1.44029
1.44087
1.44129
1.44979
1.45052
1.44226
1.44894
1.43831
1.447
1.44972
1.43275
1.43225
1.44128
1.42933
1.43224
1.43959
1.43975
1.44118
1.44739
1.44634
1.44619
1.44105
1.4526
1.46826
1.46983
1.45975
1.44461
1.46151
1.46956
1.46354
1.45077
1.46637
1.45448
1.46782
1.4725
1.47188
1.47492
1.47708
1.46928
1.47614
1.47613
1.47583
1.48237
1.46239
1.46128
1.46945
1.46926
1.45482
1.45235
1.4534
1.46625
1.45866
1.4627
1.45505
1.45764
1.44727
1.46468
1.47779
1.48069
1.48199
1.46936
1.46557
1.47691
1.46266
1.46598
1.46593
1.47153
1.48322
1.48708
1.48976
1.48671
1.4976
1.49105
1.51599
1.50454
1.51153
1.51014
1.49888
1.49168
1.51158
1.50708
1.50031
1.48481
1.50079
1.49764
1.48707
1.50297
1.50076
1.5178
1.50848
1.51092
1.50331
1.50172
1.50026
1.49714
1.48701
1.48018
1.49688
1.48491
1.49111
1.47855
1.48071
1.47951
1.47854
1.47616
1.46854
1.46402
1.45883
1.46917
1.47227
1.48125
1.49192
1.49585
1.48651
1.48373
1.48468
1.48973
1.48271
1.47545
1.47013
1.4734
1.45854
1.45695
1.453
1.457
1.45153
1.46101
1.46192
1.4437
1.46138
1.46703
1.45641
1.47234
1.46441
1.45164
1.46528
1.45553
1.46768
1.47847
1.46745
1.47154
1.4751
1.46288
1.46779
1.46166
1.44991
1.45033
1.44641
1.45534
1.47428
1.46845
1.45362
1.47545
1.48343
1.45744
1.46631
1.47084
1.46384
1.47082
1.47043
1.4757
1.46855
1.48164
1.46966
1.47197
1.45594
1.46984
1.47773
1.47856
1.48261
1.48086
1.48297
1.47005
1.47631
1.46342
1.47643
1.47286
1.46401
1.44973
1.45254
1.46145
1.45298
1.46143
1.44245
1.45038
1.45904
1.45214
1.44504
1.42412
1.43629
1.42717
1.44041
1.43578
1.43896
1.45758
1.44916
1.45257
1.4517
1.45678
1.44529
1.44424
1.44757
1.44939
1.45748
1.45545
1.4668
1.45991
1.45001
1.44985
1.4653
1.46607
1.46464
1.44928
1.47453
1.45231
1.45583
1.46604
1.47629
1.47004
1.46447
1.47834
1.49036
1.49859
1.50799
1.50632
1.50586
1.49344
1.49799
1.49026
1.49431
1.49474
1.50055
1.49592
1.48326
1.47061
1.48654
1.47729
1.47258
1.46957
1.48191
1.47334
1.47527
1.46771
1.45339
1.46227
1.45965
1.46374
1.46179
1.46183
1.46788
1.46523
1.46779
1.46469
1.47541
1.46777
1.47672
1.46859
1.48539
1.47548
1.48013
1.47774
1.43319
1.44917
1.47012
1.44115
1.45127
1.44892
1.44303
1.44328
1.43458
1.44063
1.45141
1.44936
1.43748
1.45255
1.45073
1.45124
1.43465
1.4267
1.41872
1.41918
1.42085
1.41882
1.42431
1.43816
1.42051
1.43137
1.4268
1.42071
1.42677
1.40857
1.41844
1.42069
1.42543
1.43779
1.44265
1.44395
1.43974
1.43567
1.42601
1.43689
1.44204
1.43836
1.43297
1.43025
1.44862
1.44557
1.46557
1.45696
1.462
1.48009
1.48865
1.47846
1.48521
1.47671
1.48287
1.4676
1.48215
1.47481
1.48496
1.46119
1.4689
1.46898
1.46919
1.46766
1.47985
1.47645
1.46145
1.4545
1.4647
1.45588
1.46002
1.45864
1.46004
1.46978
1.47491
1.45568
1.47613
1.47512
1.48178
1.47328
1.46997
1.46321
1.4695
1.46575
1.46715
1.45767
1.47784
1.47385
1.47826
1.46659
1.46095
1.45367
1.46017
1.46069
1.45294
1.45355
1.46902
1.46491
1.44781
1.4595
1.46439
1.48038
1.4762
1.46794
1.46514
1.47308
1.48
1.47283
1.45694
1.46617
1.46312
1.47004
1.46428
1.47394
1.46681
1.47605
1.46664
1.48528
1.48541
1.46921
1.47636
1.47212
1.47923
1.48846
1.48684
1.49177
1.48944
1.48739
1.47965
1.46981
1.47643
1.48079
1.47811
1.47928
1.47401
1.4713
1.45995
1.46565
1.45572
1.45255
1.4418
1.43715
1.45156
1.44093
1.4406
1.44526
1.42974
1.4301
1.43194
1.43651
1.45571
1.45111
1.47554
1.46594
1.4624
1.44889
1.45465
1.44541
1.44862
1.44084
1.43179
1.42139
1.41918
1.41806
1.42529
1.42665
1.4272
1.44105
1.42805
1.43339
1.42418
1.42576
1.42161
1.42311
1.40715
1.42204
1.42006
1.42272
1.41704
1.41916
1.44059
1.44015
1.44394
1.44841
1.45568
1.44064
1.44645
1.45433
1.44051
1.4467
1.44137
1.45052
1.45257
1.43404
1.45914
1.45225
1.45744
1.45298
1.44344
1.45471
1.44889
1.45492
1.44945
1.45739
1.46463
1.46113
1.46183
1.45553
1.4415
1.43391
1.44846
1.44876
1.45386
1.4435
1.45071
1.4409
1.44782
1.433
1.45017
1.44538
1.44219
1.4551
1.45023
1.44898
1.45537
1.4541
1.45523
1.47336
1.46703
1.46566
1.47093
1.4748
1.48207
1.49165
1.49144
1.50792
1.51206
1.50714
1.52271
1.52655
1.50167
1.50151
1.49386
1.49677
1.49977
1.51364
1.49402
1.49161
1.51403
1.5075
1.5097
1.51945
1.51531
1.52502
1.52128
1.50877
1.4932
1.49302
1.50142
1.50022
1.48763
1.48569
1.48573
1.50307
1.49853
1.50195
1.50626
1.49554
1.49272
1.49049
1.49927
1.48352
1.49568
1.49142
1.50203
1.50587
1.52387
1.52057
1.496
1.49772
1.4911
1.48877
1.47925
1.48869
1.49205
1.47753
1.49396
1.49318
1.48243
1.47404
1.46744
1.46932
1.47585
1.49014
1.49705
1.49645
1.48978
1.47375
1.47127
1.4744
1.45921
1.45714
1.46705
1.47781
1.48429
1.49695
1.49382
1.48951
1.49191
1.47953
1.48224
1.48763
1.47272
1.48084
1.48078
1.48227
1.48955
1.4892
1.50299
1.48482
1.47124
1.47594
1.46544
1.46568
1.47416
1.45989
1.4632
1.45797
1.45362
1.44943
1.46008
1.45988
1.46154
1.45648
1.44997
1.46727
1.45604
1.45591
1.4553
1.43284
1.43686
1.45166
1.45207
1.46841
1.46044
1.46068
1.45892
1.43895
1.46013
1.47099
1.46685
1.45847
1.45323
1.46806
1.4573
1.46381
1.45483
1.44985
1.45898
1.46142
1.4663
1.46163
1.4624
1.46502
1.47145
1.47174
1.4646
1.46695
1.46013
1.47895
1.47675
1.45957
1.45486
1.45843
1.45439
1.45946
1.47776
1.47987
1.46975
1.47603
1.4607
1.46546
1.47756
1.4827
1.47031
1.4471
1.46625
1.46948
1.47555
1.46936
1.46515
1.48542
1.476
1.47421
1.46804
1.46805
1.47522
1.49534
1.46972
1.46561
1.46993
1.47661
1.46671
1.46449
1.4597
1.45542
1.46544
1.46293
1.4603
1.46014
1.47663
1.474
1.4732
1.46576
1.45712
1.44862
1.43475
1.43192
1.43255
1.42097
1.44354
1.45058
1.45204
1.455
1.45364
1.44585
1.45039
1.45399
1.44753
1.44109
1.43753
1.44477
1.44854
1.44433
1.45854
1.45691
1.44092
1.45008
1.4472
1.44515
1.45801
1.45761
1.44852
1.45447
1.44862
1.45825
1.45338
1.45359
1.45318
1.4437
1.45251
1.4585
1.45349
1.46191
1.47292
1.47118
1.48583
1.48316
1.48125
1.47327
1.46313
1.46105
1.45725
1.46447
1.48033
1.4779
1.47477
1.47186
1.48046
1.4789
1.48519
1.46776
1.46971
1.46631
1.46381
1.46612
1.47425
1.46413
1.46908
1.4766
1.46942
1.47064
1.46201
1.46918
1.46158
1.45589
1.44948
1.4462
1.44367
1.45674
1.45704
1.46344
1.46702
1.47331
1.45401
1.46427
1.4721
1.47203
1.45883
1.46155
1.47037
1.46394
1.46579
1.47523
1.46458
1.46602
1.46753
1.45542
1.45331
1.46051
1.45527
1.4499
1.45253
1.4601
1.45263
1.46153
1.4572
1.47094
1.46546
1.47278
1.47052
1.47419
1.47378
1.466
1.47724
1.48385
1.4793
1.47745
1.48291
1.48038
1.50004
1.5058
1.50051
1.51589
1.50787
1.51101
1.52506
1.52424
1.52423
1.52086
1.53125
1.53093
1.53646
1.5314
1.53687
1.5334
1.53893
1.55225
1.55672
1.55691
1.54854
1.56375
1.54992
1.55045
1.556
1.56616
1.55324
1.5432
1.54983
1.53628
1.53438
1.53424
1.52769
1.54182
1.55104
1.54268
1.54266
1.5464
1.53899
1.54482
1.5439
1.52891
1.52205
1.52353
1.53085
1.52738
1.52822
1.51973
1.53081
1.52103
1.52962
1.52391
1.53406
1.54182
1.55374
1.56458
1.55941
1.57475
1.58825
1.57653
1.5699
1.5918
1.59879
1.58886
1.57257
1.55782
1.5609
1.56186
1.56368
1.57143
1.56659
1.57638
1.58739
1.59093
1.58604
1.57199
1.57005
1.56257
1.55937
1.56918
1.5929
1.56547
1.56208
1.55373
1.56599
1.57319
1.55346
1.56352
1.56876
1.5778
1.58144
1.57543
1.57039
1.57757
1.58333
1.56583
1.57157
1.57036
1.58227
1.56294
1.54771
1.55129
1.56272
1.56064
1.56128
1.56968
1.56642
1.56272
1.57452
1.57212
1.56257
1.55678
1.55989
1.54213
1.54978
1.54803
1.54002
1.5373
1.54722
1.53637
1.55331
1.55146
1.55736
1.55711
1.57515
1.56961
1.58029
1.56582
1.55016
1.56635
1.57063
1.5815
1.5772
1.57806
1.58035
1.57173
1.56346
1.56727
1.58335
1.56567
1.56228
1.56286
1.56637
1.57706
1.57
1.56844
1.56919
1.58048
1.59253
1.56595
1.5752
1.56678
1.56724
1.56333
1.55917
1.56225
1.5541
1.56332
1.56344
1.56703
1.55222
1.55174
1.53936
1.53371
1.53808
1.53171
1.52443
1.53045
1.51596
1.5074
1.52383
1.52259
1.52128
1.52673
1.52149
1.51887
1.52499
1.51188
1.54418
1.52908
1.54427
1.54941
1.54674
1.53621
1.5447
1.54896
1.55219
1.54303
1.55345
1.52917
1.54421
1.53857
1.53473
1.53605
1.53042
1.5303
1.53004
1.53877
1.53337
1.55006
1.54594
1.54477
1.53033
1.54269
1.53234
1.54013
1.53817
1.5166
1.527
1.51
1.50773
1.49781
1.50019
1.50984
1.51526
1.52205
1.51506
1.51902
1.524
1.52763
1.52224
1.51257
1.53515
1.53162
1.53019
1.52928
1.52994
1.53357
1.53356
1.54006
1.5265
1.54186
1.54522
1.53513
1.53894
1.54256
1.55691
1.53872
1.54771
1.54541
1.55293
1.54756
1.53986
1.55432
1.5594
1.54156
1.55563
1.55031
1.55686
1.56714
1.56292
1.56623
1.55395
1.56898
1.55463
1.57055
1.57942
1.57135
1.56979
1.56034
1.57014
1.57343
1.58307
1.57501
1.58916
1.58172
1.59156
1.59314
1.59237
1.57906
1.56682
1.56134
1.55434
1.56239
1.57077
1.58314
1.6038
1.59026
1.60823
1.5982
1.60077
1.60117
1.62055
1.59962
1.60056
1.58545
1.5841
1.5951
1.58706
1.5832
1.58974
1.58073
1.5896
1.59068
1.60751
1.58004
1.58902
1.57593
1.5832
1.59446
1.59083
1.58164
1.58658
1.59754
1.61051
1.62016
1.62165
1.63215
1.64016
1.61944
1.62467
1.62387
1.62169
1.61979
1.61184
1.61487
1.6028
1.57736
1.59201
1.59909
1.59173
1.59988
1.584
1.60747
1.60634
1.61368
1.60394
1.61315
1.61252
1.59855
1.60416
1.61727
1.58869
1.59208
1.59805
1.60347
1.61296
1.61758
1.61575
1.59194
1.57911
1.60313
1.5993
1.58365
1.597
1.59582
1.59322
1.60809
1.60344
1.59817
1.60512
1.61775
1.61568
1.62278
1.61414
1.61638
1.60697
1.60175
1.59417
1.59649
1.60338
1.60618
1.61082
1.6208
1.63745
1.62686
1.62179
1.63366
1.62868
1.63739
1.64329
1.61787
1.62736
1.61533
1.63078
1.60316
1.60693
1.58965
1.59068
1.57582
1.59773
1.61078
1.6231
1.60809
1.60435
1.61946
1.61329
1.62003
1.61259
1.60965
1.60327
1.58844
1.59651
1.6133
1.60896
1.60296
1.60313
1.60333
1.61714
1.60083
1.59304
1.6073
1.59449
1.61129
1.61408
1.60143
1.59556
1.60752
1.60881
1.62001
1.62694
1.62493
1.61382
1.64469
1.6492
1.6431
1.626
1.62376
1.62047
1.62978
1.63772
1.63164
1.64635
1.64758
1.65863
1.66948
1.68208
1.67596
1.69521
1.70017
1.70952
1.69669
1.68015
1.67795
1.71279
1.70941
1.7048
1.70812
1.71394
1.73034
1.72311
1.70757
1.69865
1.69921
1.70063
1.7002
1.69775
1.68631
1.69369
1.70182
1.69171
1.69565
1.69059
1.71038
1.72095
1.73199
1.71918
1.70332
1.7
1.70654
1.7209
1.70812
1.69522
1.70612
1.70277
1.72576
1.72221
1.72956
1.72434
1.74079
1.71168
1.69748
1.70275
1.67894
1.66496
1.65406
1.66568
1.66176
1.66976
1.65103
1.66939
1.64946
1.63226
1.63975
1.62251
1.62921
1.62414
1.63179
1.63677
1.64419
1.65195
1.64339
1.64496
1.64291
1.66185
1.64931
1.65543
1.66586
1.68908
1.67585
1.6742
1.67777
1.66162
1.6617
1.66415
1.68061
1.6785
1.68367
1.67241
1.65721
1.66529
1.65474
1.64933
1.64983
1.64891
1.65766
1.64138
1.64347
1.66318
1.67303
1.68184
1.681
1.68014
1.67272
1.64989
1.68294
1.66764
1.6702
1.68636
1.68505
1.66408
1.66672
1.6669
1.6859
1.68787
1.704
1.68869
1.70263
1.68111
1.69931
1.68631
1.67841
1.6752
1.68345
1.68689
1.7058
1.69117
1.6826
1.68444
1.68303
1.68875
1.68768
1.70254
1.69807
1.71992
1.74028
1.72277
1.72267
1.72743
1.74257
1.7487
1.71418
1.73537
1.73795
1.74973
1.75405
1.75277
1.72628
1.71846
1.72882
1.75026
1.74017
1.75164
1.73902
1.71995
1.72214
1.72501
1.71828
1.70769
1.72932
1.7269
1.7389
1.73972
1.74943
1.78699
1.79099
1.76189
1.7555
1.77627
1.75138
1.72824
1.71372
1.69957
1.72201
1.72887
1.71813
1.72959
1.73844
1.73673
1.74184
1.73149
1.75794
1.76596
1.73112
1.74566
1.75425
1.74901
1.7668
1.77133
1.79405
1.80133
1.80113
1.75976
1.77209
1.77199
1.75482
1.75498
1.75422
1.77067
1.7741
1.78956
1.80587
1.80105
1.78323
1.812
1.81704
1.8294
1.83143
1.82856
1.82366
1.80217
1.81271
1.82389
1.80998
1.81441
1.81343
1.83031
1.83858
1.82472
1.82952
1.85793
1.8519
1.87647
1.86401
1.89151
1.87758
1.91544
1.91166
1.91307
1.91483
1.90061
1.89891
1.87693
1.87228
1.88168
1.87357
1.89494
1.90718
1.95876
1.94037
1.94861
1.94315
1.9467
1.94979
1.92982
1.92078
1.91999
1.91856
1.91271
1.90582
1.89765
1.90962
1.91393
1.92031
1.88308
1.90681
1.92596
1.93154
1.95865
1.9841
1.98928
2.00117
1.99219
1.98483
1.96361
1.95686
1.95029
1.94987
1.96918
1.95523
1.95055
1.94481
1.96148
1.95106
1.96346
1.96683
1.99249
1.98844
1.98072
1.98196
1.98932
1.99438
1.98376
1.98553
1.95036
1.94835
1.93439
1.92165
1.91528
1.92501
1.90927
1.90179
1.90119
1.89436
1.89924
1.90409
1.91827
1.89367
1.90839
1.90189
1.90013
1.89257
1.89885
1.88336
1.88476
1.86436
1.89659
1.90546
1.88056
1.90286
1.8822
1.89284
1.89384
1.89713
1.8985
1.88215
1.88762
1.88602
1.88861
1.91502
1.93379
1.92422
1.9064
1.92128
1.92333
1.94469
1.94724
1.94383
1.95539
1.94206
1.97283
1.9624
1.97769
2.01501
2.02637
2.00983
2.00151
2.00464
2.03628
2.01298
2.0213
2.02294
1.99015
1.98425
2.00701
2.00094
2.00145
1.99781
1.97748
1.97233
2.0072
2.00371
2.00186
2.02632
2.06685
2.0447
2.04108
2.05546
2.06636
2.03291
2.02992
2.05948
2.08685
2.06961
2.10372
2.09261
2.08309
2.08226
2.08025
2.07664
2.05156
2.07025
2.03456
2.04806
2.09531
2.08069
2.09742
2.08384
2.10305
2.06751
2.07922
2.08569
2.0804
2.07045
2.11147
2.11909
2.11464
2.10886
2.09396
2.09173
2.11695
2.1044
2.11835
2.10966
2.12982
2.1236
2.10777
2.10314
2.10538
2.1059
2.13996
2.1178
2.12344
2.11531
2.11599
2.11048
2.1399
2.15301
2.14906
2.15235
2.16728
2.18211
2.16843
2.16345
2.14719
2.12443
2.12639
2.13149
2.1474
2.1691
2.17122
2.1555
2.14403
2.14072
2.14242
2.16394
2.14103
2.15616
2.17507
2.17811
2.16802
2.19514
2.18837
2.19662
2.198
2.20658
2.24409
2.22019
2.20851
2.26184
2.2319
2.23227
2.24716
2.24181
2.21144
2.21919
2.20044
2.20158
2.18762
2.23745
2.21567
2.22242
2.20579
2.24891
2.26358
2.28641
2.32683
2.33388
2.34147
2.3642
2.32879
2.32724
2.33832
2.33084
2.33739
2.3266
2.33306
2.32832
2.31599
2.34875
2.34296
2.32998
2.32115
2.30279
2.28531
2.29093
2.28894
2.27289
2.28525
2.28909
2.30403
2.29856
2.28695
2.27524
2.28148
2.29214
2.26689
2.28671
2.30185
2.29779
2.31882
2.34866
2.31168
2.30199
2.32064
2.34007
2.33494
2.34248
2.34012
2.33975
2.37429
2.38196
2.36261
2.34245
2.32625
2.30646
2.33599
2.31213
2.33755
2.33636
2.30698
2.31083
2.30592
2.28721
2.30957
2.30883
2.31685
2.30645
2.3019
2.30946
2.28763
2.26212
2.25001
2.27757
2.28245
2.2744
2.26302
2.26789
2.27177
2.29002
2.28424
2.29043
2.32932
2.3455
2.33152
2.31618
2.33301
2.31662
2.28375
2.31218
2.30802
2.30762
2.31098
2.31291
2.33384
2.37283
2.35351
2.37097
2.34983
2.33622
2.33653
2.33049
2.29908
2.32155
2.32705
2.32846
2.32008
2.31218
2.33636
2.34674
2.3502
2.36271
2.3723
2.3712
2.3383
2.36492
2.36575
2.36205
2.35122
2.33814
2.31171
2.29313
2.27808
2.26889
2.24812
2.27152
2.26408
2.26426
2.23412
2.22359
2.25946
2.2654
2.2542
2.25448
2.24671
2.25435
2.26207
2.26649
2.27456
2.24103
2.25169
2.25097
2.23171
2.22216
2.20051
2.23574
2.2278
2.23416
2.23222
2.22167
2.22242
2.24947
2.22601
2.22626
2.21455
2.19374
2.18607
2.17276
2.17348
2.14408
2.18199
2.18356
2.18721
2.22628
2.20109
2.20734
2.24024
2.22636
2.24027
2.2703
2.25422
2.21693
2.21843
2.19242
2.20811
2.22233
2.21613
2.2411
2.23282
2.22725
2.21845
2.23715
2.24866
2.26952
2.25414
2.24888
2.25798
2.22629
2.22332
2.22439
2.19179
2.15562
2.16419
2.17356
2.17541
2.1903
2.19956
2.1885
2.19661
2.16314
2.15644
2.15647
2.15692
2.16389
2.18207
2.2152
2.21046
2.20598
2.19437
2.21684
2.25848
2.24253
2.24267
2.24981
2.26585
2.26828
2.26519
2.29856
2.32026
2.34216
2.35184
2.35467
2.34967
2.36656
2.34525
2.31486
2.32254
2.30716
2.30887
2.30865
2.31283
2.33438
2.34243
2.33742
2.3275
2.32346
2.32759
2.32713
2.33062
2.34896
2.3611
2.34938
2.34476
2.31171
2.32654
2.30312
2.27831
2.25216
2.298
2.30137
2.31364
2.2928
2.29255
2.31344
2.32049
2.30317
2.30517
2.29121
2.31028
2.29073
2.31379
2.31964
2.31738
2.32958
2.34658
2.35639
2.35999
2.3442
2.37158
2.36637
2.36434
2.38508
2.39203
2.37547
2.37893
2.42853
2.44059
2.47356
2.46549
2.45321
2.45059
2.4238
2.43629
2.44624
2.45116
2.45272
2.46448
2.44846
2.47268
2.46483
2.45907
2.43847
2.44687
2.45896
2.44786
2.44272
2.45837
2.46257
2.46971
2.4263
2.42968
2.44117
2.42949
2.42822
2.47213
2.50334
2.48373
2.48064
2.45269
2.48676
2.4799
2.48378
2.47579
2.47985
2.47018
2.47272
2.45164
2.46914
2.45879
2.43962
2.44739
2.43203
2.46224
2.42595
2.42348
2.42553
2.43002
2.44299
2.44369
2.44051
2.42075
2.41446
2.44411
2.45341
2.44143
2.43492
2.44275
2.46516
2.42162
2.41541
2.41603
2.4285
2.42056
2.42593
2.4227
2.3934
2.35606
2.36357
2.35249
2.36101
2.38012
2.37961
2.38022
2.4165
2.39369
2.38125
2.37783
2.38565
2.36069
2.37771
2.36455
2.4019
2.38692
2.40143
2.38552
2.35341
2.37664
2.3805
2.40116
2.41489
2.41002
2.39687
2.38483
2.3833
2.37631
2.41439
2.43218
2.44182
2.44381
2.44013
2.43047
2.43895
2.4345
2.42241
2.41754
2.43188
2.39421
2.41779
2.42706
2.44652
2.45586
2.45043
2.45707
2.44599
2.43136
2.44727
2.42229
2.44354
2.44568
2.43204
2.42821
2.42122
2.43291
2.41653
2.39049
2.38715
2.40172
2.39835
2.40588
2.39648
2.39677
2.40213
2.40765
2.44002
2.44338
2.4484
2.4428
2.44253
2.44505
2.45379
2.45842
2.45388
2.45455
2.44594
2.42806
2.42136
2.44042
2.39116
2.4059
2.42378
2.41298
2.43575
2.42631
2.40595
2.40561
2.39565
2.42807
2.4025
2.41652
2.43399
2.44429
2.43401
2.40692
2.43642
2.46049
2.44662
2.45235
2.46188
2.47543
2.45614
2.42497
2.42697
2.44887
2.44144
2.46975
2.46677
2.48078
2.47338
2.48108
2.44736
2.45962
2.43803
2.44542
2.44941
2.44704
2.46387
2.47068
2.45537
2.44367
2.46014
2.44514
2.46784
2.48267
2.49198
2.50874
2.54621
2.56312
2.56431
2.56863
2.54343
2.52032
2.51251
2.49386
2.48311
2.48467
2.46841
2.47634
2.46953
2.44062
2.48278
2.45929
2.4626
2.47271
2.44798
2.44885
2.43676
2.46
2.44793
2.43732
2.45441
2.44743
2.46118
2.48895
2.50082
2.50794
2.52772
2.5407
2.55517
2.52738
2.53068
2.52343
2.5035
2.51096
2.49179
2.48729
2.51908
2.52181
2.50197
2.48832
2.46547
2.4583
2.4888
2.48078
2.50375
2.49602
2.48673
2.49935
2.48708
2.46082
2.4507
2.4172
2.44227
2.44317
2.4473
2.47276
2.47726
2.51271
2.49702
2.50869
2.51478
2.52117
2.53228
2.53993
2.54043
2.54074
2.53669
2.52751
2.52048
2.50783
2.4986
2.46619
2.46205
2.4641
2.43145
2.41221
2.4259
2.41567
2.42184
2.4195
2.42745
2.4226
2.40486
2.41232
2.40632
2.39283
2.38099
2.39252
2.40234
2.38831
2.4068
2.41852
2.4294
2.42267
2.41604
2.43365
2.44503
2.44772
2.45172
2.44532
2.43257
2.43281
2.44063
2.40835
2.44334
2.42285
2.4089
2.4263
2.42675
2.40229
2.39716
2.39654
2.38882
2.38739
2.38017
2.3566
2.38702
2.37967
2.33154
2.31366
2.31044
2.30718
2.2907
2.27165
2.27783
2.27084
2.28398
2.25975
2.27512
2.27515
2.2641
2.27237
2.28755
2.2557
2.28592
2.26751
2.27245
2.27895
2.28434
2.31291
2.30084
2.28542
2.2811
2.28719
2.29272
2.32221
2.31718
2.35602
2.37093
2.37008
2.39145
2.39569
2.40429
2.40066
2.39948
2.35285
2.3471
2.34555
2.358
2.33593
2.34133
2.36481
2.3674
2.38483
2.38399
2.40957
2.4088
2.41674
2.41932
2.41929
2.41937
2.43615
2.41974
2.41667
2.43384
2.44091
2.43254
2.42999
2.40676
2.37116
2.36479
2.37656
2.37522
2.41128
2.39528
2.36707
2.38555
2.38739
2.36141
2.34382
2.37601
2.36585
2.37926
2.36917
2.3579
2.36114
2.36868
2.34013
2.34159
2.3343
2.34029
2.28763
2.30289
2.31198
2.30025
2.31807
2.33025
2.33746
2.36481
2.33388
2.31787
2.35189
2.34116
2.31767
2.34563
2.35507
2.3569
2.36986
2.3644
2.35275
2.38019
2.40165
2.39236
2.39334
2.3891
2.40618
2.39643
2.38969
2.36092
2.36113
2.36353
2.3716
2.36316
2.36893
2.3469
2.3612
2.36431
2.34293
2.32099
2.2904
2.28379
2.2776
2.29029
2.26697
2.25989
2.25574
2.27842
2.25286
2.24731
2.23903
2.275
2.27487
2.26643
2.25474
2.25139
2.24496
2.24781
2.21905
2.2196
2.19852
2.20964
2.23909
2.23975
2.23214
2.22047
2.23734
2.26649
2.26185
2.26028
2.26911
2.26829
2.26239
2.27373
2.2352
2.2526
2.25923
2.23879
2.20803
2.19881
2.20643
2.22539
2.21411
2.22679
2.21318
2.24689
2.25413
2.25596
2.2511
2.22516
2.23966
2.26236
2.27375
2.30549
2.29651
2.29454
2.30415
2.31394
2.30063
2.32781
2.3084
2.30235
2.28815
2.23657
2.22757
2.21485
2.24503
2.21499
2.21044
2.24561
2.24473
2.27405
2.29593
2.31363
2.32374
2.32896
2.35784
2.33383
2.33068
2.28348
2.31031
2.29754
2.29101
2.27639
2.28044
2.26612
2.29377
2.25786
2.22306
2.23092
2.23204
2.22136
2.22363
2.21717
2.21674
2.23945
2.21702
2.19789
2.2251
2.21295
2.23146
2.24854
2.24947
2.22061
2.21985
2.21427
2.22193
2.20118
2.20906
2.20469
2.20608
2.21894
2.22251
2.22181
2.22034
2.19561
2.19511
2.18943
2.18072
2.17722
2.1787
2.1952
2.19146
2.19145
2.20547
2.19062
2.17394
2.17627
2.1594
2.18302
2.15426
2.1424
2.15652
2.12038
2.14266
2.15097
2.17611
2.20437
2.2162
2.2234
2.2329
2.21593
2.20183
2.17098
2.16584
2.1325
2.15411
2.15055
2.14001
2.1522
2.17138
2.15872
2.16615
2.14394
2.09108
2.11206
2.09407
2.07371
2.08335
2.08166
2.05742
2.06193
2.07448
2.06702
2.05636
2.05597
2.02601
2.0353
2.02843
2.0589
2.05578
2.03653
2.02717
2.024
1.98522
1.98354
1.99167
1.97524
1.94575
1.97188
1.97794
1.97719
1.97127
1.99213
2.00217
2.02374
1.99765
1.9807
1.9663
1.98551
1.97979
1.94794
1.93629
1.93671
1.94878
1.95989
1.98817
2.02996
2.00935
2.00721
1.99278
1.97434
2.00204
1.98253
1.96939
1.96972
1.95489
1.96325
1.96434
1.98322
1.97097
1.97253
1.97321
1.95479
1.96516
1.96461
1.97437
1.99419
2.01024
2.00294
2.03202
2.05912
2.05499
2.05786
2.07628
2.0775
2.04935
2.05143
2.05385
2.05276
2.06106
2.07082
2.06287
2.0443
2.05665
2.06907
2.06579
2.04287
2.05314
2.06753
2.07939
2.06776
2.05011
2.05509
2.02429
2.02582
2.01728
2.00904
1.99632
1.99678
1.98792
1.99333
1.99537
1.98742
1.99258
1.9874
1.98063
1.98917
1.98493
1.99337
1.99128
2.02159
2.02221
2.02391
2.03465
2.01552
2.04687
2.05923
2.08309
2.08302
2.06546
2.06705
2.0826
2.07349
2.11062
2.09713
2.11009
2.12477
2.12731
2.09387
2.08039
2.07224
2.0537
2.04603
2.06878
2.05477
2.07437
2.09813
2.093
2.08878
2.11467
2.1188
2.08568
2.10893
2.11961
2.11371
2.11587
2.11167
2.10444
2.12077
2.14353
2.16085
2.16669
2.16667
2.15851
2.15724
2.17232
2.16518
2.15632
2.16235
2.16584
2.16386
2.15964
2.14174
2.13901
2.15359
2.15902
2.15534
2.17208
2.17763
2.14439
2.15888
2.15067
2.16134
2.14231
2.13673
2.15556
2.13936
2.14187
2.13201
2.13176
2.10615
2.09615
2.10791
2.08174
2.0859
2.0816
2.07153
2.0903
2.09531
2.07322
2.08174
2.10943
2.09951
2.07897
2.07257
2.0641
2.05658
2.05669
2.06503
2.05833
2.05885
2.08957
2.08234
2.10494
2.13941
2.17457
2.1632
2.15216
2.12179
2.12706
2.11761
2.12424
2.13145
2.14057
2.15783
2.14343
2.14603
2.18623
2.19471
2.18522
2.17363
2.17367
2.16531
2.16064
2.15945
2.15669
2.163
2.14718
2.16749
2.16191
2.14309
2.15709
2.16204
2.14494
2.15038
2.1413
2.15378
2.14952
2.15465
2.15157
2.14226
2.16066
2.1712
2.16375
2.17957
2.16458
2.14428
2.14898
2.1483
2.16862
2.1905
2.2036
2.18664
2.1915
2.20797
2.21654
2.23844
2.23764
2.2489
2.22062
2.23198
2.24882
2.26447
2.26722
2.29424
2.30214
2.28455
2.2959
2.30841
2.29932
2.28783
2.2802
2.27719
2.24872
2.27192
2.28305
2.31014
2.30271
2.29207
2.30048
2.28796
2.27303
2.27188
2.24558
2.22168
2.2241
2.21781
2.23521
2.23156
2.22576
2.23705
2.20052
2.20537
2.16877
2.19638
2.16434
2.18225
2.18151
2.1833
2.19812
2.18444
2.17787
2.18513
2.18583
2.21184
2.20146
2.22797
2.21698
2.22557
2.23316
2.207
2.20084
2.18973
2.16755
2.1859
2.18547
2.16741
2.16905
2.1813
2.18469
2.15672
2.15014
2.15268
2.14704
2.17168
2.14135
2.12908
2.09426
2.08699
2.0749
2.04543
2.03433
2.04518
2.03028
2.03785
2.05692
2.06427
2.06372
2.04835
2.0269
2.00723
2.00857
2.02436
2.02909
2.03978
2.06256
2.08111
2.08723
2.08699
2.09845
2.08578
2.0942
2.09049
2.08447
2.04363
2.03359
2.04847
2.052
2.0316
2.04212
2.04885
2.05112
2.04788
2.03255
2.02192
2.0488
2.04322
2.04056
2.05448
2.03971
2.03586
2.05859
2.06862
2.07328
2.04866
2.06963
2.0116
2.02985
2.01267
2.0099
1.99237
1.9986
2.01381
2.01992
2.0252
2.0266
2.041
2.03552
2.03129
2.00668
2.01118
2.01811
1.99755
1.96977
1.99122
1.9893
1.99677
1.99143
1.99842
2.01031
2.01478
2.03046
2.04779
2.06829
2.06504
2.05801
2.0744
2.08251
2.0812
2.03917
2.04917
2.05406
2.04546
2.06294
2.05081
2.07419
2.05919
2.07353
2.06632
2.08499
2.10659
2.09632
2.12138
2.13974
2.14029
2.14161
2.15532
2.17657
2.18805
2.21262
2.20793
2.21274
2.2057
2.22883
2.21805
2.2254
2.22509
2.18794
2.20609
2.21562
2.19423
2.1975
2.20808
2.18352
2.17466
2.1644
2.16513
2.19428
2.17747
2.1832
2.185
2.1724
2.19678
2.18049
2.1588
2.17333
2.16949
2.1647
2.17215
2.16731
2.16186
2.14989
2.13884
2.11647
2.14714
2.12522
2.13339
2.11747
2.14428
2.1451
2.15083
2.15605
2.1671
2.19048
2.18615
2.20026
2.21321
2.20909
2.21482
2.17364
2.16538
2.16835
2.18709
2.20317
2.2131
2.23944
2.2231
2.20818
2.19446
2.21358
2.1932
2.21559
2.19533
2.18157
2.19945
2.17534
2.17771
2.18144
2.18871
2.18054
2.16449
2.15716
2.15235
2.14438
2.13226
2.12968
2.12623
2.11604
2.11274
2.1193
2.12691
2.10984
2.10284
2.13009
2.12101
2.11364
2.08584
2.09685
2.08194
2.07407
2.07999
2.05865
2.05205
2.0822
2.08623
2.08157
2.11044
2.1267
2.15372
2.15003
2.1512
2.16472
2.17837
2.20017
2.21701
2.19413
2.19003
2.19041
2.2007
2.1964
2.16222
2.18297
2.18623
2.18338
2.2268
2.23054
2.19847
2.20604
2.20343
2.21048
2.21023
2.20156
2.1921
2.20347
2.22292
2.20667
2.19102
2.19823
2.20354
2.17042
2.16554
2.15337
2.15231
2.16334
2.18051
2.17739
2.18904
2.17305
2.14765
2.15887
2.14886
2.19125
2.19979
2.19943
2.21223
2.21913
2.2339
2.22004
2.22148
2.18563
2.2124
2.211
2.1977
2.16363
2.20631
2.22509
2.22546
2.22062
2.22868
2.21752
2.22061
2.23195
2.24095
2.24686
2.23128
2.23419
2.2089
2.20684
2.2101
2.22181
2.22874
2.25998
2.26668
2.25302
2.21802
2.2203
2.23466
2.2188
2.19537
2.17379
2.19964
2.19742
2.19333
2.18295
2.1924
2.22514
2.2351
2.26043
2.2485
2.25111
2.22278
2.22763
2.21839
2.23951
2.24054
2.24063
2.2441
2.23994
2.23509
2.26224
2.28162
2.28069
2.29378
2.28521
2.26951
2.25882
2.28002
2.29325
2.30226
2.31298
2.33759
2.31609
2.32472
2.3261
2.32677
2.29774
2.31292
2.30263
2.29857
2.30801
2.32105
2.34623
2.33168
2.35283
2.35718
2.34451
2.34523
2.34495
2.33893
2.33216
2.2977
2.28447
2.27785
2.28967
2.27879
2.2819
2.30362
2.31627
2.30765
2.28337
2.29627
2.29566
2.31564
2.29437
2.29002
2.30085
2.30916
2.31522
2.34384
2.33343
2.33823
2.3017
2.31739
2.32031
2.34737
2.34596
2.34183
2.34758
2.35072
2.31958
2.29289
2.31636
2.34179
2.31607
2.32617
2.32019
2.32903
2.28074
2.2667
2.23789
2.21704
2.2149
2.19846
2.19173
2.16982
2.16984
2.19175
2.21144
2.21069
2.23236
2.25394
2.2646
2.26885
2.24031
2.23475
2.23296
2.22385
2.23221
2.24404
2.23049
2.22714
2.22455
2.23288
2.23365
2.23735
2.24471
2.25029
2.25357
2.27125
2.28013
2.27442
2.26074
2.2486
2.26947
2.2583
2.23537
2.26434
2.25944
2.26969
2.25485
2.24308
2.24151
2.24877
2.24273
2.2627
2.26359
2.26898
2.27861
2.26477
2.25012
2.24575
2.25834
2.244
2.22435
2.2285
2.21935
2.23287
2.2087
2.20491
2.2118
2.21754
2.22963
2.22591
2.22415
2.2317
2.22291
2.20209
2.18527
2.21331
2.20963
2.19302
2.23056
2.24547
2.24861
2.24985
2.22998
2.22594
2.23394
2.25377
2.23954
2.23154
2.2357
2.27443
2.24065
2.23638
2.24654
2.22917
2.21232
2.19993
2.21159
2.20572
2.22375
2.20085
2.20179
2.20132
2.18752
2.188
2.18222
2.17938
2.18127
2.16075
2.1603
2.16831
2.15865
2.13952
2.13279
2.15489
2.15362
2.16037
2.17479
2.15082
2.17614
2.1506
2.15197
2.16737
2.16273
2.14013
2.11946
2.14827
2.14194
2.13698
2.13273
2.15481
2.15791
2.16597
2.1875
2.20968
2.19592
2.19467
2.18844
2.15308
2.14311
2.13671
2.14309
2.10836
2.1075
2.11101
2.12298
2.11177
2.12215
2.1191
2.12025
2.10501
2.09915
2.11803
2.1269
2.12086
2.07954
2.07506
2.09254
2.09868
2.11906
2.10706
2.12149
2.12854
2.11714
2.13475
2.11889
2.14794
2.16064
2.16692
2.1549
2.16901
2.15615
2.14118
2.14048
2.15464
2.11446
2.11786
2.12905
2.11617
2.08832
2.10925
2.07314
2.08483
2.09069
2.07576
2.07929
2.08078
2.11427
2.1178
2.1128
2.12228
2.13288
2.15906
2.1574
2.15724
2.16686
2.17728
2.18362
2.18303
2.16596
2.16429
2.14493
2.15794
2.18613
2.1748
2.16478
2.17382
2.15877
2.11497
2.12849
2.12989
2.11953
2.11226
2.112
2.09206
2.08512
2.07665
2.09095
2.10112
2.13354
2.12775
2.13754
2.13753
2.14318
2.15614
2.11005
2.12688
2.1213
2.12034
2.1107
2.13198
2.12854
2.11381
2.14905
2.1148
2.1258
2.14216
2.12987
2.13338
2.10892
2.08374
2.11577
2.13503
2.13331
2.12413
2.12911
2.11217
2.10506
2.06757
2.09684
2.09606
2.10818
2.14168
2.13985
2.14352
2.13007
2.14073
2.14469
2.16869
2.1865
2.17354
2.16765
2.15319
2.13662
2.12536
2.11443
2.10666
2.11733
2.1103
2.11123
2.09824
2.08122
2.08411
2.08667
2.08959
2.10885
2.10765
2.10834
2.10886
2.11182
2.08984
2.08165
2.08444
2.09184
2.08567
2.1073
2.07983
2.09696
2.07418
2.03729
2.01842
2.00887
1.99696
2.03416
2.02541
2.06601
2.03982
2.01439
2.03577
2.03997
2.0418
2.04118
2.00956
2.01864
2.03423
2.03469
2.04204
2.03059
2.00138
2.00206
2.0076
1.9943
2.00273
1.98939
1.97568
1.97803
1.97441
1.98098
1.97882
1.97839
1.95157
1.97487
1.96173
1.97753
1.96233
1.96542
1.98267
1.98303
1.99021
1.97761
1.98177
1.97317
1.96936
1.9614
1.9568
1.93588
1.94001
1.96627
1.94961
1.96918
1.96004
1.97299
1.96521
1.97673
1.94287
1.94514
1.93147
1.92393
1.93067
1.94044
1.91566
1.91327
1.91548
1.91198
1.92876
1.94775
1.94781
1.93158
1.931
1.90705
1.92089
1.9331
1.94062
1.94534
1.93929
1.96243
1.97798
1.98117
2.00626
1.9913
2.00622
2.02792
2.03037
2.05199
2.03768
2.03292
2.05259
2.04199
2.01007
1.97897
1.99593
2.00057
2.01666
2.01861
2.03011
2.00289
2.01289
2.0015
2.0027
1.99475
1.98823
1.96716
1.97386
1.95932
1.95052
1.95606
1.96092
1.94159
1.93884
1.9438
1.94668
1.93262
1.95375
1.9552
1.93305
1.91783
1.91383
1.89421
1.89768
1.89355
1.89666
1.89218
1.89085
1.88284
1.88482
1.88536
1.89901
1.90043
1.91043
1.92799
1.89881
1.90847
1.89565
1.90764
1.90356
1.87009
1.87263
1.8575
1.88152
1.89116
1.86027
1.88038
1.8652
1.87299
1.86055
1.87999
1.87888
1.87052
1.87209
1.89165
1.89229
1.90639
1.9358
1.90886
1.93998
1.95542
1.97301
1.97375
1.9847
1.99837
1.98238
1.9833
1.99724
2.00493
2.01806
2.03408
2.01386
1.99623
2.01911
2.01122
2.00951
2.00702
2.00449
1.99235
1.98903
1.99852
1.98239
1.9756
1.9787
1.9781
1.97552
1.98101
2.0015
2.00655
2.00446
1.99402
1.98223
1.98919
1.98409
1.9797
1.97104
1.98529
1.99729
2.00727
1.98936
1.99861
1.99937
1.97572
1.96732
1.94253
1.96698
1.95206
1.9311
1.92453
1.92415
1.93273
1.95163
1.95904
1.91677
1.93404
1.93776
1.95141
1.98015
1.95614
1.95701
1.96956
1.97589
1.97775
1.98641
1.9855
1.99371
2.00711
1.99095
1.98397
1.9923
2.00747
1.99984
2.00618
2.03866
2.02708
2.03511
2.02546
2.02468
2.00061
2.00969
2.02553
2.03253
2.0001
1.99513
2.00335
2.01923
2.02745
2.00228
1.989
2.00969
1.97681
1.9845
1.99438
1.97268
1.98675
1.97249
1.98465
1.97938
1.97344
1.97363
1.97974
2.00381
2.03157
2.02092
1.98991
2.01143
1.99949
2.00454
2.02095
2.02277
2.00333
1.98762
1.98957
1.98234
2.00038
2.00274
1.99504
2.01688
1.998
1.98502
1.98001
1.96981
1.95163
1.96262
1.95787
1.99088
1.98066
1.96559
1.96175
1.97473
1.96839
1.99284
1.9875
1.99015
1.99457
1.99688
1.9981
1.99466
1.98824
1.98413
1.97606
1.97099
1.97233
1.98399
1.9856
1.98375
1.9716
1.97467
1.98221
1.99985
2.0099
2.00953
1.99925
1.99236
1.98362
1.98329
1.97103
1.98275
1.97437
1.96765
1.97019
1.96251
1.94154
1.96507
1.96471
1.95966
1.95658
1.96413
1.95081
1.94687
1.95358
1.94735
1.96726
1.96284
1.97554
1.9571
1.96716
1.95001
1.9516
1.95038
1.96086
1.94809
1.95487
1.95167
1.95637
1.93328
1.91711
1.90766
1.89591
1.9241
1.93174
1.94307
1.93597
1.95061
1.96393
1.97305
1.96593
1.96575
1.9573
1.96676
1.94954
1.95709
1.94452
1.93701
1.91877
1.90981
1.91228
1.91574
1.92212
1.93308
1.91381
1.89619
1.8941
1.864
1.85496
1.87376
1.85906
1.84596
1.82002
1.82076
1.80997
1.80716
1.79534
1.79436
1.78152
1.76598
1.79063
1.7869
1.79747
1.79173
1.79183
1.80112
1.80836
1.8062
1.82381
1.82687
1.84244
1.84426
1.83045
1.84718
1.83157
1.83228
1.85457
1.84332
1.82328
1.82588
1.84793
1.85055
1.85548
1.86922
1.863
1.86188
1.85163
1.84738
1.82797
1.81923
1.81793
1.82809
1.85145
1.83679
1.82277
1.80746
1.80872
1.82252
1.83147
1.8504
1.84527
1.82471
1.82789
1.83226
1.83904
1.83936
1.84192
1.84945
1.84839
1.84645
1.8632
1.87395
1.87826
1.89321
1.90743
1.89839
1.90694
1.89237
1.89561
1.87283
1.8663
1.88607
1.89589
1.89133
1.89938
1.88903
1.91352
1.90592
1.89186
1.89279
1.88697
1.88809
1.87752
1.88366
1.89376
1.86995
1.87348
1.87909
1.88303
1.87926
1.87034
1.86382
1.8654
1.88795
1.88947
1.90256
1.89989
1.89064
1.91239
1.92231
1.90288
1.91674
1.92117
1.90734
1.90953
1.88962
1.89697
1.90885
1.9221
1.91761
1.92969
1.92933
1.93244
1.92866
1.92964
1.91635
1.92918
1.92748
1.92804
1.90648
1.91004
1.93249
1.93047
1.92398
1.92173
1.93666
1.92891
1.92104
1.95503
1.95273
1.97272
1.99035
1.99286
1.99145
1.98229
1.97366
1.98067
1.96062
1.97281
1.94573
1.97347
1.96705
1.98088
1.9874
2.01517
2.02941
1.98339
1.99088
1.98329
1.98976
1.98948
1.99701
2.01705
1.98279
1.98488
2.00018
2.00061
2.00731
2.01237
1.99817
1.99598
2.00129
2.00086
1.97935
1.97156
1.97798
2.00703
2.01501
2.01199
2.00317
1.98353
1.99137
1.98893
1.99732
2.01881
2.00553
2.02174
2.02024
2.01598
2.0121
2.00502
2.00837
2.01654
2.00305
1.97962
1.97337
1.98016
1.98266
1.98848
1.98764
1.97712
2.00495
2.03024
2.01039
1.9986
1.99077
2.00064
1.98496
2.00558
2.01543
1.99113
1.97055
1.98457
1.99271
2.01577
2.0109
2.01701
2.01097
1.99036
2.00462
2.00797
2.0055
1.9839
2.00433
1.97935
1.99405
1.98545
1.99885
1.99862
1.98858
1.98962
1.99354
1.97862
1.9564
1.97207
1.93224
1.94923
1.94345
1.94773
1.94344
1.95315
1.94147
1.95003
1.93332
1.90354
1.90304
1.9225
1.92021
1.94119
1.9332
1.94267
1.94384
1.95042
1.95143
1.9325
1.9378
1.9528
1.9605
1.93142
1.94461
1.94787
1.94048
1.94182
1.92092
1.93463
1.91339
1.92259
1.95186
1.94969
1.95939
1.94692
1.94194
1.95645
1.94626
1.95296
1.95734
1.94411
1.92543
1.92888
1.93255
1.91046
1.90944
1.91098
1.91563
1.92509
1.91488
1.92081
1.92098
1.91752
1.92599
1.9138
1.92572
1.92245
1.92207
1.92032
1.91394
1.91691
1.93328
1.95614
1.96406
1.92992
1.93638
1.95459
1.96176
1.97774
1.9628
1.9652
1.95304
1.94782
1.95272
1.95929
1.94698
1.94922
1.96366
1.98689
1.97842
1.96933
1.9508
1.94334
1.96113
1.99255
1.99451
2.00272
2.00695
2.02433
2.0202
2.01721
2.05369
2.0574
2.0684
2.06805
2.07661
2.06737
2.0588
2.04198
2.05892
2.0825
2.06749
2.06471
2.08244
2.06775
2.08431
2.08014
2.10206
2.07384
2.06607
2.04225
2.06371
2.06873
2.09426
2.07717
2.08774
2.10164
2.09535
2.08528
2.059
2.04709
2.0702
2.07507
2.07212
2.06186
2.03383
2.0424
2.05137
2.0441
2.03989
2.03535
2.02835
2.02896
2.03518
2.05379
2.04147
2.08651
2.08248
2.08163
2.08138
2.07411
2.06841
2.0757
2.08164
2.05765
2.04856
2.053
2.03917
2.05019
2.04728
2.05
2.0448
2.04716
2.06473
2.04676
2.05906
2.04528
2.04206
2.06358
2.09591
2.05959
2.07614
2.0496
2.0643
2.02399
2.0165
2.00846
2.04452
2.04169
2.04454
2.0522
2.07092
2.06261
2.06668
2.07423
2.0689
2.08714
2.10354
2.12269
2.1132
2.09837
2.12394
2.12568
2.13895
2.13514
2.11203
2.10628
2.10043
2.10034
2.11771
2.10774
2.10972
2.09937
2.09669
2.13959
2.14863
2.11398
2.07596
2.06182
2.06297
2.07247
2.08364
2.09627
2.09032
2.10841
2.09131
2.06249
2.07625
2.066
2.07111
2.03163
2.0304
1.99778
1.97594
1.97457
2.00145
2.00199
2.03674
2.05221
2.0461
2.03454
1.99668
2.01723
2.02443
2.03153
2.03293
2.01536
2.01785
2.01214
1.99121
1.97902
1.97832
1.99423
2.01526
2.02037
2.02066
2.0109
2.00657
2.02095
2.03039
2.0263
2.05444
2.05261
2.05488
2.05201
2.02055
2.05626
2.0689
2.08172
2.10088
2.10416
2.10838
2.11738
2.13269
2.12696
2.14705
2.13675
2.12995
2.14332
2.14927
2.1462
2.1328
2.13457
2.11303
2.10429
2.10736
2.12092
2.14853
2.12349
2.13049
2.13639
2.12684
2.13751
2.15317
2.17054
2.15186
2.18872
2.17957
2.1649
2.16071
2.15215
2.16033
2.15927
2.15314
2.13494
2.14801
2.09671
2.09701
2.10582
2.10263
2.10678
2.11483
2.12719
2.11477
2.1384
2.1094
2.09943
2.10879
2.07278
2.08795
2.08861
2.07408
2.07113
2.07922
2.07015
2.10152
2.07813
2.08135
2.06853
2.07533
2.08385
2.11221
2.10941
2.13879
2.1435
2.14427
2.12507
2.135
2.11853
2.11655
2.12863
2.14987
2.16106
2.1585
2.16957
2.19474
2.17752
2.18292
2.18163
2.18428
2.18454
2.18908
2.1654
2.15881
2.15321
2.15335
2.14891
2.1574
2.14117
2.14421
2.14224
2.14325
2.1445
2.13994
2.13424
2.13572
2.13693
2.13634
2.15436
2.13017
2.14245
2.14967
2.16426
2.13967
2.1344
2.13509
2.12885
2.09812
2.10342
2.08792
2.10335
2.1146
2.11404
2.11237
2.09472
2.11837
2.13325
2.12567
2.10471
2.1061
2.10539
2.10408
2.11555
2.10883
2.10718
2.09561
2.09278
2.07702
2.09941
2.10297
2.1041
2.08477
2.09231
2.08667
2.06608
2.07036
2.05284
2.07011
2.04761
2.03378
2.04581
2.02222
2.03467
2.02648
2.06175
2.05577
2.05575
2.06517
2.04914
2.04967
2.05488
2.04791
2.04035
2.04521
2.0289
2.01747
2.02106
2.01377
2.02936
2.01127
2.02515
2.00936
2.04058
2.04366
2.01857
2.05135
2.03673
2.01703
2.01373
2.01576
1.98909
1.98419
1.97654
1.9892
1.983
2.00507
2.00602
1.99374
2.0171
2.0153
2.02675
2.03176
2.03655
2.02115
2.02005
2.01308
1.99984
1.99958
1.98776
1.96979
1.96958
1.95996
1.96283
1.97853
1.98648
1.99671
1.98267
1.9793
1.99758
1.99009
1.97604
1.99117
1.97671
1.96538
1.98635
1.98643
1.95251
1.96522
1.97126
1.9792
1.96403
1.99637
1.99917
2.0112
1.99968
1.99966
1.99853
2.01761
2.01653
2.02791
2.03639
2.02236
2.02917
2.02427
1.99828
1.99872
1.99816
2.00123
1.97885
1.97246
1.98022
1.98845
1.96668
1.96654
1.96267
1.9567
1.93033
1.89107
1.93431
1.94337
1.93424
1.92172
1.91022
1.88651
1.88772
1.88922
1.90108
1.9048
1.89415
1.90838
1.91778
1.90242
1.91222
1.90859
1.89873
1.89059
1.89965
1.8967
1.88557
1.89469
1.92366
1.90449
1.90402
1.87359
1.85407
1.83306
1.82935
1.84163
1.83888
1.82521
1.85418
1.83283
1.81496
1.80172
1.81199
1.82377
1.81271
1.79925
1.8214
1.81676
1.82526
1.83104
1.82779
1.80232
1.79125
1.79998
1.8075
1.81282
1.82378
1.81596
1.80766
1.82441
1.83643
1.82032
1.82386
1.81937
1.8206
1.80766
1.79389
1.80133
1.81272
1.8141
1.80301
1.82487
1.82743
1.82674
1.83263
1.8304
1.82181
1.80412
1.78765
1.79799
1.78996
1.77869
1.78704
1.78984
1.79925
1.80845
1.7986
1.82137
1.81326
1.80138
1.81866
1.82674
1.81146
1.81176
1.82993
1.84612
1.8626
1.88172
1.88301
1.8979
1.90057
1.89092
1.8987
1.8718
1.86869
1.86601
1.87831
1.88328
1.89161
1.88357
1.88958
1.89589
1.91825
1.89898
1.8853
1.87839
1.90298
1.90171
1.93156
1.91648
1.92343
1.90143
1.91639
1.93543
1.93532
1.94284
1.94187
1.94004
1.92124
1.93303
1.94997
1.95452
1.96895
1.97268
1.97844
1.95344
1.96808
1.96153
1.9754
1.97388
1.97469
1.97241
2.00191
1.98636
1.97062
1.97476
1.95775
1.97064
1.95315
1.96364
1.96411
1.97209
1.98639
1.9989
1.97462
1.97293
1.96471
1.96999
1.98385
1.95296
1.96249
1.97287
1.98148
1.99855
2.01994
2.00075
2.00194
2.01077
1.99559
1.99838
1.97142
1.95801
1.96598
1.96274
1.95965
1.95844
1.94486
1.94556
1.9204
1.94009
1.92957
1.91962
1.93024
1.9135
1.94064
1.93194
1.92411
1.92587
1.93699
1.93382
1.94518
1.92965
1.93427
1.94439
1.95144
1.9407
1.94512
1.97307
1.9766
1.96857
1.94273
1.94822
1.94888
1.94579
1.98617
1.98095
1.95571
1.96865
1.96894
1.97408
1.96152
1.97122
1.97995
1.97897
1.96513
1.96328
1.95626
1.9688
1.96507
1.9707
1.98411
1.9907
1.99434
1.97968
1.97772
1.9802
1.97761
1.95454
1.98191
1.95034
1.95214
1.97584
1.96184
1.9646
1.94093
1.94161
1.93872
1.96221
1.95828
1.94625
1.95953
1.95544
1.93225
1.93994
1.92787
1.96713
1.98218
1.98787
1.94962
1.97361
1.94595
1.95474
1.95346
1.93515
1.94647
1.93689
1.96198
1.936
1.91536
1.91387
1.94002
1.93272
1.92479
1.94015
1.93472
1.92608
1.93402
1.92705
1.96007
1.96398
1.97158
1.96862
1.98127
1.97974
1.99271
1.9898
1.98113
1.95914
1.93761
1.95239
1.93065
1.91517
1.92439
1.94009
1.91815
1.93974
1.93669
1.95142
1.93466
1.93134
1.92807
1.92479
1.91991
1.90693
1.91763
1.90883
1.92246
1.91071
1.91695
1.91268
1.93641
1.93854
1.93608
1.92857
1.91139
1.92731
1.93653
1.92785
1.9379
1.93731
1.94214
1.93448
1.94727
1.94626
1.95978
1.94807
1.93514
1.93637
1.93889
1.94397
1.91876
1.93892
1.94981
1.93844
1.94734
1.95621
1.95292
1.95911
1.95138
1.92678
1.928
1.92094
1.92387
1.94076
1.94195
1.94889
1.94804
1.95296
1.95146
1.97042
1.9562
1.95617
1.95623
1.97582
1.961
1.95995
1.94801
1.94121
1.95891
1.99871
1.99766
2.0235
2.03001
2.03069
2.02201
2.02669
2.04366
2.03992
2.03658
2.02112
2.02268
2.0434
2.05003
2.07249
2.07408
2.10131
2.09909
2.08893
2.06204
2.07101
2.05275
2.06253
2.0784
2.08636
2.08056
2.09735
2.09167
2.10746
2.11341
2.12256
2.11265
2.1153
2.11308
2.12426
2.10857
2.1288
2.15088
2.13044
2.10184
2.10528
2.10096
2.09991
2.0911
2.0964
2.0865
2.08689
2.09044
2.07482
2.09394
2.1191
2.11996
2.13159
2.13219
2.09765
2.12302
2.11299
2.09641
2.10279
2.10154
2.09567
2.06862
2.07196
2.08047
2.07589
2.11238
2.11016
2.13173
2.1054
2.12231
2.1029
2.0952
2.11706
2.1161
2.09486
2.0975
2.0715
2.07285
2.07861
2.08204
2.07394
2.07241
2.08236
2.06907
2.0455
2.05138
2.06423
2.07753
2.06178
2.08307
2.05848
2.04441
2.03346
2.01968
2.02823
2.01999
2.01003
1.98919
1.96763
1.96653
1.9784
1.96871
1.94925
1.95467
1.9674
1.95601
1.96435
1.98343
1.98708
2.03108
2.0215
2.04455
2.05397
2.07464
2.08318
2.099
2.08564
2.09216
2.09217
2.11102
2.10067
2.10457
2.11359
2.12084
2.11049
2.09531
2.10594
2.09245
2.11084
2.09663
2.09875
2.07658
2.05529
2.06375
2.04178
2.05139
2.0782
2.05493
2.06313
2.08918
2.06766
2.06273
2.06373
2.0752
2.09335
2.06861
2.04971
2.04389
2.03443
2.04819
2.04824
2.03458
2.01589
2.02739
2.05128
2.01664
2.0244
2.01779
2.00372
1.98927
2.00336
2.02165
2.05016
2.05303
2.0687
2.07736
2.10218
2.11292
2.08479
2.08277
2.09433
2.11431
2.09615
2.10932
2.10666
2.07417
2.08653
2.11442
2.11323
2.10672
2.11901
2.11497
2.11354
2.12846
2.15107
2.14388
2.11764
2.1253
2.12833
2.14739
2.15806
2.17197
2.17902
2.1934
2.19255
2.1943
2.19936
2.2019
2.18194
2.19148
2.20158
2.20966
2.18846
2.17672
2.16844
2.15797
2.17092
2.1508
2.1351
2.11875
2.11362
2.11683
2.13023
2.12431
2.1313
2.13363
2.12172
2.13488
2.14568
2.12947
2.1309
2.10201
2.11289
2.07992
2.0562
2.07086
2.07801
2.05595
2.06594
2.07433
2.06846
2.07802
2.08536
2.1155
2.11297
2.12994
2.10657
2.12541
2.11386
2.13917
2.121
2.10416
2.10358
2.09898
2.08229
2.06348
2.07103
2.04896
2.0448
2.04133
2.05606
2.073
2.05662
2.0601
2.06543
2.07674
2.08022
2.07993
2.12551
2.09567
2.10953
2.10826
2.08804
2.10025
2.11003
2.09682
2.09891
2.12044
2.10001
2.09774
2.09617
2.10533
2.05982
2.05893
2.03583
2.0426
2.0296
2.01914
2.0063
2.03343
2.04904
2.04968
2.05424
2.05956
2.07143
2.05443
2.04222
2.03185
2.03208
2.0028
1.99835
2.00303
1.99753
1.99415
1.97373
1.96209
1.93046
1.95496
1.96362
1.9465
1.95968
1.98935
1.98737
1.99422
1.95373
1.95341
1.95942
1.96306
1.95213
1.94469
1.9495
1.97647
2.00074
2.0273
2.0155
2.01956
2.03056
2.03743
2.04153
2.02818
2.02417
2.03601
2.02554
2.02423
2.01329
2.01286
2.02476
2.05622
2.04908
2.06071
2.0683
2.06815
2.08962
2.06288
2.04104
2.04098
2.0382
2.0468
2.03774
2.02916
2.0379
2.03724
2.07084
2.06084
2.05744
2.04688
2.03064
2.04342
2.00205
2.0166
2.0206
2.01052
2.01028
1.9951
2.01222
2.01753
2.03564
2.0079
2.01955
2.00337
1.98993
1.98326
1.97268
1.96884
1.97337
1.96229
1.95948
1.9929
1.98245
1.991
1.9731
1.97411
1.96069
1.96394
1.95257
1.98222
1.98741
1.97324
1.95617
1.95688
1.97337
1.96271
1.94752
1.979
1.96722
1.97665
1.98474
1.99444
1.97592
1.99779
2.00224
2.00733
2.00029
2.00561
1.99884
2.0009
2.00058
1.99404
2.00114
2.00007
2.02462
2.00959
2.00603
2.01163
2.01539
2.05058
2.06636
2.05663
2.07264
2.06372
2.05861
2.06167
2.07684
2.08111
2.09302
2.0983
2.09472
2.09108
2.09613
2.1146
2.11559
2.13217
2.10445
2.10227
2.09256
2.08589
2.08169
2.08547
2.09081
2.09303
2.07862
2.07977
2.10476
2.10555
2.09768
2.09876
2.12199
2.12983
2.12271
2.12247
2.13951
2.11648
2.11428
2.13039
2.12914
2.13025
2.10821
2.12507
2.11894
2.14242
2.14635
2.15753
2.14776
2.15581
2.17819
2.19115
2.16433
2.18897
2.23548
2.20842
2.20012
2.16494
2.16155
2.17947
2.18496
2.18293
2.19496
2.19498
2.20655
2.20417
2.18663
2.20301
2.21249
2.20716
2.20297
2.23036
2.19682
2.21693
2.21363
2.20469
2.19128
2.20456
2.2229
2.22217
2.21399
2.19828
2.20285
2.16746
2.16334
2.15693
2.16182
2.15557
2.1671
2.1498
2.19323
2.19243
2.18333
2.15716
2.14138
2.14361
2.12152
2.1361
2.11647
2.10266
2.1085
2.09372
2.09248
2.06806
2.07339
2.07246
2.08746
2.07547
2.07531
2.08426
2.04838
2.03384
2.03116
2.04195
2.06363
2.04466
2.04201
2.01346
2.0534
2.05757
2.06387
2.07682
2.02448
2.0458
2.04905
2.05331
2.05721
2.04389
2.04352
2.04993
2.08456
2.09561
2.07913
2.06797
2.0675
2.06801
2.06534
2.06346
2.08393
2.08527
2.08867
2.07895
2.08273
2.1017
2.08473
2.07826
2.05924
2.04648
2.03285
2.03561
2.02944
2.03501
2.0141
2.02797
2.02188
2.02085
2.01722
2.02463
1.9946
2.01626
2.00281
2.01487
2.02877
2.00763
2.03201
2.02474
2.02274
2.00313
1.98019
1.99643
2.01894
2.01147
2.00196
1.99127
1.99872
2.03597
2.02172
2.0258
2.02333
2.00938
1.99188
2.02118
2.04489
2.04492
2.03558
2.05295
2.06181
2.04699
2.01847
2.03253
2.03702
2.03531
2.05631
2.06595
2.05718
2.05641
2.05298
2.03237
2.03603
2.01924
2.05646
2.05019
2.04124
2.05458
2.07413
2.089
2.09372
2.12787
2.10566
2.11814
2.09136
2.084
2.08306
2.09519
2.08003
2.06371
2.07637
2.07932
2.11652
2.10054
2.11561
2.09512
2.13009
2.103
2.1573
2.13159
2.14526
2.12758
2.10047
2.08592
2.08835
2.07096
2.0812
2.09919
2.08498
2.10911
2.11158
2.09464
2.10566
2.08055
2.07932
2.09762
2.08931
2.09042
2.11169
2.11025
2.09084
2.09018
2.07764
2.0746
2.06669
2.0765
2.06419
2.05537
2.05694
2.01786
2.00462
2.02044
2.00982
2.02453
2.01071
1.99648
2.0128
2.01286
1.99741
2.00535
2.00855
1.99638
1.99638
2.01359
2.01589
2.02541
2.03952
2.03832
2.03738
2.03946
2.04254
2.06461
2.07014
2.05512
2.05024
2.04255
2.04081
2.08831
2.07191
2.03404
2.04412
2.03339
2.02029
2.04061
2.03047
2.03888
2.04592
2.04685
2.044
2.03632
2.04723
2.01871
2.02126
2.01657
2.0259
2.0146
1.99066
2.01424
2.00149
2.00256
1.98649
2.00168
2.00581
2.03216
2.02405
2.01571
2.02194
2.03154
2.03587
2.03791
2.01959
2.02117
2.00041
1.99546
1.98869
1.99201
2.03023
2.04113
2.05191
2.0422
2.03222
2.02567
2.04174
2.03541
2.02725
2.00265
1.98788
1.98248
2.00176
2.01637
1.97948
1.99863
2.00733
1.98652
1.97274
1.97266
1.97178
1.97873
1.97609
1.97069
1.95016
1.97133
1.96998
1.97009
1.98744
1.96949
1.97319
1.97617
1.96175
1.98279
1.94478
1.9634
1.95642
1.95117
1.94561
1.93726
1.94151
1.9472
1.92676
1.9383
1.92693
1.93118
1.90936
1.90358
1.89447
1.90197
1.89825
1.88744
1.88169
1.87951
1.86807
1.88724
1.89479
1.89699
1.90665
1.90111
1.91116
1.91506
1.93478
1.93722
1.94641
1.93679
1.93201
1.9195
1.92539
1.92906
1.93331
1.93839
1.96948
1.95148
1.94971
1.94908
1.95769
1.96538
1.96828
1.96239
1.96393
1.96349
1.95639
1.94544
1.92372
1.91274
1.93456
1.94415
1.93675
1.92371
1.91834
1.91952
1.92973
1.91716
1.91289
1.89361
1.91178
1.90629
1.92248
1.91192
1.90948
1.92529
1.91758
1.93895
1.96194
1.9498
1.93698
1.93513
1.94179
1.91016
1.89836
1.8883
1.91331
1.93908
1.94766
1.94445
1.94963
1.96524
1.94758
1.94883
1.95508
1.95022
1.96938
1.96725
1.95348
1.93938
1.93837
1.92908
1.91108
1.91234
1.90847
1.90328
1.90562
1.915
1.89641
1.91084
1.9153
1.93804
1.94316
1.89807
1.92499
1.90064
1.91946
1.92322
1.9699
1.97038
1.94775
1.9627
1.93958
1.95197
1.93763
1.94627
1.96584
1.96106
1.9529
1.95613
1.96339
1.95276
1.9543
1.9717
1.9623
1.97818
1.95904
1.96107
1.96587
1.97904
1.97542
1.97717
1.98205
1.97714
1.95884
1.96001
1.96775
1.96024
1.95167
1.95186
1.93052
1.96667
1.94423
1.95292
1.98243
1.9865
1.96726
1.92937
1.93029
1.93817
1.91916
1.93391
1.92785
1.95411
1.95001
1.96712
1.97581
1.93469
1.9119
1.89325
1.91602
1.91347
1.9333
1.93012
1.94554
1.9849
1.96599
1.95394
1.94746
1.94333
1.94902
1.95016
1.95767
1.94329
1.93435
1.92952
1.94434
1.96007
1.97423
1.97689
1.96429
1.94677
1.94352
1.9319
1.94243
1.93309
1.96278
1.94625
1.96539
1.96133
1.95283
1.95206
1.97338
1.94464
1.94473
1.96287
1.96683
1.95399
1.96022
1.967
1.92306
1.96267
1.96422
1.99198
1.98351
1.97769
1.98738
1.98774
1.96023
1.95426
1.96006
1.97143
1.97423
1.975
1.98866
1.97347
1.95364
1.95015
1.93914
1.9604
1.95236
1.98334
1.96293
1.9736
1.95978
2.01097
1.98043
1.99141
2.01906
2.02152
2.00473
1.99984
2.0196
2.05145
2.05786
2.04378
2.0542
2.03539
2.03696
2.04533
2.04856
2.04984
2.05303
2.08617
2.07722
2.04447
2.04153
2.0356
2.03013
2.04186
2.03987
2.0481
2.06541
2.06094
2.05606
2.02723
2.03649
2.03434
2.01992
2.02727
2.02959
2.00931
2.01672
2.0353
2.04435
2.03155
1.99875
2.00923
2.02863
2.0119
2.00188
2.00044
1.97024
1.95907
1.94954
1.97482
1.97406
1.96836
1.96543
1.97191
1.96537
1.91755
1.90138
1.89876
1.90365
1.94085
1.93029
1.94908
1.93746
1.92005
1.92626
1.94249
1.92388
1.92519
1.9457
1.93117
1.92244
1.93538
1.92685
1.92871
1.92482
1.93453
1.92848
1.94717
1.91497
1.91863
1.933
1.9519
1.95095
1.94605
1.96195
1.96678
1.97249
1.95734
1.98151
1.96371
1.93788
1.93566
1.93524
1.91839
1.94322
1.92912
1.92976
1.91255
1.91198
1.91811
1.93208
1.92775
1.94987
1.95246
1.92906
1.94982
1.95641
1.94382
1.95411
1.96736
1.97137
1.94083
1.93363
1.9601
1.92472
1.91031
1.92964
1.93546
1.95049
1.94749
1.9083
1.92781
1.94063
1.9143
1.91601
1.91359
1.92683
1.90025
1.90196
1.89814
1.89093
1.87596
1.89728
1.89342
1.90399
1.87587
1.88369
1.8866
1.8537
1.85421
1.86334
1.8706
1.85852
1.85996
1.85803
1.86222
1.85645
1.84025
1.84407
1.85082
1.85398
1.87032
1.87916
1.87662
1.89254
1.87734
1.87961
1.8799
1.88204
1.86997
1.88477
1.87307
1.84341
1.84449
1.85638
1.85725
1.8634
1.84988
1.8639
1.84418
1.87068
1.86635
1.86082
1.86438
1.86801
1.86856
1.86183
1.84567
1.84353
1.84742
1.86526
1.87125
1.87486
1.87487
1.89168
1.8794
1.88116
1.88712
1.85382
1.86407
1.86719
1.85943
1.86569
1.8738
1.8576
1.82413
1.80547
1.81063
1.82969
1.85127
1.86333
1.86188
1.85534
1.88122
1.85986
1.85636
1.86951
1.87124
1.86954
1.86138
1.8714
1.87236
1.87538
1.88209
1.88153
1.88134
1.89439
1.88836
1.87098
1.87727
1.87663
1.88995
1.89424
1.85812
1.83774
1.81916
1.84249
1.84582
1.85343
1.87097
1.8817
1.86167
1.86391
1.83409
1.84172
1.85298
1.8345
1.83129
1.81731
1.8237
1.82434
1.81269
1.79928
1.79926
1.79769
1.80381
1.7861
1.77283
1.79829
1.79358
1.8002
1.80071
1.8107
1.82446
1.81177
1.80547
1.8193
1.83508
1.83475
1.81965
1.82167
1.85066
1.85168
1.84524
1.84035
1.82779
1.8194
1.80061
1.78213
1.79381
1.78169
1.81166
1.7905
1.79605
1.80257
1.8327
1.83825
1.83954
1.8339
1.83182
1.85492
1.8611
1.86122
1.87577
1.86454
1.8704
1.87609
1.84546
1.85739
1.85763
1.86429
1.86276
1.85067
1.86435
1.85168
1.86123
1.85993
1.84712
1.85362
1.83978
1.86245
1.85064
1.84334
1.82284
1.84011
1.83231
1.83274
1.85074
1.83544
1.86405
1.88067
1.86541
1.85968
1.82695
1.83097
1.81323
1.81503
1.8204
1.83161
1.8046
1.81291
1.82044
1.84878
1.86046
1.87351
1.85786
1.85832
1.86957
1.8613
1.85321
1.82417
1.82369
1.82397
1.82641
1.8384
1.84447
1.85688
1.87328
1.87204
1.86648
1.85185
1.82689
1.85461
1.86145
1.85621
1.88937
1.89136
1.90036
1.92471
1.93272
1.93141
1.92945
1.94584
1.91949
1.93229
1.94355
1.94138
1.93842
1.95425
1.93656
1.94848
1.97196
1.98594
1.96984
1.9779
1.97678
1.97199
1.9596
1.96143
1.92636
1.9179
1.9333
1.92814
1.90475
1.88693
1.89078
1.88716
1.89088
1.88208
1.88518
1.89338
1.93498
1.90703
1.91287
1.9071
1.89365
1.91694
1.91496
1.90235
1.93918
1.92346
1.89479
1.89652
1.90486
1.92611
1.91719
1.93013
1.93041
1.92629
1.93466
1.95709
1.92632
1.92748
1.95247
1.97693
1.97727
1.96801
1.96244
1.95399
1.96009
1.96778
1.97149
1.95935
1.97819
1.98698
1.99956
1.99377
1.96902
1.99556
1.95693
1.9404
1.94609
1.96074
1.96222
1.97397
1.95802
1.95438
1.96074
1.94545
1.95706
1.94103
1.94173
1.94522
1.97218
1.96252
1.96167
1.94625
1.95191
1.95477
1.95744
1.9722
1.97735
1.97736
1.92493
1.95078
1.92525
1.93161
1.93539
1.94618
1.95788
1.93082
1.94811
1.94808
1.96153
1.94675
1.96228
1.94168
1.95571
1.96619
1.97665
1.96904
1.95907
1.95587
1.96113
1.96957
1.98166
1.95934
1.97432
1.96847
1.97088
1.97291
1.97303
1.94805
1.94602
1.95759
1.97856
1.93259
1.91614
1.93692
1.91165
1.92017
1.91666
1.92191
1.91779
1.90645
1.91219
1.92468
1.93824
1.931
1.93072
1.94344
1.92862
1.90338
1.93494
1.97569
1.9814
1.98246
1.9759
1.96339
1.94658
1.9474
1.97193
1.97112
1.96072
1.95282
1.94637
1.95762
1.9663
1.94091
1.93712
1.97303
1.92528
1.9257
1.9798
1.96766
1.9592
1.96725
1.97039
1.97748
1.95355
1.94392
1.92495
1.93847
1.94412
1.94061
1.94424
1.92334
1.9249
1.91729
1.94149
1.9698
1.97268
1.97334
1.96215
1.99358
1.99805
2.02737
2.02445
2.04903
2.06453
2.05738
2.05732
2.06516
2.04224
2.02522
2.02223
2.01198
2.01106
2.03651
1.98925
1.98268
1.97012
1.99946
1.99038
2.0169
2.02417
2.02837
2.01331
2.00751
2.01133
1.99219
1.97439
1.96845
1.96088
1.97443
1.98675
2.00436
2.0152
2.0267
2.00274
2.02265
2.00442
1.95592
1.96435
1.95868
1.9485
1.93812
1.96431
1.94813
1.95493
1.93117
1.90345
1.88565
1.90381
1.91731
1.8879
1.90117
1.92412
1.92788
1.8979
1.91416
1.8921
1.87978
1.88186
1.87799
1.89463
1.88496
1.88422
1.9007
1.87721
1.88975
1.89345
1.90038
1.90941
1.91025
1.89339
1.88455
1.89076
1.90839
1.91133
1.91141
1.91571
1.90358
1.86252
1.89082
1.86743
1.88438
1.89011
1.88996
1.89101
1.88425
1.89753
1.92162
1.92996
1.92435
1.93013
1.93805
1.93787
1.92653
1.94484
1.9182
1.91038
1.88784
1.87294
1.8787
1.87454
1.87291
1.90016
1.89119
1.8854
1.90259
1.91716
1.9165
1.89347
1.90054
1.90095
1.88756
1.90999
1.93421
1.93835
1.96398
1.96126
1.95163
1.93998
1.94747
1.95159
1.9404
1.92464
1.90325
1.91359
1.91195
1.91185
1.91191
1.905
1.88641
1.88885
1.85276
1.84123
1.85215
1.86107
1.86341
1.87884
1.90588
1.9045
1.9159
1.95426
1.95368
1.94266
1.96262
1.93842
1.95317
1.91378
1.90925
1.90828
1.91026
1.89025
1.8868
1.90045
1.90832
1.89646
1.92131
1.91911
1.9137
1.91712
1.93048
1.94859
1.96757
1.97113
1.96513
1.97563
1.97271
1.93912
1.93105
1.93739
1.93219
1.94409
1.96591
1.9302
1.95282
1.97378
1.96171
1.94196
1.95052
1.9559
1.95753
1.95081
1.96318
1.96149
1.9869
2.02135
2.00893
2.03262
2.0427
2.05917
2.04003
2.04428
2.0402
2.02595
2.03068
2.00302
2.00228
2.01342
2.01454
1.98619
1.97492
1.99465
2.00136
1.97893
1.9458
1.93976
1.93014
1.92483
1.9511
1.93368
1.937
1.93537
1.93371
1.93367
1.93323
1.94803
1.95166
1.9642
1.97893
1.96078
1.9692
1.94652
1.95986
1.95917
1.94289
1.93775
1.94385
1.95738
1.95857
1.97713
1.95023
1.93751
1.91955
1.8934
1.89326
1.88071
1.90079
1.90584
1.90962
1.89434
1.91098
1.92138
1.9235
1.93252
1.93206
1.90665
1.88389
1.87663
1.87392
1.88859
1.86363
1.85968
1.85421
1.86648
1.84083
1.8575
1.86041
1.86195
1.84449
1.84403
1.86794
1.86547
1.86899
1.88508
1.87447
1.85611
1.85069
1.86088
1.85056
1.87251
1.87543
1.88606
1.87381
1.86311
1.86599
1.8837
1.85907
1.87697
1.89967
1.89518
1.88056
1.87415
1.86507
1.86756
1.87217
1.87652
1.85876
1.84708
1.88403
1.90023
1.89178
1.90042
1.89289
1.90911
1.90179
1.87883
1.88216
1.90466
1.90472
1.8986
1.90482
1.89232
1.91444
1.92506
1.93865
1.96362
1.93565
1.93561
1.93983
1.92702
1.91472
1.90504
1.92
1.9376
1.9412
1.95057
1.96071
1.95957
1.94442
1.92684
1.90954
1.92067
1.9337
1.93129
1.92908
1.92081
1.90534
1.91485
1.92535
1.91011
1.90773
1.92622
1.91999
1.89328
1.89591
1.88011
1.87754
1.89698
1.90526
1.89956
1.90903
1.92726
1.94974
1.94619
1.9718
1.95678
1.95248
1.93979
1.92846
1.92224
1.89434
1.89833
1.90655
1.92037
1.94586
1.92886
1.95692
1.95831
1.95735
1.98094
1.96467
1.95833
1.96239
1.97575
1.95493
1.94536
1.95733
1.96587
1.96478
1.95569
1.97834
1.96151
1.96139
1.95711
1.96122
1.95182
1.96282
1.94743
1.97012
1.97034
1.95371
2.00057
1.98226
1.99367
2.00472
1.99737
2.02664
2.00491
1.98407
2.01374
1.99339
1.97795
1.96087
1.96636
1.98133
1.99303
2.0279
2.01395
2.03972
2.0543
2.03363
2.046
2.01175
2.00974
1.98182
1.98695
1.97848
1.9479
1.93363
1.94304
1.95099
1.91772
1.91766
1.89778
1.91747
1.90063
1.91747
1.91075
1.87896
1.86487
1.88038
1.89873
1.90129
1.89214
1.881
1.8652
1.85212
1.85729
1.86299
1.87801
1.85265
1.8792
1.87101
1.90097
1.90128
1.8809
1.90004
1.9303
1.88697
1.90793
1.91652
1.90761
1.91772
1.91137
1.92526
1.93653
1.95457
1.93427
1.94494
1.9408
1.94421
1.94442
1.92737
1.91524
1.91277
1.94387
1.93694
1.9611
1.97507
1.943
1.92943
1.92552
1.92858
1.92174
1.93369
1.92443
1.90961
1.90343
1.91965
1.93072
1.94013
1.96852
1.97447
1.975
1.96081
1.9522
1.94738
1.94441
1.95373
1.96189
1.94273
1.9426
1.92511
1.92497
1.92952
1.9464
1.95122
1.92086
1.92066
1.9525
1.95702
1.95244
1.9661
1.98803
1.9826
1.98417
1.98889
1.99577
1.96915
1.97789
1.98968
1.97137
2.01399
1.99655
1.9712
1.96342
1.96246
1.97921
1.96855
1.97264
1.98263
1.99575
1.96896
2.01632
2.01846
2.00604
1.99432
1.99161
1.98591
2.01144
2.00526
1.9897
1.99857
2.02068
2.02545
2.01904
2.00121
2.0046
2.00232
2.01224
1.97986
1.98283
1.98568
1.98259
1.99632
1.99337
1.97619
1.96205
1.92908
1.92258
1.90276
1.88692
1.87189
1.86397
1.85495
1.84761
1.84543
1.8388
1.85544
1.83656
1.84811
1.85471
1.8505
1.85029
1.85539
1.84748
1.83574
1.83984
1.84206
1.84298
1.85184
1.84207
1.82478
1.81336
1.8198
1.80587
1.81057
1.78938
1.78885
1.79085
1.77473
1.75205
1.78391
1.76582
1.76402
1.75029
1.7474
1.77142
1.75877
1.72768
1.72507
1.71334
1.7206
1.70743
1.69461
1.67782
1.69967
1.69823
1.71223
1.69226
1.71739
1.70948
1.71969
1.72626
1.73002
1.75847
1.74029
1.75648
1.75252
1.7645
1.75737
1.7629
1.77322
1.78079
1.76901
1.79736
1.76807
1.76337
1.76937
1.78131
1.78735
1.80539
1.80194
1.78762
1.80106
1.77827
1.78789
1.76547
1.77759
1.79205
1.80077
1.78703
1.79103
1.79828
1.7751
1.77499
1.76241
1.77402
1.77216
1.7743
1.7665
1.77956
1.80972
1.81021
1.8151
1.84326
1.82602
1.82454
1.85352
1.83922
1.82888
1.81811
1.8368
1.84533
1.8474
1.85397
1.86859
1.86984
1.82863
1.82596
1.8311
1.85218
1.85158
1.85559
1.87713
1.87639
1.8761
1.89104
1.88307
1.8928
1.87638
1.87634
1.86174
1.87305
1.86569
1.88226
1.88865
1.87317
1.88051
1.89213
1.8964
1.89472
1.89601
1.9055
1.92488
1.91485
1.91054
1.89096
1.9148
1.93594
1.93073
1.93748
1.93543
1.92573
1.93258
1.93437
1.92686
1.96378
1.93771
1.95393
1.97462
1.97143
1.93882
1.94665
1.93324
1.93185
1.92189
1.91864
1.91468
1.89882
1.90466
1.92508
1.93223
1.93775
1.9114
1.903
1.91637
1.95229
1.93747
1.93868
1.94349
1.94334
1.94696
1.92596
1.95172
1.96172
1.9596
1.95737
1.96473
1.95528
1.94221
1.96164
1.93473
1.94678
1.94124
1.94588
1.95134
1.93399
1.93992
1.94439
1.95927
1.95195
1.94491
1.92607
1.90678
1.93313
1.92858
1.92433
1.92461
1.93013
1.95557
1.9565
1.95158
1.96286
1.95639
1.93438
1.94768
1.9455
1.94773
1.96816
1.96638
1.95798
1.99773
1.98853
1.97251
1.99628
2.00323
1.98936
1.98079
1.98459
1.98798
2.00057
1.99502
2.00748
2.0003
1.97078
1.95644
1.96683
1.97025
1.97962
1.95946
1.95705
1.96053
1.96975
1.95232
1.95142
1.95707
1.95128
1.96971
1.98473
1.9806
1.99496
1.98122
1.9589
1.96697
1.99677
1.99691
1.97171
1.98217
1.96999
1.97231
1.9632
1.96548
1.98026
1.95631
1.95315
1.94713
1.94514
1.93508
1.94358
1.94816
1.97144
1.96052
1.97294
1.96486
1.96292
1.96067
1.96184
1.94789
1.93292
1.95199
1.92823
1.933
1.949
1.92725
1.91706
1.93005
1.91519
1.95256
1.93224
1.91588
1.94674
1.9673
1.98076
1.98664
1.96793
2.01804
2.01127
2.00714
2.01127
2.00795
1.9991
1.99605
2.0115
2.01339
2.01854
2.00611
2.03024
2.05596
2.07036
2.07791
2.09147
2.08798
2.0936
2.10605
2.0974
2.12343
2.12104
2.11981
2.11241
2.13446
2.10812
2.12666
2.11929
2.13202
2.14007
2.13744
2.11797
2.13808
2.14315
2.12862
2.12295
2.15037
2.16491
2.16632
2.15961
2.13645
2.13407
2.14514
2.16404
2.15517
2.15437
2.15041
2.1707
2.18001
2.18718
2.18819
2.14276
2.14297
2.17482
2.17207
2.16445
2.19352
2.18166
2.18202
2.19166
2.17637
2.15665
2.14571
2.15484
2.14414
2.14185
2.13772
2.12401
2.11527
2.13116
2.11054
2.10498
2.1167
2.1241
2.13296
2.14217
2.1583
2.15009
2.13648
2.15034
2.15407
2.15632
2.16578
2.16419
2.15505
2.15256
2.17394
2.17869
2.16952
2.16741
2.14059
2.15957
2.17701
2.17817
2.15447
2.15029
2.15045
2.1548
2.15477
2.18474
2.19332
2.21162
2.2075
2.1678
2.1519
2.1409
2.15482
2.13984
2.15178
2.14112
2.12502
2.13588
2.11194
2.11771
2.11532
2.12318
2.11623
2.1083
2.11599
2.12523
2.1282
2.12358
2.15128
2.14689
2.15206
2.17786
2.18297
2.18101
2.15901
2.17098
2.1997
2.18349
2.19807
2.20585
2.19025
2.1833
2.18538
2.17257
2.13231
2.12329
2.16188
2.14642
2.14487
2.14338
2.15546
2.15363
2.14147
2.11661
2.13157
2.12701
2.1145
2.11113
2.09796
2.11072
2.11941
2.08626
2.1104
2.10484
2.12533
2.10319
2.11858
2.11984
2.10949
2.15679
2.09434
2.07944
2.0991
2.09065
2.10826
2.08865
2.09183
2.0596
2.05348
2.05047
2.06033
2.07876
2.07768
2.07974
2.11572
2.10578
2.12616
2.11839
2.11055
2.09554
2.07985
2.0848
2.08545
2.09547
2.08023
2.05991
2.06155
2.05519
2.06135
2.05836
2.07806
2.0819
2.08181
2.10761
2.12691
2.13247
2.14809
2.15966
2.1608
2.19257
2.1773
2.19032
2.17736
2.16251
2.1689
2.17153
2.14738
2.16559
2.15393
2.13291
2.1249
2.15599
2.13195
2.1045
2.12117
2.12431
2.13593
2.13042
2.13175
2.12255
2.12305
2.13739
2.1442
2.12169
2.10939
2.10311
2.07434
2.06609
2.05273
2.07693
2.06216
2.0458
2.03385
2.01984
2.02716
2.00001
2.0126
2.00449
2.00053
2.00416
1.99606
1.99893
1.98685
1.99396
2.01565
2.02918
2.00595
2.00773
2.02189
2.03512
2.0082
2.02187
1.99752
2.00012
2.00168
1.98951
1.97569
1.95329
1.92574
1.93601
1.91652
1.94354
1.9365
1.94834
1.94523
1.93338
1.96294
1.95679
1.96254
1.94814
1.952
1.94741
1.94404
1.9502
1.93497
1.92948
1.94183
1.93703
1.9261
1.92303
1.90313
1.89707
1.87268
1.86157
1.88637
1.8793
1.88603
1.86877
1.89301
1.89351
1.89387
1.86533
1.89096
1.90804
1.894
1.89442
1.89158
1.8924
1.88839
1.894
1.88444
1.90387
1.90804
1.85917
1.87928
1.87893
1.89651
1.91597
1.90387
1.90434
1.89536
1.88793
1.91247
1.90147
1.88983
1.90633
1.89996
1.91393
1.91087
1.93455
1.93758
1.94156
1.93984
1.94418
1.93636
1.93885
1.93752
1.92796
1.9103
1.94131
1.9235
1.92371
1.92305
1.89837
1.89643
1.8962
1.89499
1.89961
1.90561
1.90173
1.9038
1.90219
1.91123
1.92835
1.90701
1.88948
1.89253
1.91071
1.89701
1.89699
1.88814
1.89869
1.90431
1.92863
1.91002
1.91023
1.90131
1.91905
1.95018
1.91514
1.89138
1.89395
1.90441
1.90746
1.89579
1.89087
1.89222
1.89808
1.86814
1.88711
1.86633
1.89667
1.90381
1.89998
1.89462
1.89977
1.88447
1.89939
1.88984
1.87438
1.86378
1.85442
1.84498
1.83059
1.83662
1.84254
1.84458
1.85876
1.84677
1.85891
1.85623
1.85744
1.84137
1.82318
1.84539
1.84736
1.85929
1.84263
1.8561
1.86364
1.86615
1.84895
1.8641
1.88369
1.86206
1.88151
1.88708
1.87619
1.89726
1.88455
1.87895
1.88447
1.90048
1.93288
1.92999
1.92563
1.9304
1.92729
1.94003
1.93946
1.93828
1.93271
1.92659
1.93218
1.96386
1.93873
1.92294
1.93759
1.92954
1.9461
1.93183
1.92367
1.91889
1.92766
1.91606
1.94019
1.92615
1.93762
1.89802
1.89637
1.86925
1.87248
1.86347
1.85617
1.87712
1.88054
1.88758
1.89943
1.8889
1.88957
1.91074
1.90537
1.9193
1.94262
1.91614
1.9191
1.93314
1.944
1.94901
1.95837
1.93499
1.95069
1.93334
1.92997
1.93596
1.96187
1.96777
1.96481
2.00426
1.99431
1.99105
1.99928
2.00251
1.99609
2.01138
2.01747
2.04341
2.04068
2.00753
2.03237
2.02023
2.04373
2.02039
2.03461
2.0285
2.05631
2.03916
2.05131
2.0407
2.04035
2.05128
2.04222
2.03685
2.02501
2.0302
2.03099
2.04108
2.03967
2.02164
2.03709
2.03273
2.02054
2.04213
2.0395
2.04515
2.05077
2.0465
2.03386
2.0545
2.07764
2.07851
2.04422
2.05776
2.06129
2.0562
2.06803
2.03381
2.03509
2.01883
2.0161
2.01563
2.03009
2.02489
2.0207
2.01768
2.0304
2.0184
2.00227
1.99002
1.96992
1.98657
1.96513
1.98711
1.96434
1.96471
1.9586
1.9554
1.93349
1.9401
1.92717
1.93517
1.93908
1.94357
1.94533
1.92552
1.91598
1.92236
1.91431
1.91758
1.93855
1.96805
1.95435
1.93081
1.90127
1.88572
1.88427
1.88627
1.88041
1.89359
1.89614
1.88341
1.87415
1.86042
1.8377
1.83691
1.86222
1.83161
1.84089
1.82433
1.81233
1.82225
1.82107
1.8248
1.80155
1.79562
1.8091
1.80753
1.8249
1.7884
1.76953
1.74165
1.74875
1.73804
1.7419
1.74385
1.74162
1.73573
1.7204
1.73907
1.74091
1.74248
1.73029
1.71176
1.71578
1.70626
1.70258
1.6951
1.70334
1.70456
1.70626
1.71123
1.71723
1.73145
1.72451
1.74216
1.736
1.72601
1.71344
1.67209
1.65501
1.65109
1.6518
1.65019
1.6707
1.68545
1.69508
1.68093
1.6796
1.68139
1.66077
1.69913
1.70208
1.68487
1.72199
1.71364
1.73779
1.74827
1.73059
1.73801
1.74976
1.75388
1.75351
1.74374
1.75977
1.75736
1.7539
1.76257
1.75931
1.76444
1.78071
1.77578
1.7736
1.75724
1.73842
1.72394
1.7213
1.7247
1.72781
1.73344
1.73073
1.73002
1.72808
1.73327
1.7164
1.71331
1.68421
1.72141
1.73988
1.749
1.76772
1.76999
1.74557
1.74414
1.7577
1.75991
1.75106
1.7412
1.78161
1.75942
1.77618
1.77502
1.76611
1.79084
1.7843
1.78065
1.78097
1.7595
1.78428
1.79766
1.78959
1.78483
1.77674
1.77966
1.77471
1.77652
1.78261
1.78842
1.80579
1.80901
1.81711
1.82636
1.82019
1.79162
1.78393
1.75996
1.77224
1.76363
1.7938
1.77688
1.79352
1.77253
1.77862
1.76577
1.77645
1.7762
1.78794
1.79674
1.81738
1.82297
1.8238
1.83997
1.84616
1.82426
1.8251
1.83794
1.86135
1.84676
1.8512
1.81852
1.83146
1.81706
1.82198
1.82299
1.82786
1.81699
1.82902
1.85757
1.8389
1.86525
1.87609
1.88023
1.88456
1.90901
1.92059
1.91891
1.91416
1.91723
1.9084
1.90279
1.9327
1.95442
1.94098
1.9405
1.9478
1.95981
1.95681
1.95382
1.93039
1.95579
1.94091
1.95879
1.9563
1.96008
1.95024
1.95883
1.93315
1.93668
1.93136
1.91725
1.93712
1.91084
1.90672
1.92692
1.9266
1.93295
1.9372
1.92395
1.92286
1.90683
1.89523
1.88407
1.89486
1.88724
1.88035
1.8856
1.88292
1.87381
1.90082
1.89846
1.91357
1.9114
1.89728
1.90872
1.91954
1.91963
1.89134
1.87498
1.88995
1.90101
1.91328
1.9123
1.9075
1.9154
1.92263
1.91505
1.94237
1.93991
1.94339
1.96456
1.95171
1.95818
1.98376
1.97376
1.98137
1.9847
1.99298
1.97193
1.99857
2.02023
1.99336
1.99407
2.00248
1.98568
1.98644
2.00649
2.00288
1.99404
1.99912
1.96563
1.97426
1.98957
2.00914
2.01311
1.98149
1.9769
1.95168
1.94333
1.93522
1.92412
1.91336
1.89516
1.8883
1.88492
1.90679
1.88072
1.87684
1.88726
1.88351
1.8822
1.88917
1.89458
1.89673
1.89656
1.89077
1.87665
1.91206
1.90427
1.88916
1.88296
1.89351
1.89407
1.90302
1.896
1.89227
1.89646
1.90596
1.91631
1.92015
1.9176
1.91754
1.90478
1.89173
1.89598
1.87545
1.89152
1.89823
1.8729
1.89386
1.86595
1.86301
1.87878
1.88516
1.88498
1.87438
1.87861
1.86868
1.86353
1.85111
1.83982
1.84254
1.87557
1.87417
1.87315
1.84893
1.87585
1.89395
1.90137
1.89255
1.88292
1.89228
1.93468
1.94971
1.96392
1.94828
1.95546
1.96414
1.96191
1.98408
1.95076
1.96409
1.94348
1.96173
1.98714
1.95846
1.98647
1.97509
1.97293
1.9615
1.94659
1.94072
1.93182
1.91947
1.92726
1.93773
1.91773
1.91895
1.91232
1.91547
1.93085
1.93838
1.92769
1.9282
1.94415
1.94717
1.93861
1.92559
1.92601
1.9392
1.95026
1.96193
1.95055
1.95372
1.92254
1.91146
1.94159
1.97926
1.98361
1.96364
1.96135
1.96836
1.959
1.97226
1.96661
1.97806
2.00829
1.97757
2.00189
2.01949
2.00095
1.96803
1.9886
1.98009
1.98184
1.96138
1.97289
1.966
1.95052
1.9635
1.9712
1.96699
1.97363
1.98735
1.97557
1.95752
1.95352
1.97307
1.98949
1.98202
1.98218
1.99203
1.97683
1.98732
1.99493
1.98182
1.95358
1.95571
1.93664
1.93505
1.94538
1.95299
1.95031
1.97971
1.96477
1.99781
2.00704
2.0136
2.01033
2.02179
2.03338
2.03062
2.03066
2.02254
2.02904
2.02942
2.04827
2.02645
2.05494
2.05306
2.05924
2.04926
2.024
2.03997
2.01037
2.00405
2.02579
2.01421
1.98792
1.95612
1.95717
1.96439
1.96298
1.96035
1.96395
1.94789
1.94818
1.98782
1.95514
1.9691
1.97309
1.95842
1.9482
1.95505
1.97753
1.96198
1.97073
1.98847
1.99129
1.97537
1.98606
1.98504
1.98094
1.99157
2.0175
2.00378
1.99871
1.99339
1.98246
1.99193
1.98512
2.01102
1.98324
1.99605
1.98198
1.98891
2.00263
2.00851
1.999
2.0184
1.99857
2.01212
2.01262
2.00823
2.01229
2.02582
1.99065
1.98748
1.99605
1.98333
1.99049
1.97575
1.98045
1.97654
1.98129
1.96799
1.99133
1.99054
2.00472
1.97985
1.99469
1.96872
1.96031
1.98348
1.97752
1.98667
1.98495
1.99536
1.98421
1.96698
1.9589
1.96595
1.98074
1.98367
1.96226
1.96328
1.96361
1.97052
1.98481
1.98133
1.99111
1.99764
2.00862
2.0132
1.99741
2.03557
2.03235
2.03926
2.01446
2.00964
2.00979
2.00509
1.99124
1.98002
1.98947
1.99831
1.9866
1.97854
2.00444
2.00252
1.99903
2.00279
2.02803
2.0007
2.00384
2.01738
2.01553
2.0153
2.02066
2.0373
2.03694
2.0649
2.08632
2.08493
2.10309
2.09457
2.05033
2.06248
2.0821
2.07759
2.05799
2.07415
2.08054
2.05245
2.07778
2.10517
2.10912
2.10709
2.11201
2.07764
2.09516
2.09328
2.09143
2.09874
2.09427
2.09404
2.06286
2.07042
2.07435
2.08981
2.06729
2.06551
2.04793
2.02852
2.0373
2.04929
2.04052
2.04266
2.0567
2.05048
2.05579
2.0635
2.05277
2.04666
2.04729
2.04793
2.05743
2.03274
2.03961
2.0173
2.03702
2.00435
2.0257
2.01731
2.03262
2.01808
2.02134
2.0131
2.03708
2.04545
2.04511
2.04712
2.05401
2.07948
2.07727
2.08153
2.08226
2.08865
2.06128
2.05191
2.05555
2.05544
2.05115
2.05809
2.05548
2.06629
2.06466
2.06078
2.06386
2.05908
2.04882
2.05813
2.06181
2.06968
2.06301
2.06265
2.05658
2.05251
2.06069
2.07402
2.09812
2.10495
2.11884
2.13903
2.12017
2.14336
2.16022
2.15739
2.16025
2.15134
2.16494
2.18233
2.18213
2.15854
2.16682
2.16544
2.14906
2.15333
2.1768
2.18244
2.18461
2.18745
2.16603
2.15697
2.18155
2.14798
2.14864
2.18229
2.17801
2.16947
2.13553
2.15122
2.13464
2.13624
2.13912
2.11064
2.12594
2.10305
2.07886
2.09072
2.10058
2.09448
2.08407
2.06691
2.08678
2.07035
2.05563
2.04165
2.07798
2.08422
2.05498
2.05683
2.01958
2.05614
2.06546
2.05137
2.044
2.04553
2.08172
2.07894
2.0684
2.07656
2.08665
2.08058
2.04894
2.04635
2.03188
2.0445
2.05782
2.08461
2.10785
2.10901
2.11691
2.11498
2.12191
2.10234
2.10954
2.12339
2.13196
2.12741
2.13529
2.12819
2.12477
2.12017
2.11578
2.09038
2.09106
2.05685
2.05396
2.06683
2.0525
2.06658
2.07271
2.06857
2.089
2.07855
2.08007
2.06866
2.08231
2.08768
2.06945
2.07581
2.06554
2.07293
2.0777
2.06844
2.07498
2.1078
2.06554
2.06897
2.05478
2.03307
2.02106
2.02803
2.02861
2.03335
2.02684
2.00586
1.98597
1.9749
1.9776
1.95932
1.97088
1.99955
2.00766
2.02061
2.01352
2.01945
2.00317
2.0027
1.99681
1.98198
1.96509
1.97333
1.97532
1.97357
1.9914
1.98989
1.97968
1.98312
1.98479
1.97998
1.99218
1.95706
1.96587
1.95896
1.94755
1.93519
1.94968
1.9556
1.94529
1.94046
1.96861
1.93168
1.94492
1.96181
1.96476
1.96823
1.94393
1.96037
1.95219
1.94476
1.94136
1.96531
1.98743
1.9606
1.95515
1.96051
1.95939
1.96912
1.957
1.95275
1.95031
1.94752
1.93202
1.92267
1.9224
1.94322
1.94437
1.93711
1.94141
1.94338
1.92944
1.90843
1.90671
1.88993
1.90202
1.91271
1.91947
1.93294
1.91027
1.91794
1.90391
1.92713
1.92295
1.90498
1.90648
1.90372
1.89599
1.91128
1.8983
1.91696
1.91671
1.89715
1.91456
1.91556
1.90868
1.89058
1.89204
1.89218
1.88824
1.88666
1.87633
1.87808
1.88927
1.90958
1.91161
1.92663
1.90919
1.90875
1.92119
1.92742
1.9186
1.90036
1.89687
1.90473
1.90098
1.8768
1.87359
1.85114
1.86059
1.85332
1.85546
1.85022
1.86116
1.83707
1.84518
1.83442
1.86116
1.86341
1.85438
1.83804
1.83482
1.83296
1.81614
1.80974
1.82425
1.82097
1.81133
1.80574
1.8325
1.82781
1.80527
1.79564
1.80498
1.82655
1.83053
1.82544
1.83031
1.80563
1.80713
1.82123
1.81896
1.80555
1.82099
1.83324
1.85602
1.87011
1.87435
1.86935
1.85671
1.84143
1.84376
1.8097
1.81426
1.84161
1.84158
1.83161
1.83736
1.82528
1.83025
1.83674
1.85118
1.85755
1.87183
1.864
1.86004
1.86009
1.86339
1.84087
1.83625
1.84882
1.85086
1.86528
1.85576
1.85555
1.85761
1.84717
1.83907
1.8406
1.84802
1.84384
1.86939
1.86198
1.87642
1.88524
1.89109
1.90793
1.8993
1.89185
1.8914
1.86876
1.86877
1.87149
1.86536
1.87245
1.88564
1.87219
1.86291
1.87502
1.873
1.88303
1.86468
1.86184
1.86634
1.85706
1.86624
1.86596
1.85911
1.85812
1.86461
1.86506
1.84542
1.84408
1.83025
1.84611
1.84467
1.84408
1.86833
1.8535
1.84408
1.85231
1.84066
1.86526
1.88115
1.85946
1.89877
1.89527
1.89759
1.88713
1.87787
1.85622
1.86239
1.85789
1.86246
1.8721
1.86996
1.88899
1.89382
1.90758
1.91435
1.91209
1.90542
1.91123
1.93041
1.90848
1.92989
1.93601
1.93467
1.92511
1.93704
1.9564
1.94734
1.9573
1.95083
1.95493
1.9759
1.96405
1.96696
1.96975
1.96508
1.97212
1.9754
1.95961
1.97534
1.97085
2.00491
1.98763
1.99761
1.98633
1.99473
1.99834
1.97948
2.00232
1.98622
1.98249
1.95801
1.96981
1.95864
1.97334
1.97356
1.99196
1.98819
1.98173
1.97574
1.97494
1.97913
1.96655
1.94493
1.95687
1.97615
1.94958
1.93468
1.92853
1.92547
1.91892
1.92877
1.89196
1.88647
1.8741
1.87181
1.86047
1.86575
1.87023
1.88205
1.88485
1.86296
1.86755
1.85348
1.86188
1.86608
1.85836
1.84548
1.84607
1.85
1.83288
1.81737
1.80949
1.79093
1.83328
1.81314
1.82717
1.79267
1.79525
1.80184
1.79242
1.7736
1.80427
1.78187
1.78965
1.7837
1.78291
1.78932
1.77199
1.76838
1.77359
1.77498
1.7613
1.76084
1.76291
1.77213
1.77805
1.77662
1.77582
1.77509
1.7725
1.76217
1.78446
1.77098
1.76628
1.77285
1.75835
1.76991
1.76184
1.7798
1.79251
1.79149
1.78388
1.76823
1.7381
1.75597
1.77431
1.75877
1.77663
1.75424
1.75464
1.7514
1.73874
1.75573
1.7403
1.74354
1.73537
1.73392
1.73131
1.73662
1.71846
1.74184
1.74626
1.73593
1.73738
1.74104
1.74518
1.73609
1.75309
1.76111
1.78138
1.7718
1.76424
1.76619
1.758
1.76548
1.77039
1.75901
1.75926
1.76449
1.77209
1.78671
1.77796
1.81136
1.79631
1.79782
1.80177
1.81099
1.81375
1.81152
1.83273
1.8312
1.82216
1.82031
1.82543
1.81126
1.82648
1.81401
1.80246
1.80357
1.79937
1.80905
1.81627
1.84308
1.82317
1.82998
1.82532
1.82119
1.8263
1.83346
1.84927
1.84037
1.8537
1.85397
1.85765
1.82719
1.83547
1.83633
1.83707
1.85503
1.87929
1.89481
1.88696
1.86556
1.84405
1.84232
1.81122
1.80761
1.81997
1.8411
1.85565
1.83856
1.85227
1.84844
1.84047
1.82605
1.80785
1.80393
1.8151
1.82309
1.82432
1.84648
1.81793
1.83543
1.81788
1.79656
1.80168
1.82654
1.85027
1.84575
1.83661
1.83883
1.85216
1.83788
1.84273
1.85191
1.84748
1.85001
1.85884
1.8519
1.82983
1.80925
1.79168
1.79033
1.77935
1.77875
1.74899
1.77233
1.78677
1.78761
1.76826
1.7765
1.74572
1.75933
1.75179
1.75602
1.75037
1.75121
1.74726
1.73582
1.73188
1.74665
1.7327
1.74578
1.73441
1.74336
1.74505
1.7408
1.73649
1.74828
1.73023
1.73091
1.73339
1.71938
1.72104
1.71742
1.73178
1.73586
1.74539
1.73262
1.72151
1.71588
1.72571
1.72459
1.70773
1.72528
1.73101
1.73437
1.73724
1.73579
1.72741
1.71552
1.72512
1.72529
1.75624
1.74614
1.73109
1.72907
1.74119
1.71013
1.69273
1.70444
1.70081
1.70208
1.70418
1.6957
1.69292
1.70119
1.70921
1.70384
1.68934
1.69546
1.6646
1.69239
1.67375
1.6782
1.69236
1.71064
1.71712
1.73855
1.71773
1.71422
1.70804
1.69771
1.70958
1.69803
1.69808
1.72051
1.72689
1.71659
1.71895
1.70962
1.70823
1.69588
1.69844
1.68312
1.68266
1.69855
1.68808
1.68976
1.68252
1.69612
1.68204
1.67339
1.66561
1.68828
1.69253
1.69082
1.67086
1.6509
1.64973
1.66082
1.67739
1.6762
1.67199
1.66035
1.64752
1.65476
1.66641
1.67847
1.6831
1.68743
1.68413
1.6869
1.67254
1.66461
1.69063
1.71259
1.6999
1.70658
1.70223
1.70371
1.72313
1.73809
1.72557
1.73619
1.73931
1.74505
1.74328
1.76774
1.77262
1.77902
1.76188
1.75534
1.74128
1.73796
1.74562
1.73781
1.75294
1.75065
1.75923
1.74783
1.73923
1.76999
1.76246
1.75974
1.75063
1.73813
1.75455
1.74895
1.74729
1.7442
1.75897
1.75598
1.78016
1.75331
1.76246
1.7907
1.79389
1.78061
1.77018
1.80291
1.80488
1.79927
1.80483
1.81374
1.80867
1.81506
1.81957
1.81102
1.80622
1.77587
1.7962
1.79379
1.79154
1.79734
1.78996
1.80262
1.80519
1.80045
1.78739
1.80324
1.78386
1.76246
1.75189
1.75787
1.75114
1.74373
1.75361
1.73815
1.73544
1.73112
1.74925
1.75803
1.75217
1.76619
1.75277
1.76178
1.75971
1.76746
1.76814
1.76931
1.7769
1.74637
1.7604
1.7635
1.75887
1.75215
1.76554
1.74605
1.74291
1.75722
1.76656
1.76227
1.75429
1.75265
1.7426
1.73518
1.74208
1.7509
1.75313
1.74068
1.7496
1.74648
1.74129
1.72423
1.74704
1.72981
1.73863
1.75125
1.76455
1.74809
1.7522
1.74819
1.76113
1.74515
1.73281
1.73869
1.74225
1.72433
1.7182
1.71228
1.7263
1.70346
1.69089
1.68201
1.68625
1.67061
1.67428
1.67854
1.68394
1.67804
1.68902
1.6851
1.65631
1.65489
1.65298
1.6613
1.65208
1.65359
1.66901
1.65658
1.67024
1.66541
1.65907
1.66517
1.66718
1.6714
1.68084
1.65271
1.67351
1.66308
1.64859
1.67988
1.67396
1.67126
1.70306
1.68848
1.67821
1.67612
1.66457
1.64993
1.64836
1.64389
1.65571
1.6435
1.62401
1.64288
1.64316
1.6619
1.68056
1.67407
1.66709
1.66269
1.69066
1.66301
1.6737
1.67836
1.67071
1.66897
1.68401
1.6889
1.68832
1.67519
1.68256
1.68515
1.68156
1.69164
1.66979
1.67603
1.68082
1.66592
1.65918
1.6409
1.64809
1.64902
1.66775
1.65626
1.66072
1.66968
1.6776
1.68187
1.67696
1.68187
1.68381
1.67677
1.67531
1.69429
1.69698
1.69619
1.70173
1.68987
1.68946
1.70279
1.68792
1.69871
1.70487
1.70849
1.7049
1.70238
1.71954
1.7072
1.72598
1.71169
1.69429
1.70818
1.70552
1.71205
1.70619
1.7088
1.70172
1.70874
1.68599
1.68374
1.68681
1.68461
1.69273
1.69063
1.69499
1.69417
1.70168
1.6922
1.66794
1.68085
1.65864
1.65451
1.66047
1.64974
1.65445
1.66316
1.64443
1.63937
1.62885
1.65179
1.64782
1.63843
1.63643
1.64684
1.64473
1.64641
1.65686
1.66681
1.65407
1.61527
1.62935
1.62717
1.62028
1.61912
1.59986
1.59781
1.59652
1.59668
1.60451
1.5953
1.60902
1.60179
1.61178
1.60779
1.61442
1.61319
1.60692
1.61211
1.64588
1.63503
1.62867
1.61862
1.61059
1.60797
1.61722
1.60906
1.61725
1.62084
1.62875
1.6178
1.62941
1.64038
1.62344
1.61172
1.61549
1.61155
1.6236
1.62045
1.63194
1.62913
1.63854
1.63563
1.64098
1.62742
1.62536
1.6284
1.62061
1.63563
1.63886
1.66168
1.6462
1.6492
1.63902
1.65201
1.66514
1.69105
1.70136
1.70987
1.70038
1.72262
1.72653
1.71626
1.71381
1.71926
1.70531
1.71221
1.70694
1.7118
1.6889
1.69785
1.68422
1.68553
1.68107
1.67363
1.66553
1.65908
1.65423
1.63553
1.65149
1.64929
1.6267
1.65804
1.64772
1.65002
1.65457
1.65091
1.64789
1.64667
1.64443
1.64353
1.61984
1.61112
1.63195
1.62273
1.62834
1.63814
1.63343
1.64288
1.63306
1.65907
1.67177
1.65874
1.66167
1.64578
1.64845
1.6276
1.62776
1.63342
1.64673
1.63452
1.63575
1.63074
1.63964
1.63788
1.63658
1.63613
1.62294
1.60937
1.61858
1.60161
1.60265
1.6101
1.61059
1.63765
1.63408
1.61192
1.62809
1.62714
1.63543
1.62356
1.60911
1.61065
1.61836
1.62374
1.6168
1.62499
1.62485
1.63567
1.65291
1.649
1.6552
1.65802
1.66021
1.65149
1.66159
1.67063
1.67967
1.67918
1.67299
1.68394
1.68207
1.6799
1.67269
1.69701
1.7114
1.70783
1.69294
1.71288
1.71375
1.72119
1.70684
1.71263
1.71634
1.69826
1.70986
1.71685
1.71114
1.69729
1.69627
1.69889
1.70199
1.70323
1.70103
1.68984
1.67312
1.68555
1.69163
1.66121
1.66225
1.6612
1.65142
1.64681
1.67319
1.66094
1.67591
1.67394
1.66476
1.69345
1.69506
1.67728
1.6562
1.65112
1.63973
1.64457
1.64965
1.63224
1.62182
1.62457
1.61529
1.62212
1.6417
1.64909
1.65507
1.63228
1.62915
1.61963
1.59904
1.59048
1.58302
1.58098
1.59559
1.60395
1.6009
1.60875
1.60081
1.59569
1.59231
1.5855
1.5778
1.60282
1.60792
1.61511
1.60132
1.605
1.60469
1.62041
1.63617
1.64383
1.6386
1.63619
1.64403
1.64144
1.64137
1.655
1.6535
1.64209
1.63596
1.64144
1.6434
1.6496
1.64034
1.62412
1.63476
1.63595
1.65455
1.64321
1.64933
1.65139
1.68061
1.68824
1.69651
1.697
1.69063
1.69603
1.69268
1.68583
1.69385
1.67666
1.68087
1.69627
1.70466
1.72295
1.69078
1.69629
1.69823
1.71005
1.69391
1.68689
1.6925
1.68752
1.68979
1.67301
1.68342
1.66665
1.66509
1.69083
1.67567
1.6804
1.66322
1.6521
1.6556
1.65131
1.65228
1.63196
1.6201
1.60726
1.59916
1.6043
1.60608
1.60011
1.59467
1.60315
1.59784
1.61654
1.60811
1.61886
1.60037
1.60505
1.60853
1.60721
1.61717
1.60328
1.58652
1.60147
1.60383
1.61897
1.63136
1.63297
1.6383
1.63817
1.64339
1.63908
1.64707
1.64651
1.65571
1.64407
1.63791
1.63629
1.63625
1.63234
1.63127
1.63931
1.64022
1.64202
1.62339
1.63289
1.64913
1.63959
1.65713
1.64738
1.63996
1.63503
1.6281
1.63214
1.63409
1.63141
1.64269
1.64178
1.64105
1.62278
1.65469
1.64223
1.64079
1.63578
1.64253
1.6465
1.64211
1.6522
1.64323
1.64708
1.65681
1.66322
1.66637
1.6686
1.67068
1.66732
1.67824
1.6652
1.67068
1.68382
1.67889
1.69455
1.67154
1.66256
1.66002
1.63268
1.62281
1.62802
1.62545
1.64147
1.66514
1.65783
1.66542
1.6604
1.67618
1.67581
1.67151
1.65389
1.65706
1.64582
1.65459
1.65209
1.65217
1.63626
1.65966
1.6568
1.67766
1.68405
1.6771
1.67307
1.67537
1.65712
1.66269
1.64653
1.65106
1.64392
1.63922
1.65202
1.66032
1.65381
1.6623
1.6667
1.67509
1.66654
1.66128
1.64703
1.64558
1.62271
1.61698
1.62021
1.6195
1.62528
1.62799
1.64617
1.64632
1.64147
1.63995
1.63028
1.63371
1.6373
1.64094
1.64226
1.64261
1.65331
1.64114
1.65233
1.65369
1.65173
1.64754
1.66218
1.65566
1.65899
1.66559
1.66702
1.6717
1.65241
1.6534
1.66772
1.63541
1.65443
1.68419
1.68866
1.66711
1.65243
1.65288
1.65443
1.6549
1.65783
1.65641
1.64999
1.65784
1.66139
1.65812
1.66585
1.68095
1.69636
1.67985
1.68198
1.66694
1.68457
1.69667
1.68331
1.69438
1.7011
1.69087
1.6846
1.68048
1.70163
1.7109
1.70835
1.70361
1.70858
1.7063
1.69713
1.70386
1.73389
1.73323
1.75556
1.75133
1.73265
1.7167
1.73961
1.73141
1.74146
1.7383
1.74471
1.75661
1.73678
1.73759
1.72912
1.74285
1.73932
1.75033
1.73696
1.73362
1.74539
1.73715
1.7264
1.73512
1.75001
1.73751
1.75251
1.75873
1.76555
1.75742
1.75979
1.7576
1.74039
1.71512
1.71816
1.71663
1.71315
1.71401
1.72241
1.73938
1.72567
1.73297
1.72941
1.73367
1.73922
1.73944
1.71763
1.72328
1.72636
1.71899
1.70843
1.7185
1.70735
1.72439
1.72847
1.71186
1.714
1.70758
1.72555
1.71196
1.69979
1.70088
1.68585
1.69732
1.71346
1.71765
1.70671
1.7155
1.70256
1.70828
1.71641
1.71464
1.69518
1.72648
1.76107
1.76694
1.77295
1.76364
1.72646
1.75304
1.76079
1.76954
1.75414
1.72709
1.74486
1.74431
1.76315
1.7635
1.78929
1.75965
1.75032
1.74032
1.74079
1.74881
1.74399
1.74479
1.73903
1.73184
1.748
1.7258
1.73212
1.72404
1.73378
1.74124
1.72697
1.74158
1.73159
1.75654
1.76625
1.76306
1.7638
1.76314
1.75681
1.7409
1.75896
1.75442
1.76405
1.76453
1.75336
1.76948
1.78298
1.80313
1.80223
1.79782
1.77902
1.77558
1.765
1.75862
1.74902
1.73928
1.74103
1.766
1.75658
1.75565
1.73496
1.74616
1.75921
1.76569
1.7679
1.77186
1.75658
1.74905
1.72882
1.7275
1.72781
1.72098
1.72036
1.72553
1.75285
1.76124
1.78364
1.77714
1.77561
1.78776
1.78247
1.79921
1.79472
1.79559
1.77818
1.78928
1.79471
1.78053
1.79453
1.77896
1.76526
1.78341
1.81956
1.80448
1.84265
1.83368
1.8434
1.8434
1.84588
1.85031
1.855
1.85643
1.84125
1.82535
1.82522
1.82905
1.82162
1.82051
1.8189
1.82613
1.79942
1.78525
1.78716
1.75739
1.77311
1.78179
1.8008
1.80339
1.78555
1.78203
1.77754
1.76915
1.77261
1.77949
1.80183
1.80525
1.7964
1.78637
1.81597
1.81518
1.80424
1.78458
1.81652
1.81203
1.82182
1.81772
1.83142
1.8312
1.84609
1.83171
1.81645
1.82318
1.82336
1.83479
1.8468
1.83133
1.82655
1.80568
1.82405
1.81899
1.80617
1.80344
1.83148
1.84465
1.82881
1.8443
1.83269
1.81724
1.82679
1.8166
1.82697
1.83756
1.83878
1.82142
1.82331
1.81012
1.80195
1.7868
1.79711
1.78809
1.78972
1.76639
1.77677
1.76709
1.7619
1.76472
1.76002
1.74814
1.74657
1.76912
1.76119
1.76139
1.75027
1.77628
1.76357
1.75244
1.73547
1.73688
1.72049
1.74751
1.72333
1.73321
1.72991
1.71968
1.72358
1.73697
1.75144
1.75942
1.75944
1.74596
1.71404
1.72213
1.72124
1.72025
1.7111
1.70131
1.71443
1.73196
1.71784
1.7015
1.71347
1.70646
1.72711
1.70009
1.72194
1.71066
1.6987
1.71782
1.71893
1.71
1.6873
1.65244
1.66815
1.65986
1.6509
1.64855
1.66566
1.63417
1.65025
1.66509
1.67181
1.64989
1.64542
1.62606
1.63411
1.65878
1.63011
1.63305
1.61796
1.61657
1.60912
1.61548
1.60341
1.59633
1.61819
1.61232
1.61961
1.62542
1.63231
1.6254
1.65456
1.63434
1.64964
1.63186
1.66107
1.66204
1.6799
1.67833
1.67668
1.64965
1.68059
1.66701
1.66277
1.65107
1.64808
1.65671
1.64818
1.64743
1.64272
1.64374
1.65054
1.66247
1.66757
1.66404
1.65906
1.67102
1.67259
1.66122
1.65762
1.66972
1.6654
1.68467
1.69998
1.69638
1.6997
1.69565
1.69157
1.69545
1.67956
1.67842
1.681
1.67022
1.67944
1.67941
1.67073
1.6783
1.69497
1.69742
1.67664
1.69102
1.6961
1.69569
1.71017
1.69254
1.70031
1.69287
1.68598
1.67681
1.68205
1.68457
1.68761
1.68678
1.68206
1.68763
1.68788
1.68906
1.71258
1.7219
1.71909
1.70005
1.70908
1.71962
1.71544
1.73561
1.7184
1.7116
1.71005
1.71202
1.71684
1.70356
1.70099
1.69907
1.69178
1.69285
1.69245
1.70411
1.70757
1.71417
1.71178
1.71735
1.72363
1.72905
1.71139
1.71502
1.72397
1.73797
1.73515
1.7475
1.74279
1.73938
1.7395
1.73253
1.72515
1.73559
1.7373
1.73931
1.74463
1.75767
1.76122
1.7722
1.76986
1.77483
1.76987
1.75494
1.75297
1.75709
1.776
1.74601
1.73069
1.72153
1.73475
1.73626
1.73708
1.7293
1.74743
1.74193
1.73155
1.71501
1.73483
1.72431
1.74548
1.74757
1.7583
1.77287
1.76748
1.77645
1.76716
1.75677
1.77104
1.76821
1.79094
1.76078
1.75885
1.75832
1.7398
1.72102
1.7132
1.71284
1.73281
1.75142
1.7507
1.75491
1.74933
1.74119
1.72657
1.7248
1.72118
1.69708
1.70158
1.70237
1.72957
1.72751
1.72988
1.72055
1.70624
1.70799
1.70657
1.70091
1.7286
1.72912
1.7231
1.72681
1.74396
1.73167
1.72374
1.75992
1.74854
1.74408
1.76722
1.75142
1.75597
1.76894
1.76485
1.74772
1.76662
1.7562
1.7586
1.74376
1.72166
1.74376
1.71961
1.69617
1.69971
1.72672
1.70527
1.68523
1.68724
1.70864
1.7102
1.71414
1.69815
1.72554
1.70085
1.68307
1.6852
1.68093
1.66704
1.66515
1.66113
1.66384
1.65458
1.63809
1.6378
1.65537
1.64506
1.66133
1.6488
1.63158
1.62917
1.63051
1.63936
1.66333
1.6587
1.64998
1.64682
1.63997
1.61143
1.64107
1.64843
1.63512
1.65185
1.66847
1.65546
1.66015
1.67527
1.69695
1.68143
1.68637
1.70543
1.72802
1.71724
1.72105
1.7235
1.72418
1.72264
1.73809
1.73443
1.73401
1.72898
1.7101
1.70921
1.70949
1.70703
1.70905
1.69241
1.6739
1.66277
1.65087
1.66018
1.67034
1.6591
1.66818
1.66898
1.66802
1.68615
1.67213
1.66394
1.65153
1.64385
1.64903
1.65453
1.66579
1.67296
1.68588
1.69023
1.69924
1.70341
1.69715
1.67549
1.67541
1.65239
1.6731
1.67726
1.66958
1.67973
1.66868
1.68745
1.67323
1.66388
1.66901
1.67717
1.66971
1.67905
1.67905
1.67159
1.68157
1.70261
1.69423
1.68363
1.67366
1.66797
1.65395
1.65995
1.65207
1.66666
1.65213
1.64376
1.65687
1.64682
1.64745
1.64099
1.6479
1.64342
1.64397
1.64548
1.64302
1.63905
1.63866
1.66603
1.67965
1.67684
1.68393
1.68119
1.67065
1.69175
1.7114
1.71987
1.71188
1.71169
1.72042
1.73128
1.74865
1.75621
1.75283
1.75101
1.74874
1.73917
1.73461
1.73298
1.71708
1.7119
1.70332
1.68917
1.68848
1.68972
1.67253
1.67034
1.68419
1.70583
1.69849
1.69598
1.68745
1.69688
1.71341
1.7125
1.71768
1.7055
1.70777
1.72126
1.73519
1.73072
1.74244
1.77474
1.78285
1.78434
1.7779
1.78018
1.77916
1.77165
1.78307
1.79466
1.79093
1.76732
1.74464
1.74249
1.74968
1.74064
1.73457
1.72231
1.70289
1.72136
1.72141
1.71752
1.73239
1.72921
1.72596
1.72588
1.70505
1.70981
1.70729
1.71364
1.71415
1.70315
1.72964
1.72218
1.71618
1.72537
1.71267
1.72936
1.68598
1.69684
1.68959
1.69687
1.7028
1.71078
1.70702
1.74007
1.76006
1.76818
1.76306
1.73187
1.73775
1.74284
1.73089
1.71957
1.73744
1.73369
1.7398
1.72658
1.73911
1.7283
1.72505
1.73767
1.72585
1.70965
1.73276
1.71558
1.71642
1.71333
1.69582
1.71086
1.72263
1.72758
1.72455
1.73755
1.72037
1.68594
1.69581
1.69333
1.70177
1.71533
1.70648
1.71779
1.7106
1.71112
1.71531
1.72272
1.69234
1.70172
1.69792
1.69519
1.68217
1.69241
1.70448
1.70349
1.69785
1.71492
1.71809
1.73765
1.74111
1.74424
1.74397
1.73441
1.73648
1.71799
1.71996
1.72743
1.7467
1.74052
1.73256
1.73049
1.72711
1.73851
1.73503
1.73219
1.72927
1.74777
1.74391
1.74632
1.72649
1.72213
1.72407
1.72995
1.72475
1.71189
1.74025
1.73689
1.73544
1.74734
1.74279
1.74334
1.76719
1.77685
1.77312
1.76871
1.78371
1.7751
1.78579
1.77018
1.76454
1.77133
1.76973
1.75744
1.74305
1.74929
1.73706
1.74185
1.73262
1.73342
1.71346
1.70112
1.71686
1.71643
1.73108
1.72825
1.73738
1.72148
1.72792
1.73258
1.72997
1.73495
1.72949
1.73452
1.7142
1.72626
1.72147
1.71714
1.71674
1.72934
1.73269
1.73195
1.72172
1.73764
1.73087
1.72012
1.73388
1.69695
1.69319
1.70776
1.69642
1.69774
1.68225
1.68539
1.68172
1.67811
1.66825
1.66984
1.6629
1.66763
1.66142
1.66131
1.64644
1.64003
1.63341
1.6501
1.64491
1.66403
1.67135
1.65733
1.6477
1.66435
1.6619
1.65657
1.65678
1.66615
1.67221
1.6677
1.65832
1.65194
1.64805
1.64782
1.65009
1.64986
1.66648
1.68065
1.68669
1.67938
1.67751
1.69042
1.70707
1.70676
1.7044
1.71551
1.71606
1.71756
1.70804
1.72555
1.74536
1.7572
1.75495
1.76702
1.75672
1.72884
1.73136
1.71186
1.71505
1.72687
1.72538
1.72486
1.73102
1.75522
1.75323
1.7538
1.7734
1.76534
1.76706
1.75191
1.793
1.77897
1.79058
1.77371
1.78432
1.78936
1.78107
1.80864
1.8079
1.82445
1.81461
1.81624
1.83045
1.81662
1.83249
1.84278
1.84831
1.83682
1.81355
1.80669
1.82323
1.82483
1.83042
1.80372
1.81172
1.79168
1.7902
1.78747
1.78264
1.78338
1.79168
1.76173
1.77378
1.76156
1.76411
1.74243
1.74613
1.75632
1.7359
1.72716
1.72192
1.73556
1.72793
1.72334
1.74581
1.74828
1.75637
1.73649
1.73575
1.73784
1.73677
1.73559
1.73226
1.74304
1.74666
1.73499
1.74144
1.72995
1.73716
1.73712
1.72549
1.73839
1.74424
1.74593
1.74288
1.728
1.74029
1.73697
1.76242
1.77691
1.76085
1.75091
1.73538
1.71959
1.72786
1.73791
1.72682
1.71226
1.7121
1.6785
1.67582
1.68706
1.68871
1.6731
1.68405
1.68525
1.67057
1.68317
1.67823
1.663
1.66391
1.68949
1.67812
1.68761
1.6756
1.68035
1.66951
1.6549
1.64409
1.64216
1.65161
1.63885
1.6587
1.6643
1.64401
1.66276
1.6554
1.66322
1.67206
1.63721
1.64184
1.63493
1.65164
1.64304
1.64846
1.6565
1.65268
1.63006
1.64288
1.62889
1.64426
1.66134
1.62379
1.60988
1.61109
1.62182
1.62819
1.62437
1.63619
1.62246
1.61023
1.60249
1.61164
1.62234
1.6165
1.61654
1.61433
1.61261
1.60797
1.6095
1.6157
1.61038
1.60798
1.60371
1.6028
1.60764
1.6164
1.60682
1.58887
1.5983
1.5893
1.58275
1.58597
1.57896
1.57106
1.57127
1.56779
1.58467
1.57195
1.56885
1.56444
1.58297
1.57142
1.59342
1.59053
1.60023
1.60105
1.5792
1.57394
1.58817
1.58834
1.60121
1.6075
1.61546
1.606
1.60488
1.60301
1.60143
1.60238
1.59828
1.59178
1.59966
1.59153
1.58775
1.60661
1.60494
1.59753
1.59096
1.59534
1.59762
1.58977
1.5757
1.57777
1.58537
1.59059
1.587
1.58918
1.57888
1.5951
1.57393
1.58509
1.59167
1.59929
1.61513
1.6004
1.58605
1.59197
1.58455
1.59873
1.59785
1.58561
1.57667
1.59437
1.59555
1.58782
1.58268
1.60275
1.58124
1.58089
1.58007
1.58655
1.59827
1.59336
1.60658
1.60336
1.60473
1.61186
1.58401
1.60922
1.60505
1.62063
1.61131
1.62485
1.61426
1.62405
1.63925
1.64818
1.64335
1.63137
1.63554
1.64738
1.63504
1.62884
1.64853
1.64909
1.64166
1.64138
1.63035
1.63814
1.6324
1.63465
1.65279
1.6557
1.66232
1.66276
1.66274
1.65253
1.6723
1.67381
1.68831
1.69161
1.6941
1.68404
1.70977
1.70326
1.70857
1.69428
1.70907
1.70281
1.71504
1.70099
1.69977
1.70724
1.71099
1.72794
1.69984
1.69974
1.6977
1.70899
1.70883
1.71527
1.69992
1.70528
1.71158
1.6986
1.70097
1.70001
1.69437
1.68514
1.67203
1.67079
1.65574
1.65445
1.68313
1.65829
1.68054
1.66585
1.66899
1.68039
1.67717
1.68251
1.69026
1.70169
1.70133
1.6835
1.67791
1.65729
1.653
1.65256
1.6751
1.67147
1.6678
1.65777
1.65925
1.67318
1.66913
1.69213
1.68227
1.67613
1.66153
1.67933
1.69025
1.67506
1.67251
1.65922
1.65627
1.6561
1.65789
1.64427
1.64586
1.64876
1.64501
1.65144
1.64772
1.65255
1.63223
1.63858
1.61381
1.61555
1.63966
1.65446
1.64641
1.65371
1.67001
1.64265
1.63561
1.64169
1.6563
1.67303
1.67054
1.66019
1.67018
1.67529
1.68726
1.66843
1.66878
1.69187
1.6936
1.68789
1.70332
1.71798
1.71693
1.70639
1.70126
1.69982
1.70994
1.68913
1.67402
1.68106
1.66558
1.6863
1.69368
1.66463
1.66613
1.66097
1.66216
1.66703
1.66959
1.67156
1.68505
1.69056
1.68559
1.67426
1.67385
1.68623
1.67609
1.68994
1.6966
1.70323
1.678
1.69188
1.68715
1.70111
1.69337
1.69423
1.66995
1.6761
1.68051
1.69053
1.69674
1.70202
1.69441
1.69867
1.69749
1.71827
1.69522
1.70255
1.66892
1.68721
1.70095
1.71255
1.70946
1.7094
1.69773
1.69961
1.70436
1.69984
1.73204
1.72046
1.7254
1.72415
1.73244
1.72376
1.74642
1.76537
1.76798
1.79799
1.77697
1.77816
1.7737
1.77679
1.77211
1.74637
1.79017
1.78428
1.78038
1.7716
1.7563
1.75735
1.75523
1.75111
1.75616
1.73049
1.74109
1.74071
1.73966
1.7737
1.76124
1.74894
1.7366
1.71448
1.72495
1.70563
1.70383
1.70266
1.71765
1.72572
1.71736
1.7127
1.71959
1.73367
1.72606
1.71976
1.72064
1.72113
1.71366
1.72615
1.73257
1.73767
1.73151
1.71766
1.72524
1.71134
1.70139
1.67989
1.67799
1.66263
1.6627
1.67369
1.67974
1.66009
1.63831
1.64355
1.64718
1.65971
1.64948
1.6515
1.65408
1.66345
1.67494
1.65603
1.65879
1.66485
1.67387
1.67944
1.6961
1.69018
1.69756
1.67922
1.70277
1.71113
1.70171
1.71144
1.72381
1.71779
1.72349
1.7215
1.71538
1.70829
1.69606
1.70203
1.69587
1.70119
1.69835
1.70663
1.70016
1.70783
1.71264
1.68572
1.69425
1.68031
1.68993
1.69138
1.72239
1.72881
1.7306
1.72269
1.71043
1.73304
1.73053
1.72324
1.75961
1.7539
1.75811
1.75909
1.73686
1.74895
1.74174
1.73738
1.72553
1.70197
1.68652
1.71741
1.70892
1.7004
1.70735
1.7237
1.72164
1.7178
1.70909
1.72153
1.70883
1.71765
1.71998
1.70897
1.70173
1.69231
1.68125
1.69542
1.69952
1.69423
1.7094
1.71838
1.70789
1.7192
1.70163
1.68952
1.68791
1.71939
1.73306
1.74859
1.74508
1.74552
1.75981
1.75374
1.73424
1.7571
1.76915
1.7687
1.76953
1.76183
1.74241
1.72393
1.73461
1.73499
1.71128
1.70684
1.70791
1.71468
1.71883
1.70355
1.68733
1.68655
1.6745
1.68251
1.71159
1.70862
1.71876
1.71512
1.70009
1.71462
1.68683
1.68929
1.69133
1.69919
1.6918
1.67862
1.68096
1.67642
1.67527
1.66711
1.67659
1.67951
1.66004
1.6709
1.66353
1.67985
1.68596
1.6794
1.68319
1.66252
1.6839
1.68971
1.70972
1.71371
1.69069
1.69184
1.683
1.68516
1.6901
1.68175
1.71554
1.71622
1.70273
1.70419
1.7135
1.7096
1.69794
1.70045
1.69524
1.69959
1.70629
1.72359
1.73202
1.74395
1.74907
1.748
1.74361
1.73733
1.74032
1.72476
1.73033
1.73476
1.76389
1.76431
1.76957
1.76859
1.78267
1.77797
1.75116
1.76203
1.76292
1.76942
1.76889
1.76884
1.78166
1.77096
1.774
1.77363
1.78367
1.79038
1.78249
1.79557
1.77635
1.78772
1.76745
1.74869
1.73937
1.74547
1.75253
1.76413
1.79587
1.78554
1.79084
1.77954
1.77104
1.76566
1.77636
1.76801
1.79558
1.77371
1.7691
1.76866
1.77822
1.78707
1.78571
1.79288
1.78421
1.77672
1.76633
1.7749
1.79485
1.7768
1.78861
1.79616
1.8027
1.81183
1.80543
1.79253
1.76646
1.76622
1.75279
1.74172
1.72295
1.73022
1.73915
1.72764
1.7214
1.72481
1.73188
1.73064
1.7089
1.7232
1.71707
1.73324
1.73616
1.72703
1.70645
1.71878
1.72288
1.73407
1.73073
1.7136
1.7112
1.71796
1.72349
1.73677
1.75965
1.76802
1.79064
1.78978
1.7718
1.79308
1.803
1.81298
1.79786
1.80114
1.79005
1.79093
1.80123
1.77306
1.78594
1.77274
1.76685
1.75705
1.76439
1.75739
1.75654
1.76632
1.77685
1.77963
1.79781
1.81256
1.81533
1.8239
1.83062
1.82889
1.81964
1.83759
1.82839
1.80694
1.82129
1.81262
1.81554
1.78579
1.7654
1.75612
1.75766
1.77013
1.7947
1.7793
1.79423
1.77471
1.77963
1.77178
1.78411
1.79746
1.81001
1.82767
1.8234
1.84058
1.81493
1.83806
1.8306
1.82023
1.82224
1.80682
1.82063
1.8233
1.81441
1.8106
1.80576
1.78605
1.7921
1.79615
1.77782
1.78863
1.78589
1.79296
1.78954
1.79353
1.78665
1.78756
1.79104
1.82288
1.79129
1.79282
1.78491
1.79712
1.79201
1.79327
1.80185
1.78838
1.76878
1.7893
1.7667
1.75906
1.78449
1.79938
1.80527
1.82463
1.80629
1.83011
1.82682
1.82291
1.78626
1.78752
1.78345
1.80388
1.79895
1.78394
1.80128
1.80649
1.79416
1.8175
1.8136
1.83089
1.82976
1.81803
1.8143
1.82115
1.81144
1.82917
1.84246
1.84062
1.834
1.84114
1.84858
1.84735
1.86026
1.85404
1.88241
1.85458
1.85965
1.86361
1.85531
1.85729
1.85218
1.86682
1.86038
1.85918
1.86736
1.86274
1.85966
1.85007
1.85794
1.83811
1.86017
1.87178
1.87871
1.8821
1.87273
1.87774
1.88956
1.87126
1.89675
1.88437
1.87719
1.86782
1.85411
1.83333
1.84569
1.84378
1.85304
1.85588
1.84428
1.83139
1.85018
1.83588
1.83799
1.85473
1.83349
1.85645
1.85789
1.86374
1.87899
1.88478
1.88784
1.88488
1.86984
1.87093
1.87283
1.87383
1.85232
1.86597
1.89725
1.8921
1.89328
1.90929
1.88449
1.87736
1.88417
1.87713
1.87205
1.88503
1.8926
1.89422
1.88582
1.86444
1.8743
1.86129
1.85713
1.85732
1.87462
1.89397
1.89282
1.88893
1.88554
1.88442
1.89354
1.87211
1.86188
1.86078
1.86778
1.86624
1.85643
1.8725
1.86078
1.84635
1.85138
1.84307
1.87192
1.85788
1.86221
1.86376
1.83724
1.8279
1.84099
1.85281
1.88482
1.86895
1.85497
1.8719
1.88019
1.90149
1.88927
1.90353
1.86529
1.8905
1.8902
1.89713
1.88868
1.88182
1.87833
1.85739
1.88138
1.87462
1.87528
1.88825
1.90111
1.8949
1.90753
1.89983
1.89944
1.89389
1.896
1.90163
1.90072
1.90737
1.90144
1.88817
1.90339
1.87319
1.89184
1.88534
1.87932
1.90862
1.90552
1.90323
1.89815
1.92627
1.93363
1.94581
1.95728
1.94583
1.94614
1.95643
1.95247
1.93463
1.94826
1.93034
1.93731
1.9037
1.90825
1.89106
1.87396
1.84671
1.84086
1.86231
1.86692
1.87814
1.86022
1.86369
1.86473
1.86992
1.86994
1.85516
1.86534
1.85261
1.85265
1.85182
1.83457
1.85906
1.86636
1.87225
1.87594
1.87047
1.86665
1.84913
1.84026
1.83059
1.82582
1.82427
1.84197
1.82554
1.83142
1.84289
1.85119
1.84931
1.84857
1.84645
1.85443
1.84999
1.84118
1.85643
1.86319
1.86283
1.87567
1.88963
1.84452
1.83888
1.8511
1.88715
1.86189
1.85747
1.8419
1.83331
1.85113
1.85883
1.84726
1.84546
1.82573
1.84241
1.84166
1.83444
1.83098
1.8253
1.84681
1.82119
1.82539
1.8132
1.8042
1.79409
1.81554
1.8278
1.83134
1.81906
1.81795
1.8153
1.81663
1.83353
1.82951
1.82666
1.81866
1.82447
1.83215
1.83788
1.83928
1.83793
1.8582
1.84821
1.83117
1.83843
1.84155
1.8607
1.85275
1.85614
1.8561
1.83965
1.84675
1.87294
1.87485
1.85037
1.84161
1.86388
1.85535
1.87528
1.87149
1.86514
1.85447
1.82917
1.82479
1.83652
1.83044
1.84914
1.82496
1.82727
1.83148
1.83934
1.84021
1.8315
1.83728
1.87009
1.86487
1.87001
1.85258
1.86398
1.83237
1.83564
1.84114
1.85387
1.83886
1.84282
1.83103
1.84813
1.83805
1.84178
1.8379
1.84098
1.84841
1.82566
1.83621
1.84967
1.84988
1.84423
1.85203
1.85028
1.83952
1.82338
1.808
1.81176
1.81502
1.81274
1.81276
1.82304
1.83216
1.84179
1.83281
1.83316
1.83172
1.82165
1.79338
1.79942
1.7923
1.81198
1.8105
1.83305
1.8506
1.83193
1.84206
1.85232
1.84372
1.8203
1.82403
1.8272
1.82942
1.81478
1.83489
1.81108
1.82942
1.83805
1.84155
1.82917
1.81547
1.80738
1.80068
1.80077
1.79515
1.7801
1.78458
1.77436
1.77754
1.76872
1.7648
1.76887
1.79012
1.77681
1.75146
1.77526
1.75402
1.74785
1.75344
1.75048
1.76759
1.79387
1.78332
1.80369
1.7927
1.79859
1.8083
1.8135
1.81767
1.83057
1.80518
1.81238
1.81733
1.81512
1.80154
1.79097
1.7885
1.76112
1.73813
1.73405
1.7468
1.74447
1.73154
1.72604
1.72604
1.73894
1.70878
1.72657
1.72426
1.7249
1.7297
1.75294
1.76568
1.75367
1.76358
1.75684
1.77584
1.75786
1.77281
1.77052
1.7513
1.72428
1.73699
1.7136
1.69193
1.72002
1.73467
1.73127
1.71619
1.69849
1.72438
1.74197
1.74125
1.7419
1.72154
1.73382
1.72863
1.73957
1.74106
1.7685
1.74731
1.74603
1.7407
1.75457
1.74486
1.74374
1.73107
1.74586
1.73991
1.72894
1.73858
1.72857
1.72443
1.7293
1.73837
1.73903
1.76264
1.75949
1.76564
1.77902
1.78182
1.77866
1.77526
1.76412
1.75365
1.76579
1.76403
1.75063
1.76254
1.76669
1.77612
1.77835
1.7844
1.77358
1.76675
1.78491
1.76407
1.76689
1.76836
1.78662
1.79247
1.8043
1.78113
1.79728
1.78837
1.79382
1.7872
1.78771
1.78616
1.79742
1.79244
1.79857
1.80209
1.78759
1.78454
1.75932
1.76376
1.77785
1.79686
1.79004
1.79468
1.79577
1.78717
1.8027
1.79555
1.79833
1.80099
1.80597
1.80177
1.81493
1.78644
1.79043
1.77157
1.7718
1.79366
1.79295
1.79042
1.785
1.78583
1.79405
1.7819
1.74891
1.768
1.7466
1.75305
1.75743
1.7616
1.77655
1.76976
1.78286
1.7651
1.75499
1.72997
1.73239
1.72111
1.70578
1.70587
1.70068
1.69736
1.70675
1.72464
1.7041
1.71015
1.71038
1.71678
1.7091
1.71722
1.727
1.72565
1.7561
1.73816
1.73596
1.73081
1.74579
1.75652
1.74429
1.73804
1.74368
1.74896
1.72629
1.73715
1.70579
1.70529
1.72829
1.73759
1.70452
1.70862
1.7139
1.71387
1.68739
1.67899
1.67999
1.68866
1.67844
1.6822
1.67343
1.68049
1.69601
1.68188
1.71304
1.69078
1.68281
1.69396
1.70213
1.6732
1.68553
1.68584
1.69252
1.69759
1.68995
1.68092
1.66236
1.6835
1.66631
1.64834
1.64554
1.65227
1.64704
1.66384
1.66151
1.65878
1.65128
1.66505
1.63717
1.65027
1.65726
1.65931
1.64246
1.65293
1.65009
1.65529
1.66143
1.67922
1.66074
1.6694
1.66553
1.64222
1.65545
1.65204
1.65343
1.65834
1.66701
1.68576
1.6781
1.67077
1.69634
1.68488
1.67722
1.67091
1.66258
1.69207
1.69821
1.70439
1.70009
1.71064
1.71395
1.73647
1.7478
1.72412
1.72923
1.72332
1.7491
1.72604
1.73035
1.73619
1.7283
1.72472
1.72668
1.71805
1.75175
1.73501
1.73197
1.76724
1.75263
1.75188
1.74524
1.73864
1.73014
1.73205
1.72821
1.73131
1.74455
1.73007
1.73914
1.73155
1.74028
1.74877
1.75915
1.73798
1.75784
1.76216
1.77313
1.78235
1.76258
1.74495
1.74026
1.74968
1.75016
1.75124
1.7473
1.72301
1.72633
1.73055
1.72682
1.72591
1.73406
1.72134
1.71886
1.71722
1.70664
1.71096
1.70089
1.69771
1.69397
1.69235
1.68851
1.69455
1.68675
1.67251
1.69073
1.68483
1.68535
1.69102
1.69814
1.68674
1.67321
1.66563
1.65848
1.66642
1.65257
1.66995
1.66597
1.64742
1.65909
1.65651
1.64835
1.63862
1.65684
1.65533
1.66931
1.6659
1.66847
1.66747
1.68833
1.69306
1.68808
1.6499
1.63777
1.62658
1.66065
1.65308
1.65035
1.68975
1.68654
1.67779
1.64209
1.67124
1.65581
1.65129
1.64955
1.63525
1.62379
1.62119
1.62851
1.6479
1.63855
1.62573
1.61385
1.61402
1.62462
1.63084
1.66264
1.6677
1.67068
1.66212
1.66085
1.67265
1.67098
1.66783
1.68817
1.69786
1.67695
1.6757
1.70185
1.69305
1.7085
1.73224
1.74069
1.76126
1.73459
1.73917
1.74744
1.73726
1.75013
1.74239
1.72023
1.73466
1.72246
1.71146
1.72464
1.72872
1.73548
1.73695
1.75085
1.75834
1.74568
1.76393
1.75811
1.76356
1.7587
1.75027
1.74372
1.73558
1.71607
1.69914
1.72233
1.71681
1.70966
1.72958
1.73799
1.73764
1.73952
1.74739
1.7413
1.72639
1.72804
1.7173
1.71805
1.74502
1.71676
1.72887
1.7113
1.71376
1.71876
1.72083
1.70595
1.71337
1.72803
1.74836
1.75119
1.75481
1.76799
1.75276
1.74268
1.74649
1.74983
1.73802
1.71548
1.72326
1.73815
1.73211
1.75041
1.76178
1.76341
1.74106
1.74232
1.75699
1.78074
1.78276
1.78315
1.78381
1.76303
1.76148
1.76657
1.77684
1.76983
1.76722
1.76085
1.75385
1.75171
1.75915
1.75009
1.75527
1.74558
1.76166
1.74983
1.75641
1.753
1.73261
1.73789
1.74769
1.74219
1.73178
1.73785
1.73901
1.73825
1.7201
1.724
1.73451
1.69985
1.69641
1.70809
1.70407
1.71674
1.72822
1.74603
1.76037
1.77003
1.78226
1.77846
1.7453
1.74661
1.72311
1.72761
1.70337
1.7036
1.69016
1.70657
1.71267
1.71151
1.7122
1.71599
1.70546
1.70192
1.72247
1.71309
1.72145
1.707
1.71645
1.70528
1.71265
1.71669
1.73076
1.73436
1.74619
1.75842
1.72486
1.72517
1.7179
1.7428
1.72356
1.72773
1.72655
1.72141
1.71708
1.73394
1.72393
1.71881
1.72409
1.73737
1.72725
1.73471
1.71581
1.71158
1.71783
1.68676
1.68527
1.68494
1.67679
1.67607
1.67945
1.69635
1.6929
1.68956
1.68659
1.68486
1.69171
1.69709
1.71184
1.70991
1.67604
1.66484
1.64786
1.64176
1.62844
1.64765
1.62734
1.64305
1.65003
1.63773
1.6399
1.63185
1.63003
1.62848
1.63653
1.64611
1.62702
1.62115
1.61101
1.6102
1.60898
1.61537
1.59763
1.60502
1.59586
1.60081
1.58979
1.57619
1.57988
1.58002
1.58181
1.59332
1.58945
1.58718
1.57728
1.56791
1.59894
1.59515
1.60845
1.61065
1.61843
1.61761
1.60658
1.60215
1.613
1.57869
1.58534
1.58216
1.60083
1.59917
1.62352
1.61345
1.63746
1.63993
1.62356
1.62671
1.63878
1.62183
1.64504
1.65182
1.63911
1.61299
1.61206
1.6305
1.63476
1.64509
1.63192
1.6501
1.65062
1.63802
1.60597
1.58727
1.61701
1.62281
1.62599
1.6227
1.61615
1.60383
1.62802
1.63471
1.61909
1.62089
1.63941
1.62966
1.59964
1.60822
1.61748
1.6318
1.65819
1.64792
1.6387
1.62489
1.61963
1.63376
1.63127
1.63647
1.61881
1.62652
1.61894
1.62593
1.62705
1.6192
1.61305
1.61113
1.57854
1.57941
1.59062
1.58311
1.5927
1.6083
1.59656
1.61587
1.59457
1.60148
1.58663
1.57245
1.59532
1.59599
1.58531
1.59643
1.61342
1.60798
1.62015
1.60345
1.60937
1.63708
1.61587
1.64174
1.6373
1.65221
1.63853
1.64266
1.63997
1.65369
1.65105
1.6512
1.6538
1.64817
1.65543
1.65138
1.64605
1.64185
1.63482
1.62326
1.61056
1.62514
1.61995
1.61794
1.60906
1.61712
1.61628
1.60804
1.62271
1.61517
1.61889
1.5884
1.56928
1.58962
1.57705
1.58027
1.58684
1.57672
1.57967
1.5565
1.56162
1.55817
1.54293
1.54461
1.56434
1.54735
1.54784
1.55123
1.54725
1.55255
1.55984
1.5679
1.55157
1.57534
1.57013
1.58411
1.57313
1.58689
1.58584
1.57659
1.56705
1.56908
1.56089
1.5548
1.5524
1.53952
1.53874
1.56298
1.52852
1.52799
1.51536
1.53272
1.53292
1.54357
1.53618
1.5398
1.55053
1.54411
1.534
1.53362
1.53472
1.53691
1.53892
1.53742
1.54351
1.54072
1.54878
1.54001
1.52911
1.53144
1.51087
1.52937
1.53427
1.54945
1.53827
1.54515
1.52484
1.53915
1.54028
1.5311
1.53554
1.52412
1.54277
1.53805
1.5382
1.5213
1.54147
1.5488
1.54451
1.52994
1.54233
1.55901
1.51655
1.52567
1.53531
1.5194
1.5081
1.51452
1.51455
1.52007
1.53851
1.52895
1.53112
1.54419
1.56597
1.54572
1.53942
1.55053
1.55667
1.54714
1.55361
1.55749
1.55896
1.57493
1.57739
1.5611
1.56668
1.55929
1.57225
1.57235
1.57677
1.57736
1.56497
1.54266
1.57906
1.57345
1.5798
1.58581
1.58282
1.58095
1.58556
1.58895
1.57145
1.5818
1.56737
1.57288
1.57621
1.57892
1.57895
1.56907
1.56081
1.56245
1.57012
1.57449
1.59825
1.59009
1.59537
1.60473
1.59549
1.59004
1.57385
1.5629
1.5738
1.56087
1.58645
1.56695
1.5695
1.57609
1.56061
1.57261
1.58035
1.57495
1.55214
1.56419
1.56088
1.5729
1.5643
1.56342
1.56449
1.56918
1.56155
1.55835
1.56634
1.55955
1.54259
1.54454
1.56586
1.54593
1.57082
1.56772
1.5598
1.55155
1.57323
1.55745
1.56622
1.56296
1.57721
1.59767
1.59386
1.58632
1.60214
1.59322
1.6067
1.60746
1.6128
1.60066
1.60107
1.61461
1.61375
1.60077
1.60999
1.62079
1.61464
1.60621
1.59214
1.6045
1.60278
1.58318
1.59627
1.59419
1.60948
1.60164
1.6034
1.59871
1.6042
1.59428
1.5966
1.57936
1.57208
1.59366
1.58869
1.60349
1.61344
1.57927
1.59852
1.58851
1.60185
1.59491
1.61046
1.61644
1.61766
1.62337
1.62129
1.63652
1.60807
1.60453
1.5955
1.59557
1.61082
1.60534
1.60639
1.60232
1.60751
1.60994
1.60225
1.60759
1.58042
1.59867
1.59314
1.57647
1.60422
1.62248
1.63225
1.63465
1.62062
1.59568
1.59295
1.59592
1.60503
1.58748
1.59012
1.5994
1.59759
1.57659
1.59027
1.57598
1.58602
1.56353
1.57247
1.57286
1.58898
1.58404
1.58825
1.59445
1.58946
1.57524
1.58752
1.58174
1.60474
1.5978
1.60568
1.5994
1.61665
1.60807
1.58665
1.57619
1.60016
1.58953
1.59917
1.61062
1.5967
1.60113
1.60531
1.59609
1.59053
1.60662
1.59709
1.59968
1.61701
1.60362
1.61189
1.60458
1.5982
1.60627
1.58543
1.57257
1.5658
1.58022
1.59219
1.57527
1.60255
1.59093
1.58781
1.59474
1.60597
1.60615
1.59804
1.59923
1.61065
1.6198
1.61324
1.62156
1.61429
1.61723
1.60032
1.59397
1.59702
1.59747
1.59384
1.60066
1.59886
1.59673
1.59456
1.58623
1.59586
1.59376
1.5985
1.61046
1.60983
1.60824
1.63395
1.61094
1.61212
1.60204
1.60318
1.62519
1.62822
1.61539
1.60972
1.61836
1.60074
1.63823
1.62735
1.61881
1.61787
1.61986
1.62751
1.61718
1.60975
1.62392
1.60217
1.60611
1.58808
1.59275
1.60169
1.60194
1.57873
1.56013
1.55541
1.56198
1.56942
1.57952
1.56415
1.577
1.57629
1.59261
1.60702
1.60457
1.60125
1.59326
1.59436
1.59668
1.61326
1.60006
1.57936
1.589
1.57677
1.58402
1.59113
1.58533
1.58118
1.57824
1.56137
1.5359
1.54941
1.55131
1.55205
1.56772
1.56344
1.5703
1.56023
1.5682
1.58198
1.56311
1.5735
1.57606
1.58051
1.56918
1.56239
1.56684
1.55364
1.56249
1.55046
1.53854
1.53764
1.54342
1.54103
1.56125
1.5504
1.5456
1.55147
1.54448
1.53317
1.53658
1.52626
1.53043
1.56075
1.54823
1.55761
1.54935
1.54769
1.53888
1.53614
1.54152
1.53545
1.53518
1.53094
1.50806
1.52006
1.51777
1.51499
1.52699
1.52819
1.52776
1.54929
1.53627
1.54322
1.55556
1.56356
1.54033
1.53131
1.53783
1.52222
1.51482
1.52194
1.54035
1.5348
1.54166
1.52819
1.53013
1.53987
1.53132
1.54229
1.54445
1.54932
1.56137
1.55096
1.55301
1.54511
1.54978
1.52837
1.52007
1.5427
1.54348
1.54833
1.54136
1.52118
1.53684
1.53197
1.54004
1.52991
1.52623
1.5453
1.55447
1.5644
1.56954
1.5533
1.56139
1.54218
1.54859
1.53631
1.5597
1.58059
1.58215
1.5764
1.56306
1.53989
1.55456
1.5507
1.55714
1.55311
1.55252
1.55732
1.5469
1.55083
1.53982
1.54509
1.54754
1.53308
1.53265
1.5353
1.55237
1.54941
1.55844
1.55711
1.57197
1.56807
1.57056
1.55904
1.55832
1.55523
1.56427
1.56325
1.56415
1.55871
1.56722
1.55612
1.53859
1.53737
1.52979
1.53912
1.54183
1.53085
1.53755
1.53537
1.54722
1.5319
1.50661
1.51297
1.51412
1.53199
1.5087
1.52487
1.50399
1.50713
1.52283
1.507
1.50731
1.50256
1.50442
1.51558
1.49967
1.51483
1.51022
1.48744
1.49345
1.49566
1.51051
1.50687
1.5051
1.51509
1.51884
1.50739
1.49384
1.49914
1.50607
1.50617
1.49806
1.49817
1.52153
1.53657
1.55112
1.52748
1.5195
1.53062
1.53926
1.53168
1.53587
1.53338
1.53485
1.53976
1.51769
1.52906
1.5251
1.52246
1.52898
1.53929
1.52469
1.51144
1.52909
1.53798
1.54642
1.53732
1.57063
1.574
1.56894
1.57524
1.5625
1.56447
1.57308
1.54685
1.54495
1.53691
1.54351
1.51852
1.52885
1.51876
1.5239
1.51345
1.4998
1.51238
1.51763
1.51884
1.52281
1.5015
1.50549
1.51638
1.50801
1.50346
1.50326
1.50014
1.48412
1.49499
1.48591
1.47748
1.48058
1.48038
1.47959
1.48638
1.4749
1.48545
1.47086
1.47867
1.4932
1.48614
1.49806
1.48151
1.49392
1.47904
1.48667
1.50809
1.50104
1.47682
1.50176
1.49464
1.50946
1.48587
1.50003
1.50116
1.49177
1.47802
1.48724
1.4979
1.50471
1.50739
1.50962
1.49915
1.48947
1.49337
1.50083
1.51864
1.50722
1.51417
1.51469
1.51006
1.50005
1.50632
1.49428
1.51793
1.50984
1.49285
1.51643
1.51014
1.49823
1.49601
1.52097
1.51564
1.5172
1.50877
1.51206
1.50773
1.53907
1.52711
1.53559
1.52886
1.53356
1.53396
1.54543
1.54667
1.54574
1.55741
1.53622
1.5439
1.54886
1.54277
1.53361
1.54526
1.55392
1.54208
1.53839
1.54022
1.53861
1.55234
1.54053
1.54532
1.57211
1.56555
1.54483
1.54952
1.56469
1.55821
1.55782
1.55129
1.54066
1.54081
1.53114
1.55421
1.54082
1.53495
1.54233
1.54516
1.55618
1.5543
1.56277
1.54707
1.56083
1.552
1.55337
1.55331
1.54357
1.55511
1.55087
1.55282
1.54902
1.5574
1.55317
1.57226
1.55214
1.54409
1.53125
1.54168
1.52806
1.5395
1.53477
1.53193
1.54677
1.53249
1.53141
1.54601
1.55097
1.537
1.53555
1.53411
1.53761
1.5165
1.5303
1.53672
1.5339
1.52231
1.53994
1.54357
1.54742
1.53375
1.53342
1.54878
1.53662
1.55029
1.54965
1.54778
1.54513
1.54716
1.56332
1.554
1.55305
1.55713
1.57475
1.55485
1.56914
1.565
1.56824
1.5627
1.57797
1.56299
1.55384
1.55461
1.55375
1.54469
1.55312
1.55211
1.55329
1.5485
1.56552
1.54862
1.5563
1.57047
1.57403
1.56781
1.57266
1.59187
1.60418
1.59117
1.58707
1.60383
1.5909
1.5957
1.59754
1.5988
1.60824
1.57475
1.58902
1.56895
1.57447
1.60112
1.57974
1.57265
1.57558
1.57976
1.5672
1.54557
1.54378
1.55599
1.54097
1.55494
1.57173
1.55105
1.57667
1.58001
1.58057
1.58577
1.5832
1.59526
1.58608
1.56344
1.57316
1.58514
1.56736
1.54681
1.55811
1.553
1.55675
1.54942
1.5538
1.56198
1.53949
1.52096
1.5357
1.53491
1.52524
1.5195
1.53301
1.54852
1.55469
1.54614
1.55751
1.5378
1.54247
1.54819
1.54069
1.52966
1.52721
1.51645
1.51468
1.50883
1.5195
1.52579
1.54501
1.54683
1.53399
1.54343
1.56115
1.54522
1.52109
1.53283
1.52765
1.52852
1.52947
1.50938
1.53541
1.57298
1.55066
1.56123
1.55641
1.56729
1.55276
1.53717
1.53539
1.54676
1.53873
1.53533
1.54372
1.54413
1.52024
1.53642
1.53256
1.52539
1.52095
1.52593
1.54095
1.54158
1.55618
1.55463
1.53737
1.51939
1.53465
1.53779
1.54341
1.5516
1.54387
1.56343
1.54036
1.5517
1.53709
1.54806
1.529
1.53333
1.55833
1.56902
1.5548
1.56233
1.58312
1.56605
1.5753
1.58789
1.56916
1.54499
1.54517
1.54797
1.54777
1.56753
1.55828
1.54904
1.5438
1.5441
1.56436
1.56373
1.58467
1.55179
1.54701
1.54251
1.56032
1.5683
1.55597
1.55353
1.55847
1.56001
1.55381
1.54717
1.55885
1.56029
1.55622
1.54056
1.53961
1.54423
1.54696
1.55056
1.54274
1.52168
1.53967
1.54726
1.55973
1.53763
1.5466
1.54359
1.53552
1.54587
1.55584
1.55033
1.54212
1.53104
1.53773
1.53355
1.54163
1.53378
1.53539
1.53457
1.54125
1.54617
1.54419
1.54248
1.52872
1.52697
1.52666
1.53949
1.54541
1.54568
1.55208
1.54561
1.54576
1.54654
1.54432
1.55334
1.559
1.54281
1.55373
1.56412
1.5505
1.55707
1.54986
1.55894
1.55699
1.55545
1.57686
1.56734
1.54776
1.54665
1.54744
1.54639
1.54444
1.56003
1.55458
1.54423
1.55056
1.545
1.55725
1.56538
1.54915
1.54625
1.54276
1.56266
1.56426
1.56993
1.57913
1.57751
1.56724
1.56595
1.57395
1.58477
1.58341
1.57365
1.57343
1.56743
1.58434
1.59895
1.59012
1.59823
1.59506
1.58512
1.58294
1.58058
1.56379
1.55492
1.55919
1.55538
1.54654
1.57246
1.57649
1.56983
1.57756
1.58678
1.59577
1.59092
1.56526
1.56968
1.58375
1.56863
1.56855
1.57797
1.57901
1.55845
1.5436
1.57282
1.55972
1.55179
1.56267
1.56759
1.55767
1.54688
1.55439
1.5474
1.56913
1.54351
1.56106
1.55511
1.55386
1.54074
1.54349
1.54839
1.55326
1.55812
1.56763
1.5677
1.565
1.54466
1.54275
1.54861
1.56696
1.56308
1.54823
1.56273
1.55916
1.56271
1.55178
1.58005
1.55625
1.55886
1.56053
1.55441
1.57619
1.56321
1.56641
1.57901
1.57878
1.58039
1.57412
1.577
1.58987
1.59218
1.58658
1.58861
1.58777
1.58531
1.60475
1.60276
1.60425
1.59928
1.61275
1.61798
1.61401
1.60187
1.61518
1.59803
1.61139
1.61821
1.60772
1.59841
1.57872
1.57519
1.58493
1.57516
1.55853
1.54513
1.53121
1.5274
1.54366
1.54515
1.55246
1.55378
1.56186
1.55949
1.53406
1.54244
1.55009
1.54533
1.56729
1.56939
1.57691
1.56464
1.56791
1.55826
1.53871
1.55458
1.54839
1.55794
1.55534
1.54334
1.55052
1.54808
1.55139
1.55501
1.56275
1.56459
1.57769
1.57506
1.56535
1.54831
1.57802
1.57159
1.56372
1.56034
1.57395
1.56732
1.5655
1.56183
1.55756
1.5544
1.54588
1.55459
1.56014
1.56149
1.5666
1.5628
1.5697
1.56062
1.57166
1.58705
1.57939
1.57816
1.59749
1.603
1.59534
1.60339
1.59193
1.5973
1.57917
1.58155
1.59492
1.57519
1.56779
1.58293
1.59319
1.59287
1.58882
1.58763
1.59405
1.58995
1.58843
1.5947
1.57761
1.57968
1.59083
1.61279
1.59252
1.58609
1.59196
1.60173
1.59835
1.6024
1.58303
1.58631
1.5905
1.58922
1.58583
1.59713
1.59504
1.60857
1.60743
1.59732
1.59304
1.58296
1.5887
1.57517
1.57289
1.56846
1.54833
1.54928
1.58312
1.57326
1.56602
1.5754
1.58072
1.57738
1.57191
1.57438
1.59094
1.56574
1.58808
1.5826
1.57044
1.58022
1.56926
1.57171
1.5718
1.54413
1.54097
1.53438
1.5415
1.53934
1.5327
1.52516
1.53324
1.54834
1.53248
1.54499
1.53929
1.52778
1.5207
1.51773
1.51908
1.51486
1.50664
1.49461
1.50338
1.52126
1.52051
1.55393
1.54454
1.54604
1.56316
1.57524
1.56024
1.57961
1.57581
1.57751
1.56126
1.55851
1.56271
1.54555
1.56421
1.56937
1.57606
1.58711
1.59172
1.58014
1.58356
1.58164
1.57846
1.57571
1.57601
1.56725
1.56791
1.55683
1.55911
1.55727
1.56464
1.56051
1.58004
1.56446
1.55006
1.57006
1.56194
1.54477
1.55835
1.54582
1.56468
1.56708
1.54669
1.54852
1.55999
1.55282
1.55552
1.55127
1.54948
1.55047
1.54338
1.53962
1.53051
1.54101
1.53926
1.55673
1.55353
1.56784
1.56779
1.56499
1.55329
1.52572
1.54681
1.53924
1.54467
1.56134
1.5491
1.55129
1.55382
1.55442
1.54004
1.54728
1.5494
1.53562
1.51729
1.51525
1.52148
1.51366
1.50744
1.50675
1.49536
1.50987
1.49876
1.52093
1.53339
1.53026
1.53903
1.5218
1.5233
1.50705
1.50906
1.51274
1.51751
1.51397
1.51304
1.52548
1.50571
1.50821
1.50529
1.50716
1.48067
1.4801
1.49318
1.49088
1.49383
1.49707
1.49161
1.49391
1.47388
1.48114
1.48763
1.49289
1.50335
1.51441
1.53054
1.51403
1.52566
1.53274
1.51301
1.52555
1.55133
1.54318
1.54274
1.53143
1.51351
1.51139
1.50794
1.5097
1.48809
1.49942
1.50006
1.5026
1.50671
1.50101
1.50114
1.49538
1.50881
1.51864
1.5062
1.50584
1.51132
1.51014
1.49639
1.48305
1.49348
1.48313
1.49049
1.48333
1.50337
1.47963
1.48945
1.49715
1.48107
1.46805
1.47702
1.47967
1.48226
1.4736
1.48164
1.49317
1.46852
1.46522
1.4592
1.46958
1.46762
1.46246
1.46398
1.47014
1.46629
1.48249
1.47148
1.47884
1.48173
1.47628
1.49321
1.48778
1.48663
1.49511
1.49031
1.49602
1.50088
1.52283
1.51994
1.51909
1.5195
1.51342
1.49692
1.50674
1.50396
1.51964
1.52392
1.51464
1.49842
1.50468
1.49737
1.50801
1.51423
1.50617
1.48891
1.4935
1.47361
1.48214
1.4823
1.48732
1.49323
1.48538
1.49485
1.49008
1.47543
1.46954
1.47204
1.48493
1.48129
1.49155
1.47448
1.47451
1.46432
1.44002
1.45168
1.45641
1.46227
1.44554
1.43204
1.42742
1.44242
1.42404
1.44647
1.43127
1.41385
1.43168
1.43758
1.44968
1.45271
1.44464
1.42902
1.42745
1.44538
1.44388
1.44638
1.44205
1.43975
1.43323
1.44884
1.45218
1.45289
1.45361
1.44253
1.43772
1.4396
1.44166
1.44722
1.43811
1.45096
1.44497
1.44743
1.4432
1.4463
1.45775
1.46934
1.46194
1.46857
1.46418
1.45965
1.45583
1.46243
1.46354
1.45665
1.464
1.45694
1.45489
1.44138
1.44431
1.4354
1.4423
1.43495
1.45473
1.4524
1.44473
1.45195
1.4422
1.43267
1.44246
1.43767
1.43069
1.44112
1.43525
1.43635
1.45984
1.44072
1.44104
1.44796
1.45601
1.45545
1.45646
1.47986
1.4728
1.44772
1.4576
1.44751
1.45483
1.44261
1.4414
1.44956
1.46322
1.47239
1.45505
1.45841
1.45967
1.46841
1.48652
1.48151
1.47281
1.47813
1.48768
1.49883
1.50425
1.5056
1.51698
1.49783
1.48801
1.49182
1.49251
1.50019
1.4938
1.48533
1.47741
1.48076
1.46919
1.46287
1.45614
1.46591
1.46677
1.46871
1.47763
1.46824
1.46567
1.47032
1.45068
1.45844
1.45085
1.44369
1.45986
1.45223
1.46309
1.46139
1.443
1.4585
1.45963
1.45364
1.4656
1.46766
1.45597
1.45992
1.45096
1.43794
1.4476
1.44098
1.44879
1.43811
1.43454
1.44897
1.44908
1.44455
1.46283
1.44798
1.45184
1.44672
1.45999
1.44673
1.46644
1.46785
1.44399
1.45614
1.46385
1.47825
1.46806
1.45181
1.44798
1.44481
1.44682
1.4479
1.43546
1.4268
1.44879
1.43904
1.44395
1.4367
1.43455
1.43146
1.43806
1.44028
1.44972
1.45257
1.43827
1.42705
1.43664
1.45715
1.44807
1.45026
1.44927
1.47309
1.47458
1.46978
1.46909
1.44284
1.44513
1.454
1.45694
1.44737
1.45199
1.45863
1.45294
1.45387
1.44555
1.45055
1.45763
1.44419
1.46715
1.44194
1.45091
1.45492
1.45444
1.45131
1.46109
1.45182
1.44953
1.45544
1.46206
1.46636
1.46687
1.46406
1.44258
1.44979
1.44668
1.44219
1.46165
1.4514
1.46577
1.47501
1.46168
1.47384
1.47337
1.46578
1.47943
1.47133
1.47538
1.45923
1.46029
1.4631
1.4648
1.47481
1.45617
1.46718
1.45793
1.47217
1.47889
1.48169
1.48798
1.47625
1.46732
1.45568
1.46533
1.47215
1.48724
1.46363
1.46667
1.4708
1.48098
1.47735
1.48788
1.48168
1.48705
1.50237
1.49417
1.48688
1.49765
1.48681
1.49971
1.49229
1.49768
1.49335
1.49716
1.49278
1.47362
1.48048
1.48694
1.49798
1.4834
1.51048
1.50694
1.5103
1.50802
1.51917
1.52149
1.51341
1.50763
1.50997
1.49774
1.49271
1.50882
1.51889
1.52987
1.52285
1.51248
1.5165
1.53001
1.54134
1.54191
1.53126
1.52631
1.5316
1.53694
1.53644
1.56068
1.54352
1.54856
1.53458
1.53312
1.52319
1.54368
1.53043
1.53275
1.52196
1.51508
1.51247
1.53895
1.53396
1.54349
1.53312
1.52855
1.51874
1.52609
1.54469
1.53304
1.51323
1.51714
1.52615
1.50921
1.51282
1.51673
1.51388
1.50506
1.51205
1.51269
1.51147
1.51781
1.50407
1.51218
1.50975
1.49719
1.50485
1.52561
1.51612
1.51797
1.52667
1.50767
1.52834
1.50898
1.51092
1.51806
1.52627
1.5292
1.53168
1.52994
1.53883
1.54777
1.55023
1.5465
1.56581
1.55738
1.54265
1.56006
1.56865
1.57446
1.55835
1.55185
1.5592
1.54484
1.56123
1.52996
1.53657
1.54542
1.54427
1.53622
1.53748
1.54774
1.54173
1.52689
1.5398
1.536
1.54608
1.55531
1.557
1.55111
1.53923
1.54125
1.53437
1.52882
1.53966
1.5328
1.52779
1.51163
1.51449
1.50475
1.51449
1.49411
1.48119
1.49981
1.49952
1.49145
1.48677
1.48303
1.47264
1.4741
1.47809
1.48657
1.48228
1.47731
1.47021
1.46992
1.47516
1.4721
1.45748
1.45891
1.4523
1.48478
1.48148
1.45548
1.46561
1.4537
1.482
1.46551
1.47881
1.48177
1.48528
1.47033
1.47517
1.48438
1.47415
1.46338
1.46653
1.47116
1.49523
1.46049
1.46598
1.46829
1.44229
1.44877
1.45696
1.47943
1.46708
1.48596
1.48418
1.49205
1.47537
1.48861
1.479
1.47391
1.48149
1.4721
1.48182
1.47654
1.48133
1.48512
1.50166
1.48586
1.48883
1.48976
1.47764
1.48055
1.48523
1.47836
1.47817
1.47719
1.48325
1.46548
1.47585
1.47148
1.4669
1.46192
1.46508
1.46028
1.45584
1.44766
1.46247
1.46461
1.46931
1.47936
1.47415
1.46472
1.47669
1.47205
1.46538
1.44881
1.46966
1.46508
1.4683
1.45415
1.45222
1.46181
1.45711
1.4595
1.43988
1.46167
1.45165
1.43641
1.43849
1.45101
1.45061
1.45394
1.47121
1.45872
1.47108
1.4661
1.47023
1.46692
1.45401
1.45166
1.46241
1.45369
1.45391
1.43895
1.45009
1.4542
1.4553
1.43559
1.452
1.45125
1.44102
1.43987
1.45739
1.45114
1.45107
1.45773
1.4534
1.44396
1.44879
1.44277
1.44157
1.44081
1.44457
1.45744
1.45904
1.46207
1.44638
1.47834
1.46647
1.46416
1.4677
1.49186
1.47776
1.46709
1.47914
1.48143
1.47652
1.47328
1.46653
1.45317
1.46325
1.46509
1.47018
1.45982
1.46525
1.46545
1.46505
1.44793
1.4509
1.43645
1.44213
1.44773
1.4336
1.45852
1.46751
1.46414
1.46073
1.43315
1.43169
1.4306
1.43661
1.44007
1.42841
1.41784
1.42271
1.43494
1.42631
1.43305
1.43263
1.43568
1.44243
1.42299
1.42655
1.41594
1.40756
1.43054
1.42456
1.40689
1.4225
1.40616
1.41433
1.41543
1.40146
1.39217
1.39368
1.38811
1.39772
1.39492
1.37015
1.36483
1.35947
1.36767
1.36363
1.36386
1.36892
1.35694
1.37311
1.37127
1.37338
1.3871
1.37556
1.37643
1.36552
1.3645
1.35755
1.35981
1.37228
1.37712
1.37642
1.39378
1.39744
1.40148
1.38863
1.39206
1.39891
1.40279
1.39381
1.39836
1.37896
1.36833
1.37222
1.37889
1.40522
1.3928
1.38506
1.38127
1.40491
1.38762
1.39722
1.39577
1.40084
1.40324
1.4083
1.40808
1.39526
1.40071
1.40216
1.38575
1.38054
1.38334
1.38591
1.38013
1.37057
1.38342
1.38497
1.3918
1.40001
1.41517
1.39656
1.39533
1.39548
1.38756
1.39023
1.37683
1.39443
1.38218
1.3901
1.38043
1.387
1.38471
1.38713
1.40356
1.3935
1.40946
1.40832
1.40278
1.40323
1.40787
1.39913
1.39946
1.41118
1.40107
1.39755
1.39251
1.3717
1.39039
1.39756
1.39796
1.39752
1.3885
1.38645
1.38834
1.39238
1.38805
1.38337
1.39693
1.40061
1.39649
1.38557
1.40645
1.38035
1.37569
1.36349
1.38452
1.37469
1.37437
1.38276
1.38124
1.37653
1.38484
1.39096
1.39078
1.37639
1.38485
1.38879
1.40065
1.39901
1.39499
1.38445
1.39496
1.38796
1.40691
1.38866
1.39553
1.37935
1.38072
1.38794
1.38305
1.3877
1.38661
1.39014
1.39224
1.39284
1.38857
1.3867
1.38392
1.386
1.38335
1.38938
1.38588
1.40047
1.39853
1.41088
1.38934
1.39515
1.39953
1.39876
1.39526
1.39714
1.40397
1.3953
1.39641
1.40689
1.40115
1.39319
1.39523
1.41777
1.40975
1.42864
1.41617
1.42652
1.422
1.42418
1.43885
1.42558
1.42123
1.42149
1.41861
1.41315
1.42007
1.43376
1.43825
1.44724
1.44029
1.44192
1.45062
1.443
1.43899
1.45563
1.45504
1.4446
1.44028
1.44853
1.4562
1.45546
1.46283
1.46454
1.46138
1.44988
1.45798
1.45438
1.45175
1.45012
1.45022
1.46821
1.45704
1.4642
1.4475
1.43126
1.43503
1.43156
1.43083
1.41961
1.41291
1.41377
1.40784
1.41023
1.42561
1.42526
1.42523
1.42746
1.42724
1.43073
1.4388
1.45672
1.46052
1.46657
1.45976
1.44216
1.45349
1.46884
1.47354
1.4623
1.47026
1.46868
1.46914
1.47625
1.46664
1.4693
1.46777
1.48359
1.4616
1.44068
1.44264
1.45791
1.44605
1.435
1.42172
1.42549
1.42959
1.43679
1.439
1.43249
1.43731
1.43192
1.4249
1.42806
1.43699
1.442
1.43461
1.43872
1.42471
1.4249
1.44672
1.4442
1.44506
1.41662
1.4178
1.42316
1.42214
1.42844
1.42498
1.42443
1.42598
1.43553
1.43261
1.43936
1.43004
1.42976
1.4295
1.42855
1.43097
1.45131
1.45379
1.45738
1.44622
1.44782
1.46587
1.45313
1.45746
1.45854
1.45296
1.45713
1.45252
1.43116
1.43889
1.42324
1.42447
1.4249
1.43213
1.41777
1.42875
1.42955
1.43345
1.42821
1.42819
1.44122
1.45846
1.46101
1.45666
1.47171
1.47324
1.48038
1.46656
1.45732
1.46097
1.45524
1.4647
1.47446
1.46644
1.45804
1.47191
1.48051
1.47311
1.48545
1.48888
1.49949
1.49016
1.5003
1.51154
1.5181
1.50967
1.51095
1.50689
1.52122
1.51785
1.51731
1.50313
1.51055
1.5065
1.51574
1.50574
1.49777
1.4973
1.49591
1.50072
1.50629
1.49667
1.50674
1.51388
1.51594
1.51727
1.51997
1.52069
1.52368
1.52357
1.52519
1.51446
1.51296
1.51144
1.51328
1.51177
1.52171
1.5148
1.49575
1.48571
1.47657
1.49053
1.49123
1.48836
1.48461
1.46322
1.48031
1.46917
1.46245
1.46651
1.4622
1.48765
1.48501
1.50007
1.4922
1.49142
1.50029
1.49675
1.49475
1.49708
1.49199
1.49012
1.47064
1.48037
1.4918
1.50056
1.50695
1.49842
1.49153
1.49103
1.49518
1.47886
1.49336
1.50194
1.50198
1.49458
1.48527
1.48713
1.49782
1.49147
1.48558
1.47214
1.47823
1.49382
1.48959
1.50291
1.51009
1.51685
1.5188
1.50705
1.50934
1.50355
1.5126
1.49273
1.52515
1.50376
1.51861
1.5171
1.52143
1.52631
1.51819
1.52385
1.52393
1.51704
1.51649
1.51892
1.51792
1.5265
1.51753
1.53181
1.53526
1.5313
1.53563
1.53613
1.52521
1.52561
1.53708
1.53731
1.53132
1.51132
1.5114
1.51277
1.52274
1.52771
1.53853
1.5276
1.51943
1.52137
1.52912
1.52752
1.51935
1.51611
1.50856
1.50937
1.51125
1.51547
1.49996
1.52804
1.52102
1.53709
1.53836
1.54424
1.51604
1.53122
1.53021
1.52939
1.53484
1.52815
1.53376
1.52289
1.53413
1.54955
1.55291
1.55148
1.55182
1.54635
1.56607
1.55746
1.55895
1.55516
1.55414
1.54296
1.55149
1.54429
1.53662
1.5325
1.54905
1.53698
1.53259
1.54185
1.54265
1.55355
1.5246
1.52996
1.51766
1.50593
1.50693
1.5015
1.51721
1.52094
1.51342
1.53439
1.53191
1.526
1.52906
1.5194
1.51541
1.52518
1.52184
1.50942
1.51034
1.52658
1.51036
1.49972
1.48623
1.48834
1.49126
1.48211
1.48124
1.48024
1.4937
1.47437
1.48168
1.48859
1.46586
1.46143
1.46198
1.46964
1.47665
1.48959
1.48227
1.47562
1.47566
1.47847
1.47373
1.47174
1.46549
1.46681
1.47281
1.47741
1.46904
1.48249
1.4879
1.49585
1.49941
1.49391
1.49519
1.49717
1.50211
1.49146
1.47559
1.4789
1.46861
1.47052
1.488
1.47208
1.47458
1.48321
1.47897
1.48006
1.45857
1.47547
1.46884
1.47373
1.48909
1.48472
1.51304
1.49898
1.49967
1.48626
1.48437
1.50375
1.48144
1.48116
1.48524
1.47549
1.48028
1.47059
1.45836
1.48495
1.48223
1.46561
1.4703
1.46879
1.49034
1.50122
1.49613
1.47198
1.49364
1.4831
1.47312
1.48053
1.47825
1.47841
1.46951
1.47531
1.48452
1.49753
1.4904
1.49987
1.50313
1.51339
1.52254
1.50506
1.51325
1.49728
1.49723
1.49159
1.522
1.49433
1.5114
1.51169
1.5108
1.50778
1.50845
1.51089
1.51715
1.51817
1.50106
1.51116
1.50989
1.49723
1.50766
1.52393
1.50288
1.50266
1.49657
1.49677
1.51631
1.50341
1.49277
1.49753
1.49175
1.50974
1.50439
1.4904
1.5061
1.48483
1.47865
1.48867
1.51041
1.49853
1.49861
1.50753
1.49432
1.50682
1.5125
1.51187
1.51181
1.51358
1.52091
1.51514
1.51469
1.51745
1.51743
1.52053
1.51686
1.52173
1.5309
1.52658
1.52761
1.53271
1.54751
1.52159
1.52362
1.5388
1.51506
1.52448
1.50421
1.5031
1.51134
1.51766
1.52784
1.51603
1.52494
1.52119
1.52327
1.52798
1.48701
1.49492
1.49712
1.49931
1.48028
1.46941
1.46747
1.47676
1.47524
1.44771
1.46032
1.47305
1.47428
1.46764
1.4736
1.47606
1.49451
1.49645
1.49106
1.50237
1.51417
1.54078
1.54306
1.54449
1.53487
1.54201
1.53156
1.52816
1.53764
1.52843
1.51369
1.52592
1.51876
1.51441
1.51193
1.48394
1.48246
1.49759
1.51226
1.5211
1.50082
1.52055
1.52441
1.52127
1.52766
1.54032
1.52504
1.51748
1.52461
1.52992
1.53047
1.53155
1.5168
1.52329
1.53688
1.52077
1.52191
1.52802
1.53956
1.5422
1.54614
1.54046
1.52166
1.52057
1.52003
1.51285
1.5099
1.5328
1.52106
1.5175
1.51359
1.52901
1.52304
1.52163
1.51608
1.50424
1.51135
1.51983
1.52527
1.51785
1.51344
1.5226
1.50825
1.51221
1.5136
1.50223
1.49362
1.48988
1.49695
1.47507
1.47464
1.49652
1.49348
1.48343
1.47957
1.49437
1.48468
1.47831
1.48552
1.48951
1.46421
1.48507
1.48848
1.48851
1.48575
1.4758
1.47983
1.47837
1.46973
1.45976
1.46886
1.46456
1.5017
1.48607
1.47694
1.48055
1.48147
1.46826
1.48249
1.47005
1.47628
1.45604
1.46016
1.45891
1.46636
1.49227
1.47544
1.46592
1.46107
1.4463
1.44407
1.4366
1.44334
1.46374
1.45833
1.43803
1.42733
1.43711
1.45488
1.45424
1.45506
1.45783
1.45287
1.45218
1.47255
1.4537
1.45446
1.46476
1.47491
1.4663
1.4707
1.45985
1.47306
1.47234
1.45663
1.46951
1.46639
1.47412
1.46468
1.47332
1.45535
1.47532
1.45886
1.45632
1.46687
1.48352
1.45097
1.46086
1.45501
1.46563
1.4694
1.45985
1.45121
1.46326
1.46019
1.47825
1.47284
1.4791
1.4954
1.49455
1.47797
1.47064
1.47653
1.4796
1.4765
1.49716
1.52103
1.50883
1.51502
1.50779
1.50262
1.50542
1.50354
1.50986
1.48872
1.48986
1.49
1.51115
1.5086
1.50601
1.5091
1.49732
1.50235
1.49928
1.50817
1.49338
1.51488
1.53909
1.5089
1.50253
1.50694
1.51293
1.50687
1.51549
1.5223
1.51296
1.51454
1.52833
1.53355
1.52183
1.50898
1.51896
1.51271
1.5214
1.51818
1.52289
1.5441
1.55094
1.54848
1.54022
1.53501
1.52278
1.51001
1.51579
1.51365
1.51307
1.49619
1.50904
1.49312
1.49032
1.5179
1.51612
1.50729
1.51878
1.51857
1.51399
1.51145
1.52374
1.52195
1.51563
1.51144
1.51732
1.51932
1.52107
1.52745
1.53763
1.52674
1.52659
1.51484
1.52562
1.52162
1.5156
1.50247
1.49746
1.48246
1.48861
1.45908
1.4602
1.4687
1.46086
1.44306
1.44328
1.43886
1.44167
1.42054
1.43991
1.43506
1.44821
1.45917
1.44163
1.43297
1.43714
1.44098
1.43395
1.43767
1.43827
1.44514
1.44226
1.44669
1.45411
1.42469
1.45212
1.45962
1.46822
1.46298
1.46884
1.45217
1.44492
1.43332
1.45166
1.4561
1.47082
1.46745
1.4672
1.49573
1.47612
1.46428
1.45923
1.46324
1.47746
1.47968
1.47466
1.48304
1.49877
1.49451
1.49571
1.48073
1.48684
1.47925
1.5042
1.51162
1.51399
1.50851
1.49338
1.51252
1.51296
1.51652
1.51533
1.52386
1.51778
1.51478
1.4941
1.50443
1.48933
1.50116
1.49338
1.49359
1.49816
1.51394
1.49942
1.50529
1.50174
1.50617
1.51355
1.51687
1.52117
1.5306
1.53509
1.53795
1.52988
1.52827
1.50833
1.51474
1.49641
1.4798
1.48687
1.50603
1.4882
1.48007
1.4707
1.48364
1.49135
1.49145
1.5004
1.48552
1.46814
1.46636
1.47116
1.46353
1.45937
1.46789
1.46525
1.50406
1.48224
1.49369
1.50048
1.51237
1.50366
1.49297
1.49742
1.49879
1.50867
1.51157
1.49051
1.51066
1.50328
1.50786
1.49514
1.50411
1.5222
1.49008
1.49357
1.50057
1.51345
1.51924
1.53688
1.52767
1.52687
1.5361
1.53491
1.52535
1.53069
1.51879
1.51843
1.50793
1.50072
1.51387
1.50022
1.50054
1.50199
1.50851
1.49687
1.48435
1.48606
1.50481
1.50139
1.50162
1.50491
1.51108
1.49991
1.49576
1.49824
1.48597
1.50795
1.49284
1.50058
1.49823
1.48776
1.47686
1.47857
1.48387
1.50974
1.49473
1.48089
1.49295
1.49538
1.47958
1.47702
1.46617
1.48022
1.46853
1.47583
1.48285
1.49861
1.49922
1.48369
1.48904
1.47749
1.46965
1.46439
1.45287
1.47011
1.48197
1.47345
1.48388
1.4724
1.46687
1.45973
1.46272
1.46076
1.47109
1.45105
1.44736
1.4557
1.45368
1.47013
1.47687
1.46574
1.46159
1.46002
1.43935
1.4251
1.42136
1.43373
1.44384
1.4332
1.43903
1.44623
1.45844
1.44154
1.43952
1.44094
1.43895
1.45383
1.45097
1.44664
1.4535
1.47234
1.46592
1.47471
1.47774
1.4678
1.47143
1.46927
1.48148
1.4648
1.44794
1.44982
1.44537
1.45216
1.44645
1.4529
1.456
1.46256
1.46283
1.45631
1.46249
1.46123
1.4485
1.4371
1.44126
1.43971
1.44544
1.45042
1.45284
1.43513
1.42952
1.42631
1.43969
1.45374
1.43781
1.44323
1.47177
1.45961
1.44668
1.45788
1.44328
1.43942
1.43864
1.42298
1.42936
1.42296
1.42252
1.41868
1.40052
1.38644
1.37121
1.35717
1.36443
1.36755
1.36597
1.37227
1.38616
1.36529
1.3831
1.38044
1.38346
1.40134
1.40376
1.41345
1.41979
1.41523
1.41805
1.41541
1.42301
1.42262
1.41926
1.42374
1.41213
1.41729
1.41606
1.43273
1.42159
1.42048
1.4304
1.41925
1.43324
1.43651
1.42769
1.42255
1.4254
1.43435
1.42209
1.43278
1.43411
1.43058
1.41977
1.42549
1.42316
1.4143
1.42654
1.41274
1.43451
1.44101
1.4395
1.43883
1.44559
1.45515
1.44965
1.46366
1.44457
1.44946
1.44668
1.44639
1.43651
1.45132
1.42742
1.43954
1.44948
1.44475
1.42541
1.42476
1.42922
1.41987
1.41862
1.42619
1.42597
1.42186
1.42607
1.42223
1.42551
1.43519
1.43641
1.44209
1.44203
1.44514
1.41546
1.41398
1.41766
1.4172
1.41574
1.41661
1.42429
1.42245
1.40827
1.41083
1.41638
1.41607
1.40955
1.419
1.41557
1.41703
1.42478
1.4188
1.43117
1.41543
1.42143
1.42337
1.42316
1.41009
1.42927
1.42299
1.41737
1.42277
1.41172
1.42099
1.41638
1.39983
1.39252
1.38488
1.38425
1.39509
1.40084
1.4011
1.39744
1.39905
1.38343
1.40549
1.39654
1.39532
1.40624
1.39606
1.39982
1.39231
1.39581
1.3946
1.38659
1.39103
1.39666
1.39848
1.39797
1.40265
1.40384
1.40557
1.41157
1.40297
1.40144
1.42125
1.41228
1.40279
1.42187
1.40334
1.39942
1.41031
1.40417
1.40691
1.41593
1.41316
1.41457
1.41518
1.42304
1.41156
1.41199
1.425
1.4383
1.43031
1.41295
1.43791
1.44652
1.44506
1.44402
1.43448
1.41206
1.41515
1.41787
1.42823
1.43466
1.42664
1.44488
1.44522
1.45067
1.42731
1.43118
1.42258
1.41881
1.43357
1.42585
1.43668
1.4381
1.42642
1.42936
1.42978
1.42696
1.43762
1.41587
1.42454
1.42399
1.42481
1.41606
1.41298
1.40497
1.41039
1.40193
1.42163
1.41477
1.42705
1.41895
1.42344
1.4117
1.41749
1.41299
1.42431
1.41528
1.41629
1.40056
1.41218
1.41174
1.41463
1.42179
1.41276
1.39556
1.40836
1.40541
1.41478
1.42443
1.43516
1.43127
1.4385
1.45008
1.43518
1.44664
1.445
1.4444
1.44663
1.44523
1.43873
1.45464
1.4413
1.44192
1.43744
1.44787
1.45476
1.45411
1.45876
1.44279
1.45375
1.44696
1.44646
1.43515
1.43755
1.43091
1.44711
1.4591
1.47014
1.46041
1.47993
1.46734
1.47348
1.46399
1.47258
1.4701
1.46172
1.48181
1.46979
1.45818
1.46942
1.46792
1.46978
1.46911
1.46884
1.47278
1.46222
1.45251
1.46031
1.44981
1.45615
1.44981
1.45699
1.46621
1.47336
1.46924
1.45346
1.47877
1.47911
1.48825
1.48081
1.47603
1.47768
1.47523
1.48605
1.46764
1.4712
1.4587
1.47508
1.4731
1.48817
1.48174
1.4732
1.48019
1.47155
1.46444
1.45893
1.46838
1.45649
1.46635
1.45765
1.46644
1.47059
1.48156
1.46761
1.4533
1.43962
1.45757
1.45054
1.44467
1.45368
1.45593
1.45981
1.46811
1.49216
1.47118
1.49078
1.45742
1.46595
1.46563
1.46909
1.47704
1.4723
1.46919
1.45759
1.4393
1.44527
1.44079
1.44525
1.44488
1.43973
1.4332
1.44736
1.44164
1.45355
1.44688
1.42977
1.43283
1.42473
1.40661
1.43277
1.45653
1.44265
1.43681
1.43802
1.44015
1.42382
1.42691
1.42197
1.43515
1.40871
1.39209
1.39147
1.40678
1.4043
1.41132
1.41049
1.40285
1.42321
1.41626
1.41639
1.43833
1.43053
1.43989
1.43911
1.45149
1.43672
1.42925
1.44504
1.44463
1.4458
1.44088
1.4386
1.45689
1.45612
1.44546
1.44558
1.4446
1.4314
1.42617
1.41329
1.40059
1.40479
1.41198
1.4293
1.43535
1.4294
1.42765
1.42893
1.40047
1.40646
1.40265
1.38505
1.38559
1.42367
1.43781
1.44208
1.43542
1.45437
1.4352
1.45264
1.4618
1.45876
1.46085
1.46184
1.44519
1.45611
1.4665
1.45663
1.45916
1.45499
1.4461
1.45448
1.43763
1.42584
1.41055
1.41214
1.4112
1.40606
1.4071
1.4031
1.4069
1.40932
1.39276
1.41164
1.4236
1.42787
1.4213
1.40873
1.42098
1.42213
1.42954
1.41218
1.41573
1.41211
1.43168
1.4167
1.4057
1.40872
1.41422
1.4083
1.41699
1.42374
1.42212
1.42385
1.40672
1.41767
1.40911
1.41387
1.40994
1.40815
1.391
1.40626
1.41922
1.39765
1.41636
1.4308
1.4217
1.40967
1.4203
1.41026
1.39794
1.40773
1.4031
1.39232
1.3778
1.39717
1.40076
1.40126
1.39064
1.39923
1.4066
1.39829
1.39419
1.38605
1.40094
1.40804
1.40752
1.41283
1.41836
1.41353
1.39929
1.41036
1.39854
1.41851
1.42382
1.41493
1.40944
1.40491
1.41732
1.41747
1.4248
1.42683
1.43242
1.41984
1.43307
1.42436
1.42427
1.43122
1.43243
1.43901
1.431
1.41844
1.4267
1.43133
1.41585
1.41821
1.43923
1.44018
1.43137
1.43691
1.43715
1.42973
1.42504
1.42689
1.42519
1.42628
1.44301
1.42855
1.41985
1.40932
1.4047
1.40722
1.41132
1.406
1.39474
1.40966
1.413
1.4031
1.39952
1.40569
1.41043
1.40246
1.40326
1.39614
1.40761
1.4047
1.41208
1.41482
1.40639
1.4059
1.41723
1.40654
1.41052
1.404
1.39116
1.38986
1.38791
1.38597
1.3779
1.39043
1.38311
1.38343
1.36482
1.37603
1.38587
1.36737
1.38052
1.38068
1.38213
1.36972
1.3734
1.36553
1.35803
1.3669
1.35328
1.35779
1.34752
1.34857
1.36264
1.36586
1.36993
1.35514
1.36358
1.35815
1.37872
1.37294
1.37133
1.36641
1.36955
1.35842
1.35147
1.35632
1.35796
1.35388
1.35747
1.36732
1.36765
1.36111
1.37269
1.37132
1.37821
1.37564
1.38541
1.37244
1.37856
1.36652
1.36372
1.36223
1.35808
1.36375
1.3652
1.38182
1.37084
1.37472
1.39112
1.38448
1.37852
1.38551
1.3691
1.37623
1.38124
1.39208
1.38553
1.39733
1.39367
1.39145
1.3991
1.40526
1.41291
1.40855
1.41365
1.39983
1.40104
1.39029
1.39517
1.389
1.38397
1.38704
1.40031
1.38171
1.38111
1.40195
1.39578
1.39887
1.40394
1.41081
1.40665
1.39446
1.38344
1.38471
1.38747
1.3934
1.38824
1.38165
1.39441
1.40132
1.38553
1.38609
1.39383
1.38988
1.38518
1.37675
1.38061
1.37962
1.37214
1.37662
1.37834
1.38195
1.38983
1.39248
1.40583
1.42088
1.41052
1.40109
1.39307
1.39037
1.39359
1.38942
1.38053
1.39029
1.37556
1.38887
1.40157
1.40206
1.3964
1.38848
1.40712
1.39691
1.39186
1.39024
1.38928
1.388
1.39078
1.39729
1.38682
1.38902
1.39817
1.39067
1.3997
1.40416
1.393
1.38123
1.37539
1.38229
1.38193
1.38175
1.37433
1.37546
1.39671
1.38548
1.38785
1.39573
1.40167
1.38977
1.38925
1.39363
1.39089
1.37517
1.37179
1.35898
1.36251
1.3756
1.38264
1.36916
1.37158
1.36106
1.3615
1.35413
1.3705
1.35511
1.34889
1.35282
1.35439
1.34793
1.3563
1.34862
1.36146
1.3612
1.35799
1.36298
1.35993
1.3675
1.37936
1.38381
1.37926
1.38566
1.37764
1.3766
1.37495
1.36548
1.37363
1.3755
1.38026
1.38835
1.38969
1.38793
1.38266
1.3717
1.38085
1.35616
1.3664
1.38273
1.37194
1.37761
1.36208
1.37062
1.36344
1.37221
1.35926
1.36165
1.37613
1.37738
1.37922
1.38505
1.39315
1.36725
1.37519
1.37281
1.36991
1.37206
1.38928
1.38566
1.39293
1.38198
1.3869
1.37464
1.3776
1.37495
1.3757
1.39005
1.37953
1.37601
1.38414
1.38197
1.38264
1.38202
1.38232
1.37867
1.37145
1.37808
1.37098
1.37187
1.37365
1.39038
1.39258
1.37855
1.3931
1.38359
1.39008
1.3702
1.37927
1.38254
1.36729
1.37171
1.3519
1.37352
1.35586
1.35269
1.35529
1.36903
1.36747
1.37374
1.38936
1.3653
1.37992
1.37655
1.39162
1.39895
1.40048
1.38757
1.37953
1.37151
1.3785
1.37621
1.37567
1.37495
1.38431
1.38423
1.38922
1.36978
1.38341
1.37751
1.38005
1.38098
1.37321
1.37177
1.36386
1.36673
1.36694
1.35857
1.36187
1.3494
1.35203
1.35935
1.36678
1.35111
1.36415
1.35368
1.36043
1.36368
1.35586
1.36161
1.36853
1.35678
1.36467
1.3692
1.36121
1.35946
1.35434
1.34341
1.34301
1.36749
1.35014
1.35254
1.35285
1.36413
1.35891
1.36437
1.36609
1.34752
1.3544
1.34302
1.35883
1.35791
1.34159
1.34582
1.35408
1.3622
1.34897
1.33155
1.34216
1.34733
1.34856
1.34891
1.34885
1.35608
1.34983
1.36427
1.36731
1.37442
1.36998
1.36286
1.36854
1.37819
1.36938
1.37666
1.38768
1.37463
1.36029
1.3733
1.37352
1.37949
1.38083
1.38258
1.38098
1.38527
1.38663
1.38018
1.37569
1.38401
1.38632
1.37691
1.37615
1.37372
1.38564
1.36343
1.35568
1.36154
1.37001
1.37911
1.36475
1.35186
1.36326
1.36329
1.36768
1.37521
1.36969
1.37019
1.36935
1.36445
1.37706
1.38317
1.36974
1.3736
1.38274
1.36701
1.37386
1.38718
1.36415
1.36188
1.357
1.36949
1.38184
1.38355
1.37754
1.37822
1.38379
1.38391
1.39097
1.39186
1.38409
1.38139
1.3864
1.38668
1.37913
1.39494
1.38395
1.37554
1.3609
1.36506
1.36275
1.37584
1.37307
1.38914
1.38518
1.39568
1.37974
1.37019
1.38341
1.37507
1.38562
1.38557
1.37701
1.38338
1.37872
1.38336
1.38287
1.37268
1.38047
1.38633
1.38915
1.38664
1.38337
1.38447
1.37927
1.38038
1.37905
1.36999
1.37438
1.36455
1.3703
1.37447
1.36557
1.36015
1.37531
1.36146
1.37951
1.37372
1.38187
1.39459
1.39524
1.37848
1.38317
1.38994
1.38781
1.39656
1.39093
1.38704
1.40372
1.41826
1.39676
1.39929
1.39601
1.40498
1.41631
1.40698
1.39786
1.40023
1.38347
1.38815
1.38999
1.40093
1.39636
1.40692
1.3965
1.3903
1.37494
1.38435
1.37361
1.37447
1.38126
1.38725
1.38248
1.37971
1.38323
1.38582
1.3725
1.38306
1.37294
1.38664
1.38629
1.39042
1.36714
1.37925
1.37462
1.3918
1.38903
1.37644
1.39338
1.38674
1.39855
1.39007
1.39152
1.37851
1.38312
1.38766
1.37964
1.39178
1.41086
1.40125
1.38742
1.37745
1.3713
1.37448
1.3683
1.37865
1.37923
1.38829
1.38417
1.38464
1.38058
1.37622
1.36894
1.36291
1.36391
1.36292
1.36461
1.361
1.37274
1.35533
1.35929
1.3704
1.37917
1.37536
1.36346
1.36449
1.37105
1.37068
1.36035
1.35918
1.34639
1.36696
1.35588
1.35372
1.35066
1.36857
1.37246
1.38006
1.36169
1.37643
1.37555
1.36772
1.37411
1.3788
1.37965
1.36971
1.3683
1.36256
1.36092
1.37289
1.36869
1.36659
1.36312
1.37066
1.37283
1.3826
1.38291
1.39087
1.39094
1.38601
1.39772
1.38588
1.38339
1.38141
1.38739
1.37102
1.38404
1.3855
1.38631
1.37781
1.38313
1.38392
1.38366
1.38794
1.38408
1.37508
1.37946
1.37995
1.36752
1.37516
1.38013
1.37646
1.37803
1.36962
1.38144
1.37304
1.37936
1.3885
1.38574
1.37306
1.39438
1.38291
1.37724
1.36818
1.37491
1.38082
1.39441
1.38013
1.38527
1.39631
1.3917
1.38945
1.36365
1.36581
1.36565
1.38034
1.38292
1.37726
1.38592
1.37354
1.38466
1.39318
1.39372
1.3993
1.39242
1.39317
1.38141
1.38276
1.37456
1.37976
1.39146
1.38974
1.39109
1.39732
1.40228
1.39073
1.39437
1.40277
1.38954
1.40047
1.40527
1.39567
1.39842
1.39316
1.39716
1.39103
1.39649
1.40713
1.39802
1.39644
1.37942
1.41351
1.39513
1.41638
1.41256
1.40412
1.41352
1.41251
1.42221
1.41456
1.41816
1.4133
1.40192
1.38442
1.39774
1.38948
1.37023
1.39373
1.39139
1.39622
1.39154
1.4007
1.39007
1.38217
1.38313
1.3904
1.38889
1.39016
1.39293
1.37519
1.37947
1.38958
1.37823
1.39101
1.37934
1.38413
1.39625
1.38763
1.38375
1.37578
1.38215
1.3661
1.36991
1.3764
1.39021
1.39417
1.3993
1.38921
1.36711
1.38185
1.38298
1.38554
1.39085
1.39139
1.39664
1.38555
1.38114
1.39591
1.37875
1.38435
1.38018
1.39124
1.39738
1.39679
1.4042
1.39984
1.40037
1.40468
1.38719
1.39947
1.39982
1.41365
1.40981
1.40146
1.39842
1.37915
1.39648
1.39831
1.41433
1.39817
1.39981
1.40572
1.40018
1.40883
1.4012
1.3919
1.38913
1.3842
1.41496
1.40559
1.41087
1.4092
1.3987
1.38534
1.37079
1.38372
1.37461
1.39421
1.37243
1.37269
1.36292
1.35343
1.35823
1.37373
1.35699
1.35266
1.35303
1.35953
1.35787
1.36305
1.36489
1.36518
1.37087
1.36139
1.3586
1.36899
1.35771
1.34557
1.36592
1.36599
1.38654
1.38282
1.38564
1.37912
1.37675
1.3674
1.35475
1.35173
1.35326
1.36163
1.35185
1.34151
1.35394
1.35991
1.3587
1.3663
1.37226
1.38072
1.373
1.37441
1.37455
1.35999
1.36546
1.37646
1.37566
1.37711
1.38216
1.39336
1.37568
1.36923
1.36305
1.37168
1.36403
1.37243
1.37041
1.36924
1.35675
1.3633
1.37194
1.36688
1.35917
1.36125
1.36211
1.36487
1.37734
1.37533
1.37976
1.39327
1.37761
1.38474
1.38731
1.39682
1.39331
1.37719
1.37834
1.38278
1.37944
1.38524
1.38215
1.39082
1.3865
1.39616
1.3955
1.38757
1.3985
1.38392
1.40716
1.41061
1.40981
1.41507
1.40561
1.40739
1.40563
1.39581
1.3905
1.40901
1.42525
1.41481
1.39854
1.41216
1.41021
1.4212
1.41673
1.38939
1.3823
1.39093
1.37853
1.38404
1.38453
1.3678
1.39281
1.38488
1.37854
1.36746
1.3724
1.36747
1.37228
1.37005
1.36986
1.36128
1.36414
1.37815
1.36642
1.35968
1.36063
1.3478
1.36325
1.35815
1.35744
1.35355
1.35785
1.35906
1.34727
1.36024
1.35949
1.36923
1.37221
1.37692
1.36513
1.37166
1.36109
1.37255
1.3739
1.37051
1.35752
1.37127
1.37276
1.37148
1.36819
1.37182
1.38198
1.39726
1.3891
1.40532
1.39373
1.38561
1.39984
1.38355
1.38198
1.37805
1.38284
1.37693
1.37124
1.37102
1.37359
1.36754
1.36817
1.36863
1.38262
1.35261
1.36889
1.3733
1.35846
1.35405
1.36074
1.35596
1.34043
1.35927
1.35516
1.36318
1.38469
1.36725
1.38122
1.37007
1.38082
1.37794
1.36414
1.37831
1.37536
1.37492
1.37167
1.35719
1.35667
1.36747
1.37588
1.35974
1.36585
1.36635
1.37522
1.37621
1.37642
1.37005
1.37018
1.37186
1.36043
1.37322
1.35164
1.36204
1.36186
1.36243
1.37216
1.36152
1.37565
1.37299
1.37611
1.39158
1.38348
1.38441
1.3709
1.38631
1.3786
1.38711
1.38822
1.39648
1.38228
1.37869
1.37208
1.3748
1.3814
1.39292
1.395
1.38365
1.38711
1.40046
1.39701
1.421
1.41909
1.42264
1.40806
1.40249
1.40348
1.40385
1.41067
1.41361
1.41062
1.38802
1.40281
1.39428
1.41036
1.39204
1.38567
1.39056
1.39034
1.38739
1.39663
1.39824
1.3912
1.41116
1.40699
1.40257
1.41659
1.39722
1.41012
1.39477
1.40107
1.39643
1.39434
1.40799
1.40397
1.41797
1.4019
1.43297
1.42385
1.42682
1.416
1.41827
1.40175
1.4007
1.39
1.38136
1.38147
1.3721
1.3795
1.38299
1.37382
1.36961
1.39143
1.38305
1.37691
1.35409
1.35524
1.36405
1.37538
1.37956
1.3743
1.36659
1.34551
1.33871
1.35813
1.35584
1.34894
1.34507
1.34904
1.34389
1.3464
1.34894
1.33537
1.33528
1.3538
1.36212
1.36289
1.36266
1.35905
1.35357
1.34117
1.35229
1.37576
1.36523
1.35298
1.34022
1.34501
1.33483
1.36118
1.36139
1.36491
1.3496
1.3696
1.36025
1.36111
1.36376
1.35902
1.36497
1.36226
1.34449
1.3593
1.36483
1.34775
1.36493
1.36509
1.37053
1.36936
1.37101
1.36085
1.35742
1.36903
1.35946
1.35863
1.35365
1.37198
1.37646
1.36755
1.36773
1.36853
1.36754
1.35801
1.35845
1.35777
1.36155
1.35684
1.36075
1.38811
1.34897
1.36066
1.37333
1.36929
1.38838
1.37576
1.37271
1.38716
1.37579
1.36963
1.37548
1.36165
1.36929
1.36248
1.36561
1.36214
1.3603
1.34674
1.36941
1.35408
1.36524
1.35782
1.35769
1.36737
1.36268
1.37675
1.35703
1.35719
1.36451
1.36458
1.36488
1.37798
1.373
1.37647
1.35806
1.34926
1.36345
1.37116
1.35814
1.36435
1.355
1.35373
1.36269
1.37108
1.39281
1.38727
1.37497
1.38444
1.38049
1.37611
1.39746
1.36602
1.3823
1.38554
1.38345
1.38439
1.3938
1.36654
1.37732
1.38242
1.38155
1.37403
1.38808
1.38801
1.36468
1.36977
1.36781
1.36018
1.36044
1.36339
1.36094
1.3579
1.35275
1.35793
1.34205
1.34672
1.34924
1.35967
1.35662
1.35803
1.36211
1.36639
1.35416
1.35811
1.3537
1.35894
1.36245
1.37414
1.37011
1.35586
1.35555
1.35257
1.35255
1.3436
1.35994
1.3662
1.34896
1.35268
1.35953
1.34765
1.36035
1.3516
1.34584
1.34454
1.35534
1.3573
1.35027
1.33614
1.3532
1.34193
1.34629
1.34651
1.34668
1.37386
1.3673
1.39132
1.39029
1.36393
1.37325
1.36892
1.34496
1.34318
1.35525
1.35419
1.34447
1.3514
1.34925
1.35009
1.33165
1.34549
1.33236
1.34375
1.361
1.35976
1.35548
1.35274
1.37385
1.37105
1.36672
1.35399
1.34175
1.34209
1.35351
1.33877
1.3281
1.33293
1.33607
1.33962
1.34282
1.35633
1.34776
1.37111
1.36304
1.36304
1.35638
1.34456
1.36235
1.35992
1.34971
1.34962
1.37519
1.3682
1.34926
1.3481
1.35532
1.34875
1.35486
1.34217
1.33493
1.34571
1.34834
1.34533
1.33851
1.35079
1.36161
1.37086
1.37302
1.37357
1.3634
1.36286
1.35456
1.35708
1.35347
1.35475
1.35165
1.35292
1.36252
1.364
1.3621
1.3693
1.37154
1.36287
1.37009
1.36014
1.38015
1.36401
1.37524
1.36836
1.37412
1.36715
1.36266
1.35443
1.37684
1.35747
1.36396
1.37278
1.38296
1.377
1.3621
1.36377
1.36037
1.36203
1.36784
1.36176
1.36915
1.36009
1.34994
1.34928
1.35336
1.35747
1.34147
1.35438
1.36028
1.36098
1.35131
1.36758
1.37762
1.37005
1.36262
1.35828
1.36616
1.36155
1.36575
1.35667
1.35285
1.35493
1.36616
1.35371
1.35933
1.35212
1.36529
1.35542
1.37499
1.36831
1.37591
1.37381
1.37328
1.36689
1.37311
1.37177
1.37422
1.36497
1.37472
1.37323
1.38075
1.39098
1.40418
1.39194
1.38441
1.38574
1.3648
1.36948
1.36908
1.39086
1.38179
1.37073
1.3685
1.37733
1.38644
1.37364
1.38348
1.38864
1.36958
1.39922
1.38869
1.37748
1.38508
1.40112
1.38757
1.38599
1.38517
1.38871
1.40328
1.41206
1.41564
1.41198
1.40995
1.40376
1.42386
1.38952
1.40022
1.4019
1.38642
1.4005
1.40208
1.40698
1.39831
1.38192
1.40358
1.39756
1.39759
1.39742
1.39211
1.37294
1.37843
1.38408
1.39846
1.39143
1.3974
1.38694
1.38866
1.39851
1.40348
1.39351
1.4059
1.39891
1.4092
1.4264
1.42691
1.42001
1.43078
1.41223
1.42918
1.43187
1.43715
1.43134
1.45427
1.44955
1.43996
1.42233
1.42365
1.42688
1.41563
1.40359
1.43296
1.42373
1.42262
1.42636
1.40658
1.41417
1.41369
1.4083
1.40793
1.43371
1.41213
1.41549
1.41682
1.4331
1.42674
1.41771
1.41075
1.42125
1.42074
1.41347
1.42259
1.42058
1.42364
1.39982
1.41089
1.39538
1.40302
1.39901
1.39991
1.42403
1.4203
1.41922
1.40705
1.40564
1.40219
1.40865
1.41015
1.40747
1.40614
1.41439
1.43099
1.41102
1.42659
1.40711
1.39736
1.41113
1.40651
1.40484
1.41874
1.41444
1.40195
1.39527
1.39453
1.37823
1.38424
1.36761
1.36365
1.39219
1.37053
1.37635
1.38378
1.38921
1.39815
1.39346
1.39123
1.38208
1.38005
1.38186
1.39692
1.39649
1.38226
1.38845
1.3762
1.3749
1.40051
1.39805
1.40561
1.39908
1.40298
1.39839
1.41132
1.41463
1.40827
1.42281
1.41007
1.4042
1.40311
1.41742
1.40278
1.41009
1.40894
1.40781
1.40493
1.40619
1.41061
1.40117
1.42444
1.42193
1.4117
1.40938
1.42295
1.41874
1.40933
1.41048
1.42051
1.40552
1.4218
1.42966
1.42408
1.4223
1.4181
1.43427
1.42751
1.42643
1.43855
1.44739
1.42989
1.4175
1.4309
1.44525
1.445
1.44884
1.43535
1.43865
1.4238
1.42349
1.43643
1.43207
1.42677
1.42528
1.42325
1.42041
1.41989
1.4184
1.41157
1.4068
1.42285
1.42381
1.39419
1.40924
1.41136
1.42193
1.41323
1.40462
1.40947
1.39269
1.39745
1.39933
1.3991
1.41158
1.40908
1.41461
1.40252
1.41412
1.40985
1.38666
1.39467
1.40577
1.39515
1.40152
1.41018
1.42909
1.42092
1.42541
1.41369
1.41357
1.41873
1.4324
1.43258
1.42435
1.4168
1.39757
1.41341
1.38523
1.39261
1.39611
1.38071
1.39908
1.38568
1.3678
1.36548
1.3623
1.38754
1.35882
1.3651
1.38222
1.3823
1.39432
1.39626
1.40061
1.39455
1.40002
1.39636
1.4008
1.40922
1.39667
1.41117
1.41404
1.40248
1.39581
1.40988
1.4114
1.41992
1.40632
1.42032
1.42219
1.40546
1.4149
1.41453
1.41797
1.42005
1.40862
1.42382
1.42977
1.43267
1.43911
1.43327
1.42677
1.42751
1.41489
1.40888
1.39934
1.40879
1.40543
1.39959
1.39286
1.3933
1.39887
1.40753
1.40375
1.4111
1.41318
1.39188
1.39405
1.38503
1.39668
1.39348
1.38807
1.39127
1.38927
1.39366
1.40775
1.40011
1.37284
1.38724
1.38378
1.39666
1.39459
1.37735
1.3818
1.38677
1.38159
1.4051
1.39106
1.41889
1.41383
1.40288
1.41597
1.39413
1.41474
1.40198
1.41317
1.42413
1.40674
1.41272
1.42195
1.42183
1.43294
1.43195
1.41182
1.40823
1.40366
1.40817
1.40367
1.4069
1.40426
1.40438
1.40601
1.40699
1.41985
1.41649
1.41436
1.41614
1.42483
1.42085
1.41332
1.41333
1.41586
1.40937
1.4205
1.40798
1.39353
1.40815
1.40101
1.3957
1.38373
1.39058
1.39607
1.39352
1.38295
1.38696
1.39051
1.3819
1.38313
1.40641
1.38774
1.37764
1.38783
1.39448
1.40295
1.40008
1.38582
1.38105
1.38133
1.37483
1.39548
1.38803
1.38476
1.39443
1.39923
1.39595
1.3911
1.39035
1.39153
1.3936
1.38525
1.37756
1.38581
1.37465
1.37232
1.38245
1.39308
1.38215
1.39442
1.38765
1.3957
1.39473
1.40612
1.40056
1.40296
1.38486
1.40899
1.41291
1.40735
1.4046
1.40021
1.4099
1.41316
1.41905
1.41303
1.41556
1.40338
1.40306
1.39237
1.38257
1.38818
1.39086
1.39155
1.40232
1.39973
1.39472
1.39012
1.3989
1.38981
1.38432
1.39106
1.39177
1.38525
1.394
1.39096
1.38336
1.38807
1.39998
1.39737
1.39333
1.38145
1.38826
1.40025
1.41483
1.40619
1.40536
1.41037
1.40428
1.40802
1.39998
1.39977
1.40435
1.40837
1.41172
1.41491
1.41535
1.41176
1.40188
1.4017
1.41273
1.38296
1.39773
1.39599
1.39325
1.40649
1.38947
1.38826
1.38528
1.38181
1.36615
1.36989
1.3709
1.36619
1.35407
1.36456
1.37941
1.38277
1.3885
1.39823
1.39525
1.381
1.39331
1.38779
1.39463
1.38961
1.38479
1.38122
1.39984
1.39897
1.41258
1.39434
1.39361
1.38361
1.38665
1.3957
1.4115
1.40945
1.40544
1.41009
1.41585
1.40639
1.42199
1.43274
1.42069
1.43168
1.42387
1.42357
1.43402
1.43569
1.42206
1.43266
1.44034
1.42739
1.43855
1.42745
1.43495
1.43205
1.44373
1.44243
1.44459
1.43352
1.44411
1.45051
1.45129
1.44697
1.44537
1.45033
1.44688
1.46167
1.47278
1.46697
1.44993
1.46976
1.48155
1.46854
1.45611
1.48077
1.48254
1.46645
1.47435
1.46904
1.47578
1.49096
1.4578
1.46315
1.44693
1.45292
1.45594
1.4736
1.46166
1.4479
1.46652
1.48929
1.4706
1.4748
1.49378
1.47285
1.47463
1.47235
1.45595
1.45911
1.46044
1.45055
1.44458
1.43433
1.43233
1.45405
1.44751
1.43989
1.43498
1.44209
1.42908
1.44951
1.45555
1.46145
1.46516
1.44507
1.46069
1.44942
1.45729
1.44953
1.46563
1.45845
1.44742
1.47091
1.44972
1.45449
1.4496
1.47185
1.48709
1.46996
1.46174
1.4716
1.46927
1.48413
1.49757
1.45848
1.45242
1.44663
1.45014
1.43918
1.44506
1.44948
1.46147
1.44911
1.46368
1.4484
1.45174
1.4484
1.44841
1.4293
1.4377
1.4304
1.43175
1.43805
1.41913
1.42308
1.44325
1.41849
1.41349
1.42326
1.42784
1.4492
1.43655
1.42174
1.42734
1.41984
1.40772
1.41621
1.4203
1.43451
1.42305
1.42328
1.41831
1.43031
1.44529
1.44863
1.44138
1.44546
1.44321
1.44595
1.46475
1.45531
1.43642
1.43796
1.44137
1.45126
1.43899
1.43085
1.44904
1.45737
1.46089
1.4645
1.46094
1.47708
1.45308
1.45551
1.45733
1.44452
1.4428
1.44413
1.43427
1.43055
1.45541
1.45784
1.47466
1.45467
1.46398
1.45383
1.45369
1.45709
1.45386
1.4578
1.45138
1.44679
1.44335
1.43982
1.42627
1.43859
1.43673
1.44792
1.45657
1.44599
1.44368
1.42905
1.42687
1.44809
1.43069
1.41889
1.42051
1.42302
1.43673
1.44861
1.45942
1.45273
1.43495
1.42462
1.42822
1.42647
1.43079
1.43583
1.43746
1.42622
1.42675
1.43339
1.44098
1.4366
1.42877
1.43269
1.4375
1.43309
1.43009
1.46223
1.46196
1.46146
1.4597
1.47058
1.4534
1.44359
1.44717
1.4326
1.41825
1.44035
1.45026
1.43861
1.43652
1.4297
1.42962
1.4361
1.43689
1.42519
1.42746
1.43119
1.44525
1.43858
1.43953
1.43771
1.4319
1.43026
1.446
1.44444
1.45251
1.44382
1.44992
1.46235
1.46147
1.46011
1.44385
1.45615
1.43784
1.45027
1.46462
1.45742
1.46942
1.45596
1.45435
1.4618
1.4691
1.45306
1.46223
1.47491
1.47448
1.45588
1.46398
1.46399
1.46145
1.46123
1.45337
1.45568
1.45186
1.46092
1.45196
1.46808
1.47566
1.46839
1.47502
1.47016
1.48048
1.48278
1.48173
1.47873
1.46706
1.46254
1.47744
1.47694
1.47667
1.47578
1.46488
1.46599
1.47347
1.46544
1.46069
1.46882
1.45163
1.44809
1.4613
1.45904
1.46637
1.45614
1.46179
1.45982
1.45668
1.48245
1.46384
1.46155
1.45898
1.4615
1.455
1.4355
1.43338
1.44165
1.45552
1.45389
1.43673
1.43783
1.43234
1.44518
1.44867
1.45761
1.45586
1.46253
1.44886
1.45482
1.44603
1.44648
1.45932
1.46125
1.46781
1.45631
1.45677
1.46748
1.46782
1.48436
1.47724
1.48873
1.48228
1.47276
1.46775
1.47542
1.47718
1.45201
1.44652
1.43725
1.4554
1.45191
1.45062
1.46026
1.4542
1.46579
1.46539
1.46146
1.46369
1.46895
1.46714
1.46954
1.4609
1.46444
1.47579
1.4874
1.49511
1.4849
1.48186
1.47845
1.47988
1.49193
1.48825
1.49345
1.48869
1.49039
1.49479
1.49432
1.47374
1.47503
1.4965
1.48485
1.48571
1.49851
1.49615
1.49242
1.49179
1.49275
1.5093
1.50499
1.49632
1.50326
1.52322
1.50608
1.50803
1.48388
1.50141
1.4991
1.51322
1.51551
1.49769
1.50309
1.49587
1.49068
1.49343
1.49079
1.49522
1.5013
1.49785
1.48378
1.48834
1.47522
1.47783
1.49556
1.50351
1.49997
1.50962
1.49643
1.5049
1.50225
1.4921
1.49188
1.50858
1.51119
1.52368
1.52751
1.51141
1.50013
1.51151
1.49913
1.51451
1.49722
1.49005
1.48255
1.49063
1.48358
1.48533
1.46485
1.45629
1.44761
1.46308
1.48792
1.48937
1.48748
1.4885
1.49707
1.49233
1.49906
1.49029
1.50197
1.49558
1.49868
1.49805
1.50612
1.49587
1.51892
1.4935
1.49524
1.48095
1.48491
1.48616
1.50972
1.5136
1.50694
1.4999
1.49383
1.49562
1.49561
1.48722
1.49721
1.47816
1.48257
1.47705
1.48026
1.48602
1.49105
1.49516
1.4972
1.49493
1.5049
1.51436
1.52119
1.52594
1.51233
1.51698
1.51153
1.50024
1.5032
1.50499
1.49388
1.49177
1.51605
1.49786
1.50577
1.50674
1.48415
1.50077
1.50995
1.52453
1.53882
1.53455
1.53768
1.51239
1.51761
1.50689
1.48671
1.48497
1.48048
1.47645
1.48358
1.47665
1.4887
1.47146
1.47688
1.46749
1.45879
1.47147
1.472
1.48227
1.47468
1.45037
1.46816
1.46132
1.47511
1.48071
1.48668
1.45983
1.47562
1.48012
1.48189
1.48536
1.4729
1.47579
1.47941
1.48777
1.48417
1.47439
1.47761
1.4937
1.48194
1.4684
1.48732
1.49001
1.48573
1.4849
1.46748
1.47506
1.46891
1.46677
1.46339
1.46452
1.48499
1.47552
1.48741
1.4786
1.48192
1.47982
1.47152
1.47298
1.48562
1.47679
1.50619
1.48668
1.48851
1.47702
1.48838
1.49456
1.48902
1.47922
1.49557
1.50403
1.51063
1.48794
1.49568
1.4872
1.48526
1.49756
1.51569
1.50694
1.50361
1.50235
1.50434
1.48957
1.4964
1.4947
1.51462
1.50013
1.50326
1.49748
1.4951
1.49462
1.47985
1.47959
1.48339
1.48925
1.49109
1.51284
1.49587
1.48356
1.48824
1.48495
1.46348
1.48012
1.47777
1.46685
1.4638
1.47888
1.48156
1.46783
1.46467
1.46102
1.45032
1.46505
1.46192
1.47345
1.47519
1.46093
1.44322
1.46046
1.47435
1.46583
1.46544
1.45687
1.44841
1.4563
1.45153
1.46592
1.45599
1.44599
1.44189
1.45065
1.45902
1.44717
1.44108
1.43742
1.45179
1.44905
1.44946
1.44316
1.45933
1.4541
1.44404
1.45532
1.45089
1.47684
1.46683
1.46244
1.45855
1.45796
1.45125
1.44522
1.43713
1.44292
1.46009
1.46035
1.45895
1.4616
1.44981
1.45644
1.47026
1.46988
1.45884
1.46062
1.45491
1.46552
1.45101
1.44203
1.44685
1.44729
1.44918
1.42942
1.42965
1.43662
1.429
1.42973
1.4286
1.40488
1.42638
1.43692
1.42486
1.44181
1.43595
1.42726
1.4448
1.43275
1.42544
1.42907
1.42049
1.42893
1.43674
1.43062
1.43631
1.43435
1.42994
1.42781
1.43883
1.42846
1.44249
1.44924
1.43904
1.4525
1.43644
1.42719
1.43422
1.43255
1.42646
1.4096
1.40469
1.41297
1.40162
1.41139
1.41361
1.41073
1.42378
1.41959
1.42668
1.4488
1.43941
1.42095
1.3998
1.39489
1.40384
1.41196
1.40198
1.41269
1.41498
1.41932
1.42726
1.42104
1.42523
1.4284
1.42622
1.42016
1.41939
1.42126
1.4295
1.4256
1.42908
1.42422
1.41418
1.41616
1.40171
1.41686
1.40368
1.42309
1.41531
1.41499
1.39157
1.40815
1.41382
1.40662
1.40346
1.38708
1.38533
1.38649
1.38376
1.38085
1.38179
1.37804
1.37966
1.3745
1.38216
1.38187
1.38779
1.37604
1.3646
1.37864
1.38796
1.4118
1.37242
1.37628
1.37811
1.38355
1.36188
1.36167
1.379
1.37076
1.36897
1.37791
1.37559
1.38195
1.37427
1.36016
1.36695
1.37399
1.38387
1.37978
1.37519
1.38471
1.38265
1.38063
1.37368
1.38685
1.3781
1.36472
1.37318
1.38888
1.38478
1.3751
1.38354
1.36856
1.36104
1.35344
1.35483
1.35295
1.36069
1.36317
1.36392
1.35516
1.36554
1.37263
1.35642
1.34071
1.3386
1.34682
1.34352
1.34708
1.34603
1.353
1.35806
1.36732
1.37215
1.37661
1.37036
1.36194
1.34908
1.34685
1.36425
1.3712
1.362
1.37944
1.37211
1.3657
1.36854
1.37883
1.37492
1.37265
1.37803
1.35968
1.37318
1.37022
1.37367
1.38864
1.36881
1.37133
1.36264
1.367
1.36678
1.36594
1.37985
1.38258
1.37186
1.37461
1.39059
1.39173
1.37163
1.37261
1.37711
1.37019
1.36829
1.37924
1.37447
1.3791
1.37257
1.38108
1.37221
1.39334
1.38425
1.37356
1.37352
1.38386
1.3827
1.37916
1.39705
1.37024
1.35239
1.36382
1.35818
1.35338
1.34787
1.35263
1.36425
1.3583
1.35999
1.35918
1.35311
1.34493
1.35265
1.36511
1.38147
1.37816
1.3674
1.37587
1.36195
1.3705
1.38138
1.36863
1.37234
1.36374
1.37216
1.38017
1.38409
1.38541
1.3886
1.38086
1.36602
1.38169
1.38319
1.39194
1.38014
1.36663
1.39411
1.39622
1.38775
1.37357
1.3869
1.3709
1.37582
1.37464
1.38076
1.3771
1.39102
1.3908
1.38916
1.39779
1.39916
1.40299
1.4143
1.39601
1.39953
1.41503
1.41702
1.41335
1.4167
1.4249
1.43264
1.40667
1.39981
1.40427
1.41091
1.41214
1.42301
1.41605
1.42928
1.43201
1.44208
1.43176
1.43757
1.44057
1.42799
1.43018
1.43151
1.43505
1.43701
1.44302
1.43176
1.42766
1.42497
1.42088
1.41064
1.42346
1.42794
1.42719
1.42312
1.41898
1.41068
1.41918
1.4288
1.43271
1.43118
1.41894
1.42195
1.43276
1.43973
1.43188
1.43075
1.43447
1.42416
1.40999
1.41047
1.40139
1.39766
1.40432
1.40432
1.39944
1.40677
1.40085
1.4024
1.40315
1.41227
1.40444
1.40886
1.40077
1.40055
1.39444
1.38374
1.39404
1.39812
1.38572
1.37568
1.38251
1.38195
1.39386
1.37728
1.37607
1.37208
1.38007
1.37755
1.37012
1.3623
1.34375
1.35964
1.34488
1.35304
1.35717
1.35475
1.35688
1.33791
1.35062
1.36239
1.35478
1.35776
1.35237
1.36519
1.38193
1.38374
1.38989
1.38172
1.3766
1.38273
1.39053
1.37652
1.37569
1.36679
1.36867
1.387
1.38227
1.3726
1.36707
1.3743
1.37175
1.38615
1.38766
1.37194
1.37368
1.35902
1.35975
1.37298
1.36248
1.37551
1.40238
1.40396
1.42203
1.42465
1.41249
1.4127
1.40853
1.38545
1.3974
1.39899
1.40036
1.41125
1.40405
1.4088
1.42235
1.40769
1.39781
1.40385
1.40275
1.41075
1.41243
1.42353
1.43444
1.43449
1.44225
1.43395
1.42916
1.41326
1.41775
1.41534
1.40114
1.4074
1.39607
1.38764
1.39693
1.38041
1.36776
1.37763
1.36754
1.36533
1.38017
1.3686
1.37259
1.37905
1.36445
1.3679
1.37147
1.37575
1.36129
1.35792
1.34792
1.35243
1.35941
1.36946
1.36883
1.36759
1.36278
1.35981
1.34266
1.35933
1.352
1.35199
1.35332
1.34885
1.34626
1.346
1.34899
1.35634
1.35085
1.35033
1.35533
1.35184
1.34727
1.35325
1.33914
1.34844
1.35097
1.35575
1.34664
1.3464
1.35409
1.36218
1.36213
1.36914
1.36071
1.35825
1.35832
1.36916
1.38287
1.35008
1.3535
1.37106
1.3729
1.3702
1.36071
1.37709
1.37921
1.38293
1.37409
1.3768
1.38086
1.39596
1.39648
1.37444
1.38043
1.37336
1.37984
1.37521
1.38667
1.38247
1.38251
1.37702
1.38529
1.38707
1.38708
1.3796
1.38407
1.38029
1.37706
1.36964
1.38766
1.38691
1.38765
1.38403
1.38425
1.38122
1.37003
1.36836
1.35954
1.35929
1.36298
1.36528
1.35578
1.36875
1.39104
1.36738
1.36843
1.37276
1.36211
1.36336
1.35671
1.36046
1.37177
1.35067
1.36018
1.35536
1.36111
1.3605
1.36667
1.36394
1.35275
1.35697
1.35903
1.35479
1.35725
1.37125
1.37196
1.35749
1.36086
1.3642
1.3537
1.36306
1.36702
1.375
1.36625
1.37318
1.36859
1.36947
1.37822
1.3698
1.36638
1.36524
1.36552
1.35413
1.36259
1.37133
1.36549
1.36422
1.34869
1.35465
1.36342
1.35361
1.34807
1.36304
1.34851
1.35098
1.35427
1.34863
1.35446
1.34987
1.357
1.36054
1.34846
1.34786
1.35109
1.35708
1.36062
1.36446
1.3778
1.3736
1.37328
1.38043
1.39121
1.40001
1.394
1.38579
1.37114
1.38237
1.38404
1.36249
1.34965
1.35378
1.3524
1.33571
1.33347
1.33945
1.34224
1.34762
1.35569
1.34206
1.33638
1.35275
1.35824
1.37263
1.36652
1.36348
1.36217
1.36004
1.35485
1.34543
1.35467
1.34454
1.34883
1.37055
1.35636
1.35819
1.36575
1.36671
1.37106
1.35921
1.35465
1.36017
1.36154
1.35881
1.37149
1.3507
1.3627
1.36781
1.37234
1.37512
1.38317
1.38294
1.39367
1.38238
1.37423
1.37145
1.36416
1.36679
1.37018
1.36455
1.35747
1.35719
1.34408
1.34568
1.34997
1.3475
1.3476
1.3539
1.34535
1.35056
1.34771
1.34031
1.33241
1.34437
1.33789
1.33783
1.35541
1.36021
1.35526
1.35604
1.35297
1.34443
1.34207
1.34888
1.36634
1.34576
1.33902
1.34747
1.34517
1.34892
1.34282
1.33427
1.34158
1.33998
1.34366
1.33728
1.35288
1.34733
1.35274
1.3416
1.34116
1.33668
1.34533
1.33039
1.34268
1.3419
1.34663
1.34424
1.34733
1.33873
1.33772
1.33943
1.33376
1.33435
1.36132
1.36072
1.35762
1.35448
1.35171
1.34823
1.34061
1.35399
1.35714
1.35266
1.34622
1.33432
1.34193
1.33397
1.33894
1.34444
1.32991
1.34575
1.36728
1.35105
1.34727
1.32691
1.34417
1.33865
1.33105
1.34831
1.35096
1.35663
1.35673
1.36878
1.34911
1.36909
1.37079
1.37462
1.34066
1.34847
1.35113
1.34449
1.34532
1.34338
1.3394
1.33982
1.33537
1.32858
1.3257
1.31889
1.32557
1.3336
1.34542
1.33374
1.33505
1.33308
1.3388
1.33876
1.33744
1.35385
1.33789
1.34125
1.32744
1.32877
1.3372
1.32778
1.33303
1.32578
1.33122
1.33984
1.34014
1.34539
1.35049
1.34666
1.35275
1.34242
1.34184
1.3355
1.33351
1.31933
1.32683
1.32573
1.32776
1.34346
1.33434
1.34075
1.35568
1.34413
1.32642
1.33666
1.33934
1.34643
1.338
1.35269
1.35271
1.36118
1.35435
1.35322
1.3635
1.36354
1.35775
1.36335
1.36497
1.38205
1.37442
1.37882
1.36454
1.35945
1.36731
1.363
1.36406
1.38255
1.3876
1.37552
1.38454
1.39188
1.4061
1.39534
1.3995
1.40825
1.39846
1.3895
1.38016
1.37616
1.36978
1.36793
1.37338
1.37334
1.38834
1.37335
1.36714
1.36711
1.36849
1.35399
1.35072
1.34812
1.34794
1.34605
1.3492
1.35646
1.36924
1.37672
1.37825
1.38245
1.36105
1.35414
1.35762
1.37761
1.3749
1.36446
1.37305
1.36819
1.34937
1.35671
1.35401
1.35377
1.37189
1.35563
1.36832
1.36861
1.37528
1.37347
1.36814
1.37521
1.38399
1.37825
1.37717
1.37744
1.39443
1.38405
1.39232
1.38725
1.38161
1.38132
1.40371
1.4194
1.40231
1.39489
1.398
1.39251
1.38034
1.37951
1.38447
1.3715
1.37981
1.37351
1.36669
1.36925
1.36799
1.37405
1.39147
1.37851
1.37932
1.38178
1.39288
1.40276
1.41178
1.39831
1.41944
1.41225
1.40522
1.41194
1.41033
1.41323
1.40858
1.4029
1.40284
1.41399
1.40919
1.40512
1.40154
1.39128
1.41128
1.41206
1.41441
1.40888
1.40078
1.40188
1.40386
1.39816
1.41407
1.41183
1.42389
1.43421
1.4254
1.42359
1.40675
1.4061
1.42023
1.41056
1.41969
1.42634
1.43585
1.43332
1.42566
1.43532
1.44486
1.44027
1.44774
1.44283
1.43987
1.46049
1.46534
1.46637
1.45453
1.44989
1.4569
1.44481
1.45134
1.44302
1.43204
1.43954
1.44787
1.44527
1.45642
1.44885
1.46466
1.46976
1.45904
1.44191
1.45147
1.43664
1.4224
1.43186
1.43086
1.40829
1.4103
1.40437
1.40882
1.43769
1.43847
1.44027
1.42642
1.42109
1.42086
1.41336
1.41878
1.43792
1.43041
1.42056
1.42788
1.41889
1.42847
1.42125
1.42234
1.40805
1.42075
1.40188
1.40753
1.40965
1.39583
1.41396
1.40378
1.42574
1.42314
1.42252
1.40751
1.41481
1.41495
1.43366
1.42748
1.42026
1.40803
1.42075
1.41815
1.40973
1.40296
1.40764
1.41286
1.4173
1.40582
1.40581
1.40882
1.40437
1.40711
1.41271
1.39931
1.42832
1.41144
1.40377
1.41882
1.40627
1.41038
1.41351
1.39689
1.40985
1.41056
1.41143
1.41771
1.42566
1.41303
1.41975
1.41054
1.42085
1.42758
1.41998
1.40369
1.40531
1.409
1.40477
1.40354
1.40069
1.40792
1.39983
1.41508
1.41126
1.41352
1.41461
1.41899
1.43189
1.41258
1.40619
1.41982
1.42964
1.41457
1.40943
1.42123
1.41346
1.40806
1.38862
1.39817
1.3988
1.39174
1.40032
1.41921
1.41069
1.39474
1.3947
1.3984
1.40294
1.39891
1.41431
1.40184
1.41175
1.41291
1.4003
1.38068
1.39514
1.38984
1.39077
1.37528
1.40096
1.3961
1.38931
1.39018
1.38401
1.39533
1.39292
1.39424
1.38241
1.3776
1.38101
1.37831
1.37539
1.36963
1.39813
1.39031
1.39707
1.39946
1.38957
1.39304
1.39461
1.39858
1.3928
1.38496
1.39343
1.39665
1.39171
1.39351
1.39252
1.39213
1.40394
1.40437
1.40953
1.40119
1.39321
1.39495
1.40944
1.39705
1.38948
1.39734
1.38888
1.40554
1.39317
1.40535
1.40368
1.3908
1.39368
1.3828
1.39567
1.37928
1.3936
1.39402
1.38451
1.39604
1.39274
1.40178
1.39585
1.394
1.40287
1.40108
1.39326
1.38809
1.40028
1.39586
1.40322
1.38305
1.38065
1.38641
1.38141
1.38642
1.39139
1.38617
1.379
1.39035
1.37847
1.3749
1.37972
1.3759
1.39416
1.37768
1.38046
1.38185
1.38182
1.36214
1.36666
1.36606
1.37432
1.36365
1.36155
1.37948
1.36673
1.38138
1.38375
1.37013
1.37692
1.38989
1.37911
1.37113
1.37535
1.38183
1.37282
1.37936
1.38257
1.38026
1.37961
1.36256
1.35749
1.36278
1.36675
1.37183
1.36622
1.38505
1.37307
1.38191
1.3811
1.3766
1.38557
1.38946
1.39215
1.37603
1.37766
1.38647
1.39673
1.3741
1.37497
1.38181
1.37443
1.3816
1.37962
1.40838
1.41101
1.40183
1.41164
1.41323
1.41531
1.41318
1.41201
1.41313
1.41153
1.41088
1.41331
1.39404
1.39044
1.39753
1.39321
1.38877
1.38647
1.38833
1.403
1.40303
1.40731
1.4001
1.39266
1.39031
1.4006
1.40034
1.39168
1.39915
1.39045
1.39514
1.39788
1.3889
1.38206
1.39856
1.39584
1.40674
1.40898
1.41152
1.40376
1.3893
1.39841
1.38987
1.387
1.37829
1.38688
1.39958
1.38943
1.39349
1.39452
1.39457
1.40272
1.39117
1.40032
1.3932
1.40008
1.39372
1.39084
1.40841
1.39705
1.39444
1.40237
1.41216
1.4017
1.41923
1.40052
1.39477
1.38336
1.39199
1.38354
1.40401
1.4038
1.39167
1.38899
1.382
1.388
1.37962
1.38488
1.37575
1.37338
1.3761
1.38195
1.36576
1.38031
1.39901
1.38126
1.37388
1.37817
1.37875
1.37474
1.38949
1.38521
1.36246
1.37503
1.37144
1.36384
1.36213
1.36876
1.3613
1.36809
1.38162
1.3634
1.37738
1.3753
1.37994
1.37237
1.35911
1.36085
1.36549
1.35458
1.35023
1.35261
1.34593
1.35674
1.36142
1.35145
1.34793
1.33946
1.34746
1.35215
1.35578
1.34686
1.34028
1.34674
1.35115
1.35555
1.35005
1.35944
1.38205
1.359
1.37489
1.36448
1.37367
1.36066
1.36546
1.37101
1.37046
1.3719
1.3632
1.37377
1.37643
1.38755
1.37244
1.37668
1.36341
1.37747
1.36712
1.3627
1.36817
1.37548
1.38933
1.37123
1.3687
1.37436
1.37101
1.36308
1.37226
1.37434
1.38663
1.37413
1.36599
1.38007
1.3814
1.37766
1.3806
1.37388
1.36207
1.37521
1.36024
1.36687
1.39275
1.37419
1.37753
1.36562
1.39063
1.39429
1.37911
1.35927
1.37524
1.37081
1.36772
1.36619
1.38406
1.38483
1.38433
1.37731
1.38763
1.39222
1.37755
1.3697
1.374
1.37803
1.38475
1.40667
1.39735
1.39802
1.41139
1.40817
1.41674
1.41913
1.42844
1.42151
1.41938
1.42419
1.42957
1.41256
1.42474
1.41138
1.39899
1.40732
1.4088
1.40355
1.40565
1.40546
1.41114
1.41016
1.40198
1.39563
1.39035
1.38863
1.40438
1.38623
1.38154
1.38321
1.3858
1.38311
1.37072
1.38008
1.37178
1.37904
1.37859
1.37457
1.3751
1.39584
1.37976
1.38092
1.38557
1.39127
1.39074
1.37744
1.38653
1.37817
1.38717
1.38871
1.39952
1.37973
1.38342
1.37113
1.38656
1.36386
1.37073
1.37435
1.39306
1.40684
1.4004
1.4267
1.41971
1.43037
1.43145
1.42669
1.41992
1.42226
1.42309
1.4435
1.4216
1.42215
1.42193
1.43165
1.43413
1.43108
1.45238
1.45377
1.43803
1.44168
1.44642
1.44716
1.41892
1.41066
1.41154
1.43641
1.4132
1.40187
1.41239
1.41502
1.42853
1.43095
1.43018
1.42381
1.41902
1.41864
1.41473
1.40833
1.40993
1.40468
1.3989
1.39264
1.3994
1.40001
1.40463
1.39126
1.40083
1.40269
1.40526
1.39445
1.38978
1.39415
1.38474
1.40716
1.38655
1.40138
1.41594
1.40781
1.41424
1.40557
1.4083
1.39833
1.40094
1.41239
1.40737
1.40679
1.40757
1.40902
1.41923
1.40722
1.39958
1.41333
1.40621
1.39776
1.38896
1.38119
1.37694
1.38625
1.40432
1.39867
1.38718
1.38334
1.38768
1.39979
1.39697
1.38694
1.38415
1.38653
1.394
1.38268
1.38504
1.37709
1.38124
1.37501
1.38131
1.38288
1.39316
1.38973
1.38733
1.37226
1.36206
1.37698
1.38617
1.39428
1.38761
1.39283
1.38366
1.39126
1.37997
1.36975
1.38521
1.38728
1.38522
1.38358
1.38433
1.39888
1.38213
1.39024
1.37667
1.38007
1.38042
1.40337
1.38979
1.39227
1.38563
1.38497
1.40567
1.40217
1.3869
1.38187
1.37452
1.38174
1.37685
1.37416
1.38298
1.38477
1.37897
1.39461
1.39894
1.38567
1.3688
1.37701
1.37825
1.38885
1.38592
1.40121
1.38433
1.38726
1.39741
1.39758
1.38962
1.39562
1.39713
1.37599
1.39295
1.38767
1.40766
1.39759
1.42588
1.40363
1.41809
1.40895
1.41203
1.41533
1.41518
1.4101
1.43121
1.41189
1.41113
1.39941
1.39202
1.39645
1.38476
1.38796
1.39656
1.40426
1.39738
1.40056
1.38493
1.38427
1.39504
1.40875
1.39565
1.37894
1.39321
1.40271
1.39536
1.38112
1.37578
1.38358
1.38547
1.39733
1.38985
1.37884
1.38577
1.39319
1.38477
1.39632
1.40304
1.40257
1.40389
1.42199
1.40454
1.41638
1.40448
1.41599
1.40394
1.40753
1.41054
1.39805
1.3934
1.41222
1.40631
1.39576
1.38815
1.39513
1.38811
1.3847
1.40074
1.37714
1.37664
1.38908
1.36997
1.37586
1.36541
1.36663
1.36463
1.37344
1.37945
1.37077
1.37328
1.38136
1.37737
1.39234
1.37942
1.39847
1.38904
1.4037
1.40559
1.39223
1.389
1.3962
1.39331
1.41258
1.40888
1.41551
1.39315
1.41239
1.39918
1.40829
1.40413
1.42145
1.42269
1.42793
1.42314
1.40198
1.40102
1.39714
1.38943
1.40434
1.39168
1.39346
1.39919
1.39017
1.38685
1.37907
1.38802
1.40538
1.38283
1.37584
1.38302
1.38931
1.39503
1.40086
1.39647
1.41338
1.40129
1.38958
1.38193
1.39434
1.41116
1.40328
1.40177
1.39708
1.40052
1.40825
1.41083
1.41324
1.40814
1.40411
1.41713
1.41552
1.43275
1.40614
1.43354
1.45313
1.45671
1.4547
1.44897
1.44309
1.45012
1.43814
1.43844
1.45638
1.4503
1.44521
1.45466
1.45787
1.45288
1.46786
1.44921
1.44303
1.44872
1.42136
1.4216
1.42748
1.43728
1.43969
1.44069
1.4306
1.43251
1.42148
1.42122
1.42079
1.42274
1.42865
1.41914
1.41659
1.42362
1.39181
1.40819
1.4092
1.39213
1.40273
1.40071
1.39811
1.41297
1.41723
1.40435
1.41854
1.42638
1.43376
1.42406
1.42017
1.42151
1.4107
1.41362
1.4153
1.41971
1.41019
1.40759
1.39905
1.40309
1.41328
1.41342
1.40718
1.40148
1.39747
1.40162
1.40988
1.42606
1.43212
1.42154
1.43477
1.43535
1.43627
1.43097
1.44979
1.43824
1.43728
1.44436
1.45553
1.44703
1.45459
1.45142
1.46555
1.47482
1.47127
1.44724
1.44674
1.46284
1.46677
1.47332
1.46446
1.46509
1.47739
1.47883
1.47162
1.4542
1.45492
1.46727
1.46193
1.46371
1.46736
1.4649
1.46034
1.46865
1.46048
1.46753
1.48161
1.4949
1.48421
1.46977
1.47628
1.46864
1.46982
1.47173
1.47714
1.48245
1.48185
1.46891
1.46091
1.44836
1.44048
1.45503
1.43743
1.43563
1.42946
1.44676
1.44154
1.43759
1.43465
1.43222
1.44587
1.43099
1.43807
1.4519
1.44299
1.45308
1.43769
1.42516
1.42213
1.43645
1.42873
1.43347
1.42453
1.4251
1.43219
1.42144
1.40644
1.42007
1.41858
1.42287
1.40379
1.41021
1.4016
1.42093
1.41227
1.41925
1.42734
1.44092
1.43113
1.42539
1.43242
1.42794
1.43312
1.43628
1.43739
1.4385
1.43623
1.43196
1.44218
1.43927
1.43735
1.44202
1.44377
1.45642
1.45681
1.4471
1.4412
1.42559
1.42773
1.41462
1.4208
1.43944
1.42845
1.43523
1.42292
1.4451
1.45448
1.45561
1.43916
1.44157
1.45369
1.431
1.42902
1.42822
1.42492
1.406
1.39923
1.3963
1.40465
1.41496
1.41604
1.42635
1.42679
1.42606
1.42643
1.42907
1.43425
1.41039
1.4185
1.41883
1.39861
1.42357
1.42628
1.43092
1.42974
1.41729
1.45192
1.44935
1.42767
1.42506
1.43501
1.41064
1.41064
1.41239
1.41451
1.40004
1.41963
1.42068
1.40457
1.40426
1.40001
1.40153
1.40985
1.40866
1.38892
1.41097
1.41695
1.42608
1.42853
1.42234
1.42193
1.46031
1.44269
1.44121
1.44561
1.44932
1.44999
1.4487
1.43993
1.44764
1.43897
1.43941
1.44331
1.43377
1.43416
1.46576
1.46314
1.46725
1.46117
1.46987
1.46743
1.46587
1.46201
1.46746
1.45273
1.44576
1.44934
1.43779
1.44546
1.44281
1.4734
1.47605
1.4675
1.47377
1.47723
1.4866
1.4589
1.48682
1.47534
1.47818
1.47961
1.48629
1.49071
1.47709
1.48348
1.47882
1.48047
1.47619
1.46711
1.47813
1.48588
1.47046
1.4564
1.46276
1.48007
1.49636
1.47256
1.47216
1.46811
1.47489
1.47066
1.48242
1.47975
1.48232
1.48655
1.48845
1.50016
1.49243
1.48314
1.48491
1.49956
1.50265
1.50352
1.53245
1.52055
1.52403
1.50898
1.52736
1.50139
1.49249
1.49921
1.5038
1.50642
1.50766
1.5159
1.50703
1.49782
1.49619
1.4992
1.49245
1.49502
1.51069
1.49625
1.5067
1.50766
1.50989
1.51301
1.51042
1.51128
1.50653
1.51228
1.50959
1.50686
1.50435
1.49841
1.50924
1.49321
1.51438
1.526
1.511
1.52428
1.52847
1.53234
1.52153
1.52441
1.52361
1.5255
1.49336
1.47696
1.47763
1.47925
1.47071
1.48751
1.48529
1.48954
1.49877
1.51577
1.50346
1.51869
1.50944
1.51369
1.51655
1.51769
1.50625
1.50978
1.48698
1.47857
1.481
1.48534
1.49857
1.47932
1.48413
1.47851
1.4956
1.49793
1.50412
1.48603
1.49475
1.49761
1.4894
1.49896
1.48442
1.49086
1.48376
1.48342
1.50122
1.50332
1.49996
1.49038
1.48095
1.48492
1.49231
1.47929
1.47852
1.4827
1.50271
1.48176
1.48679
1.48449
1.50393
1.50787
1.49512
1.4872
1.49213
1.49067
1.48141
1.46521
1.47402
1.47591
1.45434
1.45326
1.45842
1.45227
1.45296
1.45567
1.45833
1.45935
1.43847
1.43295
1.42999
1.43339
1.44249
1.41987
1.42528
1.45681
1.43622
1.44045
1.43923
1.43583
1.43159
1.44585
1.43516
1.45247
1.46049
1.47146
1.46977
1.45613
1.45482
1.45449
1.44843
1.4445
1.43747
1.45713
1.44888
1.4515
1.4723
1.47719
1.46052
1.46095
1.45447
1.432
1.459
1.44252
1.43218
1.4515
1.45002
1.43911
1.42366
1.44206
1.44786
1.43145
1.45357
1.43525
1.44252
1.45188
1.43908
1.44537
1.43839
1.46132
1.44084
1.43452
1.43699
1.43923
1.44026
1.44409
1.44641
1.4332
1.43631
1.43474
1.43675
1.44226
1.45705
1.44279
1.46751
1.46036
1.4525
1.45923
1.46178
1.45768
1.46088
1.44587
1.44347
1.44825
1.44068
1.43332
1.42336
1.41765
1.43412
1.43331
1.4073
1.41342
1.40825
1.41519
1.40692
1.41482
1.40867
1.3992
1.41065
1.40791
1.41904
1.3966
1.40828
1.41974
1.42233
1.39439
1.39734
1.38955
1.38522
1.39222
1.38684
1.39892
1.39491
1.39964
1.40412
1.40815
1.41029
1.40732
1.4165
1.40297
1.40259
1.40869
1.41611
1.43255
1.44065
1.44565
1.42305
1.44379
1.42473
1.42137
1.43013
1.40718
1.39463
1.38815
1.39746
1.39621
1.39129
1.38256
1.3795
1.38106
1.38895
1.39441
1.39589
1.38804
1.37479
1.37601
1.37294
1.36865
1.37213
1.39022
1.37905
1.38274
1.38828
1.3893
1.38891
1.40351
1.39312
1.40889
1.40445
1.40455
1.41919
1.41367
1.42095
1.40463
1.42008
1.41695
1.42386
1.44211
1.44109
1.44222
1.4701
1.47189
1.49737
1.49319
1.50801
1.48274
1.49803
1.47818
1.47769
1.48394
1.48086
1.48581
1.46789
1.48588
1.45253
1.46593
1.47274
1.46177
1.48047
1.46583
1.47162
1.46121
1.46576
1.44831
1.45761
1.47052
1.45088
1.46079
1.46817
1.48471
1.4869
1.46855
1.47564
1.49335
1.50386
1.49864
1.51439
1.51451
1.51878
1.51925
1.50488
1.50841
1.50574
1.50894
1.48638
1.49455
1.50428
1.50782
1.50371
1.51268
1.49238
1.51089
1.49874
1.51274
1.5029
1.48896
1.48658
1.49721
1.50392
1.49575
1.48319
1.47265
1.47226
1.46457
1.47477
1.46629
1.46152
1.46317
1.4548
1.45103
1.46305
1.46003
1.48101
1.48084
1.47403
1.46877
1.46454
1.44529
1.4409
1.45365
1.45044
1.45933
1.43611
1.43219
1.42756
1.44115
1.43285
1.40949
1.41373
1.40569
1.41451
1.41639
1.41824
1.41592
1.43085
1.42045
1.42588
1.4401
1.43961
1.42735
1.40761
1.40564
1.40199
1.39555
1.3964
1.3796
1.38854
1.36978
1.38047
1.37381
1.36952
1.38459
1.38505
1.40756
1.41844
1.40328
1.41956
1.41048
1.4209
1.43593
1.4311
1.43156
1.42122
1.41177
1.42053
1.43588
1.43038
1.42946
1.42969
1.4447
1.45088
1.45604
1.44577
1.45625
1.45256
1.43676
1.42333
1.41264
1.41265
1.41152
1.4147
1.40802
1.4056
1.40122
1.40301
1.40744
1.39698
1.40256
1.39842
1.38688
1.38598
1.37549
1.38579
1.39092
1.38207
1.38338
1.38519
1.39828
1.40141
1.4013
1.40067
1.39994
1.40268
1.39456
1.389
1.39503
1.39186
1.38182
1.38469
1.39014
1.3838
1.39066
1.38314
1.3782
1.39856
1.38834
1.40772
1.39897
1.40034
1.39779
1.39386
1.39162
1.42045
1.41763
1.42538
1.42368
1.42874
1.44665
1.43476
1.42766
1.44486
1.44874
1.44937
1.44824
1.4537
1.45623
1.44231
1.44471
1.4458
1.44508
1.43904
1.43942
1.44447
1.43919
1.45107
1.44759
1.44354
1.46114
1.45507
1.43646
1.42851
1.43313
1.41173
1.40495
1.40967
1.39277
1.39769
1.40108
1.39489
1.39483
1.39199
1.39021
1.39175
1.39442
1.38812
1.37577
1.37974
1.38138
1.37119
1.37889
1.38833
1.37859
1.38514
1.39389
1.39842
1.38117
1.36369
1.40183
1.38555
1.37739
1.37873
1.39027
1.38605
1.39315
1.39258
1.39047
1.38774
1.39903
1.40202
1.40182
1.38576
1.37543
1.38299
1.37153
1.36582
1.37729
1.37627
1.37885
1.38413
1.38973
1.38193
1.37031
1.38581
1.38597
1.37809
1.3865
1.39363
1.39801
1.39362
1.40925
1.39165
1.38798
1.39591
1.38517
1.38162
1.38225
1.38223
1.38486
1.38101
1.38129
1.36143
1.35114
1.36251
1.34346
1.34139
1.3411
1.34242
1.35458
1.35487
1.35562
1.3698
1.35837
1.36551
1.37705
1.36693
1.36688
1.35169
1.35567
1.35688
1.35875
1.35131
1.36366
1.3586
1.35182
1.35653
1.35595
1.35853
1.3602
1.3529
1.35756
1.34985
1.342
1.33942
1.34321
1.34575
1.34366
1.36017
1.36773
1.37081
1.38138
1.37302
1.35324
1.37899
1.35795
1.36469
1.35856
1.35235
1.34939
1.35831
1.36037
1.34553
1.34029
1.33923
1.35546
1.34255
1.34349
1.33584
1.33736
1.32819
1.32849
1.3269
1.3388
1.33444
1.32263
1.32942
1.33383
1.32706
1.32889
1.3299
1.33483
1.33379
1.33173
1.33272
1.32781
1.33154
1.32597
1.32685
1.31423
1.31528
1.30202
1.30772
1.31785
1.31526
1.33034
1.32746
1.33152
1.33037
1.31626
1.32622
1.34059
1.34524
1.35478
1.33359
1.33681
1.34033
1.34828
1.35886
1.34945
1.34429
1.33113
1.31894
1.32343
1.32223
1.32521
1.32833
1.32096
1.33511
1.33115
1.32651
1.31292
1.3301
1.33215
1.33464
1.338
1.35474
1.35471
1.35736
1.35624
1.36322
1.3527
1.35121
1.35617
1.34595
1.34329
1.34854
1.34625
1.36013
1.36269
1.37305
1.37956
1.38814
1.37192
1.36984
1.37779
1.36495
1.36791
1.37417
1.36093
1.36977
1.36193
1.36575
1.3594
1.35756
1.3729
1.35277
1.35965
1.36912
1.3688
1.3819
1.36855
1.3588
1.36874
1.37052
1.37004
1.34543
1.3478
1.35999
1.34297
1.35118
1.34599
1.35161
1.3458
1.34159
1.34757
1.35455
1.35912
1.34681
1.33431
1.3434
1.34851
1.33228
1.34515
1.33368
1.32709
1.31995
1.34159
1.33742
1.35024
1.35072
1.34143
1.34749
1.33967
1.3468
1.34651
1.34756
1.35268
1.35925
1.35812
1.35033
1.34588
1.35369
1.3474
1.35359
1.34783
1.34818
1.34947
1.34515
1.33737
1.33761
1.33761
1.34314
1.33957
1.34003
1.34536
1.35629
1.35756
1.3378
1.34464
1.34349
1.33942
1.35014
1.34514
1.36064
1.36234
1.36648
1.35194
1.35944
1.37256
1.3749
1.37193
1.35559
1.34181
1.34744
1.35234
1.35026
1.35693
1.35608
1.35099
1.34912
1.33732
1.33778
1.34484
1.32752
1.33326
1.34366
1.34338
1.33733
1.34139
1.34239
1.34386
1.33886
1.34742
1.34155
1.34865
1.34148
1.34547
1.35301
1.3553
1.35437
1.36075
1.3627
1.35605
1.34994
1.34507
1.36138
1.35591
1.34629
1.36354
1.35534
1.34689
1.35895
1.34672
1.35524
1.35989
1.35605
1.34479
1.33792
1.32476
1.3333
1.33118
1.33766
1.34096
1.3351
1.34324
1.32873
1.33447
1.33383
1.35194
1.34956
1.35465
1.3476
1.34678
1.36062
1.36469
1.37136
1.36542
1.3574
1.36504
1.35435
1.35751
1.35201
1.34758
1.34009
1.35315
1.35317
1.35674
1.3644
1.36282
1.34487
1.36312
1.35926
1.35519
1.35234
1.34287
1.34229
1.33249
1.33866
1.3354
1.33234
1.33872
1.34643
1.34432
1.36055
1.35431
1.36308
1.36389
1.36438
1.36613
1.35562
1.3528
1.34525
1.3576
1.33594
1.33563
1.32076
1.33318
1.32247
1.32122
1.31873
1.32106
1.33283
1.33221
1.32538
1.31803
1.31543
1.32631
1.32994
1.33478
1.34606
1.34916
1.33479
1.33865
1.34591
1.33759
1.34017
1.34821
1.33017
1.32929
1.33274
1.3337
1.34168
1.33683
1.33543
1.34106
1.32375
1.33613
1.32803
1.32125
1.32395
1.31967
1.32926
1.32999
1.33067
1.33409
1.34008
1.34347
1.33681
1.32984
1.33861
1.33314
1.32975
1.32471
1.3361
1.31972
1.32486
1.32542
1.32014
1.31476
1.31522
1.32402
1.31306
1.31431
1.31245
1.30839
1.31467
1.32177
1.31778
1.33044
1.32784
1.3256
1.31934
1.33146
1.32229
1.32367
1.32698
1.31869
1.32338
1.32289
1.31967
1.31094
1.32257
1.31654
1.32534
1.32519
1.31519
1.31692
1.31907
1.32544
1.32527
1.34527
1.34238
1.34241
1.34362
1.32986
1.34263
1.33928
1.34932
1.33621
1.34752
1.33207
1.34233
1.33238
1.34014
1.35676
1.33954
1.34503
1.34857
1.34697
1.33528
1.32809
1.33289
1.34984
1.33416
1.33959
1.34909
1.34206
1.35335
1.34463
1.33997
1.34609
1.35559
1.35493
1.35292
1.35681
1.37217
1.36192
1.35216
1.34371
1.35539
1.35506
1.33634
1.35241
1.3494
1.35429
1.35718
1.36815
1.3684
1.37342
1.35327
1.35955
1.3381
1.34324
1.3418
1.33584
1.35179
1.34376
1.33792
1.33197
1.32386
1.32775
1.32616
1.32726
1.33393
1.33112
1.3373
1.3276
1.33044
1.33358
1.34136
1.33705
1.34111
1.3426
1.35158
1.34208
1.34728
1.34239
1.34375
1.33241
1.34076
1.34027
1.3377
1.3247
1.33932
1.32783
1.32614
1.31284
1.31885
1.32805
1.32085
1.3309
1.3273
1.31785
1.32689
1.32562
1.31942
1.31769
1.32461
1.34287
1.33994
1.33138
1.34013
1.33023
1.32884
1.3286
1.32781
1.33406
1.33721
1.32309
1.3276
1.32566
1.32467
1.32786
1.33417
1.33302
1.33038
1.33914
1.354
1.34956
1.34543
1.32754
1.33794
1.34737
1.34206
1.34811
1.35075
1.35292
1.36029
1.36549
1.36688
1.36128
1.36712
1.35362
1.35292
1.35561
1.35204
1.34584
1.34331
1.35208
1.35697
1.36754
1.35772
1.36799
1.37099
1.37316
1.36027
1.36697
1.37643
1.37206
1.37748
1.37544
1.37854
1.38474
1.37858
1.37048
1.37589
1.36986
1.36719
1.37641
1.37689
1.39269
1.38779
1.37637
1.39248
1.37793
1.37277
1.37898
1.37276
1.37866
1.39173
1.3831
1.38529
1.39087
1.38277
1.38174
1.36341
1.35424
1.35658
1.34638
1.3621
1.35898
1.34295
1.35158
1.35419
1.3529
1.35682
1.35317
1.36959
1.36771
1.36378
1.36801
1.36692
1.36145
1.36407
1.37259
1.37738
1.37178
1.37442
1.37998
1.38843
1.37923
1.36975
1.38379
1.37255
1.37089
1.38926
1.39154
1.37438
1.37289
1.3776
1.37575
1.36737
1.37439
1.36158
1.3713
1.37416
1.35952
1.37041
1.36505
1.37618
1.38012
1.36416
1.37125
1.37436
1.37762
1.38099
1.37107
1.35657
1.37126
1.37057
1.37437
1.37318
1.37969
1.38372
1.38164
1.38437
1.39204
1.38873
1.36927
1.3773
1.37741
1.38168
1.38331
1.37351
1.39224
1.39704
1.38265
1.39303
1.39321
1.39303
1.38926
1.38161
1.3834
1.38448
1.39506
1.37844
1.38893
1.37569
1.37865
1.38358
1.39105
1.38862
1.38389
1.3678
1.36868
1.38559
1.37975
1.38986
1.39141
1.38319
1.38319
1.37845
1.38862
1.3942
1.40296
1.37826
1.3966
1.40327
1.39134
1.39571
1.40029
1.40826
1.39206
1.39709
1.39172
1.38796
1.38467
1.38174
1.39528
1.37814
1.37434
1.38049
1.37767
1.37264
1.35537
1.35913
1.37063
1.37839
1.3879
1.37368
1.37499
1.37953
1.38246
1.37206
1.37299
1.38364
1.36519
1.37086
1.36529
1.37153
1.37085
1.37678
1.37306
1.38182
1.37491
1.37379
1.37192
1.36609
1.37339
1.37534
1.37334
1.35718
1.36643
1.36205
1.37355
1.37695
1.3727
1.37572
1.381
1.37793
1.38105
1.36672
1.37751
1.38177
1.39245
1.39377
1.40062
1.41076
1.40677
1.39991
1.39773
1.40615
1.38051
1.37732
1.38315
1.39176
1.38889
1.39661
1.39237
1.39162
1.39241
1.36915
1.38154
1.37368
1.37388
1.373
1.36651
1.35562
1.34974
1.36228
1.34968
1.35843
1.3567
1.36696
1.36935
1.37479
1.36416
1.37684
1.36356
1.36549
1.36415
1.37085
1.36627
1.37034
1.37364
1.36509
1.38031
1.3949
1.40301
1.3918
1.40245
1.40323
1.40747
1.39213
1.39324
1.3964
1.40224
1.41394
1.40431
1.4139
1.40146
1.40537
1.40501
1.40354
1.41174
1.41143
1.40944
1.40257
1.39451
1.39638
1.38739
1.39294
1.38324
1.3784
1.38477
1.37533
1.38138
1.38453
1.37364
1.38088
1.3782
1.37567
1.37495
1.38337
1.3839
1.36598
1.3695
1.38322
1.38954
1.38563
1.39554
1.38277
1.38612
1.39211
1.39128
1.38328
1.39861
1.38738
1.38567
1.37678
1.38439
1.38734
1.37924
1.39209
1.38875
1.39245
1.37868
1.37534
1.37877
1.38852
1.38759
1.38711
1.36925
1.37998
1.38914
1.3949
1.38041
1.38376
1.38519
1.38769
1.38899
1.3934
1.40626
1.41147
1.39673
1.39303
1.39561
1.39658
1.39362
1.39949
1.3961
1.40532
1.40558
1.39854
1.40762
1.39779
1.40406
1.38581
1.38567
1.37801
1.39259
1.38877
1.37811
1.38089
1.37583
1.37067
1.37172
1.36406
1.38765
1.38047
1.36725
1.36467
1.37411
1.38105
1.38895
1.38128
1.3791
1.39107
1.39386
1.40365
1.41787
1.41777
1.41305
1.42864
1.42606
1.42338
1.41756
1.42985
1.43223
1.43079
1.42502
1.41823
1.42131
1.41771
1.43139
1.43713
1.42081
1.41406
1.42314
1.4169
1.4144
1.43175
1.42365
1.42053
1.42209
1.43249
1.43167
1.43519
1.44523
1.44674
1.44704
1.44793
1.45434
1.43906
1.42928
1.42606
1.44844
1.45437
1.43739
1.44953
1.45257
1.44392
1.45937
1.45436
1.44874
1.44478
1.44752
1.4444
1.44876
1.44052
1.43651
1.43081
1.42464
1.424
1.42411
1.42372
1.43522
1.422
1.41743
1.43352
1.42362
1.42923
1.42685
1.42817
1.4206
1.4303
1.41407
1.41959
1.44269
1.43067
1.43977
1.44369
1.44383
1.44613
1.46236
1.45404
1.44811
1.44673
1.44094
1.4392
1.43182
1.45407
1.46785
1.4443
1.44752
1.46555
1.45794
1.45453
1.47479
1.47228
1.47381
1.49723
1.50347
1.49668
1.49166
1.51058
1.52077
1.51563
1.5269
1.50788
1.49703
1.50663
1.50106
1.50153
1.49254
1.49781
1.4913
1.50435
1.48564
1.48901
1.47784
1.484
1.47762
1.48619
1.48031
1.47001
1.47489
1.4944
1.48163
1.50015
1.51622
1.53828
1.53172
1.52339
1.50764
1.52888
1.52014
1.51941
1.50963
1.53234
1.54581
1.52212
1.50629
1.5305
1.5321
1.52966
1.52498
1.52812
1.52485
1.52955
1.53774
1.5325
1.53289
1.54256
1.53176
1.53269
1.52727
1.52397
1.52461
1.51316
1.52883
1.51265
1.50952
1.5264
1.51523
1.51578
1.5165
1.51695
1.4998
1.50758
1.51454
1.50561
1.51561
1.51025
1.50749
1.50963
1.51462
1.51737
1.49245
1.4832
1.49981
1.49647
1.50581
1.50321
1.50115
1.49567
1.49947
1.50528
1.49306
1.49898
1.49496
1.49231
1.49231
1.47623
1.48915
1.49328
1.49213
1.51753
1.52444
1.50348
1.50559
1.50175
1.47872
1.48624
1.49454
1.48062
1.489
1.48348
1.48694
1.47206
1.4811
1.47189
1.47199
1.47453
1.47544
1.47654
1.47445
1.47222
1.46039
1.46725
1.45979
1.45466
1.45922
1.44718
1.45787
1.42525
1.42215
1.42115
1.40987
1.41878
1.42028
1.41699
1.40499
1.40089
1.39096
1.39998
1.40181
1.41132
1.40475
1.41159
1.41136
1.40516
1.41425
1.41136
1.41245
1.41421
1.42465
1.43315
1.4378
1.44093
1.43494
1.44237
1.43788
1.42014
1.41566
1.42058
1.44058
1.4352
1.42248
1.4205
1.41404
1.42115
1.42367
1.40651
1.42038
1.40656
1.40516
1.39315
1.40196
1.41065
1.41748
1.41524
1.40455
1.41295
1.41878
1.41801
1.41367
1.41658
1.42782
1.43645
1.44599
1.43423
1.44019
1.44947
1.45383
1.45313
1.45311
1.43202
1.45076
1.44904
1.45341
1.44623
1.45665
1.46331
1.44564
1.45002
1.45466
1.44539
1.45119
1.46656
1.44654
1.45951
1.4398
1.45071
1.45019
1.45408
1.45074
1.44808
1.44762
1.44175
1.45024
1.44613
1.43549
1.44395
1.42474
1.4291
1.42725
1.42645
1.42457
1.43677
1.44822
1.43893
1.43179
1.43416
1.44253
1.45036
1.45554
1.44905
1.45298
1.46515
1.44497
1.46095
1.44054
1.44003
1.43168
1.43337
1.42775
1.44258
1.43878
1.42015
1.43883
1.4485
1.46003
1.44106
1.45951
1.45379
1.45133
1.45407
1.45373
1.44412
1.45067
1.45889
1.45836
1.44794
1.43494
1.42129
1.42203
1.42154
1.44363
1.43822
1.44324
1.43834
1.44784
1.43415
1.43977
1.4184
1.41598
1.40618
1.41953
1.43159
1.42742
1.42673
1.41783
1.40872
1.4093
1.42407
1.41222
1.41194
1.42356
1.4088
1.40775
1.41386
1.41459
1.41917
1.41347
1.41625
1.42128
1.40854
1.41158
1.41978
1.41436
1.41791
1.43186
1.44063
1.45215
1.44044
1.43233
1.4342
1.42397
1.43119
1.44401
1.4324
1.42565
1.42391
1.42086
1.42135
1.41743
1.41476
1.42125
1.40472
1.40409
1.41257
1.40551
1.4181
1.43533
1.42627
1.4147
1.41465
1.4174
1.41639
1.42132
1.40971
1.40813
1.41422
1.40997
1.41657
1.42913
1.41811
1.41698
1.40184
1.40078
1.40024
1.42061
1.41228
1.43073
1.42242
1.42745
1.42557
1.41268
1.41082
1.39749
1.40884
1.40911
1.38242
1.38323
1.38529
1.38537
1.38899
1.39558
1.39947
1.39791
1.40142
1.40322
1.42497
1.4154
1.4151
1.40881
1.3978
1.39334
1.39517
1.39455
1.39617
1.39078
1.38938
1.38187
1.37904
1.38258
1.38214
1.38698
1.38227
1.37044
1.3735
1.37384
1.37975
1.38518
1.3915
1.38203
1.38253
1.37143
1.3959
1.38805
1.37791
1.36853
1.37175
1.36636
1.35294
1.35329
1.36351
1.3585
1.35172
1.3713
1.35584
1.34305
1.35936
1.36092
1.35337
1.35852
1.366
1.37148
1.37429
1.38012
1.38622
1.39017
1.37879
1.39233
1.39314
1.39008
1.39465
1.39011
1.38741
1.40086
1.41042
1.40496
1.40419
1.39711
1.39893
1.39652
1.39533
1.39796
1.39622
1.40554
1.40971
1.38854
1.39321
1.38154
1.382
1.37227
1.38074
1.39419
1.40771
1.42015
1.42232
1.42361
1.42255
1.41279
1.41301
1.40502
1.4095
1.41686
1.41151
1.41917
1.42772
1.40449
1.40871
1.4132
1.39501
1.38406
1.387
1.38801
1.38017
1.38667
1.38855
1.39342
1.39283
1.38508
1.38589
1.38191
1.39204
1.38989
1.38356
1.38053
1.38018
1.37488
1.37435
1.36395
1.36611
1.36441
1.3626
1.3687
1.36762
1.37156
1.35832
1.35645
1.35409
1.34566
1.34865
1.34158
1.34418
1.34809
1.35287
1.35253
1.36015
1.35896
1.36164
1.34428
1.34372
1.33489
1.33266
1.32496
1.3467
1.33063
1.33392
1.34921
1.34296
1.33635
1.32905
1.32886
1.30735
1.32651
1.33098
1.30926
1.3257
1.32403
1.32613
1.31863
1.32486
1.31589
1.31962
1.31103
1.302
1.31262
1.31188
1.32364
1.31879
1.32445
1.33195
1.33179
1.32499
1.33433
1.33365
1.33161
1.33595
1.32845
1.33137
1.31804
1.31418
1.31756
1.31713
1.3242
1.31692
1.32918
1.31786
1.32291
1.32063
1.33182
1.33086
1.3475
1.34346
1.33128
1.33341
1.32184
1.33114
1.32795
1.33714
1.33231
1.34289
1.33723
1.3404
1.35102
1.3422
1.35852
1.36383
1.36195
1.36016
1.35193
1.37506
1.37078
1.36929
1.36386
1.36329
1.36659
1.36639
1.36064
1.35458
1.34475
1.35252
1.34634
1.34457
1.34658
1.35351
1.3561
1.35466
1.35692
1.35902
1.35919
1.36457
1.36729
1.3621
1.36076
1.34932
1.36241
1.34686
1.36264
1.36748
1.37318
1.37435
1.37736
1.38854
1.39004
1.38263
1.38011
1.38904
1.38243
1.37909
1.38924
1.38624
1.37461
1.36831
1.3573
1.36922
1.36296
1.36993
1.37518
1.37808
1.37036
1.38182
1.38098
1.38171
1.38538
1.36127
1.36022
1.36237
1.36685
1.36402
1.36103
1.36746
1.3637
1.36465
1.35943
1.36107
1.36399
1.3634
1.37132
1.3715
1.38078
1.38071
1.37053
1.36402
1.36247
1.35968
1.35935
1.36542
1.37284
1.36653
1.3713
1.36275
1.35741
1.36363
1.36893
1.37862
1.37248
1.37447
1.3865
1.39215
1.38997
1.39031
1.39136
1.39537
1.39487
1.39694
1.40084
1.39217
1.40134
1.37395
1.36885
1.36969
1.38631
1.38992
1.39048
1.39287
1.3733
1.38339
1.38356
1.38757
1.388
1.39067
1.38785
1.37841
1.3834
1.38599
1.37737
1.39103
1.39742
1.39253
1.38901
1.39887
1.38754
1.37849
1.37436
1.37007
1.38002
1.37635
1.37853
1.38504
1.38243
1.39105
1.39428
1.39036
1.37783
1.40367
1.3983
1.39757
1.39376
1.38934
1.37216
1.36442
1.37529
1.38566
1.39661
1.39115
1.40975
1.39951
1.40346
1.40638
1.38963
1.37993
1.3818
1.39764
1.37597
1.36919
1.35954
1.36108
1.36042
1.36128
1.36429
1.37222
1.37496
1.3645
1.35985
1.34736
1.34699
1.35867
1.37083
1.36896
1.37697
1.38396
1.38201
1.38165
1.37876
1.37801
1.38506
1.38083
1.38748
1.39703
1.40422
1.39611
1.39326
1.37932
1.39192
1.38542
1.39087
1.37541
1.38668
1.38369
1.38087
1.37803
1.38984
1.39828
1.40111
1.3843
1.38679
1.37906
1.38038
1.36699
1.38914
1.4006
1.40489
1.39492
1.40839
1.4114
1.41865
1.42271
1.41169
1.41251
1.42753
1.42253
1.44316
1.43108
1.44493
1.43733
1.42153
1.41971
1.40618
1.40599
1.41149
1.40052
1.4198
1.4066
1.40973
1.39783
1.39454
1.39155
1.3903
1.41371
1.41583
1.40603
1.41978
1.42061
1.42311
1.43798
1.43644
1.42703
1.42551
1.43765
1.43177
1.44123
1.44989
1.44207
1.43903
1.44803
1.46993
1.46079
1.45
1.45336
1.45069
1.44838
1.45268
1.44664
1.43154
1.44302
1.43122
1.4131
1.43735
1.43221
1.42116
1.43913
1.42407
1.4212
1.41509
1.43406
1.4265
1.43703
1.43
1.43541
1.43771
1.42428
1.4261
1.45138
1.45317
1.44023
1.45281
1.43833
1.43716
1.42223
1.4419
1.46686
1.45689
1.46009
1.46353
1.46151
1.45427
1.45517
1.44664
1.43762
1.43467
1.43974
1.425
1.42312
1.44915
1.43422
1.45558
1.46054
1.45026
1.44652
1.46112
1.45621
1.47292
1.47016
1.47075
1.47511
1.47058
1.47187
1.46634
1.4659
1.47568
1.46664
1.46346
1.46228
1.4647
1.4819
1.49241
1.47013
1.49152
1.49318
1.50012
1.48406
1.50583
1.5032
1.50408
1.52554
1.52824
1.55111
1.55663
1.56901
1.56077
1.56372
1.55622
1.55333
1.56615
1.56489
1.55956
1.56141
1.56797
1.58287
1.5814
1.5759
1.56922
1.57249
1.57351
1.57286
1.56228
1.56651
1.57309
1.57393
1.58407
1.60002
1.60367
1.60275
1.61003
1.5932
1.58536
1.56982
1.58405
1.56737
1.5684
1.56602
1.5587
1.54802
1.54362
1.52972
1.53059
1.52455
1.51899
1.51424
1.50745
1.50606
1.51953
1.51219
1.5153
1.53536
1.54857
1.51442
1.51163
1.50746
1.51402
1.53444
1.50946
1.52382
1.50474
1.50422
1.50349
1.50484
1.48385
1.48418
1.49011
1.49062
1.4759
1.48997
1.47499
1.47368
1.46557
1.46622
1.46773
1.4485
1.45418
1.45243
1.4407
1.46105
1.47685
1.48626
1.48856
1.46932
1.4646
1.45636
1.46671
1.46499
1.47409
1.45977
1.44633
1.44931
1.45808
1.44835
1.45042
1.44308
1.4409
1.42716
1.42971
1.45035
1.43764
1.4312
1.42868
1.4195
1.42178
1.41292
1.41947
1.43017
1.42155
1.41921
1.41732
1.40241
1.40097
1.41875
1.41291
1.42443
1.42582
1.4249
1.43522
1.42759
1.42576
1.41844
1.41574
1.42085
1.42684
1.44605
1.4299
1.42737
1.42319
1.42659
1.43513
1.42965
1.44375
1.45773
1.47372
1.46171
1.45957
1.45964
1.45862
1.4457
1.46285
1.45739
1.4563
1.45891
1.44893
1.44681
1.44252
1.45721
1.46394
1.46445
1.47423
1.46575
1.453
1.4541
1.45079
1.45167
1.43866
1.44012
1.44687
1.42596
1.42565
1.43071
1.42173
1.43537
1.44534
1.42394
1.42764
1.43096
1.43026
1.41679
1.40401
1.41445
1.40646
1.42557
1.41975
1.41248
1.41548
1.43541
1.45874
1.47026
1.4573
1.4716
1.45807
1.45469
1.43174
1.43265
1.42886
1.43467
1.42858
1.43575
1.43758
1.44281
1.4407
1.43318
1.42653
1.43007
1.431
1.44099
1.42162
1.42584
1.44006
1.42707
1.43393
1.42688
1.43098
1.42496
1.43338
1.42669
1.42029
1.42391
1.41248
1.43396
1.41057
1.4152
1.413
1.39303
1.38831
1.38498
1.37585
1.38346
1.37903
1.39292
1.39209
1.3862
1.39221
1.39927
1.40541
1.40196
1.42108
1.4165
1.41032
1.41838
1.41771
1.42234
1.41549
1.40285
1.40196
1.39361
1.39001
1.40001
1.38169
1.37996
1.40285
1.39617
1.40983
1.42425
1.42136
1.405
1.4021
1.42802
1.43384
1.43508
1.43535
1.44366
1.42326
1.41883
1.42374
1.42315
1.41848
1.41975
1.423
1.41028
1.40496
1.39106
1.39025
1.39634
1.39402
1.38982
1.40421
1.40073
1.38939
1.39459
1.40089
1.39689
1.38561
1.39958
1.3848
1.37168
1.37783
1.36534
1.35194
1.34671
1.36211
1.36419
1.37246
1.3759
1.37762
1.37687
1.37688
1.36945
1.38002
1.36287
1.37124
1.35904
1.36965
1.37014
1.3645
1.35822
1.37699
1.37437
1.38305
1.37787
1.36757
1.36231
1.3606
1.3651
1.38805
1.37946
1.38561
1.39296
1.42287
1.4202
1.42592
1.41954
1.42991
1.42956
1.423
1.41788
1.4308
1.42636
1.44953
1.44687
1.43678
1.43517
1.43885
1.43601
1.44499
1.43494
1.43477
1.44823
1.44073
1.44094
1.43366
1.44459
1.43833
1.44401
1.44357
1.42745
1.42738
1.42867
1.43124
1.43553
1.43909
1.4348
1.4427
1.42836
1.42505
1.43158
1.42944
1.41428
1.40439
1.41342
1.40151
1.40073
1.39891
1.40424
1.39974
1.40522
1.41395
1.40815
1.41475
1.40995
1.42045
1.41776
1.41799
1.4254
1.40455
1.4182
1.41436
1.41653
1.41667
1.42549
1.42635
1.42203
1.41399
1.41358
1.41233
1.41015
1.40283
1.41711
1.42059
1.41459
1.40717
1.41307
1.41785
1.41648
1.42747
1.41438
1.42695
1.42205
1.41363
1.41412
1.41729
1.41217
1.40953
1.42538
1.44266
1.43461
1.43494
1.4366
1.44303
1.41927
1.42828
1.43545
1.42671
1.42209
1.43883
1.43889
1.43281
1.445
1.41725
1.44087
1.43326
1.41366
1.43394
1.42501
1.41958
1.40985
1.41015
1.40582
1.4075
1.40453
1.41508
1.42258
1.40867
1.40142
1.42259
1.41678
1.40696
1.4156
1.41461
1.42436
1.4246
1.41541
1.41803
1.43072
1.42357
1.40613
1.4083
1.39624
1.39383
1.39004
1.39924
1.40395
1.40244
1.40605
1.40162
1.39739
1.39426
1.39042
1.39275
1.3947
1.3892
1.38711
1.38122
1.38361
1.38368
1.38171
1.37322
1.37663
1.37284
1.37724
1.3751
1.37257
1.37673
1.38189
1.38989
1.39566
1.3998
1.40396
1.41459
1.40773
1.40158
1.39092
1.39084
1.3933
1.38405
1.40337
1.4061
1.3988
1.39878
1.38321
1.3872
1.38319
1.39341
1.38725
1.3783
1.38805
1.38084
1.37844
1.38462
1.38438
1.38991
1.36999
1.36475
1.37095
1.37345
1.37146
1.36014
1.34389
1.34857
1.34934
1.34343
1.34036
1.34884
1.34562
1.3481
1.34298
1.34127
1.35515
1.35273
1.35215
1.34203
1.33879
1.35072
1.35165
1.35192
1.34659
1.33624
1.35111
1.34914
1.33998
1.33617
1.34741
1.35165
1.34163
1.34734
1.339
1.34496
1.33303
1.33987
1.35015
1.34401
1.33853
1.34473
1.34813
1.3433
1.33217
1.3372
1.33662
1.34163
1.33576
1.34275
1.3495
1.34687
1.34178
1.36197
1.34662
1.35246
1.33397
1.34245
1.32995
1.32819
1.33238
1.33083
1.32122
1.3126
1.30751
1.31574
1.32029
1.32182
1.32359
1.31362
1.31332
1.30915
1.31888
1.3328
1.32989
1.32162
1.33356
1.33237
1.33126
1.34171
1.33689
1.32437
1.32985
1.32811
1.33207
1.33127
1.34096
1.33136
1.33896
1.34862
1.34654
1.34132
1.34552
1.35716
1.35106
1.34983
1.33658
1.35059
1.3521
1.36051
1.35076
1.3501
1.3479
1.34549
1.33885
1.34109
1.3456
1.34677
1.33809
1.35389
1.35378
1.35146
1.33962
1.34254
1.35002
1.33763
1.34188
1.3362
1.33179
1.32609
1.31743
1.33218
1.33584
1.3417
1.33333
1.34343
1.34562
1.34462
1.34008
1.32971
1.33195
1.34002
1.35607
1.36508
1.36626
1.36682
1.36008
1.35608
1.35983
1.37105
1.38697
1.38585
1.36488
1.39089
1.37224
1.36983
1.36313
1.35926
1.36495
1.35864
1.3551
1.36193
1.35643
1.36148
1.35855
1.36293
1.36079
1.35991
1.3765
1.36733
1.36793
1.35614
1.36268
1.36237
1.36227
1.36325
1.3638
1.35662
1.35751
1.35406
1.35491
1.34688
1.36158
1.34476
1.34368
1.34822
1.34316
1.36803
1.36539
1.37409
1.37701
1.37633
1.36683
1.37081
1.38458
1.378
1.38382
1.37525
1.36782
1.37064
1.37054
1.37206
1.36799
1.37573
1.37004
1.3696
1.38383
1.38
1.37471
1.3774
1.36382
1.37572
1.37248
1.36628
1.36925
1.3805
1.3975
1.38054
1.37966
1.37557
1.38176
1.35861
1.37189
1.37476
1.37654
1.38148
1.38623
1.38141
1.36362
1.36387
1.37156
1.36209
1.36075
1.35839
1.36134
1.36335
1.35181
1.36677
1.37906
1.38858
1.37358
1.39135
1.39439
1.38167
1.37989
1.37416
1.37607
1.36711
1.39201
1.38886
1.37011
1.35719
1.37652
1.36941
1.35528
1.36733
1.35239
1.35225
1.35273
1.3586
1.35698
1.34803
1.34394
1.34165
1.33519
1.34498
1.35687
1.36517
1.3595
1.35579
1.34948
1.36838
1.37134
1.35043
1.36046
1.35838
1.35455
1.35594
1.36271
1.35385
1.34918
1.34327
1.35164
1.34283
1.35439
1.34814
1.35363
1.35571
1.34348
1.33814
1.33558
1.33626
1.34139
1.34151
1.3549
1.36382
1.35306
1.34103
1.34904
1.33956
1.33132
1.32629
1.33608
1.34152
1.33183
1.34732
1.35649
1.36536
1.36558
1.37377
1.36539
1.35129
1.36293
1.3704
1.37933
1.37784
1.36797
1.36976
1.36473
1.35914
1.36382
1.37702
1.37709
1.35883
1.35749
1.36146
1.35504
1.35145
1.35988
1.35478
1.35752
1.34718
1.35108
1.34816
1.35467
1.33917
1.348
1.34147
1.3538
1.36629
1.36773
1.36002
1.36169
1.34529
1.36497
1.33759
1.33682
1.3351
1.3355
1.33547
1.34066
1.34365
1.33046
1.32939
1.31712
1.32448
1.32259
1.33058
1.33423
1.34485
1.35446
1.34761
1.35903
1.3633
1.3563
1.36554
1.37635
1.36886
1.37324
1.35884
1.35066
1.34796
1.35176
1.36991
1.37122
1.35447
1.36903
1.3898
1.38898
1.39348
1.38957
1.38247
1.38003
1.39084
1.39417
1.3953
1.40756
1.38685
1.38491
1.37919
1.37392
1.38099
1.37433
1.36199
1.35582
1.35595
1.34552
1.34572
1.3507
1.35209
1.34585
1.33871
1.34871
1.35008
1.34925
1.36118
1.33938
1.34712
1.35705
1.36131
1.35904
1.35991
1.37168
1.3657
1.36686
1.36409
1.37541
1.38601
1.38595
1.38637
1.40812
1.38712
1.39461
1.39975
1.40145
1.40342
1.39254
1.38389
1.38185
1.37504
1.37483
1.36708
1.37171
1.37594
1.3724
1.37594
1.37883
1.37692
1.37408
1.37043
1.35977
1.36455
1.37168
1.38285
1.3677
1.37223
1.37174
1.37378
1.36155
1.36061
1.35979
1.35995
1.36481
1.35233
1.3603
1.35817
1.3578
1.37268
1.37706
1.36443
1.35075
1.34763
1.34377
1.34282
1.33623
1.34476
1.34694
1.34124
1.33264
1.32165
1.32741
1.32076
1.32081
1.30961
1.32318
1.32267
1.32207
1.32611
1.32342
1.32977
1.33372
1.33151
1.32523
1.33095
1.32574
1.32936
1.32777
1.32257
1.33882
1.33493
1.33024
1.33736
1.31801
1.32637
1.32029
1.33446
1.32759
1.33546
1.33108
1.34064
1.32954
1.33582
1.3338
1.34063
1.33532
1.31803
1.33364
1.32859
1.32317
1.33196
1.32819
1.33522
1.32276
1.32747
1.3349
1.33123
1.33652
1.31563
1.3286
1.33533
1.3469
1.33506
1.34119
1.32714
1.32836
1.3232
1.32413
1.31771
1.32305
1.32295
1.32343
1.32739
1.33447
1.31628
1.31882
1.31782
1.31285
1.31691
1.3265
1.31933
1.32693
1.3228
1.33018
1.33663
1.31904
1.3287
1.33092
1.33558
1.34123
1.34457
1.328
1.33755
1.34729
1.34073
1.35573
1.34709
1.3529
1.34886
1.33119
1.34412
1.33687
1.33021
1.32871
1.32255
1.31059
1.30969
1.3081
1.31976
1.31784
1.32274
1.33033
1.32793
1.32613
1.33049
1.32289
1.33757
1.34294
1.34354
1.35258
1.35026
1.35893
1.36666
1.35303
1.34645
1.34865
1.34359
1.34701
1.34225
1.33382
1.35518
1.35939
1.37263
1.37346
1.36738
1.37983
1.3823
1.37422
1.37176
1.36307
1.37875
1.3692
1.38035
1.381
1.38477
1.3778
1.36723
1.37592
1.37284
1.36879
1.37139
1.3792
1.3808
1.38092
1.38197
1.38219
1.38428
1.3678
1.37848
1.37823
1.37753
1.38011
1.39469
1.39425
1.3927
1.40229
1.38577
1.39512
1.39147
1.40882
1.39613
1.38997
1.40357
1.40897
1.40041
1.39639
1.38812
1.38325
1.38289
1.38218
1.38697
1.39371
1.39639
1.3885
1.38896
1.39485
1.3785
1.37089
1.35762
1.35618
1.36088
1.35644
1.36562
1.36963
1.37069
1.36806
1.37614
1.38583
1.37512
1.37862
1.38006
1.37076
1.37683
1.37924
1.37401
1.37771
1.39114
1.39539
1.38022
1.38643
1.39461
1.3861
1.38242
1.40144
1.40069
1.39054
1.3932
1.38094
1.38152
1.39213
1.38511
1.39395
1.3926
1.40612
1.39546
1.41373
1.40302
1.38871
1.39492
1.39402
1.38032
1.38057
1.37854
1.38439
1.39377
1.3812
1.39473
1.4005
1.41077
1.4055
1.41096
1.3992
1.40008
1.40463
1.40662
1.40259
1.40193
1.39591
1.39983
1.40536
1.40719
1.41227
1.405
1.41269
1.41315
1.41594
1.42748
1.43966
1.42737
1.43146
1.42511
1.43233
1.43107
1.41843
1.4162
1.41153
1.4116
1.388
1.40692
1.40163
1.38699
1.3782
1.38269
1.36905
1.39193
1.3693
1.38506
1.3636
1.36544
1.35388
1.35235
1.36148
1.36653
1.34842
1.33888
1.33251
1.34467
1.34874
1.34779
1.34111
1.3452
1.35357
1.35973
1.34925
1.33743
1.33898
1.34361
1.34526
1.34302
1.34748
1.35896
1.35324
1.34537
1.34173
1.33182
1.34213
1.36316
1.34926
1.35878
1.35834
1.36801
1.36925
1.35911
1.34503
1.34072
1.33904
1.32969
1.33689
1.34111
1.33439
1.32912
1.33804
1.34368
1.34045
1.34722
1.34149
1.33719
1.35212
1.3441
1.33678
1.33444
1.32816
1.3375
1.32375
1.31757
1.31974
1.31885
1.32058
1.30919
1.31289
1.31601
1.3141
1.31743
1.30609
1.30601
1.29337
1.30455
1.3046
1.29956
1.30565
1.3058
1.3021
1.30068
1.30327
1.29539
1.29707
1.29571
1.29973
1.29676
1.30964
1.30516
1.30387
1.3078
1.30441
1.29109
1.30003
1.29786
1.30244
1.31244
1.30985
1.30277
1.32262
1.30733
1.29504
1.29506
1.31289
1.30516
1.31328
1.2986
1.30318
1.31131
1.30945
1.31567
1.29785
1.30484
1.30129
1.30461
1.30252
1.3001
1.30712
1.30039
1.29121
1.29701
1.29795
1.29706
1.29137
1.29629
1.29979
1.29484
1.30188
1.29956
1.29704
1.29338
1.29719
1.29998
1.29903
1.29501
1.29381
1.28512
1.29504
1.28482
1.29198
1.29609
1.28669
1.28361
1.28839
1.30048
1.29916
1.311
1.3012
1.30221
1.29011
1.29297
1.30129
1.3021
1.30306
1.29375
1.31582
1.30608
1.30172
1.30466
1.30243
1.30653
1.3034
1.31138
1.30269
1.31071
1.30931
1.30321
1.30543
1.30412
1.28953
1.29334
1.29272
1.29982
1.30104
1.29774
1.2984
1.29685
1.28946
1.29809
1.29142
1.29408
1.28777
1.28755
1.28755
1.30025
1.29963
1.30706
1.29624
1.28929
1.28999
1.28486
1.28222
1.28312
1.29188
1.28807
1.28974
1.3084
1.29276
1.29717
1.29515
1.28891
1.30181
1.31266
1.3169
1.29189
1.30194
1.28561
1.30463
1.29976
1.30877
1.30452
1.30363
1.31938
1.3169
1.29879
1.29996
1.29308
1.2917
1.30553
1.2928
1.28878
1.29212
1.30296
1.3068
1.31797
1.31565
1.30186
1.32506
1.31608
1.31834
1.32384
1.33138
1.33583
1.32828
1.3082
1.30676
1.29904
1.30085
1.30701
1.302
1.30024
1.30833
1.30401
1.31054
1.30622
1.30709
1.31296
1.31218
1.29578
1.30123
1.29954
1.31357
1.31961
1.33583
1.33079
1.3411
1.33675
1.33587
1.32512
1.31733
1.32372
1.31938
1.32099
1.31474
1.31205
1.31698
1.32728
1.31779
1.31972
1.33765
1.32321
1.31745
1.32098
1.31288
1.32409
1.32162
1.31921
1.32061
1.32182
1.32606
1.32681
1.3259
1.33078
1.3349
1.34672
1.33303
1.33964
1.32038
1.33644
1.3267
1.32717
1.33125
1.3308
1.3262
1.32649
1.31577
1.31713
1.31018
1.31487
1.32268
1.33242
1.33042
1.32449
1.31893
1.31123
1.31573
1.31253
1.3011
1.29113
1.30944
1.29563
1.30332
1.29968
1.29646
1.30167
1.30473
1.30879
1.31021
1.30829
1.31692
1.31434
1.31111
1.32225
1.31569
1.32528
1.34059
1.3261
1.32832
1.33075
1.31665
1.31982
1.33278
1.33296
1.33216
1.32248
1.32298
1.32557
1.31713
1.32442
1.32858
1.33781
1.32562
1.32717
1.33867
1.32365
1.32654
1.32423
1.31925
1.32258
1.32948
1.33185
1.33066
1.31867
1.32482
1.31861
1.30579
1.311
1.31607
1.309
1.31583
1.31275
1.32439
1.31119
1.32338
1.32434
1.32668
1.32642
1.32466
1.3391
1.31992
1.32512
1.32551
1.31831
1.31758
1.33457
1.34792
1.33452
1.34993
1.34921
1.35062
1.34842
1.35383
1.33774
1.34888
1.35276
1.34912
1.35924
1.3654
1.36754
1.36406
1.36251
1.37299
1.38129
1.3778
1.36842
1.36803
1.36805
1.36741
1.36388
1.38307
1.36217
1.36814
1.38082
1.37688
1.35683
1.36648
1.36014
1.36622
1.3664
1.37346
1.37445
1.3862
1.39942
1.39742
1.39118
1.37813
1.38864
1.36354
1.37411
1.36388
1.37363
1.37607
1.38886
1.37154
1.36218
1.3634
1.36514
1.37457
1.37036
1.36791
1.36133
1.35798
1.35403
1.35666
1.35652
1.35679
1.35329
1.3501
1.34311
1.33661
1.34693
1.35
1.33705
1.34419
1.35024
1.34306
1.33623
1.34126
1.33839
1.34327
1.34553
1.3557
1.36431
1.36507
1.36156
1.35709
1.37197
1.37488
1.35753
1.35218
1.36111
1.34878
1.34752
1.34886
1.35499
1.36001
1.35041
1.35497
1.3665
1.36821
1.35894
1.35696
1.36828
1.36921
1.36717
1.37265
1.3443
1.34554
1.35082
1.35261
1.35834
1.35449
1.35649
1.33914
1.35632
1.34828
1.34943
1.3485
1.33153
1.34725
1.33691
1.32786
1.33548
1.33949
1.32839
1.3392
1.35263
1.35899
1.3559
1.34747
1.35024
1.3592
1.35323
1.35741
1.35725
1.36148
1.36223
1.36013
1.36658
1.3696
1.35857
1.36298
1.36054
1.35521
1.36281
1.36549
1.36277
1.3703
1.37814
1.37036
1.35995
1.36723
1.3679
1.35644
1.36137
1.3676
1.35871
1.35431
1.36367
1.37837
1.39044
1.38492
1.38073
1.37656
1.3686
1.37177
1.3759
1.37258
1.37145
1.37898
1.37818
1.37174
1.35135
1.36352
1.37067
1.38024
1.3695
1.3724
1.37754
1.36552
1.36949
1.35326
1.36845
1.3578
1.37552
1.37436
1.38152
1.38416
1.37785
1.38121
1.37499
1.37226
1.38028
1.37068
1.37658
1.37343
1.3887
1.39436
1.40083
1.40119
1.3838
1.37085
1.37579
1.36642
1.35558
1.35987
1.35908
1.3576
1.36927
1.36774
1.37918
1.38736
1.38916
1.38527
1.39484
1.39171
1.4007
1.37993
1.37816
1.39199
1.40063
1.41331
1.40123
1.41315
1.40029
1.39704
1.39179
1.40085
1.40641
1.39511
1.38266
1.38852
1.41229
1.40229
1.40465
1.40726
1.38419
1.37635
1.38177
1.38633
1.37692
1.38387
1.37624
1.3836
1.38961
1.37687
1.39632
1.40597
1.39878
1.38693
1.39538
1.38936
1.38726
1.40954
1.41369
1.41224
1.41558
1.4148
1.40886
1.43088
1.39096
1.39577
1.39372
1.38003
1.39133
1.38818
1.38364
1.39726
1.37404
1.37966
1.36896
1.37053
1.37599
1.38256
1.371
1.36862
1.37008
1.37216
1.37611
1.37049
1.37773
1.37173
1.36561
1.37956
1.37666
1.38305
1.37259
1.38632
1.3884
1.36957
1.37936
1.37946
1.37412
1.38658
1.37424
1.37672
1.37492
1.36122
1.35507
1.34834
1.35281
1.35768
1.36731
1.35474
1.36123
1.35156
1.35086
1.35609
1.36448
1.34892
1.35049
1.35235
1.35021
1.33815
1.32823
1.34149
1.34261
1.3444
1.33418
1.34245
1.33689
1.332
1.3304
1.34882
1.33836
1.34229
1.34302
1.34395
1.34449
1.35784
1.37596
1.36177
1.34944
1.37529
1.35647
1.37496
1.38113
1.37651
1.37151
1.37802
1.37939
1.38098
1.36917
1.36445
1.38228
1.37031
1.35221
1.35813
1.36582
1.37697
1.36442
1.37971
1.39156
1.37867
1.35311
1.36691
1.3646
1.36553
1.36132
1.35837
1.36444
1.355
1.36131
1.3808
1.38075
1.38173
1.37101
1.37176
1.386
1.37335
1.36797
1.37984
1.37705
1.37526
1.36902
1.36402
1.36738
1.36592
1.37167
1.38081
1.37613
1.37323
1.37957
1.35785
1.36648
1.37296
1.3814
1.37759
1.37288
1.38123
1.38135
1.38236
1.37181
1.36501
1.3652
1.36257
1.36378
1.37155
1.36634
1.36472
1.3592
1.36584
1.36619
1.37536
1.35502
1.36365
1.35416
1.36704
1.37156
1.36971
1.36468
1.36337
1.36601
1.36606
1.38045
1.38812
1.38066
1.38171
1.36553
1.38489
1.38679
1.39416
1.39269
1.38366
1.37635
1.37303
1.36795
1.36575
1.35604
1.36325
1.35222
1.34301
1.36584
1.36569
1.35981
1.36583
1.37225
1.38064
1.37969
1.36296
1.35563
1.35302
1.34523
1.35127
1.34741
1.34376
1.3332
1.34595
1.36431
1.35949
1.35373
1.34419
1.34517
1.3468
1.34337
1.33939
1.32965
1.34652
1.34569
1.3313
1.31782
1.33326
1.32707
1.32714
1.33142
1.33213
1.34022
1.34476
1.33586
1.33626
1.3424
1.35743
1.36175
1.36801
1.37401
1.36253
1.37336
1.36533
1.36447
1.36309
1.36447
1.3631
1.3655
1.36585
1.36718
1.38203
1.38056
1.39123
1.35946
1.37006
1.36182
1.36163
1.3635
1.35019
1.34254
1.35323
1.34919
1.35264
1.35141
1.3425
1.34383
1.34309
1.35595
1.34589
1.36374
1.35594
1.3678
1.36336
1.36101
1.36105
1.35554
1.35686
1.36675
1.35995
1.35667
1.3491
1.36702
1.34238
1.35633
1.35511
1.35625
1.34906
1.35572
1.37286
1.36471
1.3554
1.36247
1.37164
1.36729
1.35564
1.35426
1.35803
1.35495
1.36081
1.359
1.34934
1.35633
1.36168
1.36193
1.36494
1.38247
1.37475
1.38942
1.37671
1.37962
1.36568
1.36771
1.37806
1.37718
1.3723
1.3852
1.38457
1.38135
1.37465
1.39361
1.39449
1.39587
1.40079
1.39173
1.38987
1.38822
1.38122
1.39319
1.38443
1.3775
1.3824
1.38897
1.38768
1.3817
1.37802
1.3738
1.36403
1.35099
1.35855
1.36459
1.35448
1.34724
1.36396
1.35851
1.35935
1.36533
1.35828
1.36041
1.34814
1.3481
1.36249
1.35357
1.36548
1.3623
1.35975
1.35441
1.36225
1.36081
1.36734
1.37766
1.39003
1.38051
1.38547
1.38127
1.37961
1.36435
1.36354
1.35824
1.36075
1.35431
1.37274
1.37047
1.36675
1.37135
1.37095
1.35527
1.37252
1.35836
1.34833
1.34698
1.36094
1.36144
1.36039
1.36948
1.36728
1.38195
1.38382
1.38504
1.37107
1.3684
1.36976
1.36412
1.37849
1.37693
1.376
1.36816
1.36336
1.36963
1.35427
1.36458
1.3661
1.38004
1.36459
1.36777
1.37203
1.37127
1.3725
1.39817
1.39934
1.41158
1.40619
1.40322
1.39655
1.40233
1.39399
1.41011
1.41915
1.42118
1.41268
1.40928
1.40858
1.39137
1.38311
1.38932
1.40759
1.40627
1.40801
1.40934
1.41318
1.42889
1.41317
1.41553
1.40237
1.39639
1.39484
1.40218
1.40421
1.40003
1.40308
1.3864
1.40427
1.40048
1.40276
1.41328
1.41563
1.41548
1.42972
1.42086
1.41476
1.40744
1.41765
1.41818
1.41432
1.41639
1.41517
1.39847
1.39911
1.41379
1.40083
1.39794
1.38664
1.39916
1.40477
1.40273
1.41775
1.4127
1.41023
1.40424
1.40186
1.39488
1.39065
1.38035
1.37288
1.36932
1.38492
1.39198
1.37671
1.39672
1.4042
1.39674
1.39155
1.38739
1.39835
1.40908
1.41784
1.40893
1.41566
1.41761
1.40662
1.42029
1.41904
1.41801
1.41638
1.40947
1.40209
1.39652
1.38957
1.38231
1.409
1.41926
1.40274
1.39476
1.3944
1.41463
1.41416
1.41649
1.42322
1.4081
1.40776
1.41143
1.40409
1.41527
1.41982
1.40098
1.39979
1.4088
1.41689
1.43173
1.41492
1.42493
1.44252
1.43354
1.43048
1.42904
1.42604
1.43483
1.44169
1.46659
1.45274
1.45613
1.42602
1.41866
1.44015
1.44459
1.44497
1.44875
1.44162
1.42498
1.42944
1.4299
1.41894
1.43883
1.42652
1.43909
1.43432
1.44242
1.42965
1.42411
1.43069
1.42646
1.42215
1.43177
1.4367
1.42905
1.42766
1.42445
1.42701
1.42573
1.44366
1.45919
1.4529
1.44373
1.44797
1.448
1.42241
1.42213
1.42112
1.43113
1.44172
1.44615
1.45736
1.45601
1.4628
1.4457
1.44579
1.44442
1.44241
1.44296
1.4336
1.42257
1.41629
1.4123
1.41638
1.436
1.42417
1.4154
1.42625
1.41991
1.40736
1.40896
1.40833
1.41949
1.41268
1.41068
1.43176
1.42649
1.42524
1.41873
1.40473
1.41144
1.4049
1.41932
1.41156
1.42565
1.4167
1.41245
1.40412
1.39313
1.3956
1.39527
1.41225
1.39814
1.40484
1.41712
1.41051
1.39783
1.40554
1.39589
1.40554
1.41189
1.40327
1.41729
1.39691
1.40437
1.40886
1.40208
1.39665
1.39637
1.39986
1.40588
1.39384
1.40572
1.40133
1.40753
1.39683
1.41367
1.3992
1.40946
1.41026
1.40648
1.40211
1.39975
1.40994
1.41721
1.40997
1.41043
1.40581
1.40317
1.41898
1.42636
1.40982
1.40878
1.40234
1.41038
1.4129
1.42426
1.43992
1.42147
1.44032
1.42252
1.43715
1.43143
1.43048
1.41203
1.41223
1.42274
1.4135
1.39446
1.4016
1.398
1.40669
1.38794
1.39064
1.39308
1.3819
1.38936
1.39479
1.39483
1.37808
1.37988
1.38216
1.37585
1.38675
1.3758
1.37761
1.3736
1.37034
1.37419
1.36762
1.36014
1.37591
1.38696
1.37933
1.38389
1.38206
1.37509
1.38114
1.37114
1.37209
1.37117
1.36946
1.36219
1.3811
1.39358
1.39673
1.40177
1.39391
1.39523
1.38548
1.38883
1.38923
1.3942
1.38018
1.38218
1.38751
1.38482
1.3882
1.3929
1.3865
1.37769
1.37981
1.38233
1.37586
1.3682
1.37069
1.37512
1.3662
1.35898
1.36544
1.35244
1.36559
1.3422
1.33544
1.34254
1.32639
1.34998
1.34659
1.34935
1.33649
1.33875
1.33766
1.33836
1.32866
1.33763
1.33728
1.33309
1.34599
1.33358
1.32425
1.33354
1.32189
1.34146
1.3319
1.33168
1.30934
1.32317
1.31656
1.32266
1.33222
1.33152
1.33629
1.34092
1.33322
1.33805
1.33763
1.33373
1.33999
1.33694
1.33371
1.3338
1.33142
1.32738
1.33304
1.33245
1.32544
1.34505
1.3364
1.3276
1.33192
1.33253
1.34292
1.32966
1.33971
1.33724
1.35637
1.36601
1.36602
1.36004
1.37092
1.38005
1.38696
1.37896
1.38946
1.40903
1.41672
1.39469
1.41963
1.41032
1.40241
1.40866
1.39871
1.4038
1.40364
1.39412
1.3814
1.39707
1.37649
1.38439
1.38667
1.37161
1.38365
1.37037
1.37283
1.36892
1.37674
1.37285
1.373
1.39509
1.40155
1.41338
1.4148
1.41159
1.41489
1.40957
1.41751
1.39855
1.39708
1.39472
1.40158
1.40165
1.4001
1.40972
1.39411
1.39693
1.38288
1.37419
1.39641
1.40165
1.39583
1.39705
1.38219
1.39827
1.38889
1.39293
1.38048
1.39135
1.37781
1.38141
1.37919
1.39088
1.3794
1.37377
1.39145
1.37545
1.37981
1.37535
1.37897
1.3806
1.37128
1.38575
1.39842
1.3911
1.38856
1.3967
1.38844
1.39601
1.39554
1.4114
1.41928
1.42492
1.4403
1.44075
1.43251
1.45211
1.43678
1.44022
1.4282
1.44065
1.438
1.44666
1.43239
1.43409
1.42612
1.42225
1.41571
1.41549
1.42798
1.42298
1.41904
1.42624
1.40364
1.41202
1.40289
1.39631
1.39792
1.38869
1.39431
1.40211
1.38085
1.36814
1.38416
1.37401
1.36636
1.36635
1.37633
1.37758
1.37367
1.37124
1.37068
1.36887
1.36106
1.36583
1.35663
1.35836
1.35601
1.36372
1.35691
1.35601
1.36091
1.35985
1.35901
1.36145
1.35943
1.36018
1.36594
1.38437
1.38618
1.38079
1.37931
1.39299
1.37937
1.38864
1.38773
1.38161
1.39082
1.40624
1.41898
1.42036
1.43412
1.41735
1.42933
1.41789
1.41136
1.41144
1.40098
1.39681
1.39495
1.39832
1.3988
1.39013
1.39626
1.38826
1.38032
1.38152
1.37645
1.37939
1.37284
1.39494
1.39515
1.39505
1.39532
1.40696
1.40338
1.39494
1.38906
1.39244
1.3957
1.40892
1.39476
1.39293
1.38798
1.39459
1.38639
1.3803
1.39501
1.39671
1.39778
1.40746
1.41057
1.41168
1.41026
1.40702
1.42326
1.40495
1.42082
1.41774
1.40311
1.40456
1.40592
1.40244
1.42154
1.40677
1.40715
1.41193
1.40339
1.40441
1.40971
1.40456
1.40806
1.39526
1.40137
1.39673
1.40775
1.39014
1.37905
1.37817
1.38288
1.39161
1.37264
1.38285
1.38127
1.37619
1.3898
1.39955
1.39567
1.38559
1.38643
1.37827
1.37227
1.3732
1.37295
1.37628
1.3947
1.40278
1.39113
1.39828
1.38453
1.3857
1.37355
1.38342
1.38544
1.37647
1.38039
1.37256
1.37258
1.3668
1.3656
1.38094
1.36615
1.36375
1.37464
1.37149
1.3646
1.37112
1.37126
1.38198
1.38077
1.38501
1.37837
1.38852
1.38937
1.38837
1.39066
1.39827
1.38285
1.39862
1.39111
1.3898
1.39014
1.38683
1.39219
1.38413
1.36958
1.4036
1.38207
1.38719
1.37948
1.37962
1.38229
1.38342
1.38172
1.38141
1.37156
1.38618
1.39415
1.37823
1.39107
1.39026
1.38971
1.37213
1.38179
1.38781
1.4025
1.38976
1.40403
1.38689
1.38841
1.39553
1.40711
1.40969
1.40825
1.40889
1.39956
1.40676
1.40634
1.40696
1.41893
1.41088
1.41257
1.40337
1.41452
1.41483
1.39706
1.39152
1.39451
1.40327
1.39297
1.3909
1.38487
1.385
1.37474
1.36518
1.36453
1.37588
1.38508
1.38767
1.38455
1.39742
1.38697
1.39954
1.38431
1.38367
1.38094
1.37913
1.38344
1.38406
1.38268
1.36472
1.36305
1.35172
1.36628
1.37361
1.37659
1.38508
1.37403
1.37587
1.36749
1.35688
1.36006
1.35266
1.35253
1.34704
1.36622
1.34502
1.35792
1.35352
1.35013
1.34229
1.33761
1.34837
1.3478
1.35088
1.34889
1.34516
1.35927
1.36482
1.34374
1.34679
1.3413
1.34112
1.34003
1.35661
1.35484
1.34622
1.35138
1.35311
1.35314
1.35661
1.36676
1.34734
1.36194
1.34455
1.34463
1.34709
1.33701
1.33164
1.33245
1.32558
1.33668
1.32771
1.31863
1.31344
1.33019
1.32607
1.32663
1.33309
1.32396
1.31803
1.32633
1.34167
1.34372
1.34334
1.34257
1.3373
1.34385
1.34622
1.34505
1.35064
1.35363
1.34678
1.35405
1.37086
1.35572
1.35526
1.35244
1.36449
1.36252
1.35913
1.3687
1.36798
1.36731
1.37064
1.37817
1.36924
1.37088
1.35961
1.36857
1.36201
1.36112
1.35295
1.35775
1.37136
1.37462
1.36247
1.36549
1.36491
1.37788
1.37753
1.37858
1.37949
1.38794
1.38523
1.38496
1.38151
1.37185
1.3766
1.38107
1.37198
1.37677
1.38672
1.39144
1.38876
1.39208
1.3825
1.38765
1.40034
1.39697
1.41134
1.40387
1.39931
1.40139
1.39682
1.39116
1.39699
1.40266
1.38372
1.38901
1.398
1.39335
1.38656
1.38871
1.38562
1.38992
1.39394
1.40995
1.39994
1.39385
1.39353
1.39256
1.39111
1.37743
1.37985
1.38239
1.39869
1.39898
1.39269
1.40351
1.39747
1.38989
1.39551
1.39623
1.39217
1.39643
1.39255
1.38681
1.40002
1.38381
1.39108
1.38901
1.38838
1.38692
1.38182
1.36284
1.37721
1.36661
1.38033
1.38526
1.38657
1.3783
1.39022
1.39841
1.37772
1.38336
1.39211
1.39983
1.38883
1.39474
1.40068
1.38763
1.38282
1.38009
1.39103
1.38573
1.3823
1.38644
1.37418
1.36657
1.36693
1.37914
1.36892
1.3748
1.36841
1.39219
1.39239
1.401
1.40563
1.40182
1.40112
1.39525
1.40811
1.38521
1.3914
1.38654
1.3912
1.39547
1.38978
1.40462
1.40529
1.38906
1.39988
1.41452
1.41101
1.40139
1.39614
1.40102
1.40692
1.41134
1.4037
1.40256
1.39913
1.41258
1.41496
1.41551
1.41119
1.41617
1.425
1.41275
1.41912
1.42042
1.43063
1.41501
1.41288
1.41138
1.40572
1.39431
1.40805
1.41312
1.42037
1.41825
1.40811
1.39303
1.3896
1.39783
1.38345
1.38773
1.38092
1.38521
1.39233
1.38888
1.39504
1.39565
1.40035
1.39377
1.39237
1.42026
1.42132
1.4221
1.4087
1.41841
1.41497
1.39712
1.40089
1.40544
1.4219
1.41538
1.41028
1.40185
1.40066
1.40162
1.40566
1.40828
1.41328
1.41557
1.42045
1.42719
1.42944
1.41529
1.41773
1.42268
1.427
1.41097
1.39521
1.38749
1.39524
1.39521
1.38941
1.38132
1.39153
1.39081
1.39144
1.39364
1.40232
1.40646
1.37736
1.38593
1.39505
1.40581
1.41372
1.40601
1.4023
1.38538
1.38625
1.38883
1.39697
1.39987
1.37494
1.39114
1.38434
1.38163
1.37164
1.36642
1.36848
1.35983
1.36903
1.37471
1.40241
1.37877
1.38166
1.38946
1.38017
1.38488
1.37724
1.38031
1.38119
1.37954
1.40109
1.41134
1.39631
1.39777
1.39098
1.38015
1.38779
1.41137
1.41199
1.41509
1.41413
1.40666
1.40539
1.39251
1.40051
1.38464
1.39402
1.38341
1.38929
1.37771
1.38451
1.37955
1.39045
1.39441
1.38844
1.39109
1.39588
1.40176
1.39372
1.40702
1.40034
1.40733
1.40261
1.40138
1.3926
1.39657
1.38481
1.38191
1.3872
1.38328
1.39605
1.39748
1.39484
1.3934
1.38712
1.40255
1.39815
1.39061
1.38719
1.3778
1.39064
1.38701
1.38063
1.39207
1.38045
1.37631
1.38684
1.38203
1.38122
1.3734
1.37285
1.37858
1.37359
1.37711
1.38123
1.39344
1.38034
1.38296
1.38436
1.40051
1.38765
1.38497
1.39397
1.40542
1.4124
1.40628
1.41143
1.43188
1.4157
1.41661
1.40024
1.40249
1.39716
1.39702
1.39256
1.38292
1.37418
1.37645
1.37801
1.3743
1.38189
1.37697
1.38889
1.38702
1.37788
1.38592
1.37156
1.38762
1.3752
1.37686
1.37104
1.35781
1.36534
1.37206
1.36824
1.3634
1.37596
1.38443
1.39968
1.39855
1.41293
1.41488
1.41042
1.41017
1.40635
1.39519
1.39985
1.39993
1.3922
1.39181
1.414
1.40282
1.40288
1.4019
1.39665
1.4002
1.4069
1.41222
1.40989
1.41879
1.41172
1.41994
1.40221
1.39243
1.40135
1.38933
1.40658
1.4082
1.39837
1.39583
1.40797
1.40976
1.40309
1.41345
1.41401
1.38479
1.37198
1.3729
1.3855
1.39832
1.3986
1.39222
1.39434
1.39311
1.38331
1.39144
1.37543
1.378
1.37499
1.37807
1.36191
1.35316
1.37138
1.37608
1.36719
1.36075
1.36664
1.37222
1.39592
1.38369
1.38503
1.38592
1.38423
1.37429
1.37525
1.36824
1.37601
1.36832
1.36383
1.35306
1.35666
1.37185
1.38075
1.3815
1.37655
1.37846
1.37768
1.37076
1.38217
1.39408
1.37505
1.36999
1.36383
1.35937
1.36486
1.37538
1.36983
1.37855
1.3704
1.36987
1.36742
1.35252
1.36001
1.35337
1.3538
1.35139
1.3513
1.36496
1.37131
1.37152
1.38403
1.40932
1.4215
1.40367
1.3868
1.38848
1.39977
1.39596
1.38661
1.40251
1.39199
1.4036
1.40853
1.39299
1.39196
1.39581
1.40911
1.42041
1.4058
1.39545
1.39707
1.39332
1.39663
1.39192
1.4002
1.39634
1.39086
1.38521
1.37835
1.3805
1.39333
1.39257
1.39115
1.4052
1.39925
1.40742
1.4108
1.4032
1.42194
1.39397
1.38633
1.38568
1.40318
1.39272
1.39423
1.39879
1.40031
1.39545
1.38781
1.36821
1.37277
1.37861
1.38066
1.37348
1.36327
1.36256
1.36545
1.371
1.37008
1.38063
1.37514
1.37803
1.37195
1.36954
1.35303
1.35214
1.35702
1.36951
1.37045
1.38067
1.38133
1.36345
1.37098
1.36607
1.36902
1.37055
1.36371
1.36124
1.35781
1.35234
1.36039
1.35583
1.35619
1.35738
1.35467
1.35589
1.36558
1.3765
1.36828
1.36464
1.37482
1.36853
1.3678
1.35938
1.37115
1.37201
1.37803
1.3769
1.36207
1.3695
1.37616
1.38092
1.38313
1.38381
1.38282
1.38143
1.38165
1.37479
1.36734
1.36218
1.38379
1.38891
1.36801
1.37208
1.36106
1.364
1.36989
1.36524
1.36325
1.36719
1.3667
1.36075
1.36144
1.36659
1.3594
1.35049
1.37056
1.37101
1.35511
1.36245
1.35564
1.34379
1.34552
1.34091
1.34171
1.34362
1.34078
1.32916
1.33599
1.33355
1.33166
1.33193
1.32765
1.32491
1.33106
1.33036
1.34716
1.32881
1.33025
1.32986
1.3267
1.32542
1.3127
1.32463
1.32437
1.31856
1.31029
1.31054
1.31263
1.32257
1.31465
1.32456
1.31426
1.29917
1.29598
1.30254
1.29789
1.30221
1.30986
1.30296
1.31151
1.30505
1.30398
1.29712
1.29787
1.29958
1.32504
1.3083
1.31908
1.3124
1.32039
1.31363
1.3185
1.31198
1.30725
1.30941
1.31885
1.31889
1.31864
1.31458
1.33411
1.32191
1.33296
1.32562
1.33736
1.32626
1.32536
1.3251
1.32567
1.33113
1.33779
1.33802
1.33283
1.33158
1.32864
1.32106
1.31016
1.3144
1.31744
1.32084
1.31271
1.32262
1.31543
1.31622
1.32222
1.33154
1.32414
1.32661
1.34297
1.33427
1.33372
1.33622
1.33587
1.32939
1.32706
1.33966
1.33962
1.32918
1.32484
1.33758
1.32597
1.33541
1.32985
1.31593
1.32832
1.33394
1.33204
1.33079
1.33124
1.33165
1.3417
1.33042
1.33103
1.32946
1.33685
1.34675
1.34171
1.35065
1.34902
1.33993
1.33811
1.32565
1.34089
1.34797
1.34155
1.3406
1.3412
1.34359
1.35724
1.33925
1.33621
1.33476
1.32972
1.33131
1.33344
1.33659
1.33355
1.32884
1.33324
1.34023
1.33979
1.33289
1.31881
1.3235
1.31956
1.31693
1.31966
1.32863
1.32115
1.31317
1.31694
1.32689
1.31918
1.33054
1.32543
1.32938
1.31385
1.30601
1.29999
1.30717
1.30002
1.31083
1.31025
1.31606
1.3032
1.3014
1.29651
1.30221
1.30918
1.32272
1.31529
1.31576
1.30911
1.31065
1.30926
1.3126
1.31024
1.32395
1.32039
1.31296
1.31233
1.31934
1.32266
1.31855
1.32254
1.31171
1.33185
1.33405
1.33424
1.32471
1.31799
1.32442
1.32282
1.31987
1.31559
1.31107
1.31136
1.30709
1.32364
1.31833
1.3256
1.34299
1.33145
1.34024
1.33322
1.33217
1.33981
1.34059
1.34169
1.34054
1.34596
1.35415
1.35925
1.3388
1.33981
1.33478
1.32822
1.3366
1.3188
1.33243
1.34421
1.32501
1.34143
1.34474
1.3347
1.34128
1.35379
1.35419
1.35589
1.35907
1.35863
1.34848
1.35392
1.34455
1.34192
1.34201
1.34205
1.35005
1.34914
1.34743
1.34105
1.35145
1.33651
1.33526
1.32053
1.34263
1.33969
1.34073
1.3461
1.35856
1.35936
1.35084
1.3718
1.36095
1.35646
1.35723
1.36835
1.36354
1.36075
1.36195
1.36445
1.36371
1.35891
1.35455
1.35643
1.34738
1.36048
1.35933
1.34588
1.34753
1.3666
1.35839
1.36607
1.37087
1.37468
1.38538
1.38335
1.37168
1.37631
1.36508
1.35882
1.36866
1.35376
1.36708
1.35685
1.36001
1.3521
1.3524
1.34591
1.35449
1.35918
1.35641
1.35195
1.35095
1.34484
1.34954
1.34806
1.33406
1.33464
1.33765
1.33344
1.33912
1.32493
1.32973
1.33541
1.33479
1.3293
1.32489
1.31695
1.31254
1.31911
1.31491
1.3146
1.30235
1.30563
1.31645
1.3092
1.30458
1.30359
1.31161
1.30542
1.31325
1.30216
1.30743
1.30304
1.29666
1.31037
1.31481
1.32573
1.31326
1.31159
1.31446
1.31392
1.32953
1.3248
1.32541
1.32253
1.32282
1.31581
1.32897
1.32962
1.33322
1.32476
1.33408
1.31811
1.32054
1.33409
1.33327
1.34108
1.3319
1.34487
1.33854
1.34978
1.35193
1.3421
1.35638
1.351
1.34933
1.34532
1.34404
1.34904
1.34906
1.34823
1.33747
1.35534
1.34747
1.34884
1.34495
1.34292
1.33445
1.33399
1.33944
1.33845
1.34294
1.34201
1.33841
1.32937
1.33691
1.33175
1.33908
1.34163
1.33722
1.32874
1.32971
1.33969
1.32823
1.33755
1.32743
1.32745
1.32717
1.32109
1.31691
1.32405
1.32895
1.32686
1.32874
1.33478
1.32247
1.34418
1.3398
1.3301
1.32663
1.32828
1.32397
1.3264
1.32636
1.33052
1.33235
1.34177
1.33652
1.34184
1.35135
1.34435
1.34762
1.3441
1.34275
1.33835
1.34057
1.34173
1.33622
1.35866
1.33996
1.35054
1.34212
1.34731
1.35456
1.34524
1.34971
1.36122
1.35915
1.34961
1.35045
1.34856
1.35225
1.3453
1.3503
1.3479
1.35602
1.35152
1.33849
1.34934
1.33917
1.34325
1.34774
1.34453
1.34594
1.33974
1.34236
1.34051
1.33686
1.35095
1.35036
1.33931
1.3356
1.33772
1.34087
1.34794
1.36072
1.34995
1.35183
1.3522
1.35259
1.34625
1.35172
1.35374
1.35881
1.35105
1.34453
1.34913
1.34895
1.35607
1.35871
1.36376
1.34588
1.33751
1.34164
1.3454
1.33448
1.3433
1.34493
1.3358
1.34261
1.34083
1.33573
1.34601
1.34143
1.34527
1.34312
1.34565
1.34601
1.34858
1.35824
1.35942
1.34656
1.36022
1.35289
1.34619
1.35196
1.34129
1.35038
1.34547
1.35824
1.3649
1.34295
1.35247
1.35558
1.35013
1.35591
1.34539
1.35805
1.3532
1.35193
1.35266
1.36326
1.35784
1.35275
1.34999
1.35145
1.3392
1.34621
1.33943
1.35233
1.35478
1.33502
1.33753
1.32383
1.33873
1.33805
1.32599
1.32843
1.32175
1.33297
1.34613
1.35252
1.35459
1.35883
1.35632
1.34987
1.35257
1.35632
1.35738
1.34387
1.35507
1.35944
1.34284
1.33808
1.34794
1.34379
1.35291
1.35152
1.34792
1.3462
1.36272
1.36002
1.37556
1.38284
1.37908
1.35476
1.36118
1.35396
1.36394
1.3739
1.35544
1.3589
1.36214
1.36211
1.35246
1.36337
1.36392
1.37001
1.36958
1.36806
1.37149
1.36585
1.37139
1.38038
1.38566
1.39339
1.39414
1.38214
1.37321
1.37838
1.37555
1.38261
1.37861
1.37356
1.37945
1.39667
1.3797
1.37419
1.37607
1.383
1.38137
1.36974
1.37727
1.36744
1.37877
1.36586
1.35201
1.35736
1.3562
1.3623
1.355
1.35941
1.35815
1.35175
1.35248
1.34077
1.34668
1.35489
1.3532
1.34882
1.35657
1.36096
1.36557
1.36228
1.36072
1.36325
1.3653
1.36219
1.37831
1.35819
1.38285
1.37198
1.37961
1.38243
1.38054
1.38669
1.38445
1.38637
1.38417
1.39891
1.38976
1.3935
1.38607
1.37701
1.39666
1.37473
1.38189
1.38966
1.38595
1.37759
1.3943
1.38835
1.38124
1.3825
1.38171
1.37716
1.383
1.39008
1.37577
1.38418
1.39868
1.37582
1.38634
1.36693
1.37664
1.38186
1.37141
1.37588
1.36642
1.36186
1.35255
1.34597
1.3515
1.36062
1.3685
1.37079
1.37097
1.36864
1.36593
1.37822
1.368
1.35751
1.36632
1.37862
1.37364
1.38815
1.38263
1.38068
1.3839
1.3877
1.37624
1.39724
1.38966
1.37348
1.38219
1.38511
1.38062
1.39189
1.3831
1.38858
1.3883
1.39115
1.38691
1.40225
1.38962
1.39708
1.39985
1.40207
1.39897
1.38935
1.39187
1.38827
1.39692
1.38332
1.39432
1.38596
1.38745
1.39888
1.39796
1.40407
1.39596
1.39264
1.39625
1.41442
1.40987
1.40946
1.4169
1.40166
1.3944
1.40407
1.39115
1.39518
1.38339
1.38032
1.39425
1.40516
1.40397
1.42304
1.41859
1.42746
1.41782
1.41538
1.40647
1.40555
1.40442
1.41267
1.39887
1.41369
1.41116
1.41582
1.40071
1.38636
1.37857
1.38611
1.38887
1.37806
1.38662
1.39831
1.39727
1.38484
1.39042
1.3838
1.39281
1.3773
1.38101
1.37751
1.37595
1.38072
1.38275
1.40026
1.38314
1.39019
1.38177
1.38869
1.38454
1.39438
1.38789
1.39644
1.39251
1.39648
1.39254
1.38843
1.3814
1.37575
1.37303
1.36988
1.37562
1.37771
1.38235
1.37756
1.37485
1.36632
1.37868
1.37541
1.36802
1.359
1.36902
1.37999
1.36555
1.36762
1.38591
1.38319
1.36571
1.37372
1.36356
1.35246
1.34339
1.33275
1.33963
1.34277
1.34205
1.35108
1.35833
1.36478
1.36472
1.35516
1.36434
1.36519
1.36123
1.3565
1.35466
1.35745
1.35882
1.35408
1.36673
1.36757
1.36199
1.37276
1.36536
1.35679
1.36742
1.37569
1.37463
1.37313
1.38085
1.37485
1.3718
1.37147
1.36244
1.36024
1.36354
1.36791
1.37329
1.38499
1.37764
1.37431
1.36974
1.37718
1.36762
1.36724
1.36992
1.36923
1.36086
1.35638
1.37798
1.35473
1.3609
1.35815
1.3571
1.36143
1.36064
1.36218
1.37648
1.36538
1.35523
1.34621
1.35202
1.34977
1.35349
1.35064
1.34405
1.34316
1.34662
1.34426
1.34877
1.34507
1.35883
1.35424
1.36759
1.36428
1.37269
1.36172
1.37069
1.36729
1.37936
1.36683
1.3769
1.38962
1.37994
1.38174
1.37834
1.37319
1.38381
1.38376
1.37323
1.36568
1.35486
1.36317
1.35757
1.34731
1.33834
1.33137
1.34416
1.33926
1.33769
1.32899
1.33661
1.34076
1.32829
1.33692
1.33597
1.33315
1.33171
1.33796
1.32741
1.32705
1.32535
1.33013
1.32637
1.32935
1.33119
1.33873
1.34501
1.34717
1.3392
1.34692
1.33443
1.33053
1.34927
1.35147
1.344
1.34257
1.35861
1.34492
1.35293
1.35255
1.33973
1.33644
1.34111
1.34264
1.33667
1.33036
1.33105
1.33286
1.33637
1.34131
1.339
1.34752
1.34502
1.35013
1.36392
1.35909
1.34214
1.3639
1.36742
1.37223
1.36779
1.35582
1.35503
1.36154
1.34781
1.34179
1.34226
1.34218
1.33726
1.3473
1.34468
1.34575
1.34735
1.34893
1.31814
1.32344
1.32465
1.33756
1.32871
1.32857
1.33605
1.32659
1.33615
1.33227
1.32319
1.31092
1.30529
1.30639
1.30499
1.30379
1.29313
1.30065
1.30672
1.30533
1.3082
1.31149
1.31322
1.3111
1.31056
1.31535
1.31985
1.31816
1.31691
1.309
1.31574
1.31706
1.32732
1.3301
1.33222
1.32148
1.33356
1.33162
1.32116
1.31146
1.31581
1.31222
1.32138
1.31238
1.31061
1.31677
1.31801
1.31708
1.33133
1.31217
1.31797
1.31078
1.31793
1.32076
1.31632
1.33065
1.34154
1.34725
1.34769
1.33771
1.3386
1.33721
1.33614
1.33692
1.32023
1.33603
1.33307
1.32754
1.32457
1.3355
1.32464
1.32678
1.33477
1.31625
1.32865
1.32287
1.32743
1.32571
1.32703
1.32657
1.32319
1.31481
1.31775
1.31895
1.32344
1.32122
1.32767
1.32035
1.32809
1.32366
1.32149
1.33561
1.3392
1.33293
1.32634
1.33156
1.34676
1.33702
1.34225
1.34551
1.3448
1.34119
1.34559
1.34195
1.33779
1.32739
1.34187
1.34485
1.35135
1.346
1.36056
1.36203
1.36762
1.3604
1.37983
1.38096
1.38235
1.37516
1.36869
1.37142
1.37434
1.38343
1.37975
1.39244
1.37538
1.36969
1.37661
1.38907
1.37758
1.38761
1.39998
1.40169
1.38534
1.39706
1.38966
1.38078
1.38216
1.37233
1.38241
1.39041
1.3783
1.39571
1.39212
1.39729
1.40488
1.39877
1.39414
1.38196
1.38974
1.39934
1.39212
1.37839
1.38394
1.39489
1.38173
1.37996
1.37708
1.3891
1.3955
1.38971
1.37962
1.38596
1.40032
1.40098
1.39574
1.41091
1.41626
1.40482
1.39977
1.41428
1.40621
1.39796
1.40764
1.40054
1.39765
1.40336
1.39894
1.40945
1.40293
1.40488
1.40252
1.39754
1.41433
1.40125
1.40478
1.38924
1.40638
1.40312
1.40469
1.40132
1.41581
1.40731
1.41665
1.41838
1.40975
1.42182
1.41816
1.40979
1.42027
1.40911
1.40792
1.3982
1.39222
1.39176
1.38615
1.38329
1.39008
1.39941
1.40194
1.40965
1.39513
1.39331
1.39376
1.39271
1.38698
1.40692
1.39345
1.41146
1.40028
1.38922
1.38565
1.39892
1.38876
1.37969
1.38278
1.38012
1.37945
1.37621
1.37405
1.36232
1.37313
1.37743
1.38209
1.38663
1.38696
1.39489
1.38824
1.40044
1.40395
1.39906
1.41586
1.41711
1.41455
1.413
1.40201
1.40274
1.41141
1.40327
1.39238
1.39365
1.39564
1.39808
1.38596
1.40346
1.39517
1.40414
1.41469
1.408
1.3965
1.40751
1.42567
1.42956
1.40863
1.41163
1.41348
1.42328
1.43186
1.42401
1.4202
1.42159
1.40778
1.41525
1.42218
1.40675
1.42724
1.41867
1.4118
1.41983
1.43131
1.43869
1.44037
1.4191
1.42668
1.42683
1.43421
1.42415
1.41823
1.41537
1.41295
1.43017
1.43178
1.44673
1.45272
1.44595
1.43564
1.42581
1.44771
1.45351
1.44471
1.43573
1.44184
1.45042
1.4557
1.4506
1.46323
1.45882
1.47474
1.46374
1.45014
1.45113
1.44197
1.4361
1.4365
1.42369
1.43102
1.43592
1.44405
1.445
1.43829
1.42754
1.4342
1.4364
1.43861
1.44481
1.44512
1.44919
1.46245
1.45249
1.432
1.42625
1.42738
1.42376
1.42212
1.42446
1.43604
1.44089
1.44087
1.43613
1.44111
1.44833
1.46107
1.45997
1.4467
1.44345
1.45188
1.44491
1.42865
1.43061
1.44283
1.44105
1.43551
1.43562
1.43645
1.43917
1.43816
1.42195
1.42489
1.42583
1.40429
1.42812
1.41569
1.39766
1.38841
1.39558
1.39749
1.3958
1.40727
1.39608
1.39828
1.39955
1.39047
1.36119
1.38416
1.38269
1.38409
1.38895
1.38375
1.39103
1.38573
1.38211
1.37358
1.37654
1.38126
1.37799
1.37905
1.39021
1.39343
1.3908
1.38145
1.38028
1.384
1.3792
1.37114
1.36676
1.36039
1.35817
1.36193
1.35361
1.35403
1.3519
1.34521
1.35597
1.35776
1.36249
1.38328
1.36758
1.37193
1.35876
1.37364
1.36444
1.35961
1.34346
1.3512
1.35546
1.3669
1.35489
1.36277
1.38624
1.37195
1.36055
1.36706
1.35976
1.34856
1.36005
1.35773
1.36035
1.35622
1.35167
1.35534
1.35772
1.35854
1.35775
1.35787
1.3583
1.3683
1.35471
1.34746
1.34749
1.36136
1.34635
1.34867
1.35182
1.35042
1.36668
1.35749
1.3625
1.36552
1.36183
1.34906
1.34882
1.34099
1.34631
1.33665
1.33928
1.34579
1.34723
1.36407
1.36847
1.37228
1.36091
1.34384
1.35566
1.36991
1.37162
1.37271
1.37614
1.36825
1.36731
1.37114
1.37304
1.38478
1.38844
1.36912
1.36378
1.36997
1.36056
1.3562
1.36284
1.34574
1.34801
1.35435
1.3509
1.34794
1.35305
1.34897
1.35406
1.34757
1.34609
1.34832
1.36331
1.36473
1.36466
1.36163
1.34854
1.34953
1.35175
1.35886
1.36627
1.37939
1.38231
1.36972
1.38083
1.37597
1.38237
1.39173
1.38931
1.39672
1.40847
1.39736
1.40571
1.40906
1.40627
1.40731
1.42747
1.40808
1.41343
1.39441
1.39723
1.41769
1.40896
1.40999
1.39347
1.38283
1.38083
1.37256
1.37755
1.36511
1.37376
1.3886
1.36536
1.36809
1.36166
1.34685
1.35358
1.34513
1.36125
1.36245
1.37005
1.38752
1.36812
1.36001
1.36905
1.36858
1.36406
1.37204
1.36147
1.36372
1.36987
1.37157
1.378
1.3801
1.3787
1.38259
1.39212
1.40468
1.40355
1.40025
1.39861
1.39706
1.40076
1.40854
1.42091
1.40656
1.39188
1.39908
1.39805
1.39182
1.40587
1.40558
1.40317
1.40436
1.3932
1.39749
1.38692
1.39537
1.40162
1.39251
1.41061
1.41903
1.40703
1.41756
1.42122
1.41169
1.38933
1.40369
1.39204
1.40126
1.3911
1.40844
1.402
1.41031
1.40892
1.4082
1.41553
1.40295
1.41271
1.42385
1.41238
1.41967
1.41627
1.43582
1.42739
1.44502
1.44767
1.43559
1.44104
1.43931
1.43169
1.445
1.418
1.42811
1.42485
1.42503
1.42777
1.44158
1.43533
1.4359
1.41898
1.42259
1.41464
1.41118
1.41599
1.42144
1.41499
1.40964
1.42456
1.42205
1.41846
1.42296
1.43153
1.43003
1.43451
1.42931
1.4338
1.43754
1.42898
1.44585
1.43472
1.42793
1.43862
1.43342
1.43515
1.43817
1.43258
1.45008
1.44669
1.43694
1.41964
1.42168
1.41973
1.42803
1.42189
1.42242
1.40894
1.42149
1.4165
1.41139
1.42288
1.4198
1.40049
1.40564
1.40282
1.41142
1.40822
1.40262
1.3997
1.41331
1.40124
1.41533
1.41239
1.40205
1.42609
1.40966
1.39959
1.42096
1.40358
1.40858
1.41665
1.40465
1.4014
1.40435
1.38667
1.40692
1.41124
1.41594
1.43
1.41261
1.41634
1.42967
1.41599
1.41638
1.41939
1.41997
1.43141
1.44384
1.43812
1.44417
1.45115
1.46092
1.45817
1.45689
1.4652
1.46065
1.4726
1.46667
1.46809
1.45751
1.47176
1.47408
1.48843
1.47638
1.47457
1.46693
1.4591
1.45954
1.46763
1.46872
1.4724
1.47005
1.46952
1.48476
1.50685
1.50428
1.52844
1.50249
1.51104
1.51196
1.53103
1.51065
1.52665
1.53898
1.54341
1.5445
1.53332
1.51885
1.50869
1.51382
1.52209
1.52776
1.52907
1.52766
1.53179
1.55136
1.52785
1.52225
1.50279
1.49769
1.51262
1.52974
1.52359
1.52852
1.51645
1.52945
1.54146
1.5358
1.55421
1.54798
1.54562
1.54072
1.55285
1.56886
1.57465
1.55517
1.58082
1.55832
1.57094
1.55202
1.54409
1.55144
1.54406
1.54327
1.5475
1.56409
1.54648
1.55681
1.55267
1.54869
1.55414
1.53279
1.54438
1.51771
1.52979
1.5427
1.55446
1.54082
1.54473
1.55048
1.54521
1.5411
1.53833
1.54933
1.55572
1.54483
1.55207
1.56232
1.56791
1.577
1.56241
1.57781
1.58185
1.57648
1.56475
1.54866
1.55326
1.54522
1.53467
1.53492
1.53419
1.53232
1.51705
1.53055
1.53064
1.52007
1.5346
1.5311
1.54363
1.54813
1.54472
1.53698
1.52086
1.51556
1.5176
1.51675
1.49353
1.49227
1.50485
1.50567
1.50722
1.51024
1.50403
1.50843
1.50379
1.49316
1.50179
1.49127
1.49901
1.48662
1.47283
1.49143
1.47452
1.46633
1.46578
1.46889
1.47931
1.49206
1.48811
1.49215
1.49348
1.5059
1.4924
1.50002
1.50207
1.50778
1.50787
1.50671
1.50356
1.49379
1.48984
1.48439
1.49467
1.48269
1.49416
1.49427
1.48411
1.46695
1.47327
1.47991
1.49268
1.49048
1.49955
1.51905
1.5049
1.49944
1.50135
1.48214
1.49308
1.49458
1.47661
1.47103
1.48188
1.48468
1.47591
1.48636
1.47918
1.48943
1.48677
1.50362
1.49508
1.50016
1.51301
1.52667
1.52737
1.52395
1.5271
1.53737
1.51647
1.52692
1.54193
1.54924
1.5562
1.55605
1.54676
1.54769
1.55233
1.54908
1.54927
1.55967
1.54922
1.54974
1.54995
1.54631
1.55689
1.56039
1.55951
1.57227
1.55303
1.53518
1.54681
1.54374
1.54055
1.52901
1.53057
1.54276
1.54008
1.52574
1.53841
1.54889
1.55538
1.54538
1.54459
1.55318
1.5496
1.54924
1.55189
1.54675
1.53733
1.54484
1.55396
1.54803
1.5442
1.54363
1.55956
1.55863
1.56157
1.55582
1.57287
1.56861
1.5712
1.5501
1.55556
1.56419
1.54422
1.54909
1.54677
1.54795
1.55133
1.53632
1.55371
1.55893
1.56927
1.55631
1.54424
1.53631
1.53834
1.52668
1.53765
1.54162
1.53406
1.51691
1.53267
1.53186
1.54292
1.53568
1.5488
1.56352
1.55622
1.55304
1.56325
1.57094
1.56599
1.57394
1.58021
1.58442
1.58243
1.5906
1.57196
1.56763
1.57526
1.5832
1.56357
1.56759
1.5557
1.54823
1.54218
1.52971
1.53423
1.55669
1.54715
1.53756
1.53612
1.52601
1.51548
1.53812
1.53826
1.54378
1.53232
1.54788
1.54605
1.54971
1.5396
1.54772
1.55951
1.57961
1.57922
1.56867
1.57103
1.55204
1.54877
1.55387
1.56565
1.57099
1.56273
1.56305
1.56692
1.56831
1.56273
1.56058
1.5611
1.57182
1.5739
1.5741
1.57589
1.56109
1.56435
1.58779
1.56691
1.58041
1.59794
1.60021
1.59076
1.588
1.58856
1.58662
1.57608
1.56158
1.56842
1.56911
1.59104
1.59399
1.59472
1.5999
1.58045
1.57429
1.56336
1.55531
1.57334
1.55306
1.56802
1.57873
1.57266
1.57042
1.55319
1.544
1.54638
1.53919
1.53045
1.55405
1.54155
1.54174
1.54809
1.53681
1.53316
1.54067
1.51706
1.51157
1.50172
1.50882
1.52688
1.51006
1.5078
1.51103
1.52265
1.50567
1.50048
1.49681
1.50058
1.49745
1.51735
1.52932
1.52962
1.54418
1.53083
1.52718
1.52452
1.52722
1.5134
1.51084
1.52138
1.50361
1.49003
1.51305
1.51164
1.49773
1.4981
1.50434
1.50227
1.50872
1.51664
1.52045
1.51405
1.52099
1.52278
1.51211
1.49642
1.51045
1.49538
1.52032
1.49227
1.47855
1.48913
1.48148
1.46675
1.46478
1.46604
1.45209
1.46608
1.47699
1.47935
1.49033
1.4761
1.46892
1.43965
1.45445
1.48715
1.47526
1.48026
1.47326
1.47031
1.4624
1.46522
1.46779
1.46741
1.45862
1.46424
1.47589
1.48081
1.487
1.47811
1.4974
1.51053
1.49866
1.50171
1.49698
1.49406
1.48502
1.49569
1.50189
1.49919
1.50115
1.49715
1.51097
1.50326
1.50849
1.51449
1.51475
1.52336
1.51822
1.52497
1.54748
1.53853
1.54168
1.5466
1.52135
1.53964
1.54848
1.54759
1.53025
1.51444
1.51731
1.50968
1.50114
1.51691
1.52252
1.53442
1.5211
1.54419
1.54822
1.54475
1.54885
1.55997
1.551
1.55955
1.54798
1.55812
1.5591
1.54821
1.55269
1.52691
1.52726
1.52811
1.51113
1.50824
1.49773
1.49566
1.49803
1.50634
1.52063
1.50611
1.53015
1.52621
1.53259
1.53728
1.53858
1.56811
1.53812
1.53144
1.54557
1.54011
1.54177
1.53574
1.54269
1.54214
1.55217
1.53822
1.53865
1.54005
1.53023
1.53965
1.51941
1.50082
1.51622
1.51438
1.5055
1.51036
1.51707
1.51862
1.51164
1.512
1.5091
1.51361
1.50649
1.51155
1.51687
1.50863
1.50436
1.48793
1.49055
1.49652
1.49198
1.47722
1.47791
1.48371
1.4898
1.49335
1.50183
1.47994
1.48424
1.48269
1.48203
1.48777
1.47377
1.48142
1.47179
1.48928
1.47973
1.48026
1.496
1.51161
1.50181
1.49674
1.50593
1.51382
1.51469
1.50415
1.52161
1.50777
1.50784
1.49739
1.49668
1.4965
1.49948
1.50555
1.4775
1.48807
1.505
1.49979
1.50294
1.5017
1.50508
1.50817
1.50013
1.51055
1.5115
1.51094
1.53406
1.53023
1.53411
1.53123
1.51049
1.51707
1.51273
1.51563
1.49883
1.51703
1.50385
1.50193
1.49506
1.4906
1.4926
1.48324
1.48088
1.49196
1.48859
1.4883
1.48471
1.4804
1.48101
1.49344
1.49775
1.50268
1.52133
1.51636
1.53424
1.51508
1.52437
1.52003
1.51457
1.5114
1.53519
1.52862
1.53606
1.51696
1.49938
1.49932
1.50326
1.50462
1.50145
1.49823
1.48465
1.49666
1.49988
1.4876
1.48157
1.48237
1.48068
1.48259
1.47909
1.48994
1.49691
1.48177
1.49129
1.50252
1.49933
1.49642
1.48401
1.47871
1.48116
1.48795
1.51465
1.494
1.49783
1.49272
1.49154
1.48275
1.4757
1.48236
1.49219
1.4909
1.48078
1.48565
1.49215
1.47321
1.47333
1.46512
1.47981
1.47184
1.48064
1.47236
1.46344
1.47608
1.46402
1.45711
1.46028
1.46293
1.4547
1.45752
1.46328
1.45547
1.47617
1.46579
1.46134
1.46662
1.45364
1.48319
1.48383
1.48657
1.50358
1.49435
1.48374
1.49246
1.52527
1.52689
1.52869
1.52078
1.50397
1.48838
1.51396
1.52705
1.52892
1.52431
1.52957
1.52388
1.52584
1.52767
1.5259
1.53766
1.52823
1.51833
1.53243
1.52753
1.52587
1.53597
1.52986
1.54627
1.52238
1.52625
1.5116
1.50711
1.49609
1.51237
1.5236
1.52535
1.53004
1.51674
1.5356
1.52902
1.53571
1.51972
1.52263
1.51518
1.52257
1.52711
1.51652
1.48866
1.49777
1.5098
1.51079
1.51053
1.52676
1.52135
1.51745
1.52049
1.53108
1.54043
1.545
1.52538
1.55011
1.54969
1.53096
1.5512
1.53717
1.53556
1.54952
1.53565
1.55765
1.56373
1.57612
1.58873
1.57293
1.5655
1.57078
1.57562
1.5484
1.55118
1.53336
1.53195
1.52153
1.52626
1.53757
1.54516
1.52291
1.52642
1.52681
1.50384
1.51133
1.53021
1.52989
1.53922
1.53294
1.54278
1.54239
1.54386
1.55017
1.54648
1.56068
1.56852
1.56845
1.56234
1.56852
1.56698
1.55691
1.55932
1.57085
1.56268
1.5584
1.56094
1.5474
1.52551
1.54208
1.53862
1.52413
1.51575
1.5164
1.51925
1.52776
1.52708
1.52901
1.5256
1.52445
1.52172
1.52752
1.53525
1.51653
1.51962
1.52911
1.53541
1.5273
1.53019
1.50583
1.509
1.50295
1.50731
1.50396
1.49119
1.49503
1.51636
1.51268
1.50394
1.49587
1.48777
1.48239
1.49762
1.51115
1.50768
1.49882
1.50683
1.5013
1.5036
1.48143
1.49656
1.51028
1.51009
1.4814
1.47943
1.46935
1.48617
1.48896
1.49263
1.49195
1.485
1.48937
1.50194
1.48309
1.49894
1.49413
1.50475
1.4997
1.49203
1.47598
1.48838
1.48276
1.46457
1.47995
1.4974
1.4834
1.48656
1.50552
1.49249
1.49379
1.49241
1.49871
1.49898
1.49312
1.47764
1.49052
1.48911
1.47884
1.48261
1.47289
1.49013
1.48931
1.4788
1.47902
1.469
1.47438
1.47911
1.46535
1.48157
1.48557
1.48867
1.47611
1.48124
1.46718
1.47895
1.47985
1.47887
1.47591
1.47515
1.47075
1.47997
1.48258
1.50283
1.49819
1.48757
1.484
1.48395
1.49184
1.48908
1.47835
1.47386
1.48793
1.49803
1.47658
1.47996
1.46987
1.48381
1.50452
1.50134
1.49518
1.49885
1.48289
1.4968
1.49217
1.48719
1.48342
1.49935
1.49807
1.49457
1.48996
1.50418
1.51832
1.51165
1.49843
1.49222
1.48851
1.46804
1.47251
1.4702
1.47517
1.46791
1.47456
1.47671
1.48818
1.46928
1.47545
1.47563
1.45782
1.45726
1.46024
1.46587
1.46881
1.47027
1.46481
1.46506
1.44318
1.47713
1.46174
1.47321
1.45762
1.47535
1.47093
1.47685
1.47427
1.47597
1.49788
1.48548
1.49881
1.49248
1.50773
1.50775
1.50734
1.51841
1.51314
1.5316
1.51823
1.52742
1.52963
1.52322
1.50933
1.51097
1.52149
1.50586
1.51992
1.53385
1.52024
1.51486
1.49487
1.51015
1.52877
1.5288
1.53313
1.53102
1.51811
1.53991
1.54261
1.54202
1.53103
1.54896
1.5507
1.54996
1.53391
1.53847
1.51761
1.53815
1.53976
1.54319
1.53182
1.53198
1.52388
1.5273
1.5411
1.53545
1.53642
1.55004
1.54205
1.53177
1.52919
1.51524
1.51599
1.50976
1.51234
1.49288
1.49445
1.49177
1.48575
1.48085
1.48883
1.51567
1.50419
1.49245
1.49632
1.48951
1.50357
1.49765
1.51323
1.50408
1.50183
1.5161
1.50476
1.49401
1.49456
1.50796
1.50814
1.50495
1.49889
1.50862
1.50868
1.51961
1.52184
1.51812
1.50509
1.51631
1.51068
1.51434
1.52056
1.51881
1.52273
1.53931
1.52268
1.53227
1.52385
1.51763
1.52135
1.52221
1.51806
1.49785
1.49743
1.49732
1.49549
1.48998
1.50317
1.49157
1.49743
1.50367
1.49316
1.50915
1.50508
1.49698
1.48076
1.47241
1.46725
1.46349
1.4871
1.48124
1.4782
1.47613
1.47805
1.46887
1.48328
1.49196
1.48879
1.4984
1.49948
1.48649
1.50203
1.48249
1.48998
1.47371
1.48818
1.48126
1.48263
1.47728
1.48949
1.47464
1.47358
1.50449
1.50104
1.49198
1.49655
1.50918
1.52081
1.50622
1.52293
1.50417
1.51768
1.52906
1.51712
1.51742
1.50853
1.50217
1.5152
1.50594
1.49993
1.50911
1.52049
1.4944
1.50115
1.49462
1.4886
1.47853
1.46138
1.46049
1.47163
1.4657
1.47429
1.47265
1.46792
1.45649
1.47351
1.46742
1.47289
1.46993
1.47005
1.47829
1.47752
1.47497
1.47887
1.47705
1.48087
1.4723
1.4799
1.48282
1.4792
1.48764
1.48848
1.50326
1.49367
1.4824
1.48181
1.47718
1.48857
1.47841
1.47201
1.49562
1.4891
1.50318
1.50381
1.48137
1.48188
1.49812
1.49108
1.5026
1.51232
1.50732
1.47899
1.47386
1.46972
1.47261
1.46623
1.48643
1.50166
1.5014
1.51177
1.49538
1.48007
1.49014
1.48512
1.4789
1.47379
1.48319
1.475
1.47016
1.46513
1.47784
1.50018
1.50328
1.5061
1.49894
1.49463
1.50049
1.50388
1.49547
1.48975
1.49055
1.48065
1.47136
1.47202
1.47364
1.47742
1.49714
1.48295
1.47852
1.45655
1.45659
1.45288
1.44919
1.45523
1.44026
1.44783
1.45207
1.44017
1.44411
1.4388
1.44675
1.44304
1.4365
1.45881
1.45407
1.43724
1.4358
1.446
1.44969
1.43969
1.44302
1.4522
1.45171
1.44986
1.44794
1.45564
1.44974
1.45411
1.46031
1.45096
1.43049
1.44731
1.43396
1.41953
1.43695
1.44847
1.44259
1.45215
1.43665
1.43163
1.43421
1.42004
1.43108
1.43884
1.42433
1.43664
1.44655
1.45002
1.45388
1.44476
1.4412
1.46142
1.46495
1.46624
1.46955
1.48959
1.48253
1.47549
1.48181
1.47517
1.45919
1.44918
1.45082
1.45578
1.46299
1.4628
1.46329
1.46682
1.46874
1.47005
1.476
1.4774
1.46526
1.46463
1.44731
1.44564
1.44668
1.45106
1.47703
1.47028
1.45894
1.47119
1.48138
1.47105
1.47505
1.46971
1.46307
1.47173
1.4726
1.46888
1.48571
1.49184
1.4832
1.48459
1.48831
1.49011
1.50966
1.50389
1.47798
1.50166
1.4885
1.49568
1.48499
1.4929
1.49075
1.4894
1.47525
1.46355
1.47756
1.46299
1.46787
1.46258
1.46937
1.46119
1.46868
1.47252
1.47428
1.46642
1.48045
1.47517
1.48611
1.47224
1.48692
1.49127
1.49789
1.48764
1.4851
1.49758
1.49531
1.49837
1.50218
1.4944
1.49207
1.48756
1.48756
1.48231
1.4814
1.48628
1.48395
1.47422
1.48709
1.47709
1.48716
1.48693
1.49921
1.49696
1.49623
1.49992
1.50697
1.5203
1.49456
1.51856
1.51699
1.51346
1.52261
1.52589
1.52107
1.50849
1.49843
1.51741
1.50199
1.49613
1.49334
1.49175
1.46344
1.47122
1.48759
1.47357
1.46247
1.46572
1.47081
1.45896
1.46976
1.45393
1.44453
1.45745
1.44588
1.44506
1.43798
1.44367
1.45084
1.45359
1.45651
1.45394
1.46977
1.48735
1.4585
1.43749
1.45381
1.4441
1.4529
1.44774
1.45296
1.44556
1.45575
1.46798
1.46136
1.45547
1.4526
1.45893
1.47237
1.46029
1.45723
1.45345
1.45749
1.45025
1.45438
1.46977
1.46634
1.46596
1.47512
1.48067
1.47142
1.46611
1.48124
1.4906
1.47522
1.49184
1.49767
1.50114
1.49597
1.49445
1.4931
1.49476
1.47525
1.46727
1.4725
1.46999
1.46646
1.466
1.46258
1.46362
1.47467
1.47095
1.47606
1.48238
1.48573
1.47203
1.46832
1.47043
1.48656
1.46641
1.47139
1.47191
1.466
1.47029
1.46511
1.47924
1.47896
1.47922
1.46071
1.4665
1.46797
1.45248
1.45871
1.46904
1.47082
1.45941
1.46083
1.46686
1.46649
1.47136
1.47126
1.48384
1.47384
1.46468
1.46078
1.46962
1.47484
1.48314
1.47611
1.46418
1.4678
1.46413
1.48197
1.49124
1.4663
1.47201
1.49239
1.49575
1.49168
1.4914
1.47928
1.48006
1.48135
1.47424
1.4952
1.48444
1.49717
1.50632
1.53336
1.52057
1.52329
1.51133
1.50039
1.50005
1.51073
1.47897
1.48449
1.48461
1.48928
1.48497
1.48176
1.47423
1.48447
1.488
1.47921
1.4722
1.47148
1.47155
1.46407
1.47727
1.47655
1.46821
1.46725
1.45064
1.46884
1.46027
1.47086
1.47249
1.46179
1.47819
1.47968
1.48918
1.47187
1.47641
1.47578
1.47044
1.47387
1.4739
1.46336
1.46857
1.4659
1.46624
1.45435
1.45493
1.44471
1.44441
1.44489
1.44223
1.45205
1.44453
1.4431
1.44752
1.44406
1.44567
1.44147
1.44037
1.44772
1.44697
1.44974
1.44625
1.4509
1.4312
1.4391
1.43083
1.44218
1.44232
1.44354
1.43097
1.43087
1.41379
1.42412
1.42306
1.42493
1.42229
1.40721
1.4118
1.41867
1.42103
1.42094
1.42192
1.43162
1.44797
1.46014
1.45947
1.45197
1.467
1.47253
1.48057
1.49178
1.48328
1.47291
1.46074
1.48616
1.45653
1.44436
1.472
1.47156
1.4651
1.44916
1.45529
1.45698
1.4622
1.4611
1.46886
1.45699
1.48951
1.47587
1.48393
1.48993
1.48712
1.48708
1.48755
1.4977
1.49497
1.51135
1.51805
1.51012
1.5155
1.50766
1.5121
1.52328
1.50617
1.50771
1.50413
1.51592
1.50746
1.49564
1.49249
1.49693
1.48736
1.48128
1.47155
1.47931
1.48708
1.49703
1.48859
1.49103
1.4869
1.48725
1.48456
1.50761
1.5131
1.50261
1.50111
1.496
1.48975
1.49364
1.50562
1.48404
1.49434
1.49845
1.48979
1.5193
1.52894
1.51468
1.48919
1.4956
1.47765
1.48562
1.47281
1.47963
1.47929
1.47442
1.4653
1.46739
1.4745
1.47632
1.467
1.47834
1.4592
1.45357
1.44496
1.47515
1.47509
1.46883
1.45226
1.4484
1.47188
1.47215
1.47351
1.4912
1.47557
1.48544
1.48585
1.4692
1.48519
1.49268
1.49277
1.49226
1.51168
1.51362
1.50557
1.50995
1.49945
1.51956
1.52428
1.51291
1.51197
1.51071
1.50602
1.50585
1.50871
1.51239
1.5084
1.50717
1.51569
1.52406
1.50989
1.49193
1.47835
1.47452
1.50434
1.51349
1.50596
1.50108
1.5143
1.51251
1.51987
1.51185
1.52307
1.52865
1.52756
1.52067
1.50718
1.51319
1.51927
1.52354
1.54159
1.55186
1.52727
1.5181
1.53385
1.51678
1.53072
1.51516
1.49594
1.50853
1.50637
1.49994
1.49632
1.48823
1.49026
1.48157
1.50245
1.48525
1.48995
1.48578
1.49048
1.48374
1.47618
1.4782
1.48248
1.47165
1.48195
1.47998
1.47248
1.46478
1.46565
1.47757
1.47023
1.47657
1.49518
1.49245
1.49592
1.48527
1.48586
1.48409
1.47372
1.48699
1.4897
1.48405
1.48521
1.4911
1.49126
1.50664
1.4914
1.50097
1.48854
1.49225
1.50444
1.49562
1.46795
1.46624
1.47955
1.47036
1.46562
1.45855
1.48869
1.47915
1.47753
1.47672
1.49052
1.48218
1.4843
1.48939
1.49648
1.49823
1.4896
1.49976
1.49752
1.47418
1.47476
1.46958
1.47889
1.47288
1.47945
1.48187
1.47402
1.47096
1.464
1.48067
1.48604
1.48309
1.47939
1.48217
1.47276
1.50034
1.48589
1.4895
1.48664
1.49961
1.48963
1.47207
1.47839
1.48858
1.49271
1.48833
1.49983
1.49921
1.48482
1.5038
1.507
1.50497
1.49733
1.48378
1.48382
1.49325
1.49337
1.49707
1.48869
1.50002
1.49534
1.5036
1.49963
1.48974
1.5107
1.51607
1.51182
1.50029
1.50311
1.49764
1.51117
1.50663
1.50216
1.50896
1.51642
1.51645
1.52045
1.5266
1.555
1.53736
1.54842
1.53834
1.53493
1.53519
1.54796
1.56878
1.55958
1.54252
1.53948
1.5209
1.53716
1.53303
1.52899
1.52007
1.51852
1.52672
1.51588
1.51483
1.51733
1.51851
1.52848
1.51712
1.5434
1.53863
1.53782
1.54242
1.54395
1.52638
1.54738
1.54211
1.56502
1.56184
1.55862
1.54239
1.54908
1.54519
1.54567
1.5602
1.56147
1.57608
1.58611
1.56179
1.58389
1.57834
1.58941
1.58899
1.57221
1.58131
1.59843
1.60772
1.59229
1.59008
1.5826
1.58069
1.58302
1.58345
1.56725
1.58332
1.57375
1.59683
1.60293
1.57639
1.58252
1.60201
1.6018
1.58625
1.59531
1.59497
1.59819
1.58846
1.58344
1.5928
1.59046
1.58131
1.60347
1.57934
1.57648
1.56538
1.57922
1.56695
1.53461
1.54906
1.54454
1.56569
1.56956
1.56267
1.55179
1.52547
1.55263
1.55503
1.54766
1.53746
1.5383
1.55837
1.56161
1.55295
1.54759
1.54553
1.56527
1.57906
1.5892
1.5832
1.56245
1.56641
1.56937
1.56752
1.54709
1.52931
1.5266
1.50808
1.50243
1.52472
1.51822
1.51135
1.49009
1.50243
1.51296
1.51758
1.51442
1.52378
1.53219
1.51577
1.527
1.53451
1.534
1.52695
1.52666
1.53775
1.53421
1.52632
1.52794
1.52047
1.54517
1.54027
1.53825
1.53893
1.53653
1.54378
1.53213
1.54473
1.53395
1.51504
1.5212
1.53401
1.51809
1.52408
1.52072
1.50932
1.5317
1.50459
1.50001
1.52687
1.55023
1.52826
1.52406
1.5262
1.52522
1.54007
1.53065
1.52696
1.54539
1.55684
1.54807
1.53744
1.53312
1.51932
1.51876
1.51621
1.50171
1.51407
1.52615
1.52711
1.52234
1.52283
1.52707
1.53096
1.55309
1.54629
1.54883
1.54942
1.53996
1.54246
1.54076
1.55298
1.55091
1.53571
1.53451
1.53639
1.53077
1.52133
1.52011
1.51728
1.5341
1.5214
1.52463
1.53201
1.52463
1.55053
1.54287
1.54597
1.53929
1.53205
1.53586
1.53462
1.55343
1.53807
1.54128
1.54073
1.55271
1.54149
1.5476
1.56432
1.5759
1.57365
1.57145
1.58523
1.5699
1.55817
1.54376
1.53903
1.5474
1.53042
1.5409
1.5284
1.50811
1.52816
1.54088
1.52946
1.53505
1.53312
1.52655
1.52804
1.5487
1.53744
1.54133
1.529
1.53505
1.53623
1.54425
1.55291
1.5471
1.54709
1.55143
1.5456
1.56017
1.56278
1.55918
1.54636
1.55157
1.54249
1.54842
1.56099
1.54798
1.54933
1.55236
1.56118
1.55689
1.55264
1.55787
1.57662
1.58081
1.5699
1.56808
1.55534
1.55003
1.52368
1.52952
1.51261
1.51406
1.52273
1.52386
1.50598
1.5094
1.51688
1.53108
1.51217
1.52036
1.52646
1.52662
1.52258
1.54036
1.5281
1.52642
1.52262
1.51168
1.50022
1.50316
1.50625
1.50011
1.50894
1.51066
1.50755
1.52925
1.55548
1.54553
1.54633
1.55313
1.53475
1.54529
1.54041
1.51748
1.52257
1.53289
1.54371
1.52077
1.52267
1.54346
1.54434
1.53116
1.55101
1.54669
1.52815
1.5376
1.54049
1.54172
1.55469
1.54192
1.55678
1.5544
1.54163
1.54929
1.56169
1.57116
1.54855
1.52319
1.54445
1.55505
1.55689
1.54554
1.54103
1.53553
1.54629
1.56107
1.56001
1.57513
1.55399
1.54143
1.55525
1.54186
1.54275
1.55194
1.54923
1.55524
1.55077
1.55707
1.5578
1.55893
1.54245
1.54755
1.56098
1.5576
1.55421
1.55463
1.55773
1.53667
1.55168
1.53748
1.53906
1.53518
1.54685
1.5512
1.53816
1.54918
1.53765
1.53746
1.52278
1.51573
1.52242
1.51191
1.50387
1.49953
1.50933
1.50235
1.49908
1.48953
1.50373
1.50607
1.49537
1.49118
1.50334
1.50681
1.50478
1.51407
1.51305
1.51606
1.51589
1.52383
1.51986
1.52796
1.51741
1.49895
1.5006
1.50004
1.50811
1.51489
1.51735
1.53532
1.51954
1.52076
1.51837
1.51807
1.52268
1.50966
1.51765
1.51634
1.52562
1.52709
1.52597
1.54747
1.54264
1.53986
1.53461
1.53952
1.52977
1.52518
1.5324
1.52078
1.5121
1.51563
1.50857
1.52427
1.53533
1.52016
1.52636
1.52243
1.51498
1.51396
1.50366
1.49649
1.50592
1.50679
1.51529
1.50765
1.52217
1.53486
1.52452
1.51785
1.50458
1.50577
1.50356
1.5173
1.53053
1.52784
1.52674
1.55272
1.55626
1.54348
1.55131
1.55166
1.55763
1.57442
1.5596
1.57289
1.57567
1.57591
1.56242
1.58064
1.57927
1.57017
1.57596
1.57178
1.59666
1.60321
1.59283
1.60395
1.61752
1.60711
1.60423
1.59542
1.61525
1.61657
1.61288
1.6184
1.60428
1.63011
1.62336
1.60338
1.59157
1.58445
1.58685
1.57248
1.5908
1.59269
1.59655
1.5873
1.58791
1.5844
1.57133
1.57488
1.56571
1.56393
1.55436
1.56726
1.55721
1.56639
1.56706
1.5607
1.55066
1.55934
1.55365
1.54238
1.52792
1.53409
1.5195
1.52433
1.51959
1.53221
1.54323
1.54578
1.55702
1.56686
1.54425
1.54979
1.53626
1.54327
1.54912
1.5626
1.55544
1.55614
1.54788
1.55675
1.56861
1.55088
1.56362
1.56516
1.54991
1.54733
1.542
1.54463
1.53094
1.54346
1.54278
1.54883
1.54706
1.52039
1.5288
1.5031
1.49736
1.50658
1.49189
1.50757
1.50135
1.50275
1.49472
1.50264
1.51449
1.50177
1.52437
1.52869
1.54506
1.53279
1.51863
1.52995
1.51997
1.53011
1.53688
1.55529
1.55872
1.55633
1.57712
1.56019
1.56643
1.56261
1.55844
1.57985
1.56221
1.55809
1.56161
1.55682
1.54758
1.55693
1.55749
1.56517
1.57636
1.56733
1.55714
1.54702
1.55497
1.55362
1.54027
1.52447
1.53225
1.53462
1.55139
1.54928
1.54375
1.52559
1.54037
1.53574
1.5585
1.56621
1.57792
1.57835
1.58795
1.59356
1.60356
1.60908
1.61754
1.61313
1.6105
1.59675
1.59792
1.60208
1.61233
1.60971
1.62124
1.62068
1.60565
1.60471
1.60364
1.61404
1.62298
1.62235
1.60638
1.60757
1.60219
1.61134
1.62044
1.60684
1.6078
1.60931
1.60178
1.6212
1.62121
1.61528
1.61739
1.61929
1.63236
1.61855
1.61396
1.62303
1.60495
1.60099
1.60183
1.60337
1.60035
1.61414
1.60285
1.59188
1.59796
1.58372
1.58253
1.57302
1.57835
1.59165
1.59546
1.58185
1.56886
1.57837
1.59101
1.57547
1.5841
1.57849
1.58363
1.59354
1.60163
1.56535
1.56607
1.56848
1.56258
1.55986
1.54553
1.54869
1.57362
1.58032
1.58871
1.58928
1.6141
1.59373
1.60189
1.60202
1.59464
1.59215
1.60145
1.61028
1.62571
1.61282
1.61488
1.61715
1.60376
1.60386
1.61461
1.60018
1.59942
1.60175
1.59524
1.58747
1.57793
1.57626
1.58485
1.59692
1.5942
1.57186
1.59378
1.57821
1.58934
1.5903
1.58083
1.55712
1.58472
1.5984
1.58148
1.56946
1.56693
1.5649
1.56333
1.57258
1.56224
1.57286
1.56248
1.56654
1.57269
1.56409
1.56433
1.59353
1.60472
1.58334
1.58879
1.58658
1.59557
1.59434
1.59201
1.57952
1.58695
1.59226
1.58514
1.56897
1.55372
1.53062
1.5135
1.52133
1.53151
1.54213
1.53086
1.54151
1.55472
1.55603
1.52933
1.53395
1.5352
1.52392
1.5371
1.52801
1.5239
1.53363
1.53594
1.53471
1.54059
1.53418
1.53699
1.54884
1.55427
1.55706
1.55835
1.56474
1.55517
1.56968
1.59217
1.59453
1.58044
1.58254
1.57892
1.56727
1.57337
1.56808
1.57248
1.55882
1.56685
1.5736
1.55998
1.56828
1.55418
1.56096
1.54909
1.56546
1.57254
1.55693
1.5531
1.55052
1.55284
1.55089
1.57378
1.57523
1.57427
1.56787
1.56496
1.57676
1.58654
1.59516
1.5735
1.56686
1.57407
1.57993
1.5739
1.58302
1.58718
1.5888
1.5888
1.58866
1.57262
1.5762
1.58132
1.59002
1.5698
1.58591
1.57655
1.58586
1.575
1.5796
1.55401
1.56849
1.58644
1.59022
1.58606
1.5796
1.56947
1.59205
1.60302
1.60835
1.61726
1.6326
1.60059
1.5777
1.57378
1.55932
1.57438
1.55934
1.56067
1.56009
1.55491
1.56759
1.58928
1.57208
1.55504
1.55658
1.55154
1.5555
1.56665
1.56328
1.55984
1.55824
1.56941
1.54085
1.53972
1.53983
1.54698
1.52305
1.53848
1.53121
1.54175
1.53991
1.54593
1.54743
1.51209
1.51559
1.49536
1.49986
1.50782
1.49676
1.49694
1.48701
1.50864
1.50474
1.51334
1.50352
1.49697
1.5172
1.49797
1.5104
1.51521
1.5129
1.4896
1.5077
1.50008
1.51397
1.51808
1.49918
1.49731
1.51233
1.50346
1.50777
1.50964
1.50802
1.51312
1.50508
1.52121
1.50128
1.49244
1.4948
1.49686
1.48841
1.48644
1.48519
1.48054
1.47975
1.50495
1.51598
1.50251
1.50423
1.49591
1.50028
1.48947
1.48637
1.50596
1.50931
1.50112
1.51061
1.49738
1.51783
1.52356
1.53412
1.53868
1.54821
1.53964
1.54916
1.55883
1.56307
1.56287
1.54905
1.53929
1.52835
1.53717
1.533
1.52865
1.54374
1.54579
1.54496
1.52896
1.5403
1.54079
1.53075
1.54448
1.52732
1.53888
1.55026
1.52981
1.52378
1.53526
1.53984
1.52678
1.54995
1.54416
1.55182
1.56646
1.56666
1.58053
1.57317
1.57569
1.58071
1.56285
1.5584
1.54912
1.53402
1.54538
1.54418
1.53172
1.52797
1.52053
1.51347
1.52373
1.52259
1.54062
1.52721
1.52505
1.51445
1.51221
1.51288
1.52032
1.52951
1.54453
1.53923
1.5343
1.51419
1.50916
1.50823
1.48938
1.49847
1.51112
1.51279
1.50215
1.50857
1.51052
1.50353
1.48006
1.49224
1.48879
1.49578
1.49447
1.48489
1.49909
1.49646
1.49416
1.50576
1.49452
1.51289
1.50953
1.49732
1.49672
1.50875
1.50673
1.50974
1.52355
1.5333
1.52659
1.50734
1.51741
1.51458
1.51201
1.50339
1.50625
1.49202
1.50583
1.4901
1.48186
1.4801
1.46372
1.4711
1.45808
1.44804
1.46228
1.47841
1.46453
1.46306
1.46036
1.46894
1.47932
1.47369
1.47987
1.46636
1.47253
1.46493
1.46754
1.45914
1.47656
1.45609
1.46291
1.47198
1.46447
1.45697
1.46411
1.45606
1.46003
1.4487
1.45699
1.46
1.45944
1.48378
1.48538
1.49701
1.49078
1.48913
1.49141
1.4919
1.48757
1.50157
1.48727
1.4916
1.48544
1.49625
1.50102
1.49943
1.49225
1.50053
1.47693
1.50103
1.49685
1.5074
1.51762
1.52411
1.52542
1.51824
1.51607
1.52598
1.52249
1.52
1.52226
1.52753
1.51124
1.52726
1.53137
1.52687
1.51682
1.5202
1.50782
1.51401
1.50878
1.50953
1.50915
1.52864
1.51871
1.52184
1.52367
1.51717
1.52147
1.50792
1.51586
1.52013
1.53146
1.53789
1.53232
1.53148
1.5315
1.52917
1.5233
1.52956
1.53002
1.53558
1.55982
1.5665
1.55827
1.56041
1.56276
1.552
1.55927
1.56634
1.55817
1.56531
1.57213
1.58838
1.57798
1.58256
1.57186
1.56548
1.56812
1.55321
1.55713
1.54158
1.56497
1.55086
1.55368
1.53221
1.52848
1.53559
1.52961
1.53867
1.53519
1.5453
1.52475
1.52057
1.52402
1.53345
1.5385
1.52997
1.52211
1.52918
1.52785
1.53083
1.51943
1.52755
1.53828
1.52739
1.53607
1.53688
1.53868
1.53211
1.54538
1.56237
1.56138
1.54958
1.5657
1.57417
1.56503
1.56674
1.5817
1.57105
1.5794
1.58873
1.60146
1.59888
1.61353
1.609
1.61873
1.62897
1.61492
1.60844
1.61103
1.61404
1.60534
1.61248
1.6047
1.5897
1.60781
1.6039
1.60218
1.60668
1.60282
1.61379
1.6158
1.6181
1.59927
1.61048
1.63865
1.6351
1.63796
1.61882
1.61493
1.60155
1.60249
1.58317
1.57753
1.59081
1.58675
1.5757
1.58777
1.58167
1.57481
1.58641
1.60556
1.59496
1.59408
1.59612
1.59904
1.59707
1.59167
1.59052
1.5881
1.57898
1.57924
1.58166
1.58346
1.56485
1.57833
1.5683
1.56976
1.57433
1.57592
1.59745
1.59222
1.58151
1.57272
1.58806
1.59583
1.59638
1.59479
1.60054
1.59051
1.59674
1.6017
1.61407
1.59162
1.60695
1.58948
1.58776
1.57867
1.58046
1.58696
1.58349
1.56
1.57718
1.57066
1.58331
1.58153
1.59039
1.57448
1.57844
1.59115
1.57608
1.58823
1.55534
1.54912
1.55702
1.57689
1.57205
1.55926
1.56369
1.56984
1.57234
1.58272
1.58397
1.5741
1.58816
1.58484
1.57892
1.59542
1.59077
1.60253
1.59211
1.59282
1.57546
1.57619
1.57221
1.57907
1.57734
1.58872
1.59959
1.58587
1.6014
1.59799
1.59703
1.61175
1.60676
1.58032
1.58929
1.58059
1.57269
1.57042
1.56963
1.58243
1.5758
1.55673
1.55844
1.5407
1.54165
1.53615
1.53337
1.53966
1.54751
1.55031
1.54129
1.54374
1.55397
1.56625
1.55976
1.54847
1.55159
1.55047
1.54299
1.55713
1.57108
1.55485
1.55019
1.55533
1.54743
1.5368
1.53294
1.52777
1.53786
1.53928
1.51921
1.53544
1.53619
1.54276
1.54771
1.5367
1.54279
1.53392
1.53176
1.52535
1.51779
1.52708
1.52937
1.51757
1.51164
1.5191
1.50041
1.50597
1.50199
1.51038
1.49726
1.49615
1.49426
1.50696
1.51819
1.51565
1.4926
1.50841
1.50648
1.51312
1.50373
1.50892
1.50644
1.49976
1.51423
1.50808
1.51492
1.50442
1.49591
1.49443
1.49144
1.49694
1.49225
1.50079
1.49298
1.48042
1.48417
1.49123
1.484
1.48421
1.48585
1.49774
1.49119
1.49553
1.47635
1.46246
1.46206
1.45758
1.48089
1.46735
1.49936
1.47615
1.48563
1.46915
1.48651
1.47785
1.48195
1.48426
1.47669
1.51524
1.5162
1.5025
1.50324
1.53348
1.50489
1.52862
1.5223
1.52936
1.51877
1.53492
1.50189
1.49422
1.50839
1.50868
1.50043
1.50899
1.50655
1.5082
1.49466
1.4733
1.48539
1.49434
1.49905
1.50842
1.52414
1.52389
1.52071
1.53251
1.5297
1.53058
1.52412
1.52667
1.52783
1.52533
1.52077
1.52729
1.54134
1.52776
1.52255
1.51004
1.51138
1.53536
1.54101
1.52843
1.52652
1.51217
1.52043
1.51094
1.50952
1.5246
1.53378
1.5275
1.53498
1.52088
1.53472
1.55704
1.55166
1.54823
1.55312
1.5585
1.56514
1.55992
1.54245
1.5317
1.53849
1.54368
1.53335
1.56005
1.55771
1.53442
1.54842
1.5268
1.5441
1.55415
1.56371
1.54639
1.53942
1.55035
1.55837
1.54704
1.55847
1.565
1.55373
1.5609
1.54883
1.53389
1.55282
1.53677
1.55808
1.57984
1.55152
1.54587
1.5472
1.52618
1.53442
1.54469
1.54912
1.52424
1.5248
1.53363
1.51427
1.53006
1.54532
1.53844
1.53425
1.53147
1.52972
1.52969
1.54296
1.5273
1.52711
1.49957
1.48966
1.50025
1.49552
1.4849
1.50354
1.49292
1.49297
1.49082
1.50811
1.50092
1.49127
1.48627
1.48767
1.49224
1.49777
1.4911
1.49658
1.49093
1.48862
1.49946
1.51405
1.51699
1.49274
1.49786
1.50985
1.51228
1.50654
1.5085
1.52371
1.52148
1.51839
1.50767
1.49605
1.49929
1.49278
1.47893
1.49013
1.47621
1.49385
1.47379
1.48695
1.47571
1.47576
1.46668
1.46895
1.475
1.46732
1.46358
1.45316
1.46745
1.45806
1.45699
1.47215
1.46543
1.46431
1.46254
1.47989
1.47593
1.47887
1.50588
1.49548
1.50211
1.50569
1.4951
1.48412
1.52787
1.54065
1.52631
1.52725
1.55824
1.55649
1.54562
1.53198
1.52588
1.5185
1.51991
1.52335
1.54546
1.55561
1.54992
1.54163
1.53881
1.54066
1.54452
1.54366
1.54359
1.53682
1.54088
1.54306
1.53611
1.52558
1.52955
1.54259
1.53511
1.53197
1.52183
1.50103
1.51985
1.51257
1.51886
1.54221
1.53879
1.54113
1.53979
1.54389
1.52591
1.55401
1.55099
1.556
1.55282
1.55514
1.55788
1.57378
1.57123
1.5644
1.55432
1.54017
1.54135
1.54464
1.52336
1.51371
1.53185
1.53127
1.52077
1.53423
1.53069
1.5464
1.55649
1.52564
1.52493
1.5343
1.53723
1.55101
1.54476
1.55168
1.57198
1.56145
1.57214
1.57233
1.56152
1.55876
1.58217
1.58872
1.59895
1.57553
1.58768
1.58953
1.59376
1.5866
1.56853
1.56945
1.57733
1.55403
1.5746
1.55347
1.55456
1.57832
1.5832
1.5957
1.59629
1.60598
1.59268
1.57918
1.5876
1.58448
1.57095
1.57338
1.57674
1.58434
1.56357
1.58822
1.55883
1.55542
1.55739
1.56825
1.55652
1.54823
1.56352
1.55307
1.55124
1.53972
1.54201
1.5368
1.56103
1.56318
1.54006
1.5588
1.53468
1.54133
1.52875
1.53993
1.54088
1.52286
1.52685
1.52308
1.53047
1.53933
1.5475
1.53601
1.55327
1.54671
1.53253
1.54367
1.5417
1.52813
1.52895
1.51005
1.51343
1.50312
1.50731
1.51005
1.48925
1.48917
1.48349
1.48116
1.48625
1.47533
1.4863
1.49745
1.47619
1.48934
1.48715
1.48906
1.49271
1.49253
1.48762
1.47799
1.48441
1.46763
1.47474
1.47252
1.47442
1.4849
1.48882
1.49217
1.4862
1.50278
1.51069
1.50659
1.51141
1.53629
1.51945
1.54271
1.54359
1.5129
1.53165
1.52294
1.5172
1.51916
1.51894
1.52051
1.50096
1.50834
1.4867
1.47629
1.46225
1.46476
1.45333
1.45895
1.4565
1.48218
1.48569
1.47233
1.47342
1.47396
1.47377
1.4835
1.48202
1.49513
1.48897
1.4897
1.49057
1.4889
1.48457
1.49311
1.48198
1.47441
1.46431
1.46155
1.4763
1.4724
1.47869
1.48229
1.46947
1.48124
1.46568
1.47061
1.48253
1.4833
1.47143
1.48198
1.48008
1.47301
1.47799
1.47348
1.48518
1.49676
1.48445
1.49442
1.49828
1.52352
1.48375
1.48856
1.50098
1.49804
1.49943
1.48842
1.50069
1.51267
1.50504
1.49671
1.49275
1.49314
1.50099
1.50527
1.50814
1.4922
1.48873
1.47842
1.48035
1.47407
1.4875
1.47447
1.47981
1.4763
1.48832
1.47476
1.48146
1.46968
1.46434
1.46459
1.48182
1.48061
1.50086
1.47262
1.48995
1.48585
1.48226
1.4706
1.47654
1.48823
1.4794
1.48698
1.46403
1.47578
1.47757
1.4731
1.47506
1.46775
1.46169
1.47268
1.47042
1.48537
1.48868
1.48709
1.48288
1.45541
1.46072
1.4618
1.4527
1.45639
1.47269
1.49575
1.48548
1.49645
1.47672
1.48231
1.47887
1.47541
1.47926
1.48813
1.49378
1.49624
1.4919
1.50603
1.50881
1.51922
1.51103
1.50499
1.49048
1.49197
1.50712
1.50134
1.5076
1.52377
1.51084
1.50746
1.51393
1.51093
1.52107
1.51727
1.51337
1.50668
1.48748
1.50397
1.49894
1.5299
1.53341
1.50659
1.49325
1.49402
1.49452
1.50056
1.49532
1.49145
1.50487
1.48637
1.48663
1.4813
1.49639
1.50105
1.49684
1.50352
1.50435
1.52081
1.51036
1.52751
1.5267
1.52406
1.5215
1.52343
1.52108
1.51122
1.51315
1.52054
1.51845
1.50184
1.51543
1.50441
1.50665
1.49735
1.5116
1.51629
1.50688
1.50484
1.51846
1.5191
1.5011
1.4998
1.48144
1.49755
1.49067
1.47639
1.4909
1.49468
1.50042
1.50219
1.5088
1.52549
1.53284
1.52018
1.51311
1.51554
1.51125
1.48474
1.49138
1.49815
1.50489
1.4952
1.49894
1.49891
1.49423
1.5022
1.49579
1.49819
1.47838
1.49304
1.49833
1.49969
1.48916
1.49812
1.49335
1.47075
1.48976
1.48893
1.48463
1.49058
1.48436
1.49827
1.49756
1.50577
1.49806
1.50422
1.50218
1.51958
1.52041
1.49041
1.49285
1.48741
1.47963
1.49067
1.51262
1.51723
1.5311
1.5091
1.50631
1.50564
1.50811
1.51535
1.50714
1.51585
1.52257
1.53099
1.53995
1.53669
1.53851
1.53622
1.51891
1.51426
1.50981
1.52073
1.51566
1.50575
1.51351
1.5119
1.53847
1.53411
1.54917
1.53712
1.51767
1.52913
1.54035
1.55231
1.5485
1.54406
1.53279
1.53179
1.54731
1.53403
1.52446
1.53082
1.52096
1.52078
1.51988
1.52695
1.50916
1.51678
1.50898
1.52914
1.51438
1.529
1.53005
1.52608
1.52529
1.5292
1.52803
1.52302
1.52896
1.52036
1.52452
1.5061
1.51495
1.50819
1.51277
1.52689
1.53898
1.54196
1.53845
1.54747
1.539
1.53507
1.53603
1.53562
1.54277
1.55417
1.5535
1.56257
1.54836
1.56083
1.56305
1.56185
1.55689
1.54248
1.53124
1.54095
1.55022
1.54969
1.52925
1.55113
1.54784
1.557
1.55215
1.53026
1.55213
1.54428
1.54879
1.5317
1.54443
1.53098
1.5408
1.53023
1.51984
1.52235
1.53275
1.52352
1.52423
1.52868
1.53164
1.53639
1.54343
1.52407
1.52433
1.53317
1.5297
1.53383
1.52782
1.53863
1.539
1.53593
1.53137
1.512
1.50375
1.49356
1.51354
1.5045
1.51158
1.52001
1.52731
1.53017
1.51719
1.51289
1.5161
1.51123
1.52091
1.51133
1.52041
1.51156
1.51737
1.52079
1.5109
1.5165
1.52855
1.5164
1.50923
1.51282
1.50736
1.5186
1.53697
1.51272
1.50294
1.49159
1.49691
1.49719
1.50186
1.51667
1.5235
1.52259
1.52779
1.51624
1.53505
1.52883
1.52434
1.53131
1.53168
1.52805
1.53063
1.55271
1.5545
1.53233
1.53296
1.51312
1.51604
1.51238
1.50817
1.50605
1.50029
1.49997
1.51012
1.50444
1.507
1.51113
1.49339
1.48672
1.50298
1.50741
1.52582
1.52408
1.52536
1.52791
1.51954
1.51491
1.51417
1.52266
1.50864
1.53135
1.52554
1.51603
1.52675
1.51485
1.53875
1.52322
1.50645
1.51945
1.53475
1.51379
1.51482
1.51396
1.51078
1.51231
1.52769
1.53466
1.53775
1.54503
1.5615
1.53553
1.5404
1.5397
1.53398
1.52587
1.52482
1.53202
1.52268
1.52211
1.52858
1.5223
1.53371
1.52813
1.51834
1.51655
1.51952
1.52497
1.53443
1.52442
1.51102
1.52083
1.52804
1.52129
1.52238
1.52025
1.51295
1.50263
1.49307
1.50402
1.50734
1.5027
1.50703
1.48342
1.49452
1.4831
1.50048
1.50277
1.50049
1.49545
1.48149
1.48283
1.47545
1.48228
1.49399
1.49907
1.49926
1.49341
1.50489
1.48966
1.49334
1.48758
1.50217
1.47802
1.48102
1.48257
1.48369
1.49433
1.48922
1.47758
1.49201
1.50436
1.50015
1.49609
1.4881
1.49123
1.49993
1.47933
1.49219
1.47909
1.49283
1.48595
1.49633
1.49321
1.4973
1.50298
1.5055
1.49801
1.48907
1.47879
1.47156
1.47802
1.48477
1.47456
1.47285
1.4844
1.48582
1.49793
1.49639
1.49783
1.49212
1.5009
1.50324
1.47645
1.47235
1.46622
1.4697
1.46601
1.47169
1.48918
1.48723
1.49236
1.47616
1.48057
1.49055
1.48493
1.50166
1.49586
1.50302
1.50523
1.50443
1.49111
1.49195
1.48468
1.49329
1.49629
1.50414
1.5246
1.51662
1.52206
1.5409
1.52602
1.53586
1.51219
1.51109
1.49649
1.50724
1.50643
1.4936
1.51349
1.50838
1.50157
1.50306
1.49988
1.48573
1.49079
1.49105
1.47519
1.48317
1.49216
1.49347
1.48318
1.47161
1.46518
1.45284
1.4436
1.44351
1.43319
1.43163
1.45346
1.42565
1.42976
1.43095
1.42734
1.44101
1.44018
1.44741
1.44137
1.4352
1.45638
1.44015
1.43283
1.42426
1.41295
1.42315
1.4116
1.41314
1.43054
1.42616
1.41277
1.4242
1.41733
1.42415
1.42708
1.42483
1.42938
1.42297
1.42969
1.43348
1.43201
1.45962
1.45297
1.45458
1.45039
1.4563
1.45483
1.46571
1.45484
1.46941
1.45617
1.45285
1.44515
1.43977
1.43081
1.42956
1.44351
1.43218
1.42793
1.45175
1.4506
1.44242
1.45167
1.44664
1.45432
1.44429
1.43705
1.43826
1.45703
1.45663
1.46327
1.432
1.43539
1.43862
1.45734
1.44778
1.45511
1.45329
1.45682
1.46315
1.44663
1.45951
1.46253
1.45908
1.46122
1.47699
1.47484
1.46087
1.46431
1.45866
1.44684
1.44444
1.43067
1.42831
1.43627
1.44698
1.43328
1.44447
1.45343
1.45133
1.43846
1.43549
1.45852
1.45366
1.48513
1.46496
1.47868
1.4777
1.48062
1.47806
1.48153
1.45255
1.45247
1.4489
1.44978
1.44424
1.46054
1.46188
1.45598
1.45003
1.46113
1.45473
1.44889
1.46515
1.47223
1.47551
1.48291
1.46597
1.47736
1.46337
1.47501
1.46617
1.48031
1.47715
1.47584
1.47536
1.46744
1.47442
1.47393
1.47909
1.47276
1.47025
1.47004
1.46719
1.44572
1.46209
1.44328
1.41551
1.42362
1.42909
1.43016
1.42479
1.44505
1.43443
1.44709
1.44544
1.44772
1.43675
1.44398
1.44782
1.4376
1.4341
1.44287
1.437
1.42423
1.42747
1.44027
1.43593
1.45103
1.44513
1.44257
1.45976
1.45649
1.43927
1.4509
1.44905
1.4589
1.4721
1.45859
1.48356
1.47143
1.4664
1.47469
1.47138
1.4722
1.46277
1.46303
1.45581
1.4828
1.49001
1.50137
1.50302
1.49618
1.50617
1.50247
1.49669
1.5038
1.49602
1.49751
1.48564
1.50382
1.49367
1.50799
1.50286
1.50271
1.50179
1.49449
1.48356
1.47668
1.46868
1.46243
1.47451
1.47215
1.46911
1.47436
1.45396
1.45804
1.46204
1.45763
1.45318
1.4418
1.44296
1.44775
1.46768
1.44887
1.44424
1.45255
1.44229
1.45469
1.45034
1.45744
1.4558
1.45774
1.46731
1.45434
1.46192
1.4705
1.48001
1.50411
1.50336
1.49711
1.50087
1.50782
1.50313
1.51057
1.49192
1.47715
1.48059
1.4677
1.47645
1.47423
1.46765
1.47411
1.45956
1.45396
1.46409
1.46615
1.46293
1.48834
1.47278
1.46933
1.48978
1.48879
1.49424
1.49061
1.49907
1.49208
1.5024
1.5051
1.49902
1.49643
1.50863
1.52209
1.52522
1.5252
1.52439
1.5163
1.52781
1.50059
1.50039
1.49907
1.50499
1.50548
1.49626
1.49574
1.4847
1.48428
1.48422
1.49356
1.50535
1.51019
1.5183
1.50889
1.49201
1.48941
1.48761
1.49947
1.48907
1.48651
1.49453
1.48991
1.49679
1.5137
1.52161
1.52233
1.51661
1.5106
1.51649
1.50633
1.52851
1.52425
1.52984
1.52789
1.53519
1.52493
1.51075
1.52367
1.51061
1.49824
1.50383
1.51498
1.51675
1.50663
1.5213
1.5321
1.53501
1.52682
1.51613
1.51782
1.52062
1.52181
1.51851
1.5181
1.51359
1.50549
1.51656
1.50558
1.49342
1.50815
1.493
1.51934
1.50116
1.49291
1.51082
1.51175
1.5112
1.51066
1.51785
1.51061
1.5105
1.52319
1.52974
1.52467
1.5178
1.51623
1.50873
1.50798
1.51209
1.50297
1.50338
1.50541
1.48288
1.47814
1.46223
1.46422
1.46273
1.45368
1.45881
1.46316
1.47585
1.45479
1.46289
1.46487
1.46666
1.4826
1.487
1.47144
1.47291
1.47757
1.48195
1.47442
1.46144
1.46584
1.45414
1.45512
1.4556
1.433
1.46044
1.46487
1.45988
1.45921
1.4816
1.47213
1.47644
1.46108
1.45449
1.46267
1.46659
1.45456
1.45535
1.45292
1.45977
1.47438
1.4661
1.47542
1.46667
1.46686
1.46062
1.47512
1.45616
1.45977
1.47703
1.47719
1.48153
1.4905
1.5038
1.51578
1.51463
1.50494
1.50475
1.50771
1.5137
1.49655
1.50098
1.48246
1.48229
1.48588
1.4832
1.48235
1.44968
1.45053
1.44507
1.44949
1.45451
1.43873
1.44254
1.42191
1.43935
1.43827
1.44646
1.44081
1.45054
1.44734
1.44271
1.45502
1.44867
1.45758
1.45744
1.45959
1.45732
1.44646
1.44827
1.45134
1.43676
1.43871
1.44979
1.44976
1.44792
1.43271
1.45098
1.46563
1.46405
1.45757
1.46353
1.46427
1.46835
1.47542
1.4754
1.47816
1.50047
1.50855
1.51251
1.51147
1.50336
1.4963
1.50432
1.52125
1.50636
1.51526
1.50849
1.508
1.50236
1.50254
1.50266
1.49865
1.52112
1.51688
1.52859
1.53571
1.5287
1.54161
1.51459
1.54056
1.52917
1.53162
1.53856
1.54432
1.53564
1.53898
1.52374
1.52046
1.5293
1.52741
1.5092
1.51883
1.49799
1.48997
1.48816
1.49036
1.49774
1.4942
1.4946
1.48094
1.4852
1.49339
1.48799
1.48534
1.51114
1.49979
1.5039
1.50346
1.48705
1.4919
1.48716
1.49541
1.49266
1.48516
1.46961
1.50228
1.51406
1.52518
1.52712
1.50889
1.5067
1.50213
1.50964
1.53398
1.50788
1.51602
1.49653
1.5033
1.50241
1.5079
1.49941
1.50984
1.49324
1.50126
1.52323
1.5271
1.52385
1.53014
1.52696
1.52229
1.52354
1.5187
1.51961
1.52283
1.52778
1.52309
1.5326
1.53361
1.53248
1.53341
1.53083
1.52857
1.51372
1.5305
1.52179
1.51702
1.53468
1.52451
1.54064
1.5334
1.54744
1.56454
1.55424
1.55527
1.55024
1.54051
1.53902
1.54116
1.55443
1.56317
1.55114
1.55776
1.55475
1.55177
1.55389
1.53734
1.52371
1.5127
1.52412
1.52825
1.5242
1.54385
1.5323
1.5315
1.55065
1.5514
1.55258
1.57924
1.56219
1.55979
1.56085
1.54824
1.57181
1.55697
1.54738
1.54194
1.54865
1.5427
1.54685
1.56187
1.56483
1.56773
1.57469
1.56447
1.56332
1.5602
1.53387
1.5454
1.5653
1.58575
1.58798
1.59357
1.60149
1.60492
1.59627
1.59468
1.59109
1.58837
1.58002
1.58242
1.59473
1.59195
1.59843
1.58502
1.56839
1.5754
1.57968
1.57997
1.57626
1.58373
1.56867
1.55711
1.54299
1.54673
1.54252
1.54798
1.55586
1.54177
1.54952
1.54499
1.56606
1.56756
1.54195
1.5543
1.55303
1.56166
1.56485
1.55108
1.55506
1.56367
1.55667
1.55148
1.55303
1.56337
1.56135
1.56212
1.58394
1.59093
1.57532
1.59229
1.60204
1.57848
1.57478
1.57843
1.573
1.57752
1.57843
1.57546
1.57176
1.57483
1.57145
1.58478
1.57869
1.59429
1.57059
1.57159
1.57213
1.56995
1.57149
1.58605
1.58886
1.57227
1.55871
1.56212
1.53035
1.55693
1.5601
1.53756
1.55844
1.57361
1.57838
1.57424
1.56248
1.55737
1.5419
1.55602
1.54985
1.53878
1.52831
1.53832
1.51934
1.53262
1.53657
1.55805
1.56607
1.55067
1.55366
1.57276
1.56716
1.5656
1.56001
1.5581
1.55785
1.54626
1.54775
1.55358
1.55129
1.544
1.53217
1.54837
1.55711
1.54814
1.54699
1.54723
1.5453
1.55249
1.55044
1.53846
1.55691
1.53698
1.53291
1.5479
1.56651
1.57539
1.54692
1.55267
1.55353
1.56131
1.53803
1.53857
1.54188
1.53158
1.54663
1.53502
1.52569
1.54315
1.54093
1.52377
1.52538
1.53358
1.5409
1.52149
1.53321
1.5362
1.53257
1.53064
1.52822
1.52187
1.53948
1.5202
1.51178
1.50378
1.50133
1.52147
1.50708
1.51103
1.51632
1.51075
1.50996
1.52535
1.53982
1.52458
1.52173
1.53629
1.54339
1.52183
1.50705
1.51108
1.51664
1.49853
1.4976
1.50747
1.5119
1.52356
1.53018
1.52595
1.52589
1.51347
1.53038
1.53445
1.53207
1.55176
1.56505
1.54388
1.51796
1.52915
1.51742
1.53297
1.53092
1.52923
1.52668
1.52364
1.5172
1.51374
1.50078
1.51936
1.52269
1.50374
1.50754
1.51474
1.50294
1.50526
1.50647
1.50876
1.51542
1.51277
1.51822
1.53369
1.52069
1.53198
1.54774
1.52441
1.5237
1.53008
1.52481
1.50815
1.52668
1.52692
1.51883
1.52231
1.5
1.52413
1.51728
1.52731
1.53564
1.54233
1.5455
1.54255
1.53521
1.5275
1.52004
1.5137
1.51697
1.51753
1.53122
1.52747
1.54939
1.54684
1.54078
1.55545
1.56511
1.54663
1.53808
1.51969
1.5231
1.51061
1.48291
1.4777
1.46625
1.48299
1.496
1.50794
1.50147
1.51819
1.51118
1.50832
1.51491
1.54387
1.53107
1.52482
1.52971
1.50812
1.5068
1.51239
1.5036
1.50391
1.4883
1.4932
1.50376
1.50124
1.51197
1.50342
1.48808
1.49476
1.48777
1.50583
1.48899
1.50156
1.49633
1.49444
1.49839
1.5028
1.49824
1.50894
1.5091
1.47335
1.48174
1.48074
1.48024
1.4659
1.46366
1.4583
1.45581
1.45259
1.45377
1.45175
1.45442
1.46944
1.4637
1.45419
1.47198
1.48543
1.49283
1.48583
1.49272
1.49333
1.50961
1.49625
1.4966
1.48756
1.49346
1.48495
1.48411
1.4768
1.48026
1.49318
1.49521
1.49408
1.49368
1.4885
1.4809
1.49127
1.49458
1.50979
1.49794
1.50317
1.48933
1.4872
1.47717
1.47543
1.47688
1.46922
1.47307
1.48439
1.47089
1.47333
1.45832
1.46999
1.47811
1.47481
1.48025
1.47206
1.47288
1.48473
1.47397
1.46062
1.45859
1.45961
1.47076
1.47227
1.47622
1.47467
1.46125
1.46496
1.47759
1.45528
1.47698
1.45745
1.45911
1.46175
1.46955
1.47564
1.4611
1.46157
1.45746
1.47243
1.45663
1.46154
1.44973
1.46557
1.45423
1.45299
1.44858
1.46599
1.45532
1.45616
1.45167
1.46035
1.44395
1.45674
1.46686
1.46774
1.47611
1.47504
1.47021
1.48217
1.48815
1.50035
1.49994
1.49638
1.48858
1.48037
1.47797
1.5014
1.49253
1.48876
1.50009
1.48799
1.51278
1.50269
1.51135
1.50765
1.50778
1.50065
1.48984
1.50813
1.49323
1.51597
1.50865
1.49379
1.4795
1.5168
1.52969
1.53418
1.53156
1.52741
1.53557
1.53301
1.54229
1.53589
1.55263
1.55407
1.55726
1.54288
1.54554
1.54225
1.53624
1.55426
1.53296
1.5283
1.52227
1.53159
1.53445
1.53632
1.531
1.53442
1.52992
1.52681
1.53418
1.52782
1.52255
1.54998
1.53235
1.53818
1.55677
1.54237
1.55205
1.56836
1.56245
1.56127
1.59038
1.59019
1.57264
1.57752
1.57747
1.59488
1.57578
1.57745
1.57433
1.56338
1.56941
1.5607
1.56325
1.55197
1.56791
1.57004
1.57178
1.56517
1.56015
1.56442
1.56346
1.56581
1.5764
1.57772
1.58711
1.58059
1.56703
1.58622
1.59359
1.58232
1.57273
1.56624
1.57653
1.57194
1.59213
1.58832
1.58137
1.57581
1.57254
1.55564
1.56133
1.54517
1.55622
1.55925
1.54036
1.57062
1.57201
1.56764
1.56646
1.54618
1.56162
1.54532
1.55112
1.57103
1.6069
1.59859
1.59995
1.61195
1.61599
1.6262
1.63558
1.63323
1.64442
1.63776
1.63857
1.63768
1.62454
1.60617
1.57927
1.60456
1.59525
1.59372
1.58963
1.59804
1.5911
1.5879
1.59868
1.59481
1.59804
1.61175
1.62871
1.61304
1.61593
1.60918
1.59838
1.58165
1.58535
1.60821
1.59643
1.61826
1.60811
1.59197
1.57231
1.57953
1.57099
1.57314
1.58104
1.57214
1.58042
1.59358
1.58934
1.58963
1.58399
1.57497
1.57006
1.57316
1.57952
1.58147
1.59785
1.60436
1.60651
1.59169
1.61402
1.60165
1.60313
1.57213
1.57555
1.5633
1.57173
1.55023
1.56208
1.58112
1.59774
1.59368
1.60057
1.61216
1.61294
1.60044
1.58825
1.59218
1.59436
1.59161
1.58425
1.5907
1.57244
1.58377
1.59274
1.57858
1.56343
1.57111
1.56586
1.5584
1.54935
1.53805
1.55079
1.54919
1.54958
1.54722
1.5541
1.5494
1.55265
1.55293
1.53481
1.55068
1.56002
1.53715
1.5447
1.54803
1.54139
1.54326
1.5601
1.54941
1.57192
1.56832
1.58904
1.57868
1.56116
1.56069
1.56077
1.5564
1.56563
1.55128
1.55371
1.56836
1.56928
1.57287
1.58018
1.59604
1.59395
1.62102
1.61631
1.60222
1.59325
1.59778
1.57589
1.58381
1.55789
1.55918
1.56282
1.5439
1.53497
1.52546
1.54995
1.54566
1.53754
1.52196
1.52655
1.52262
1.51809
1.5225
1.52456
1.54145
1.54934
1.54271
1.54757
1.5311
1.53436
1.54107
1.52715
1.52008
1.53232
1.53739
1.52785
1.54153
1.54316
1.55148
1.55199
1.55934
1.54043
1.55762
1.56401
1.56567
1.55211
1.54666
1.5576
1.56441
1.54608
1.56232
1.57417
1.56448
1.56336
1.54775
1.55317
1.53928
1.5286
1.53465
1.53751
1.53111
1.55304
1.5489
1.55126
1.52602
1.52996
1.53376
1.53382
1.52257
1.53075
1.51709
1.51506
1.51591
1.51563
1.5199
1.54273
1.53451
1.51549
1.51577
1.52635
1.49893
1.49653
1.51387
1.51198
1.52709
1.50761
1.50639
1.50238
1.51827
1.50784
1.5082
1.51782
1.50911
1.5052
1.48719
1.50315
1.50175
1.49269
1.49818
1.49388
1.50892
1.50477
1.53053
1.49906
1.49735
1.49689
1.49268
1.49207
1.48531
1.50266
1.50383
1.50244
1.49527
1.5002
1.5179
1.51893
1.51051
1.52048
1.50583
1.51509
1.53397
1.52291
1.53058
1.51301
1.50343
1.51041
1.5233
1.52752
1.52284
1.53874
1.53603
1.52113
1.52916
1.50771
1.49365
1.49516
1.49484
1.49305
1.50337
1.49154
1.49826
1.51092
1.51263
1.5138
1.51608
1.51292
1.50187
1.50869
1.5076
1.52405
1.52493
1.51633
1.5302
1.5222
1.52389
1.52577
1.518
1.5118
1.49953
1.50936
1.5078
1.49853
1.509
1.50142
1.508
1.51825
1.48934
1.51249
1.51158
1.50876
1.51098
1.51078
1.51856
1.51278
1.52609
1.54209
1.53088
1.52706
1.51922
1.52457
1.53308
1.50288
1.50747
1.50102
1.51601
1.52914
1.52082
1.52007
1.51839
1.52556
1.52699
1.5252
1.52491
1.51759
1.52119
1.51157
1.51333
1.5138
1.514
1.526
1.53733
1.54258
1.55167
1.55817
1.53598
1.52095
1.53107
1.52422
1.51564
1.51049
1.50621
1.52413
1.50726
1.50617
1.51809
1.51125
1.49296
1.50644
1.48005
1.46273
1.46379
1.46954
1.47755
1.48122
1.45422
1.46433
1.47495
1.47667
1.4776
1.47141
1.48333
1.4658
1.47125
1.49541
1.4845
1.48828
1.52136
1.54234
1.54132
1.54206
1.54754
1.53294
1.53353
1.53204
1.53377
1.55056
1.54532
1.52005
1.54267
1.55591
1.55428
1.53585
1.53216
1.51689
1.52825
1.5346
1.54411
1.54124
1.55671
1.56618
1.57692
1.5503
1.53441
1.53679
1.56643
1.5932
1.56392
1.56601
1.55764
1.57131
1.56692
1.55492
1.54963
1.53668
1.52357
1.5207
1.5113
1.52895
1.52258
1.5267
1.5342
1.53436
1.53887
1.55319
1.54704
1.54041
1.5416
1.54585
1.53078
1.55038
1.54428
1.52932
1.53453
1.52155
1.52237
1.50653
1.51357
1.51927
1.52131
1.5172
1.52022
1.51589
1.5191
1.53418
1.53734
1.5396
1.53196
1.54502
1.5544
1.53576
1.54944
1.55322
1.54347
1.53693
1.54359
1.52301
1.50685
1.51733
1.51638
1.5009
1.50607
1.49489
1.5128
1.51607
1.4871
1.48939
1.48721
1.48765
1.48587
1.48029
1.50399
1.51319
1.50918
1.51514
1.50498
1.51546
1.5283
1.51798
1.52188
1.52351
1.53577
1.53818
1.52874
1.53845
1.54216
1.5426
1.53538
1.54051
1.53558
1.53803
1.53375
1.53776
1.5423
1.55566
1.55913
1.5567
1.56573
1.54516
1.53561
1.54998
1.55746
1.56179
1.55366
1.55027
1.55088
1.55876
1.541
1.53976
1.55052
1.55784
1.56235
1.56878
1.55932
1.55078
1.53512
1.51581
1.49883
1.50614
1.51072
1.50829
1.4868
1.49261
1.49294
1.50397
1.49511
1.49655
1.49596
1.4902
1.48875
1.48631
1.48745
1.47459
1.4814
1.49455
1.49846
1.49364
1.48599
1.49001
1.51156
1.49242
1.50378
1.49223
1.50349
1.49996
1.52361
1.51477
1.49901
1.52547
1.51518
1.51939
1.52449
1.51429
1.51391
1.51752
1.50975
1.50319
1.51599
1.52978
1.5231
1.5278
1.51304
1.51953
1.52985
1.5431
1.52181
1.52256
1.52337
1.53433
1.5471
1.52957
1.51293
1.52
1.51203
1.50229
1.49631
1.50292
1.50298
1.49837
1.49062
1.49136
1.51565
1.50283
1.50587
1.51044
1.52237
1.51581
1.50303
1.49323
1.48777
1.50112
1.49291
1.49453
1.51154
1.49801
1.48149
1.47726
1.48605
1.48208
1.48371
1.49368
1.49671
1.49254
1.48784
1.48725
1.4778
1.49322
1.4871
1.49036
1.4907
1.49442
1.48903
1.50295
1.49509
1.49409
1.48867
1.49703
1.48624
1.4733
1.50184
1.497
1.50366
1.49653
1.49929
1.48133
1.48437
1.47011
1.47577
1.47867
1.47859
1.47438
1.47594
1.48442
1.48687
1.48217
1.47964
1.49014
1.49507
1.50817
1.50798
1.49574
1.48796
1.49523
1.49894
1.48873
1.50455
1.48529
1.50148
1.49195
1.48083
1.4862
1.47619
1.49558
1.48342
1.48206
1.47354
1.46746
1.47843
1.49962
1.49635
1.49525
1.50564
1.49085
1.50492
1.5032
1.49824
1.50035
1.49999
1.51098
1.49725
1.49529
1.49767
1.48792
1.49235
1.49477
1.47825
1.48026
1.49995
1.50526
1.50978
1.51019
1.51073
1.50681
1.52679
1.48629
1.47738
1.48658
1.47999
1.48209
1.47827
1.47457
1.47692
1.4793
1.49029
1.47645
1.47962
1.48098
1.49007
1.49352
1.48404
1.48435
1.48771
1.49067
1.50453
1.5105
1.49825
1.50657
1.50862
1.50758
1.50264
1.51012
1.49156
1.50738
1.50285
1.51138
1.50083
1.50428
1.50312
1.47023
1.49346
1.48935
1.49135
1.48765
1.49603
1.49602
1.5179
1.50852
1.49459
1.48938
1.49306
1.49981
1.50387
1.50273
1.49762
1.51531
1.49595
1.49071
1.5023
1.50941
1.50936
1.51418
1.51246
1.49634
1.49245
1.50789
1.5138
1.50384
1.52655
1.51406
1.51773
1.51523
1.51337
1.52036
1.54166
1.53202
1.55437
1.53274
1.53121
1.53289
1.5551
1.53137
1.54122
1.52488
1.51903
1.51645
1.53014
1.49753
1.51875
1.51717
1.5134
1.53029
1.53014
1.52488
1.54563
1.52297
1.5184
1.49264
1.49924
1.51111
1.51037
1.525
1.51111
1.50682
1.51313
1.51776
1.50335
1.49899
1.50917
1.50628
1.48556
1.48477
1.4876
1.49533
1.48899
1.46875
1.48635
1.48068
1.482
1.49654
1.49857
1.50614
1.49489
1.48407
1.46813
1.48139
1.46328
1.47402
1.47721
1.46755
1.47524
1.49694
1.48666
1.49667
1.48794
1.4774
1.48592
1.47871
1.48234
1.47565
1.48184
1.48115
1.4868
1.47954
1.47033
1.46665
1.47753
1.47571
1.48727
1.48277
1.46076
1.47822
1.47125
1.4541
1.45038
1.45722
1.4464
1.45239
1.44285
1.44142
1.44816
1.43602
1.42982
1.444
1.43904
1.46288
1.45829
1.44306
1.43121
1.44291
1.44939
1.4403
1.44455
1.43911
1.43587
1.43154
1.42369
1.42933
1.44425
1.42863
1.42981
1.45654
1.44978
1.44601
1.45457
1.4621
1.47214
1.48626
1.45572
1.45368
1.46744
1.46834
1.46283
1.47981
1.48303
1.48007
1.46881
1.46961
1.47743
1.4718
1.46674
1.4645
1.47101
1.47302
1.45434
1.45794
1.46512
1.45971
1.44733
1.46679
1.46567
1.46844
1.46718
1.47652
1.45687
1.48027
1.47272
1.46022
1.46132
1.46996
1.46353
1.45836
1.4664
1.46343
1.47065
1.46646
1.45573
1.43841
1.44414
1.45493
1.46009
1.46207
1.45431
1.46831
1.47706
1.46514
1.48378
1.46616
1.47677
1.46012
1.44361
1.44852
1.45309
1.46448
1.46058
1.44897
1.43966
1.46627
1.46738
1.46077
1.45462
1.48452
1.47056
1.46404
1.45861
1.46345
1.45841
1.46831
1.46862
1.47463
1.48105
1.4832
1.47833
1.47104
1.47105
1.46248
1.4622
1.47576
1.47526
1.47454
1.46784
1.46627
1.46594
1.44199
1.45164
1.45963
1.45656
1.45935
1.46228
1.44605
1.4519
1.46094
1.46518
1.46583
1.48511
1.47238
1.47601
1.49581
1.49581
1.48904
1.46983
1.46818
1.48063
1.47776
1.48492
1.47749
1.47196
1.4829
1.47602
1.46451
1.46146
1.4617
1.4626
1.47164
1.45469
1.46621
1.46887
1.47085
1.46105
1.45509
1.44584
1.44097
1.4477
1.45228
1.444
1.44626
1.45255
1.46148
1.47232
1.47347
1.46627
1.47838
1.45026
1.45724
1.46121
1.43835
1.43267
1.44831
1.4484
1.45977
1.48004
1.44794
1.46643
1.4639
1.47628
1.46453
1.47721
1.48506
1.48221
1.48198
1.48869
1.47549
1.46119
1.4635
1.45891
1.47957
1.47341
1.47789
1.46848
1.47044
1.47287
1.49175
1.48317
1.47485
1.48334
1.47914
1.46473
1.48426
1.4998
1.48324
1.47787
1.47564
1.48635
1.48028
1.49432
1.48929
1.48881
1.48138
1.48933
1.48409
1.47856
1.49419
1.49637
1.49087
1.50194
1.49666
1.48688
1.4946
1.4837
1.48462
1.46171
1.46207
1.46868
1.4704
1.46574
1.46062
1.46063
1.46726
1.46697
1.46024
1.46244
1.45351
1.45395
1.46066
1.45875
1.45693
1.44942
1.4477
1.44802
1.45262
1.46542
1.44676
1.46302
1.44823
1.45497
1.46028
1.46731
1.47813
1.46672
1.46779
1.46895
1.47389
1.46637
1.46683
1.46497
1.47715
1.48537
1.49008
1.49444
1.48026
1.4861
1.48356
1.49864
1.47398
1.46959
1.47682
1.46641
1.48636
1.4684
1.46105
1.45217
1.45244
1.46325
1.46103
1.47645
1.4717
1.45987
1.46495
1.46447
1.46321
1.44883
1.46903
1.46136
1.46373
1.45381
1.46385
1.45813
1.45591
1.47129
1.46064
1.44522
1.46355
1.45446
1.45177
1.44624
1.46501
1.43635
1.44503
1.4556
1.45529
1.45156
1.46219
1.46108
1.46135
1.46986
1.46678
1.46089
1.45791
1.46401
1.44623
1.45338
1.43681
1.44581
1.43527
1.43788
1.45736
1.44793
1.45365
1.45167
1.44176
1.43548
1.44532
1.4366
1.44159
1.44759
1.41969
1.41983
1.42698
1.44814
1.45292
1.44351
1.46219
1.45747
1.45272
1.44935
1.45836
1.46903
1.45776
1.46339
1.46986
1.47619
1.46667
1.46
1.44986
1.46039
1.4753
1.4735
1.49771
1.48335
1.48151
1.47832
1.48131
1.48572
1.48476
1.49423
1.49581
1.48031
1.48811
1.48036
1.5
1.47575
1.46753
1.45131
1.45781
1.47127
1.46521
1.44994
1.44746
1.46754
1.44645
1.45048
1.45658
1.45923
1.45839
1.45636
1.44752
1.44268
1.45702
1.45115
1.44623
1.4417
1.43451
1.44386
1.43822
1.43716
1.44772
1.44815
1.45373
1.44365
1.43773
1.45261
1.44145
1.46167
1.44994
1.44953
1.44868
1.4483
1.43326
1.43508
1.42292
1.43989
1.44278
1.44553
1.44676
1.43863
1.43866
1.43545
1.4319
1.44168
1.4262
1.43854
1.43789
1.43314
1.43087
1.43057
1.45399
1.45705
1.46069
1.46742
1.47557
1.45795
1.44891
1.46418
1.46593
1.44096
1.43655
1.45245
1.44357
1.44444
1.4472
1.43273
1.43792
1.43886
1.42921
1.4365
1.45024
1.42566
1.41742
1.42924
1.43374
1.41265
1.43122
1.43617
1.43091
1.43652
1.4265
1.42874
1.43752
1.43015
1.43764
1.42672
1.43398
1.4279
1.43328
1.44559
1.44463
1.44917
1.44768
1.44797
1.45094
1.45832
1.46175
1.45575
1.4376
1.45227
1.45659
1.44675
1.43998
1.44547
1.42109
1.4336
1.44141
1.40898
1.42257
1.45176
1.44539
1.4467
1.43839
1.4219
1.43524
1.45607
1.44162
1.44314
1.43052
1.42111
1.41786
1.432
1.41909
1.41888
1.42986
1.41799
1.42681
1.4291
1.4442
1.42869
1.42232
1.42501
1.42256
1.42263
1.40827
1.41937
1.42787
1.42181
1.41831
1.42003
1.43493
1.4484
1.44142
1.44766
1.44499
1.43631
1.43994
1.44522
1.44844
1.44739
1.45447
1.44362
1.44811
1.44348
1.46079
1.45408
1.44215
1.43174
1.42617
1.42445
1.43129
1.429
1.44321
1.42301
1.43025
1.42425
1.43521
1.43797
1.44376
1.4434
1.4404
1.42467
1.41565
1.43278
1.43403
1.44077
1.43429
1.44813
1.4424
1.44131
1.44393
1.43965
1.43801
1.43337
1.43259
1.43539
1.43568
1.44855
1.43647
1.45265
1.45258
1.44552
1.44594
1.43264
1.43961
1.4257
1.4361
1.42114
1.41693
1.41437
1.42469
1.42129
1.43148
1.42418
1.41947
1.42451
1.42603
1.41346
1.41661
1.42169
1.41082
1.41307
1.42058
1.41853
1.41729
1.41751
1.42022
1.41414
1.4227
1.41495
1.43387
1.42781
1.42394
1.4358
1.42583
1.44647
1.44037
1.44277
1.47104
1.46961
1.48134
1.46299
1.45047
1.46121
1.46103
1.46292
1.45195
1.45769
1.45626
1.44849
1.44535
1.44883
1.44218
1.43807
1.44413
1.44244
1.44693
1.43241
1.44168
1.44458
1.42752
1.44022
1.45176
1.44489
1.4415
1.43918
1.44766
1.44958
1.44947
1.44574
1.43951
1.43859
1.44596
1.43676
1.43654
1.43343
1.43495
1.44076
1.44883
1.42826
1.44608
1.4352
1.43839
1.43668
1.4394
1.44484
1.43145
1.42182
1.42739
1.41843
1.42404
1.44389
1.4066
1.43436
1.43189
1.4298
1.43126
1.41212
1.41469
1.40145
1.41119
1.40977
1.40825
1.42112
1.41546
1.41865
1.41836
1.42391
1.43105
1.4402
1.44099
1.43206
1.43551
1.44174
1.43928
1.45073
1.44194
1.44227
1.44412
1.45174
1.45373
1.44754
1.46566
1.46385
1.4639
1.46266
1.45982
1.4604
1.45491
1.45621
1.46393
1.46737
1.45174
1.4581
1.45295
1.43386
1.44296
1.44352
1.42966
1.43838
1.43601
1.41784
1.42753
1.43328
1.44365
1.44346
1.4473
1.43108
1.4377
1.44266
1.42982
1.43299
1.41959
1.42829
1.42197
1.43317
1.42747
1.42241
1.43419
1.43224
1.42076
1.42944
1.42923
1.42624
1.42692
1.42406
1.42625
1.41439
1.41134
1.42535
1.41109
1.41511
1.41011
1.40198
1.40468
1.41089
1.41697
1.41778
1.41834
1.42828
1.43406
1.42921
1.41984
1.42215
1.40878
1.40913
1.40106
1.38867
1.39671
1.41139
1.40961
1.41523
1.41576
1.40635
1.41308
1.41417
1.42153
1.40888
1.42559
1.41043
1.42647
1.42628
1.41364
1.41755
1.41064
1.41549
1.41423
1.41189
1.41181
1.39793
1.3949
1.4005
1.40126
1.40877
1.41371
1.40876
1.4096
1.40514
1.42184
1.40909
1.41838
1.42872
1.42902
1.43353
1.43143
1.42798
1.42747
1.4142
1.42469
1.42573
1.43133
1.41995
1.4151
1.42352
1.41775
1.41708
1.40287
1.40972
1.40866
1.40983
1.40405
1.39278
1.4086
1.41481
1.41057
1.40524
1.39333
1.41305
1.40312
1.40074
1.39811
1.40575
1.40573
1.39684
1.40614
1.39611
1.39244
1.38977
1.40153
1.39893
1.39066
1.38616
1.38534
1.3927
1.39925
1.39203
1.39161
1.41229
1.41327
1.40351
1.40281
1.38771
1.39828
1.3962
1.38198
1.39806
1.40112
1.40288
1.39989
1.39489
1.40627
1.389
1.39179
1.41344
1.40106
1.41725
1.41774
1.39851
1.40652
1.40456
1.39216
1.40336
1.39444
1.40623
1.40061
1.39616
1.40463
1.41218
1.40389
1.40991
1.40835
1.40858
1.40977
1.40683
1.42035
1.42436
1.40887
1.41466
1.40369
1.41162
1.40911
1.41669
1.41843
1.40217
1.39904
1.41255
1.40613
1.40275
1.40192
1.40838
1.41701
1.40493
1.40736
1.41405
1.39591
1.41457
1.4166
1.42294
1.43255
1.41934
1.41388
1.41631
1.41371
1.40843
1.41121
1.4115
1.41059
1.4276
1.41632
1.41605
1.41794
1.41789
1.41815
1.41507
1.41511
1.40906
1.41022
1.40921
1.41072
1.40767
1.411
1.42385
1.40972
1.41189
1.39761
1.40701
1.41333
1.42402
1.40924
1.41189
1.40419
1.41684
1.4097
1.40401
1.41359
1.40375
1.40299
1.40131
1.39762
1.40406
1.40184
1.39957
1.40968
1.39359
1.3949
1.39902
1.4065
1.41005
1.40258
1.40841
1.39637
1.40673
1.41776
1.41152
1.4359
1.42868
1.43157
1.42176
1.42432
1.44082
1.42291
1.41915
1.42671
1.42937
1.4253
1.42708
1.42724
1.42636
1.42012
1.42007
1.40618
1.40755
1.41772
1.41037
1.43001
1.41232
1.40853
1.41221
1.41145
1.39427
1.39024
1.39606
1.39312
1.39511
1.39973
1.40713
1.41086
1.41741
1.40564
1.41205
1.41096
1.42311
1.41725
1.4105
1.42466
1.41406
1.40794
1.41456
1.41985
1.41837
1.40398
1.40608
1.41803
1.39885
1.41568
1.4029
1.39948
1.40966
1.41823
1.41866
1.41839
1.41916
1.41911
1.4209
1.41324
1.41018
1.41069
1.40843
1.4103
1.42027
1.4147
1.42202
1.41594
1.40808
1.40774
1.40374
1.41423
1.42063
1.4067
1.42215
1.43097
1.42736
1.42973
1.41236
1.40987
1.40731
1.41922
1.4108
1.41333
1.41148
1.39403
1.39132
1.39022
1.39175
1.39424
1.39276
1.40242
1.38336
1.3942
1.39342
1.39671
1.40212
1.40902
1.40517
1.4119
1.41292
1.39536
1.4051
1.4076
1.40301
1.40813
1.40828
1.40447
1.39324
1.40371
1.40212
1.39421
1.39266
1.40084
1.41838
1.39449
1.39869
1.38925
1.39478
1.39388
1.39331
1.40353
1.39577
1.40053
1.39124
1.39696
1.40036
1.39622
1.40602
1.39749
1.40345
1.41436
1.42138
1.40507
1.41426
1.42317
1.42261
1.40913
1.40742
1.415
1.42529
1.42591
1.42675
1.41899
1.39834
1.40697
1.4001
1.39463
1.39084
1.39061
1.40886
1.40692
1.39754
1.39103
1.39083
1.39633
1.38768
1.38525
1.40338
1.39863
1.41116
1.39788
1.40717
1.41133
1.40202
1.39259
1.39583
1.39784
1.39259
1.39057
1.38776
1.39781
1.40806
1.39354
1.38784
1.40134
1.39384
1.39584
1.39034
1.37971
1.39701
1.39296
1.40459
1.40648
1.3966
1.3926
1.39527
1.39795
1.40507
1.38775
1.39544
1.40216
1.40899
1.41815
1.42538
1.41683
1.41818
1.43033
1.42123
1.42814
1.41429
1.43224
1.41995
1.41742
1.41979
1.42689
1.42974
1.42313
1.423
1.42366
1.42999
1.41196
1.42355
1.41019
1.42289
1.42214
1.42206
1.43516
1.43329
1.4228
1.42478
1.41924
1.42591
1.42428
1.41627
1.42409
1.43041
1.41964
1.41299
1.42089
1.40972
1.409
1.41345
1.42032
1.40915
1.4095
1.41538
1.40155
1.40149
1.412
1.41109
1.41722
1.40697
1.41333
1.40441
1.39365
1.39903
1.40531
1.39551
1.3968
1.41015
1.40208
1.41598
1.40819
1.40237
1.40645
1.40063
1.39663
1.41426
1.3971
1.40353
1.40579
1.41191
1.41375
1.40337
1.41657
1.40874
1.41413
1.41176
1.4213
1.41526
1.41459
1.40772
1.40569
1.42741
1.41921
1.42748
1.42894
1.41867
1.41813
1.40776
1.41133
1.40999
1.40143
1.40302
1.4112
1.41374
1.39996
1.4032
1.39966
1.40204
1.40142
1.39887
1.40423
1.40398
1.40504
1.40487
1.40861
1.39857
1.39601
1.40227
1.40409
1.40348
1.41587
1.41071
1.41648
1.41067
1.4123
1.41738
1.40428
1.40738
1.39887
1.41221
1.40894
1.4097
1.41081
1.42244
1.42073
1.42313
1.42123
1.4071
1.40335
1.4095
1.41198
1.41614
1.4103
1.40478
1.40677
1.41769
1.42409
1.40693
1.41298
1.40638
1.40777
1.39031
1.40896
1.41826
1.41135
1.40422
1.40089
1.41215
1.40419
1.42124
1.41424
1.41787
1.41098
1.39861
1.40689
1.40765
1.41246
1.41745
1.42203
1.41325
1.41161
1.41043
1.41315
1.41111
1.40784
1.41341
1.41002
1.41214
1.4105
1.41755
1.40645
1.41533
1.42849
1.42497
1.41491
1.41877
1.40877
1.41297
1.40558
1.4132
1.42025
1.4172
1.41686
1.40897
1.40932
1.4199
1.41079
1.40404
1.41397
1.41533
1.41269
1.40225
1.40502
1.40184
1.40351
1.39736
1.40064
1.40722
1.40546
1.40009
1.40908
1.40353
1.39943
1.40703
1.40502
1.40563
1.40982
1.40287
1.40026
1.41828
1.41268
1.40463
1.40527
1.40534
1.42197
1.41617
1.40373
1.41648
1.42139
1.41466
1.41156
1.41794
1.39703
1.40566
1.40573
1.41036
1.4091
1.4036
1.40169
1.41154
1.41807
1.42388
1.42695
1.42645
1.41224
1.42187
1.40586
1.41005
1.41344
1.40471
1.40586
1.40666
1.40187
1.39973
1.40126
1.39332
1.40796
1.41451
1.40358
1.42174
1.41672
1.40902
1.4058
1.41351
1.42512
1.41215
1.41151
1.40908
1.41196
1.4185
1.42254
1.40907
1.40847
1.4115
1.40689
1.41336
1.41665
1.41573
1.41819
1.41446
1.40687
1.41237
1.41063
1.41429
1.41817
1.41794
1.4147
1.41304
1.42278
1.40769
1.40216
1.41428
1.40432
1.41897
1.41014
1.42373
1.42082
1.40898
1.41053
1.40369
1.40749
1.40354
1.4043
1.39978
1.40562
1.40249
1.39774
1.39908
1.4055
1.40319
1.40278
1.39619
1.41619
1.42486
1.41871
1.42335
1.41065
1.40937
1.4173
1.41057
1.40271
1.39653
1.39504
1.41235
1.41105
1.40512
1.39468
1.40876
1.40861
1.39296
1.39234
1.40323
1.40538
1.40174
1.40586
1.40344
1.39803
1.39551
1.39985
1.40367
1.39922
1.40492
1.39867
1.39225
1.40548
1.39519
1.40457
1.40601
1.39128
1.39614
1.40371
1.40261
1.40518
1.41549
1.41528
1.40763
1.39674
1.40985
1.39733
1.41003
1.42836
1.41798
1.40863
1.41105
1.40188
1.39982
1.38386
1.3878
1.39178
1.38459
1.38654
1.39225
1.39365
1.40146
1.40322
1.39827
1.38986
1.39185
1.39233
1.40779
1.39529
1.3952
1.38364
1.38244
1.3911
1.37703
1.38114
1.3823
1.39827
1.38483
1.38984
1.38754
1.41281
1.39493
1.39377
1.4064
1.39965
1.3996
1.39233
1.39061
1.40226
1.39524
1.40065
1.39463
1.40106
1.41451
1.40982
1.39226
1.39159
1.39291
1.38994
1.40447
1.40089
1.39127
1.40321
1.40081
1.40948
1.40649
1.41618
1.4119
1.39319
1.42152
1.40559
1.42033
1.41211
1.40911
1.41163
1.40907
1.40872
1.4107
1.40671
1.40709
1.40964
1.39649
1.40542
1.41691
1.40876
1.41357
1.40143
1.41994
1.40759
1.39851
1.39182
1.40886
1.39863
1.41506
1.40793
1.40876
1.41123
1.40748
1.41176
1.40969
1.39978
1.39827
1.39813
1.40532
1.40353
1.39462
1.38991
1.38861
1.3968
1.39508
1.39898
1.39404
1.39617
1.39232
1.39295
1.40275
1.39812
1.40769
1.39793
1.39039
1.39415
1.41165
1.40841
1.40535
1.39501
1.3958
1.39844
1.399
1.4035
1.39238
1.40314
1.40405
1.39012
1.39013
1.4037
1.39979
1.3936
1.39809
1.38882
1.39449
1.40275
1.3963
1.39097
1.40851
1.39762
1.40987
1.39972
1.3967
1.41447
1.41039
1.40955
1.4007
1.3982
1.40162
1.40461
1.40737
1.41065
1.41298
1.41331
1.40918
1.40854
1.40836
1.39688
1.40145
1.40397
1.40017
1.40641
1.40568
1.40952
1.3993
1.40195
1.40105
1.416
1.42632
1.4148
1.41675
1.40643
1.41118
1.41517
1.41348
1.41263
1.41739
1.41001
1.405
1.41689
1.42174
1.42852
1.4117
1.41174
1.39597
1.3832
1.39658
1.384
1.39318
1.38864
1.39204
1.39324
1.38512
1.38883
1.38529
1.38068
1.38087
1.3897
1.3921
1.40543
1.40164
1.39017
1.40309
1.40455
1.39772
1.39182
1.40455
1.41142
1.40891
1.402
1.40699
1.40832
1.40605
1.41282
1.40059
1.41468
1.42095
1.40485
1.4077
1.40139
1.39835
1.4009
1.40246
1.39698
1.40204
1.39213
1.38243
1.39135
1.38907
1.39984
1.40441
1.39924
1.41981
1.41478
1.41291
1.40992
1.40976
1.41037
1.39068
1.38985
1.38633
1.38363
1.36895
1.37842
1.381
1.39376
1.4086
1.40262
1.40114
1.38602
1.38276
1.39309
1.38958
1.38971
1.38444
1.38391
1.37229
1.36052
1.35972
1.38388
1.39038
1.37944
1.3869
1.38432
1.3838
1.38346
1.38934
1.36826
1.36138
1.37524
1.36729
1.36896
1.37195
1.37388
1.38881
1.38257
1.39319
1.40323
1.3901
1.38307
1.3856
1.38528
1.38465
1.39422
1.3925
1.3985
1.38155
1.39916
1.39
1.38209
1.38835
1.38884
1.39723
1.39438
1.39432
1.40523
1.38695
1.39649
1.38908
1.38853
1.38629
1.39783
1.39095
1.39123
1.38746
1.40353
1.40421
1.39761
1.39604
1.39494
1.40221
1.39833
1.40589
1.40785
1.41567
1.39879
1.40695
1.40615
1.39721
1.38751
1.39539
1.37072
1.37659
1.40207
1.39947
1.38555
1.38577
1.37896
1.3684
1.36222
1.34881
1.37642
1.3778
1.3861
1.38833
1.38553
1.38099
1.37844
1.37962
1.39037
1.38037
1.37257
1.36367
1.37409
1.36602
1.36777
1.36606
1.37097
1.3831
1.37103
1.37132
1.36387
1.34587
1.34752
1.34572
1.35575
1.37619
1.36137
1.36139
1.34941
1.35816
1.35529
1.37223
1.3806
1.37142
1.36081
1.35096
1.35552
1.35041
1.35862
1.36781
1.36853
1.37552
1.35881
1.3571
1.36059
1.3575
1.37213
1.36879
1.35929
1.36578
1.35465
1.36949
1.36954
1.3625
1.35832
1.36121
1.37374
1.37143
1.37237
1.38999
1.39677
1.38265
1.39026
1.36751
1.37425
1.3697
1.37776
1.36337
1.36763
1.36681
1.3597
1.36586
1.36514
1.3682
1.36561
1.36073
1.38246
1.38161
1.38361
1.39557
1.38154
1.39466
1.39043
1.37959
1.38906
1.39221
1.3897
1.3949
1.38381
1.38246
1.38285
1.38999
1.40556
1.39301
1.40796
1.40142
1.39892
1.39427
1.39328
1.40078
1.40189
1.38377
1.3967
1.3857
1.40136
1.40378
1.38996
1.38559
1.38461
1.38597
1.3887
1.39305
1.40157
1.385
1.4024
1.41789
1.41123
1.40869
1.41591
1.42407
1.40569
1.42513
1.405
1.40217
1.39754
1.40296
1.41001
1.40795
1.39386
1.39302
1.39942
1.40755
1.40827
1.40517
1.39801
1.4
1.4034
1.39793
1.39416
1.38873
1.39439
1.38112
1.37804
1.37827
1.38429
1.40212
1.39036
1.38553
1.38619
1.3982
1.38507
1.38573
1.38975
1.40206
1.39659
1.38478
1.38264
1.37803
1.38065
1.38601
1.38362
1.39526
1.38862
1.38756
1.38117
1.3879
1.39941
1.41855
1.39811
1.40568
1.40906
1.40548
1.42894
1.42797
1.41281
1.41656
1.43849
1.44533
1.44882
1.45267
1.46606
1.45739
1.46117
1.45845
1.46325
1.47135
1.48036
1.49204
1.47173
1.46408
1.45949
1.4472
1.47353
1.46316
1.44895
1.45041
1.44082
1.44167
1.43436
1.43729
1.45309
1.4514
1.44414
1.42441
1.43535
1.42477
1.43056
1.42353
1.42253
1.42097
1.42756
1.4386
1.42914
1.43003
1.4166
1.44491
1.42492
1.42141
1.41487
1.43525
1.43024
1.42718
1.42797
1.41983
1.42115
1.43272
1.43162
1.44333
1.42915
1.42864
1.43945
1.43145
1.44009
1.43763
1.43748
1.44423
1.45268
1.43702
1.43871
1.4344
1.43183
1.44263
1.44516
1.44914
1.458
1.46573
1.46524
1.46674
1.47919
1.47008
1.46635
1.47474
1.47051
1.46565
1.45631
1.46493
1.45702
1.45347
1.44401
1.44951
1.46446
1.45869
1.43977
1.45169
1.45574
1.43983
1.46228
1.46126
1.48154
1.46246
1.45609
1.46721
1.46549
1.46406
1.46505
1.44933
1.46495
1.4654
1.46472
1.47384
1.47131
1.46728
1.47391
1.49026
1.46434
1.47558
1.48336
1.47303
1.48018
1.48733
1.49256
1.49917
1.48481
1.4749
1.49385
1.49055
1.50652
1.49594
1.4994
1.4972
1.48066
1.48262
1.48573
1.48446
1.48194
1.46423
1.47755
1.48255
1.47148
1.47372
1.46657
1.48744
1.47991
1.49054
1.46845
1.4626
1.4641
1.46387
1.45801
1.45371
1.45181
1.47379
1.46917
1.47057
1.4645
1.4605
1.45284
1.48347
1.47072
1.47996
1.4625
1.45733
1.45496
1.44282
1.44493
1.44082
1.44337
1.45831
1.45074
1.43424
1.43921
1.4257
1.43165
1.42191
1.40988
1.43974
1.42974
1.42965
1.42162
1.41244
1.42301
1.41222
1.42778
1.43403
1.41324
1.41478
1.40378
1.39531
1.39957
1.4085
1.3929
1.41466
1.41495
1.42918
1.42895
1.42609
1.42854
1.44931
1.43336
1.43851
1.44055
1.43449
1.4389
1.43022
1.43731
1.43203
1.42809
1.43039
1.42679
1.43363
1.44078
1.43798
1.45687
1.43641
1.44869
1.44678
1.45179
1.44587
1.45323
1.44383
1.43827
1.44054
1.43206
1.4438
1.43191
1.45225
1.45373
1.44614
1.44933
1.46221
1.45207
1.44834
1.4553
1.45283
1.44846
1.44438
1.44734
1.43536
1.45027
1.44602
1.45569
1.43915
1.42881
1.44619
1.4491
1.44571
1.45356
1.45279
1.45311
1.45741
1.44666
1.4443
1.43652
1.43953
1.42967
1.4512
1.44557
1.42977
1.43088
1.42695
1.40941
1.42395
1.425
1.43134
1.41866
1.42478
1.43314
1.42358
1.42147
1.41427
1.40933
1.41169
1.42059
1.43047
1.43749
1.43371
1.42848
1.44709
1.43998
1.42807
1.44452
1.43274
1.44803
1.43741
1.45075
1.4283
1.43878
1.44057
1.42303
1.41097
1.39854
1.40357
1.39852
1.41071
1.41502
1.41929
1.42254
1.40131
1.41275
1.41454
1.40084
1.40133
1.39703
1.39825
1.39761
1.39504
1.40457
1.39169
1.39355
1.39481
1.39562
1.40188
1.39226
1.39608
1.39378
1.41031
1.41169
1.41051
1.41044
1.3999
1.41141
1.3928
1.40739
1.40341
1.41234
1.39886
1.39412
1.40469
1.40157
1.40273
1.39987
1.4047
1.38265
1.39125
1.40775
1.41909
1.42248
1.41227
1.41157
1.42177
1.42585
1.40955
1.41214
1.41861
1.40738
1.40514
1.38825
1.39441
1.40165
1.414
1.41846
1.40056
1.38657
1.37229
1.39787
1.4081
1.40175
1.39852
1.38531
1.38515
1.37167
1.37759
1.37885
1.37376
1.37031
1.36783
1.38172
1.37878
1.37975
1.36522
1.35783
1.34504
1.35028
1.35292
1.35338
1.3465
1.36508
1.36832
1.35288
1.35068
1.32828
1.32762
1.33804
1.35278
1.35791
1.35243
1.36555
1.37031
1.38019
1.38194
1.37932
1.39382
1.41074
1.3949
1.42391
1.42481
1.42123
1.42398
1.41684
1.43175
1.42568
1.40072
1.40231
1.41359
1.39456
1.3736
1.3753
1.38447
1.36955
1.37991
1.38101
1.37248
1.37743
1.37267
1.38079
1.37102
1.37939
1.38923
1.37091
1.36644
1.36702
1.37385
1.37419
1.36956
1.36321
1.36023
1.36096
1.36454
1.37388
1.36279
1.36127
1.36801
1.36633
1.37983
1.38116
1.38395
1.38478
1.38134
1.39308
1.3834
1.39489
1.3816
1.36677
1.38536
1.3827
1.39179
1.38626
1.38476
1.36909
1.37329
1.37763
1.38575
1.37902
1.37133
1.37021
1.39571
1.37752
1.36969
1.37929
1.382
1.39334
1.39558
1.3927
1.39293
1.39367
1.39784
1.39048
1.39758
1.389
1.38284
1.3772
1.39265
1.38952
1.39546
1.39676
1.39943
1.39139
1.36919
1.37997
1.38769
1.39157
1.39033
1.37608
1.38467
1.38213
1.38351
1.39449
1.39779
1.39257
1.39584
1.40038
1.40853
1.39291
1.38945
1.38438
1.40651
1.40698
1.40417
1.39156
1.39674
1.40151
1.40455
1.39538
1.40494
1.4121
1.40541
1.40426
1.40374
1.40903
1.38492
1.38737
1.38952
1.38954
1.39797
1.41235
1.40763
1.41416
1.39646
1.39871
1.40339
1.40595
1.40817
1.39634
1.40564
1.40431
1.40395
1.4132
1.4198
1.42333
1.40426
1.40878
1.39904
1.39704
1.40435
1.40116
1.39828
1.39682
1.39351
1.39527
1.38758
1.38462
1.38168
1.38986
1.3867
1.38689
1.39405
1.39632
1.4006
1.38136
1.39782
1.3729
1.39294
1.39535
1.39469
1.39255
1.39569
1.40391
1.40399
1.40554
1.39426
1.3963
1.38713
1.39469
1.38363
1.37749
1.38526
1.37689
1.37297
1.36709
1.35538
1.36956
1.35692
1.35846
1.36151
1.37641
1.3789
1.36708
1.37261
1.35484
1.35419
1.36934
1.3675
1.38537
1.36525
1.37167
1.36053
1.36417
1.35765
1.36152
1.35194
1.34866
1.34844
1.3569
1.36236
1.36535
1.3634
1.3634
1.35757
1.36844
1.36601
1.37482
1.37569
1.37487
1.38373
1.37084
1.36799
1.35744
1.3557
1.36496
1.36305
1.35103
1.36144
1.36599
1.36666
1.36834
1.38387
1.3861
1.3886
1.39124
1.39417
1.39508
1.3957
1.37493
1.37664
1.38394
1.37235
1.38304
1.39038
1.38617
1.38177
1.39333
1.38582
1.40423
1.39238
1.38875
1.38961
1.38362
1.3883
1.39908
1.39841
1.37773
1.3772
1.37608
1.37279
1.38649
1.39168
1.38231
1.36621
1.37883
1.3698
1.37201
1.38548
1.37282
1.37394
1.39173
1.39762
1.39363
1.39526
1.38463
1.38114
1.39286
1.39376
1.39796
1.38815
1.39488
1.37305
1.38513
1.40771
1.41303
1.39327
1.41618
1.41448
1.40813
1.4088
1.41852
1.40618
1.40805
1.39228
1.3861
1.39019
1.39427
1.39818
1.39267
1.39852
1.39908
1.41629
1.42087
1.41059
1.41289
1.40768
1.40328
1.43261
1.4005
1.39079
1.41313
1.41109
1.42027
1.41003
1.41647
1.41056
1.40627
1.39612
1.40518
1.40117
1.40145
1.40215
1.3932
1.40298
1.40441
1.4141
1.39682
1.40653
1.41348
1.42132
1.41478
1.39224
1.40638
1.40219
1.39788
1.39924
1.4013
1.41472
1.40871
1.40621
1.4315
1.43914
1.42772
1.42482
1.41852
1.42182
1.41998
1.43417
1.42665
1.42924
1.42987
1.43504
1.44401
1.44107
1.4302
1.42092
1.42562
1.43638
1.42958
1.4281
1.43667
1.44362
1.43983
1.42138
1.42353
1.40671
1.41042
1.39928
1.41115
1.4173
1.4167
1.40525
1.40468
1.41076
1.4047
1.41336
1.4139
1.40595
1.40557
1.40863
1.4062
1.39458
1.39629
1.38936
1.38585
1.39008
1.4097
1.40592
1.40581
1.41464
1.42319
1.42218
1.43914
1.42054
1.42352
1.42439
1.42387
1.41599
1.42723
1.41951
1.4302
1.42506
1.413
1.41747
1.42053
1.40494
1.4169
1.42315
1.4258
1.41508
1.44067
1.42021
1.41029
1.41375
1.40822
1.40461
1.40973
1.40774
1.40443
1.39955
1.41668
1.42221
1.40418
1.42709
1.41524
1.41078
1.39848
1.39409
1.39062
1.3953
1.3792
1.3804
1.3832
1.38372
1.3835
1.39333
1.37903
1.38213
1.38494
1.37662
1.37249
1.37529
1.35703
1.3579
1.36156
1.36605
1.37056
1.3709
1.38049
1.3896
1.40122
1.39323
1.40128
1.3825
1.39357
1.39363
1.39624
1.40787
1.40125
1.38878
1.41109
1.40212
1.40386
1.40892
1.40076
1.39072
1.38739
1.39312
1.39251
1.37841
1.39163
1.3991
1.38686
1.38945
1.4044
1.40042
1.39437
1.39128
1.40873
1.4011
1.39569
1.41013
1.38981
1.39457
1.40363
1.39246
1.3872
1.39719
1.39276
1.39087
1.38385
1.3806
1.38778
1.38347
1.38363
1.36767
1.38413
1.38142
1.3928
1.3763
1.37192
1.37855
1.36849
1.36935
1.3785
1.37552
1.38786
1.39553
1.38933
1.39587
1.40671
1.3901
1.39562
1.3752
1.37697
1.37731
1.38704
1.36855
1.36337
1.36696
1.37276
1.38202
1.37209
1.37667
1.38682
1.36998
1.36935
1.37506
1.3754
1.38973
1.39082
1.38884
1.38916
1.38246
1.38024
1.38325
1.40501
1.41081
1.3883
1.39021
1.39491
1.38174
1.38459
1.38495
1.38414
1.37219
1.3851
1.39523
1.39629
1.38832
1.39412
1.39723
1.40035
1.39157
1.38568
1.37832
1.36495
1.36655
1.37716
1.37539
1.38106
1.39017
1.38538
1.38531
1.3795
1.37645
1.38376
1.3871
1.38998
1.40284
1.40695
1.40344
1.39621
1.40409
1.39707
1.4166
1.41355
1.42727
1.43515
1.41945
1.4274
1.41952
1.43421
1.43174
1.42215
1.42791
1.42239
1.41652
1.42564
1.43296
1.44757
1.45333
1.43017
1.44572
1.4478
1.44171
1.43514
1.42673
1.44346
1.44443
1.45371
1.46065
1.45727
1.45839
1.44965
1.44061
1.4409
1.44208
1.44478
1.44742
1.44141
1.42359
1.41769
1.42313
1.43039
1.42443
1.44
1.45098
1.442
1.44897
1.44946
1.44108
1.46206
1.46649
1.44722
1.44767
1.44622
1.44808
1.44824
1.44673
1.4461
1.44544
1.44768
1.43603
1.43821
1.43781
1.44789
1.42541
1.42711
1.42876
1.4327
1.42106
1.41865
1.41503
1.43567
1.44759
1.44792
1.44287
1.45105
1.44279
1.44706
1.45149
1.45841
1.44679
1.44604
1.43443
1.43801
1.42952
1.42811
1.42826
1.4228
1.40955
1.42372
1.41627
1.43866
1.42203
1.45009
1.44459
1.45354
1.44911
1.45507
1.45905
1.47039
1.46503
1.47097
1.4801
1.47801
1.48274
1.4772
1.47955
1.46006
1.46
1.46104
1.46919
1.46728
1.4753
1.47621
1.4864
1.4839
1.49703
1.47643
1.47783
1.49116
1.4853
1.48771
1.49228
1.48342
1.47796
1.47149
1.48771
1.47758
1.47314
1.4623
1.47571
1.46964
1.44998
1.44802
1.43318
1.45547
1.44049
1.42868
1.42773
1.44819
1.44926
1.45305
1.45298
1.44587
1.4472
1.45571
1.44443
1.45427
1.43886
1.4452
1.45703
1.45989
1.46159
1.45254
1.45758
1.43648
1.44421
1.44396
1.45177
1.46055
1.44724
1.44473
1.41925
1.42836
1.41538
1.40682
1.40588
1.39286
1.40337
1.40401
1.41316
1.42015
1.4276
1.41146
1.42075
1.42607
1.43632
1.42313
1.42143
1.42438
1.41543
1.40236
1.407
1.42187
1.43983
1.43209
1.42479
1.42899
1.41201
1.42697
1.41441
1.42689
1.43373
1.4165
1.42284
1.44771
1.44736
1.45846
1.46289
1.44573
1.45887
1.44885
1.43853
1.44704
1.45808
1.44616
1.44008
1.45767
1.45881
1.45869
1.4583
1.43829
1.45215
1.46076
1.45232
1.47103
1.47414
1.4708
1.48258
1.48008
1.45742
1.45213
1.44896
1.44012
1.43758
1.4425
1.44737
1.46038
1.44944
1.44278
1.43822
1.43941
1.44
1.42327
1.40513
1.40219
1.41371
1.40433
1.39006
1.39369
1.419
1.401
1.40988
1.40736
1.40757
1.41245
1.41179
1.40888
1.39814
1.40284
1.39974
1.40221
1.40626
1.41896
1.40514
1.41527
1.42727
1.43657
1.42736
1.44129
1.43926
1.44591
1.44032
1.43677
1.42797
1.42405
1.44395
1.44
1.44913
1.43862
1.44979
1.45881
1.46667
1.4677
1.47187
1.46333
1.46834
1.45429
1.47495
1.47034
1.47618
1.48319
1.4769
1.47866
1.47867
1.48206
1.4779
1.4958
1.49764
1.52117
1.52521
1.53464
1.50353
1.50591
1.50074
1.50175
1.50403
1.50543
1.53071
1.51564
1.54364
1.51893
1.52058
1.52251
1.54475
1.55301
1.56355
1.54147
1.53783
1.55882
1.55686
1.55213
1.54797
1.53477
1.53438
1.5393
1.53083
1.52036
1.54069
1.54363
1.52192
1.51052
1.52999
1.49835
1.52543
1.51236
1.54352
1.55983
1.55981
1.5401
1.53285
1.55712
1.54087
1.55012
1.55838
1.56347
1.55352
1.55853
1.56637
1.55809
1.56825
1.59
1.60072
1.58698
1.58733
1.58734
1.58782
1.6107
1.61449
1.59513
1.60447
1.6091
1.60908
1.58572
1.57181
1.56758
1.56928
1.56636
1.55725
1.58137
1.56659
1.54544
1.54766
1.57685
1.55406
1.5706
1.56792
1.54476
1.57233
1.56718
1.5546
1.56759
1.56102
1.57749
1.57144
1.56864
1.56421
1.54372
1.54619
1.52827
1.52154
1.52184
1.51729
1.51783
1.51123
1.49594
1.51703
1.50177
1.4915
1.48233
1.47051
1.45811
1.47694
1.47427
1.47984
1.47191
1.45558
1.4642
1.47131
1.48834
1.49531
1.49097
1.4852
1.47375
1.49028
1.48533
1.49717
1.5054
1.49709
1.49208
1.49769
1.49051
1.52057
1.51123
1.5167
1.52367
1.52045
1.52
1.50816
1.50512
1.50977
1.5029
1.48664
1.4978
1.4954
1.48665
1.47217
1.46939
1.47693
1.4734
1.4762
1.49922
1.46979
1.47619
1.50307
1.50789
1.51878
1.52473
1.51939
1.53189
1.52282
1.52454
1.52737
1.52155
1.52122
1.52273
1.50059
1.49355
1.48083
1.50924
1.51883
1.52227
1.52293
1.51834
1.5194
1.50838
1.49912
1.50801
1.51868
1.53668
1.53652
1.52282
1.51016
1.52432
1.52549
1.52656
1.51854
1.53197
1.50682
1.49706
1.53014
1.52081
1.54219
1.54153
1.54619
1.55009
1.54747
1.5422
1.52134
1.5181
1.51117
1.51855
1.52855
1.52919
1.53823
1.55116
1.55787
1.56671
1.57704
1.5502
1.56693
1.56235
1.55906
1.56579
1.54982
1.55878
1.56457
1.5673
1.55372
1.54625
1.54542
1.5351
1.56229
1.55279
1.5406
1.5544
1.54385
1.55457
1.54341
1.54201
1.52537
1.50307
1.50309
1.48267
1.50299
1.50258
1.51067
1.51613
1.50874
1.49195
1.49093
1.4968
1.49512
1.49557
1.47227
1.47417
1.48415
1.47156
1.4704
1.45808
1.47626
1.47393
1.49764
1.47783
1.46069
1.48193
1.46944
1.47353
1.46424
1.46613
1.46733
1.47333
1.49786
1.51729
1.49359
1.5084
1.48179
1.49708
1.49439
1.48824
1.4967
1.49159
1.49859
1.49233
1.49177
1.48016
1.48575
1.48443
1.47184
1.48528
1.48253
1.47571
1.47622
1.48174
1.47697
1.47417
1.45662
1.4581
1.47427
1.46149
1.45899
1.46246
1.45571
1.4615
1.46413
1.47651
1.47667
1.47203
1.47852
1.46772
1.47593
1.46106
1.48245
1.4866
1.4831
1.48924
1.47127
1.48336
1.47802
1.47575
1.49261
1.48555
1.47783
1.45418
1.45834
1.45392
1.44173
1.44022
1.44543
1.46603
1.45798
1.46193
1.45838
1.45293
1.45853
1.4647
1.48552
1.47891
1.47063
1.47555
1.47248
1.4649
1.46096
1.46873
1.472
1.48009
1.47185
1.47481
1.46592
1.465
1.48541
1.48138
1.48069
1.47626
1.47251
1.45512
1.45117
1.44702
1.46507
1.46196
1.46805
1.47566
1.47917
1.4789
1.48121
1.49188
1.507
1.4903
1.4769
1.4799
1.48203
1.4884
1.50266
1.47835
1.48983
1.48017
1.47217
1.47917
1.46959
1.47132
1.46622
1.45095
1.45581
1.45427
1.44655
1.44402
1.42875
1.45058
1.44317
1.44348
1.43289
1.43702
1.44502
1.4377
1.43487
1.446
1.4532
1.46549
1.47665
1.4796
1.48102
1.48299
1.47521
1.4516
1.46739
1.45332
1.45445
1.44888
1.44485
1.45344
1.45215
1.47453
1.48295
1.49562
1.49612
1.47861
1.46906
1.4585
1.4528
1.43992
1.44236
1.45513
1.45861
1.4557
1.44978
1.43802
1.44036
1.44746
1.4546
1.44124
1.4442
1.44486
1.4354
1.44745
1.4366
1.42469
1.41764
1.42051
1.42348
1.41588
1.42993
1.44212
1.4327
1.43586
1.40938
1.42027
1.42937
1.4347
1.43401
1.44483
1.44639
1.44949
1.45403
1.46329
1.45286
1.47281
1.46691
1.47441
1.45951
1.46963
1.49523
1.48608
1.47535
1.48358
1.46541
1.47861
1.49572
1.49578
1.49706
1.51225
1.49577
1.50292
1.51341
1.49572
1.52222
1.53188
1.51169
1.51763
1.49452
1.48832
1.47749
1.48088
1.47778
1.4861
1.48963
1.5104
1.49889
1.49778
1.49545
1.49857
1.48596
1.50318
1.50417
1.51105
1.50107
1.50157
1.47917
1.50611
1.49702
1.5043
1.51435
1.49733
1.48929
1.50108
1.49535
1.49429
1.48013
1.474
1.48707
1.47326
1.49391
1.50306
1.49705
1.49096
1.48664
1.49707
1.49412
1.49417
1.49695
1.49465
1.5001
1.50216
1.49336
1.48054
1.49189
1.4886
1.49597
1.47683
1.50052
1.49934
1.51246
1.50879
1.50508
1.49853
1.51405
1.5033
1.48549
1.49817
1.50269
1.50471
1.49791
1.49594
1.49697
1.48232
1.4819
1.51976
1.52224
1.51899
1.52269
1.51926
1.53252
1.54512
1.53903
1.53467
1.54838
1.54153
1.54356
1.55631
1.54843
1.54211
1.52777
1.52308
1.51983
1.50717
1.5037
1.50211
1.48316
1.4729
1.49283
1.46831
1.47667
1.48518
1.46941
1.47943
1.47889
1.48789
1.48826
1.49859
1.50305
1.50625
1.50956
1.50726
1.50582
1.5036
1.50771
1.50075
1.48875
1.48304
1.4684
1.49282
1.48225
1.48553
1.49456
1.48703
1.47761
1.47387
1.47118
1.48733
1.49094
1.50188
1.4845
1.51318
1.50215
1.49422
1.51012
1.51341
1.51543
1.51858
1.52091
1.53987
1.53436
1.53784
1.52963
1.54142
1.54196
1.53007
1.53651
1.52817
1.51459
1.51568
1.50726
1.52529
1.53115
1.56054
1.54091
1.52631
1.52243
1.53649
1.52689
1.54638
1.52397
1.52337
1.50865
1.51736
1.52374
1.51945
1.51461
1.49924
1.50555
1.49157
1.48426
1.49973
1.48509
1.50548
1.49931
1.49974
1.49296
1.50512
1.50738
1.51959
1.50201
1.50978
1.50328
1.49061
1.49106
1.48579
1.48325
1.48892
1.48847
1.46582
1.47546
1.47172
1.45836
1.45551
1.45402
1.44384
1.44838
1.44993
1.4524
1.46189
1.44165
1.44595
1.45092
1.45371
1.44818
1.44805
1.46046
1.44926
1.47041
1.47271
1.4575
1.45182
1.45292
1.45509
1.44278
1.44863
1.43997
1.44577
1.44979
1.4526
1.44748
1.44811
1.44798
1.44197
1.43884
1.45586
1.44107
1.43679
1.44394
1.47168
1.45839
1.46365
1.44799
1.45984
1.45857
1.46342
1.47377
1.47452
1.46162
1.47155
1.4624
1.44887
1.46958
1.44343
1.4515
1.4592
1.45754
1.44344
1.44437
1.44736
1.44637
1.45039
1.44669
1.4539
1.45667
1.44799
1.42723
1.44606
1.44625
1.44925
1.45003
1.45338
1.44224
1.44901
1.46403
1.44422
1.44684
1.44756
1.43162
1.45552
1.44831
1.45346
1.45242
1.45971
1.4544
1.44278
1.451
1.44422
1.44452
1.44942
1.44412
1.46201
1.45793
1.43866
1.43578
1.43663
1.43511
1.42957
1.43697
1.42442
1.41641
1.42378
1.43501
1.44145
1.44547
1.44169
1.45053
1.44529
1.43687
1.42755
1.42258
1.43752
1.42899
1.41649
1.42073
1.42562
1.42781
1.41435
1.41749
1.40742
1.40886
1.39915
1.39917
1.40394
1.38897
1.43268
1.41425
1.41884
1.40771
1.40848
1.39856
1.40843
1.40706
1.40506
1.40676
1.4051
1.39413
1.4055
1.40696
1.40072
1.38986
1.39387
1.38368
1.38512
1.37243
1.37801
1.38845
1.37736
1.36468
1.35482
1.35442
1.35767
1.35915
1.35168
1.35417
1.35797
1.36021
1.35673
1.35547
1.35284
1.35565
1.35809
1.36485
1.36446
1.38139
1.37739
1.39376
1.39648
1.40571
1.40424
1.39051
1.37601
1.37904
1.39278
1.38513
1.39563
1.39716
1.40281
1.38549
1.3945
1.38504
1.39433
1.38082
1.38195
1.39223
1.40433
1.40142
1.39852
1.39548
1.40238
1.3998
1.40571
1.40749
1.39342
1.39366
1.39482
1.38379
1.3987
1.39709
1.39846
1.3961
1.39698
1.39423
1.38818
1.39621
1.38966
1.39836
1.40198
1.40511
1.3995
1.39924
1.39116
1.38479
1.38167
1.39035
1.41159
1.42121
1.4123
1.41158
1.41682
1.41746
1.41087
1.42281
1.42932
1.42122
1.43421
1.43517
1.41626
1.42253
1.43616
1.43607
1.43111
1.43398
1.44425
1.44159
1.43944
1.4274
1.41664
1.42837
1.41449
1.40767
1.41616
1.42534
1.4138
1.42173
1.4124
1.41932
1.42423
1.43176
1.43995
1.4225
1.43288
1.43397
1.43365
1.43833
1.43635
1.43679
1.42724
1.42487
1.41593
1.42492
1.42242
1.42882
1.42683
1.40763
1.42176
1.42707
1.43607
1.43377
1.46004
1.44488
1.4407
1.44142
1.45515
1.43821
1.44311
1.44987
1.44392
1.44428
1.44891
1.45115
1.45271
1.44703
1.45211
1.46064
1.45191
1.44898
1.43576
1.43819
1.44922
1.43307
1.44708
1.43422
1.43109
1.43271
1.42925
1.43595
1.44658
1.44577
1.44988
1.44526
1.43314
1.44322
1.44634
1.44908
1.44639
1.43683
1.44572
1.43431
1.42741
1.444
1.43109
1.42379
1.44081
1.44581
1.45698
1.44602
1.45442
1.44088
1.43437
1.42708
1.41192
1.40524
1.4033
1.40724
1.40558
1.39579
1.39982
1.42018
1.44311
1.44567
1.45917
1.44357
1.44661
1.45599
1.46239
1.46105
1.4837
1.471
1.47102
1.4626
1.47238
1.48492
1.46642
1.48958
1.48917
1.49346
1.47596
1.47408
1.48675
1.47261
1.4653
1.48236
1.45901
1.47221
1.47682
1.47482
1.46995
1.48458
1.48646
1.48737
1.47594
1.47548
1.46663
1.47165
1.472
1.46872
1.48083
1.48096
1.48262
1.48116
1.4689
1.45691
1.46998
1.47746
1.47574
1.48655
1.48335
1.47969
1.48993
1.46901
1.47761
1.46374
1.44433
1.44817
1.45424
1.46074
1.45741
1.46627
1.45886
1.46654
1.4708
1.45934
1.44816
1.46022
1.45902
1.45917
1.4386
1.43241
1.42196
1.42509
1.4263
1.41408
1.42056
1.43187
1.42555
1.43194
1.42921
1.43635
1.44013
1.43469
1.43392
1.44898
1.4347
1.42887
1.43943
1.44505
1.45126
1.42659
1.43836
1.46702
1.46286
1.46186
1.45665
1.44
1.44361
1.44713
1.45694
1.45646
1.45475
1.45575
1.4684
1.47679
1.47138
1.45801
1.4688
1.46264
1.47472
1.45916
1.45286
1.4573
1.44143
1.46495
1.45028
1.41169
1.45168
1.45071
1.45578
1.46275
1.46096
1.44857
1.45606
1.44558
1.43255
1.43401
1.4613
1.45891
1.46029
1.46969
1.46905
1.4683
1.45743
1.45908
1.44331
1.42403
1.43361
1.44241
1.44543
1.46017
1.47007
1.46013
1.45005
1.46497
1.47017
1.46832
1.47207
1.45242
1.47213
1.48106
1.48477
1.46169
1.46266
1.4796
1.48747
1.45654
1.44999
1.4561
1.47155
1.46764
1.47459
1.48264
1.50472
1.50461
1.49755
1.47736
1.49266
1.47467
1.47426
1.4802
1.47527
1.46991
1.453
1.47569
1.46671
1.47107
1.4764
1.46296
1.48341
1.48844
1.47732
1.4629
1.46092
1.45359
1.46669
1.48773
1.49683
1.48612
1.49734
1.50785
1.51075
1.52267
1.53443
1.53855
1.54235
1.51887
1.51851
1.52059
1.52491
1.51616
1.50767
1.49105
1.47826
1.47755
1.4904
1.47659
1.4793
1.4685
1.47008
1.47136
1.46185
1.46446
1.45946
1.45739
1.4568
1.45249
1.4523
1.45263
1.45825
1.44906
1.43548
1.4478
1.45903
1.4666
1.46493
1.45412
1.45944
1.46885
1.44829
1.45108
1.45285
1.4635
1.45471
1.45697
1.47523
1.46775
1.46291
1.46698
1.45372
1.46458
1.46561
1.47682
1.4736
1.46908
1.46801
1.4799
1.48189
1.47817
1.4738
1.46783
1.47099
1.46187
1.46949
1.46129
1.47363
1.46289
1.47179
1.46672
1.46954
1.47542
1.47014
1.4814
1.47292
1.46664
1.47651
1.4761
1.48059
1.48084
1.4632
1.47377
1.45461
1.45352
1.44324
1.43942
1.43508
1.44764
1.44966
1.44595
1.46128
1.45539
1.46003
1.47283
1.48483
1.45189
1.44778
1.45344
1.4533
1.45432
1.47548
1.46938
1.47031
1.46284
1.46566
1.47743
1.47042
1.47512
1.47819
1.47948
1.48047
1.47836
1.48106
1.46648
1.47161
1.48035
1.45219
1.44452
1.44098
1.4448
1.46091
1.46541
1.47582
1.46027
1.4767
1.50333
1.50691
1.49937
1.47902
1.50021
1.5033
1.48696
1.48364
1.48746
1.47613
1.46679
1.46872
1.45432
1.46795
1.46695
1.46605
1.46342
1.45902
1.45588
1.46874
1.4472
1.45349
1.4544
1.45351
1.46407
1.45874
1.474
1.47704
1.48063
1.46732
1.45467
1.46374
1.45075
1.46586
1.47335
1.48018
1.49496
1.49906
1.48667
1.48051
1.48676
1.49683
1.49307
1.50022
1.48394
1.50259
1.50588
1.50985
1.50368
1.49366
1.50585
1.50535
1.50746
1.519
1.51431
1.50501
1.53482
1.52245
1.50604
1.5163
1.51492
1.53573
1.52711
1.54692
1.55875
1.56319
1.54796
1.55424
1.55271
1.54866
1.53261
1.52657
1.5498
1.5165
1.50777
1.51364
1.48927
1.51029
1.52224
1.51238
1.50226
1.51378
1.49963
1.49728
1.47701
1.4814
1.49458
1.49082
1.48637
1.51519
1.5139
1.51475
1.51749
1.51559
1.52319
1.50546
1.49882
1.50735
1.4951
1.50137
1.49365
1.49759
1.51277
1.51884
1.51413
1.52222
1.54041
1.53861
1.53544
1.54364
1.53753
1.53868
1.54329
1.53253
1.54932
1.54892
1.53084
1.55492
1.55557
1.54486
1.5355
1.52902
1.52019
1.53261
1.52162
1.50562
1.51227
1.51637
1.50035
1.50079
1.50375
1.48325
1.47537
1.49456
1.50667
1.50591
1.51888
1.52091
1.52098
1.51523
1.51171
1.49593
1.48804
1.4821
1.47118
1.48336
1.49138
1.48076
1.46928
1.47048
1.47122
1.46935
1.46525
1.46339
1.47
1.4703
1.4763
1.46426
1.48443
1.48275
1.46726
1.47887
1.47559
1.48113
1.47374
1.47929
1.44784
1.46369
1.47112
1.46829
1.47279
1.47414
1.48586
1.47679
1.47905
1.46439
1.45448
1.4602
1.45948
1.4421
1.43683
1.45492
1.43801
1.45878
1.45314
1.46502
1.45644
1.4739
1.4569
1.45179
1.4608
1.46099
1.46026
1.46896
1.46942
1.45419
1.45131
1.45679
1.43374
1.4323
1.44131
1.44649
1.44846
1.44927
1.45615
1.44314
1.43499
1.44336
1.46319
1.44521
1.44451
1.45014
1.4534
1.44943
1.45816
1.45475
1.46222
1.44648
1.44015
1.45806
1.45774
1.46203
1.4781
1.45744
1.47128
1.46493
1.46838
1.47245
1.47197
1.47013
1.47115
1.4754
1.50045
1.4944
1.48152
1.48727
1.4922
1.48577
1.48641
1.48567
1.48083
1.5018
1.49302
1.48678
1.48902
1.49106
1.4983
1.50241
1.49793
1.5036
1.50742
1.49759
1.49857
1.50516
1.49535
1.49221
1.49156
1.51094
1.50887
1.52078
1.52004
1.50402
1.50837
1.51666
1.50793
1.52612
1.52764
1.5103
1.51751
1.52739
1.52505
1.53237
1.51893
1.53684
1.52745
1.5241
1.52438
1.52489
1.52095
1.53758
1.52868
1.53028
1.5372
1.53972
1.55107
1.54856
1.53722
1.52866
1.51077
1.52883
1.54067
1.53914
1.53909
1.52836
1.54878
1.54048
1.54447
1.53547
1.54303
1.54739
1.55404
1.53622
1.52503
1.53492
1.53436
1.52717
1.52423
1.53593
1.52734
1.51497
1.51352
1.52901
1.52809
1.53525
1.52313
1.52083
1.54837
1.54958
1.54077
1.53742
1.56383
1.53675
1.53668
1.55571
1.54749
1.53462
1.54436
1.54892
1.55051
1.5518
1.5397
1.53673
1.53516
1.52896
1.50733
1.48768
1.48719
1.4928
1.48389
1.48667
1.50925
1.50111
1.51481
1.52264
1.5125
1.50951
1.51905
1.52988
1.54961
1.54455
1.54865
1.53676
1.53899
1.53853
1.51567
1.52831
1.53726
1.52718
1.53172
1.52538
1.52836
1.522
1.5152
1.55029
1.54677
1.55612
1.54629
1.5456
1.54862
1.5362
1.53187
1.54005
1.53903
1.54283
1.54185
1.54263
1.52147
1.52654
1.52581
1.50533
1.50946
1.51368
1.51197
1.53573
1.52987
1.53825
1.50862
1.5192
1.52581
1.52295
1.49966
1.51171
1.50318
1.50697
1.5037
1.49881
1.49227
1.49715
1.49139
1.5023
1.49008
1.48491
1.4781
1.49216
1.4987
1.50038
1.50051
1.50344
1.51189
1.50681
1.4965
1.50866
1.49708
1.49082
1.47053
1.47868
1.49886
1.49741
1.49468
1.49772
1.50249
1.49391
1.48512
1.50013
1.49632
1.5266
1.53401
1.52158
1.53951
1.51778
1.51784
1.52192
1.52121
1.5241
1.52541
1.52055
1.52033
1.53522
1.54233
1.52705
1.51966
1.53296
1.52299
1.53898
1.54013
1.5286
1.52207
1.5175
1.52001
1.52789
1.52755
1.54202
1.54068
1.53938
1.51164
1.54779
1.54663
1.54119
1.51042
1.50801
1.50105
1.48914
1.48959
1.48599
1.49932
1.50506
1.50274
1.4938
1.48561
1.50251
1.48268
1.48778
1.50991
1.50387
1.50573
1.50151
1.49991
1.50879
1.50903
1.51682
1.51588
1.49931
1.50314
1.49377
1.49307
1.49563
1.5143
1.51386
1.51163
1.49885
1.49331
1.48409
1.49762
1.50741
1.50395
1.50209
1.49061
1.4979
1.50394
1.50503
1.51693
1.51208
1.51155
1.52201
1.5333
1.5412
1.54809
1.56133
1.57374
1.55877
1.56785
1.55526
1.55737
1.55542
1.54978
1.5429
1.52433
1.51699
1.51501
1.51869
1.52075
1.52655
1.52591
1.52457
1.53915
1.51508
1.52617
1.54513
1.56714
1.55237
1.56723
1.56748
1.5521
1.54105
1.54426
1.53681
1.53214
1.54056
1.54811
1.54301
1.5351
1.52707
1.52466
1.52324
1.52397
1.51032
1.50894
1.50116
1.5025
1.53792
1.52066
1.49649
1.49298
1.51979
1.51003
1.50551
1.49629
1.52525
1.51869
1.51393
1.5217
1.51022
1.535
1.52108
1.52005
1.52195
1.5095
1.51272
1.51963
1.50919
1.5077
1.50665
1.50005
1.50641
1.51114
1.4934
1.48998
1.4896
1.49502
1.4929
1.50874
1.49162
1.50204
1.50286
1.51018
1.50134
1.49478
1.4854
1.48491
1.47637
1.49547
1.49833
1.48575
1.4976
1.50704
1.48745
1.50309
1.49657
1.49972
1.49392
1.4986
1.50703
1.52338
1.51602
1.53008
1.5082
1.51656
1.50462
1.52803
1.51188
1.52296
1.49963
1.51535
1.51125
1.50794
1.49445
1.48992
1.47401
1.48927
1.48552
1.48592
1.47815
1.48316
1.48306
1.49527
1.49999
1.48534
1.48489
1.48912
1.47841
1.48545
1.50138
1.47732
1.47605
1.48864
1.5107
1.49591
1.47927
1.48788
1.49954
1.48679
1.47376
1.47041
1.47756
1.49531
1.49933
1.5043
1.49097
1.49108
1.48055
1.49152
1.48409
1.48033
1.47875
1.4853
1.49263
1.48241
1.47914
1.48183
1.50893
1.49935
1.50361
1.49479
1.5011
1.49544
1.49844
1.48154
1.49283
1.47947
1.48871
1.49131
1.48874
1.48691
1.47812
1.46675
1.47418
1.48103
1.49331
1.48932
1.49035
1.47416
1.48945
1.49624
1.49585
1.51009
1.51704
1.49475
1.50532
1.48941
1.48567
1.48613
1.45736
1.45981
1.45856
1.45238
1.46301
1.46316
1.4612
1.4691
1.4701
1.47054
1.48859
1.48693
1.48784
1.50654
1.50954
1.50634
1.50499
1.48469
1.49559
1.49015
1.48309
1.50014
1.51647
1.50109
1.49828
1.49396
1.52091
1.51379
1.51148
1.50439
1.49422
1.51651
1.52606
1.51045
1.51805
1.51312
1.51691
1.51626
1.50233
1.51584
1.50994
1.49543
1.48173
1.49803
1.4962
1.49546
1.4992
1.49053
1.4765
1.481
1.47827
1.48181
1.48343
1.48501
1.48329
1.48263
1.46912
1.46238
1.46612
1.4773
1.5023
1.51195
1.52372
1.52705
1.52488
1.53673
1.54201
1.51964
1.51786
1.52878
1.5282
1.54286
1.54593
1.52423
1.53584
1.54023
1.5558
1.5564
1.55084
1.56063
1.54579
1.55501
1.54526
1.56244
1.55723
1.55531
1.54766
1.55162
1.53197
1.53774
1.55706
1.54745
1.57003
1.5772
1.58462
1.58876
1.59506
[truncated: 546,559 more chars]
