# Supplementary material for: Protein compactness and interaction valency define the architecture of a biomolecular condensate across scales
Source: eLife. 2023 Jul 20;12:e80038. doi: 10.7554/eLife.80038 (PMC10406433; doi:10.7554/eLife.80038)
Supplement: Figure 4—source data 1. [file elife-80038-fig4-data1.zip › Figure_4_source_data_1/panels_AB_source_data_files/R2K_1us_md_Rg_last300ns.dat]

1.71366
1.72694
1.71391
1.71452
1.71068
1.71044
1.68463
1.69673
1.68411
1.69509
1.67762
1.6897
1.71143
1.70415
1.69646
1.68934
1.6977
1.7214
1.7245
1.7085
1.72056
1.72149
1.73844
1.73677
1.72701
1.74666
1.74237
1.75066
1.75631
1.73716
1.74319
1.72765
1.73532
1.73907
1.73549
1.70552
1.69175
1.66921
1.68588
1.69958
1.67772
1.67601
1.69033
1.66957
1.67854
1.68306
1.67295
1.67134
1.67546
1.65547
1.67523
1.68001
1.68034
1.68664
1.69237
1.69144
1.68245
1.66864
1.66929
1.6759
1.69337
1.68012
1.68544
1.71234
1.71274
1.71187
1.71381
1.73674
1.73597
1.72917
1.74257
1.70767
1.73212
1.73042
1.72518
1.72191
1.73008
1.71139
1.73127
1.73023
1.72401
1.71672
1.70704
1.72185
1.7165
1.72641
1.74299
1.72329
1.73992
1.7472
1.72916
1.7273
1.71964
1.7161
1.71618
1.70829
1.71614
1.71864
1.71132
1.71306
1.69873
1.71036
1.69534
1.69596
1.70296
1.70664
1.70358
1.7231
1.73426
1.72853
1.73036
1.74312
1.76418
1.7595
1.74327
1.74195
1.73686
1.73353
1.73768
1.73814
1.72749
1.74657
1.73512
1.74704
1.73235
1.72572
1.71259
1.72178
1.72123
1.73955
1.73218
1.7346
1.72881
1.73421
1.72555
1.72956
1.75049
1.75648
1.75068
1.74741
1.73109
1.7289
1.73758
1.72221
1.73121
1.73006
1.72798
1.72214
1.73797
1.72645
1.71724
1.73785
1.72107
1.71375
1.70285
1.71188
1.6977
1.704
1.68957
1.70046
1.71657
1.728
1.72305
1.73491
1.73872
1.75714
1.76414
1.76111
1.77125
1.77313
1.77303
1.77002
1.7537
1.75826
1.75038
1.74565
1.75955
1.76243
1.76
1.75695
1.75297
1.75577
1.75492
1.74111
1.7339
1.72814
1.72264
1.7239
1.72541
1.75217
1.74021
1.72944
1.73636
1.73741
1.73701
1.71462
1.72621
1.73179
1.72388
1.71405
1.72794
1.72446
1.71169
1.72604
1.72198
1.71671
1.71458
1.72364
1.72147
1.70023
1.7127
1.71002
1.69157
1.70067
1.71929
1.7171
1.72445
1.70784
1.71299
1.69887
1.70107
1.7067
1.69755
1.69523
1.70702
1.68724
1.69073
1.68415
1.68433
1.6802
1.69869
1.69227
1.70992
1.69906
1.69713
1.71395
1.72081
1.71927
1.73125
1.73488
1.73926
1.73452
1.73431
1.72931
1.71042
1.73071
1.7213
1.72274
1.71023
1.71136
1.73252
1.73503
1.72505
1.72036
1.71468
1.70507
1.69823
1.7073
1.70951
1.72197
1.71977
1.70362
1.70609
1.72206
1.71674
1.74653
1.74857
1.74447
1.73986
1.7358
1.73026
1.74788
1.73956
1.75197
1.74074
1.73493
1.7436
1.73991
1.74309
1.72912
1.73773
1.73492
1.72056
1.71802
1.71165
1.71009
1.72451
1.71031
1.70619
1.69564
1.717
1.69638
1.69977
1.7083
1.69041
1.68693
1.69493
1.69804
1.70323
1.69762
1.68717
1.70596
1.7162
1.70739
1.67909
1.66923
1.65898
1.66823
1.66484
1.68572
1.68139
1.69397
1.7033
1.70168
1.69764
1.70207
1.71594
1.72869
1.716
1.70697
1.70239
1.69138
1.69421
1.68967
1.68195
1.68077
1.66217
1.68043
1.69537
1.71713
1.70543
1.71103
1.70454
1.71047
1.7174
1.70934
1.69471
1.70221
1.71831
1.72073
1.72116
1.7167
1.71654
1.71086
1.69429
1.69576
1.70154
1.69622
1.7072
1.70747
1.71211
1.72338
1.70085
1.7095
1.70893
1.71085
1.72706
1.71351
1.72303
1.71915
1.71831
1.73334
1.72856
1.73423
1.73257
1.72441
1.73325
1.74283
1.70921
1.70196
1.69394
1.69435
1.69548
1.71175
1.70544
1.6936
1.69916
1.69113
1.71734
1.71069
1.69217
1.68589
1.68382
1.68201
1.69793
1.67613
1.6616
1.67612
1.65454
1.65826
1.63944
1.65372
1.66499
1.66938
1.64698
1.64509
1.6587
1.65979
1.67516
1.68871
1.67087
1.68503
1.66803
1.67834
1.68187
1.69425
1.70092
1.70556
1.70909
1.69212
1.69659
1.69017
1.68818
1.67549
1.67485
1.67045
1.66898
1.65143
1.64053
1.65989
1.6466
1.63761
1.64136
1.65273
1.63813
1.65514
1.63719
1.64149
1.64848
1.64306
1.6413
1.64654
1.63204
1.64798
1.65576
1.65298
1.6558
1.66458
1.67339
1.68867
1.68599
1.69144
1.69569
1.68457
1.70218
1.70153
1.68771
1.6812
1.68481
1.69437
1.69102
1.68544
1.66379
1.66216
1.65736
1.66295
1.68246
1.68217
1.69755
1.69349
1.70008
1.70352
1.7166
1.72077
1.73432
1.69992
1.70496
1.71917
1.71951
1.71157
1.70987
1.69788
1.70444
1.68252
1.69328
1.67726
1.68181
1.68253
1.68617
1.67853
1.68384
1.68013
1.67921
1.66105
1.68048
1.66367
1.6543
1.65787
1.65541
1.64492
1.63845
1.65705
1.65505
1.65023
1.66428
1.65978
1.66844
1.66313
1.67929
1.64262
1.63817
1.64573
1.65728
1.66234
1.67217
1.66368
1.6668
1.67237
1.65802
1.66057
1.66076
1.64894
1.64236
1.661
1.66432
1.67406
1.67455
1.66318
1.67163
1.66234
1.66905
1.67854
1.68696
1.67713
1.65344
1.6634
1.67024
1.67595
1.66701
1.65812
1.6614
1.65604
1.63968
1.66294
1.66409
1.67297
1.66831
1.65077
1.63865
1.63389
1.62818
1.66209
1.67833
1.67332
1.66743
1.66759
1.66123
1.66165
1.64836
1.64241
1.6343
1.64029
1.63104
1.6346
1.64972
1.62678
1.6136
1.607
1.61677
1.64674
1.638
1.6465
1.65567
1.65559
1.65636
1.64734
1.63647
1.63868
1.64184
1.64471
1.65042
1.6414
1.64051
1.62668
1.63225
1.62854
1.62184
1.62224
1.60444
1.61685
1.62606
1.62007
1.62097
1.60876
1.5977
1.61061
1.60359
1.60736
1.59393
1.59035
1.58442
1.58084
1.58156
1.60712
1.60598
1.58821
1.5836
1.59188
1.61343
1.61604
1.60323
1.62227
1.60003
1.60983
1.61389
1.61881
1.62324
1.6191
1.63353
1.62049
1.61923
1.62265
1.65148
1.63765
1.61571
1.61167
1.61435
1.60192
1.60598
1.61212
1.62195
1.61852
1.61784
1.61454
1.62226
1.62488
1.62466
1.62621
1.62477
1.60293
1.60395
1.59803
1.60183
1.59917
1.59312
1.59209
1.58847
1.59615
1.62498
1.62189
1.63351
1.64134
1.62948
1.63197
1.62017
1.60865
1.6149
1.61746
1.61718
1.62132
1.60466
1.61619
1.59679
1.58357
1.60386
1.59049
1.57979
1.59008
1.61198
1.61295
1.62888
1.60345
1.60985
1.6157
1.62772
1.61714
1.61422
1.60956
1.62779
1.62672
1.6339
1.63455
1.62356
1.63595
1.63444
1.63619
1.63384
1.6247
1.62624
1.63065
1.62954
1.63031
1.61645
1.60436
1.58865
1.59305
1.5802
1.58582
1.58227
1.57921
1.56124
1.57118
1.56857
1.57016
1.5728
1.5838
1.59079
1.60248
1.61812
1.60641
1.61243
1.62204
1.59237
1.59386
1.59205
1.60971
1.61534
1.62926
1.61832
1.60471
1.5935
1.60928
1.61684
1.60684
1.59802
1.61626
1.60392
1.60425
1.60061
1.61127
1.60004
1.58696
1.5997
1.59149
1.6019
1.58333
1.58438
1.59283
1.5899
1.55306
1.56726
1.55303
1.55076
1.55385
1.55431
1.5577
1.53929
1.55915
1.55029
1.55295
1.56008
1.55588
1.54241
1.5624
1.54829
1.5585
1.54911
1.55857
1.55022
1.5487
1.55253
1.54004
1.52045
1.54475
1.55558
1.55189
1.54861
1.56336
1.56401
1.57366
1.56791
1.55636
1.55618
1.56228
1.56398
1.55463
1.54767
1.54313
1.56678
1.55159
1.54913
1.53847
1.54323
1.5399
1.54027
1.53851
1.54314
1.543
1.54959
1.55272
1.56001
1.54613
1.5386
1.53968
1.54657
1.54061
1.54571
1.54314
1.53757
1.55107
1.54468
1.56215
1.555
1.55527
1.54662
1.55388
1.56125
1.5565
1.55522
1.56175
1.55206
1.55126
1.56199
1.55669
1.54271
1.54404
1.54535
1.56425
1.55577
1.55076
1.55631
1.57738
1.56298
1.56011
1.55702
1.56898
1.57476
1.55159
1.54195
1.55823
1.56252
1.54766
1.54796
1.56174
1.55296
1.54738
1.52934
1.54687
1.563
1.5598
1.54616
1.54775
1.54013
1.55988
1.55777
1.54792
1.56144
1.56417
1.55583
1.54919
1.55115
1.55118
1.54579
1.53889
1.5376
1.51758
1.52893
1.51739
1.52362
1.5087
1.51171
1.50018
1.51021
1.50969
1.52321
1.51485
1.50134
1.51118
1.50998
1.50489
1.51199
1.50424
1.5227
1.51424
1.51834
1.52706
1.52538
1.51307
1.5114
1.50574
1.51203
1.50772
1.51561
1.49746
1.50076
1.50006
1.50201
1.49772
1.49582
1.48983
1.4963
1.49755
1.50802
1.5081
1.51547
1.50845
1.49497
1.50286
1.49893
1.49843
1.50741
1.5143
1.50555
1.50546
1.49714
1.51585
1.48932
1.49626
1.49526
1.49366
1.50137
1.49815
1.50135
1.51185
1.51271
1.51293
1.50825
1.49348
1.49044
1.49878
1.47288
1.49189
1.47164
1.45615
1.46046
1.46207
1.46665
1.46515
1.46406
1.48297
1.49175
1.48624
1.48842
1.48494
1.50571
1.50322
1.50579
1.50725
1.50034
1.50335
1.49826
1.51235
1.50107
1.49542
1.48719
1.49562
1.50428
1.50572
1.49447
1.50501
1.49277
1.49666
1.48812
1.48698
1.50023
1.48455
1.48316
1.48456
1.47301
1.46769
1.46756
1.47092
1.46667
1.46856
1.48944
1.47845
1.49298
1.47673
1.48459
1.48044
1.50096
1.48201
1.49479
1.49088
1.4948
1.5174
1.51792
1.52439
1.5083
1.50077
1.5008
1.50808
1.51424
1.52038
1.5328
1.53135
1.52065
1.52961
1.51784
1.51553
1.53172
1.53271
1.52098
1.54661
1.55353
1.53291
1.53108
1.54343
1.5502
1.56541
1.55775
1.53893
1.56149
1.55914
1.54804
1.55493
1.54687
1.55239
1.55757
1.54355
1.5365
1.55323
1.54417
1.52434
1.53196
1.53604
1.53803
1.5315
1.53119
1.54944
1.55356
1.5451
1.52749
1.54204
1.53587
1.54601
1.54004
1.54412
1.54295
1.53983
1.5233
1.52396
1.52568
1.51916
1.52148
1.51291
1.5116
1.51368
1.53563
1.52074
1.52764
1.52123
1.51808
1.50693
1.51185
1.51342
1.50787
1.51848
1.50587
1.50568
1.5106
1.50715
1.50649
1.5231
1.52959
1.52727
1.52432
1.51794
1.52379
1.50435
1.51997
1.51241
1.50712
1.50996
1.52281
1.52034
1.52505
1.51768
1.53171
1.51634
1.53215
1.52583
1.53505
1.52785
1.53012
1.52503
1.52266
1.5231
1.51529
1.50096
1.5034
1.51494
1.5147
1.5153
1.52266
1.51673
1.5212
1.52252
1.50241
1.49679
1.50627
1.5186
1.51149
1.52175
1.55193
1.53141
1.53278
1.54153
1.53948
1.54106
1.52836
1.51069
1.50456
1.51249
1.49808
1.50077
1.48193
1.48986
1.48691
1.48339
1.48537
1.49183
1.48885
1.47881
1.48001
1.49741
1.47311
1.48685
1.48763
1.48162
1.46415
1.45695
1.46383
1.46494
1.47263
1.46707
1.46593
1.46649
1.47643
1.48591
1.47823
1.47195
1.47505
1.47401
1.48929
1.48951
1.48993
1.49689
1.49205
1.48975
1.47594
1.47743
1.50522
1.50486
1.50076
1.50603
1.50913
1.52491
1.5317
1.51342
1.52237
1.53053
1.514
1.50864
1.52215
1.50517
1.49878
1.49853
1.50648
1.50205
1.50129
1.49606
1.49942
1.50953
1.50191
1.49715
1.50791
1.50998
1.5017
1.50633
1.52036
1.53391
1.52534
1.5409
1.53126
1.52384
1.51649
1.515
1.53717
1.53637
1.54271
1.52486
1.54232
1.52408
1.52751
1.53736
1.52462
1.53812
1.55553
1.55179
1.55795
1.54451
1.56108
1.57003
1.56221
1.56617
1.56926
1.57159
1.57247
1.57594
1.56981
1.57464
1.58569
1.59415
1.6119
1.60871
1.61106
1.61631
1.5958
1.59768
1.58377
1.58267
1.58622
1.59811
1.58524
1.57183
1.57038
1.56073
1.57433
1.5626
1.57401
1.58488
1.59399
1.5857
1.58703
1.57712
1.57353
1.56536
1.56302
1.57819
1.57738
1.57369
1.56866
1.56848
1.57003
1.56211
1.5551
1.55297
1.55563
1.55859
1.56822
1.55727
1.55774
1.56647
1.54766
1.54144
1.53298
1.5359
1.54709
1.54354
1.54023
1.54621
1.55559
1.53302
1.53558
1.52317
1.52258
1.53684
1.52809
1.52138
1.53505
1.54625
1.55589
1.53828
1.52598
1.53078
1.52661
1.54938
1.54846
1.55304
1.54139
1.54172
1.54877
1.55288
1.54718
1.5466
1.5633
1.55603
1.55381
1.56029
1.56765
1.54192
1.53919
1.54438
1.54412
1.52986
1.5277
1.53473
1.52907
1.51863
1.51965
1.53489
1.53613
1.54343
1.55762
1.56186
1.56674
1.5672
1.56198
1.54515
1.54928
1.55082
1.55846
1.57204
1.5737
1.58179
1.56692
1.54923
1.55344
1.55556
1.56228
1.54456
1.55583
1.56352
1.55155
1.55432
1.56084
1.57907
1.55909
1.56942
1.5726
1.57071
1.57048
1.559
1.56502
1.57181
1.58365
1.56101
1.56412
1.58063
1.58393
1.57959
1.58304
1.56475
1.56754
1.58087
1.56604
1.57987
1.59598
1.59183
1.60483
1.59586
1.60341
1.59592
1.58823
1.60507
1.59958
1.60778
1.60448
1.60154
1.63168
1.61521
1.61738
1.61663
1.63165
1.62011
1.62298
1.61552
1.59851
1.60166
1.59073
1.59501
1.61455
1.61288
1.60944
1.60929
1.61893
1.62905
1.63672
1.61965
1.61485
1.61589
1.62279
1.61349
1.62104
1.6064
1.60116
1.60912
1.59238
1.59231
1.60529
1.6002
1.58719
1.59054
1.58686
1.58546
1.57566
1.56239
1.56125
1.55373
1.55237
1.5531
1.57511
1.59741
1.60734
1.60365
1.60982
1.60705
1.62703
1.63078
1.59467
1.61424
1.60503
1.58198
1.59583
1.61554
1.59695
1.61233
1.62241
1.61314
1.61266
1.6064
1.59939
1.60175
1.60825
1.6133
1.61638
1.61916
1.64322
1.62769
1.64606
1.63467
1.62375
1.62815
1.64424
1.6327
1.6489
1.63395
1.64589
1.64967
1.6343
1.65395
1.669
1.667
1.67235
1.6827
1.67217
1.66047
1.65979
1.68089
1.69504
1.69799
1.68722
1.69538
1.68089
1.68712
1.69642
1.68407
1.67462
1.67688
1.66134
1.66571
1.6667
1.64474
1.64355
1.64616
1.67092
1.65769
1.65545
1.62659
1.62979
1.64164
1.64901
1.64104
1.66209
1.64463
1.65185
1.65509
1.66178
1.63558
1.66606
1.67418
1.65057
1.65471
1.65295
1.63803
1.66027
1.66337
1.65685
1.64428
1.65775
1.64555
1.64928
1.65489
1.65601
1.64585
1.63953
1.63599
1.63085
1.63199
1.61891
1.63909
1.63641
1.63599
1.62828
1.63432
1.66248
1.65407
1.65671
1.66778
1.65646
1.64755
1.65535
1.65707
1.66136
1.6572
1.66708
1.66084
1.66474
1.68152
1.68811
1.69116
1.67873
1.66871
1.66674
1.67427
1.67456
1.67357
1.66896
1.65986
1.67148
1.6562
1.65372
1.6447
1.64354
1.62758
1.61873
1.62487
1.62009
1.63038
1.62734
1.61654
1.60581
1.60129
1.58151
1.59194
1.59152
1.58618
1.58742
1.61071
1.62444
1.62693
1.62438
1.62793
1.62428
1.61645
1.63683
1.63764
1.61891
1.61376
1.61687
1.63266
1.62477
1.62745
1.62968
1.62092
1.62005
1.61553
1.62875
1.60891
1.60855
1.60598
1.60797
1.62503
1.61918
1.61654
1.61462
1.61178
1.61383
1.60697
1.61192
1.60555
1.59623
1.5996
1.57832
1.57661
1.57596
1.57144
1.58623
1.56152
1.56068
1.56124
1.56557
1.5796
1.56434
1.57716
1.5741
1.58508
1.58355
1.58058
1.58905
1.58905
1.58673
1.58568
1.58488
1.59259
1.59357
1.5833
1.5778
1.58301
1.56459
1.56959
1.58554
1.58809
1.58718
1.58309
1.59854
1.5974
1.59071
1.59078
1.5997
1.60867
1.6017
1.59814
1.59667
1.58819
1.59684
1.60442
1.59511
1.60445
1.58804
1.58842
1.61391
1.60599
1.61065
1.61163
1.60775
1.61245
1.6158
1.62127
1.60723
1.61551
1.61585
1.62792
1.64415
1.63617
1.64537
1.63537
1.63629
1.64334
1.63212
1.63314
1.6501
1.6503
1.64564
1.6336
1.6417
1.64624
1.64023
1.65874
1.66424
1.65761
1.65229
1.6403
1.6319
1.63411
1.62295
1.64846
1.65305
1.64131
1.65454
1.6462
1.65758
1.64552
1.65456
1.6642
1.6468
1.64389
1.64655
1.64263
1.64938
1.63848
1.63619
1.63268
1.63954
1.66249
1.66352
1.64004
1.62166
1.62886
1.63919
1.63334
1.62362
1.63412
1.63021
1.64429
1.62642
1.63668
1.62816
1.62035
1.61474
1.62471
1.59641
1.60866
1.61785
1.62813
1.60172
1.60809
1.62569
1.61591
1.6096
1.60154
1.5995
1.60951
1.59574
1.59352
1.60626
1.61103
1.60403
1.601
1.61243
1.62208
1.61765
1.6124
1.60933
1.60304
1.59691
1.59656
1.59863
1.59786
1.60124
1.60048
1.61021
1.59277
1.59975
1.63397
1.62046
1.61259
1.62005
1.60401
1.61553
1.61183
1.62483
1.6239
1.64068
1.62822
1.63134
1.6168
1.62566
1.62463
1.62527
1.62998
1.6388
1.618
1.62609
1.61209
1.61527
1.61585
1.59959
1.59897
1.59801
1.59287
1.61334
1.6343
1.62407
1.63379
1.63388
1.63299
1.65067
1.64036
1.62202
1.64633
1.64781
1.64038
1.63049
1.6243
1.63723
1.62239
1.62772
1.63367
1.62346
1.63835
1.63188
1.63646
1.6265
1.61899
1.62132
1.63042
1.61271
1.61217
1.62699
1.62334
1.62723
1.59641
1.58577
1.56746
1.57422
1.59891
1.58483
1.58477
1.58527
1.60834
1.61225
1.60469
1.60922
1.6141
1.6115
1.61675
1.61391
1.62789
1.61953
1.62639
1.63512
1.61849
1.62155
1.63316
1.63482
1.60915
1.60478
1.61802
1.61529
1.61782
1.63224
1.64069
1.64823
1.63453
1.63245
1.6386
1.63719
1.61883
1.61237
1.58708
1.5909
1.59752
1.60296
1.61837
1.62255
1.62345
1.63861
1.62603
1.62491
1.6225
1.63886
1.64418
1.63045
1.64212
1.64507
1.64677
1.64632
1.63265
1.63983
1.62716
1.62139
1.64567
1.61203
1.61756
1.63433
1.64443
1.63822
1.62089
1.63485
1.64036
1.64186
1.63515
1.62666
1.65555
1.65156
1.65543
1.64506
1.63863
1.65036
1.66447
1.65113
1.65215
1.66411
1.65953
1.65599
1.6594
1.66464
1.67288
1.67392
1.6756
1.6712
1.67564
1.68484
1.67237
1.67563
1.65524
1.64448
1.6488
1.65836
1.63261
1.64362
1.63445
1.64417
1.64605
1.63899
1.63764
1.63583
1.65079
1.62349
1.62914
1.63577
1.64042
1.63498
1.64942
1.64777
1.66303
1.6705
1.66165
1.65422
1.64715
1.65059
1.63186
1.62751
1.6236
1.64066
1.63454
1.6283
1.63495
1.63981
1.63037
1.63175
1.62199
1.61249
1.60927
1.62368
1.61277
1.61108
1.61901
1.62373
1.62148
1.61559
1.62789
1.61446
1.6255
1.61258
1.60289
1.60517
1.60823
1.60447
1.60618
1.60567
1.58624
1.59292
1.57158
1.57652
1.56948
1.56951
1.57636
1.58529
1.57021
1.56848
1.56956
1.56043
1.56347
1.55724
1.55479
1.55893
1.54919
1.55064
1.55149
1.55484
1.55722
1.55233
1.56035
1.54902
1.55658
1.56176
1.54665
1.54409
1.53749
1.54884
1.53496
1.52647
1.52725
1.53039
1.51851
1.51297
1.51106
1.50811
1.51378
1.51057
1.52334
1.50478
1.51487
1.53765
1.53144
1.52133
1.52051
1.52413
1.52803
1.54298
1.55658
1.55758
1.5522
1.54903
1.54553
1.54602
1.54279
1.54515
1.53763
1.54637
1.55596
1.56913
1.55302
1.55703
1.55905
1.55248
1.56318
1.55981
1.54527
1.56561
1.57457
1.58314
1.58397
1.59621
1.59605
1.58871
1.59649
1.60414
1.58835
1.57956
1.59249
1.59606
1.57301
1.56671
1.56125
1.56285
1.56315
1.57255
1.57238
1.57562
1.59046
1.59371
1.58978
1.5956
1.58089
1.59311
1.58445
1.58498
1.60011
1.59348
1.59375
1.5998
1.61156
1.62276
1.61279
1.60899
1.62645
1.61029
1.61203
1.60418
1.59213
1.58779
1.60059
1.60058
1.60489
1.60322
1.61308
1.63445
1.63055
1.63087
1.64002
1.63822
1.62515
1.62413
1.62086
1.62649
1.62628
1.63717
1.6276
1.61659
1.61826
1.62725
1.6314
1.62021
1.6248
1.62487
1.61457
1.60845
1.59801
1.60708
1.61437
1.64364
1.63589
1.63247
1.61965
1.61573
1.61611
1.61233
1.6141
1.64053
1.63321
1.63786
1.63409
1.63512
1.64235
1.64455
1.65427
1.64687
1.61926
1.63363
1.62396
1.62157
1.62899
1.60445
1.60069
1.59751
1.58949
1.58751
1.58656
1.58751
1.59758
1.59353
1.58931
1.60637
1.58306
1.60176
1.61704
1.6073
1.58545
1.61756
1.61608
1.62433
1.61882
1.62102
1.62433
1.64081
1.61853
1.61075
1.62346
1.60197
1.60918
1.618
1.61544
1.6048
1.61497
1.62022
1.61834
1.62966
1.60777
1.6268
1.62487
1.61324
1.61498
1.60198
1.58841
1.5752
1.60787
1.60202
1.60322
1.59654
1.60034
1.5832
1.58789
1.57948
1.58015
1.58047
1.59052
1.56966
1.56434
1.56614
1.57168
1.56617
1.55155
1.54669
1.56677
1.54116
1.53032
1.53001
1.53834
1.53596
1.53446
1.54019
1.54474
1.55547
1.54131
1.55111
1.54934
1.55453
1.56319
1.56707
1.56181
1.55769
1.56256
1.5634
1.5736
1.57464
1.56579
1.57812
1.59758
1.58502
1.56239
1.55384
1.55952
1.55958
1.57608
1.58764
1.59009
1.59082
1.59332
1.56929
1.57237
1.57517
1.59878
1.61057
1.59874
1.58721
1.58646
1.60494
1.60753
1.57982
1.58115
1.56578
1.55123
1.54296
1.56225
1.56667
1.57342
1.55548
1.55261
1.55478
1.56333
1.55369
1.5639
1.55898
1.56065
1.55948
1.56056
1.55282
1.56047
1.54673
1.54113
1.53443
1.52426
1.54014
1.55023
1.54525
1.54526
1.5527
1.56801
1.55541
1.55965
1.56587
1.5587
1.5447
1.53472
1.55907
1.5537
1.5476
1.54522
1.54054
1.55083
1.56008
1.56399
1.5806
1.56597
1.55921
1.56373
1.57285
1.56405
1.56973
1.55118
1.56517
1.58096
1.57067
1.57
1.57232
1.53246
1.52808
1.53756
1.5447
1.54399
1.53648
1.5409
1.55118
1.54019
1.54176
1.54125
1.55531
1.54416
1.53567
1.54651
1.54117
1.54116
1.54024
1.54809
1.5572
1.56972
1.57674
1.58092
1.5575
1.57152
1.58102
1.5834
1.59539
1.59047
1.59791
1.60852
1.61618
1.62556
1.63433
1.63991
1.63483
1.6306
1.63135
1.62381
1.62653
1.62475
1.62026
1.60166
1.59622
1.59627
1.61873
1.61815
1.62485
1.61486
1.60192
1.61181
1.62228
1.61657
1.61679
1.61797
1.60631
1.60563
1.58249
1.58517
1.57826
1.56908
1.58084
1.58218
1.56333
1.57381
1.57155
1.58059
1.57413
1.56892
1.57916
1.5666
1.55779
1.56317
1.57452
1.5807
1.56245
1.57239
1.5771
1.58315
1.59104
1.57942
1.58265
1.58645
1.57049
1.58158
1.57034
1.58693
1.57686
1.59089
1.60254
1.59898
1.58421
1.61219
1.60106
1.59163
1.58414
1.57956
1.5731
1.57825
1.57549
1.58098
1.56664
1.56682
1.56244
1.55515
1.57078
1.56746
1.55412
1.55891
1.56246
1.56
1.56579
1.56558
1.57828
1.58464
1.57801
1.57123
1.56344
1.57462
1.56619
1.56468
1.56662
1.54824
1.56183
1.55636
1.54041
1.54619
1.54083
1.54762
1.56786
1.57614
1.56919
1.56881
1.5553
1.56364
1.54603
1.53577
1.52656
1.51838
1.52908
1.52675
1.53073
1.53624
1.55372
1.54995
1.54849
1.55892
1.56433
1.551
1.54623
1.54911
1.55011
1.55908
1.55448
1.56275
1.55644
1.55545
1.5641
1.55259
1.55186
1.55601
1.54552
1.55728
1.56138
1.55685
1.56656
1.56527
1.56421
1.56466
1.5636
1.55705
1.56052
1.55538
1.55779
1.57232
1.57962
1.57761
1.55578
1.5542
1.54061
1.55578
1.54931
1.54494
1.5609
1.56695
1.56543
1.55537
1.55398
1.55753
1.54821
1.55489
1.55681
1.54994
1.55818
1.56285
1.55826
1.55289
1.55031
1.53565
1.54393
1.55249
1.5445
1.54817
1.5552
1.56873
1.56671
1.57076
1.57497
1.5737
1.56802
1.55672
1.55617
1.56468
1.56227
1.55666
1.55648
1.55129
1.53254
1.51638
1.5251
1.52151
1.52301
1.53077
1.55448
1.54567
1.54844
1.54647
1.55241
1.57365
1.56423
1.56749
1.56171
1.55476
1.56188
1.56932
1.58173
1.58457
1.59345
1.59153
1.59099
1.58321
1.57083
1.57128
1.57198
1.57847
1.60074
1.60887
1.59606
1.58554
1.57819
1.58503
1.58057
1.56528
1.53785
1.55475
1.55251
1.56486
1.57279
1.55003
1.57496
1.56287
1.56815
1.56784
1.56306
1.55311
1.55338
1.55212
1.54949
1.54151
1.54831
1.54839
1.55381
1.55521
1.55489
1.54275
1.53938
1.54754
1.54931
1.55973
1.55469
1.54852
1.54525
1.55177
1.54671
1.54066
1.53969
1.5269
1.53096
1.53484
1.54084
1.53859
1.5459
1.54273
1.549
1.53923
1.55026
1.5378
1.54235
1.53437
1.53237
1.52398
1.53527
1.54502
1.55216
1.55542
1.55075
1.55629
1.54295
1.52822
1.53768
1.52789
1.53404
1.53764
1.53818
1.53837
1.52687
1.52435
1.52829
1.53716
1.52278
1.54484
1.55067
1.56356
1.55832
1.57348
1.55441
1.55474
1.55519
1.52948
1.54362
1.54158
1.53674
1.5367
1.52327
1.53612
1.536
1.53681
1.53394
1.54795
1.55056
1.5487
1.54147
1.54957
1.54762
1.54493
1.54706
1.55061
1.54064
1.5379
1.52728
1.5381
1.53712
1.56121
1.53395
1.52879
1.53988
1.50784
1.5192
1.51361
1.51274
1.52181
1.50768
1.50196
1.50619
1.49851
1.48762
1.48239
1.48646
1.4794
1.48113
1.47248
1.47852
1.47309
1.46883
1.45869
1.47075
1.4667
1.47258
1.48116
1.47266
1.49255
1.49636
1.48661
1.48008
1.47202
1.47018
1.46489
1.47754
1.48303
1.47834
1.48232
1.48681
1.48581
1.48275
1.49407
1.48837
1.48743
1.50602
1.50047
1.48142
1.48637
1.48329
1.48443
1.48382
1.47911
1.49044
1.48465
1.49091
1.48037
1.48539
1.48318
1.47855
1.46409
1.4624
1.45916
1.48497
1.468
1.47774
1.4687
1.48285
1.47518
1.46437
1.4618
1.45941
1.46807
1.46066
1.46959
1.46196
1.4763
1.46497
1.46887
1.4733
1.47809
1.47764
1.47836
1.48067
1.48056
1.48681
1.49338
1.4967
1.48991
1.49419
1.49199
1.49247
1.49568
1.49143
1.48754
1.49848
1.49566
1.49391
1.50443
1.51316
1.51675
1.53176
1.54209
1.55204
1.54548
1.54806
1.53467
1.55078
1.56679
1.56264
1.57353
1.566
1.56348
1.58189
1.5728
1.56196
1.57033
1.55698
1.55259
1.5629
1.57249
1.56895
1.56752
1.57309
1.56246
1.5651
1.5867
1.57577
1.58972
1.57503
1.57256
1.57439
1.55961
1.56409
1.56003
1.55523
1.54999
1.55555
1.56668
1.57477
1.5834
1.55229
1.57773
1.56725
1.57726
1.58548
1.57848
1.58256
1.58752
1.57287
1.57779
1.57924
1.57126
1.56051
1.55182
1.53957
1.53744
1.52595
1.54241
1.54818
1.5677
1.55303
1.56726
1.5768
1.58263
1.59925
1.60624
1.60751
1.60889
1.62157
1.6217
1.61135
1.61395
1.61865
1.59755
1.59689
1.60427
1.60826
1.59522
1.58901
1.57289
1.57832
1.58752
1.58864
1.57402
1.57597
1.58242
1.56771
1.5645
1.57643
1.56421
1.56917
1.55302
1.53591
1.53586
1.53181
1.53617
1.53669
1.53105
1.52104
1.53597
1.5418
1.52896
1.52516
1.53384
1.523
1.52306
1.51974
1.51119
1.5124
1.51537
1.52006
1.53459
1.52147
1.5389
1.54233
1.5393
1.54904
1.55537
1.56326
1.5609
1.56783
1.55864
1.54937
1.5618
1.54663
1.54947
1.56219
1.56154
1.56371
1.57232
1.56862
1.5717
1.56427
1.57733
1.58166
1.56922
1.59223
1.58042
1.58057
1.58331
1.57496
1.56589
1.55823
1.54694
1.54724
1.54411
1.53858
1.53468
1.54316
1.55202
1.56912
1.56521
1.58692
1.5833
1.58673
1.58886
1.58059
1.57456
1.57778
1.60165
1.6181
1.61391
1.60508
1.5841
1.60035
1.59696
1.59316
1.60012
1.61964
1.61207
1.59798
1.59957
1.59148
1.58288
1.5736
1.58014
1.59237
1.57177
1.5963
1.6076
1.60882
1.60126
1.60671
1.61255
1.61502
1.61297
1.60066
1.60002
1.61752
1.60835
1.61512
1.60809
1.61193
1.62154
1.61897
1.61476
1.61087
1.60119
1.60703
1.58813
1.57971
1.58288
1.5832
1.60245
1.59314
1.60487
1.59322
1.59456
1.60268
1.61339
1.61303
1.62382
1.62407
1.62911
1.64543
1.63707
1.62168
1.64454
1.64548
1.64071
1.63478
1.61261
1.62138
1.62405
1.62169
1.61829
1.62301
1.61557
1.60826
1.58707
1.6053
1.6011
1.60397
1.61635
1.61006
1.60737
1.60719
1.59588
1.60907
1.61005
1.61721
1.62539
1.62571
1.64083
1.6258
1.63478
1.62598
1.63539
1.62469
1.63112
1.62394
1.61953
1.61587
1.63071
1.63462
1.62116
1.63431
1.64186
1.63171
1.63906
1.63942
1.63334
1.62789
1.64131
1.64738
1.6599
1.67463
1.6585
1.64905
1.64294
1.64508
1.6421
1.64328
1.63374
1.64501
1.62295
1.64139
1.64248
1.65611
1.64882
1.65621
1.6604
1.65178
1.64736
1.65667
1.66636
1.66586
1.67009
1.67647
1.67847
1.65696
1.65433
1.6574
1.653
1.65498
1.6741
1.66782
1.67352
1.66085
1.65495
1.64472
1.64058
1.64302
1.6653
1.65628
1.66056
1.64705
1.64871
1.65237
1.63838
1.63251
1.62751
1.61408
1.62812
1.61669
1.63062
1.61234
1.61595
1.61643
1.61364
1.59912
1.58932
1.586
1.59809
1.59898
1.60645
1.59646
1.60166
1.58777
1.57836
1.58635
1.59174
1.60272
1.59533
1.58917
1.5917
1.58006
1.57478
1.59995
1.58417
1.57986
1.58403
1.59038
1.5919
1.61463
1.61224
1.61553
1.63766
1.62322
1.63216
1.63612
1.62724
1.63204
1.62019
1.62088
1.63481
1.6177
1.62947
1.62129
1.63456
1.62981
1.61863
1.62438
1.61596
1.61779
1.61711
1.6237
1.61458
1.60743
1.60962
1.60773
1.63643
1.64157
1.64374
1.64554
1.66087
1.65767
1.66169
1.65242
1.65297
1.6584
1.66214
1.65234
1.65133
1.64815
1.66146
1.66628
1.65715
1.65376
1.65429
1.64891
1.64016
1.62942
1.63783
1.6393
1.64703
1.63563
1.64941
1.67119
1.66491
1.67012
1.67446
1.68557
1.67979
1.6719
1.65097
1.63854
1.65484
1.67436
1.66438
1.68028
1.68191
1.68793
1.68086
1.68219
1.69946
1.70582
1.70077
1.71246
1.73554
1.7545
1.74428
1.739
1.71343
1.72951
1.74248
1.75249
1.7628
1.77247
1.77248
1.77921
1.7542
1.7742
1.77784
1.76459
1.77735
1.77094
1.78523
1.76436
1.76011
1.78495
1.80759
1.80712
1.80727
1.78522
1.78622
1.78979
1.79303
1.80039
1.80225
1.81522
1.82443
1.81023
1.79533
1.80322
1.79294
1.79419
1.79921
1.79848
1.78581
1.75686
1.75973
1.74232
1.74496
1.76276
1.73512
1.72609
1.72996
1.7364
1.75925
1.76774
1.74652
1.7494
1.74418
1.75717
1.74208
1.72884
1.72031
1.73045
1.72803
1.72217
1.73059
1.72466
1.69062
1.70925
1.71153
1.71628
1.71198
1.71742
1.70492
1.69251
1.71503
1.72447
1.72819
1.73174
1.71963
1.72265
1.74359
1.74472
1.74755
1.74608
1.76525
1.75234
1.76315
1.75913
1.76049
1.77454
1.77154
1.76311
1.75232
1.74787
1.74683
1.74508
1.75699
1.73807
1.71225
1.71101
1.73312
1.72987
1.72444
1.72703
1.72719
1.70917
1.71987
1.71504
1.71726
1.71308
1.69472
1.70411
1.70082
1.70772
1.68359
1.67801
1.68232
1.67405
1.67379
1.66824
1.66097
1.6677
1.68209
1.67512
1.67723
1.65941
1.66251
1.66495
1.66473
1.66164
1.64977
1.65295
1.64917
1.64383
1.62895
1.62867
1.65216
1.65399
1.65034
1.63905
1.65465
1.65669
1.64972
1.64659
1.64649
1.67117
1.66733
1.64911
1.66431
1.67537
1.6733
1.66022
1.66448
1.6664
1.64383
1.6504
1.65254
1.66302
1.65049
1.65519
1.63821
1.61428
1.62833
1.61433
1.61105
1.60235
1.59337
1.59674
1.5886
1.60262
1.60804
1.59544
1.59617
1.57072
1.56996
1.5775
1.6053
1.60302
1.59991
1.60895
1.6326
1.60818
1.6137
1.6162
1.61594
1.60854
1.60995
1.60001
1.58984
1.59241
1.57664
1.58684
1.57097
1.57538
1.5705
1.56851
1.55138
1.5626
1.57623
1.57208
1.583
1.58958
1.59744
1.59064
1.58223
1.59379
1.58156
1.60719
1.61821
1.62572
1.63677
1.6275
1.63004
1.62295
1.63283
1.64832
1.65255
1.66448
1.67564
1.6821
1.6678
1.66026
1.66345
1.66809
1.67824
1.68098
1.69193
1.69016
1.68211
1.66749
1.67356
1.69439
1.685
1.67109
1.69164
1.67931
1.68346
1.66702
1.65796
1.65911
1.65061
1.65712
1.65819
1.65648
1.67049
1.67018
1.66867
1.66982
1.66314
1.64954
1.64648
1.6628
1.67013
1.67211
1.64925
1.64086
1.63072
1.64407
1.63547
1.63213
1.64423
1.65734
1.64711
1.65701
1.66902
1.64926
1.66567
1.66947
1.67245
1.66692
1.66217
1.64457
1.66583
1.65911
1.65251
1.65886
1.66216
1.67597
1.67913
1.6792
1.68008
1.66432
1.65002
1.65399
1.64656
1.65149
1.65026
1.64858
1.65459
1.64822
1.64366
1.64081
1.661
1.66494
1.6579
1.66381
1.66839
1.65878
1.66082
1.65904
1.64567
1.63869
1.62029
1.63224
1.63177
1.62824
1.61839
1.61728
1.61753
1.60088
1.60813
1.60634
1.59423
1.5935
1.58169
1.60838
1.60614
1.60685
1.58633
1.57922
1.58663
1.5977
1.598
1.60432
1.63647
1.62773
1.60402
1.60953
1.60114
1.60553
1.59278
1.59292
1.58631
1.60189
1.61352
1.62276
1.63641
1.63571
1.62027
1.62087
1.61996
1.60973
1.60316
1.60954
1.60398
1.59728
1.59197
1.60594
1.59627
1.59995
1.59358
1.5817
1.57868
1.58129
1.5949
1.60581
1.60089
1.59301
1.59058
1.60098
1.61716
1.60469
1.60995
1.61083
1.60945
1.58738
1.57924
1.57805
1.58531
1.62423
1.61944
1.62056
1.62721
1.64135
1.61567
1.62033
1.62005
1.62922
1.63358
1.62301
1.60583
1.61937
1.62904
1.62212
1.63852
1.63559
1.63876
1.6244
1.63075
1.63114
1.6157
1.60365
1.61553
1.60936
1.62243
1.62386
1.60777
1.60563
1.61433
1.62414
1.6304
1.63294
1.62594
1.63112
1.62473
1.6157
1.62523
1.62885
1.62498
1.62792
1.62153
1.6203
1.6295
1.6073
1.60793
1.61021
1.60029
1.60078
1.60251
1.60366
1.59598
1.59205
1.60098
1.59945
1.5969
1.59668
1.6115
1.61648
1.6249
1.60374
1.59538
1.59391
1.59999
1.60437
1.61187
1.61671
1.61728
1.61659
1.59652
1.59742
1.59422
1.61033
1.61714
1.59926
1.59602
1.58455
1.58315
1.5825
1.58226
1.58768
1.58883
1.59172
1.58421
1.57064
1.56036
1.55068
1.54873
1.55149
1.56208
1.54828
1.55735
1.55417
1.55987
1.56615
1.55534
1.56716
1.55105
1.56032
1.563
1.57517
1.57001
1.58199
1.59168
1.60987
1.6074
1.61117
1.61051
1.62723
1.61899
1.61867
1.60288
1.60318
1.60281
1.59766
1.59117
1.56631
1.58217
1.57717
1.56357
1.56703
1.56126
1.56623
1.56876
1.56852
1.56077
1.55721
1.56116
1.55777
1.58318
1.56595
1.55543
1.53934
1.54419
1.53597
1.54406
1.54513
1.53884
1.53715
1.52684
1.55274
1.53203
1.53546
1.53404
1.54368
1.55282
1.5326
1.54213
1.53092
1.54929
1.54743
1.54962
1.55896
1.57077
1.56907
1.58053
1.58747
1.59257
1.59988
1.58634
1.58989
1.57858
1.58201
1.5715
1.57936
1.57157
1.57862
1.58832
1.57698
1.59164
1.5835
1.58284
1.57087
1.56714
1.56319
1.55446
1.56105
1.54875
1.54643
1.55277
1.55715
1.54903
1.53177
1.54379
1.53636
1.52461
1.54117
1.53753
1.54144
1.54292
1.53875
1.5201
1.52596
1.50355
1.51899
1.518
1.53198
1.54773
1.55019
1.55467
1.55973
1.55932
1.56448
1.55576
1.55035
1.54988
1.55286
1.54752
1.54663
1.5501
1.5383
1.53144
1.54703
1.55264
1.55351
1.57158
1.57047
1.56872
1.5668
1.57421
1.57969
1.5864
1.60987
1.60968
1.59311
1.58411
1.5992
1.58817
1.57697
1.591
1.59296
1.5885
1.57887
1.56108
1.56157
1.57923
1.59321
1.5928
1.62277
1.62456
1.61631
1.63006
1.63039
1.63274
1.62923
1.6111
1.61162
1.60975
1.62267
1.61236
1.61484
1.59311
1.60057
1.58904
1.59947
1.59169
1.59137
1.5858
1.59195
1.56419
1.57391
1.55966
1.57276
1.57199
1.57416
1.56123
1.56253
1.55891
1.56708
1.56946
1.57554
1.58105
1.59382
1.58726
1.60032
1.58481
1.5984
1.59291
1.60774
1.59287
1.5887
1.5806
1.58419
1.58598
1.591
1.60299
1.60499
1.59143
1.5945
1.59278
1.59452
1.59134
1.58358
1.58417
1.59221
1.59956
1.60293
1.59454
1.59366
1.58893
1.58101
1.57555
1.58649
1.58594
1.5822
1.57688
1.59011
1.58819
1.57856
1.56826
1.59655
1.59012
1.5703
1.56602
1.5552
1.55508
1.56783
1.57736
1.57898
1.59081
1.57382
1.56671
1.56154
1.56909
1.57563
1.56905
1.56918
1.56803
1.58626
1.58298
1.5959
1.58328
1.58671
1.57553
1.5836
1.58538
1.58385
1.592
1.58019
1.57783
1.58317
1.5692
1.57094
1.56336
1.54996
1.54893
1.54183
1.55336
1.55115
1.57673
1.58389
1.57151
1.5859
1.56642
1.57892
1.56927
1.55209
1.53424
1.5438
1.54914
1.53881
1.53463
1.53134
1.55695
1.53552
1.53903
1.55314
1.54046
1.54543
1.5358
1.53508
1.54582
1.55004
1.53116
1.5388
1.55046
1.54341
1.54756
1.54491
1.55839
1.55147
1.56244
1.56075
1.55007
1.56396
1.59125
1.58374
1.56748
1.56026
1.55159
1.53374
1.54775
1.55145
1.53244
1.54693
1.55498
1.56232
1.56346
1.57635
1.56859
1.55948
1.56668
1.56215
1.5578
1.54595
1.55501
1.55142
1.56087
1.56126
1.55743
1.56193
1.56361
1.56887
1.56403
1.56812
1.56807
1.56107
1.56242
1.54639
1.56232
1.56453
1.55983
1.56214
1.57285
1.57719
1.58198
1.58679
1.57919
1.55333
1.55269
1.5405
1.54102
1.53687
1.53086
1.53079
1.51273
1.51448
1.50553
1.51201
1.51967
1.51918
1.53342
1.53457
1.53114
1.53009
1.52558
1.5233
1.53673
1.5338
1.54092
1.54159
1.54453
1.53958
1.53135
1.54466
1.53411
1.5516
1.55766
1.55277
1.55014
1.52344
1.52846
1.51123
1.52407
1.54254
1.547
1.54824
1.54787
1.54309
1.54799
1.54881
1.55562
1.56189
1.56958
1.54413
1.54673
1.53932
1.54277
1.52334
1.52903
1.5069
1.51984
1.51451
1.51553
1.52263
1.53681
1.548
1.52816
1.52614
1.53778
1.52272
1.54349
1.53517
1.5315
1.53414
1.54469
1.53065
1.53739
1.55414
1.54296
1.55784
1.55428
1.54846
1.56021
1.56351
1.56103
1.56261
1.57244
1.57775
1.56866
1.55206
1.5653
1.56307
1.56018
1.55864
1.56865
1.57563
1.58232
1.56782
1.56486
1.5648
1.56378
1.55381
1.56323
1.56357
1.55255
1.5605
1.54846
1.55645
1.53541
1.52882
1.53669
1.54186
1.54247
1.53006
1.52803
1.5286
1.52749
1.52059
1.5264
1.52573
1.53968
1.53325
1.53283
1.53601
1.53558
1.53483
1.55284
1.55147
1.54457
1.53553
1.53771
1.5489
1.55449
1.54787
1.54266
1.54232
1.55705
1.53203
1.50531
1.50803
1.49756
1.4941
1.49531
1.50577
1.50314
1.50266
1.49662
1.48996
1.47886
1.47834
1.46713
1.48067
1.47993
1.49631
1.49988
1.50369
1.50657
1.49989
1.50977
1.50366
1.49805
1.49456
1.50446
1.50687
1.52388
1.50414
1.50547
1.50473
1.50069
1.53155
1.52225
1.52247
1.51367
1.51447
1.51297
1.50183
1.50404
1.4975
1.49765
1.49404
1.50651
1.48748
1.49009
1.49175
1.49158
1.48772
1.47936
1.47228
1.47296
1.48592
1.48263
1.48329
1.48141
1.4808
1.4698
1.47396
1.46179
1.47247
1.4725
1.46968
1.49139
1.50326
1.48141
1.47291
1.47361
1.47185
1.47145
1.47819
1.4606
1.4616
1.45943
1.46597
1.47896
1.47881
1.49478
1.48488
1.47454
1.4706
1.47526
1.46823
1.46749
1.45985
1.4758
1.48692
1.47931
1.48961
1.47591
1.48093
1.47902
1.46959
1.49008
1.46892
1.46936
1.47475
1.47977
1.47238
1.47157
1.47009
1.45245
1.46027
1.46166
1.46272
1.45629
1.4673
1.46417
1.46474
1.45853
1.45235
1.43976
1.44559
1.45648
1.4602
1.4654
1.45871
1.47586
1.47584
1.4771
1.47374
1.48096
1.48814
1.47414
1.4852
1.48297
1.4706
1.46925
1.4734
1.46681
1.45783
1.45913
1.4585
1.4568
1.44958
1.43921
1.45276
1.45149
1.44377
1.43483
1.43794
1.45022
1.45355
1.45722
1.45171
1.43474
1.44674
1.44979
1.44785
1.45074
1.44987
1.45376
1.45935
1.4639
1.45838
1.44439
1.4326
1.44139
1.43811
1.43114
1.43223
1.44141
1.44624
1.43568
1.44522
1.43954
1.43665
1.42196
1.42555
1.42407
1.41716
1.41735
1.40812
1.42231
1.42417
1.43176
1.43391
1.43337
1.44221
1.44167
1.44463
1.44288
1.42849
1.45037
1.43145
1.43451
1.42865
1.42809
1.42961
1.43114
1.43317
1.4323
1.42576
1.42142
1.41503
1.41164
1.41342
1.42768
1.42786
1.42982
1.42196
1.43096
1.43563
1.44598
1.43945
1.44007
1.43773
1.4283
1.42805
1.43172
1.43006
1.42801
1.43927
1.43692
1.4328
1.44168
1.44463
1.43192
1.44216
1.44632
1.44083
1.45058
1.46231
1.46058
1.45897
1.46703
1.48116
1.46817
1.46049
1.47083
1.45702
1.46047
1.46807
1.46729
1.46003
1.45561
1.45438
1.45167
1.44994
1.43714
1.44833
1.45093
1.46178
1.45118
1.46087
1.44782
1.46346
1.4444
1.45664
1.4666
1.46706
1.46963
1.46335
1.46141
1.46037
1.47756
1.4697
1.47122
1.48308
1.47928
1.48551
1.49141
1.48017
1.48556
1.4849
1.50349
1.49743
1.51744
1.50645
1.50469
1.52108
1.51408
1.50455
1.51054
1.5016
1.50508
1.48652
1.50873
1.50392
1.50116
1.5035
1.49904
1.50548
1.50639
1.51121
1.49184
1.50241
1.50446
1.48391
1.4968
1.50892
1.50132
1.5113
1.50207
1.51616
1.51271
1.50332
1.4981
1.49708
1.50173
1.49901
1.50547
1.51721
1.51191
1.52478
1.52303
1.51375
1.51331
1.52337
1.5318
1.52739
1.50755
1.50698
1.51742
1.51169
1.51147
1.53722
1.53687
1.54637
1.53496
1.53774
1.54292
1.54853
1.53509
1.56004
1.56542
1.55955
1.55734
1.55903
1.55662
1.55485
1.55731
1.56075
1.54851
1.54712
1.55868
1.55938
1.5581
1.55218
1.54113
1.5433
1.53527
1.5372
1.53501
1.53978
1.52411
1.51256
1.52035
1.52608
1.51952
1.52633
1.53252
1.5217
1.51977
1.52098
1.5154
1.52437
1.52523
1.54117
1.54473
1.55259
1.54405
1.55105
1.53566
1.5353
1.5407
1.54819
1.54244
1.55422
1.55232
1.55457
1.5627
1.54917
1.5371
1.54564
1.55674
1.56142
1.54269
1.53995
1.54492
1.5455
1.53914
1.54103
1.53639
1.53854
1.54008
1.54104
1.55515
1.54465
1.53462
1.52558
1.52325
1.53281
1.52906
1.54318
1.5341
1.52385
1.52705
1.53539
1.54347
1.5341
1.53712
1.54503
1.53814
1.54138
1.53558
1.54019
1.533
1.53653
1.53032
1.52798
1.52085
1.5358
1.51545
1.52768
1.51195
1.50812
1.50854
1.50735
1.50761
1.52213
1.53004
1.5371
1.54243
1.53113
1.54036
1.55691
1.53643
1.53749
1.52345
1.53043
1.52877
1.53248
1.52412
1.53648
1.5502
1.54747
1.54906
1.52985
1.52474
1.52908
1.51547
1.50144
1.50913
1.49962
1.49992
1.49069
1.48582
1.47654
1.48524
1.49151
1.50541
1.49237
1.4829
1.48955
1.48479
1.49904
1.48056
1.49595
1.48824
1.478
1.48414
1.48973
1.499
1.49841
1.49972
1.48695
1.49519
1.48355
1.49319
1.50295
1.5077
1.48957
1.48296
1.50275
1.48387
1.48464
1.47953
1.48881
1.49114
1.47869
1.47195
1.47185
1.4686
1.47137
1.47677
1.48361
1.47887
1.49153
1.4816
1.49906
1.48185
1.49074
1.48182
1.47132
1.47551
1.4733
1.47845
1.46023
1.45362
1.46516
1.47076
1.47642
1.46787
1.47025
1.47281
1.47467
1.47658
1.47126
1.46357
1.46284
1.46347
1.46349
1.46843
1.47197
1.46582
1.46112
1.46298
1.46146
1.46519
1.45751
1.47425
1.47107
1.4784
1.47748
1.48628
1.48432
1.47654
1.47324
1.47119
1.47816
1.46409
1.4746
1.46671
1.47182
1.47808
1.4767
1.47598
1.48232
1.47911
1.46794
1.4888
1.4865
1.48908
1.49387
1.48082
1.48067
1.46893
1.46265
1.45811
1.45864
1.47924
1.48001
1.47521
1.48062
1.48174
1.48703
1.48837
1.49132
1.49863
1.50589
1.50148
1.50002
1.48762
1.48927
1.49177
1.48015
1.47496
1.48068
1.46598
1.48103
1.48058
1.47218
1.46068
1.46361
1.47683
1.48824
1.4701
1.47295
1.47967
1.47309
1.48018
1.47739
1.47993
1.47608
1.47394
1.46965
1.47341
1.49621
1.48968
1.48043
1.50041
1.47814
1.48089
1.48222
1.47781
1.47175
1.48087
1.4776
1.46534
1.46273
1.45619
1.45827
1.44767
1.43971
1.43888
1.45034
1.45415
1.43359
1.44387
1.44043
1.44147
1.44614
1.44221
1.44417
1.45433
1.45413
1.46347
1.4558
1.44198
1.44768
1.43149
1.44228
1.45168
1.44867
1.43513
1.44199
1.43887
1.43217
1.43615
1.44264
1.42708
1.45117
1.4592
1.46004
1.44135
1.44039
1.43599
1.43373
1.44047
1.43312
1.43297
1.42102
1.42523
1.42325
1.42592
1.44456
1.45579
1.44781
1.45253
1.45424
1.44399
1.44976
1.45031
1.45127
1.43735
1.4377
1.44868
1.44868
1.44688
1.4499
1.44999
1.45789
1.45609
1.45059
1.44341
1.44147
1.44633
1.45589
1.45153
1.46347
1.46327
1.45531
1.46126
1.4633
1.44803
1.44491
1.44702
1.45139
1.44993
1.44336
1.44527
1.44497
1.44461
1.43873
1.44128
1.44643
1.44075
1.45463
1.4576
1.45598
1.46342
1.45887
1.46536
1.454
1.44542
1.44441
1.4603
1.46859
1.45729
1.45844
1.46502
1.46186
1.47048
1.47591
1.46505
1.47066
1.45842
1.45927
1.46342
1.45692
1.46135
1.45145
1.43629
1.44197
1.45888
1.46368
1.47647
1.46542
1.45913
1.45483
1.46324
1.46174
1.46941
1.46115
1.47266
1.46534
1.4524
1.44944
1.46498
1.44428
1.45347
1.44464
1.44771
1.43322
1.44123
1.44901
1.43987
1.45044
1.43445
1.44473
1.44095
1.44335
1.44976
1.44449
1.44311
1.44791
1.4603
1.45233
1.45074
1.43903
1.44645
1.44058
1.43979
1.43693
1.4336
1.43217
1.43748
1.44289
1.44852
1.45076
1.4483
1.45401
1.45233
1.45709
1.46562
1.45764
1.44853
1.45942
1.46684
1.46235
1.46274
1.45836
1.4603
1.45221
1.46621
1.46627
1.45491
1.46199
1.44543
1.44221
1.45054
1.44233
1.44775
1.45507
1.44456
1.46123
1.45213
1.45602
1.45651
1.45218
1.46119
1.469
1.45767
1.46948
1.47504
1.46354
1.46364
1.47134
1.45509
1.45036
1.45722
1.46247
1.4589
1.46967
1.46461
1.4601
1.45617
1.46739
1.47669
1.48155
1.46867
1.46478
1.47737
1.47259
1.47099
1.47465
1.47635
1.48162
1.5012
1.48422
1.48769
1.49033
1.4865
1.47939
1.4627
1.46057
1.47986
1.48326
1.46894
1.47532
1.47297
1.47394
1.47384
1.47931
1.47545
1.46826
1.47163
1.46822
1.48005
1.47213
1.47128
1.46808
1.46518
1.46319
1.47495
1.46242
1.4528
1.4642
1.46756
1.46694
1.46404
1.4679
1.46279
1.46194
1.46943
1.4579
1.44902
1.45203
1.45164
1.45216
1.4587
1.44731
1.456
1.44632
1.45275
1.45515
1.45689
1.45449
1.45202
1.44352
1.45329
1.45064
1.45833
1.472
1.45221
1.47043
1.45969
1.45658
1.44306
1.44654
1.45655
1.46079
1.45465
1.44358
1.46303
1.43636
1.45063
1.44312
1.43483
1.43341
1.42637
1.43604
1.44397
1.44073
1.43577
1.42999
1.43889
1.44113
1.43872
1.43651
1.43383
1.44261
1.42998
1.42202
1.43061
1.43464
1.43829
1.45234
1.44552
1.44007
1.42317
1.41674
1.43233
1.42121
1.41801
1.42159
1.43316
1.43366
1.43921
1.44313
1.44674
1.44467
1.43481
1.44558
1.44503
1.4444
1.43754
1.43837
1.4479
1.43777
1.44749
1.41717
1.43262
1.41837
1.4158
1.43217
1.41735
1.42418
1.42325
1.42868
1.42499
1.42436
1.42284
1.43667
1.43061
1.42959
1.43608
1.4281
1.4356
1.4461
1.45358
1.45298
1.45907
1.43494
1.45116
1.45943
1.46164
1.45861
1.44732
1.46383
1.45503
1.44966
1.45402
1.45776
1.4647
1.46706
1.46791
1.47272
1.48046
1.47735
1.48181
1.47869
1.4768
1.48555
1.47774
1.47531
1.4722
1.47667
1.47902
1.48016
1.47971
1.47198
1.47475
1.48926
1.4784
1.49137
1.48044
1.48253
1.46953
1.46601
1.45633
1.45951
1.45955
1.46604
1.46682
1.44893
1.45616
1.45279
1.45568
1.45563
1.46028
1.46705
1.46406
1.4619
1.45981
1.457
1.46085
1.46361
1.46077
1.46271
1.46805
1.46705
1.47508
1.46899
1.45922
1.44948
1.44989
1.46055
1.46888
1.46798
1.45676
1.47072
1.46776
1.48582
1.48272
1.48423
1.4811
1.47041
1.47468
1.4698
1.47942
1.47264
1.4789
1.48213
1.49626
1.48661
1.48834
1.48643
1.47801
1.47369
1.45875
1.46909
1.46239
1.47407
1.47029
1.47199
1.4411
1.44565
1.44717
1.43337
1.45386
1.45908
1.46588
1.45504
1.45673
1.4501
1.45513
1.45694
1.45469
1.45529
1.45068
1.44789
1.45771
1.46157
1.47748
1.47196
1.46987
1.47944
1.47969
1.47566
1.47385
1.46325
1.46943
1.45533
1.45955
1.46404
1.46068
1.45368
1.45964
1.46065
1.45951
1.46573
1.47062
1.46072
1.46226
1.46612
1.45915
1.45627
1.46417
1.46806
1.46971
1.47028
1.46234
1.46556
1.46262
1.46217
1.44649
1.45998
1.46554
1.46342
1.44657
1.45395
1.45727
1.45595
1.45797
1.45796
1.45733
1.44465
1.44565
1.4394
1.4436
1.44596
1.45435
1.45129
1.45625
1.45054
1.45784
1.45878
1.45999
1.46741
1.46931
1.47088
1.45769
1.46585
1.45826
1.47633
1.47166
1.46227
1.46528
1.44915
1.45699
1.46677
1.46718
1.46434
1.47528
1.4651
1.45564
1.46243
1.46846
1.45738
1.44678
1.44015
1.44404
1.44855
1.45809
1.45378
1.44396
1.43763
1.47249
1.46038
1.45672
1.44676
1.4651
1.45729
1.46784
1.45785
1.47133
1.46457
1.44726
1.45014
1.44502
1.44734
1.44703
1.45525
1.46495
1.45747
1.45608
1.46897
1.46668
1.45956
1.45019
1.46426
1.46164
1.45445
1.45743
1.46771
1.46192
1.45953
1.46808
1.45399
1.42999
1.43421
1.45378
1.45813
1.45224
1.45897
1.46579
1.45968
1.46206
1.46346
1.46149
1.45858
1.47318
1.48748
1.46153
1.45866
1.47284
1.48815
1.48903
1.4975
1.47301
1.49498
1.49629
1.48565
1.4675
1.47048
1.47654
1.49825
1.49217
1.49069
1.47567
1.47821
1.46894
1.46256
1.46148
1.48197
1.46735
1.47053
1.47903
1.46013
1.46435
1.46211
1.4665
1.44515
1.45735
1.46127
1.45696
1.46333
1.46688
1.4671
1.47339
1.46916
1.46819
1.4738
1.4681
1.47619
1.48436
1.48086
1.46873
1.47713
1.45681
1.47087
1.46448
1.46686
1.46175
1.45654
1.45287
1.47325
1.46801
1.45437
1.47183
1.45731
1.46677
1.47017
1.45142
1.45846
1.45901
1.45924
1.45522
1.45248
1.43889
1.44601
1.44562
1.44477
1.4436
1.45244
1.45004
1.46106
1.48009
1.48806
1.47707
1.48068
1.4863
1.49415
1.4855
1.4883
1.47617
1.49854
1.48582
1.48672
1.49051
1.48449
1.47381
1.49054
1.48121
1.48495
1.48034
1.48078
1.48467
1.49224
1.48242
1.48186
1.47969
1.49094
1.47683
1.46772
1.46874
1.46641
1.46523
1.47313
1.47154
1.47835
1.47765
1.48718
1.4735
1.4716
1.47539
1.45837
1.46131
1.48098
1.4678
1.45779
1.46603
1.46992
1.47362
1.46531
1.48742
1.47476
1.46581
1.47239
1.47115
1.45582
1.46445
1.46207
1.45549
1.46928
1.46845
1.47193
1.46871
1.46579
1.46938
1.44792
1.44608
1.44649
1.45231
1.44438
1.4521
1.44402
1.44186
1.44135
1.44221
1.44696
1.44926
1.44173
1.44007
1.43361
1.4469
1.44236
1.44196
1.44339
1.44894
1.45402
1.45404
1.44846
1.44521
1.45708
1.44132
1.4343
1.43578
1.42868
1.43202
1.43872
1.43391
1.4352
1.42144
1.41552
1.41843
1.41865
1.41841
1.41329
1.41644
1.41965
1.42172
1.42763
1.42979
1.41357
1.42788
1.44916
1.45998
1.45374
1.44859
1.44778
1.4556
1.4413
1.44223
1.4423
1.44502
1.46199
1.45955
1.45858
1.46738
1.45969
1.46153
1.47644
1.46771
1.4775
1.47284
1.47195
1.47128
1.4713
1.45873
1.45319
1.45476
1.45335
1.45009
1.4529
1.45362
1.47764
1.474
1.46335
1.4576
1.46197
1.47172
1.47333
1.47894
1.46689
1.45557
1.47771
1.46895
1.47756
1.46598
1.45711
1.46222
1.47544
1.47986
1.4891
1.48548
1.50254
1.5068
1.50916
1.51805
1.50659
1.50299
1.50354
1.49498
1.49612
1.48004
1.46678
1.47172
1.47228
1.46254
1.46965
1.46653
1.47296
1.48232
1.47536
1.49061
1.48544
1.50108
1.4891
1.49807
1.49529
1.48272
1.46781
1.47146
1.4621
1.48482
1.47881
1.47501
1.48733
1.48309
1.4922
1.47593
1.47652
1.48424
1.48673
1.4798
1.48167
1.48027
1.48728
1.49264
1.5031
1.50365
1.486
1.47763
1.48762
1.47859
1.49502
1.47078
1.48017
1.46397
1.46131
1.45319
1.46578
1.46897
1.48084
1.4858
1.48002
1.50488
1.49455
1.48312
1.49578
1.48301
1.47717
1.47476
1.47938
1.47108
1.47376
1.47468
1.47178
1.4776
1.46748
1.45601
1.45741
1.46605
1.46779
1.47953
1.48596
1.4883
1.48719
1.49123
1.50282
1.50972
1.50831
1.50372
1.50001
1.50698
1.49469
1.48689
1.48096
1.47531
1.48556
1.46773
1.47279
1.48909
1.47641
1.48214
1.47865
1.48031
1.48184
1.48044
1.48218
1.48357
1.48202
1.47537
1.46654
1.4801
1.48417
1.47498
1.47129
1.47722
1.48061
1.48039
1.48184
1.49909
1.47965
1.4916
1.49008
1.4817
1.47687
1.48454
1.48637
1.48161
1.47033
1.46891
1.47628
1.4792
1.49356
1.48401
1.47307
1.48939
1.49248
1.49337
1.49545
1.49403
1.50119
1.48721
1.49
1.47936
1.49709
1.49522
1.50772
1.49402
1.4886
1.49279
1.48854
1.48552
1.48484
1.48417
1.48854
1.49176
1.48787
1.48524
1.4828
1.5014
1.49616
1.50529
1.49852
1.50616
1.49144
1.48819
1.4904
1.4845
1.47722
1.48985
1.49318
1.4965
1.50776
1.50417
1.51468
1.49805
1.48905
1.49242
1.47239
1.47383
1.46577
1.45976
1.45907
1.46762
1.46099
1.47182
1.48893
1.47317
1.4728
1.4682
1.47482
1.46618
1.45983
1.4778
1.46639
1.4562
1.47447
1.46801
1.46266
1.44825
1.4435
1.4459
1.44214
1.43969
1.43169
1.43353
1.44034
1.44026
1.42718
1.43425
1.42643
1.41679
1.41621
1.42041
1.42399
1.43286
1.4289
1.4379
1.43322
1.4223
1.42097
1.43527
1.43404
1.43755
1.43387
1.43319
1.43089
1.43943
1.44665
1.44483
1.43543
1.4293
1.44405
1.44098
1.42953
1.42328
1.431
1.45119
1.43496
1.43232
1.42604
1.42879
1.43229
1.43063
1.42032
1.42276
1.43607
1.42577
1.43319
1.42678
1.42976
1.43084
1.41961
1.42264
1.42849
1.41602
1.43858
1.43557
1.44475
1.45127
1.44859
1.43975
1.44999
1.44381
1.4437
1.44212
1.44608
1.43781
1.43139
1.42988
1.43536
1.42742
1.4309
1.42207
1.42078
1.42543
1.42633
1.42682
1.42083
1.43101
1.4215
1.42388
1.42646
1.43576
1.43913
1.43721
1.44137
1.44312
1.43584
1.43411
1.43894
1.42689
1.4406
1.4457
1.45458
1.45058
1.45058
1.44736
1.44572
1.43762
1.4459
1.45195
1.45248
1.45209
1.45815
1.43606
1.43861
1.4366
1.44195
1.44618
1.43468
1.44147
1.43588
1.43504
1.41038
1.40644
1.41651
1.41072
1.41443
1.41413
1.40926
1.39303
1.40347
1.40494
1.41215
1.41454
1.41333
1.4117
1.41853
1.41008
1.42097
1.42094
1.41953
1.42195
1.41778
1.42004
1.4242
1.41431
1.40715
1.42216
1.41852
1.42178
1.4317
1.4225
1.41466
1.42858
1.42107
1.40627
1.4275
1.41513
1.42284
1.42189
1.41896
1.43004
1.42281
1.42817
1.42936
1.43332
1.43301
1.44716
1.43512
1.43062
1.4338
1.4434
1.44451
1.43841
1.42432
1.4248
1.43393
1.44102
1.43306
1.42506
1.42631
1.42632
1.43342
1.43045
1.42653
1.4382
1.44319
1.44139
1.43635
1.43679
1.42984
1.4342
1.43161
1.4363
1.43209
1.42425
1.42892
1.40394
1.39803
1.41123
1.41713
1.41128
1.41583
1.41847
1.41121
1.41861
1.41616
1.4077
1.40311
1.40474
1.40065
1.39031
1.3962
1.40522
1.40657
1.41145
1.40363
1.41207
1.3976
1.4046
1.41923
1.39637
1.40497
1.4228
1.40983
1.4217
1.41601
1.41325
1.41926
1.40965
1.41834
1.40587
1.41726
1.41484
1.42058
1.41845
1.42018
1.42503
1.41396
1.41685
1.40998
1.42472
1.42313
1.41423
1.42381
1.4067
1.41362
1.40671
1.42463
1.41549
1.41529
1.42283
1.43293
1.43366
1.42465
1.43057
1.41753
1.43201
1.41619
1.42662
1.43265
1.44422
1.44396
1.4457
1.43479
1.43351
1.44906
1.45862
1.46846
1.4667
1.47765
1.4791
1.48262
1.47983
1.47874
1.4774
1.46366
1.48511
1.48383
1.47129
1.46448
1.47368
1.4752
1.47767
1.46866
1.47197
1.47421
1.47726
1.47711
1.4699
1.45044
1.45961
1.45403
1.47246
1.46883
1.47778
1.47342
1.48861
1.47197
1.47557
1.48088
1.50019
1.49625
1.47753
1.48121
1.4697
1.46308
1.45492
1.46651
1.47517
1.4766
1.47113
1.47509
1.48281
1.46819
1.48112
1.47954
1.48353
1.48916
1.49177
1.47947
1.46524
1.4767
1.46845
1.46309
1.46704
1.46041
1.45377
1.45546
1.45116
1.46241
1.44644
1.45017
1.45881
1.44635
1.4404
1.45252
1.46833
1.46007
1.4517
1.4577
1.46222
1.46494
1.44984
1.45712
1.45897
1.44693
1.44306
1.44432
1.44052
1.44111
1.44312
1.44273
1.45406
1.43824
1.45117
1.43502
1.44132
1.45012
1.45377
1.46072
1.44009
1.44554
1.4424
1.45898
1.45235
1.43828
1.44848
1.4478
1.45677
1.45283
1.45526
1.45518
1.4486
1.45683
1.45552
1.44217
1.44282
1.42749
1.44479
1.43365
1.43009
1.43908
1.44562
1.45378
1.44973
1.47428
1.45203
1.46375
1.47088
1.47691
1.48271
1.48116
1.48527
1.46273
1.45488
1.46686
1.45575
1.45887
1.45301
1.45604
1.45155
1.45862
1.46161
1.44827
1.43409
1.44132
1.43344
1.43369
1.43528
1.43682
1.43609
1.43583
1.43064
1.43536
1.44201
1.43401
1.43544
1.43742
1.45168
1.44657
1.45998
1.47125
1.45317
1.4547
1.46509
1.46149
1.46536
1.46467
1.4607
1.46613
1.46698
1.468
1.46161
1.45539
1.46114
1.47374
1.4583
1.45365
1.46756
1.46456
1.47063
1.46724
1.4695
1.47635
1.46531
1.46726
1.47498
1.46811
1.45697
1.45828
1.45618
1.46258
1.46569
1.46667
1.46234
1.47139
1.48351
1.48483
1.48216
1.47278
1.47761
1.48526
1.48172
1.48295
1.49104
1.48453
1.47335
1.48704
1.47133
1.47594
1.48242
1.46544
1.48464
1.4843
1.49188
1.49963
1.48858
1.49181
1.50008
1.50148
1.50141
1.51472
1.51278
1.51151
1.5024
1.50005
1.49217
1.50779
1.5061
1.51116
1.50731
1.50042
1.49077
1.49011
1.49685
1.50378
1.50049
1.4957
1.49965
1.51211
1.50642
1.50397
1.50551
1.50673
1.50621
1.49709
1.5069
1.50309
1.49793
1.50579
1.51606
1.5214
1.51088
1.51648
1.51828
1.51679
1.53372
1.53929
1.5287
1.52385
1.52782
1.52921
1.51584
1.50201
1.50237
1.50653
1.51705
1.5152
1.51271
1.53233
1.5268
1.51671
1.50707
1.51285
1.50001
1.49304
1.50771
1.49967
1.50695
1.52744
1.52383
1.50626
1.51799
1.52295
1.52493
1.5148
1.5152
1.50026
1.51123
1.51196
1.50472
1.5124
1.50781
1.50119
1.49741
1.49956
1.51035
1.51544
1.52996
1.52495
1.51953
1.51526
1.5237
1.52488
1.52416
1.52807
1.51284
1.5054
1.50303
1.5038
1.51676
1.51283
1.51923
1.51826
1.52919
1.51274
1.51473
1.50719
1.51545
1.50523
1.52174
1.51746
1.53003
1.52434
1.53536
1.51744
1.5135
1.51693
1.50941
1.52828
1.5237
1.52622
1.53036
1.52468
1.52818
1.53425
1.53312
1.54073
1.56351
1.55007
1.56012
1.55258
1.55059
1.56627
1.55241
1.55285
1.55459
1.56164
1.55699
1.54451
1.55189
1.55561
1.5402
1.53866
1.51677
1.52959
1.53082
1.54289
1.54514
1.54112
1.55127
1.54599
1.53107
1.5355
1.54242
1.52781
1.52667
1.52837
1.52322
1.51836
1.52233
1.52887
1.51923
1.50642
1.49642
1.51527
1.50033
1.51683
1.5161
1.51149
1.51104
1.51708
1.51036
1.50854
1.50644
1.51638
1.51215
1.50671
1.51471
1.50661
1.50173
1.49354
1.50837
1.51286
1.52634
1.52289
1.5145
1.52123
1.49796
1.48992
1.48854
1.50567
1.50486
1.50889
1.50905
1.51218
1.5243
1.50911
1.53139
1.52527
1.528
1.52878
1.54516
1.53102
1.53423
1.55575
1.55298
1.53782
1.54616
1.55293
1.54888
1.54198
1.54798
1.53391
1.53776
1.53749
1.5373
1.54649
1.54305
1.52678
1.52316
1.5195
1.5324
1.54193
1.52455
1.52867
1.52238
1.52699
1.52484
1.54091
1.5234
1.53992
1.54963
1.53367
1.54035
1.55303
1.54083
1.54095
1.53548
1.5482
1.54358
1.53633
1.55727
1.54642
1.55382
1.56138
1.56105
1.57115
1.56112
1.57568
1.57651
1.60589
1.59375
1.5938
1.59999
1.59735
1.60382
1.60787
1.60045
1.60335
1.60938
1.60401
1.6121
1.63234
1.63476
1.62149
1.61801
1.62163
1.62733
1.60476
1.60581
1.61624
1.60512
1.59773
1.60856
1.59136
1.59553
1.58636
1.57751
1.57505
1.5787
1.57393
1.58689
1.5947
1.61404
1.63013
1.60602
1.60412
1.59086
1.58338
1.58283
1.57601
1.57723
1.58541
1.58157
1.59569
1.60352
1.60651
1.62506
1.61471
1.62254
1.64445
1.64054
1.64626
1.64265
1.65238
1.65804
1.64566
1.63595
1.65377
1.64904
1.65684
1.64174
1.64339
1.63339
1.64387
1.64446
1.65675
1.6651
1.66934
1.68168
1.69354
1.6863
1.69148
1.70597
1.68953
1.69147
1.68914
1.69998
1.68756
1.68083
1.68634
1.7094
1.70858
1.68846
1.68232
1.68052
1.67262
1.66359
1.67918
1.66941
1.66046
1.65627
1.65394
1.64337
1.64443
1.65296
1.65573
1.67177
1.66842
1.66778
1.67933
1.68853
1.69999
1.71405
1.70324
1.70706
1.72706
1.75205
1.75432
1.74041
1.7409
1.73374
1.72353
1.72828
1.73802
1.72501
1.7081
1.71609
1.72153
1.71549
1.71135
1.70894
1.71914
1.73336
1.74564
1.72801
1.71344
1.71176
1.72475
1.71314
1.73627
1.71416
1.72974
1.72935
1.71789
1.72964
1.72693
1.73933
1.74215
1.75238
1.72798
1.73548
1.73383
1.75165
1.7351
1.72446
1.74241
1.75694
1.76732
1.75568
1.74907
1.74315
1.73607
1.75073
1.73372
1.74667
1.75543
1.74639
1.74253
1.73262
1.72165
1.73968
1.72148
1.69955
1.7331
1.73316
1.74791
1.73805
1.72877
1.72137
1.71283
1.71819
1.7322
1.72918
1.72996
1.71776
1.7176
1.7346
1.71694
1.71871
1.73117
1.73254
1.7083
1.71654
1.71878
1.72731
1.72514
1.72369
1.7261
1.73533
1.74323
1.73416
1.73379
1.75567
1.77578
1.76362
1.76144
1.7228
1.70702
1.71286
1.71026
1.68809
1.69138
1.68843
1.69242
1.70058
1.69425
1.70286
1.69074
1.69412
1.69788
1.67843
1.68863
1.67914
1.67855
1.69452
1.69465
1.68417
1.68341
1.67987
1.68282
1.67184
1.67026
1.67359
1.68152
1.67452
1.65662
1.65634
1.64013
1.62558
1.64261
1.64305
1.64118
1.63421
1.64303
1.66137
1.64564
1.6474
1.64936
1.62407
1.62556
1.63024
1.61261
1.62271
1.60923
1.63249
1.6138
1.61494
1.62177
1.60922
1.59774
1.59832
1.60694
1.6152
1.61662
1.62443
1.62342
1.64735
1.6298
1.61891
1.6277
1.63015
1.63394
1.6255
1.61934
1.60011
1.61517
1.62369
1.61888
1.63719
1.64076
1.64002
1.64538
1.63382
1.63313
1.63448
1.6474
1.63909
1.62686
1.6383
1.6511
1.65051
1.63705
1.6483
1.62962
1.64249
1.6236
1.6254
1.64435
1.64513
1.64623
1.6438
1.66186
1.63357
1.63554
1.62613
1.62874
1.62057
1.62518
1.62409
1.63429
1.64325
1.61828
1.63548
1.6358
1.63474
1.63381
1.61085
1.61061
1.61928
1.61406
1.60971
1.61842
1.61417
1.60747
1.59333
1.60227
1.5893
1.59076
1.59802
1.61149
1.63004
1.63102
1.64184
1.63395
1.64967
1.64359
1.63807
1.62635
1.62764
1.64549
1.64048
1.63677
1.63923
1.64409
1.64322
1.63592
1.6316
1.62552
1.63364
1.64019
1.65343
1.64552
1.64853
1.65593
1.64832
1.65802
1.64187
1.66703
1.65544
1.64677
1.64435
1.6548
1.64536
1.65849
1.66443
1.66024
1.66434
1.66006
1.6645
1.66028
1.6955
1.68383
1.6643
1.66827
1.67082
1.68173
1.67907
1.6781
1.66646
1.67773
1.65584
1.63721
1.63277
1.62552
1.6075
1.62146
1.6088
1.62621
1.62392
1.61637
1.6083
1.60777
1.60439
1.61113
1.58761
1.59599
1.58805
1.59196
1.58416
1.59448
1.59054
1.5882
1.58442
1.57584
1.57624
1.57434
1.58551
1.60101
1.60261
1.58622
1.57754
1.58596
1.58101
1.58742
1.60187
1.57993
1.59812
1.58507
1.59741
1.58841
1.58899
1.58859
1.58726
1.60097
1.61334
1.61543
1.61012
1.59829
1.59378
1.58685
1.61216
1.60533
1.60463
1.61174
1.60433
1.59791
1.60719
1.61721
1.61449
1.62479
1.62608
1.59377
1.57875
1.57902
1.5883
1.60541
1.61626
1.60598
1.59193
1.57761
1.58438
1.59124
1.61195
1.59643
1.60259
1.60285
1.61475
1.61374
1.59631
1.58329
1.59473
1.62141
1.61356
1.62509
1.61508
1.60958
1.60655
1.59978
1.63819
1.61195
1.61372
1.61192
1.61729
1.63348
1.62157
1.62442
1.63177
1.61435
1.63136
1.62656
1.60097
1.60545
1.5938
1.60091
1.62388
1.63589
1.61211
1.60965
1.60951
1.61526
1.60935
1.61144
1.60871
1.60653
1.60293
1.59579
1.59243
1.60216
1.60331
1.62096
1.61927
1.63706
1.61654
1.61814
1.59236
1.60616
1.59747
1.61497
1.61004
1.60011
1.62292
1.63278
1.63395
1.64074
1.63929
1.65411
1.6098
1.62154
1.6241
1.61861
1.61979
1.61598
1.60995
1.62202
1.64062
1.63929
1.619
1.63631
1.64262
1.63597
1.63147
1.63385
1.64181
1.64456
1.64377
1.64258
1.63816
1.65696
1.65859
1.65204
1.62466
1.61018
1.61534
1.62881
1.62045
1.63
1.66399
1.65089
1.65759
1.67816
1.65575
1.65654
1.64938
1.63987
1.64881
1.63284
1.6303
1.64398
1.65046
1.63004
1.63609
1.62444
1.63197
1.63828
1.63539
1.64844
1.65368
1.63774
1.63055
1.62667
1.63682
1.6344
1.65487
1.65223
1.6531
1.63187
1.62864
1.62575
1.63122
1.62149
1.61906
1.62948
1.64341
1.65084
1.65736
1.646
1.64098
1.63409
1.63224
1.62458
1.63451
1.61389
1.61652
1.60941
1.61982
1.62849
1.62344
1.61878
1.62499
1.61571
1.62774
1.61994
1.63084
1.63197
1.62549
1.62912
1.60729
1.60278
1.59968
1.62321
1.6305
1.62959
1.62612
1.62304
1.61811
1.62232
1.64315
1.65442
1.62866
1.63798
1.6367
1.62895
1.62233
1.6249
1.62173
1.63069
1.62527
1.60398
1.60138
1.5848
1.58454
1.58878
1.60455
1.59316
1.59764
1.59457
1.59456
1.61296
1.60831
1.60635
1.61412
1.6368
1.61378
1.61186
1.61275
1.60857
1.61074
1.59952
1.61065
1.61622
1.61632
1.62182
1.63937
1.64351
1.63921
1.62508
1.64383
1.62886
1.63256
1.64765
1.65123
1.65035
1.66285
1.65811
1.65742
1.67675
1.68004
1.69295
1.69138
1.70196
1.6839
1.69868
1.67945
1.68144
1.65903
1.66552
1.65848
1.64648
1.65759
1.64814
1.65788
1.67096
1.685
1.66809
1.6776
1.65398
1.64195
1.64497
1.66358
1.63934
1.647
1.65639
1.63764
1.62241
1.60871
1.61643
1.63287
1.62396
1.62131
1.62273
1.6073
1.61462
1.61026
1.59995
1.59904
1.58596
1.60953
1.61585
1.62207
1.62703
1.61622
1.61584
1.62457
1.60332
1.60304
1.60139
1.60842
1.61159
1.61814
1.61112
1.59389
1.60636
1.6205
1.60744
1.6173
1.606
1.6237
1.60863
1.61403
1.61731
1.59847
1.59333
1.61408
1.61259
1.6049
1.6065
1.6063
1.60262
1.59431
1.59596
1.58836
1.58767
1.58824
1.58242
1.59636
1.57816
1.57748
1.56327
1.55965
1.54009
1.54355
1.53952
1.55161
1.5595
1.5477
1.56435
1.57556
1.58574
1.58154
1.57916
1.58282
1.58409
1.59286
1.58508
1.57839
1.58763
1.56724
1.57806
1.56602
1.57115
1.55733
1.55911
1.54841
1.54654
1.5526
1.55804
1.55915
1.55386
1.55061
1.56356
1.54576
1.57224
1.56309
1.56579
1.5691
1.5651
1.55579
1.55306
1.55518
1.5483
1.54728
1.54005
1.53486
1.52664
1.51793
1.53243
1.53158
1.53485
1.53013
1.51988
1.52643
1.52528
1.52511
1.52704
1.51553
1.50358
1.51326
1.50341
1.51323
1.5262
1.52159
1.52605
1.5187
1.51907
1.4979
1.51083
1.49541
1.51012
1.50332
1.51625
1.51937
1.52272
1.52579
1.5254
1.53437
1.53042
1.5427
1.53509
1.53105
1.5332
1.56077
1.56078
1.55207
1.54776
1.56683
1.56851
1.55889
1.55498
1.568
1.56728
1.57507
1.5832
1.58187
1.57834
1.56346
1.54694
1.54303
1.56007
1.57248
1.54442
1.54892
1.54128
1.54285
1.5435
1.54435
1.54649
1.53587
1.54261
1.55299
1.52904
1.5164
1.52856
1.53501
1.528
1.53354
1.53268
1.53679
1.53129
1.53554
1.52403
1.52924
1.53837
1.51557
1.50937
1.52339
1.51362
1.52611
1.51291
1.50948
1.49922
1.50613
1.50273
1.49828
1.51162
1.51951
1.51958
1.51692
1.51945
1.50911
1.50653
1.51948
1.5222
1.53671
1.54637
1.54479
1.53516
1.53526
1.52839
1.54627
1.53903
1.53617
1.52678
1.52838
1.52806
1.52691
1.52638
1.52501
1.52044
1.50713
1.51296
1.49427
1.51075
1.49978
1.4951
1.5075
1.51023
1.50582
1.4941
1.51143
1.49585
1.48816
1.50078
1.49714
1.49462
1.50313
1.50762
1.51023
1.54183
1.55499
1.53361
1.53547
1.53065
1.53185
1.51869
1.5332
1.53051
1.55283
1.54876
1.56309
1.55454
1.54958
1.5572
1.55565
1.54954
1.55361
1.56611
1.54497
1.5441
1.53014
1.52806
1.52763
1.52919
1.53584
1.52848
1.52601
1.54747
1.5658
1.57133
1.56542
1.55479
1.57023
1.55052
1.54087
1.5554
1.54568
1.54389
1.53538
1.54974
1.56256
1.56703
1.54969
1.57911
1.58728
1.57641
1.58712
1.57557
1.57976
1.58514
1.60305
1.61984
1.63405
1.63123
1.63932
1.64109
1.64304
1.65163
1.66376
1.65482
1.64982
1.62918
1.62891
1.64044
1.64672
1.64276
1.6463
1.67018
1.64458
1.66054
1.64482
1.62696
1.64613
1.64427
1.64729
1.63923
1.64934
1.64485
1.63559
1.63464
1.64085
1.64734
1.63629
1.62996
1.61405
1.60752
1.59223
1.59143
1.59156
1.58969
1.5985
1.59124
1.5666
1.576
1.59014
1.58969
1.58469
1.57816
1.5922
1.59206
1.60149
1.60004
1.609
1.60837
1.60217
1.60939
1.61985
1.6118
1.62212
1.6311
1.64233
1.64652
1.64812
1.6673
1.67731
1.66694
1.66964
1.65629
1.66911
1.67918
1.67009
1.6865
1.67603
1.68319
1.71661
1.69436
1.67522
1.66145
1.65787
1.65528
1.67233
1.68517
1.6343
1.64222
1.65531
1.6551
1.66321
1.68114
1.68665
1.67982
1.67888
1.68445
1.68322
1.71226
1.70404
1.69465
1.69665
1.71631
1.70891
1.70471
1.71054
1.69547
1.69939
1.69636
1.69647
1.70863
1.71305
1.6911
1.70358
1.706
1.69127
1.73032
1.70572
1.73782
1.73495
1.72252
1.72769
1.71169
1.69964
1.69776
1.68493
1.68329
1.68723
1.66488
1.66262
1.68591
1.68637
1.68732
1.67397
1.70169
1.69172
1.69922
1.72175
1.69702
1.70152
1.70633
1.70758
1.71895
1.71847
1.68969
1.67975
1.69348
1.68438
1.67654
1.68334
1.68087
1.67239
1.67081
1.65618
1.66202
1.67281
1.65629
1.661
1.6672
1.67568
1.6896
1.68069
1.6777
1.6692
1.67537
1.66537
1.66639
1.66863
1.67502
1.69039
1.6944
1.67263
1.6832
1.67408
1.69787
1.68925
1.69425
1.68686
1.70402
1.6945
1.70156
1.68332
1.68397
1.67146
1.66167
1.64667
1.64001
1.64204
1.67155
1.66816
1.6684
1.69491
1.67009
1.66737
1.6778
1.67572
1.66949
1.66909
1.68333
1.70055
1.71721
1.72422
1.72272
1.71435
1.71722
1.7245
1.73625
1.71196
1.71356
1.7015
1.70916
1.70862
1.70587
1.71856
1.71373
1.71184
1.72534
1.74662
1.73729
1.74896
1.76035
1.75521
1.72301
1.73656
1.73966
1.74773
1.76126
1.76527
1.76909
1.75047
1.74576
1.74962
1.72572
1.72701
1.73158
1.71943
1.71371
1.72604
1.72173
1.71819
1.69206
1.70241
1.71764
1.70223
1.70903
1.70537
1.71732
1.72092
1.72351
1.72746
1.70939
1.71461
1.73103
1.73557
1.73724
1.73235
1.71883
1.72665
1.71129
1.69923
1.69818
1.71245
1.70388
1.69964
1.69159
1.68414
1.6918
1.70089
1.70895
1.69025
1.68352
1.68141
1.68038
1.70092
1.70637
1.68349
1.68854
1.69431
1.70208
1.69593
1.70189
1.66199
1.67075
1.66396
1.66852
1.65812
1.67679
1.66774
1.65371
1.63948
1.64367
1.65689
1.66588
1.66719
1.65928
1.67657
1.67159
1.65806
1.65655
1.64994
1.65245
1.65491
1.66374
1.67479
1.67155
1.66795
1.68438
1.67162
1.67491
1.68048
1.69273
1.6919
1.68914
1.68825
1.6861
1.67178
1.67699
1.67855
1.6986
1.6961
1.70179
1.69873
1.70854
1.7093
1.71806
1.72181
1.7233
1.72211
1.72427
1.71759
1.71768
1.71377
1.71808
1.7129
1.69802
1.72765
1.73145
1.7122
1.70409
1.70127
1.73113
1.71659
1.71442
1.70808
1.71611
1.7276
1.7321
1.75033
1.75836
1.7571
1.72754
1.72829
1.76319
1.73215
1.74285
1.74686
1.74047
1.75614
1.74775
1.76093
1.77109
1.76728
1.75932
1.77409
1.76868
1.76496
1.76213
1.76971
1.76056
1.77633
1.7785
1.76373
1.76693
1.76105
1.76671
1.79199
1.78487
1.80449
1.79938
1.78409
1.77093
1.75279
1.78388
1.78529
1.77948
1.76387
1.74628
1.77508
1.78951
1.79305
1.79149
1.78758
1.79231
1.77967
1.77438
1.77113
1.77061
1.78189
1.79419
1.81548
1.82784
1.8145
1.82564
1.80845
1.81872
1.83054
1.81489
1.80454
1.81499
1.81702
1.85034
1.8233
1.8209
1.81958
1.81391
1.80879
1.79443
1.76992
1.78511
1.78032
1.78283
1.79
1.78375
1.78582
1.78951
1.75214
1.76253
1.74477
1.73233
1.72329
1.7415
1.74334
1.73179
1.72524
1.72699
1.72513
1.74868
1.70661
1.6917
1.69369
1.68993
1.70882
1.70905
1.70569
1.70667
1.70887
1.71539
1.69861
1.72134
1.72516
1.72893
1.73353
1.73559
1.74323
1.73336
1.74119
1.73708
1.70212
1.72181
1.71039
1.711
1.73325
1.75908
1.7322
1.72057
1.71309
1.71729
1.73585
1.71196
1.69864
1.70147
1.72177
1.6951
1.69229
1.6905
1.69323
1.70565
1.68835
1.70476
1.70775
1.70387
1.686
1.698
1.69542
1.70757
1.69844
1.69518
1.69261
1.70748
1.68491
1.69437
1.70412
1.68846
1.69487
1.71485
1.70701
1.70409
1.71173
1.69157
1.68696
1.69289
1.70523
1.72047
1.72886
1.72233
1.74104
1.73367
1.73129
1.72936
1.72817
1.75123
1.72236
1.73431
1.73754
1.71531
1.7043
1.69588
1.71056
1.73298
1.71815
1.72056
1.73607
1.72493
1.73167
1.73385
1.73811
1.73658
1.73231
1.75189
1.744
1.74381
1.75734
1.73069
1.71357
1.71285
1.70112
1.69136
1.69318
1.69136
1.68593
1.69367
1.70032
1.69749
1.68716
1.68952
1.68159
1.67329
1.67941
1.69333
1.66971
1.68317
1.71054
1.68869
1.69026
1.69077
1.71258
1.69361
1.69048
1.69413
1.69694
1.69094
1.6993
1.69693
1.70783
1.7051
1.70613
1.70703
1.69072
1.7073
1.70906
1.70299
1.69605
1.69738
1.71522
1.70717
1.72748
1.72773
1.7632
1.74012
1.73863
1.71947
1.74197
1.75391
1.7529
1.76427
1.77814
1.75802
1.75153
1.75715
1.73644
1.7249
1.73727
1.73872
1.7623
1.75089
1.75087
1.75635
1.76144
1.75755
1.75415
1.74616
1.7409
1.74521
1.74473
1.75901
1.75931
1.73268
1.73266
1.74565
1.73312
1.73063
1.75552
1.76746
1.78251
1.77575
1.7816
1.79673
1.7838
1.77007
1.76138
1.74306
1.73634
1.73483
1.72495
1.71986
1.71636
1.71287
1.72316
1.73556
1.74427
1.74078
1.74043
1.73784
1.73081
1.73603
1.75553
1.75242
1.74667
1.74448
1.75438
1.74498
1.73812
1.7485
1.73054
1.74164
1.74021
1.74451
1.75858
1.75682
1.77542
1.77003
1.77519
1.78926
1.76335
1.74062
1.734
1.71059
1.71801
1.69907
1.72405
1.70737
1.69693
1.7014
1.67367
1.67575
1.67617
1.69895
1.67726
1.67575
1.67808
1.66801
1.65355
1.6548
1.65365
1.64526
1.64849
1.64117
1.64697
1.64099
1.6499
1.65293
1.64264
1.63981
1.64484
1.64765
1.66147
1.64845
1.63535
1.64846
1.6573
1.63119
1.62658
1.62944
1.62113
1.61296
1.60595
1.60844
1.59638
1.61949
1.60138
1.61243
1.60908
1.61384
1.59616
1.59221
1.58127
1.60035
1.59417
1.59675
1.57218
1.56469
1.57193
1.56514
1.57166
1.57472
1.58899
1.59764
1.59868
1.59391
1.58666
1.59807
1.60107
1.62081
1.62928
1.62107
1.59997
1.60929
1.605
1.60359
1.61761
1.62638
1.62639
1.62177
1.62563
1.66265
1.65832
1.65787
1.66809
1.66961
1.67908
1.68666
1.67745
1.66477
1.68287
1.68334
1.68055
1.6763
1.68413
1.67586
1.67156
1.66509
1.6681
1.67406
1.67151
1.66956
1.70285
1.70052
1.72398
1.71113
1.71253
1.72275
1.72757
1.73772
1.7447
1.73245
1.74889
1.73571
1.72494
1.72292
1.7361
1.72208
1.71317
1.70728
1.72753
1.72482
1.72475
1.71682
1.71672
1.71143
1.70569
1.71558
1.69818
1.71091
1.71339
1.72535
1.71651
1.70869
1.70831
1.70695
1.68468
1.6942
1.68475
1.69038
1.69574
1.67821
1.68022
1.67567
1.68683
1.70208
1.69814
1.70745
1.70584
1.70345
1.70618
1.69221
1.69714
1.7051
1.70342
1.69863
1.70663
1.68601
1.69639
1.68412
1.66923
1.66349
1.66779
1.66617
1.64372
1.65356
1.66265
1.66725
1.67388
1.69593
1.68207
1.66378
1.66462
1.67472
1.64732
1.65552
1.66419
1.66497
1.64956
1.65928
1.66865
1.66202
1.68935
1.65912
1.66111
1.67374
1.65419
1.69221
1.6583
1.68333
1.69949
1.68594
1.70958
1.72309
1.71036
1.71692
1.71071
1.7064
1.7045
1.71603
1.68669
1.67989
1.71013
1.70123
1.70631
1.70229
1.70991
1.68013
1.69246
1.70274
1.70118
1.70662
1.69691
1.69275
1.70348
1.71203
1.70108
1.68601
1.69209
1.68071
1.67637
1.66812
1.68811
1.67451
1.66276
1.66128
1.66571
1.67779
1.65857
1.67355
1.65522
1.65835
1.66621
1.65959
1.65326
1.6569
1.6413
1.65202
1.65031
1.63457
1.63979
1.60941
1.61818
1.62229
1.61325
1.62124
1.60958
1.59209
1.59
1.58251
1.59753
1.59515
1.59867
1.61348
1.59951
1.60128
1.61857
1.62075
1.60936
1.61658
1.6261
1.63003
1.61956
1.63149
1.64883
1.63615
1.65089
1.64849
1.63886
1.64469
1.63351
1.64269
1.66417
1.66757
1.65131
1.6366
1.64367
1.63188
1.64707
1.6266
1.61772
1.59587
1.59463
1.6064
1.61511
1.5997
1.61152
1.62327
1.63676
1.65679
1.64881
1.6539
1.63063
1.64499
1.62979
1.62218
1.63005
1.63093
1.64658
1.63681
1.62914
1.61735
1.61728
1.61939
1.60074
1.60585
1.61611
1.62604
1.6367
1.62289
1.61418
1.58613
1.59326
1.57107
1.58503
1.59037
1.58573
1.57788
1.5712
1.59218
1.57124
1.56718
1.57763
1.57834
1.57819
1.59016
1.57208
1.57227
1.57371
1.56849
1.57234
1.57312
1.56234
1.56429
1.55438
1.54261
1.54557
1.55023
1.54502
1.5527
1.53556
1.52935
1.5332
1.54016
1.54787
1.54201
1.5458
1.55342
1.54886
1.54052
1.54457
1.5366
1.52891
1.53936
1.54322
1.53231
1.54177
1.55825
1.54817
1.54237
1.5416
1.54951
1.55254
1.55288
1.5351
1.54095
1.53859
1.54753
1.55452
1.55377
1.56065
1.56992
1.57174
1.56236
1.54824
1.55026
1.55697
1.52664
1.53211
1.5459
1.55335
1.5463
1.54502
1.54968
1.5577
1.54697
1.55023
1.55762
1.56352
1.54479
1.55923
1.56921
1.57368
1.55209
1.55439
1.55539
1.55681
1.54405
1.54863
1.55708
1.54863
1.55555
1.55524
1.5495
1.55996
1.56132
1.563
1.53859
1.53554
1.53725
1.53609
1.53803
1.53089
1.52021
1.5247
1.50933
1.50553
1.53026
1.53114
1.52493
1.49365
1.51111
1.48681
1.48907
1.49366
1.4836
1.49334
1.49302
1.48903
1.49321
1.48663
1.49588
1.48443
1.49041
1.47598
1.47578
1.48132
1.48157
1.48311
1.50833
1.49935
1.50533
1.51146
1.50904
1.49562
1.51027
1.49917
1.51405
1.51247
1.53
1.53483
1.54678
1.51925
1.52167
1.51522
1.51423
1.51669
1.52008
1.52463
1.51849
1.51717
1.51948
1.52299
1.50363
1.50188
1.50613
1.50637
1.52008
1.53912
1.51482
1.52505
1.50271
1.50886
1.51922
1.52339
1.52605
1.51267
1.51177
1.5134
1.52475
1.51964
1.51438
1.50946
1.50582
1.50605
1.50226
1.50385
1.49668
1.49967
1.50148
1.50928
1.49366
1.50148
1.48314
1.48904
1.49361
1.50646
1.4872
1.49737
1.48828
1.50083
1.50752
1.50966
1.50404
1.50376
1.48998
1.49396
1.50184
1.50739
1.50801
1.49527
1.51525
1.51391
1.52487
1.51422
1.51225
1.52454
1.52305
1.5374
1.53446
1.50657
1.52154
1.52347
1.51713
1.51995
1.52156
1.50877
1.51804
1.51935
1.51066
1.50338
1.51638
1.51043
1.49697
1.49584
1.51006
1.51458
1.51218
1.49566
1.50573
1.50135
1.49782
1.49147
1.48306
1.50642
1.49423
1.49436
1.50223
1.49684
1.51182
1.50068
1.50642
1.50551
1.50609
1.51417
1.52093
1.51849
1.5271
1.51152
1.50775
1.494
1.51163
1.52058
1.52664
1.53056
1.52352
1.53266
1.53164
1.52999
1.53224
1.54582
1.52921
1.52242
1.52527
1.55014
1.54158
1.53119
1.55215
1.55325
1.55807
1.58757
1.57508
1.57254
1.55424
1.55587
1.56078
1.56346
1.56879
1.58278
1.5573
1.56086
1.56366
1.56154
1.54897
1.56113
1.5277
1.53346
1.53974
1.54074
1.5381
1.54012
1.53892
1.53782
1.533
1.53443
1.53833
1.54155
1.5318
1.53457
1.54272
1.54191
1.53664
1.54302
1.56296
1.56744
1.55858
1.56502
1.53919
1.5438
1.54453
1.53783
1.53745
1.54303
1.54755
1.52849
1.53412
1.51524
1.5077
1.52424
1.51652
1.5234
1.52504
1.52117
1.53513
1.53061
1.52678
1.52333
1.53051
1.53577
1.53477
1.53577
1.54078
1.52299
1.53665
1.52842
1.52399
1.52665
1.52601
1.51564
1.51398
1.52294
1.52897
1.51967
1.50409
1.49022
1.4993
1.50072
1.51389
1.52571
1.52005
1.54065
1.52616
1.53409
1.53444
1.51251
1.52299
1.50067
1.50267
1.50543
1.49168
1.50782
1.52225
1.52221
1.51621
1.52241
1.52579
1.5229
1.5318
1.52109
1.52394
1.52711
1.5267
1.50956
1.50432
1.50241
1.49489
1.51679
1.51288
1.5182
1.51564
1.5008
1.51113
1.53115
1.55133
1.55005
1.56121
1.55016
1.56844
1.54985
1.54612
1.55478
1.55997
1.56903
1.57548
1.55783
1.56992
1.56036
1.55667
1.57133
1.56602
1.55966
1.56602
1.55938
1.56155
1.5571
1.54015
1.53411
1.54685
1.55331
1.54604
1.54024
1.5469
1.53641
1.54118
1.55069
1.56893
1.5669
1.54451
1.53126
1.55153
1.55211
1.53168
1.54434
1.56401
1.54659
1.53123
1.55043
1.55748
1.56839
1.57097
1.56694
1.56584
1.56598
1.55362
1.58205
1.57989
1.56574
1.57569
1.59164
1.59436
1.62973
1.61674
1.63987
1.60261
1.61593
1.62738
1.62922
1.63477
1.61177
1.59188
1.59225
1.59031
1.58921
1.60302
1.58826
1.5963
1.60167
1.58399
1.59559
1.59447
1.58426
1.57888
1.57068
1.57597
1.56912
1.56361
1.57959
1.55332
1.56019
1.55819
1.58284
1.57387
1.56352
1.58249
1.57413
1.56763
1.56862
1.55974
1.56756
1.55301
1.53842
1.53683
1.525
1.52859
1.54386
1.54162
1.54006
1.53699
1.52389
1.51664
1.51287
1.51833
1.52524
1.52357
1.52631
1.52978
1.52599
1.5248
1.53122
1.52931
1.52872
1.53225
1.53422
1.5281
1.51766
1.54584
1.53078
1.54294
1.52033
1.5323
1.54382
1.53796
1.52831
1.5389
1.53198
1.54865
1.5353
1.53164
1.54805
1.54192
1.5422
1.55777
1.56353
1.55423
1.54711
1.54609
1.54119
1.55558
1.54405
1.55354
1.54553
1.54093
1.52837
1.53372
1.52504
1.52426
1.52734
1.54544
1.53372
1.53514
1.53824
1.54879
1.53848
1.52978
1.55851
1.54442
1.53884
1.55809
1.56549
1.56407
1.5587
1.56491
1.57365
1.56675
1.56229
1.5564
1.57549
1.56494
1.57181
1.56239
1.56756
1.56368
1.57759
1.56606
1.56399
1.56221
1.55303
1.56079
1.56914
1.57474
1.575
1.56739
1.57049
1.54951
1.54457
1.53859
1.53115
1.52828
1.53297
1.523
1.53354
1.54052
1.54575
1.55808
1.55289
1.55532
1.5589
1.55557
1.53345
1.54257
1.55996
1.53462
1.53419
1.53278
1.53376
1.53226
1.52693
1.52623
1.52665
1.51513
1.53427
1.52446
1.51226
1.52352
1.53287
1.53855
1.53481
1.5523
1.53059
1.54244
1.54828
1.52391
1.54024
1.53696
1.54222
1.53675
1.53967
1.53811
1.53639
1.53722
1.53534
1.55255
1.5439
1.54505
1.54527
1.54158
1.55464
1.55003
1.55747
1.55114
1.55995
1.55948
1.56186
1.55121
1.55442
1.54648
1.54878
1.56438
1.56511
1.57942
1.58871
1.57405
1.5862
1.58571
1.57617
1.58393
1.60302
1.58216
1.58669
1.58551
1.59286
1.58505
1.59639
1.59337
1.58273
1.5876
1.58609
1.57494
1.5713
1.57589
1.57136
1.57684
1.58478
1.5917
1.60209
1.61129
1.60591
1.60636
1.63151
1.62753
1.6309
1.61074
1.60013
1.59391
1.59964
1.6108
1.61143
1.61656
1.61218
1.61332
1.60126
1.59757
1.57882
1.58416
1.59301
1.59191
1.59954
1.61569
1.62542
1.62305
1.60843
1.59663
1.59319
1.60156
1.60521
1.60211
1.59505
1.59148
1.5713
1.58356
1.5729
1.57849
1.57958
1.5824
1.5942
1.58837
1.57737
1.57806
1.57648
1.56712
1.568
1.56379
1.55801
1.55244
1.55903
1.55784
1.56459
1.55834
1.55082
1.55999
1.564
1.54834
1.54133
1.55717
1.56255
1.55035
1.55675
1.5608
1.5602
1.56585
1.54417
1.54923
1.5468
1.56399
1.54667
1.54597
1.53597
1.53835
1.5456
1.52997
1.53813
1.5355
1.54073
1.53715
1.53866
1.54506
1.54503
1.57095
1.54221
1.55215
1.57703
1.56408
1.57468
1.55728
1.56217
1.5727
1.58584
1.60488
1.57214
1.59047
1.59651
1.60687
1.60001
1.59721
1.59601
1.61833
1.61793
1.63213
1.62867
1.63273
1.64056
1.6335
1.63422
1.64239
1.66502
1.65207
1.64962
1.6456
1.65554
1.63626
1.63481
1.62758
1.62735
1.6409
1.63272
1.63283
1.6259
1.6141
1.611
1.62538
1.62354
1.64111
1.65078
1.65003
1.6466
1.64971
1.65001
1.64043
1.62572
1.62834
1.6325
1.62279
1.61567
1.62417
1.6633
1.66426
1.65308
1.63941
1.65785
1.65711
1.63821
1.64785
1.64909
1.64925
1.65005
1.65049
1.62582
1.63051
1.6208
1.61927
1.6395
1.6336
1.63456
1.63411
1.65742
1.66452
1.66139
1.65937
1.66273
1.67029
1.66345
1.6534
1.67093
1.66786
1.67669
1.67059
1.66896
1.67207
1.67873
1.67131
1.68292
1.68946
1.69622
1.69397
1.69285
1.7001
1.66952
1.68273
1.66698
1.64408
1.64687
1.65339
1.64312
1.67134
1.66832
1.6586
1.66999
1.67685
1.67004
1.68049
1.6643
1.67244
1.65124
1.66734
1.65654
1.65976
1.66512
1.64973
1.65537
1.65704
1.65485
1.6649
1.66012
1.67412
1.67068
1.66478
1.66886
1.66519
1.66868
1.66473
1.65592
1.68057
1.66277
1.65915
1.65043
1.6515
1.65723
1.63473
1.63565
1.6336
1.61334
1.60504
1.61172
1.61382
1.59995
1.59926
1.61115
1.61013
1.60111
1.59792
1.59531
1.60886
1.59451
1.58763
1.58853
1.58732
1.58072
1.59096
1.59699
1.57236
1.57363
1.56032
1.57477
1.57108
1.58034
1.59113
1.58256
1.58597
1.567
1.56415
1.55552
1.54845
1.55587
1.54027
1.52947
1.54308
1.55075
1.5534
1.56374
1.5737
1.57313
1.56434
1.57159
1.55473
1.56334
1.56248
1.56688
1.57123
1.57456
1.57143
1.57602
1.57732
1.56903
1.58202
1.56732
1.56136
1.55352
1.56404
1.55692
1.56153
1.57564
1.55874
1.55517
1.54791
1.5792
1.59038
1.58358
1.58167
1.57447
1.57704
1.55757
1.55981
1.56217
1.57282
1.57865
1.56621
1.5699
1.56796
1.55947
1.57915
1.58186
1.58242
1.56292
1.57153
1.56917
1.57546
1.57777
1.58198
1.57716
1.56311
1.57429
1.5835
1.57341
1.57187
1.57825
1.59309
1.58675
1.58194
1.59967
1.60274
1.60524
1.59357
1.5852
1.59571
1.59218
1.60331
1.61411
1.593
1.58863
1.60241
1.60023
1.57602
1.57733
1.56096
1.55186
1.56205
1.56011
1.56835
1.57102
1.58095
1.58444
1.57674
1.58087
1.56608
1.55945
1.57466
1.55929
1.55362
1.54526
1.54586
1.53842
1.55012
1.52769
1.54262
1.53649
1.53312
1.54503
1.53895
1.55427
1.57983
1.56146
1.57671
1.58173
1.58233
1.57647
1.56282
1.5608
1.56427
1.57751
1.58594
1.56994
1.56005
1.57056
1.57765
1.58185
1.55806
1.55313
1.55745
1.54433
1.5468
1.54096
1.55515
1.545
1.54565
1.54559
1.55496
1.55997
1.56476
1.55337
1.55463
1.55389
1.54882
1.54841
1.56676
1.56899
1.59297
1.57047
1.57232
1.55284
1.56337
1.53998
1.55398
1.54526
1.54248
1.56127
1.57287
1.56912
1.58283
1.59782
1.59454
1.60312
1.60553
1.59347
1.57675
1.59484
1.58279
1.59036
1.60971
1.57687
1.59196
1.57542
1.56471
1.56288
1.57945
1.58061
1.57732
1.57291
1.57335
1.57552
1.56914
1.56107
1.57216
1.57426
1.57225
1.57806
1.58007
1.56929
1.5737
1.55808
1.57458
1.55906
1.5621
1.56157
1.55498
1.54704
1.55443
1.56565
1.58095
1.58698
1.60928
1.6133
1.60962
1.60565
1.61832
1.61637
1.61683
1.61958
1.62853
1.64125
1.61825
1.62331
1.62964
1.62902
1.61098
1.61655
1.63967
1.61866
1.64027
1.61556
1.61797
1.63333
1.62032
1.64747
1.65043
1.64392
1.6508
1.66103
1.65191
1.665
1.67487
1.66167
1.65253
1.63589
1.62651
1.62679
1.61816
1.61602
1.63706
1.64876
1.63792
1.63717
1.62158
1.61892
1.62017
1.60669
1.62207
1.61694
1.61006
1.59156
1.60968
1.61398
1.61837
1.6247
1.63113
1.60998
1.62085
1.63214
1.63824
1.64394
1.64104
1.6578
1.65125
1.63123
1.64621
1.64808
1.64052
1.63634
1.64046
1.64998
1.64254
1.62675
1.62172
1.6167
1.63001
1.63534
1.64434
1.63611
1.64631
1.66643
1.65299
1.64435
1.63677
1.63245
1.63479
1.63679
1.62739
1.63052
1.64602
1.65171
1.64774
1.63116
1.65096
1.63549
1.63382
1.62217
1.62302
1.61982
1.61248
1.61975
1.62369
1.6039
1.61395
1.6008
1.60197
1.61048
1.61306
1.60962
1.59214
1.60161
1.60454
1.6177
1.62773
1.60761
1.59945
1.58569
1.59862
1.59655
1.58853
1.59036
1.59654
1.59555
1.60038
1.61314
1.62629
1.61976
1.61882
1.61964
1.62672
1.60946
1.61488
1.60856
1.61334
1.63054
1.62174
1.6305
1.63562
1.63543
1.64095
1.62477
1.65267
1.64277
1.64202
1.6295
1.64825
1.65973
1.65684
1.66519
1.64869
1.64673
1.65502
1.66872
1.65148
1.6526
1.65454
1.66209
1.64951
1.64358
1.63888
1.63872
1.63106
1.63247
1.62652
1.63772
1.62641
1.62217
1.6232
1.63466
1.63887
1.64762
1.6307
1.61695
1.62469
1.62651
1.62605
1.6135
1.60176
1.60879
1.61491
1.61029
1.60985
1.62741
1.61991
1.62619
1.60727
1.61652
1.6107
1.62295
1.6102
1.62251
1.62033
1.63067
1.61987
1.62865
1.62619
1.60414
1.60685
1.60718
1.60549
1.60166
1.61282
1.60769
1.59779
1.60229
1.59546
1.60107
1.60605
1.60857
1.60769
1.58805
1.56993
1.59043
1.58054
1.59994
1.59468
1.58155
1.58067
1.5922
1.57935
1.58558
1.59495
1.58924
1.58786
1.58228
1.59191
1.59457
1.6014
1.61839
1.61921
1.60632
1.60659
1.61641
1.61846
1.60962
1.60266
1.60217
1.60346
1.6019
1.59779
1.61168
1.61978
1.62088
1.61927
1.61713
1.61972
1.63176
1.6245
1.63401
1.63196
1.63657
1.63593
1.64906
1.63273
1.64112
1.63506
1.62391
1.62971
1.61981
1.64755
1.63543
1.64453
1.63882
1.64198
1.63261
1.63199
1.63672
1.64753
1.64903
1.63551
1.6303
1.63821
1.64434
1.64768
1.6392
1.6383
1.62859
1.61807
1.61471
1.61841
1.61112
1.61118
1.62318
1.62382
1.6246
1.61336
1.59237
1.59927
1.60266
1.61014
1.60064
1.62184
1.63507
1.62161
1.62354
1.62481
1.6347
1.62104
1.59872
1.59643
1.61495
1.62402
1.64212
1.63831
1.64497
1.62841
1.64025
1.64903
1.65144
1.63953
1.64528
1.61787
1.63272
1.6022
1.63878
1.63613
1.6268
1.62663
1.62495
1.60032
1.61417
1.61973
1.62027
1.61267
1.61234
1.61387
1.60556
1.61445
1.61405
1.62612
1.62194
1.64755
1.66364
1.65219
1.64347
1.63079
1.64312
1.63553
1.64029
1.63278
1.64533
1.65656
1.65287
1.63888
1.64772
1.64197
1.64925
1.64869
1.62291
1.6236
1.60158
1.60529
1.60821
1.60958
1.58584
1.58759
1.59861
1.5999
1.58586
1.59983
1.60883
1.60386
1.61012
1.59778
1.60274
1.60595
1.6088
1.59898
1.59508
1.59191
1.59021
1.59881
1.59906
1.61607
1.61611
1.58902
1.596
1.59912
1.60018
1.60605
1.60473
1.60145
1.59745
1.60707
1.62789
1.62305
1.60854
1.60829
1.62867
1.62328
1.61986
1.62962
1.63769
1.6306
1.63438
1.62155
1.61322
1.60518
1.6052
1.60528
1.59153
1.58828
1.59432
1.59247
1.5847
1.57857
1.58974
1.61561
1.60531
1.61263
1.58848
1.60328
1.59121
1.58998
1.60329
1.60065
1.60592
1.60226
1.58956
1.59591
1.60069
1.57571
1.58402
1.58866
1.58252
1.58493
1.5693
1.57763
1.57364
1.56846
1.56424
1.56512
1.55648
1.55945
1.57411
1.56867
1.57496
1.58014
1.56263
1.57484
1.57392
1.56119
1.58131
1.57444
1.57779
1.58825
1.5705
1.57538
1.5768
1.57658
1.55697
1.57777
1.58785
1.60194
1.58874
1.59846
1.61648
1.60353
1.6255
1.59318
1.59827
1.59425
1.5824
1.58534
1.56351
1.56882
1.56284
1.56088
1.55119
1.56236
1.56265
1.55699
1.55968
1.54922
1.5627
1.57346
1.56984
1.58524
1.5796
1.5814
1.57376
1.58281
1.59013
1.60226
1.6211
1.5906
1.57991
1.58426
1.60338
1.59992
1.59818
1.6029
1.598
1.60994
1.59748
1.61941
1.63254
1.6266
1.62228
1.62899
1.60317
1.60985
1.60947
1.62627
1.62378
1.6191
1.62946
1.6178
1.61851
1.61055
1.59933
1.58962
1.59767
1.60297
1.59631
1.60615
1.61475
1.60746
1.61582
1.6184
1.62078
1.61602
1.61983
1.62673
1.60109
1.60812
1.62829
1.61873
1.64619
1.61773
1.64277
1.63612
1.66533
1.66207
1.66369
1.6607
1.66012
1.66689
1.64569
1.67705
1.67502
1.65563
1.66919
1.67366
1.64852
1.65925
1.63097
1.65438
1.65763
1.65477
1.6376
1.65602
1.63364
1.63016
1.64738
1.64621
1.64015
1.63217
1.63686
1.62533
1.63168
1.63425
1.6332
1.64458
1.65798
1.64378
1.6651
1.65823
1.6525
1.65882
1.63604
1.63228
1.64482
1.66037
1.64518
1.65079
1.65817
1.65386
1.66747
1.66337
1.67529
1.67471
1.66209
1.65009
1.66836
1.65639
1.66161
1.65986
1.67002
1.6691
1.65534
1.64632
1.63697
1.6395
1.6284
1.64082
1.6173
1.63716
1.63455
1.64283
1.64177
1.63385
1.64266
1.6231
1.64606
1.64378
1.6434
1.64816
1.64891
1.67618
1.66824
1.68199
1.67843
1.66828
1.65619
1.67311
1.66728
1.69142
1.68604
1.6938
1.67365
1.66438
1.68769
1.69254
1.68777
1.67014
1.66928
1.66665
1.68778
1.68124
1.65421
1.65387
1.66648
1.6714
1.66648
1.68159
1.63852
1.64556
1.6402
1.66073
1.64411
1.64473
1.66128
1.652
1.66494
1.66222
1.64977
1.65319
1.65908
1.63422
1.63046
1.64243
1.61879
1.64155
1.61904
1.61346
1.60582
1.59865
1.60204
1.61819
1.60521
1.61924
1.6083
1.60121
1.60751
1.59893
1.59572
1.59606
1.60351
1.59102
1.56712
1.5805
1.57217
1.58543
1.58863
1.59117
1.61966
1.60759
1.58454
1.60044
1.59892
1.59265
1.58314
1.58262
1.59104
1.58139
1.5626
1.56428
1.56631
1.55809
1.56553
1.57045
1.58111
1.59097
1.57365
1.59026
1.58878
1.58208
1.58561
1.58673
1.59495
1.58955
1.57783
1.57189
1.57116
1.59391
1.60825
1.60799
1.60221
1.62606
1.62296
1.64086
1.64942
1.64264
1.64204
1.64442
1.62849
1.64208
1.64508
1.64744
1.65757
1.65625
1.66897
1.67677
1.67623
1.69315
1.68897
1.68475
1.68436
1.68646
1.65679
1.66862
1.66466
1.6561
1.67593
1.65948
1.67201
1.67743
1.67631
1.67036
1.67487
1.64288
1.65136
1.66134
1.68449
1.69564
1.6918
1.69356
1.70519
1.69818
1.68532
1.66303
1.66601
1.66137
1.6525
1.6371
1.6529
1.67171
1.65745
1.6777
1.68992
1.6833
1.68526
1.69816
1.68697
1.69756
1.71452
1.70927
1.7294
1.73036
1.72639
1.72416
1.71669
1.71614
1.73283
1.71901
1.72951
1.72711
1.72666
1.72646
1.72263
1.74736
1.75733
1.76506
1.78353
1.76219
1.78226
1.78178
1.78378
1.79659
1.78124
1.78495
1.79129
1.7815
1.78085
1.79328
1.79923
1.79343
1.78299
1.78036
1.77932
1.76935
1.76663
1.76698
1.75215
1.74329
1.7504
1.75578
1.75951
1.75033
1.75306
1.74183
1.73728
1.73696
1.75331
1.73595
1.72797
1.73053
1.73694
1.72398
1.71984
1.72254
1.704
1.71616
1.7083
1.7322
1.72739
1.72264
1.71677
1.70409
1.69614
1.68808
1.67524
1.6798
1.68908
1.69529
1.69318
1.68781
1.69633
1.67654
1.68935
1.72103
1.73096
1.73814
1.72984
1.71496
1.7187
1.73701
1.71258
1.71842
1.70347
1.71329
1.71479
1.69479
1.6893
1.69546
1.68787
1.69959
1.71081
1.70228
1.70965
1.70249
1.68477
1.68761
1.69434
1.67053
1.66447
1.6755
1.67623
1.66728
1.66706
1.66407
1.67709
1.68069
1.68723
1.67085
1.68102
1.68506
1.698
1.70753
1.71409
1.7235
1.72817
1.7376
1.73317
1.7295
1.74441
1.74875
1.75555
1.75531
1.75319
1.77745
1.77776
1.78343
1.78581
1.79185
1.7864
1.80177
1.8218
1.82896
1.8134
1.81444
1.80996
1.83358
1.83179
1.8244
1.82865
1.80917
1.8081
1.78088
1.78673
1.78293
1.77185
1.77813
1.76511
1.76631
1.75665
1.76527
1.77605
1.755
1.76425
1.75396
1.75786
1.73453
1.73623
1.74385
1.75503
1.74853
1.73426
1.72858
1.74224
1.75274
1.76545
1.74717
1.74574
1.72831
1.72986
1.73917
1.75504
1.74802
1.74223
1.74442
1.75722
1.76345
1.77586
1.7523
1.73281
1.74515
1.73937
1.73796
1.72371
1.74019
1.73476
1.72115
1.7331
1.75561
1.75012
1.75892
1.77941
1.7662
1.78456
1.76821
1.78006
1.77565
1.78173
1.78439
1.76831
1.75999
1.76372
1.7607
1.75662
1.75456
1.72564
1.71305
1.7036
1.69507
1.69563
1.69138
1.69969
1.69507
1.70576
1.67834
1.69476
1.67762
1.68252
1.68237
1.69882
1.68038
1.69959
1.71321
1.71539
1.72257
1.71603
1.7007
1.72202
1.7062
1.71305
1.72195
1.7352
1.72659
1.74236
1.75178
1.74156
1.74392
1.73319
1.71716
1.70596
1.71642
1.69459
1.68162
1.70932
1.7408
1.72555
1.73617
1.73059
1.711
1.70736
1.7177
1.72294
1.70001
1.71552
1.71583
1.71681
1.72865
1.73541
1.71357
1.72942
1.72534
1.71949
1.72565
1.73253
1.72919
1.71417
1.72188
1.72358
1.74834
1.74583
1.76517
1.75156
1.74665
1.74886
1.76767
1.75998
1.779
1.74929
1.74442
1.75072
1.75434
1.75522
1.74413
1.73614
1.75691
1.7414
1.75404
1.75127
1.74917
1.75751
1.75346
1.73686
1.74438
1.73145
1.73224
1.75075
1.75084
1.7389
1.73276
1.73729
1.7423
1.72709
1.71512
1.72105
1.72071
1.72613
1.73862
1.74104
1.7315
1.74252
1.75673
1.75346
1.77258
1.77655
1.7705
1.74698
1.78044
1.78299
1.77978
1.78763
1.79147
1.78385
1.78858
1.79818
1.78898
1.78607
1.80884
1.80461
1.82025
1.78591
1.78938
1.79548
1.80278
1.79661
1.78717
1.80748
1.81303
1.80999
1.82888
1.84245
1.81548
1.80918
1.82042
1.81969
1.80814
1.80556
1.78546
1.8223
1.82112
1.82078
1.82169
1.81735
1.82768
1.82168
1.81583
1.79435
1.81036
1.80306
1.80282
1.81479
1.82304
1.82821
1.80411
1.79242
1.77111
1.77062
1.75146
1.76862
1.77919
1.76403
1.76789
1.76429
1.75629
1.75225
1.73538
1.75518
1.76203
1.76687
1.75818
1.75943
1.78386
1.78201
1.78607
1.77402
1.75074
1.76975
1.76636
1.77451
1.78328
1.75023
1.74627
1.75669
1.73915
1.73669
1.73471
1.74414
1.71584
1.72312
1.73902
1.74538
1.73606
1.71437
1.73567
1.73532
1.75566
1.75771
1.75067
1.75794
1.75324
1.77144
1.77084
1.77374
1.7792
1.78549
1.78962
1.7683
1.78471
1.78641
1.80648
1.79857
1.79397
1.79557
1.79724
1.78238
1.80579
1.80194
1.80052
1.78715
1.8207
1.80773
1.79315
1.77613
1.75165
1.74274
1.73214
1.72127
1.74371
1.74849
1.76578
1.75782
1.75348
1.75721
1.7647
1.77695
1.75587
1.7653
1.76468
1.76881
1.77596
1.75628
1.76042
1.75521
1.77043
1.77991
1.77316
1.79718
1.77245
1.75837
1.76425
1.76231
1.7572
1.75287
1.74404
1.76455
1.75565
1.77154
1.77748
1.75854
1.76965
1.77751
1.77646
1.77015
1.79354
1.78402
1.76835
1.77804
1.77976
1.79444
1.79205
1.76589
1.75261
1.76099
1.75709
1.76735
1.77904
1.81163
1.81233
1.80453
1.83329
1.83839
1.82311
1.84279
1.82744
1.84982
1.85675
1.86539
1.85491
1.8367
1.84972
1.85375
1.83562
1.82376
1.82466
1.83383
1.85102
1.84487
1.84095
1.84719
1.86941
1.87021
1.87427
1.87704
1.8821
1.87615
1.87184
1.87675
1.87955
1.85506
1.85017
1.83449
1.8376
1.83469
1.82488
1.83281
1.82864
1.84782
1.84416
1.82459
1.83754
1.84784
1.83174
1.84078
1.85175
1.89658
1.87655
1.85485
1.84388
1.83254
1.83378
1.83393
1.83344
1.82872
1.82472
1.82237
1.81947
1.81439
1.82225
1.82459
1.82089
1.82788
1.80862
1.84364
1.82288
1.82638
1.80521
1.80405
1.83354
1.86264
1.84931
1.86353
1.85254
1.84257
1.81355
1.81584
1.80983
1.82581
1.83557
1.85043
1.80407
1.78711
1.78229
1.79056
1.7892
1.80088
1.81031
1.84437
1.85445
1.85374
1.84504
1.87611
1.89754
1.8859
1.89525
1.87681
1.88845
1.88097
1.87095
1.90957
1.88974
1.87136
1.86756
1.87288
1.89025
1.90141
1.88531
1.87771
1.86445
1.877
1.85621
1.87626
1.87661
1.88686
1.90547
1.9077
1.9136
1.94295
1.92225
1.92641
1.91867
1.90686
1.92537
1.92991
1.91919
1.91693
1.91636
1.90265
1.91666
1.91426
1.91635
1.90949
1.9123
1.92346
1.91682
1.90177
1.9044
1.92201
1.92665
1.92072
1.90918
1.90046
1.90309
1.89374
1.89348
1.92291
1.92617
1.93584
1.95042
1.94984
1.93898
1.93543
1.9349
1.92884
1.95918
1.96524
1.93529
1.94246
1.93409
1.94724
1.93047
1.91456
1.88714
1.93242
1.9237
1.92739
1.94689
1.91633
1.92647
1.91439
1.93693
1.96485
1.95588
1.95141
1.95279
1.95564
1.95039
1.9568
1.9544
1.92074
1.93206
1.92052
1.91919
1.90618
1.92917
1.92129
1.90687
1.94756
1.91379
1.90548
1.90356
1.93544
1.89416
1.90581
1.90877
1.90648
1.90773
1.9297
1.90206
1.87561
1.88389
1.87867
1.87565
1.87647
1.89211
1.85813
1.86737
1.84563
1.83085
1.8342
1.82623
1.8483
1.83736
1.83229
1.83013
1.84553
1.8683
1.86794
1.87066
1.86242
1.83262
1.82562
1.83493
1.83646
1.83203
1.82461
1.8361
1.83331
1.81569
1.83657
1.83437
1.85786
1.87254
1.8727
1.85619
1.87585
1.85402
1.8564
1.87506
1.88948
1.88117
1.84986
1.83471
1.86002
1.87036
1.85732
1.86122
1.86614
1.87931
1.88821
1.88606
1.86902
1.88743
1.86416
1.87044
1.84518
1.86616
1.86198
1.86682
1.86643
1.85555
1.86457
1.84818
1.83414
1.8289
1.83108
1.81461
1.85362
1.84705
1.84444
1.86427
1.86728
1.84768
1.87168
1.86084
1.88255
1.89206
1.89805
1.87554
1.88634
1.86425
1.8677
1.86701
1.88757
1.8696
1.84626
1.84498
1.86821
1.84795
1.83368
1.8539
1.86288
1.84489
1.82231
1.82403
1.78696
1.80623
1.81288
1.79755
1.7831
1.79437
1.82964
1.81564
1.84466
1.84197
1.8229
1.82027
1.8121
1.84079
1.83959
1.82684
1.82823
1.82264
1.82423
1.82621
1.82781
1.83704
1.80321
1.78923
1.78283
1.78943
1.80387
1.78494
1.80584
1.81825
1.83862
1.83044
1.81616
1.81576
1.83528
1.80412
1.83132
1.81744
1.805
1.82063
1.8102
1.81081
1.80861
1.81989
1.79949
1.80337
1.79004
1.79386
1.77257
1.76034
1.79448
1.81092
1.80102
1.79651
1.793
1.79907
1.81422
1.77885
1.75509
1.7669
1.76426
1.76331
1.7739
1.77074
1.79652
1.77965
1.77327
1.77868
1.76763
1.76778
1.74994
1.73551
1.73679
1.73157
1.74536
1.73048
1.7214
1.71277
1.72318
1.73371
1.73033
1.72859
1.73966
1.74058
1.74587
1.74835
1.74124
1.73735
1.74664
1.73744
1.74524
1.74498
1.72937
1.71812
1.73164
1.70735
1.73601
1.74394
1.74838
1.72661
1.71272
1.69665
1.70229
1.7144
1.73417
1.73377
1.7306
1.72473
1.72653
1.73755
1.73723
1.74075
1.74811
1.74327
1.72607
1.75089
1.73181
1.76041
1.76183
1.76784
1.77654
1.78599
1.77379
1.79546
1.78437
1.78176
1.81273
1.82183
1.81023
1.79183
1.80464
1.81594
1.80111
1.79174
1.80587
1.8078
1.81943
1.81299
1.80904
1.80771
1.8077
1.80996
1.82315
1.80568
1.79485
1.79221
1.80567
1.79151
1.8174
1.80096
1.81241
1.82087
1.82831
1.8383
1.85414
1.82334
1.84188
1.86177
1.857
1.85302
1.85759
1.84981
1.8544
1.86001
1.8594
1.871
1.87
1.87443
1.87193
1.875
1.88149
1.88138
1.86982
1.85459
1.84162
1.83168
1.8385
1.85004
1.86132
1.85814
1.85479
1.8728
1.87963
1.86159
1.85635
1.85411
1.86507
1.8586
1.86294
1.85768
1.86719
1.84317
1.83981
1.83866
1.84469
1.86082
1.86508
1.86796
1.85763
1.84045
1.84017
1.85498
1.83494
1.8158
1.81406
1.8118
1.83608
1.81795
1.81395
1.79587
1.79056
1.79267
1.79359
1.78911
1.79566
1.7913
1.81463
1.81098
1.80851
1.82032
1.81482
1.83099
1.7887
1.78703
1.808
1.81266
1.79905
1.8047
1.80928
1.80712
1.8081
1.81182
1.81529
1.80958
1.81322
1.80009
1.79179
1.7928
1.79295
1.7952
1.78908
1.79333
1.75765
1.74955
1.75571
1.73986
1.73522
1.74376
1.75178
1.73032
1.74076
1.74608
1.75943
1.76738
1.74813
1.75217
1.75094
1.74725
1.75195
1.77425
1.77729
1.78345
1.77481
1.78422
1.80296
1.79987
1.79222
1.78932
1.79147
1.78678
1.78072
1.78627
1.80494
1.78187
1.78094
1.79716
1.78381
1.78768
1.7719
1.7931
1.75568
1.75371
1.73973
1.74516
1.74655
1.72912
1.73041
1.73626
1.73059
1.73579
1.71467
1.72018
1.72828
1.73401
1.71107
1.71061
1.69028
1.70705
1.68427
1.67363
1.67607
1.67737
1.69822
1.70969
1.71648
1.70602
1.71274
1.69983
1.70776
1.71453
1.69926
1.71652
1.73885
1.71078
1.73179
1.71957
1.7185
1.70335
1.69403
1.69499
1.70968
1.70237
1.70719
1.71592
1.72527
1.7221
1.73271
1.73323
1.72208
1.72671
1.72791
1.707
1.71596
1.71351
1.7289
1.73821
1.75083
1.72426
1.72424
1.72823
1.72876
1.72673
1.72074
1.70688
1.7205
1.73496
1.72258
1.73389
1.75403
1.7224
1.71942
1.72734
1.73666
1.73897
1.75078
1.73408
1.75457
1.76593
1.76448
1.76745
1.76119
1.7752
1.79516
1.80046
1.80555
1.81001
1.79021
1.81799
1.80473
1.79088
1.82377
1.81849
1.80275
1.80785
1.79873
1.78853
1.7766
1.78664
1.78945
1.79409
1.78054
1.78185
1.78972
1.77854
1.78185
1.78709
1.79268
1.79902
1.80416
1.8147
1.80044
1.79616
1.80836
1.79029
1.79705
1.8042
1.78759
1.78817
1.7957
1.81119
1.80834
1.81691
1.80477
1.79582
1.77127
1.75742
1.7819
1.7647
1.757
1.78286
1.7667
1.7456
1.75165
1.72852
1.74261
1.73084
1.75778
1.77468
1.77814
1.77564
1.79386
1.78715
1.78257
1.75635
1.74722
1.75829
1.76143
1.75848
1.7421
1.72447
1.73552
1.73809
1.73573
1.73259
1.73019
1.72744
1.74869
1.73733
1.74539
1.72151
1.73138
1.73017
1.71631
1.70951
1.72245
1.72778
1.75491
1.70829
1.69944
1.73903
1.73331
1.75229
1.73671
1.72219
1.76027
1.77175
1.75522
1.7261
1.71797
1.70859
1.72641
1.71987
1.73933
1.74585
1.75738
1.75251
1.74155
1.72394
1.73875
1.76231
1.77072
1.76168
1.75024
1.75542
1.77086
1.76215
1.74209
1.73956
1.76546
1.76253
1.75675
1.74209
1.73652
1.7291
1.741
1.75344
1.75782
1.75251
1.77096
1.76809
1.76899
1.76718
1.76988
1.74942
1.74154
1.72696
1.75061
1.74611
1.72585
1.73198
1.75132
1.75515
1.74281
1.75849
1.74903
1.74666
1.75757
1.74764
1.7384
1.7352
1.73067
1.73246
1.73051
1.72991
1.73336
1.71847
1.72192
1.7255
1.74887
1.73265
1.73729
1.73048
1.7319
1.74877
1.76502
1.75617
1.76165
1.76118
1.7799
1.79161
1.77232
1.77368
1.77186
1.76653
1.75573
1.76441
1.76491
1.77926
1.76424
1.75613
1.77474
1.74558
1.75031
1.76257
1.75997
1.78775
1.76998
1.74086
1.73858
1.73542
1.75796
1.71853
1.73052
1.74248
1.74437
1.74097
1.74652
1.74346
1.77082
1.7601
1.762
1.74895
1.73723
1.74299
1.75404
1.77049
1.77971
1.77009
1.77644
1.78546
1.78378
1.79657
1.79845
1.78127
1.77628
1.79699
1.77703
1.79035
1.7771
1.7869
1.77437
1.76632
1.76789
1.76313
1.75986
1.76013
1.77459
1.7675
1.78807
1.76667
1.75118
1.77567
1.76206
1.77605
1.78426
1.7919
1.79112
1.7914
1.79964
1.79852
1.80664
1.81994
1.81428
1.81209
1.80193
1.79375
1.80712
1.80627
1.79371
1.76182
1.78279
1.80103
1.77353
1.80419
1.7946
1.80164
1.80994
1.82595
1.82916
1.79456
1.80483
1.79993
1.80065
1.81247
1.80468
1.81339
1.78479
1.80821
1.81103
1.79707
1.80715
1.83586
1.83081
1.83253
1.82237
1.83108
1.83363
1.83571
1.84426
1.82788
1.84458
1.85035
1.84428
1.83374
1.81863
1.80602
1.80226
1.783
1.77932
1.79072
1.7887
1.78101
1.77808
1.79498
1.79864
1.77917
1.79612
1.7764
1.77207
1.78759
1.77793
1.79741
1.79219
1.76438
1.78489
1.76435
1.77136
1.77109
1.77828
1.79045
1.80144
1.80169
1.81382
1.81846
1.78588
1.78039
1.80059
1.80014
1.7922
1.78848
1.79023
1.79509
1.78877
1.78128
1.77627
1.79349
1.8122
1.83828
1.84554
1.86298
1.84402
1.8589
1.8479
1.83565
1.84233
1.85591
1.83983
1.83533
1.82309
1.82288
1.79475
1.81859
1.80122
1.819
1.81048
1.79842
1.79013
1.78315
1.80924
1.78543
1.80077
1.78482
1.77202
1.797
1.77272
1.76884
1.75734
1.75987
1.77889
1.77457
1.78676
1.81186
1.82744
1.82083
1.82404
1.85766
1.826
1.83042
1.84309
1.83232
1.82178
1.82998
1.83035
1.82728
1.82111
1.82968
1.8266
1.84355
1.81081
1.83702
1.82655
1.85326
1.85032
1.84315
1.83585
1.83861
1.83841
1.85056
1.84371
1.84751
1.86939
1.86393
1.86533
1.85209
1.85151
1.85888
1.89256
1.90154
1.86963
1.85788
1.86038
1.87974
1.88178
1.87612
1.88584
1.89102
1.91477
1.9188
1.90613
1.90326
1.89313
1.88629
1.89655
1.90478
1.89362
1.91282
1.89687
1.90316
1.89793
1.90711
1.89485
1.90633
1.9006
1.89543
1.91154
1.89762
1.8765
1.87892
1.87366
1.87728
1.87825
1.86554
1.85459
1.83199
1.83238
1.84847
1.84819
1.83661
1.83653
1.83392
1.85516
1.85768
1.86234
1.85492
1.87597
1.88448
1.86622
1.87572
1.86906
1.88169
1.88326
1.86939
1.84603
1.83894
1.83164
1.82424
1.83444
1.82421
1.81228
1.79289
1.81341
1.83387
1.83388
1.81023
1.81979
1.82196
1.82712
1.81237
1.80441
1.81273
1.83742
1.84067
1.86428
1.86034
1.85487
1.86993
1.87329
1.87494
1.88872
1.88666
1.87816
1.89879
1.92434
1.92954
1.91196
1.92984
1.93049
1.94167
1.93491
1.94516
1.94219
1.92314
1.94021
1.91694
1.90958
1.90332
1.90541
1.91416
1.9061
1.91552
1.91142
1.92163
1.89386
1.91598
1.89906
1.89206
1.89022
1.90261
1.91402
1.92577
1.93522
1.9317
1.92193
1.91723
1.92303
1.93055
1.91051
1.92575
1.93786
1.91428
1.92035
1.93337
1.91853
1.90137
1.90765
1.93299
1.9332
1.91919
1.93231
1.93802
1.95681
1.93091
1.93871
1.93809
1.91694
1.89914
1.88118
1.88318
1.8712
1.8581
1.87392
1.8788
1.88561
1.89
1.8848
1.90179
1.87123
1.88156
1.85384
1.84829
1.84464
1.83619
1.81993
1.83638
1.84979
1.85217
1.84359
1.84223
1.83322
1.85573
1.86764
1.86138
1.86169
1.87071
1.86544
1.86099
1.8609
1.84049
1.82729
1.8124
1.86032
1.87127
1.85159
1.87081
1.88846
1.90526
1.91471
1.89041
1.90319
1.90962
1.89406
1.8995
1.89127
1.91445
1.91154
1.91423
1.91119
1.90408
1.88398
1.90975
1.92423
1.93346
1.90365
1.88811
1.91322
1.90198
1.91184
1.90924
1.9052
1.93792
1.95697
1.92806
1.92327
1.92783
1.92027
1.91594
1.90973
1.9182
1.91437
1.89805
1.90032
1.90791
1.91658
1.91393
1.90301
1.91959
1.89117
1.92404
1.92692
1.90843
1.9013
1.88489
1.89812
1.89635
1.90685
1.87616
1.87243
1.8723
1.8994
1.89494
1.92053
1.92741
1.92499
1.92198
1.91868
1.89437
1.90265
1.92202
1.94923
1.96374
1.94013
1.95311
1.95361
1.95969
1.96132
1.96835
1.96633
1.95619
1.96751
1.96373
1.95548
1.96073
1.9656
1.95561
1.95763
1.95587
1.94504
1.9319
1.9505
1.96393
1.96464
1.94608
1.96158
1.94425
1.94832
1.92314
1.93088
1.93429
1.95615
1.92138
1.91927
1.92377
1.94749
1.93152
1.93136
1.9428
1.93367
1.9427
1.97263
1.93785
1.95227
1.92573
1.93427
1.93274
1.91921
1.93246
1.94554
1.92549
1.94631
1.93083
1.93936
1.92049
1.9271
1.93417
1.91916
1.93345
1.91756
1.89913
1.89269
1.89494
1.90955
1.88458
1.87038
1.88597
1.89988
1.89164
1.88939
1.9009
1.89587
1.86882
1.8754
1.87608
1.87121
1.86901
1.85293
1.88526
1.88045
1.87261
1.88373
1.9122
1.89962
1.90421
1.90067
1.89278
1.88632
1.88345
1.88497
1.90001
1.90797
1.91341
1.9187
1.88808
1.90477
1.92451
1.93168
1.94753
1.92723
1.93767
1.93201
1.94152
1.91184
1.91721
1.92687
1.93244
1.94905
1.91028
1.93385
1.94116
1.94358
1.94117
1.93427
1.93763
1.92186
1.91095
1.90055
1.91304
1.90636
1.91208
1.91881
1.94137
1.93633
1.95448
1.96748
1.98819
1.97821
1.95964
1.96264
1.95415
1.92454
1.92416
1.92055
1.94483
1.93744
1.95462
1.95804
1.96518
1.97442
1.97674
1.96063
1.95801
1.95704
1.96745
1.97192
1.9648
1.98033
1.94889
1.96005
1.94792
1.96389
1.9647
1.96763
1.95182
1.95223
1.9361
1.94391
1.92824
1.94521
1.9263
1.91583
1.92311
1.92915
1.93096
1.90993
1.91062
1.90386
1.92858
1.95221
1.94629
1.96553
1.96457
1.93643
1.95927
1.96188
1.97489
1.98376
1.95687
1.9566
1.94975
1.94185
1.94969
1.9472
1.94909
1.92032
1.92566
1.91699
1.92626
1.93317
1.94026
1.95445
1.95014
1.96881
1.94993
1.95926
1.95964
1.95283
1.95021
1.94241
1.94143
1.93554
1.94861
1.95845
1.96342
1.97075
1.99816
1.99053
1.97286
1.92806
1.92818
1.91638
1.91658
1.89856
1.89733
1.89683
1.87524
1.87714
1.88598
1.89781
1.86133
1.84698
1.84512
1.86394
1.87337
1.87544
1.88471
1.86319
1.85453
1.87392
1.85781
1.87286
1.89207
1.86108
1.85307
1.85299
1.84578
1.87259
1.88002
1.86852
1.8721
1.85787
1.85877
1.86519
1.8463
1.861
1.88378
1.87245
1.8734
1.87496
1.8579
1.8557
1.84969
1.85895
1.87564
1.85134
1.86067
1.87236
1.88801
1.8787
1.86961
1.85263
1.85845
1.85162
1.85199
1.87799
1.88406
1.86348
1.87847
1.86779
1.86472
1.8478
1.85747
1.879
1.87759
1.8565
1.86635
1.86161
1.86472
1.86674
1.85935
1.85526
1.88117
1.90267
1.91861
1.92481
1.92734
1.93394
1.91552
1.92866
1.9197
1.94388
1.9312
1.93949
1.95035
1.95387
1.96065
1.98867
1.98555
1.98931
1.98998
1.96986
1.98057
1.95468
1.97861
1.96373
1.99544
2.01816
2.0483
2.03303
2.05102
2.06266
2.03711
2.05321
2.05529
2.05209
2.03889
2.04754
2.0355
2.04226
2.01898
2.03397
2.0109
2.0078
1.97551
1.98861
1.98821
1.98117
1.96416
1.98155
1.96964
1.98087
2.01471
1.98486
1.97103
1.98838
1.97562
1.98774
1.97403
1.9911
1.97135
1.95957
1.94318
1.93334
1.94718
1.92961
1.95272
1.95083
1.94723
1.93942
1.93302
1.9444
1.93041
1.93483
1.924
1.93754
1.91518
1.91038
1.92687
1.93532
1.92453
1.91452
1.91755
1.92809
1.91874
1.91476
1.92521
1.93072
1.91514
1.93513
1.91414
1.91329
1.91754
1.89346
1.91137
1.92445
1.90778
1.91221
1.91658
1.92516
1.91346
1.90057
1.89508
1.89201
1.86777
1.87464
1.84985
1.81773
1.82061
1.82673
1.81513
1.79539
1.80314
1.83763
1.83411
1.84894
1.84502
1.83134
1.80971
1.81167
1.82596
1.8354
1.86413
1.85859
1.86549
1.85903
1.8572
1.90141
1.90133
1.92593
1.93151
1.93613
1.91613
1.89417
1.91584
1.92195
1.91841
1.9208
1.87217
1.86432
1.88351
1.90379
1.898
1.9024
1.8942
1.89585
1.87964
1.89109
1.87666
1.88807
1.90251
1.88393
1.90279
1.89546
1.88698
1.8905
1.89741
1.91292
1.8878
1.89039
1.90794
1.89759
1.90784
1.89142
1.8799
1.87651
1.86768
1.87319
1.88445
1.86709
1.86254
1.85485
1.87016
1.8851
1.87199
1.86266
1.8636
1.88072
1.90818
1.91725
1.90919
1.90437
1.91311
1.89521
1.8787
1.88042
1.88763
1.87429
1.87872
1.8813
1.89739
1.89385
1.89525
1.88135
1.87854
1.89339
1.88388
1.88591
1.86229
1.85592
1.86754
1.86291
1.85638
1.87601
1.89489
1.90494
1.89575
1.86262
1.8906
1.90386
1.93025
1.93221
1.91717
1.91749
1.94928
1.93343
1.93108
1.92522
1.94847
1.92164
1.91641
1.91661
1.91718
1.88671
1.90669
1.89492
1.91977
1.9169
1.93611
1.94583
1.93407
1.93555
1.93947
1.95053
1.92174
1.9304
1.91503
1.90856
1.8851
1.86923
1.85194
1.84721
1.85445
1.86488
1.87936
1.85866
1.86332
1.87463
1.86785
1.86549
1.85321
1.83937
1.82972
1.81841
1.82249
1.78989
1.80309
1.79776
1.76819
1.76926
1.79935
1.79998
1.77314
1.75482
1.7613
1.75411
1.75
1.7644
1.77596
1.78398
1.77854
1.78192
1.7945
1.80916
1.78322
1.77932
1.79896
1.78672
1.78885
1.78041
1.78564
1.77793
1.76335
1.78299
1.78291
1.79646
1.79337
1.82827
1.81204
1.809
1.79955
1.79304
1.80581
1.80078
1.78478
1.78843
1.78587
1.76404
1.78434
1.77445
1.78952
1.77832
1.78511
1.78173
1.78513
1.79228
1.7558
1.76142
1.75448
1.75795
1.78261
1.76565
1.77635
1.77854
1.79332
1.80597
1.80197
1.81821
1.82091
1.8216
1.81542
1.81745
1.82959
1.83105
1.83826
1.84946
1.84739
1.85239
1.83402
1.82301
1.81724
1.82122
1.81261
1.81174
1.82379
1.82706
1.83012
1.82065
1.83052
1.82016
1.80127
1.80791
1.80019
1.81073
1.82384
1.83125
1.8555
1.8458
1.83581
1.83446
1.82277
1.83223
1.81916
1.83485
1.83165
1.81662
1.81362
1.80188
1.80409
1.82785
1.80039
1.7965
1.80261
1.78481
1.78874
1.78587
1.78048
1.75262
1.78341
1.79633
1.78712
1.80004
1.80285
1.78737
1.78962
1.79168
1.80148
1.80783
1.79776
1.79961
1.79847
1.79463
1.8047
1.81398
1.82221
1.82177
1.82518
1.81659
1.82211
1.81262
1.81071
1.7996
1.78867
1.8081
1.81485
1.80487
1.80429
1.79209
1.80164
1.78001
1.79428
1.82792
1.82178
1.81684
1.84615
1.83809
1.84191
1.85676
1.84746
1.84671
1.84154
1.86705
1.85264
1.86958
1.89686
1.88246
1.86289
1.86881
1.86982
1.86111
1.82808
1.84339
1.84987
1.85416
1.84914
1.85643
1.84219
1.82677
1.81483
1.82322
1.819
1.82261
1.8384
1.8089
1.81113
1.83514
1.82905
1.81828
1.80009
1.79631
1.77399
1.75899
1.76482
1.77704
1.77206
1.80186
1.78535
1.77883
1.76303
1.76223
1.76888
1.76703
1.77944
1.78898
1.77996
1.76377
1.76133
1.7526
1.74217
1.74491
1.76435
1.74955
1.76339
1.76679
1.76541
1.7615
1.76488
1.75208
1.74869
1.75473
1.73258
1.75728
1.77325
1.78656
1.78923
1.77668
1.78116
1.755
1.74191
1.73938
1.73101
1.73153
1.72805
1.69912
1.70067
1.69456
1.71577
1.70605
1.70052
1.69192
1.7081
1.69251
1.69894
1.70364
1.69614
1.69938
1.70656
1.7231
1.71186
1.68297
1.69737
1.68451
1.70516
1.70601
1.69203
1.69353
1.68618
1.69244
1.70204
1.72334
1.71477
1.73024
1.71276
1.73304
1.72219
1.72094
1.71598
1.71968
1.72056
1.73228
1.72982
1.74235
1.73946
1.73988
1.76116
1.78303
1.78174
1.79141
1.78036
1.79352
1.79527
1.78105
1.77601
1.80499
1.79419
1.7973
1.79922
1.79964
1.80914
1.78659
1.80662
1.81926
1.83683
1.81564
1.80461
1.81291
1.8128
1.81013
1.82565
1.82439
1.83633
1.83396
1.84368
1.8403
1.8321
1.82124
1.84125
1.83501
1.85485
1.86387
1.8496
1.86395
1.83244
1.83972
1.83456
1.82205
1.84992
1.84404
1.84215
1.86418
1.85095
1.84939
1.87002
1.88805
1.87703
1.88172
1.91358
1.89244
1.89729
1.89493
1.90279
1.91148
1.89996
1.87928
1.8769
1.8648
1.86688
1.86827
1.87516
1.85677
1.83988
1.82622
1.81487
1.81203
1.81517
1.8262
1.83493
1.81444
1.81296
1.82594
1.82254
1.82509
1.7974
1.80005
1.80742
1.79968
1.79229
1.7906
1.7811
1.7722
1.7587
1.75238
1.76651
1.77078
1.79507
1.81195
1.81063
1.80957
1.83301
1.83697
1.82259
1.83463
1.83916
1.80515
1.82246
1.81783
1.80335
1.80904
1.76893
1.78295
1.80145
1.80195
1.81287
1.78544
1.78901
1.79616
1.7884
1.77997
1.78281
1.78707
1.80001
1.80717
1.80631
1.81477
1.80972
1.80055
1.80604
1.79936
1.8106
1.80031
1.79675
1.81912
1.81211
1.80325
1.78826
1.77566
1.79361
1.7926
1.76629
1.78682
1.79513
1.78723
1.79241
1.76819
1.76315
1.77078
1.78385
1.79479
1.80081
1.79468
1.7904
1.77678
1.76514
1.76003
1.75978
1.7605
1.76529
1.79764
1.80114
1.81903
1.81446
1.83261
1.81841
1.81914
1.81014
1.81408
1.80085
1.80189
1.80067
1.80732
1.77621
1.77591
1.7608
1.75599
1.74183
1.74521
1.76854
1.76594
1.74974
1.76288
1.76278
1.76276
1.77313
1.77089
1.77215
1.76781
1.78023
1.79063
1.7733
1.7966
1.79439
1.7793
1.80973
1.78282
1.7775
1.76773
1.75791
1.76602
1.76532
1.76226
1.78275
1.78694
1.77631
1.78463
1.79026
1.80999
1.81909
1.82092
1.80238
1.796
1.77583
1.78619
1.78744
1.80063
1.78329
1.77472
1.78865
1.75899
1.74639
1.75799
1.75704
1.76665
1.74684
1.73778
1.73973
1.74151
1.7449
1.73472
1.73544
1.74254
1.75174
1.72011
1.71219
1.7353
1.72841
1.74394
1.72668
1.74011
1.74039
1.72906
1.72757
1.72361
1.7086
1.72038
1.7351
1.72853
1.73762
1.74957
1.7688
1.78423
1.76212
1.76357
1.75271
1.75735
1.767
1.76728
1.77573
1.78647
1.77566
1.75807
1.76027
1.76377
1.78186
1.78391
1.79496
1.76677
1.76792
1.75987
1.76236
1.753
1.75432
1.75003
1.74127
1.7551
1.74026
1.73265
1.73217
1.72473
1.74323
1.74543
1.7472
1.74987
1.77131
1.73817
1.72248
1.72451
1.7112
1.70393
1.69258
1.711
1.69706
1.68937
1.69199
1.69691
1.69255
1.69241
1.67633
1.66347
1.67723
1.65264
1.65861
1.66974
1.66577
1.67988
1.6606
1.6637
1.66447
1.64763
1.65504
1.6717
1.6709
1.67024
1.66726
1.65877
1.65228
1.67802
1.662
1.66269
1.67374
1.65085
1.65523
1.63494
1.63238
1.62171
1.61454
1.62576
1.62029
1.62553
1.64184
1.64618
1.64562
1.62356
1.62181
1.63349
1.63703
1.64579
1.64266
1.65079
1.64849
1.6685
1.66377
1.66361
1.67163
1.65416
1.6668
1.65174
1.66274
1.66631
1.67876
1.67366
1.67362
1.66346
1.66725
1.65576
1.66964
1.67329
1.64782
1.65239
1.65465
1.65669
1.65512
1.66069
1.64364
1.66856
1.67039
1.65548
1.65099
1.65935
1.644
1.64075
1.65946
1.64746
1.6622
1.6675
1.65179
1.66104
1.66554
1.68261
1.67623
1.67158
1.67298
1.67256
1.65928
1.65364
1.6594
1.63848
1.65453
1.67015
1.66976
1.65839
1.66111
1.65887
1.66519
1.67259
1.67201
1.66753
1.66119
1.67276
1.66037
1.66738
1.65483
1.6531
1.66937
1.65465
1.65652
1.65578
1.65049
1.64068
1.65251
1.66171
1.63242
1.63326
1.6365
1.63969
1.63336
1.65221
1.65985
1.64999
1.65098
1.6597
1.66414
1.6683
1.64569
1.6336
1.62511
1.60784
1.6038
1.633
1.63811
1.61638
1.60747
1.6196
1.62255
1.62861
1.6283
1.63823
1.62671
1.62832
1.62722
1.62308
1.60564
1.59641
1.60116
1.59796
1.60903
1.6194
1.62449
1.62284
1.59968
1.60791
1.60936
1.61733
1.61853
1.61531
1.61925
1.61566
1.61362
1.61099
1.61801
1.59796
1.6008
1.5945
1.59079
1.56223
1.57884
1.58279
1.59049
1.56756
1.57296
1.56272
1.5612
1.55473
1.54375
1.55239
1.53938
1.55147
1.54504
1.53973
1.5569
1.54749
1.54286
1.55687
1.575
1.57982
1.57588
1.57704
1.58177
1.59369
1.58712
1.58919
1.60053
1.60122
1.5995
1.59685
1.60483
1.60219
1.60714
1.60668
1.61699
1.64061
1.62663
1.63409
1.64377
1.63459
1.63172
1.6279
1.63036
1.62985
1.62637
1.63839
1.62622
1.63403
1.64211
1.62513
1.643
1.63122
1.61874
1.62459
1.65474
1.65812
1.68328
1.68057
1.68325
1.67056
1.67726
1.66286
1.67623
1.67308
1.67566
1.67062
1.67847
1.68367
1.66783
1.6779
1.68471
1.68643
1.67218
1.67759
1.68608
1.695
1.68778
1.69363
1.67857
1.66569
1.65493
1.65538
1.67621
1.68338
1.66577
1.67028
1.66735
1.6672
1.68855
1.65609
1.65945
1.66224
1.66475
1.65974
1.66259
1.66235
1.66499
1.64758
1.66453
1.64904
1.64238
1.63742
1.62462
1.62053
1.62431
1.6413
1.63202
1.61919
1.63083
1.63402
1.64089
1.63334
1.64126
1.63242
1.64623
1.6518
1.63837
1.63239
1.64372
1.63336
1.63678
1.62597
1.62095
1.61138
1.62255
1.63822
1.64789
1.63441
1.64292
1.63508
1.64417
1.65708
1.65228
1.65183
1.64598
1.6631
1.67046
1.6733
1.67746
1.6671
1.68848
1.69076
1.66989
1.67443
1.69205
1.70891
1.6988
1.70489
1.69498
1.70776
1.69969
1.69988
1.6868
1.69908
1.70115
1.69852
1.68444
1.68512
1.66685
1.67854
1.65828
1.65269
1.6264
1.62986
1.64872
1.63227
1.6248
1.62424
1.63974
1.64642
1.6484
1.64866
1.63892
1.64738
1.64462
1.63743
1.64522
1.64024
1.65817
1.67734
1.66756
1.69114
1.67914
1.67677
1.66797
1.65929
1.65066
1.65887
1.65936
1.65586
1.67346
1.67805
1.68932
1.6824
1.68824
1.68599
1.68094
1.691
1.69596
1.6951
1.70953
1.70094
1.71647
1.72686
1.7249
1.71033
1.70576
1.69501
1.70813
1.72509
1.72036
1.71325
1.70787
1.71637
1.71096
1.7119
1.69928
1.67067
1.67129
1.65093
1.6561
1.66294
1.66273
1.64832
1.64524
1.65032
1.63045
1.6231
1.61854
1.62951
1.64035
1.65098
1.65397
1.64791
1.64124
1.633
1.64118
1.63986
1.64213
1.64013
1.65589
1.63995
1.64658
1.64608
1.66538
1.64074
1.64986
1.66523
1.66027
1.66799
1.67755
1.66097
1.67196
1.68392
1.69193
1.68078
1.6897
1.67069
1.68847
1.70695
1.72536
1.71561
1.70979
1.72347
1.7088
1.70457
1.71786
1.71519
1.7108
1.69378
1.67839
1.6947
1.69456
1.70397
1.71956
1.72232
1.73612
1.69665
1.73425
1.72585
1.73886
1.74257
1.76535
1.76574
1.76228
1.75686
1.75263
1.76887
1.77062
1.76019
1.77785
1.78061
1.7559
1.76397
1.7645
1.77992
1.7801
1.77127
1.77852
1.78139
1.768
1.79178
1.78467
1.79077
1.7826
1.75825
1.76799
1.74363
1.74743
1.76985
1.75676
1.74233
1.77985
1.79272
1.79556
1.77728
1.78572
1.78354
1.77229
1.76248
1.7529
1.7549
1.74789
1.76363
1.78615
1.76669
1.7593
1.74681
1.74294
1.74833
1.73639
1.74172
1.76203
1.77499
1.75537
1.76091
1.7464
1.75658
1.73196
1.75599
1.75967
1.77143
1.76829
1.75339
1.77318
1.76192
1.75297
1.7585
1.74828
1.72526
1.72389
1.74638
1.7392
1.7335
1.73003
1.74607
1.73277
1.78554
1.77567
1.793
1.78105
1.7893
1.79417
1.77484
1.77344
1.80609
1.80014
1.81075
1.81217
1.80829
1.831
1.80477
1.78768
1.77209
1.81258
1.80164
1.81253
1.80902
1.81207
1.81162
1.8089
1.80409
1.79922
1.80161
1.79961
1.7997
1.80137
1.8119
1.82962
1.82082
1.80487
1.78597
1.79628
1.81953
1.81154
1.82014
1.82147
1.81634
1.83268
1.80405
1.80178
1.80057
1.78004
1.7757
1.75662
1.73043
1.73363
1.73951
1.73956
1.74487
1.72657
1.68413
1.67224
1.66164
1.65779
1.68194
1.68697
1.71057
1.7178
1.72625
1.69642
1.69986
1.69715
1.71455
1.72605
1.72597
1.72834
1.71659
1.70576
1.70596
1.69544
1.70546
1.70967
1.70305
1.7009
1.68913
1.69042
1.6677
1.64891
1.66538
1.67375
1.65032
1.6658
1.66232
1.66267
1.67326
1.68447
1.68044
1.69245
1.68461
1.67062
1.66406
1.67095
1.66356
1.66656
1.65723
1.65094
1.64237
1.65439
1.65062
1.65403
1.66901
1.66547
1.66315
1.68529
1.69184
1.69464
1.67393
1.67768
1.6567
1.64458
1.63513
1.64993
1.63931
1.63994
1.66644
1.64043
1.64125
1.63074
1.62842
1.62446
1.62365
1.63108
1.62141
1.63221
1.6029
1.60139
1.59914
1.59959
1.59118
1.61
1.5978
1.60106
1.59101
1.62483
1.62251
1.62544
1.62373
1.6195
1.63171
1.62536
1.62395
1.62077
1.63102
1.63226
1.62438
1.62154
1.62497
1.60724
1.59232
1.60335
1.60316
1.60123
1.61551
1.63177
1.62956
1.62915
1.64777
1.64129
1.65022
1.6593
1.64631
1.65344
1.66721
1.6587
1.69158
1.70304
1.67278
1.66965
1.65327
1.66901
1.66876
1.65473
1.66453
1.64052
1.6491
1.63026
1.63191
1.6191
1.63109
1.63522
1.61389
1.60426
1.60655
1.6226
1.61298
1.61995
1.60992
1.62611
1.63147
1.62353
1.62964
1.6183
1.63479
1.62854
1.6275
1.62879
1.65442
1.66867
1.65469
1.64205
1.64285
1.63326
1.60963
1.61071
1.62051
1.62003
1.61211
1.60652
1.63057
1.63949
1.66995
1.65555
1.63879
1.64115
1.63784
1.64256
1.64122
1.64187
1.62483
1.63356
1.63783
1.65744
1.67096
1.65549
1.65494
1.65594
1.66643
1.6677
1.67918
1.6999
1.70818
1.70917
1.71717
1.71733
1.69902
1.69639
1.69012
1.69775
1.68552
1.67704
1.67553
1.66376
1.65249
1.66052
1.66225
1.65671
1.66917
1.68237
1.6993
1.6897
1.68528
1.70141
1.71221
1.70879
1.71288
1.69071
1.6914
1.69176
1.6926
1.71192
1.71491
1.71777
1.72641
1.73361
1.72613
1.72896
1.7421
1.74778
1.7409
1.74607
1.71932
1.73522
1.74008
1.72873
1.75298
1.75795
1.76226
1.762
1.74107
1.72235
1.74594
1.74317
1.73544
1.72674
1.73804
1.73235
1.71715
1.7133
1.71066
1.71515
1.70626
1.70864
1.72031
1.70127
1.68538
1.68798
1.70025
1.70076
1.7106
1.71061
1.71604
1.71207
1.70493
1.73061
1.71796
1.7179
1.72866
1.75422
1.74006
1.73802
1.73185
1.73078
1.71102
1.72211
1.71315
1.72364
1.71525
1.71609
1.72421
1.7339
1.73394
1.73106
1.73907
1.74226
1.75377
1.77019
1.7682
1.78194
1.7705
1.78969
1.77458
1.78656
1.79862
1.78461
1.77673
1.78326
1.78094
1.76304
1.77126
1.75132
1.74602
1.74358
1.73055
1.72451
1.71047
1.73439
1.73657
1.72799
1.73644
1.72748
1.71099
1.71318
1.71373
1.71211
1.73615
1.73457
1.74828
1.75291
1.76488
1.78742
1.78242
1.78819
1.80217
1.79381
1.78301
1.79216
1.78338
1.79763
1.80415
1.79761
1.7892
1.78845
1.78949
1.78289
1.79177
1.77749
1.79857
1.79691
1.78786
1.77399
1.78273
1.77822
1.75457
1.76074
1.75254
1.7778
1.7849
1.7877
1.76874
1.77541
1.80287
1.81949
1.83474
1.83651
1.8271
1.80139
1.79705
1.801
1.8094
1.79923
1.78735
1.75921
1.7616
1.76702
1.78048
1.77398
1.76637
1.77375
1.76092
1.78643
1.76484
1.76685
1.79097
1.79641
1.78192
1.78012
1.75239
1.76475
1.74433
1.72293
1.74765
1.73623
1.75861
1.76486
1.75421
1.7541
1.75294
1.75862
1.75431
1.77838
1.78054
1.78714
1.81151
1.80158
1.79673
1.781
1.7716
1.77727
1.78671
1.77818
1.75681
1.77103
1.7682
1.77706
1.79775
1.81819
1.79748
1.77825
1.77565
1.75596
1.76474
1.76653
1.74938
1.73933
1.76315
1.74909
1.75535
1.76443
1.76639
1.7564
1.738
1.72646
1.72984
1.72628
1.70537
1.7197
1.71246
1.69944
1.72554
1.71372
1.71683
1.71788
1.73925
1.73741
1.71358
1.69701
1.67625
1.66375
1.66232
1.6594
1.65914
1.65016
1.66027
1.64766
1.64207
1.64483
1.62349
1.65381
1.63988
1.63519
1.66835
1.66256
1.66053
1.66197
1.657
1.65343
1.6713
1.68796
1.68774
1.6905
1.69432
1.70183
1.69006
1.6797
1.69203
1.68301
1.6705
1.64019
1.64775
1.65423
1.68048
1.68131
1.68651
1.68729
1.66295
1.65965
1.68087
1.69937
1.6786
1.68013
1.66679
1.66504
1.67264
1.66256
1.65644
1.66048
1.66035
1.65721
1.6793
1.68604
1.67064
1.66032
1.64958
1.66386
1.68411
1.67013
1.70119
1.69837
1.70346
1.70615
1.70492
1.68668
1.69883
1.69216
1.68962
1.69185
1.69482
1.70197
1.7305
1.72508
1.71785
1.69915
1.70102
1.74133
1.75858
1.72834
1.73061
1.7205
1.72809
1.73754
1.73686
1.7297
1.74189
1.75349
1.73906
1.71931
1.71609
1.70503
1.71968
1.71657
1.71128
1.71472
1.73001
1.72269
1.72518
1.72143
1.74533
1.73367
1.74721
1.72775
1.73312
1.7232
1.71331
1.70504
1.71734
1.72024
1.70019
1.70273
1.71297
1.72422
1.72991
1.72584
1.72982
1.71849
1.74195
1.74182
1.75523
1.75026
1.72714
1.73017
1.746
1.7343
1.75945
1.76265
1.7562
1.76668
1.74012
1.73381
1.74714
1.74028
1.77096
1.76509
1.75844
1.77238
1.76192
1.7746
1.77458
1.7455
1.75368
1.75985
1.7668
1.76152
1.75699
1.74761
1.72411
1.74042
1.74752
1.74121
1.72124
1.72422
1.74102
1.74192
1.76344
1.75988
1.73915
1.7524
1.75434
1.76664
1.7906
1.7885
1.78256
1.78969
1.76849
1.7806
1.77992
1.79142
1.79045
1.79962
1.81191
1.80208
1.82202
1.82577
1.83456
1.82754
1.82089
1.82067
1.82266
1.81591
1.83005
1.81287
1.83537
1.82838
1.82984
1.83493
1.80609
1.80836
1.80797
1.81783
1.81609
1.81757
1.84664
1.83846
1.84866
1.83394
1.84909
1.85759
1.84389
1.83919
1.84562
1.82602
1.81428
1.81375
1.82615
1.80976
1.80112
1.80129
1.80011
1.79658
1.80088
1.80056
1.78781
1.76694
1.76065
1.77518
1.79708
1.80789
1.79076
1.79263
1.77983
1.77055
1.79119
1.78698
1.79138
1.79658
1.79987
1.8187
1.81317
1.81595
1.80364
1.80052
1.79168
1.79055
1.78449
1.78385
1.79143
1.79164
1.80501
1.79672
1.79839
1.80123
1.79222
1.77026
1.76836
1.77205
1.80253
1.78653
1.78899
1.79868
1.80241
1.80576
1.8128
1.81863
1.80427
1.81911
1.81713
1.81276
1.80659
1.79395
1.8042
1.83085
1.80737
1.76589
1.78041
1.77765
1.78608
1.79072
1.78028
1.7751
1.76923
1.75791
1.75814
1.77287
1.78237
1.76185
1.76813
1.76085
1.76295
1.7504
1.75554
1.77144
1.75192
1.75694
1.74617
1.74594
1.73741
1.71072
1.71476
1.72796
1.74177
1.75085
1.72994
1.72859
1.7202
1.71341
1.7039
1.7068
1.70462
1.72107
1.72396
1.71452
1.70835
1.72258
1.74347
1.7368
1.74464
1.74749
1.76309
1.71783
1.72083
1.71121
1.69887
1.69682
1.70318
1.69753
1.7156
1.71236
1.72315
1.72978
1.74001
1.73078
1.73106
1.723
1.73429
1.73002
1.72633
1.73924
1.72768
1.72873
1.74566
1.74347
1.72576
1.7404
1.73024
1.73779
1.73247
1.71442
1.70875
1.71505
1.71103
1.702
1.72104
1.72752
1.72758
1.71991
1.70605
1.70588
1.70793
1.68536
1.66258
1.6607
1.6659
1.65238
1.64511
1.6333
1.64259
1.64007
1.6463
1.66354
1.6444
1.64521
1.66437
1.66876
1.66711
1.6532
1.66888
1.66944
1.66794
1.65896
1.64746
1.64902
1.65634
1.67158
1.65927
1.65464
1.66293
1.65367
1.65213
1.67091
1.67012
1.64747
1.63006
1.64825
1.65769
1.65894
1.6554
1.64848
1.65017
1.64232
1.6448
1.65287
1.62978
1.63875
1.64089
1.67235
1.66558
1.63948
1.64482
1.63801
1.62986
1.63829
1.63085
1.6404
1.64454
1.62965
1.63036
1.64783
1.65202
1.62271
1.62949
1.59726
1.59452
1.61427
1.59322
1.58972
1.58808
1.57553
1.59331
1.60196
1.60104
1.60727
1.61336
1.61927
1.60635
1.60776
1.62301
1.64232
1.625
1.62486
1.62855
1.62555
1.63742
1.63583
1.64023
1.62468
1.61955
1.60504
1.60121
1.61362
1.61053
1.60946
1.61063
1.61462
1.61543
1.6011
1.60845
1.62174
1.62789
1.60017
1.62176
1.62838
1.64587
1.64981
1.62915
1.61861
1.60595
1.62391
1.60661
1.60589
1.61026
1.61387
1.62682
1.62204
1.64321
1.63528
1.61196
1.62585
1.62413
1.6184
1.62127
1.62707
1.60141
1.61068
1.61009
1.60782
1.60355
1.60332
1.61555
1.6101
1.60563
1.61141
1.59829
1.61083
1.60956
1.60625
1.59896
1.61692
1.6049
1.60132
1.61421
1.62013
1.60139
1.5896
1.59673
1.59363
1.59668
1.60045
1.59539
1.59722
1.62023
1.60954
1.59102
1.59154
1.59009
1.59258
1.60295
1.62785
1.62071
1.61482
1.60238
1.59086
1.58678
1.61165
1.60267
1.61347
1.61828
1.58995
1.59614
1.59887
1.58069
1.58147
1.59273
1.57042
1.58995
1.58376
1.57554
1.59232
1.59273
1.59164
1.59913
1.59671
1.58099
1.56632
1.57917
1.59429
1.57658
1.57676
1.58446
1.57963
1.60354
1.5859
1.59151
1.58718
1.60093
1.5952
1.57885
1.60539
1.59274
1.5871
1.58241
1.56269
1.57979
1.59123
1.60223
1.60471
1.57966
1.58481
1.57188
1.56558
1.57337
1.57404
1.57452
1.57503
1.57792
1.57438
1.56548
1.56643
1.56935
1.57126
1.57831
1.58359
1.56277
1.55174
1.56246
1.55891
1.54998
1.54592
1.5358
1.52838
1.54806
1.55842
1.56215
1.56474
1.54708
1.54652
1.56895
1.55094
1.57019
1.55125
1.56179
1.55653
1.55817
1.56828
1.54478
1.55632
1.55642
1.56222
1.56646
1.57749
1.57743
1.57716
1.5677
1.58052
1.58421
1.5678
1.57001
1.58221
1.58658
1.58521
1.58902
1.58741
1.58949
1.60136
1.6087
1.59508
1.5915
1.61196
1.63287
1.64358
1.63831
1.63743
1.65467
1.64046
1.64288
1.64108
1.62653
1.63894
1.65548
1.61988
1.62638
1.63843
1.63659
1.61929
1.63229
1.64043
1.63851
1.64645
1.65663
1.63975
1.64201
1.63312
1.63126
1.64274
1.62466
1.62421
1.63945
1.63492
1.64402
1.65429
1.64815
1.67039
1.66419
1.67246
1.67572
1.6636
1.66477
1.66763
1.65831
1.63734
1.65894
1.65369
1.6604
1.66719
1.64273
1.63175
1.64082
1.65099
1.64595
1.65773
1.65766
1.66444
1.65041
1.6624
1.665
1.64732
1.64252
1.642
1.61078
1.62894
1.6328
1.63111
1.62531
1.63663
1.64349
1.62627
1.64008
1.64836
1.63514
1.6487
1.64394
1.64048
1.63504
1.62485
1.63858
1.66735
1.66813
1.67919
1.65115
1.64178
1.64876
1.65246
1.65763
1.66139
1.64628
1.63998
1.63289
1.63468
1.65026
1.65169
1.63349
1.61409
1.63139
1.62486
1.62931
1.60453
1.59963
1.59288
1.59118
1.5892
1.59446
1.5974
1.60632
1.61061
1.6262
1.6445
1.63763
1.65366
1.62903
1.61115
1.60834
1.61518
1.61498
1.62303
1.60642
1.60711
1.59933
1.58491
1.59001
1.58363
1.57048
1.56557
1.55169
1.54099
1.5583
1.55558
1.56656
1.57328
1.58381
1.57411
1.57326
1.58378
1.5736
1.5656
1.57438
1.5631
1.5706
1.5664
1.57502
1.56834
1.57883
1.57823
1.55759
1.5671
1.55941
1.57665
1.57468
1.56875
1.55044
1.54187
1.54156
1.55123
1.53314
1.52774
1.52807
1.5306
1.5327
1.51167
1.54175
1.54695
1.54188
1.56041
1.55742
1.56111
1.57753
1.57918
1.58544
1.56688
1.56097
1.5511
1.55568
1.55981
1.56635
1.56795
1.56688
1.5691
1.58702
1.57301
1.58838
1.60481
1.59791
1.60949
1.62225
1.62655
1.62675
1.60846
1.59421
1.60355
1.59305
1.57807
1.58733
1.56855
1.55573
1.56674
1.55985
1.55516
1.54564
1.55765
1.55287
1.54261
1.56317
1.55288
1.55115
1.55269
1.56898
1.579
1.5734
1.55263
1.56466
1.5569
1.56877
1.58058
1.57362
1.5767
1.59346
1.58225
1.57029
1.57775
1.57827
1.56984
1.56322
1.56084
1.54177
1.53883
1.55256
1.5546
1.56077
1.55359
1.56657
1.53375
1.53685
1.53766
1.54784
1.54552
1.56435
1.57115
1.56835
1.57942
1.58067
1.58836
1.58225
1.60479
1.60187
1.59307
1.60728
1.60756
1.61452
1.62226
1.62181
1.63714
1.63217
1.63026
1.61946
1.61936
1.60159
1.62531
1.61746
1.61491
1.60115
1.5933
1.60806
1.60599
1.59482
1.59332
1.60704
1.60109
1.60657
1.58338
1.57336
1.57108
1.57566
1.57459
1.58908
1.5818
1.59286
1.59447
1.61222
1.59614
1.58974
1.60664
1.60262
1.6047
1.64589
1.6561
1.64481
1.64342
1.62841
1.63792
1.62998
1.62946
1.63217
1.62669
1.63819
1.65313
1.65542
1.65892
1.67076
1.68011
1.65521
1.63713
1.62876
1.63353
1.60604
1.61294
1.6076
1.59086
1.59978
1.60995
1.63627
1.61642
1.6004
1.61621
1.63914
1.63757
1.6419
1.63813
1.65444
1.64385
1.64347
1.64164
1.62773
1.63946
1.63173
1.61729
1.62159
1.61365
1.6121
1.61975
1.60891
1.61969
1.60445
1.58979
1.58341
1.57462
1.58022
1.59324
1.60787
1.63509
1.62679
1.62523
1.61532
1.61871
1.59345
1.58804
1.58407
1.5898
1.58127
1.59552
1.58953
1.58992
1.58436
1.5691
1.57303
1.58268
1.58723
1.62182
1.59463
1.58536
1.58966
1.58208
1.59262
1.58576
1.58964
1.58842
1.59544
1.58935
1.58392
1.56063
1.55285
1.55704
1.56709
1.57233
1.56956
1.5585
1.5555
1.55282
1.5555
1.57311
1.55647
1.55882
1.55609
1.55353
1.55731
1.55147
1.54715
1.55862
1.53267
1.56005
1.54271
1.53239
1.53945
1.52987
1.52577
1.52758
1.52246
1.52542
1.54568
1.54417
1.533
1.54488
1.53105
1.54003
1.53936
1.55223
1.54756
1.53374
1.54577
1.56498
1.54981
1.55476
1.55229
1.53982
1.53846
1.54286
1.52473
1.51858
1.53467
1.50939
1.49879
1.50839
1.50574
1.51577
1.51875
1.51331
1.51701
1.50603
1.50851
1.50852
1.50851
1.51198
1.51423
1.50527
1.51524
1.49909
1.49426
1.50456
1.51466
1.51737
1.51942
1.52606
1.5415
1.53323
1.54554
1.54245
1.54524
1.52534
1.53749
1.51688
1.53054
1.5269
1.53017
1.51923
1.52481
1.52812
1.53434
1.51919
1.5185
1.53514
1.53814
1.54333
1.52995
1.53399
1.54714
1.54235
1.54662
1.54933
1.53864
1.55582
1.53633
1.53038
1.5483
1.54116
1.5416
1.53837
1.56145
1.55375
1.55024
1.54419
1.53849
1.52969
1.54179
1.55025
1.56222
1.55489
1.55904
1.58454
1.55044
1.54739
1.54983
1.54272
1.55027
1.55548
1.55597
1.54376
1.55314
1.54539
1.55115
1.56431
1.56732
1.56703
1.56914
1.56459
1.55433
1.55724
1.53733
1.53985
1.55583
1.55628
1.55434
1.54503
1.54571
1.55808
1.54249
1.54468
1.53395
1.54304
1.54453
1.53445
1.51584
1.50842
1.51952
1.54188
1.52856
1.53338
1.53805
1.52917
1.52182
1.53956
1.54748
1.54303
1.52208
1.52173
1.52597
1.54486
1.5546
1.55322
1.53408
1.54057
1.54675
1.54945
1.5554
1.54726
1.55148
1.56082
1.53807
1.5406
1.54216
1.54422
1.55258
1.54237
1.53942
1.54258
1.54577
1.53463
1.53367
1.51137
1.52511
1.53065
1.5149
1.51499
1.51445
1.51718
1.52915
1.54205
1.54307
1.54014
1.54421
1.55283
1.55359
1.54291
1.53682
1.5346
1.53641
1.53015
1.53388
1.54294
1.53315
1.51389
1.51081
1.51073
1.50851
1.49586
1.50824
1.50462
1.49999
1.51232
1.50471
1.49538
1.50557
1.49831
1.50315
1.50036
1.49654
1.49575
1.4841
1.49927
1.48915
1.50373
1.51113
1.51458
1.5049
1.51118
1.51371
1.51526
1.51448
1.50683
1.5207
1.54758
1.54601
1.56268
1.55726
1.56513
1.55657
1.55581
1.54711
1.57951
1.58126
1.55168
1.53769
1.51932
1.53866
1.53588
1.54322
1.51973
1.50273
1.50987
1.51652
1.52695
1.51906
1.52752
1.50395
1.50369
1.50635
1.51902
1.49606
1.50978
1.50397
1.50147
1.50021
1.49538
1.50624
1.50462
1.51291
1.52445
1.51142
1.50108
1.51488
1.49904
1.50271
1.50548
1.4912
1.49264
1.49348
1.48773
1.49341
1.49008
1.50418
1.49733
1.48573
1.49763
1.48197
1.47524
1.46863
1.50142
1.49081
1.47699
1.46468
1.46064
1.45914
1.45227
1.44692
1.44025
1.43931
1.44237
1.44267
1.43218
1.43827
1.43924
1.44923
1.43602
1.43154
1.44103
1.44872
1.44989
1.44539
1.46179
1.45461
1.44506
1.45054
1.43993
1.44181
1.44659
1.45077
1.45322
1.45538
1.45732
1.44544
1.4598
1.4535
1.44845
1.45278
1.4482
1.4423
1.43793
1.44506
1.43982
1.43082
1.4418
1.44116
1.44418
1.43671
1.43499
1.43846
1.4486
1.45055
1.43359
1.43946
1.44549
1.4358
1.45156
1.45849
1.46551
1.46561
1.46484
1.45753
1.45644
1.46739
1.46925
1.48523
1.48608
1.47424
1.49348
1.49479
1.48421
1.50008
1.4779
1.4891
1.49217
1.49404
1.48484
1.47589
1.49595
1.49421
1.49004
1.50496
1.5
1.51475
1.51397
1.50458
1.51493
1.52148
1.51419
1.52147
1.52402
1.51949
1.52541
1.54365
1.52615
1.51117
1.50916
1.51392
1.52265
1.50658
1.50369
1.50702
1.51526
1.518
1.53143
1.52911
1.51646
1.49491
1.49368
1.48743
1.50654
1.489
1.48235
1.487
1.51808
1.49535
1.48331
1.49456
1.48338
1.50686
1.4895
1.49961
1.49375
1.49304
1.48611
1.48029
1.47941
1.46891
1.46626
1.45327
1.45568
1.44159
1.436
1.42242
1.42422
1.42301
1.42005
1.41472
1.41553
1.42306
1.41738
1.4222
1.4435
1.45157
1.46292
1.44487
1.44954
1.46044
1.44398
1.44944
1.44274
1.45056
1.44388
1.44935
1.44668
1.43807
1.44465
1.43178
1.42899
1.42355
1.42371
1.41888
1.42165
1.42251
1.42512
1.43174
1.43021
1.4262
1.42704
1.42272
1.42366
1.42931
1.41428
1.42314
1.41233
1.4192
1.4363
1.41518
1.42448
1.42122
1.42599
1.42717
1.42597
1.4303
1.39668
1.41535
1.40877
1.40982
1.4212
1.40635
1.42561
1.4038
1.40019
1.40568
1.41268
1.407
1.40759
1.40937
1.41596
1.42729
1.42446
1.41653
1.41152
1.42972
1.41623
1.42569
1.42079
1.42004
1.42549
1.41383
1.41623
1.40881
1.41058
1.42683
1.42413
1.41993
1.42476
1.42753
1.41822
1.42034
1.42838
1.41945
1.42485
1.42291
1.42644
1.42532
1.41519
1.41278
1.41055
1.42432
1.45155
1.44291
1.43688
1.42655
1.42807
1.43165
1.42928
1.44164
1.44379
1.45248
1.44667
1.47586
1.46321
1.47583
1.46093
1.46245
1.46468
1.45924
1.46345
1.46148
1.46875
1.46542
1.45602
1.45671
1.45989
1.46875
1.47552
1.46603
1.49884
1.47978
1.4758
1.4835
1.47809
1.47093
1.45782
1.45327
1.46511
1.45662
1.45306
1.44958
1.44659
1.45769
1.47539
1.4644
1.46732
1.44132
1.45492
1.45662
1.47757
1.48451
1.46452
1.4511
1.46751
1.47319
1.46797
1.46283
1.47786
1.4705
1.47571
1.46351
1.46577
1.45811
1.45039
1.45703
1.46867
1.45619
1.45106
1.45802
1.45542
1.46471
1.46195
1.46348
1.46217
1.46652
1.46354
1.47241
1.47744
1.46531
1.47214
1.46905
1.47312
1.46343
1.44888
1.4381
1.46419
1.45461
1.46364
1.45542
1.46753
1.4577
1.4591
1.47737
1.48092
1.48571
1.4939
1.52197
1.52502
1.54193
1.5399
1.54289
1.53935
1.52463
1.52905
1.51593
1.51727
1.5293
1.54021
1.52769
1.54837
1.53936
1.53074
1.54539
1.56468
1.56802
1.58496
1.58532
1.57358
1.56664
1.56118
1.57317
1.55208
1.56643
1.56939
1.58217
1.59327
1.59708
1.60473
1.60261
1.58609
1.58145
1.57369
1.56779
1.55434
1.55827
1.57115
1.59505
1.59235
1.58861
1.58871
1.57798
1.58518
1.59111
1.57934
1.59344
1.60983
1.59208
1.5952
1.59336
1.59335
1.60237
1.61189
1.63719
1.59745
1.6115
1.6065
1.60043
1.58899
1.60536
1.5865
1.56156
1.58907
1.57185
1.57793
1.58715
1.56649
1.58076
1.58081
1.5672
1.56824
1.56981
1.56451
1.57273
1.56868
1.58536
1.58566
1.58
1.57734
1.57656
1.56816
1.58672
1.59525
1.58645
1.5868
1.58546
1.56808
1.54766
1.55946
1.54221
1.56026
1.54789
1.55872
1.55671
1.55374
1.55826
1.54258
1.53701
1.53789
1.53962
1.54082
1.56169
1.54736
1.55673
1.56458
1.56955
1.58756
1.59577
1.59106
1.5802
1.56778
1.55824
1.56615
1.55125
1.54808
1.55519
1.55374
1.56105
1.57028
1.55577
1.55375
1.55995
1.58433
1.55528
1.55285
1.55295
1.54151
1.55146
1.56077
1.5501
1.54296
1.54373
1.54158
1.53212
1.53857
1.53152
1.54109
1.54503
1.54478
1.53326
1.53485
1.53062
1.5338
1.52548
1.52149
1.51881
1.52225
1.51199
1.51069
1.52167
1.52652
1.52451
1.50938
1.52313
1.51654
1.51052
1.51222
1.51131
1.51444
1.48356
1.47819
1.47558
1.47845
1.47202
1.48112
1.47996
1.46663
1.46187
1.4797
1.47297
1.46525
1.46848
1.46928
1.47709
1.46925
1.46346
1.47578
1.46497
1.4761
1.45773
1.46799
1.47015
1.46768
1.47139
1.47427
1.50772
1.50097
1.5018
1.52379
1.51172
1.51335
1.51699
1.51759
1.53356
1.5408
1.5382
1.53009
1.5237
1.54799
1.5423
1.52887
1.53579
1.53513
1.53894
1.5285
1.52727
1.51971
1.53288
1.53923
1.52794
1.53206
1.53762
1.53485
1.53238
1.51815
1.49871
1.49365
1.51012
1.5024
1.50964
1.49869
1.5124
1.50623
1.51504
1.52754
1.52501
1.53858
1.53232
1.56388
1.54931
1.55683
1.56652
1.54996
1.56082
1.55075
1.54637
1.53682
1.55117
1.53941
1.53851
1.55512
1.5513
1.54866
1.54643
1.53684
1.54201
1.56357
1.55062
1.54825
1.55743
1.56801
1.54752
1.52349
1.50795
1.51837
1.53323
1.52948
1.53546
1.52997
1.52334
1.5143
1.51421
1.50664
1.47872
1.49779
1.47715
1.47455
1.48062
1.45684
1.45669
1.47405
1.47618
1.46573
1.459
1.45409
1.43414
1.43602
1.43874
1.44579
1.44581
1.43606
1.4627
1.44613
1.46742
1.45741
1.46979
1.47945
1.47844
1.48391
1.46562
1.46292
1.46071
1.47763
1.46133
1.45801
1.46353
1.46234
1.47301
1.47114
1.4706
1.47144
1.48167
1.4677
1.47164
1.47759
1.48326
1.49238
1.46959
1.50949
1.5065
1.48351
1.49343
1.49446
1.49427
1.5038
1.50064
1.50933
1.50513
1.49882
1.50834
1.49885
1.50083
1.506
1.51117
1.50836
1.50994
1.51317
1.51684
1.50693
1.49965
1.50659
1.49815
1.51399
1.52449
1.50848
1.51835
1.51557
1.52153
1.52469
1.52242
1.53248
1.52254
1.53871
1.53742
1.51625
1.53191
1.53464
1.51235
1.51918
1.52086
1.51645
1.52603
1.53298
1.53808
1.5211
1.53214
1.52066
1.51615
1.49852
1.49551
1.495
1.51368
1.51232
1.50993
1.50468
1.50017
1.48057
1.47533
1.47244
1.47194
1.46216
1.4719
1.46846
1.4729
1.48759
1.48131
1.50284
1.48611
1.47908
1.49488
1.4963
1.4862
1.49871
1.50231
1.50989
1.50209
1.48959
1.48212
1.4959
1.50397
1.49592
1.48589
1.49713
1.49104
1.48037
1.48789
1.48544
1.48134
1.48056
1.47738
1.48434
1.48768
1.48325
1.47279
1.46558
1.49046
1.47089
1.48135
1.47808
1.46903
1.48008
1.48499
1.47052
1.48119
1.49498
1.47382
1.49892
1.49164
1.50069
1.51626
1.50295
1.49655
1.49462
1.4928
1.50719
1.50873
1.4972
1.51705
1.51236
1.51376
1.51603
1.51747
1.50929
1.51183
1.52687
1.52077
1.53797
1.50898
1.52285
1.51659
1.52982
1.51866
1.50421
1.51271
1.49715
1.50127
1.52211
1.52231
1.51584
1.50973
1.52064
1.53708
1.53027
1.51699
1.52838
1.52144
1.5319
1.53473
1.55375
1.54853
1.56504
1.54801
1.5446
1.54809
1.55878
1.56031
1.5646
1.58643
1.57162
1.57659
1.58075
1.57324
1.58411
1.57056
1.56959
1.58027
1.56721
1.56128
1.5693
1.57515
1.6005
1.5884
1.56847
1.5863
1.58779
1.61039
1.60032
1.6262
1.63847
1.61714
1.60179
1.60961
1.62536
1.6254
1.61684
1.6259
1.6123
1.61313
1.61756
1.59974
1.59845
1.61342
1.60741
1.60581
1.61059
1.61202
1.60901
1.61617
1.63128
1.62281
1.60869
1.61467
1.5982
1.5982
1.62853
1.62111
1.61886
1.62559
1.62323
1.60001
1.60722
1.60093
1.60084
1.58612
1.58797
1.56512
1.60181
1.5985
1.59185
1.59307
1.59274
1.58573
1.59251
1.60815
1.6142
1.60596
1.60523
1.6005
1.60787
1.59424
1.59566
1.61975
1.59521
1.59958
1.58119
1.61318
1.6116
1.58775
1.57073
1.56803
1.562
1.57098
1.58051
1.57436
1.57849
1.55782
1.54034
1.54652
1.55627
1.54524
1.54926
1.53684
1.53337
1.54087
1.53981
1.55402
1.54737
1.56379
1.57338
1.56136
1.55569
1.54891
1.5631
1.54849
1.55516
1.54997
1.56303
1.55811
1.55496
1.54819
1.54532
1.55366
1.53952
1.54669
1.52422
1.54322
1.54655
1.53723
1.54496
1.54529
1.56639
1.58689
1.58866
1.58626
1.5788
1.56937
1.56171
1.57334
1.56346
1.58159
1.55806
1.55983
1.55037
1.55308
1.55668
1.56785
1.55895
1.53812
1.54055
1.55888
1.54449
1.56114
1.57356
1.56022
1.55269
1.55938
1.55527
1.5422
1.54531
1.54349
1.5537
1.56836
1.56152
1.54765
1.56561
1.57817
1.55345
1.54877
1.54153
1.53419
1.53328
1.54131
1.5443
1.53958
1.53153
1.53582
1.56208
1.55568
1.53778
1.53386
1.56608
1.57199
1.57833
1.57822
1.56557
1.56039
1.54709
1.54712
1.55864
1.57513
1.55748
1.56078
1.54965
1.55709
1.55992
1.56943
1.5595
1.55645
1.54532
1.54897
1.54091
1.53748
1.53186
1.53628
1.54296
1.54274
1.52421
1.51631
1.51812
1.51287
1.51932
1.51917
1.50333
1.49559
1.50581
1.49531
1.49377
1.48982
1.49826
1.50196
1.50157
1.48479
1.48067
1.4839
1.46727
1.47077
1.49056
1.48212
1.48185
1.49461
1.47782
1.48007
1.48602
1.48638
1.4815
1.47187
1.47605
1.47296
1.46655
1.47168
1.48597
1.49099
1.4966
1.48949
1.48642
1.50145
1.49867
1.50037
1.50208
1.50185
1.48452
1.48618
1.48743
1.47557
1.47247
1.45153
1.45028
1.46152
1.45298
1.46237
1.45909
1.46601
1.45968
1.47083
1.46633
1.46193
1.46875
1.46955
1.4559
1.46015
1.45656
1.45764
1.4581
1.46816
1.46232
1.47648
1.46193
1.46052
1.45613
1.46207
1.46293
1.46689
1.46919
1.46389
1.47033
1.47343
1.4537
1.47033
1.46282
1.4797
1.47341
1.4625
1.45931
1.46164
1.46436
1.4628
1.46082
1.46349
1.48324
1.47927
1.4911
1.47897
1.47642
1.47677
1.46854
1.45347
1.46651
1.47917
1.48949
1.4818
1.4852
1.46946
1.4661
1.47448
1.4749
1.4696
1.46765
1.46202
1.45851
1.45335
1.45276
1.45208
1.4503
1.45469
1.46513
1.46769
1.47193
1.46724
1.46186
1.45883
1.4515
1.43854
1.4433
1.46147
1.46727
1.44963
1.46129
1.46403
1.46209
1.47708
1.47381
1.46544
1.46117
1.45738
1.456
1.45074
1.45696
1.44981
1.43876
1.44742
1.44
1.44444
1.42353
1.41893
1.43338
1.43032
1.44403
1.43907
1.43998
1.43866
1.44174
1.43446
1.43042
1.43539
1.42597
1.43758
1.43658
1.43323
1.43883
1.42652
1.41223
1.42273
1.43052
1.4284
1.44398
1.44785
1.43894
1.44191
1.44416
1.44928
1.45151
1.45781
1.4614
1.45955
1.43602
1.43997
1.43764
1.43745
1.43423
1.43208
1.44698
1.4331
1.43166
1.42717
1.42588
1.42516
1.42197
1.42134
1.42802
1.44888
1.45331
1.45184
1.44994
1.44202
1.45267
1.46045
1.45613
1.45445
1.45077
1.4567
1.44366
1.46035
1.454
1.44976
1.44589
1.45004
1.45314
1.42857
1.44725
1.44052
1.45734
1.45335
1.4584
1.44004
1.4381
1.44775
1.44809
1.45541
1.44098
1.43513
1.4433
1.42627
1.43816
1.44067
1.451
1.43628
1.42831
1.43323
1.42893
1.43681
1.44829
1.45575
1.44818
1.45232
1.441
1.4519
1.45426
1.44213
1.4414
1.43988
1.45101
1.44507
1.44741
1.45195
1.44726
1.44181
1.4495
1.44494
1.44771
1.45841
1.45412
1.44103
1.43662
1.43251
1.4347
1.45211
1.44331
1.45784
1.45856
1.45066
1.45713
1.45821
1.45056
1.45256
1.46006
1.45471
1.45177
1.45184
1.45695
1.45405
1.45193
1.4562
1.45701
1.45799
1.43629
1.45676
1.44584
1.45198
1.44057
1.45151
1.45685
1.43835
1.44076
1.43718
1.43919
1.44327
1.45509
1.45078
1.43257
1.43971
1.43692
1.45143
1.44289
1.45768
1.447
1.4387
1.4422
1.44154
1.43026
1.43433
1.42263
1.4245
1.4383
1.43299
1.4409
1.43602
1.43896
1.44574
1.45829
1.45136
1.4612
1.45106
1.44953
1.44864
1.45604
1.46156
1.46249
1.46472
1.45633
1.46392
1.45785
1.46056
1.45833
1.46444
1.4729
1.46398
1.45452
1.46424
1.46044
1.45975
1.47045
1.47555
1.47071
1.47778
1.48222
1.48421
1.48719
1.48036
1.46781
1.47327
1.46706
1.47252
1.46676
1.4703
1.47942
1.47722
1.47128
1.46743
1.4754
1.46415
1.46635
1.45875
1.44047
1.4488
1.44595
1.45822
1.44511
1.44897
1.44794
1.44345
1.46372
1.45214
1.4645
1.46126
1.4711
1.4646
1.4753
1.45704
1.46218
1.45543
1.46252
1.47137
1.47961
1.48359
1.48168
1.49198
1.49162
1.48579
1.47443
1.47921
1.48053
1.48138
1.48748
1.4818
1.49437
1.48828
1.4976
1.48096
1.49031
1.48499
1.47771
1.4888
1.48481
1.49468
1.49818
1.50031
1.49895
1.48922
1.49359
1.48206
1.50102
1.49414
1.4887
1.48918
1.5054
1.5267
1.51788
1.52296
1.50824
1.51299
1.51051
1.50609
1.51158
1.50305
1.51112
1.50248
1.50412
1.5184
1.50708
1.51332
1.50402
1.51353
1.51721
1.51682
1.51913
1.52556
1.52512
1.515
1.53227
1.52578
1.52821
1.5216
1.51065
1.50096
1.50252
1.51431
1.51996
1.5144
1.51537
1.52035
1.52425
1.51186
1.51676
1.50254
1.50178
1.50755
1.51612
1.52325
1.51287
1.51081
1.51148
1.50895
1.50799
1.50954
1.49317
1.49123
1.49473
1.49861
1.49555
1.49821
1.48722
1.50019
1.5167
1.50801
1.51092
1.50262
1.51281
1.49036
1.49285
1.48265
1.48296
1.49688
1.48431
1.47856
1.47567
1.48068
1.47622
1.46583
1.49361
1.49598
1.49229
1.48499
1.50971
1.49977
1.48945
1.49811
1.48993
1.49679
1.50028
1.49874
1.51019
1.51335
1.50549
1.52751
1.52806
1.53751
1.53701
1.53487
1.5439
1.53331
1.53815
1.54211
1.53764
1.54717
1.54276
1.54404
1.55746
1.55588
1.55961
1.56275
1.58564
1.59642
1.57489
1.59019
1.59163
1.58568
1.58321
1.58398
1.57752
1.56862
1.57664
1.57073
1.59553
1.57438
1.57001
1.55575
1.55849
1.55267
1.55702
1.5477
1.54747
1.54779
1.55114
1.55264
1.53864
1.55954
1.56136
1.56668
1.54944
1.55025
1.55764
1.54799
1.54589
1.54751
1.55113
1.5393
1.53734
1.54335
1.53387
1.54189
1.53752
1.54253
1.54404
1.55679
1.56777
1.56096
1.54203
1.56327
1.56566
1.56602
1.55292
1.56422
1.57267
1.56408
1.56181
1.57851
1.5743
1.58447
1.56597
1.58443
1.56789
1.57236
1.58199
1.5813
1.56015
1.56302
1.56294
1.561
1.56113
1.55597
1.55224
1.55719
1.56431
1.5565
1.55564
1.55213
1.55211
1.5524
1.53288
1.53532
1.53416
1.51416
1.50644
1.51308
1.51574
1.53724
1.54732
1.55249
1.55397
1.56215
1.5506
1.56579
1.57107
1.57245
1.59305
1.57621
1.56504
1.56648
1.55448
1.54225
1.555
1.56287
1.55607
1.55527
1.546
1.55777
1.5424
1.54634
1.545
1.53217
1.52234
1.53748
1.53776
1.54618
1.55677
1.54625
1.54308
1.54382
1.55645
1.55564
1.54056
1.52416
1.52242
1.54194
1.54966
1.55755
1.54698
1.54312
1.54846
1.5502
1.54357
1.55069
1.59908
1.57816
1.57501
1.58034
1.57553
1.58513
1.58057
1.58128
1.58232
1.58804
1.60059
1.61347
1.59612
1.58326
1.57871
1.58745
1.59292
1.583
1.57725
1.58699
1.56162
1.55039
1.54552
1.57123
1.56687
1.58385
1.58376
1.59367
1.59895
1.58471
1.60009
1.59664
1.60046
1.59351
1.57804
1.57983
1.56947
1.58029
1.57996
1.58208
1.56613
1.58338
1.58497
1.59879
1.58994
1.60601
1.61711
1.58878
1.59333
1.60292
1.59181
1.60003
1.5876
1.58025
1.5816
1.5824
1.57739
1.58537
1.57727
1.58223
1.59726
1.58942
1.60857
1.61118
1.60557
1.60441
1.60248
1.58774
1.58726
1.58162
1.58778
1.57874
1.57281
1.5741
1.55525
1.56285
1.56315
1.56748
1.55876
1.57531
1.55941
1.57282
1.56666
1.558
1.54682
1.5536
1.54768
1.54638
1.54809
1.54869
1.54563
1.53645
1.54534
1.55508
1.55704
1.55469
1.55216
1.55273
1.55339
1.54017
1.53887
1.54286
1.5409
1.56095
1.58594
1.58376
1.56772
1.56492
1.55875
1.56009
1.56147
1.56657
1.5641
1.56807
1.57562
1.58034
1.5743
1.56749
1.56523
1.5645
1.56237
1.55629
1.57033
1.55816
1.56797
1.57392
1.58152
1.58205
1.59342
1.58334
1.57981
1.5803
1.55946
1.56833
1.56367
1.5567
1.56141
1.55252
1.57274
1.5577
1.5505
1.56626
1.56676
1.57113
1.57979
1.58652
1.58538
1.6061
1.59249
1.60299
1.60963
1.61278
1.59975
1.59674
1.60868
1.62643
1.6229
1.61225
1.62017
1.61532
1.62094
1.60463
1.58605
1.59535
1.58711
1.59661
1.5841
1.6065
1.60139
1.5924
1.58033
1.58606
1.57923
1.58619
1.57954
1.57856
1.58906
1.589
1.57783
1.59015
1.58215
1.56981
1.5791
1.56824
1.56757
1.57086
1.56269
1.56872
1.56076
1.56475
1.54934
1.57091
1.56041
1.55312
1.55914
1.55598
1.55286
1.55539
1.54279
1.54749
1.55045
1.53063
1.5335
1.54549
1.55043
1.54649
1.55503
1.55307
1.55389
1.55929
1.55498
1.5695
1.55573
1.54268
1.54754
1.55189
1.54839
1.55422
1.55987
1.54331
1.53365
1.53691
1.52869
1.51169
1.51613
1.51698
1.5227
1.51271
1.51762
1.51158
1.51807
1.51882
1.51699
1.53314
1.51994
1.52771
1.52467
1.53049
1.52879
1.52504
1.52468
1.52762
1.5252
1.5462
1.53171
1.51721
1.5202
1.50683
1.51362
1.50323
1.50791
1.5231
1.52319
1.52468
1.53365
1.54302
1.5333
1.51631
1.53144
1.51014
1.52239
1.52087
1.5148
1.50624
1.50684
1.5097
1.49644
1.49726
1.49864
1.49329
1.50266
1.49795
1.50088
1.51258
1.50302
1.50273
1.50252
1.51674
1.51473
1.49811
1.5017
1.50159
1.4943
1.50044
1.4955
1.49912
1.51064
1.49577
1.51258
1.47766
1.4936
1.47044
1.47738
1.46604
1.48592
1.48958
1.48556
1.48381
1.48584
1.47966
1.47551
1.4766
1.49158
1.47871
1.48723
1.47593
1.46677
1.45907
1.47329
1.46686
1.4729
1.46373
1.46555
1.47369
1.46681
1.47149
1.47128
1.49899
1.49604
1.48871
1.49249
1.47554
1.48503
1.48983
1.50049
1.50041
1.49748
1.50974
1.49626
1.50268
1.50023
1.49957
1.48477
1.46501
1.46801
1.47044
1.46811
1.46485
1.46986
1.47982
1.48344
1.46647
1.47064
1.46744
1.49479
1.48073
1.49258
1.50372
1.49487
1.48105
1.48631
1.48486
1.48783
1.49969
1.48506
1.4821
1.46428
1.46941
1.47748
1.47496
1.47576
1.46846
1.4752
1.4654
1.47465
1.47745
1.48652
1.4632
1.48727
1.49199
1.50095
1.49116
1.48693
1.48566
1.47322
1.46884
1.47104
1.4586
1.4706
1.46408
1.46547
1.45576
1.45752
1.46291
1.45643
1.45059
1.467
1.46865
1.47024
1.46228
1.46558
1.45164
1.4578
1.4571
1.46187
1.46216
1.43749
1.4545
1.45139
1.45657
1.45165
1.46761
1.47181
1.45455
1.46534
1.46298
1.46443
1.45587
1.45348
1.45054
1.45808
1.47407
1.4724
1.47431
1.46835
1.47265
1.47982
1.47023
1.47433
1.48095
1.47449
1.48033
1.48886
1.48647
1.49387
1.49296
1.49251
1.47687
1.49569
1.48425
1.48581
1.49426
1.49033
1.4858
1.47394
1.47435
1.48888
1.50753
1.51128
1.50864
1.48946
1.48463
1.49808
1.49102
1.48145
1.48226
1.47383
1.47245
1.46634
1.47241
1.46376
1.45985
1.47388
1.47757
1.47555
1.45607
1.46389
1.45699
1.45754
1.45993
1.46554
1.46778
1.47687
1.46857
1.48357
1.48736
1.49078
1.49839
1.49124
1.49811
1.50321
1.4883
1.49022
1.48274
1.50187
1.497
1.50092
1.50698
1.50364
1.50908
1.50883
1.51718
1.5218
1.50601
1.51235
1.51168
1.51669
1.51338
1.51242
1.50541
1.5051
1.49268
1.49366
1.49698
1.49641
1.50603
1.50828
1.52317
1.53192
1.52728
1.5242
1.52756
1.52546
1.50973
1.50756
1.53649
1.51684
1.51497
1.50217
1.52862
1.54299
1.54186
1.53427
1.54184
1.53545
1.56171
1.53903
1.54206
1.54771
1.55208
1.56292
1.52981
1.53747
1.53261
1.53967
1.53399
1.52533
1.51924
1.5193
1.51261
1.52935
1.53931
1.53703
1.53798
1.54906
1.5411
1.54421
1.53643
1.54366
1.54854
1.55196
1.5499
1.54914
1.55339
1.56023
1.55792
1.57951
1.57027
1.55
1.55737
1.55223
1.5486
1.54194
1.5447
1.55581
1.53235
1.55111
1.53196
1.52651
1.52812
1.53181
1.51666
1.53266
1.5485
1.53674
1.52072
1.51953
1.51972
1.5266
1.52682
1.53021
1.54249
1.56257
1.56299
1.54592
1.53454
1.53324
1.55223
1.57167
1.55492
1.56699
1.57372
1.58508
1.59307
1.58685
1.58188
1.59153
1.58635
1.58473
1.57946
1.5824
1.59176
1.58751
1.58905
1.58356
1.59134
1.582
1.54175
1.57182
1.56759
1.57093
1.56785
1.54809
1.57335
1.57586
1.57798
1.55031
1.55245
1.56543
1.54207
1.55115
1.55411
1.54899
1.55723
1.54811
1.54438
1.53947
1.53156
1.53009
1.54221
1.53455
1.54789
1.5514
1.53114
1.5322
1.53106
1.53493
1.54243
1.52867
1.50174
1.50395
1.50116
1.50915
1.53478
1.53275
1.54703
1.55
1.55454
1.55027
1.54564
1.55209
1.54845
1.55477
1.55118
1.56178
1.56757
1.56793
1.57111
1.57387
1.58495
1.56852
1.56078
1.55496
1.56753
1.56183
1.55831
1.55931
1.54675
1.55593
1.54921
1.56412
1.55701
1.54809
1.5478
1.55933
1.56184
1.58694
1.58268
1.57139
1.57023
1.5778
1.56893
1.55378
1.56764
1.54865
1.56914
1.55718
1.55485
1.54278
1.5413
1.52814
1.54433
1.55521
1.53135
1.53968
1.557
1.55786
1.54519
1.54774
1.5538
1.56575
1.56918
1.56263
1.57479
1.59664
1.58644
1.58023
1.59139
1.59649
1.60461
1.60127
1.61943
1.60281
1.60351
1.60262
1.60973
1.6104
1.61443
1.60521
1.6123
1.5974
1.5979
1.60019
1.62868
1.61972
1.63452
1.63356
1.64448
1.64198
1.66839
1.66485
1.6693
1.65328
1.65412
1.65314
1.66337
1.6664
1.65485
1.65402
1.63192
1.62861
1.62934
1.62894
1.62645
1.61212
1.61077
1.61228
1.59522
1.6003
1.60136
1.58893
1.60264
1.60874
1.5926
1.59231
1.61004
1.61924
1.61904
1.61757
1.59717
1.61116
1.61759
1.61669
1.61254
1.59308
1.60476
1.59791
1.60641
1.60443
1.61545
1.61706
1.60643
1.62041
1.61573
1.62337
1.63172
1.62471
1.63515
1.65188
1.64675
1.63293
1.63897
1.65057
1.62524
1.62573
1.61783
1.6184
1.60535
1.62234
1.63958
1.63928
1.63635
1.62485
1.64116
1.64386
1.63297
1.62929
1.62631
1.64492
1.65143
1.63451
1.64349
1.62479
1.62973
1.61444
1.60509
1.59963
1.59909
1.58868
1.59148
1.58615
1.57195
1.58187
1.59819
1.58148
1.59024
1.60353
1.57325
1.59569
1.58112
1.58811
1.59752
1.59444
1.58911
1.58801
1.58856
1.58255
1.58952
1.5957
1.61122
1.58738
1.60375
1.61869
1.63142
1.64144
1.64172
1.63862
1.65403
1.63141
1.6458
1.6483
1.64579
1.64903
1.64277
1.63065
1.62239
1.63905
1.6286
1.62736
1.63187
1.62112
1.62752
1.62385
1.62074
1.60674
1.60383
1.5832
1.58389
1.56897
1.59534
1.58703
1.56712
1.57957
1.54884
1.55462
1.551
1.54645
1.53729
1.5537
1.54358
1.55831
1.55843
1.55416
1.55625
1.55255
1.55871
1.54267
1.55358
1.5729
1.55824
1.55069
1.54978
1.53228
1.52935
1.52098
1.55152
1.55261
1.5571
1.54197
1.55077
1.54114
1.53499
1.53427
1.51267
1.51815
1.5118
1.52268
1.53068
1.53986
1.53773
1.53423
1.54462
1.55112
1.55963
1.53799
1.54185
1.54542
1.54058
1.54798
1.53409
1.54207
1.51699
1.52276
1.54182
1.54411
1.54141
1.53104
1.53527
1.54058
1.53764
1.53445
1.5122
1.50361
1.50828
1.51943
1.52194
1.53202
1.52739
1.54683
1.54236
1.54379
1.53317
1.53257
1.53923
1.51721
1.5235
1.53169
1.53297
1.54689
1.53218
1.54204
1.54639
1.54277
1.54891
1.52704
1.52516
1.51858
1.52052
1.52304
1.50819
1.50283
1.52004
1.51498
1.51705
1.52187
1.51495
1.51605
1.50796
1.5201
1.49899
1.49114
1.51334
1.49693
1.49478
1.50873
1.48939
1.49285
1.48952
1.4751
1.46787
1.46239
1.4748
1.4675
1.46657
1.46643
1.47349
1.45337
1.45188
1.46345
1.47026
1.4666
1.44852
1.46056
1.45568
1.47525
1.47813
1.46426
1.48172
1.4753
1.47792
1.47371
1.47469
1.49999
1.48973
1.49373
1.49556
1.48841
1.4978
1.50238
1.49234
1.48031
1.47803
1.49535
1.48422
1.48123
1.48098
1.47334
1.48101
1.48565
1.49171
1.47827
1.47264
1.49835
1.49534
1.50844
1.5014
1.50069
1.49495
1.4957
1.51026
1.50351
1.52011
1.51961
1.52116
1.52847
1.53771
1.54218
1.55167
1.54401
1.54681
1.5344
1.5234
1.53405
1.54608
1.52991
1.52935
1.53107
1.52436
1.5083
1.50663
1.50895
1.50705
1.51447
1.50607
1.49954
1.49563
1.49076
1.49521
1.48086
1.49181
1.4828
1.47493
1.48686
1.49756
1.48348
1.49896
1.502
1.49809
1.50067
1.49735
1.49845
1.49491
1.49124
1.50074
1.48524
1.48009
1.48022
1.4991
1.49117
1.4956
1.47155
1.47377
1.48367
1.48583
1.49198
1.49027
1.4728
1.47854
1.4945
1.50505
1.50119
1.49196
1.49768
1.48879
1.482
1.48043
1.48281
1.49726
1.49538
1.50998
1.50838
1.5135
1.50194
1.49972
1.49974
1.49495
1.49414
1.49055
1.4927
1.47976
1.49964
1.4932
1.48188
1.49185
1.48674
1.50192
1.51645
1.52418
1.52733
1.5229
1.52363
1.53489
1.52366
1.52045
1.52197
1.53201
1.53613
1.55658
1.53684
1.5311
1.53156
1.51513
1.50496
1.50205
1.51109
1.52316
1.53524
1.53531
1.52039
1.53819
1.54355
1.55605
1.55673
1.55917
1.56783
1.55356
1.53469
1.53381
1.53887
1.54247
1.52826
1.54352
1.53588
1.55443
1.55042
1.55342
1.56437
1.53948
1.55564
1.56699
1.58483
1.56934
1.57225
1.56014
1.5683
1.55954
1.57241
1.55715
1.57684
1.55355
1.56647
1.58166
1.57329
1.57504
1.59047
1.58874
1.58512
1.59609
1.6112
1.61862
1.62075
1.62025
1.61842
1.63302
1.63983
1.63944
1.63198
1.65595
1.64619
1.63079
1.63304
1.63183
1.63696
1.61777
1.61663
1.60383
1.59714
1.62616
1.62664
1.61422
1.61116
1.62138
1.60896
1.62172
1.60662
1.61229
1.59598
1.60126
1.60198
1.6208
1.6197
1.60981
1.61429
1.58774
1.59789
1.59047
1.59434
1.60289
1.59223
1.58759
1.56841
1.55426
1.57457
1.56197
1.56135
1.58201
1.5809
1.59169
1.59254
1.5689
1.57042
1.56611
1.56453
1.55814
1.57312
1.56897
1.57108
1.56151
1.55629
1.54427
1.54143
1.55848
1.56967
1.56116
1.58469
1.5713
1.57929
1.57374
1.59093
1.59897
1.58374
1.57453
1.56957
1.58595
1.57715
1.56403
1.57797
1.55969
1.55935
1.54761
1.55173
1.57265
1.57974
1.60322
1.61995
1.60768
1.62026
1.63134
1.63651
1.63191
1.64336
1.64873
1.63654
1.63232
1.64746
1.64026
1.64808
1.65475
1.64614
1.61882
1.61794
1.60968
1.63388
1.62368
1.63824
1.62901
1.66414
1.65188
1.64442
1.63894
1.64881
1.63458
1.62318
1.61444
1.62946
1.6215
1.63172
1.62253
1.61505
1.62445
1.62235
1.62649
1.62848
1.62973
1.61829
1.63157
1.64438
1.65416
1.65399
1.62166
1.63137
1.64072
1.65176
1.66025
1.64392
1.65389
1.64584
1.65414
1.66903
1.66267
1.65465
1.668
1.66252
1.66592
1.65851
1.66054
1.65036
1.63424
1.62628
1.61238
1.63783
1.63616
1.61555
1.60475
1.602
1.61159
1.60946
1.60696
1.60635
1.61827
1.61404
1.6139
1.61827
1.61826
1.60366
1.62478
1.62286
1.61603
1.58624
1.60531
1.59709
1.60191
1.62879
1.62541
1.62947
1.60391
1.60441
1.60448
1.62452
1.63268
1.639
1.63556
1.64532
1.63808
1.63485
1.6367
1.63332
1.62989
1.63544
1.64672
1.65461
1.6445
1.6404
1.65181
1.65809
1.68101
1.68223
1.69519
1.67613
1.67348
1.65877
1.66129
1.67321
1.66229
1.67199
1.66429
1.65711
1.65825
1.63905
1.61899
1.63655
1.63231
1.63382
1.62185
1.64667
1.6404
1.62835
1.63058
1.62491
1.62443
1.59705
1.59676
1.59662
1.59003
1.58225
1.59448
1.60231
1.58689
1.58759
1.5973
1.59222
1.60416
1.5978
1.58714
1.59495
1.61286
1.60468
1.6101
1.61094
1.60179
1.61692
1.58383
1.59762
1.60531
1.61466
1.61425
1.60735
1.60408
1.60146
1.60858
1.60081
1.61284
1.61685
1.60522
1.60831
1.60159
1.59824
1.59239
1.59549
1.60643
1.58615
1.57297
1.56506
1.55954
1.55514
1.55247
1.57493
1.57184
1.57614
1.56626
1.57874
1.58113
1.57655
1.56751
1.57268
1.56652
1.5671
1.55885
1.56741
1.55925
1.57629
1.55766
1.55272
1.56242
1.56145
1.55063
1.57069
1.57913
1.56015
1.55304
1.55855
1.55462
1.58014
1.5896
1.57498
1.56073
1.56214
1.57115
1.5786
1.58868
1.59897
1.61413
1.6039
1.60446
1.58185
1.57324
1.57625
1.57226
1.55751
1.5727
1.5778
1.58365
1.57747
1.56321
1.56397
1.5711
1.58654
1.58818
1.59907
1.59031
1.59771
1.59045
1.58975
1.58633
1.6048
1.60468
1.62138
1.60011
1.59964
1.58498
1.59799
1.59598
1.59267
1.58877
1.57988
1.58548
1.60083
1.60022
1.60157
1.5944
1.60604
1.61574
1.6201
1.60938
1.6088
1.61393
1.61133
1.62287
1.59901
1.61679
1.62144
1.61423
1.60743
1.62257
1.61911
1.633
1.63865
1.66384
1.65508
1.63601
1.63995
1.63169
1.64408
1.64621
1.65296
1.66246
1.6443
1.6653
1.6677
1.65595
1.65591
1.65063
1.6451
1.63587
1.64676
1.63268
1.62004
1.61466
1.61545
1.6175
1.62896
1.62504
1.6246
1.62413
1.63807
1.6394
1.65251
1.63805
1.63335
1.63381
1.63453
1.64052
1.63386
1.63231
1.62633
1.62045
1.61444
1.61573
1.62457
1.61595
1.61046
1.619
1.6246
1.61001
1.60232
1.6207
1.5999
1.62409
1.62083
1.61934
1.62098
1.60751
1.61878
1.60927
1.60033
1.59252
1.60269
1.60263
1.5862
1.58686
1.57805
1.57951
1.60103
1.59471
1.56613
1.56246
1.5745
1.59141
1.57837
1.59491
1.57387
1.56911
1.57654
1.56299
1.55847
1.57211
1.56359
1.55557
1.55235
1.56496
1.56033
1.55941
1.56896
1.56551
1.56286
1.55702
1.56251
1.55547
1.54899
1.54327
1.56349
1.5512
1.55577
1.54131
1.54027
1.56457
1.55005
1.55628
1.54675
1.55696
1.56359
1.55586
1.55185
1.57205
1.54645
1.54265
1.53437
1.53936
1.53184
1.54571
1.54338
1.56596
1.56498
1.56572
1.58054
1.58953
1.57869
1.59475
1.59242
1.59547
1.60703
1.61034
1.61959
1.6242
1.61356
1.63997
1.63758
1.6458
1.65203
1.62951
1.62571
1.6456
1.64908
1.6388
1.63918
1.63091
1.6272
1.63218
1.62661
1.63673
1.64555
1.64813
1.63897
1.6324
1.64552
1.64897
1.61527
1.6208
1.60447
1.60808
1.60141
1.60063
1.58368
1.59279
1.57971
1.58836
1.59698
1.59259
1.60682
1.60664
1.59544
1.62346
1.61963
1.61455
1.62065
1.61966
1.60085
1.60684
1.58788
1.5947
1.60573
1.59832
1.60574
1.60225
1.60632
1.59384
1.60283
1.58155
1.58288
1.59528
1.60126
1.60369
1.6017
1.61162
1.62889
1.60967
1.59139
1.59659
1.58203
1.58876
1.57498
1.59283
1.59759
1.60479
1.5944
1.59016
1.60005
1.58917
1.58966
1.58871
1.59568
1.59206
1.59127
1.58557
1.59638
1.58909
1.59883
1.60274
1.61209
1.59369
1.61068
1.58773
1.58773
1.5884
1.58604
1.57899
1.58658
1.59134
1.58033
1.59137
1.56693
1.56631
1.58334
1.58822
1.58261
1.58075
1.58198
1.59725
1.59318
1.60843
1.60074
1.60672
1.59841
1.59873
1.60494
1.60666
1.61708
1.61126
1.61884
1.62992
1.61557
1.61278
1.621
1.60957
1.60282
1.59659
1.5888
1.58502
1.58083
1.59456
1.58805
1.602
1.61256
1.63459
1.63302
1.62242
1.62317
1.61982
1.63106
1.63684
1.65617
1.64119
1.64168
1.63898
1.62705
1.63165
1.6287
1.63298
1.63443
1.63154
1.62462
1.62707
1.62689
1.6206
1.62245
1.62685
1.62347
1.65192
1.64212
1.6337
1.62542
1.62732
1.62879
1.62764
1.63032
1.63318
1.62311
1.6343
1.63796
1.64192
1.65661
1.64827
1.6432
1.64108
1.62757
1.63199
1.61969
1.61587
1.60864
1.61202
1.62085
1.64616
1.64831
1.63366
1.63119
1.61429
1.62714
1.63056
1.64529
1.64505
1.6393
1.65232
1.65631
1.66052
1.63155
1.63148
1.63396
1.63858
1.63989
1.64792
1.63987
1.62899
1.64381
1.64226
1.64138
1.64966
1.64463
1.63385
1.64858
1.64697
1.64451
1.63017
1.63763
1.61777
1.64663
1.65756
1.65858
1.6377
1.64759
1.64312
1.64224
1.63239
1.64181
1.65962
1.65718
1.66019
1.65393
1.63751
1.6417
1.64623
1.65625
1.64576
1.62387
1.61432
1.62772
1.61925
1.603
1.6137
1.5964
1.58263
1.57799
1.56314
1.55298
1.5623
1.5659
1.57671
1.57827
1.5902
1.5956
1.57024
1.57158
1.5695
1.5681
1.57998
1.58284
1.58712
1.61035
1.5979
1.58356
1.58749
1.58799
1.59319
1.58634
1.59241
1.58824
1.60098
1.59015
1.60591
1.59974
1.60673
1.6156
1.61206
1.6183
1.59278
1.59575
1.60546
1.59673
1.58337
1.58582
1.5778
1.56358
1.54041
1.55424
1.5641
1.55962
1.57602
1.57252
1.58
1.57701
1.57357
1.56634
1.57204
1.57676
1.58226
1.59386
1.59019
1.59718
1.60495
1.61118
1.61154
1.5987
1.5878
1.58002
1.57482
1.56824
1.58822
1.58156
1.58917
1.58727
1.59623
1.59478
1.58433
1.58739
1.57529
1.58387
1.58516
1.58948
1.58819
1.60304
1.59647
1.59356
1.59958
1.59769
1.5963
1.59548
1.60246
1.59346
1.6035
1.61248
1.61197
1.61269
1.58933
1.59541
1.57921
1.61124
1.59052
1.60577
1.60279
1.62138
1.61406
1.60584
1.62304
1.60126
1.60763
1.59579
1.60996
1.6268
1.62392
1.62593
1.62281
1.61682
1.61186
1.60098
1.60418
1.6007
1.59134
1.59342
1.57077
1.57021
1.58165
1.56906
1.57889
1.59418
1.61131
1.59846
1.59066
1.58727
1.58088
1.59609
1.60132
1.585
1.58604
1.58967
1.59504
1.59648
1.60405
1.60209
1.61976
1.60459
1.62612
1.6051
1.60534
1.60508
1.59354
1.6086
1.61476
1.58615
1.60102
1.60262
1.59451
1.58248
1.57926
1.59154
1.58135
1.59039
1.59268
1.58394
1.58491
1.60093
1.60567
1.60413
1.58264
1.5843
1.59358
1.59109
1.5828
1.59515
1.59567
1.61115
1.62151
1.63958
1.62731
1.63804
1.64443
1.63068
1.63621
1.62823
1.62535
1.6251
1.6379
1.63557
1.63295
1.62731
1.61679
1.61723
1.63448
1.64011
1.65422
1.67498
1.69505
1.69087
1.67803
1.65856
1.6577
1.65728
1.6775
1.66043
1.64824
1.64277
1.65311
1.65097
1.64083
1.67
1.65095
1.63241
1.64731
1.64406
1.62686
1.63913
1.63391
1.63054
1.62369
1.62472
1.62823
1.62342
1.61178
1.59687
1.59494
1.59988
1.59571
1.60587
1.61307
1.61659
1.61924
1.61605
1.64049
1.62801
1.61628
1.62524
1.61892
1.61789
1.62791
1.62941
1.63148
1.63574
1.62605
1.60434
1.61017
1.60891
1.60741
1.5881
1.61351
1.60849
1.59757
1.59981
1.60273
1.60877
1.60643
1.60117
1.61009
1.6277
1.62273
1.62422
1.62014
1.61415
1.62097
1.59972
1.60615
1.60383
1.61544
1.61021
1.608
1.6037
1.63236
1.6185
1.61306
1.61901
1.61199
1.6074
1.60325
1.60091
1.59663
1.60289
1.60466
1.61891
1.6206
1.61998
1.61515
1.63315
1.63017
1.61781
1.6186
1.60787
1.60449
1.61372
1.60419
1.59047
1.59739
1.62126
1.61122
1.61943
1.60612
1.61563
1.60848
1.60545
1.60879
1.60405
1.6233
1.61787
1.63856
1.63501
1.62344
1.61828
1.61733
1.6264
1.6181
1.61919
1.57766
1.57315
1.57845
1.57323
1.59654
1.59899
1.58933
1.59688
1.61096
1.5953
1.58196
1.57522
1.57956
1.56628
1.55873
1.58021
1.56981
1.57866
1.58922
1.56997
1.5659
1.56685
1.58905
1.58765
1.58913
1.59898
1.60979
1.61161
1.6137
1.63692
1.63274
1.62711
1.64077
1.61553
1.60503
1.63158
1.62182
1.63861
1.63111
1.62826
1.62265
1.62716
1.61899
1.61433
1.62211
1.61049
1.61416
1.62958
1.64775
1.63313
1.63918
1.64432
1.64184
1.64902
1.64931
1.63248
1.65172
1.65987
1.6552
1.67663
1.67671
1.67416
1.67689
1.65891
1.67371
1.66528
1.65176
1.67331
1.65261
1.67029
1.6731
1.6844
1.66996
1.67
1.66014
1.68074
1.68118
1.6551
1.65932
1.66311
1.69342
1.68035
1.66797
1.67682
1.68976
1.68334
1.67334
1.66341
1.65658
1.66596
1.64862
1.65578
1.64501
1.64912
1.6359
1.64143
1.6473
1.64173
1.651
1.643
1.64871
1.65808
1.64525
1.65297
1.63939
1.6518
1.63632
1.63343
1.64694
1.65773
1.65226
1.6541
1.6539
1.64509
1.64155
1.63622
1.63357
1.64212
1.63581
1.63783
1.62331
1.63221
1.63737
1.61616
1.60879
1.62248
1.60332
1.61439
1.60302
1.6057
1.58466
1.57334
1.57515
1.6064
1.59952
1.58255
1.58089
1.57029
1.56318
1.5609
1.55294
1.5853
1.58418
1.57949
1.57683
1.58004
1.56996
1.59124
1.57851
1.56427
1.57381
1.5888
1.56931
1.57926
1.59083
1.59745
1.57583
1.5937
1.57924
1.57883
1.59529
1.58656
1.60171
1.6092
1.61377
1.61618
1.6109
1.64278
1.65645
1.65539
1.6567
1.65056
1.63954
1.63261
1.64333
1.62702
1.62169
1.62224
1.62717
1.62335
1.62904
1.62897
1.64126
1.62804
1.61934
1.61465
1.62275
1.61851
1.6382
1.62425
1.62027
1.61025
1.63314
1.60389
1.60523
1.59161
1.61193
1.62549
1.62393
1.60056
1.58317
1.58809
1.59583
1.60562
1.62102
1.60315
1.60296
1.60545
1.58957
1.59114
1.59387
1.59878
1.58064
1.58803
1.6011
1.59055
1.5935
1.58678
1.59973
1.60331
1.6007
1.59764
1.60188
1.59644
1.60433
1.59875
1.59407
1.60174
1.60457
1.6027
1.59116
1.61646
1.60516
1.60918
1.59897
1.6047
1.60628
1.5904
1.59332
1.57811
1.58545
1.59534
1.5822
1.59401
1.57613
1.59694
1.58427
1.58834
1.59696
1.58148
1.58146
1.57602
1.57628
1.59519
1.59694
1.59929
1.57611
1.56718
1.57569
1.57042
1.5802
1.57733
1.57433
1.56083
1.56462
1.57557
1.57357
1.58221
1.587
1.58268
1.59336
1.58001
1.58996
1.58461
1.58857
1.59532
1.58515
1.6069
1.59981
1.60268
1.60296
1.61166
1.60652
1.61817
1.61416
1.59698
1.58384
1.57689
1.58071
1.59003
1.5922
1.58887
1.60392
1.6153
1.62284
1.60985
1.61012
1.62453
1.63541
1.63616
1.63464
1.62281
1.63789
1.64329
1.63854
1.61966
1.6203
1.62459
1.63209
1.63129
1.64597
1.64115
1.64244
1.63513
1.62728
1.64964
1.63496
1.62644
1.6358
1.63796
1.63864
1.63619
1.63933
1.63363
1.6438
1.62845
1.62865
1.62478
1.62023
1.63229
1.66022
1.66078
1.64222
1.63259
1.631
1.62636
1.62341
1.62406
1.61385
1.59802
1.60746
1.61019
1.6119
1.61088
1.62243
1.63259
1.6511
1.66578
1.64292
1.64997
1.64258
1.63214
1.61682
1.62676
1.63357
1.6284
1.63452
1.62243
1.63923
1.61371
1.61456
1.59791
1.59986
1.59181
1.61141
1.62737
1.61574
1.62001
1.61589
1.61147
1.62926
1.60342
1.60842
1.61689
1.61251
1.61719
1.59607
1.59886
1.60133
1.59461
1.5874
1.58316
1.57273
1.5473
1.55707
1.55785
1.58301
1.58408
1.59915
1.59253
1.5791
1.58871
1.5639
1.55985
1.56232
1.56293
1.57372
1.54717
1.55806
1.55723
1.54517
1.55478
1.559
1.52764
1.53225
1.51572
1.5335
1.54077
1.54251
1.53938
1.53342
1.52855
1.53173
1.53302
1.53182
1.52577
1.54689
1.53021
1.5496
1.55409
1.56692
1.5479
1.55211
1.55842
1.55005
1.54784
1.56231
1.54
1.56292
1.57156
1.558
1.5554
1.56039
1.55337
1.5622
1.56173
1.57144
1.54927
1.57912
1.57268
1.56318
1.55962
1.58156
1.57179
1.57737
1.59388
1.59105
1.59194
1.60886
1.60996
1.60632
1.59734
1.60231
1.59944
1.61026
1.60164
1.60676
1.61351
1.60955
1.59729
1.59854
1.59297
1.59907
1.61925
1.62475
1.6196
1.62023
1.61436
1.61383
1.61556
1.60965
1.62999
1.63252
1.61924
1.63398
1.61929
1.61015
1.63079
1.62916
1.61127
1.60676
1.61561
1.60981
1.60152
1.59379
1.59003
1.59616
1.60165
1.59605
1.60754
1.58881
1.57188
1.57649
1.59201
1.58931
1.59081
1.58311
1.57928
1.58645
1.58661
1.59111
1.59536
1.5877
1.59011
1.59514
1.59378
1.60021
1.61392
1.60398
1.61527
1.62237
1.62865
1.62515
1.62666
1.6283
1.64134
1.60872
1.61872
1.62805
1.63036
1.63223
1.62648
1.61252
1.61512
1.61356
1.60621
1.60424
1.60259
1.60027
1.61684
1.61669
1.62681
1.62071
1.63161
1.63667
1.63721
1.61991
1.64133
1.64377
1.63651
1.63619
1.61782
1.61836
1.61779
1.60462
1.61905
1.62472
1.61882
1.6052
1.6034
1.61588
1.60836
1.61276
1.62425
1.62791
1.63322
1.63411
1.63458
1.63245
1.61505
1.62787
1.64969
1.64861
1.63639
1.66204
1.66043
1.6589
1.66003
1.65951
1.67483
1.67372
1.66457
1.65614
1.65194
1.64491
1.64529
1.63869
1.62905
1.64785
1.64257
1.61693
1.61824
1.62374
1.62182
1.64302
1.63695
1.62188
1.64377
1.61871
1.62496
1.62566
1.6285
1.62852
1.64215
1.64997
1.63915
1.66083
1.64516
1.63941
1.63227
1.63345
1.64258
1.61876
1.63158
1.63527
1.62415
1.63293
1.64378
1.62975
1.62492
1.62766
1.62553
1.61598
1.61349
1.63374
1.64836
1.64305
1.64
1.64186
1.62348
1.61768
1.62517
1.61673
1.60249
1.59419
1.56862
1.57523
1.567
1.57608
1.58116
1.57711
1.57943
1.58071
1.56621
1.56948
1.5591
1.55059
1.54578
1.56635
1.56881
1.55376
1.56551
1.58049
1.56546
1.55246
1.55897
1.5571
1.5476
1.57301
1.58272
1.57051
1.58206
1.57885
1.57624
1.57837
1.57505
1.56255
1.57493
1.57996
1.57811
1.57033
1.5566
1.56494
1.57453
1.55755
1.56786
1.56846
1.56489
1.56279
1.56448
1.54884
1.56309
1.55765
1.56881
1.56903
1.56374
1.57226
1.57852
1.56203
1.57045
1.54629
1.55733
1.54685
1.55767
1.56828
1.54732
1.54855
1.55591
1.54592
1.55556
1.54964
1.55593
1.57937
1.56921
1.57432
1.58228
1.5795
1.57143
1.56646
1.5517
1.55862
1.54294
1.54943
1.55108
1.56147
1.5548
1.55554
1.55368
1.54478
1.55016
1.56111
1.57596
1.58068
1.55727
1.56407
1.58402
1.59365
1.59728
1.59883
1.59871
1.61227
1.60495
1.59115
1.59949
1.60326
1.58506
1.59866
1.58896
1.57777
1.55777
1.57204
1.55907
1.56495
1.57158
1.54776
1.56451
1.55123
1.55319
1.55522
1.56408
1.57891
1.5707
1.58099
1.5743
1.58314
1.57443
1.57215
1.55845
1.55966
1.56084
1.57292
1.57328
1.57147
1.56767
1.5845
1.56725
1.58542
1.57119
1.58552
1.57095
1.56349
1.55284
1.55062
1.56179
1.56512
1.5569
1.55171
1.55515
1.56604
1.53524
1.54069
1.52771
1.52635
1.52748
1.52188
1.51747
1.51757
1.52127
1.51813
1.51637
1.52131
1.51898
1.50812
1.50017
1.51794
1.51395
1.52587
1.53608
1.53226
1.52791
1.54283
1.53563
1.52755
1.51814
1.51443
1.52024
1.51779
1.52171
1.50594
1.51862
1.51714
1.52481
1.53615
1.52495
1.53733
1.53821
1.54815
1.54322
1.54415
1.55109
1.55097
1.5566
1.54841
1.55731
1.54403
1.55794
1.56224
1.55893
1.54497
1.55972
1.5577
1.55803
1.56121
1.54585
1.54277
1.54128
1.5417
1.54189
1.55625
1.55282
1.56236
1.5636
1.56285
1.55263
1.54959
1.57458
1.56674
1.56965
1.58383
1.57884
1.5682
1.57449
1.5704
1.5661
1.57162
1.56994
1.55987
1.56739
1.57414
1.58152
1.57449
1.58495
1.60589
1.6147
1.62333
1.6199
1.61732
1.63578
1.63752
1.65483
1.64817
1.64695
1.64065
1.63531
1.63083
1.63114
1.61789
1.62371
1.61322
1.64402
1.64559
1.63963
1.63569
1.63337
1.62974
1.62012
1.63549
1.61964
1.61327
1.60847
1.60091
1.6048
1.60796
1.59998
1.60878
1.60799
1.61231
1.62333
1.63444
1.65276
1.65893
1.65801
1.65932
1.66837
1.64631
1.67192
1.66205
1.65442
1.66907
1.66462
1.64585
1.66878
1.6476
1.64892
1.66063
1.65936
1.66302
1.66063
1.64121
1.63933
1.65399
1.63869
1.63472
1.65213
1.68229
1.68969
1.70355
1.68795
1.68128
1.69881
1.70021
1.68634
1.67798
1.67175
1.67129
1.68607
1.68236
1.67748
1.69227
1.66504
1.68117
1.68949
1.69654
1.69006
1.68076
1.68821
1.67199
1.6682
1.66968
1.65358
1.67088
1.64972
1.65596
1.6586
1.65243
1.64341
1.64171
1.62781
1.65543
1.64704
1.64195
1.64461
1.62121
1.63109
1.66885
1.65938
1.66137
1.65417
1.68065
1.68402
1.67058
1.68446
1.66357
1.66647
1.63862
1.6334
1.63137
1.61606
1.61028
1.58454
1.58731
1.57203
1.56753
1.57597
1.57043
1.57533
1.56296
1.56239
1.54908
1.55871
1.57184
1.57102
1.57949
1.59541
1.59088
1.59097
1.60004
1.57103
1.57287
1.5735
1.59263
1.59698
1.61318
1.60776
1.60254
1.60436
1.59633
1.59609
1.60653
1.60096
1.59898
1.60219
1.59895
1.60821
1.59445
1.60506
1.61087
1.62369
1.6102
1.63981
1.63754
1.62704
1.63203
1.61207
1.60769
1.60718
1.59967
1.615
1.60977
1.60667
1.60944
1.59701
1.57557
1.60022
1.61025
1.59958
1.60073
1.6044
1.61459
1.59052
1.61442
1.5997
1.58162
1.58343
1.56305
1.56373
1.54643
1.53715
1.55124
1.56135
1.5472
1.55367
1.54198
1.54041
1.54164
1.55494
1.55586
1.55766
1.54841
1.55799
1.56668
1.57532
1.56665
1.56942
1.58357
1.60707
1.59056
1.55553
1.58234
1.56956
1.57704
1.56715
1.56212
1.54916
1.55537
1.5679
1.55515
1.55303
1.55663
1.55594
1.57621
1.58024
1.57799
1.58441
1.59117
1.56104
1.57671
1.57127
1.57329
1.57896
1.57208
1.56376
1.56852
1.54473
1.54796
1.54033
1.53726
1.53012
1.52891
1.52284
1.53122
1.54344
1.5461
1.52229
1.51429
1.51853
1.52356
1.51985
1.52069
1.5224
1.53203
1.51998
1.53313
1.55215
1.56043
1.56403
1.58185
1.57574
1.58317
1.59676
1.6056
1.60577
1.61362
1.61369
1.60613
1.62838
1.64606
1.64538
1.65517
1.65323
1.65045
1.66712
1.65493
1.6354
1.6309
1.62843
1.64413
1.65623
1.64229
1.62278
1.61242
1.61398
1.63916
1.62166
1.61904
1.61278
1.62416
1.60856
1.60404
1.59987
1.58053
1.58614
1.60115
1.60714
1.60084
1.61853
1.63187
1.62245
1.62453
1.61876
1.62775
1.63929
1.64301
1.64085
1.64296
1.64738
1.64212
1.62106
1.62174
1.61863
1.62375
1.63862
1.63587
1.65281
1.65195
1.63473
1.63619
1.62623
1.61778
1.62986
1.64377
1.63658
1.63515
1.61737
1.62032
1.62657
1.61548
1.61657
1.60806
1.58873
1.61037
1.62585
1.61336
1.60499
1.59437
1.60105
1.60529
1.61002
1.59963
1.62411
1.60718
1.61002
1.61313
1.62465
1.62318
1.6188
1.61718
1.61253
1.61717
1.62891
1.63312
1.63044
1.6396
1.65217
1.65665
1.65194
1.64603
1.63893
1.63153
1.62462
1.61639
1.59897
1.60244
1.58515
1.5832
1.58993
1.59405
1.58541
1.60203
1.61191
1.59112
1.58246
1.60197
1.5836
1.59571
1.59873
1.58656
1.5783
1.57336
1.58527
1.58045
1.58964
1.5846
1.58712
1.58946
1.59665
1.58329
1.57675
1.57598
1.55277
1.55456
1.5819
1.5694
1.57418
1.57532
1.57846
1.54942
1.55914
1.56368
1.55801
1.55492
1.56673
1.5625
1.5608
1.56179
1.5337
1.54042
1.53019
1.54002
1.52764
1.5223
1.52254
1.53755
1.5361
1.53607
1.53299
1.5417
1.55258
1.55095
1.54213
1.52186
1.53075
1.52445
1.51413
1.50554
1.50742
1.50028
1.48454
1.47567
1.4692
1.4654
1.47
1.47249
1.46263
1.45965
1.46034
1.46995
1.46745
1.46558
1.47651
1.46295
1.46983
1.47224
1.47437
1.45618
1.46083
1.46818
1.48036
1.47712
1.47051
1.46667
1.45927
1.46249
1.46358
1.47169
1.4686
1.46463
1.45531
1.46616
1.46256
1.46004
1.46908
1.47737
1.47341
1.47732
1.46746
1.45724
1.47496
1.47336
1.46337
1.46912
1.45977
1.45813
1.46796
1.45609
1.4732
1.4572
1.46162
1.47666
1.4735
1.48874
1.48023
1.47005
1.45627
1.46316
1.46545
1.46448
1.44531
1.43226
1.44317
1.44143
1.42848
1.43427
1.4483
1.43563
1.43517
1.44331
1.43423
1.44388
1.44935
1.4546
1.45472
1.45993
1.45805
1.45421
1.46292
1.46272
1.46686
1.46877
1.4665
1.46593
1.47206
1.47844
1.47199
1.46745
1.46805
1.46942
1.4721
1.48579
1.48152
1.47764
1.48335
1.47963
1.48669
1.47735
1.49156
1.49262
1.49531
1.5166
1.52103
1.51471
1.50823
1.51105
1.49801
1.49333
1.50956
1.50543
1.50644
1.50727
1.49726
1.50745
1.51598
1.52283
1.50951
1.50939
1.51019
1.48786
1.51101
1.50306
1.53771
1.53994
1.56515
1.55676
1.54095
1.56365
1.55617
1.58106
1.5563
1.55966
1.55709
1.57193
1.56148
1.58044
1.58078
1.59573
1.58869
1.57854
1.58357
1.59005
1.57092
1.58291
1.5887
1.58457
1.60011
1.60578
1.59536
1.58363
1.60746
1.59494
1.59766
1.58201
1.5724
1.58774
1.5831
1.57101
1.56567
1.54787
1.55899
1.56631
1.5425
1.55646
1.5609
1.57845
1.56627
1.57562
1.55807
1.54653
1.54453
1.54032
1.52772
1.53298
1.53215
1.5355
1.52801
1.52606
1.54177
1.5435
1.55616
1.55477
1.55207
1.55032
1.55785
1.56792
1.56936
1.56987
1.56523
1.57042
1.55445
1.55654
1.56267
1.56355
1.5636
1.56897
1.54946
1.5576
1.5631
1.55421
1.5451
1.53171
1.54106
1.54822
1.56792
1.57097
1.55361
1.58014
1.56494
1.57283
1.58025
1.57912
1.56688
1.5585
1.53128
1.53794
1.54437
1.5562
1.54298
1.53626
1.5376
1.5425
1.54879
1.57069
1.56967
1.56476
1.57858
1.56402
1.57317
1.56437
1.56698
1.57979
1.58001
1.58364
1.57443
1.59872
1.59671
1.59317
1.59653
1.60192
1.59698
1.60111
1.57373
1.56822
1.56374
1.57361
1.58348
1.55689
1.55237
1.55537
1.53894
1.52805
1.53112
1.54486
1.52291
1.5244
1.52679
1.54047
1.53978
1.53886
1.5394
1.54084
1.55529
1.55958
1.55316
1.55492
1.55252
1.54633
1.54645
1.55891
1.54972
1.56383
1.55965
1.56687
1.56285
1.56312
1.55846
1.57257
1.55889
1.55216
1.55972
1.54142
1.53744
1.54996
1.54985
1.53687
1.54114
1.54717
1.55286
1.54152
1.53016
1.53483
1.54646
1.53197
1.53259
1.52047
1.52515
1.52796
1.52761
1.53085
1.52914
1.54158
1.56113
1.55497
1.55183
1.54444
1.53318
1.53626
1.54621
1.54181
1.54143
1.53448
1.52765
1.54366
1.54981
1.5484
1.54942
1.552
1.55124
1.56773
1.56336
1.57144
1.55808
1.54524
1.55672
1.55072
1.56405
1.54846
1.562
1.58809
1.5707
1.56297
1.56043
1.53739
1.53843
1.55701
1.54832
1.57822
1.56082
1.55209
1.5579
1.55291
1.56152
1.57886
1.58424
1.58423
1.58172
1.58784
1.59456
1.57926
1.57908
1.58429
1.58897
1.58706
1.58869
1.59202
1.61323
1.61727
1.61172
1.60009
1.59276
1.59486
1.60593
1.58494
1.5904
1.59087
1.57886
1.57971
1.60297
1.59875
1.60166
1.61534
1.59032
1.58719
1.5804
1.57805
1.59341
1.59557
1.60386
1.59828
1.59554
1.60073
1.60395
1.60445
1.59473
1.59153
1.58562
1.58319
1.58017
1.57924
1.57652
1.56372
1.57451
1.5872
1.57414
1.58903
1.57504
1.59064
1.5929
1.59511
1.60775
1.61627
1.6013
1.58873
1.59309
1.58768
1.58781
1.5929
1.59971
1.61096
1.61081
1.59217
1.58083
1.59002
1.57979
1.59199
1.59754
1.5815
1.59405
1.59892
1.60582
1.60951
1.60615
1.61266
1.60832
1.61891
1.62383
1.63463
1.62493
1.6008
1.61377
1.61779
1.61404
1.60702
1.62108
1.62393
1.61594
1.63141
1.61902
1.61913
1.62101
1.60823
1.63591
1.62611
1.61161
1.64114
1.64614
1.65417
1.66804
1.68324
1.65877
1.65284
1.6585
1.64382
1.64794
1.6534
1.64495
1.64573
1.66851
1.65036
1.64382
1.66012
1.66149
1.64625
1.65243
1.63215
1.62346
1.63953
1.62958
1.63019
1.63134
1.64078
1.63743
1.62606
1.64699
1.64193
1.63934
1.63605
1.63239
1.6423
1.6599
1.65802
1.69034
1.67552
1.6725
1.66057
1.65216
1.63467
1.63742
1.6159
1.61069
1.60778
1.61189
1.61605
1.62312
1.6294
1.63898
1.63447
1.6453
1.62998
1.62544
1.6287
1.61538
1.62323
1.6059
1.62615
1.59915
1.58187
1.58205
1.58362
1.57981
1.57634
1.58157
1.59552
1.60597
1.58405
1.60092
1.60072
1.59122
1.60791
1.60366
1.60307
1.60227
1.60317
1.61038
1.60413
1.60153
1.58919
1.60791
1.62812
1.61948
1.62139
1.60811
1.6068
1.60006
1.59786
1.58395
1.57877
1.56839
1.56192
1.54893
1.56958
1.54431
1.53858
1.52622
1.53181
1.52814
1.52224
1.52396
1.52094
1.52221
1.52299
1.51719
1.52588
1.5357
1.53272
1.53556
1.53996
1.53291
1.53809
1.5381
1.55472
1.54849
1.547
1.56046
1.57047
1.56649
1.57438
1.5572
1.56613
1.56286
1.5705
1.56501
1.56316
1.55859
1.55736
1.56691
1.55715
1.55775
1.56903
1.56914
1.55325
1.5719
1.56136
1.57562
1.56381
1.54771
1.54071
1.52947
1.53773
1.53858
1.53696
1.53638
1.55045
1.54912
1.55444
1.56491
1.56294
1.55438
1.54938
1.55684
1.55742
1.5484
1.56009
1.54514
1.55937
1.53874
1.5564
1.5748
1.58607
1.56848
1.56506
1.56405
1.57426
1.57481
1.57271
1.59374
1.57961
1.57285
1.57807
1.54986
1.57732
1.58808
1.57182
1.5831
1.56939
1.59174
1.58778
1.57603
1.56116
1.56768
1.57688
1.57209
1.57828
1.57433
1.59527
1.58913
1.59186
1.59582
1.57799
1.5639
1.56546
1.57122
1.55656
1.57903
1.56371
1.56249
1.56443
1.56029
1.56803
1.56539
1.56762
1.58027
1.58276
1.57277
1.57475
1.57119
1.57015
1.55539
1.55515
1.54352
1.56033
1.57378
1.57074
1.56326
1.54481
1.56713
1.54304
1.55659
1.54204
1.54451
1.54111
1.53306
1.54418
1.53549
1.53862
1.54175
1.5415
1.54886
1.53412
1.53997
1.54911
1.54416
1.53015
1.5168
1.52888
1.53932
1.53511
1.53707
1.5317
1.52354
1.53604
1.52575
1.5202
1.52383
1.51627
1.50966
1.52352
1.52852
1.52926
1.51261
1.51492
1.50849
1.5238
1.52212
1.49141
1.49609
1.50778
1.51724
1.50535
1.51097
1.49795
1.49815
1.51484
1.5192
1.51584
1.50339
1.50647
1.50634
1.50612
1.49004
1.48305
1.48648
1.48724
1.49494
1.50209
1.51904
1.52519
1.51996
1.51146
1.52815
1.51559
1.52414
1.52821
1.53346
1.52089
1.52524
1.52148
1.52013
1.52171
1.52159
1.52271
1.51011
1.5124
1.51763
1.51999
1.50905
1.50173
1.49965
1.48615
1.49003
1.5003
1.50175
1.50465
1.50056
1.50502
1.51071
1.51249
1.51564
1.51665
1.51411
1.50446
1.49792
1.51705
1.51431
1.52436
1.50346
1.52648
1.51239
1.51432
1.50085
1.50048
1.49909
1.50828
1.51803
1.50708
1.50716
1.51015
1.53038
1.52866
1.53586
1.53417
1.52331
1.52201
1.51868
1.53591
1.53384
1.53795
1.53552
1.50774
1.50779
1.49516
1.50919
1.50025
1.51856
1.52687
1.50677
1.50951
1.49393
1.49191
1.49899
1.49258
1.49655
1.48925
1.50743
1.49294
1.50007
1.48387
1.49166
1.49208
1.49459
1.49407
1.49577
1.49365
1.49703
1.50685
1.48862
1.49019
1.48824
1.48539
1.47457
1.47953
1.47793
1.47018
1.47016
1.47393
1.46476
1.46869
1.46712
1.46198
1.46478
1.46191
1.46562
1.46743
1.45093
1.453
1.44453
1.45081
1.44114
1.4314
1.42944
1.42623
1.43582
1.43014
1.41925
1.43131
1.42144
1.43869
1.41987
1.4299
1.43398
1.42627
1.418
1.42211
1.40717
1.41284
1.41458
1.43211
1.42215
1.42067
1.422
1.41693
1.42701
1.43896
1.44249
1.43735
1.42841
1.41639
1.41101
1.40173
1.39811
1.39937
1.41096
1.41114
1.40714
1.41367
1.41383
1.44737
1.44335
1.44305
1.4476
1.43814
1.45127
1.45472
1.45492
1.44456
1.45737
1.46567
1.44927
1.44596
1.4563
1.44645
1.44845
1.4343
1.45612
1.46872
1.45087
1.4415
1.43897
1.44388
1.453
1.43275
1.43521
1.43569
1.43799
1.44386
1.43497
1.43087
1.45043
1.45931
1.45257
1.45504
1.44964
1.44301
1.44875
1.45205
1.44379
1.45066
1.43796
1.44008
1.42409
1.42117
1.44565
1.44779
1.44573
1.44291
1.42209
1.43662
1.42763
1.43117
1.42428
1.42039
1.43103
1.42137
1.43085
1.43752
1.42373
1.42994
1.41836
1.41547
1.42503
1.4252
1.41416
1.42595
1.42623
1.43062
1.42831
1.42866
1.43451
1.43176
1.43791
1.43868
1.44403
1.43151
1.43721
1.42342
1.43525
1.4319
1.42565
1.44126
1.43428
1.43282
1.44396
1.4523
1.452
1.45363
1.45612
1.46055
1.45994
1.45854
1.46261
1.46885
1.47453
1.48304
1.47895
1.47401
1.47404
1.46971
1.45739
1.47715
1.46413
1.47124
1.46286
1.45054
1.46917
1.45572
1.46857
1.4657
1.46559
1.46687
1.47254
1.47084
1.45787
1.4759
1.47499
1.48812
1.47241
1.46716
1.4492
1.4473
1.44816
1.46196
1.46362
1.46117
1.45916
1.45601
1.45871
1.47293
1.4684
1.46477
1.45909
1.46021
1.45473
1.45617
1.45103
1.47003
1.46521
1.46291
1.45687
1.44865
1.44595
1.45579
1.45281
1.4619
1.4705
1.4765
1.48487
1.47935
1.47741
1.46801
1.48216
1.46956
1.47569
1.46306
1.46773
1.45351
1.47844
1.47959
1.48377
1.47915
1.47464
1.48846
1.48451
1.49057
1.47427
1.49193
1.49626
1.51165
1.48601
1.49642
1.49188
1.47627
1.48838
1.49909
1.52594
1.5101
1.50158
1.49038
1.49228
1.49932
1.48337
1.48056
1.48918
1.47824
1.46782
1.47421
1.47196
1.47472
1.48482
1.48199
1.48414
1.47596
1.49917
1.47682
1.47916
1.47564
1.47983
1.48774
1.47215
1.47075
1.47525
1.46491
1.45517
1.45073
1.44454
1.45624
1.43128
1.43998
1.44622
1.44655
1.45363
1.44971
1.45362
1.45356
1.46782
1.4536
1.44083
1.44289
1.43532
1.45232
1.44044
1.43891
1.43765
1.44793
1.43274
1.43013
1.44067
1.4429
1.43677
1.43192
1.41261
1.41819
1.4165
1.4235
1.41029
1.40742
1.42317
1.41506
1.43125
1.42972
1.42879
1.43718
1.43646
1.43643
1.43017
1.44086
1.43385
1.43282
1.44931
1.44978
1.44072
1.43668
1.43967
1.45011
1.44995
1.46211
1.44452
1.45159
1.4501
1.45681
1.45381
1.4573
1.45151
1.45181
1.45489
1.45894
1.46499
1.46538
1.48924
1.47872
1.47873
1.46878
1.47504
1.44722
1.44194
1.45446
1.46156
1.45821
1.45201
1.45694
1.45335
1.45726
1.45071
1.44867
1.444
1.44475
1.44795
1.44645
1.43753
1.45829
1.45028
1.42831
1.44233
1.46319
1.45606
1.45576
1.46921
1.47131
1.48141
1.47635
1.4778
1.47919
1.49011
1.48724
1.47767
1.49529
1.49393
1.51733
1.50507
1.49163
1.47995
1.46991
1.47713
1.48302
1.46667
1.48389
1.4846
1.48588
1.4744
1.48947
1.49788
1.50369
1.5063
1.50853
1.50094
1.50812
1.50216
1.49919
1.50003
1.51181
1.506
1.49771
1.50477
1.51254
1.50433
1.49853
1.50766
1.5037
1.50742
1.52277
1.5228
1.5139
1.52113
1.52375
1.51439
1.51895
1.52247
1.51801
1.50016
1.53136
1.52195
1.52605
1.54398
1.53904
1.54858
1.54721
1.54117
1.53879
1.53073
1.53842
1.51248
1.50968
1.51596
1.52587
1.53699
1.53076
1.51761
1.53072
1.53652
1.52838
1.53299
1.53417
1.53102
1.5375
1.53525
1.52986
1.53156
1.54779
1.54224
1.55307
1.52908
1.52396
1.52716
1.52968
1.52128
1.51266
1.51675
1.51965
1.52019
1.52081
1.51761
1.53082
1.52048
1.51656
1.51208
1.51203
1.51336
1.51235
1.51746
1.5156
1.52367
1.5315
1.53155
1.52363
1.52771
1.52357
1.53674
1.53472
1.53826
1.53802
1.54816
1.54484
1.51425
1.5309
1.51652
1.53116
1.51771
1.51089
1.52498
1.5157
1.5138
1.52397
1.53157
1.54744
1.53452
1.5546
1.54733
1.55797
1.55591
1.56219
1.55243
1.55515
1.55227
1.55881
1.54712
1.55528
1.57881
1.566
1.55861
1.56211
1.57546
1.57912
1.56264
1.57396
1.56165
1.57962
1.57269
1.55385
1.57193
1.57215
1.56938
1.57225
1.58328
1.59436
1.586
1.57148
1.57445
1.56862
1.5926
1.58865
1.60567
1.61107
1.61286
1.61222
1.6021
1.60717
1.6068
1.59833
1.61342
1.61598
1.6001
1.59618
1.60236
1.60551
1.59579
1.60882
1.62518
1.63496
1.63004
1.63449
1.62269
1.60951
1.61307
1.60731
1.60272
1.6225
1.62075
1.61733
1.63765
1.64211
1.63722
1.63738
1.64533
1.65796
1.65001
1.62731
1.61672
1.61882
1.62839
1.63323
1.64263
1.65241
1.63711
1.65649
1.64758
1.65954
1.66543
1.65407
1.66503
1.67329
1.65987
1.66126
1.65209
1.63786
1.64259
1.62828
1.62504
1.63504
1.62102
1.62108
1.62273
1.62425
1.64616
1.6398
1.62695
1.64081
1.64182
1.63749
1.6504
1.65788
1.65116
1.64466
1.63286
1.65217
1.65733
1.65649
1.64692
1.657
1.65513
1.65673
1.63033
1.63456
1.6344
1.62281
1.6503
1.65252
1.65655
1.6477
1.63853
1.62501
1.62289
1.62273
1.63231
1.62514
1.61747
1.60583
1.61255
1.5994
1.61687
1.62308
1.61365
1.64045
1.63894
1.62985
1.645
1.63371
1.64013
1.60946
1.62687
1.62099
1.61871
1.6093
1.62163
1.61328
1.60507
1.6313
1.62934
1.61594
1.60999
1.62528
1.61213
1.61701
1.62306
1.62001
1.61938
1.6033
1.61949
1.62801
1.62644
1.63047
1.61609
1.59854
1.60339
1.59489
1.60784
1.59328
1.59546
1.59352
1.60404
1.60522
1.59823
1.61597
1.60758
1.60733
1.61008
1.61142
1.59179
1.59697
1.6075
1.61009
1.61782
1.61728
1.61878
1.61784
1.60719
1.59741
1.61759
1.58941
1.6099
1.59032
1.59216
1.59756
1.59103
1.60596
1.60283
1.62139
1.6051
1.6018
1.60081
1.60513
1.62188
1.61287
1.6155
1.62753
1.63562
1.62026
1.61248
1.60951
1.59458
1.5875
1.59148
1.60529
1.58649
1.59142
1.58164
1.59034
1.58851
1.584
1.58997
1.58218
1.58962
1.58159
1.58294
1.59909
1.61563
1.61973
1.6324
1.62904
1.62657
1.62947
1.64024
1.62589
1.62009
1.59484
1.61452
1.60549
1.60567
1.59994
1.60676
1.60179
1.60432
1.62197
1.5982
1.59287
1.58067
1.58352
1.59001
1.57386
1.56686
1.5813
1.58965
1.58786
1.59543
1.6055
1.59391
1.5842
1.57186
1.57831
1.57731
1.56641
1.56655
1.56999
1.56844
1.57604
1.57717
1.56901
1.58241
1.5909
1.58564
1.59068
1.59175
1.60395
1.59615
1.60357
1.57836
1.61126
1.5947
1.59138
1.59237
1.57983
1.56242
1.56771
1.56816
1.54523
1.53536
1.53913
1.55274
1.53978
1.53614
1.53502
1.54892
1.56442
1.55117
1.54585
1.5545
1.54883
1.55554
1.55431
1.54545
1.54827
1.56191
1.55981
1.56433
1.54862
1.54472
1.53918
1.5364
1.53374
1.5386
1.53572
1.53148
1.53606
1.54343
1.53852
1.54409
1.5384
1.52514
1.53017
1.54664
1.55803
1.55725
1.53973
1.53776
1.5377
1.54225
1.54976
1.55681
1.55882
1.5585
1.5515
1.55457
1.55085
1.53788
1.53546
1.5349
1.53974
1.52181
1.52415
1.53062
1.5352
1.52316
1.53708
1.53629
1.54252
1.52279
1.5321
1.53078
1.53727
1.52473
1.51358
1.51312
1.50932
1.50784
1.49933
1.49701
1.50407
1.51267
1.52443
1.53299
1.53347
1.52271
1.50238
1.49874
1.50518
1.51957
1.50545
1.49611
1.50456
1.49448
1.49895
1.51034
1.51485
1.4999
1.51464
1.50412
1.50085
1.50082
1.49378
1.50007
1.51394
1.50796
1.50925
1.50237
1.49682
1.51551
1.50807
1.50021
1.5065
1.50343
1.50165
1.50729
1.52121
1.54655
1.55192
1.54839
1.55325
1.54972
1.55596
1.54197
1.56126
1.56295
1.56214
1.56882
1.57704
1.56757
1.55789
1.5563
1.56598
1.57418
1.55745
1.56644
1.54504
1.54276
1.53194
1.52837
1.52615
1.54065
1.54244
1.53324
1.54285
1.54897
1.57084
1.55533
1.56121
1.54896
1.55559
1.54556
1.55319
1.54636
1.53725
1.55536
1.54844
1.56211
1.56293
1.57149
1.5766
1.56758
1.57046
1.55848
1.55437
1.56614
1.565
1.53925
1.53141
1.53287
1.54126
1.53478
1.51979
1.52083
1.53038
1.51988
1.517
1.50429
1.50033
1.49681
1.49311
1.49793
1.47788
1.46744
1.47727
1.49697
1.48374
1.47308
1.47612
1.47953
1.49788
1.50106
1.50519
1.52265
1.50722
1.51203
1.52144
1.50727
1.51619
1.53799
1.53167
1.53428
1.52672
1.52774
1.50671
1.52671
1.51782
1.51973
1.52827
1.53179
1.53714
1.5444
1.53076
1.53562
1.51383
1.51565
1.50948
1.52083
1.5299
1.51776
1.52793
1.54966
1.54215
1.53918
1.53475
1.53842
1.55009
1.54884
1.54973
1.54413
1.54945
1.5486
1.55043
1.53663
1.53466
1.55313
1.54228
1.53475
1.52829
1.52743
1.53528
1.52239
1.51698
1.51196
1.50088
1.52137
1.51459
1.51279
1.51159
1.52027
1.51365
1.51255
1.52656
1.53162
1.5248
1.5269
1.53189
1.54125
1.55244
1.55658
1.52323
1.53012
1.53073
1.53135
1.53568
1.53411
1.5363
1.55479
1.54038
1.54695
1.54628
1.52748
1.52375
1.51819
1.52506
1.50748
1.52477
1.51373
1.52131
1.52252
1.51019
1.51156
1.53078
1.51954
1.52254
1.54303
1.53254
1.51794
1.50389
1.51518
1.50013
1.50259
1.50989
1.50522
1.50162
1.48541
1.49277
1.49307
1.485
1.48252
1.4756
1.47199
1.46694
1.48326
1.46704
1.46915
1.48467
1.47355
1.49011
1.47729
1.46777
1.46575
1.46574
1.4724
1.47624
1.47765
1.48694
1.4913
1.49224
1.50275
1.48835
1.51658
1.51899
1.5095
1.52165
1.51606
1.51105
1.5121
1.51309
1.51593
1.51462
1.50224
1.51588
1.49829
1.50318
1.50837
1.50222
1.52579
1.53449
1.53778
1.55114
1.56027
1.55006
1.56343
1.58074
1.5753
1.56925
1.564
1.54632
1.53158
1.54329
1.54819
1.54238
1.53673
1.53186
1.53174
1.53236
1.53834
1.53962
1.5314
1.52088
1.53075
1.5194
1.51789
1.51032
1.5226
1.52775
1.52543
1.53149
1.52929
1.52208
1.52705
1.52077
1.50975
1.5124
1.49517
1.51276
1.4915
1.48991
1.49829
1.49623
1.49406
1.50212
1.48801
1.50288
1.50276
1.50145
1.51813
1.50154
1.49632
1.48667
1.49353
1.49026
1.49848
1.49705
1.4993
1.5053
1.48658
1.50184
1.49471
1.49328
1.48119
1.48741
1.48606
1.49493
1.4952
1.49915
1.49702
1.50175
1.50132
1.49289
1.47734
1.48728
1.48047
1.4705
1.48508
1.48435
1.4818
1.48453
1.48223
1.47468
1.4728
1.47551
1.47289
1.48111
1.49038
1.48137
1.46858
1.4832
1.47884
1.47428
1.47593
1.48097
1.47981
1.46817
1.47068
1.46977
1.47184
1.47333
1.4835
1.48154
1.48893
1.47522
1.47665
1.4678
1.47715
1.46488
1.46826
1.46544
1.47327
1.47699
1.46814
1.46331
1.46972
1.47757
1.48646
1.48028
1.47645
1.48546
1.47174
1.47984
1.492
1.50434
1.4872
1.48577
1.48611
1.47971
1.47659
1.4864
1.47425
1.48703
1.4865
1.46714
1.46029
1.45992
1.4686
1.458
1.46322
1.46557
1.4647
1.45997
1.47289
1.47832
1.4807
1.47035
1.47963
1.47711
1.48482
1.49431
1.49149
1.48289
1.48104
1.48443
1.50233
1.49652
1.49723
1.49859
1.50846
1.50296
1.5098
1.50423
1.50968
1.50735
1.51657
1.52396
1.52736
1.51415
1.51888
1.5089
1.5192
1.50596
1.49715
1.49692
1.49443
1.50691
1.49195
1.49315
1.48653
1.49079
1.49665
1.50866
1.50088
1.50106
1.49273
1.48794
1.48905
1.49041
1.47298
1.49882
1.48262
1.49308
1.49155
1.49878
1.50236
1.50678
1.50195
1.49261
1.50777
1.52275
1.50722
1.51346
1.50458
1.50927
1.48799
1.49212
1.49299
1.49559
1.50982
1.49447
1.50048
1.5001
1.50761
1.50872
1.50872
1.4901
1.49704
1.50301
1.49716
1.50153
1.50008
1.49772
1.49433
1.4743
1.47668
1.46741
1.4786
1.48505
1.46743
1.46784
1.45983
1.46984
1.45842
1.46481
1.47443
1.4791
1.46722
1.46726
1.4772
1.48194
1.48061
1.46958
1.4888
1.48379
1.49931
1.49793
1.49484
1.5155
1.49389
1.48597
1.47477
1.47838
1.48491
1.47719
1.47643
1.48838
1.48169
1.47217
1.46905
1.47385
1.46548
1.484
1.47309
1.47933
1.49021
1.47373
1.49
1.48251
1.47063
1.4682
1.47432
1.46362
1.47502
1.47562
1.48697
1.49943
1.50957
1.50938
1.52066
1.51103
1.51874
1.52191
1.50636
1.50504
1.5199
1.52105
1.5195
1.51471
1.51535
1.51636
1.51117
1.52626
1.52804
1.51344
1.50294
1.51493
1.49334
1.50329
1.50971
1.51291
1.51641
1.50654
1.48671
1.4932
1.48959
1.48548
1.48553
1.47751
1.46702
1.46819
1.48322
1.47447
1.4753
1.48682
1.47827
1.46939
1.48409
1.47566
1.48007
1.47268
1.48017
1.48346
1.47665
1.48569
1.49628
1.47691
1.48798
1.49266
1.48672
1.48518
1.47064
1.47423
1.47831
1.4658
1.46045
1.45853
1.47315
1.47445
1.46364
1.47506
1.49102
1.48338
1.47905
1.49167
1.487
1.48229
1.48423
1.4613
1.46341
1.46698
1.46024
1.4628
1.45933
1.4693
1.46554
1.46883
1.47496
1.48701
1.48116
1.48074
1.46637
1.47921
1.49099
1.49807
1.48603
1.48375
1.50127
1.4971
1.48238
1.50742
1.51459
1.5144
1.52668
1.51532
1.49902
1.51907
1.51651
1.52754
1.51459
1.52139
1.52101
1.53283
1.51503
1.51485
1.51141
1.50002
1.49129
1.50354
1.50626
1.49227
1.50093
1.51028
1.48567
1.48108
1.49218
1.50744
1.50457
1.50789
1.49264
1.49421
1.50142
1.51156
1.50877
1.52225
1.51512
1.52128
1.51829
1.51488
1.54407
1.53812
1.54138
1.5252
1.51899
1.51356
1.51605
1.51773
1.50282
1.47831
1.49426
1.50214
1.49445
1.51413
1.51681
1.51337
1.50477
1.51263
1.49783
1.48733
1.50097
1.50091
1.49322
1.4935
1.49802
1.49671
1.50551
1.50682
1.50108
1.50867
1.50107
1.50244
1.51152
1.49686
1.50105
1.48789
1.48094
1.49223
1.49405
1.48399
1.47807
1.48704
1.49638
1.48902
1.50251
1.49091
1.49049
1.50533
1.50154
1.5024
1.50932
1.49569
1.49592
1.50137
1.51098
1.49527
1.50468
1.49478
1.48762
1.48242
1.48494
1.49031
1.48259
1.5017
1.50559
1.51724
1.51909
1.51034
1.50938
1.49807
1.49758
1.50126
1.49837
1.50539
1.50028
1.49145
1.50327
1.52107
1.51023
1.51526
1.51093
1.52761
1.51512
1.5181
1.51897
1.53707
1.5297
1.53383
1.52036
1.50318
1.52037
1.51603
1.5319
1.52031
1.52191
1.51975
1.52539
1.5446
1.54289
1.53862
1.54049
1.53924
1.54294
1.54274
1.54387
1.52689
1.54312
1.53828
1.54272
1.52354
1.51584
1.52129
1.5287
1.52361
1.52635
1.52393
1.52408
1.52632
1.5203
1.5082
1.52148
1.52991
1.50906
1.50351
1.5059
1.5131
1.51931
1.51629
1.49784
1.49754
1.49985
1.50275
1.50942
1.49971
1.50679
1.50548
1.49901
1.49513
1.52735
1.52585
1.52127
1.5217
1.51841
1.52034
1.50436
1.50023
1.49127
1.50003
1.48846
1.49029
1.48255
1.47634
1.483
1.47832
1.48645
1.48775
1.49063
1.50706
1.50896
1.50215
1.50323
1.48662
1.49985
1.52692
1.50822
1.50768
1.51877
1.52175
1.51093
1.52207
1.51153
1.50499
1.51269
1.50455
1.50055
1.4963
1.48589
1.4749
1.46258
1.47627
1.47956
1.47683
1.4854
1.47951
1.47673
1.48423
1.50007
1.49755
1.49551
1.49906
1.49647
1.50896
1.51948
1.50137
1.50483
1.49409
1.50167
1.48926
1.48741
1.48638
1.50324
1.50528
1.49068
1.50416
1.50535
1.50545
1.495
1.48175
1.47817
1.47004
1.47698
1.46569
1.47142
1.4704
1.46468
1.46321
1.47333
1.46896
1.47343
1.46766
1.47327
1.46409
1.46695
1.46251
1.45639
1.47139
1.46531
1.47395
1.48548
1.50033
1.49443
1.49218
1.48163
1.47743
1.47974
1.48357
1.47208
1.4888
1.48033
1.49511
1.4976
1.4811
1.48929
1.50211
1.49551
1.49946
1.49154
1.50306
1.50323
1.50143
1.50397
1.49965
1.49461
1.50481
1.48769
1.4987
1.50893
1.51509
1.50758
1.51625
1.51116
1.50148
1.50744
1.4896
1.51317
1.51886
1.53755
1.53181
1.52504
1.53999
1.52282
1.52613
1.51207
1.52587
1.52849
1.52318
1.52814
1.53553
1.54193
1.54184
1.52878
1.52833
1.52295
1.51784
1.51883
1.51427
1.52954
1.52641
1.52926
1.52071
1.51938
1.50607
1.51372
1.52486
1.53509
1.53398
1.52938
1.55038
1.54702
1.54992
1.54707
1.53791
1.54394
1.54883
1.55273
1.56749
1.57283
1.56381
1.57763
1.55905
1.55435
1.5533
1.55847
1.56027
1.57152
1.5523
1.53796
1.5518
1.55098
1.55106
1.56177
1.56335
1.55757
1.54184
1.56105
1.56147
1.5582
1.5674
1.55619
1.56119
1.55198
1.55502
1.54184
1.54457
1.54648
1.54024
1.53867
1.54479
1.53566
1.53666
1.52942
1.53472
1.52612
1.54557
1.52151
1.51438
1.51033
1.51669
1.5177
1.50653
1.52466
1.52005
1.52519
1.52685
1.52781
1.53037
1.52326
1.52931
1.54167
1.53752
1.52506
1.53249
1.52892
1.53387
1.54095
1.53234
1.51854
1.54346
1.55069
1.55463
1.53445
1.542
1.53927
1.54564
1.54092
1.52478
1.53402
1.54147
1.54087
1.53266
1.53522
1.51726
1.51719
1.52361
1.5187
1.52455
1.52015
1.52111
1.51258
1.51606
1.51856
1.51798
1.51005
1.50503
1.50692
1.51234
1.52556
1.52502
1.52913
1.52965
1.51976
1.51485
1.5137
1.5076
1.50788
1.51781
1.5051
1.52156
1.5195
1.52432
1.5305
1.52906
1.54468
1.53005
1.52395
1.54455
1.54402
1.5464
1.54798
1.55304
1.54336
1.54456
1.54537
1.55826
1.55989
1.56841
1.56312
1.56985
1.56923
1.55536
1.55141
1.5547
1.55428
1.55742
1.56408
1.56028
1.56291
1.57221
1.59014
1.59541
1.58348
1.58244
1.5873
1.58034
1.57048
1.5665
1.57711
1.57014
1.56905
1.57221
1.56765
1.57121
1.58829
1.57239
1.5653
1.57203
1.57405
1.57684
1.592
1.60631
1.59651
1.59508
1.59129
1.59429
1.60277
1.60956
1.61751
1.61402
1.60163
1.60659
1.61106
1.5912
1.60375
1.59355
1.58602
1.57771
1.60141
1.60337
1.59847
1.59621
1.59532
1.5808
1.56626
1.57524
1.585
1.56693
1.58984
1.58628
1.59095
1.58365
1.58992
1.58145
1.59259
1.58048
1.58804
1.58707
1.58715
1.5664
1.58853
1.58519
1.58623
1.57768
1.58421
1.58336
1.57974
1.57644
1.56766
1.57119
1.5797
1.5658
1.57856
1.56875
1.58599
1.57245
1.58182
1.59324
1.60722
1.57762
1.57108
1.58194
1.58116
1.57504
1.56051
1.56716
1.57318
1.58059
1.58332
1.55573
1.55207
1.55783
1.56521
1.5659
1.56782
1.5636
1.57804
1.57574
1.57006
1.5586
1.55082
1.54138
1.53704
1.56273
1.56694
1.56568
1.56526
1.55607
1.56288
1.5641
1.57513
1.60255
1.57613
1.57854
1.56826
1.58078
1.57492
1.5828
1.57108
1.56057
1.55792
1.55229
1.57115
1.5576
1.55651
1.56451
1.55525
1.5367
1.53872
1.54453
1.52413
1.52716
1.52366
1.5167
1.53548
1.53662
1.53854
1.52876
1.53549
1.54564
1.54083
1.53563
1.53159
1.53808
1.53404
1.52074
1.52019
1.51066
1.53209
1.51464
1.52591
1.49877
1.49862
1.50984
1.51917
1.50948
1.51891
1.52547
1.52355
1.51572
1.51569
1.52635
1.52173
1.52957
1.53189
1.53886
1.52547
1.53958
1.53272
1.54457
1.53305
1.53528
1.53894
1.52728
1.52639
1.51836
1.5197
1.53635
1.5354
1.52685
1.51828
1.52471
1.52331
1.52875
1.54254
1.53306
1.54012
1.55062
1.54191
1.52047
1.52843
1.52423
1.51877
1.51577
1.50951
1.51676
1.52388
1.52635
1.5286
1.53108
1.53866
1.54597
1.52905
1.54131
1.53159
1.55108
1.54485
1.54228
1.52678
1.53096
1.54121
1.54095
1.55948
1.5747
1.5592
1.54238
1.54566
1.54909
1.54016
1.53153
1.5147
1.5243
1.53767
1.53647
1.52665
1.53392
1.53896
1.52976
1.51813
1.52641
1.54447
1.53076
1.52556
1.52626
1.53508
1.53962
1.54096
1.53778
1.54497
1.54417
1.54148
1.55373
1.54179
1.55633
1.54454
1.53655
1.53435
1.53173
1.5263
1.53835
1.54321
1.53802
1.53365
1.52025
1.52443
1.50413
1.48715
1.51711
1.51181
1.51691
1.52502
1.51602
1.52174
1.52883
1.51746
1.51175
1.51951
1.50456
1.51313
1.52109
1.50508
1.51326
1.51357
1.51435
1.51535
1.52869
1.51193
1.51816
1.50565
1.51644
1.52235
1.51197
1.50528
1.49966
1.52203
1.50519
1.50811
1.51653
1.48764
1.49329
1.49561
1.51243
1.50456
1.49571
1.50369
1.50023
1.49524
1.50531
1.50731
1.51122
1.50822
1.50529
1.51163
1.53078
1.53135
1.53917
1.52702
1.55704
1.5657
1.53
1.53465
1.52529
1.51998
1.52629
1.52332
1.52723
1.52237
1.53482
1.52992
1.52607
1.53955
1.54869
1.54935
1.54768
1.52933
1.52223
1.53087
1.50962
1.53072
1.53417
1.51522
1.52579
1.52907
1.52111
1.50848
1.52746
1.52907
1.52114
1.51039
1.50865
1.51109
1.5068
1.49998
1.50684
1.51575
1.50315
1.53363
1.52037
1.52978
1.53428
1.52352
1.53249
1.53187
1.53126
1.52063
1.51927
1.53095
1.51873
1.52078
1.52124
1.51953
1.50749
1.49511
1.48612
1.49418
1.47959
1.47725
1.50408
1.50963
1.51727
1.51003
1.52455
1.49424
1.50669
1.49647
1.49369
1.48052
1.49708
1.4666
1.47466
1.48056
1.45748
1.46704
1.456
1.45472
1.47151
1.46839
1.46282
1.4754
1.46814
1.46388
1.46455
1.46405
1.4832
1.47151
1.46572
1.45959
1.47995
1.46702
1.4717
1.46892
1.47364
1.47251
1.48341
1.48948
1.47966
1.48086
1.47294
1.46351
1.46453
1.44985
1.47286
1.48496
1.49435
1.49474
1.48404
1.48915
1.49233
1.48145
1.4884
1.50377
1.50949
1.51214
1.49071
1.51947
1.51004
1.52164
1.51165
1.5171
1.51338
1.51185
1.5194
1.51235
1.53151
1.51901
1.53185
1.50405
1.50642
1.49048
1.5034
1.48923
1.48886
1.48562
1.50131
1.48597
1.49058
1.49939
1.485
1.49498
1.49761
1.50811
1.51846
1.50995
1.51063
1.48062
1.48321
1.49245
1.49952
1.48374
1.46577
1.47875
1.49222
1.47693
1.48464
1.47226
1.48023
1.47619
1.48168
1.48765
1.4885
1.49321
1.49779
1.50715
1.49839
1.49178
1.48153
1.4837
1.49083
1.48235
1.49179
1.48139
1.51183
1.49193
1.51234
1.49763
1.51995
1.52659
1.52317
1.50411
1.50825
1.52237
1.50348
1.50501
1.50043
1.49808
1.50409
1.50936
1.53161
1.53552
1.52714
1.55393
1.55093
1.55943
1.53991
1.5308
1.52413
1.53756
1.53576
1.53623
1.53382
1.55609
1.54134
1.55713
1.54777
1.55532
1.55837
1.54306
1.55905
1.57669
1.5427
1.538
1.55749
1.54396
1.53954
1.54032
1.53108
1.53381
1.52863
1.52838
1.53569
1.53942
1.52694
1.52027
1.52909
1.50114
1.53633
1.54269
1.5488
1.53674
1.54555
1.55246
1.55806
1.54567
1.55612
1.55202
1.53974
1.53705
1.56101
1.55896
1.56298
1.57195
1.57611
1.59152
1.58056
1.56959
1.5642
1.59139
1.58785
1.58324
1.58121
1.57046
1.55706
1.56609
1.56129
1.57161
1.57428
1.56584
1.5651
1.56139
1.5578
1.56987
1.56763
1.55744
1.54606
1.55465
1.5554
1.57531
1.5758
1.57686
1.57155
1.5686
1.56822
1.56798
1.56734
1.56059
1.54783
1.53962
1.54124
1.53119
1.52435
1.51442
1.5327
1.52644
1.55102
1.53945
1.55052
1.54709
1.55503
1.56288
1.5411
1.53409
1.54698
1.54519
1.53504
1.53704
1.5342
1.5368
1.52911
1.54061
1.53199
1.51984
1.5122
1.52843
1.5253
1.51123
1.5006
1.49654
1.5186
1.52199
1.52618
1.52348
1.50736
1.51225
1.51438
1.50751
1.50783
1.49775
1.48417
1.49529
1.48199
1.48454
1.47105
1.47345
1.4528
1.45398
1.45554
1.46485
1.46334
1.4522
1.46877
1.49471
1.47226
1.47233
1.4672
1.47063
1.4716
1.47408
1.48005
1.48626
1.48263
1.47953
1.4889
1.49769
1.49379
1.48221
1.49504
1.47727
1.49412
1.50163
1.49941
1.5011
1.48949
1.48908
1.48996
1.48825
1.48207
1.46691
1.47907
1.48632
1.48065
1.49145
1.47567
1.46859
1.4874
1.49212
1.49449
1.47859
1.48629
1.47206
1.4738
1.47942
1.47971
1.48515
1.4821
1.47812
1.47683
1.46954
1.48473
1.48907
1.49386
1.50084
1.48838
1.48216
1.48919
1.48575
1.49413
1.51422
1.52174
1.51913
1.50454
1.47877
1.4868
1.4956
1.50727
1.52036
1.51444
1.5033
1.49797
1.51477
1.49753
1.49887
1.53145
1.52729
1.51467
1.52137
1.51765
1.49605
1.49517
1.50828
1.50866
1.51796
1.50957
1.48801
1.4851
1.49547
1.49415
1.48929
1.47937
1.50068
1.50297
1.50873
1.51066
1.5044
1.49669
1.48976
1.49819
1.5169
1.50701
1.49858
1.50875
1.51121
1.50555
1.50409
1.50829
1.50745
1.4915
1.49851
1.51421
1.50283
1.51531
1.50519
1.52282
1.51752
1.52158
1.51309
1.51921
1.5144
1.49588
1.50436
1.50967
1.53096
1.52516
1.52193
1.5217
1.50988
1.5295
1.52062
1.51537
1.53065
1.516
1.52783
1.53045
1.52975
1.55003
1.54971
1.54415
1.52301
1.5341
1.53877
1.53894
1.53842
1.52639
1.5414
1.53172
1.51966
1.51686
1.52272
1.52016
1.52618
1.51622
1.52157
1.52252
1.51332
1.51503
1.50711
1.50359
1.50527
1.50027
1.48896
1.49836
1.49277
1.50962
1.50778
1.51592
1.50228
1.50387
1.51967
1.51054
1.51448
1.49998
1.52366
1.50114
1.5081
1.50009
1.49963
1.48879
1.4998
1.49413
1.49378
1.49584
1.49424
1.50349
1.50595
1.51036
1.51367
1.51466
1.50461
1.50408
1.51227
1.51882
1.50447
1.51333
1.5261
1.51555
1.50083
1.48703
1.50026
1.49463
1.48678
1.49128
1.50519
1.51133
1.47391
1.50585
1.50609
1.51641
1.5268
1.52566
1.49953
1.50826
1.4972
1.49364
1.50613
1.51468
1.50576
1.51439
1.50774
1.49326
1.49567
1.49033
1.48878
1.47422
1.47088
1.47635
1.4759
1.48349
1.48819
1.48302
1.47762
1.46785
1.46588
1.47979
1.48849
1.46786
1.46822
1.46313
1.45639
1.4698
1.47105
1.4827
1.48343
1.47636
1.46124
1.4649
1.48575
1.46147
1.45247
1.45919
1.48001
1.48117
1.48849
1.48243
1.46767
1.47639
1.46502
1.46143
1.46216
1.45563
1.4545
1.46584
1.4506
1.45889
1.45308
1.45877
1.45725
1.46445
1.47726
1.47647
1.49797
1.50005
1.49397
1.48511
1.48376
1.50034
1.48296
1.48774
1.48587
1.48545
1.47156
1.46763
1.48033
1.47324
1.47675
1.46882
1.46866
1.45968
1.4841
1.48566
1.48966
1.47932
1.47867
1.48212
1.48201
1.48413
1.46268
1.45877
1.46652
1.45871
1.44572
1.45821
1.45299
1.45704
1.45202
1.46491
1.47956
1.47197
1.4629
1.45754
1.46825
1.47274
1.45446
1.45415
1.46088
1.45733
1.45942
1.47856
1.47348
1.48763
1.49254
1.49164
1.49951
1.49184
1.50696
1.52088
1.51975
1.50739
1.51511
1.51683
1.50599
1.5176
1.51117
1.50542
1.50487
1.49655
1.50026
1.50407
1.49191
1.48769
1.48711
1.47818
1.49825
1.51454
1.50989
1.51805
1.51317
1.51245
1.52292
1.49833
1.50627
1.50366
1.499
1.50153
1.49557
1.50765
1.51108
1.51314
1.5034
1.50099
1.49971
1.51006
1.5038
1.49633
1.51033
1.49851
1.49872
1.49672
1.48618
1.48129
1.49117
1.50262
1.51447
1.5145
1.51554
1.53297
1.51029
1.49077
1.49344
1.50287
1.49407
1.47993
1.48801
1.47323
1.48744
1.48257
1.48097
1.49184
1.49891
1.48568
1.51059
1.51013
1.50417
1.49415
1.47937
1.47343
1.47429
1.49634
1.50173
1.50295
1.49536
1.4986
1.49917
1.4964
1.50591
1.50517
1.49344
1.50378
1.49626
1.50881
1.49187
1.5002
1.51251
1.49767
1.49867
1.47928
1.48325
1.47944
1.4755
1.4729
1.48528
1.48998
1.48815
1.47841
1.4727
1.4845
1.48812
1.48995
1.49706
1.49897
1.47963
1.48091
1.47909
1.50029
1.49079
1.47683
1.49155
1.48626
1.47946
1.47956
1.48364
1.47722
1.47825
1.48195
1.48334
1.4849
1.48698
1.49926
1.48605
1.4894
1.48162
1.48723
1.4893
1.48481
1.48292
1.47946
1.49032
1.48094
1.47114
1.47213
1.47896
1.48994
1.48848
1.49173
1.48202
1.48885
1.51434
1.51308
1.50826
1.49726
1.49366
1.49428
1.48298
1.47414
1.48152
1.48147
1.49344
1.4942
1.49896
1.50214
1.50311
1.4952
1.49819
1.49816
1.50361
1.49801
1.51106
1.49745
1.50169
1.48996
1.50336
1.49096
1.51201
1.50373
1.51179
1.52941
1.50834
1.51281
1.51513
1.50562
1.51018
1.52282
1.51661
1.51489
1.51389
1.52311
1.52841
1.53746
1.53977
1.54605
1.54252
1.52562
1.52025
1.51691
1.53242
1.5117
1.51136
1.50695
1.50348
1.50631
1.50789
1.51206
1.50926
1.50227
1.49435
1.4814
1.48771
1.47764
1.48368
1.48493
1.48422
1.48378
1.50165
1.51561
1.51669
1.51494
1.50579
1.49504
1.51375
1.50769
1.49349
1.48654
1.48964
1.48343
1.48757
1.50453
1.49602
1.50331
1.49979
1.48825
1.48409
1.48948
1.49193
1.49144
1.50492
1.49668
1.49108
1.48348
1.49088
1.49389
1.49809
1.50892
1.50654
1.49813
1.49134
1.48201
1.50067
1.5056
1.50334
1.49952
1.50377
1.49563
1.48988
1.48699
1.49383
1.49578
1.50439
1.48231
1.48637
1.47951
1.47877
1.48766
1.46846
1.47734
1.47145
1.48058
1.47218
1.48266
1.4887
1.48371
1.49481
1.50122
1.49403
1.50599
1.50211
1.50229
1.49819
1.48655
1.47999
1.4865
1.50335
1.50918
1.51218
1.4999
1.496
1.48717
1.49832
1.49838
1.5037
1.516
1.49923
1.50825
1.50642
1.50132
1.52003
1.51177
1.51553
1.51595
1.51951
1.51558
1.50463
1.48686
1.49796
1.50665
1.5056
1.50259
1.50733
1.50427
1.49702
1.51841
1.51448
1.52425
1.51044
1.51849
1.5055
1.51093
1.51212
1.5222
1.52852
1.53428
1.52085
1.51849
1.52133
1.507
1.52091
1.50903
1.51187
1.50945
1.50487
1.50528
1.50408
1.49826
1.5048
1.48616
1.49621
1.49425
1.49941
1.51092
1.51696
1.50941
1.52049
1.52519
1.50977
1.5174
1.51905
1.52613
1.52566
1.50922
1.52062
1.51665
1.51436
1.50514
1.51385
1.50655
1.50904
1.49412
1.49656
1.49672
1.49524
1.49144
1.48736
1.50085
1.49889
1.50114
1.50563
1.50008
1.48567
1.49462
1.48884
1.47488
1.46503
1.48458
1.47289
1.48176
1.48224
1.49194
1.48633
1.50157
1.4996
1.50911
1.50602
1.50512
1.51051
1.49963
1.49833
1.51079
1.50932
1.49651
1.5133
1.50857
1.51103
1.51707
1.50425
1.51397
1.51796
1.50946
1.51723
1.52954
1.5192
1.52461
1.53176
1.52803
1.53411
1.532
1.52217
1.51153
1.53459
1.5386
1.54139
1.53604
1.53563
1.55514
1.55353
1.53273
1.52924
1.52214
1.52345
1.53064
1.529
1.52785
1.52842
1.50674
1.51599
1.51391
1.51382
1.50873
1.4969
1.50981
1.4974
1.4964
1.50741
1.49746
1.50838
1.49639
1.53142
1.52781
1.51968
1.50476
1.49081
1.49926
1.49904
1.48856
1.48302
1.50524
1.49007
1.4817
1.4918
1.49292
1.48847
1.48382
1.48805
1.51019
1.50755
1.52033
1.52387
1.50844
1.50642
1.50304
1.50167
1.51811
1.49049
1.48315
1.48797
1.50545
1.49617
1.50352
1.49207
1.48603
1.50206
1.50711
1.51628
1.50706
1.48846
1.49611
1.5097
1.51292
1.50122
1.50859
1.51201
1.51268
1.51388
1.48752
1.50372
1.4933
1.51466
1.52327
1.52758
1.52311
1.52381
1.50532
1.49238
1.51459
1.50072
1.50444
1.50859
1.50079
1.50708
1.51121
1.51687
1.51217
1.49934
1.49408
1.50591
1.50148
1.50299
1.49979
1.51669
1.49308
1.50032
1.49789
1.48581
1.49107
1.47321
1.47998
1.48091
1.4873
1.4892
1.48633
1.47749
1.49113
1.48903
1.48307
1.47685
1.46269
1.47
1.4693
1.46183
1.47594
1.4795
1.48715
1.46205
1.47439
1.46612
1.476
1.48285
1.47168
1.47091
1.46933
1.46934
1.46384
1.45894
1.46716
1.45855
1.46665
1.47129
1.4765
1.4812
1.48099
1.4951
1.48475
1.48548
1.48774
1.47778
1.47775
1.4746
1.485
1.48753
1.50366
1.4922
1.48122
1.48289
1.491
1.48226
1.46642
1.46633
1.47072
1.46678
1.47639
1.48808
1.50685
1.49384
1.47953
1.48955
1.49499
1.49047
1.47538
1.47647
1.48168
1.47621
1.48343
1.48622
1.48172
1.46751
1.46185
1.4979
1.49306
1.48804
1.50003
1.48423
1.4797
1.48903
1.47729
1.48712
1.50719
1.49286
1.49765
1.49654
1.50648
1.50475
1.52001
1.49811
1.5021
1.48833
1.47993
1.49184
1.49721
1.49794
1.49712
1.50258
1.49948
1.50432
1.49651
1.507
1.49764
1.49678
1.48684
1.50344
1.48881
1.49296
1.4797
1.47897
1.47901
1.49292
1.49236
1.47763
1.47791
1.47801
1.47943
1.49545
1.46952
1.47082
1.47711
1.46753
1.46934
1.47302
1.48233
1.48139
1.4922
1.49796
1.50328
1.49195
1.47494
1.47275
1.47638
1.4724
1.47701
1.47447
1.46517
1.47044
1.4599
1.44324
1.45223
1.46692
1.43762
1.44783
1.44625
1.45684
1.45159
1.45357
1.45762
1.45129
1.4569
1.45965
1.44669
1.4524
1.45683
1.46362
1.47373
1.47585
1.47924
1.46963
1.47324
1.47077
1.45586
1.46508
1.47178
1.4773
1.47065
1.47761
1.47404
1.48294
1.47497
1.4696
1.4688
1.47051
1.47177
1.46259
1.46282
1.47188
1.47402
1.49999
1.48442
1.47953
1.46557
1.4655
1.47281
1.47467
1.47685
1.46855
1.45434
1.45789
1.46048
1.46916
1.46489
1.47097
1.47838
1.48428
1.48625
1.47741
1.45624
1.45614
1.4612
1.45957
1.46452
1.46297
1.46332
1.46903
1.44738
1.44896
1.44745
1.45195
1.43804
1.44753
1.43773
1.43979
1.4518
1.44436
1.44411
1.45386
1.46632
1.44387
1.44628
1.45744
1.47518
1.46329
1.46778
1.47255
1.47612
1.46929
1.45794
1.45821
1.4484
1.44187
1.46205
1.44479
1.44287
1.45376
1.45704
1.45235
1.44773
1.44065
1.44225
1.45777
1.45625
1.45545
1.42722
1.44194
1.43549
1.43314
1.45295
1.45028
1.45843
1.45135
1.44336
1.43492
1.43819
1.42428
1.43602
1.44873
1.43737
1.44939
1.43474
1.44644
1.44715
1.45166
1.44389
1.46178
1.46907
1.46611
1.46353
1.47534
1.46982
1.47785
1.48005
1.47766
1.46971
1.46079
1.4594
1.46213
1.45935
1.46114
1.47525
1.46345
1.45377
1.45284
1.45069
1.48666
1.48043
1.50244
1.49291
1.49739
1.48913
1.49591
1.47336
1.45808
1.4677
1.46395
1.45402
1.45586
1.44307
1.44203
1.44752
1.45428
1.45352
1.4467
1.45704
1.44526
1.44835
1.44216
1.44644
1.44024
1.43913
1.4457
1.45216
1.45739
1.4505
1.43153
1.4323
1.42928
1.42726
1.42418
1.42588
1.4349
1.44051
1.44687
1.44403
1.44248
1.44609
1.44581
1.44895
1.43516
1.42608
1.42344
1.42371
1.42678
1.4301
1.43164
1.41932
1.41819
1.41678
1.41532
1.41397
1.4346
1.43387
1.41589
1.41268
1.41996
1.40832
1.4052
1.42308
1.42212
1.42368
1.41945
1.4376
1.42425
1.41821
1.43568
1.43537
1.44337
1.44275
1.43586
1.44168
1.42778
1.44296
1.44351
1.44694
1.44576
1.45169
1.43439
1.45888
1.45926
1.43743
1.42506
1.43463
1.43407
1.42
1.42316
1.41985
1.41512
1.42997
1.42326
1.42215
1.42148
1.42247
1.40938
1.41694
1.42752
1.41717
1.41621
1.42217
1.43365
1.41973
1.416
1.42272
1.41729
1.41428
1.40752
1.40796
1.40215
1.42018
1.41797
1.40974
1.40853
1.3952
1.39521
1.3839
1.39137
1.39747
1.4081
1.39273
1.3854
1.39731
1.39524
1.39079
1.39697
1.41077
1.39998
1.41393
1.40836
1.40235
1.40781
1.40852
1.40944
1.40329
1.39971
1.40011
1.4084
1.40805
1.40548
1.40836
1.40813
1.39734
1.3927
1.39984
1.39967
1.39065
1.39137
1.40047
1.37309
1.37126
1.36535
1.36859
1.37502
1.37118
1.37444
1.37089
1.3763
1.38027
1.38232
1.38754
1.38846
1.38112
1.38327
1.37871
1.37939
1.38186
1.37515
1.37507
1.36126
1.36872
1.37452
1.36542
1.37283
1.37336
1.36977
1.37101
1.37203
1.37232
1.36495
1.36519
1.36367
1.36763
1.3643
1.37471
1.36273
1.36402
1.36277
1.36343
1.35624
1.36434
1.35647
1.36888
1.37064
1.36689
1.36512
1.36408
1.36574
1.36439
1.36355
1.37393
1.37567
1.37193
1.38179
1.36721
1.37059
1.36934
1.36679
1.36712
1.36999
1.3602
1.3637
1.37554
1.36733
1.36838
1.37019
1.36382
1.37879
1.37148
1.3674
1.36862
1.36895
1.36369
1.38075
1.37675
1.3683
1.36579
1.37175
1.37536
1.37807
1.37504
1.3802
1.38911
1.374
1.37083
1.37351
1.37507
1.37991
1.38238
1.37919
1.38251
1.37348
1.37291
1.36525
1.36574
1.35914
1.36442
1.36383
1.3623
1.36879
1.38081
1.37678
1.38373
1.36525
1.36432
1.37451
1.37549
1.37354
1.36767
1.37237
1.38151
1.36772
1.377
1.36682
1.3633
1.37383
1.38105
1.38019
1.37301
1.37339
1.36213
1.36459
1.36921
1.36943
1.36693
1.36265
1.36864
1.36516
1.37413
1.3679
1.37968
1.38682
1.38383
1.3771
1.36795
1.36937
1.36685
1.37433
1.35393
1.36155
1.36615
1.36828
1.36459
1.36667
1.36568
1.35806
1.37184
1.37762
1.38429
1.38242
1.39067
1.38026
1.38558
1.38365
1.38594
1.37652
1.3826
1.38038
1.37482
1.36831
1.38457
1.38543
1.38789
1.39216
1.39014
1.38434
1.37956
1.37349
1.37515
1.37864
1.37613
1.36944
1.36635
1.36359
1.37206
1.3633
1.36061
1.35923
1.3641
1.36732
1.35998
1.34664
1.3583
1.35546
1.35166
1.3598
1.36446
1.37273
1.37191
1.36138
1.36639
1.37776
1.36223
1.3744
1.36591
1.37258
1.35915
1.36263
1.38528
1.36493
1.36538
1.35778
1.36988
1.3671
1.3745
1.36487
1.36509
1.36353
1.373
1.36906
1.36194
1.37075
1.3735
1.36701
1.36457
1.38287
1.38798
1.40157
1.39392
1.38533
1.39528
1.39979
1.38304
1.38332
1.38629
1.38107
1.38079
1.38283
1.3876
1.40086
1.40391
1.40797
1.40973
1.39633
1.39996
1.41021
1.40851
1.41153
1.42435
1.40064
1.40928
1.41897
1.40465
1.39435
1.40059
1.40402
1.40615
1.4034
1.3942
1.40395
1.3959
1.40468
1.40386
1.39848
1.40477
1.40634
1.40006
1.40751
1.40234
1.39319
1.40746
1.40398
1.40762
1.41132
1.41369
1.40256
1.41217
1.41178
1.40539
1.4078
1.42024
1.40359
1.39412
1.397
1.39897
1.40565
1.40503
1.39904
1.42283
1.40686
1.41173
1.40952
1.39123
1.40105
1.40574
1.39011
1.40687
1.39702
1.38916
1.40358
1.40279
1.40063
1.39248
1.3792
1.39201
1.39015
1.40504
1.39492
1.39098
1.39432
1.39041
1.39019
1.38987
1.38168
1.38567
1.38414
1.38055
1.37738
1.39321
1.39147
1.3919
1.3935
1.39988
1.40118
1.39464
1.40255
1.3929
1.39892
1.4144
1.40482
1.42044
1.42088
1.42239
1.41967
1.42885
1.4392
1.45444
1.45203
1.46022
1.45753
1.46136
1.49062
1.48616
1.49313
1.48774
1.49455
1.48427
1.48582
1.49491
1.50299
1.49239
1.48939
1.48912
1.48223
1.4949
1.48449
1.47535
1.47202
1.4624
1.46976
1.46942
1.47654
1.48745
1.48851
1.51553
1.4993
1.51671
1.50843
1.48835
1.50512
1.50987
1.50966
1.49911
1.50467
1.48689
1.4827
1.49087
1.50371
1.51006
1.49925
1.4961
1.50383
1.49861
1.49334
1.47912
1.47884
1.49019
1.48476
1.47364
1.47301
1.46781
1.47213
1.47174
1.47542
1.47221
1.48498
1.47932
1.45835
1.47097
1.46003
1.4526
1.46992
1.47453
1.4836
1.46862
1.44923
1.45712
1.47962
1.47032
1.46864
1.45208
1.43796
1.4418
1.45252
1.44526
1.44134
1.46321
1.4551
1.46224
1.45159
1.45673
1.45854
1.47039
1.46553
1.45081
1.45902
1.46342
1.45697
1.44677
1.44361
1.46399
1.46198
1.45302
1.45276
1.45104
1.46776
1.47455
1.47911
1.475
1.48405
1.45487
1.4582
1.44932
1.44527
1.44913
1.4465
1.45281
1.45648
1.45556
1.46542
1.45869
1.4706
1.47429
1.47886
1.4642
1.48179
1.46355
1.46959
1.45813
1.45712
1.46196
1.4625
1.47535
1.46687
1.46224
1.48002
1.47613
1.46447
1.47539
1.47191
1.47074
1.47122
1.47466
1.48854
1.47402
1.45931
1.45238
1.47383
1.44096
1.43884
1.43199
1.4312
1.43458
1.42372
1.41209
1.40842
1.41284
1.40337
1.41868
1.41181
1.41704
1.41218
1.40487
1.41772
1.42036
1.42793
1.43232
1.41236
1.41668
1.41207
1.40124
1.40727
1.38978
1.40641
1.40835
1.40778
1.39241
1.39131
1.38303
1.38451
1.38231
1.40582
1.39607
1.40463
1.39645
1.40331
1.41006
1.39747
1.40486
1.39503
1.40143
1.40312
1.39765
1.39306
1.39133
1.39429
1.39563
1.38488
1.37918
1.39432
1.38251
1.37949
1.37938
1.37893
1.36724
1.36836
1.37752
1.36756
1.3781
1.3734
1.37313
1.37536
1.38015
1.38086
1.38264
1.38707
1.37788
1.36701
1.36966
1.3751
1.37705
1.38593
1.37343
1.37197
1.38016
1.38612
1.37606
1.36937
1.38748
1.38921
1.38623
1.39037
1.39993
1.38988
1.39256
1.39333
1.38423
1.39044
1.3898
1.39078
1.39705
1.40642
1.4046
1.3899
1.39707
1.39498
1.39752
1.39157
1.39048
1.39324
1.39716
1.38515
1.39331
1.39809
1.40134
1.40412
1.38427
1.39949
1.39594
1.38964
1.38865
1.37459
1.36918
1.37913
1.37273
1.37834
1.38433
1.40516
1.386
1.38768
1.40195
1.39813
1.41066
1.39459
1.38878
1.38803
1.39712
1.39896
1.40076
1.41143
1.40308
1.40848
1.40105
1.40001
1.3993
1.39493
1.40481
1.40602
1.3993
1.39848
1.39792
1.38447
1.39271
1.39547
1.3847
1.37332
1.36705
1.36897
1.38259
1.371
1.37438
1.37384
1.37321
1.38383
1.38217
1.38356
1.3838
1.37808
1.38755
1.3927
1.39065
1.38185
1.38058
1.36986
1.36916
1.36938
1.39534
1.38073
1.38091
1.37808
1.36841
1.36827
1.35948
1.35914
1.34683
1.35724
1.36482
1.35371
1.36662
1.36587
1.37107
1.37229
1.3769
1.38528
1.37756
1.38013
1.36825
1.37791
1.37439
1.36908
1.36595
1.37727
1.36902
1.36825
1.37078
1.369
1.38722
1.38301
1.37931
1.39201
1.3741
1.39114
1.38211
1.38743
1.38405
1.3898
1.39369
1.38733
1.38478
1.40277
1.39372
1.38904
1.38836
1.38566
1.38394
1.38985
1.39338
1.39368
1.40023
1.41712
1.41813
1.40206
1.42615
1.40584
1.40564
1.40692
1.40032
1.40319
1.40759
1.40701
1.4247
1.41865
1.42348
1.41325
1.415
1.41967
1.41376
1.42384
1.4082
1.41619
1.4237
1.42314
1.4066
1.41444
1.41166
1.42302
1.40173
1.40115
1.38777
1.39865
1.39814
1.37813
1.38396
1.38298
1.39473
1.38775
1.3828
1.37523
1.38535
1.3686
1.36937
1.37985
1.37209
1.36791
1.35868
1.35505
1.34989
1.36429
1.35139
1.34821
1.36757
1.37036
1.36035
1.36406
1.35597
1.36232
1.36313
1.35835
1.35966
1.35316
1.36253
1.37569
1.3737
1.37221
1.3726
1.37355
1.36918
1.37112
1.37854
1.38131
1.37841
1.36798
1.36561
1.36409
1.36102
1.37083
1.38181
1.371
1.36759
1.37447
1.37811
1.38525
1.38377
1.37541
1.37878
1.38355
1.38586
1.38982
1.38312
1.39185
1.38455
1.39961
1.39809
1.39652
1.39098
1.39436
1.38348
1.38101
1.36772
1.37457
1.37339
1.37419
1.3626
1.35792
1.3743
1.36776
1.35184
1.34722
1.34676
1.35427
1.35894
1.35572
1.35421
1.35502
1.3694
1.36244
1.371
1.35944
1.36353
1.35492
1.36216
1.36578
1.36806
1.36993
1.3606
1.34095
1.34529
1.33998
1.35175
1.35426
1.36338
1.3709
1.3728
1.36719
1.36689
1.36936
1.37417
1.37577
1.36887
1.37858
1.38239
1.38479
1.40206
1.40496
1.39456
1.39339
1.38971
1.3827
1.38248
1.40881
1.40743
1.39552
1.40698
1.40444
1.39922
1.40068
1.40911
1.42265
1.42226
1.43368
1.42413
1.41713
1.42861
1.42594
1.44187
1.43231
1.43242
1.4038
1.41887
1.40916
1.4086
1.40584
1.3952
1.39024
1.39812
1.39858
1.38028
1.38468
1.38877
1.40747
1.41872
1.40334
1.40776
1.40256
1.41669
1.42039
1.40136
1.40819
1.42401
1.43293
1.42784
1.43022
1.43104
1.4179
1.42512
1.4181
1.41873
1.41278
1.39771
1.39438
1.39407
1.4094
1.41267
1.42392
1.4226
1.42137
1.41091
1.41518
1.42179
1.42816
1.41708
1.41351
1.41503
1.4172
1.41532
1.42062
1.42046
1.42155
1.44537
1.42561
1.43777
1.42493
1.41005
1.4202
1.40096
1.41786
1.40466
1.41847
1.41664
1.40647
1.40855
1.40297
1.40948
1.41377
1.40679
1.41221
1.41881
1.41795
1.41991
1.42394
1.41732
1.41382
1.4206
1.41062
1.42175
1.4112
1.42801
1.42705
1.41743
1.4145
1.43337
1.42806
1.41028
1.42809
1.42431
1.42355
1.43164
1.45071
1.4473
1.44772
1.44871
1.43351
1.45163
1.45614
1.44923
1.42612
1.44342
1.44503
1.45053
1.45445
1.45418
1.46767
1.45769
1.45826
1.44995
1.43721
1.44019
1.42953
1.4273
1.43316
1.44211
1.42102
1.41962
1.41634
1.42315
1.4273
1.44214
1.44237
1.44495
1.45027
1.44514
1.44633
1.44597
1.44206
1.43881
1.46091
1.44185
1.46422
1.47528
1.47136
1.48732
1.48377
1.47885
1.48695
1.46918
1.4668
1.46008
1.46124
1.46052
1.4611
1.45716
1.45589
1.45114
1.44471
1.45233
1.44428
1.44501
1.45039
1.45016
1.45237
1.44009
1.43055
1.45066
1.42849
1.4295
1.44152
1.44092
1.43979
1.43837
1.44089
1.42475
1.43843
1.44199
1.43954
1.4452
1.43068
1.42763
1.42083
1.42901
1.4402
1.41852
1.41741
1.42398
1.41562
1.41168
1.40976
1.40883
1.41932
1.41199
1.4102
1.39672
1.4047
1.40242
1.40888
1.41176
1.422
1.42846
1.41884
1.42541
1.42769
1.44819
1.4302
1.4145
1.4099
1.40057
1.43255
1.41947
1.42627
1.431
1.42877
1.42756
1.4308
1.45229
1.44548
1.44516
1.44234
1.42939
1.43538
1.42686
1.418
1.42225
1.41228
1.42289
1.41009
1.42899
1.42931
1.43335
1.41908
1.42303
1.43241
1.42899
1.42557
1.43671
1.42379
1.41732
1.41612
1.40871
1.40872
1.41601
1.41692
1.41976
1.40589
1.40068
1.42113
1.42754
1.42674
1.41827
1.41838
1.41282
1.43032
1.42164
1.42775
1.42362
1.42471
1.41524
1.40536
1.41902
1.42486
1.40695
1.41044
1.42822
1.42199
1.40832
1.42951
1.43243
1.41583
1.41486
1.41493
1.41207
1.41803
1.42456
1.42172
1.42703
1.4272
1.42554
1.41368
1.43677
1.43163
1.44424
1.43636
1.43921
1.43751
1.43899
1.43357
1.42948
1.42246
1.43529
1.4292
1.42564
1.42997
1.43183
1.43911
1.43237
1.4217
1.43241
1.42598
1.42073
1.41793
1.43666
1.42596
1.41897
1.41352
1.42437
1.42782
1.43265
1.42036
1.42321
1.40523
1.40432
1.41185
1.41899
1.42046
1.4285
1.42831
1.42635
1.42362
1.42785
1.43737
1.42541
1.43331
1.42939
1.43875
1.42845
1.43549
1.44971
1.43047
1.42298
1.42583
1.44842
1.43225
1.43913
1.45456
1.4558
1.45355
1.44966
1.45483
1.43597
1.43989
1.4452
1.44571
1.44408
1.43305
1.42448
1.42974
1.44649
1.45373
1.45059
1.46455
1.46995
1.4595
1.46892
1.46311
1.45986
1.47288
1.46131
1.45733
1.45852
1.44488
1.45476
1.44642
1.45858
1.4636
1.47405
1.46825
1.4618
1.45898
1.46168
1.4616
1.47891
1.47131
1.47194
1.48233
1.48358
1.4817
1.48051
1.48842
1.48833
1.49297
1.50471
1.49666
1.50672
1.51287
1.52339
1.512
1.50847
1.50984
1.51367
1.50603
1.52192
1.51358
1.51686
1.51764
1.51346
1.52211
1.5222
1.53323
1.53264
1.53168
1.5327
1.51981
1.51219
1.51278
1.51995
1.52498
1.51867
1.51888
1.52896
1.49876
1.51737
1.51695
1.51376
1.52283
1.51325
1.51726
1.51205
1.50181
1.49084
1.49733
1.49377
1.50113
1.50486
1.4968
1.4846
1.49221
1.50158
1.48978
1.48835
1.49502
1.51112
1.52238
1.51658
1.5029
1.51572
1.51492
1.52144
1.51026
1.52655
1.50887
1.51618
1.52217
1.53284
1.52627
1.53029
1.52969
1.53823
1.52729
1.52824
1.53249
1.52669
1.52056
1.49921
1.50894
1.50598
1.49606
1.50535
1.51284
1.51899
1.51225
1.52367
1.53318
1.53694
1.53321
1.55933
1.54374
1.54508
1.53205
1.52756
1.52076
1.50266
1.49586
1.48646
1.50376
1.48825
1.48244
1.48809
1.4709
1.47829
1.47044
1.47392
1.4722
1.46957
1.46232
1.45994
1.45527
1.45157
1.46869
1.45373
1.45026
1.45386
1.46966
1.4739
1.4597
1.45417
1.45885
1.46102
1.46129
1.46386
1.4573
1.45594
1.44706
1.44278
1.43801
1.44676
1.4579
1.44296
1.46717
1.46621
1.44781
1.46298
1.45646
1.46097
1.4637
1.45459
1.47034
1.4715
1.46882
1.45755
1.47758
1.46718
1.45431
1.47895
1.4705
1.48082
1.45418
1.46792
1.46647
1.46403
1.45421
1.45733
1.44228
1.43927
1.4469
1.45075
1.44507
1.44951
1.45948
1.44607
1.44267
1.44358
1.43367
1.43372
1.42962
1.44039
1.43634
1.43276
1.41628
1.417
1.42692
1.43578
1.43279
1.43337
1.42894
1.4393
1.43131
1.42373
1.4285
1.4333
1.44909
1.45007
1.44827
1.44527
1.44348
1.44519
1.43394
1.42798
1.44307
1.44011
1.44935
1.4428
1.44524
1.44442
1.4565
1.45959
1.46048
1.4745
1.45495
1.43718
1.45449
1.4542
1.44826
1.45717
1.44804
1.44311
1.44195
1.45552
1.45467
1.46447
1.46648
1.45994
1.46293
1.45891
1.46265
1.47
1.4754
1.47776
1.49193
1.47995
1.4796
1.4745
1.47692
1.48363
1.48532
1.48816
1.49668
1.46674
1.47208
1.47376
1.46569
1.48048
1.47201
1.4668
1.47161
1.47038
1.47678
1.47622
1.48251
1.48423
1.49862
1.49212
1.48139
1.4812
1.48783
1.4825
1.49569
1.47477
1.47407
1.47235
1.46704
1.45834
1.47318
1.46447
1.45844
1.4691
1.46656
1.46557
1.4673
1.46688
1.46523
1.46749
1.45108
1.44714
1.47317
1.45767
1.46945
1.44687
1.46303
1.46253
1.46928
1.45207
1.46271
1.45831
1.4663
1.46754
1.49023
1.49644
1.49496
1.48261
1.48945
1.49041
1.49687
1.48034
1.48587
1.47476
1.47416
1.47033
1.47357
1.47172
1.47397
1.47106
1.46317
1.47238
1.47277
1.4733
1.47296
1.46723
1.46425
1.47246
1.46404
1.4669
1.47056
1.46805
1.4753
1.46591
1.45824
1.47538
1.4808
1.49207
1.48794
1.47854
1.47589
1.46766
1.47015
1.48278
1.4841
1.47739
1.47276
1.47092
1.46102
1.46279
1.46175
1.47636
1.4611
1.46907
1.48063
1.47866
1.4497
1.44489
1.45212
1.46092
1.45685
1.448
1.48154
1.49937
1.51911
1.51049
1.49571
1.50598
1.49907
1.49855
1.50531
1.50565
1.51856
1.53669
1.52738
1.53326
1.55029
1.56151
1.57338
1.57095
1.55502
1.55081
1.53671
1.52794
1.50973
1.51955
1.52395
1.51278
1.50613
1.50129
1.49611
1.49123
1.4947
1.48849
1.48821
1.49943
1.49344
1.49156
1.47782
1.4726
1.48692
1.49114
1.49511
1.50685
1.49496
1.49854
1.4885
1.48679
1.49795
1.50829
1.51461
1.51263
1.50659
1.50878
1.48406
1.47337
1.49718
1.50492
1.50092
1.50458
1.49902
1.50311
1.49623
1.50683
1.50382
1.49775
1.499
1.51194
1.51157
1.51937
1.51677
1.52392
1.51162
1.52233
1.52604
1.51564
1.52965
1.5235
1.5252
1.52004
1.5202
1.52957
1.51818
1.51939
1.52072
1.52278
1.53053
1.54038
1.53373
1.52616
1.51284
1.51743
1.51047
1.51018
1.49741
1.47934
1.4939
1.48707
1.49122
1.48718
1.49538
1.48613
1.48765
1.48694
1.49702
1.50204
1.49455
1.49968
1.50357
1.49166
1.50473
1.50434
1.49521
1.50018
1.49779
1.47769
1.48949
1.46579
1.47287
1.47127
1.47347
1.48484
1.47271
1.45687
1.47338
1.47722
1.49239
1.50006
1.48506
1.48881
1.48994
1.48027
1.47525
1.47908
1.47511
1.4624
1.462
1.47053
1.45771
1.46635
1.46743
1.46364
1.47177
1.47233
1.46357
1.48822
1.49254
1.49167
1.49845
1.49335
1.49839
1.49616
1.49323
1.49804
1.50569
1.50612
1.48977
1.4894
1.50337
1.49926
1.50527
1.49898
1.52073
1.52877
1.51678
1.51848
1.53877
1.50272
1.50674
1.50741
1.50719
1.49789
1.49297
1.50402
1.49464
1.48769
1.49486
1.4847
1.47262
1.47867
1.47625
1.49357
1.4839
1.48824
1.47804
1.47341
1.46867
1.48341
1.47586
1.47475
1.47627
1.47567
1.4749
1.45211
1.46682
1.47234
1.45696
1.47583
1.47358
1.47874
1.4765
1.48995
1.48429
1.47699
1.46842
1.47717
1.48333
1.48659
1.49967
1.48562
1.50583
1.51901
1.51153
1.4907
1.491
1.48555
1.4799
1.4916
1.48884
1.48723
1.48809
1.487
1.49115
1.49874
1.50315
1.49663
1.48324
1.48636
1.49276
1.48036
1.49474
1.48932
1.48866
1.48165
1.48749
1.49546
1.49348
1.48732
1.48108
1.47523
1.4933
1.49381
1.47739
1.48397
1.48188
1.49837
1.48763
1.48647
1.49305
1.50602
1.5121
1.52156
1.52121
1.53348
1.52386
1.51188
1.50864
1.51653
1.52588
1.54045
1.52914
1.5279
1.54993
1.52934
1.52503
1.52658
1.51938
1.52888
1.51007
1.52087
1.50738
1.52256
1.52309
1.5388
1.52053
1.53408
1.5343
1.52125
1.52627
1.5127
1.51649
1.51078
1.50776
1.47301
1.47446
1.47276
1.4702
1.47668
1.47091
1.47369
1.47672
1.48018
1.47609
1.48031
1.47064
1.46877
1.47766
1.46923
1.46714
1.46585
1.48441
1.48673
1.49832
1.48883
1.49029
1.49882
1.49344
1.51217
1.51205
1.50405
1.48797
1.47665
1.4786
1.47809
1.47932
1.48666
1.48224
1.49049
1.46654
1.4767
1.48708
1.49925
1.49414
1.49384
1.48569
1.49806
1.50157
1.4987
1.49175
1.49327
1.50257
1.49719
1.48049
1.50662
1.48332
1.4855
1.50304
1.49608
1.49431
1.49414
1.4867
1.496
1.48357
1.49551
1.4801
1.47669
1.46503
1.46806
1.46866
1.47837
1.47464
1.45912
1.47058
1.4653
1.4719
1.47418
1.4823
1.49021
1.4878
1.48457
1.49556
1.49866
1.49658
1.49332
1.49356
1.50565
1.51923
1.51209
1.51237
1.5165
1.51723
1.50966
1.50168
1.5157
1.50356
1.50168
1.48652
1.48951
1.47466
1.50097
1.49815
1.49644
1.51338
1.51664
1.51932
1.51044
1.50821
1.51921
1.50898
1.51867
1.51369
1.50593
1.50471
1.48352
1.48847
1.47749
1.47453
1.46602
1.47637
1.46452
1.47526
1.48201
1.49516
1.4966
1.476
1.47706
1.4863
1.48207
1.48282
1.48005
1.4767
1.47286
1.47317
1.48319
1.49187
1.48674
1.49179
1.48252
1.48467
1.47117
1.477
1.45179
1.46056
1.45722
1.4597
1.47448
1.47394
1.47017
1.4738
1.46294
1.48583
1.49141
1.50821
1.49515
1.48812
1.49688
1.51291
1.50122
1.48136
1.48123
1.48854
1.47566
1.49074
1.49413
1.50356
1.48531
1.48571
1.49057
1.48581
1.49513
1.50034
1.48508
1.48022
1.47003
1.45628
1.45897
1.46878
1.47814
1.47504
1.45934
1.46522
1.46921
1.45739
1.46669
1.46355
1.46254
1.45515
1.46876
1.47391
1.46943
1.47633
1.47071
1.47083
1.46266
1.46033
1.46569
1.47096
1.46387
1.4577
1.46297
1.47962
1.48765
1.46912
1.48067
1.46241
1.47171
1.46995
1.46558
1.45434
1.44752
1.44647
1.45361
1.45649
1.46398
1.47416
1.48326
1.47666
1.4742
1.47258
1.46966
1.45632
1.44595
1.45133
1.44266
1.4576
1.45286
1.44444
1.4444
1.44456
1.4415
1.44357
1.44292
1.43216
1.45918
1.43747
1.4463
1.45203
1.45748
1.45679
1.46687
1.46837
1.45895
1.45603
1.46186
1.46226
1.47616
1.45622
1.47015
1.46254
1.47184
1.46956
1.46286
1.46807
1.46232
1.45136
1.46954
1.47031
1.47047
1.4837
1.47903
1.48081
1.48645
1.4762
1.46868
1.46312
1.46546
1.4683
1.47506
1.46443
1.46751
1.48117
1.49787
1.49639
1.48353
1.48955
1.48888
1.49181
1.48165
1.48713
1.48795
1.49616
1.52122
1.4966
1.49814
1.48672
1.47909
1.48819
1.48567
1.49753
1.50884
1.49607
1.51321
1.5162
1.50625
1.51289
1.51074
1.49401
1.49037
1.46401
1.47915
1.48158
1.45881
1.46558
1.46935
1.47592
1.46986
1.46992
1.49112
1.48827
1.4887
1.49273
1.50103
1.50202
1.49124
1.4947
1.47242
1.48535
1.47635
1.45928
1.47237
1.45859
1.46325
1.47724
1.47283
1.49106
1.49545
1.47469
1.46562
1.47659
1.47808
1.48572
1.49399
1.4931
1.49608
1.48008
1.48688
1.5016
1.50426
1.5065
1.50994
1.50641
1.50762
1.5033
1.50705
1.50554
1.49723
1.49253
1.49948
1.51391
1.49788
1.48531
1.49412
1.49451
1.49802
1.50547
1.51515
1.49959
1.52541
1.5208
1.52416
1.53111
1.51198
1.502
1.51077
1.5103
1.50876
1.51331
1.51311
1.51827
1.51689
1.52699
1.52476
1.51684
1.50304
1.50887
1.51365
1.50015
1.48582
1.47818
1.49831
1.49271
1.49636
1.50197
1.5164
1.52146
1.50895
1.51108
1.49894
1.50571
1.52317
1.50155
1.51638
1.49218
1.50671
1.48177
1.46327
1.46686
1.44052
1.42797
1.43152
1.43786
1.44391
1.44027
1.45053
1.4414
1.44675
1.44991
1.43743
1.43755
1.43896
1.46652
1.45025
1.44729
1.44631
1.43396
1.43501
1.44122
1.43445
1.43357
1.43218
1.43642
1.44493
1.4363
1.4406
1.45317
1.44814
1.45261
1.45014
1.46029
1.44858
1.43966
1.45358
1.44749
1.43612
1.43737
1.45384
1.45514
1.45384
1.47615
1.45718
1.45586
1.44687
1.43982
1.44788
1.46816
1.44785
1.44538
1.44691
1.45582
1.45178
1.45301
1.46065
1.46066
1.48292
1.45561
1.45403
1.46549
1.45494
1.44947
1.45301
1.4536
1.45561
1.44849
1.45066
1.46738
1.45116
1.45432
1.45402
1.458
1.45646
1.46344
1.46161
1.46131
1.47257
1.46346
1.46209
1.46518
1.47997
1.48728
1.46078
1.48567
1.46776
1.47298
1.46826
1.47557
1.47367
1.4487
1.4373
1.42954
1.43661
1.44374
1.43642
1.42826
1.42167
1.42225
1.42028
1.44643
1.44346
1.46636
1.47183
1.48033
1.47788
1.48409
1.48822
1.47106
1.47821
1.48029
1.46707
1.45829
1.45641
1.45824
1.46163
1.47753
1.47637
1.47595
1.47337
1.47912
1.47126
1.47094
1.47846
1.49765
1.50186
1.50068
1.48679
1.49909
1.48217
1.46973
1.4801
1.48326
1.49625
1.48368
1.47343
1.48064
1.47852
1.48627
1.48529
1.49721
1.48807
1.48476
1.47573
1.46756
1.47829
1.47813
1.48827
1.50266
1.493
1.49395
1.48325
1.49608
1.51022
1.49383
1.49973
1.48949
1.49527
1.49438
1.48179
1.49847
1.4948
1.47553
1.49786
1.47694
1.47983
1.47904
1.47869
1.48793
1.47428
1.46176
1.48492
1.47339
1.47407
1.45893
1.46561
1.47358
1.4629
1.45934
1.4555
1.45546
1.45888
1.4506
1.45367
1.46221
1.46107
1.4587
1.46549
1.47575
1.45558
1.45137
1.4521
1.46035
1.46527
1.48145
1.49312
1.49467
1.50098
1.50913
1.49629
1.49606
1.51747
1.50575
1.48822
1.50198
1.50355
1.50704
1.49175
1.4958
1.49496
1.49082
1.51072
1.49961
1.50812
1.51925
1.5176
1.52144
1.52701
1.52439
1.53053
1.53002
1.55042
1.54774
1.54333
1.55106
1.55626
1.55116
1.5466
1.53601
1.55078
1.5499
1.53185
1.52568
1.52043
1.52512
1.5301
1.52837
1.54281
1.55028
1.54675
1.54727
1.55325
1.55913
1.54518
1.54131
1.53942
1.53239
1.51113
1.52499
1.51777
1.49964
1.52598
1.50415
1.52335
1.531
1.52951
1.53163
1.52796
1.5377
1.53547
1.52524
1.52048
1.5154
1.52112
1.53825
1.52223
1.52396
1.52916
1.52562
1.52529
1.52558
1.54655
1.54459
1.54965
1.54397
1.56038
1.56301
1.54149
1.54867
1.55082
1.53533
1.53667
1.53207
1.54497
1.54523
1.54184
1.5494
1.55178
1.53819
1.55536
1.54825
1.55114
1.54553
1.53678
1.55526
1.54609
1.53108
1.53195
1.55367
1.55093
1.54474
1.55084
1.55149
1.55179
1.56171
1.56498
1.56398
1.5532
1.55781
1.54899
1.53724
1.55732
1.56451
1.55
1.55287
1.53952
1.55041
1.55743
1.55012
1.56652
1.55075
1.55948
1.57454
1.55815
1.55983
1.55896
1.55242
1.55764
1.54925
1.57303
1.55627
1.56397
1.57595
1.56081
1.55337
1.57002
1.56777
1.56295
1.57354
1.5777
1.54888
1.52883
1.54715
1.54783
1.55031
1.53884
1.52872
1.53117
1.52688
1.53126
1.52388
1.53801
1.5583
1.54085
1.53111
1.52876
1.52086
1.50814
1.52106
1.53178
1.53537
1.53021
1.52815
1.53935
1.53348
1.55223
1.53462
1.5397
1.51493
1.52485
1.54393
1.52216
1.51943
1.51561
1.50154
1.50315
1.49051
1.49802
1.49648
1.52615
1.50965
1.52896
1.51053
1.50635
1.51373
1.52223
1.51557
1.52334
1.50746
1.50496
1.50295
1.51426
1.50972
1.49536
1.50182
1.51089
1.50604
1.50061
1.51659
1.51191
1.50126
1.49227
1.48998
1.49523
1.49771
1.4818
1.48954
1.47814
1.49323
1.48698
1.48677
1.48774
1.48019
1.4809
1.48526
1.50076
1.48752
1.48686
1.49229
1.50633
1.51137
1.50094
1.50061
1.51309
1.51451
1.51563
1.52323
1.5309
1.51862
1.52843
1.52395
1.52454
1.52889
1.5219
1.51418
1.51291
1.51385
1.52123
1.52301
1.52627
1.5271
1.53158
1.52688
1.51997
1.52698
1.53945
1.5385
1.54792
1.54589
1.5658
1.55965
1.53533
1.53112
1.52233
1.52503
1.532
1.52851
1.53013
1.51491
1.51582
1.53598
1.54206
1.53381
1.5437
1.54215
1.53419
1.54519
1.52967
1.5367
1.55028
1.56668
1.54699
1.55994
1.55028
1.56578
1.5729
1.56144
1.57486
1.57938
1.57893
1.57588
1.57841
1.57994
1.59056
1.57658
1.57112
1.57319
1.5673
1.55077
1.53617
1.58119
1.59847
1.60089
1.5961
1.61793
1.60841
1.59402
1.59259
1.58916
1.58395
1.58375
1.59892
1.58803
1.58834
1.6005
1.63537
1.62443
1.64017
1.65256
1.67324
1.66573
1.66612
1.65211
1.66122
1.64153
1.64175
1.65264
1.63311
1.6303
1.61169
1.61343
1.60604
1.62008
1.62142
1.62125
1.6242
1.62539
1.64424
1.62093
1.6042
1.62499
1.61428
1.61113
1.61368
1.60416
1.6202
1.60289
1.59796
1.594
1.597
1.59773
1.61952
1.61183
1.6014
1.59275
1.59741
1.61124
1.62519
1.61945
1.62845
1.63229
1.6219
1.60406
1.60438
1.607
1.6206
1.61005
1.59351
1.60864
1.61884
1.62701
1.62061
1.62924
1.63158
1.65095
1.633
1.63883
1.62222
1.63198
1.63276
1.63912
1.64105
1.63338
1.63525
1.62449
1.6098
1.62877
1.64072
1.6381
1.63122
1.61925
1.6319
1.64611
1.63623
1.63159
1.62089
1.6164
1.6089
1.60577
1.60003
1.59528
1.60719
1.61896
1.61903
1.62107
1.62442
1.63435
1.63471
1.64762
1.6447
1.64961
1.63706
1.65443
1.64165
1.63866
1.63209
1.63428
1.60653
1.59538
1.60358
1.5934
1.60514
1.60852
1.61542
1.61229
1.6157
1.6172
1.60783
1.61806
1.59897
1.61341
1.61597
1.61032
1.59689
1.59617
1.57936
1.59952
1.60853
1.60998
1.59872
1.57707
1.58822
1.59972
1.60633
1.60172
1.61213
1.62516
1.61497
1.59361
1.60394
1.61073
1.62166
1.61463
1.62069
1.62847
1.64849
1.63429
1.64851
1.62765
1.62705
1.62107
1.61846
1.62944
1.62833
1.6324
1.62939
1.62866
1.64044
1.64535
1.64738
1.63599
1.63562
1.61865
1.62071
1.63955
1.64398
1.63051
1.6298
1.64393
1.63892
1.62092
1.6193
1.62475
1.64224
1.63936
1.64271
1.63587
1.61458
1.60781
1.61602
1.63817
1.63254
1.62248
1.62063
1.62517
1.60904
1.61988
1.60636
1.62033
1.62129
1.61273
1.61664
1.61733
1.6213
1.63523
1.62622
1.63343
1.60986
1.61937
1.63525
1.62921
1.64811
1.6468
1.61859
1.62143
1.6217
1.61034
1.59822
1.60419
1.60757
1.58776
1.60158
1.59937
1.60475
1.60652
1.60119
1.59613
1.62013
1.59955
1.59864
1.61514
1.61198
1.61098
1.60847
1.61598
1.62183
1.60618
1.61509
1.59923
1.61772
1.60025
1.58852
1.59299
1.57251
1.59614
1.58269
1.58007
1.58383
1.5829
1.57739
1.57502
1.59079
1.5929
1.58628
1.58644
1.58645
1.59379
1.60631
1.62367
1.60829
1.6024
1.59922
1.59279
1.58071
1.60087
1.61908
1.6252
1.65257
1.6461
1.66731
1.64577
1.62953
1.62055
1.63317
1.63793
1.61532
1.6288
1.62116
1.64375
1.63617
1.63631
1.62977
1.61672
1.615
1.61766
1.60691
1.62414
1.59812
1.61562
1.60564
1.60782
1.61032
1.60657
1.6156
1.63208
1.63001
1.62736
1.62227
1.63904
1.63472
1.64241
1.63059
1.62157
1.62715
1.62528
1.61521
1.6289
1.6352
1.63131
1.64257
1.65451
1.6664
1.66234
1.65932
1.66853
1.67587
1.67306
1.66082
1.67626
1.67815
1.67269
1.68299
1.69531
1.69838
1.67185
1.65496
1.67061
1.68377
1.69847
1.67509
1.67146
1.68624
1.66183
1.67676
1.69516
1.70249
1.69703
1.72145
1.71732
1.70442
1.72663
1.70919
1.73141
1.72751
1.70537
1.71152
1.69201
1.70386
1.72525
1.71281
1.72712
1.70317
1.71257
1.70643
1.71439
1.72028
1.70875
1.73955
1.72238
1.71979
1.73752
1.73032
1.73604
1.73005
1.73828
1.73563
1.73312
1.73466
1.73936
1.75038
1.75516
1.76056
1.76565
1.79009
1.80664
1.78225
1.80579
1.79281
1.78591
1.79
1.76986
1.77479
1.75699
1.74975
1.73196
1.74439
1.749
1.74033
1.74907
1.75822
1.76594
1.76891
1.77872
1.79627
1.77319
1.78661
1.78881
1.78111
1.77893
1.80135
1.77642
1.76073
1.73481
1.75798
1.75446
1.74058
1.73309
1.71954
1.73337
1.74656
1.7272
1.72433
1.72267
1.74287
1.7425
1.72567
1.72596
1.73078
1.71832
1.72669
1.74118
1.74251
1.75634
1.74082
1.79187
1.80338
1.79684
1.7725
1.78442
1.77975
1.79008
1.76631
1.75675
1.76307
1.77082
1.77
1.77117
1.78178
1.78501
1.79711
1.77534
1.78246
1.80313
1.79811
1.78007
1.77952
1.77598
1.78815
1.78917
1.79796
1.79314
1.80364
1.79465
1.77628
1.77931
1.77177
1.74369
1.73512
1.7505
1.7598
1.76733
1.75945
1.77431
1.79149
1.78179
1.78423
1.77703
1.77394
1.79002
1.77172
1.78345
1.78668
1.79638
1.78246
1.80194
1.82329
1.82257
1.80957
1.76248
1.78129
1.7925
1.78387
1.80106
1.78754
1.79574
1.77006
1.77797
1.79697
1.79909
1.7886
1.79234
1.79258
1.80541
1.78015
1.77307
1.78352
1.78793
1.77142
1.78027
1.80065
1.81744
1.77419
1.75312
1.76077
1.78291
1.76489
1.80187
1.79792
1.7804
1.74833
1.78328
1.76986
1.7642
1.77129
1.78321
1.77106
1.75029
1.74043
1.71544
1.70166
1.71571
1.70811
1.71368
1.72713
1.72506
1.73357
1.71508
1.73556
1.72423
1.71809
1.7211
1.73172
1.72199
1.74075
1.73433
1.74544
1.72011
1.72745
1.73806
1.74214
1.74896
1.76822
1.77245
1.78844
1.76486
1.75284
1.75647
1.74437
1.73896
1.73907
1.71102
1.72061
1.72997
1.7376
1.73669
1.74203
1.74396
1.73541
1.74307
1.73673
1.7256
1.73392
1.72201
1.73995
1.72715
1.73713
1.73463
1.74269
1.72056
1.71923
1.71939
1.74899
1.7578
1.74381
1.7683
1.7642
1.74615
1.75903
1.76394
1.73772
1.75434
1.74907
1.71762
1.73495
1.741
1.72751
1.73171
1.71488
1.71858
1.71825
1.70499
1.69267
1.67963
1.68244
1.67565
1.66654
1.68271
1.69179
1.68369
1.69075
1.6866
1.68922
1.69303
1.70235
1.71164
1.70989
1.70325
1.71713
1.71666
1.72441
1.7174
1.68779
1.66859
1.69662
1.67243
1.69335
1.71601
1.71678
1.72087
1.72855
1.73658
1.74209
1.73015
1.70359
1.71579
1.69158
1.67871
1.69004
1.70382
1.70291
1.68975
1.70119
1.72363
1.72008
1.68913
1.72704
1.71535
1.71708
1.73256
1.71632
1.72972
1.71937
1.71226
1.70943
1.72131
1.70983
1.71806
1.72369
1.70735
1.71201
1.71131
1.70528
1.70374
1.68747
1.71688
1.69763
1.69669
1.70656
1.7112
1.70989
1.71305
1.71516
1.71763
1.70078
1.69737
1.70604
1.71652
1.7342
1.73045
1.71914
1.74839
1.72809
1.72855
1.73286
1.73449
1.76098
1.7334
1.73008
1.73268
1.72014
1.70713
1.69407
1.68115
1.68773
1.67001
1.68785
1.67202
1.69815
1.68533
1.69532
1.70061
1.69467
1.70377
1.68307
1.67754
1.66756
1.69017
1.70657
1.70563
1.67701
1.68057
1.6785
1.68618
1.71709
1.69608
1.6947
1.69102
1.67532
1.66442
1.6746
1.66035
1.67256
1.69569
1.69888
1.69226
1.69764
1.69629
1.68306
1.69037
1.68485
1.66394
1.66821
1.66989
1.67806
1.68818
1.68517
1.68917
1.67745
1.65108
1.67246
1.65792
1.65493
1.67493
1.68744
1.68622
1.69387
1.70518
1.69581
1.71306
1.71401
1.73224
1.71876
1.70139
1.72376
1.73299
1.73232
1.72282
1.73131
1.73721
1.72922
1.71287
1.73178
1.73014
1.73419
1.73964
1.71418
1.72455
1.71796
1.6982
1.66646
1.69499
1.70321
1.70445
1.70103
1.70239
1.71846
1.71229
1.7026
1.71643
1.74077
1.72317
1.72414
1.72586
1.74416
1.73416
1.73999
1.73119
1.72341
1.71897
1.73024
1.74899
1.72734
1.71309
1.7059
1.70222
1.70071
1.706
1.73361
1.72655
1.7251
1.73698
1.75166
1.73877
1.76037
1.75325
1.76366
1.77455
1.73972
1.74505
1.75234
1.75254
1.77209
1.77082
1.75997
1.77274
1.76853
1.75924
1.74323
1.72704
1.72203
1.70776
1.69066
1.68064
1.70949
1.69636
1.71757
1.69107
1.69843
1.69158
1.67895
1.68378
1.68819
1.66628
1.67112
1.67888
1.6769
1.67731
1.68094
1.68754
1.69411
1.68881
1.70312
1.70356
1.71611
1.68766
1.6836
1.67343
1.68008
1.69365
1.66749
1.69059
1.71074
1.68997
1.69141
1.67519
1.67504
1.68991
1.68088
1.69907
1.69235
1.70651
1.70189
1.69808
1.70504
1.70636
1.70636
1.73661
1.73551
1.74638
1.74679
1.72988
1.74296
1.73254
1.7391
1.75816
1.76806
1.78801
1.76943
1.77143
1.75138
1.74863
1.74484
1.74346
1.74128
1.72659
1.74791
1.73175
1.73767
1.7233
1.71252
1.70896
1.71671
1.72511
1.723
1.72226
1.70432
1.72658
1.71052
1.70158
1.72263
1.71089
1.71864
1.69533
1.71548
1.71732
1.71056
1.72094
1.72949
1.73614
1.73373
1.71526
1.72006
1.72596
1.75922
1.76174
1.76319
1.75885
1.76601
1.76132
1.75482
1.74133
1.75384
1.74899
1.72736
1.73435
1.72861
1.70871
1.70936
1.70156
1.69395
1.70529
1.72121
1.7256
1.70889
1.7376
1.73593
1.72943
1.73131
1.75118
1.75451
1.75304
1.74854
1.72809
1.72409
1.74288
1.74534
1.75562
1.74678
1.74065
1.74248
1.74994
1.75452
1.76235
1.73917
1.73808
1.7294
1.73848
1.73454
1.7293
1.72968
1.7269
1.71175
1.68207
1.69317
1.68604
1.67773
1.67928
1.68731
1.67909
1.68541
1.67426
1.66867
1.67186
1.6806
1.68436
1.6868
1.67537
1.67881
1.68084
1.6774
1.68102
1.6807
1.67724
1.67777
1.70016
1.69152
1.6959
1.68448
1.67336
1.65362
1.66821
1.65565
1.64708
1.64933
1.64317
1.64808
1.66884
1.65772
1.66849
1.67265
1.68728
1.67464
1.69517
1.70431
1.68673
1.69098
1.70653
1.69973
1.6815
1.67829
1.67372
1.69423
1.69412
1.68447
1.68171
1.68341
1.65841
1.67068
1.67172
1.65454
1.66745
1.6861
1.68765
1.68566
1.69595
1.69412
1.69997
1.69443
1.69096
1.70017
1.70973
1.70442
1.70584
1.71485
1.72068
1.71015
1.70508
1.70986
1.7033
1.71629
1.73076
1.72505
1.7155
1.71898
1.73578
1.76285
1.74644
1.74772
1.74556
1.74417
1.73383
1.73132
1.76164
1.72756
1.73808
1.7448
1.75375
1.76719
1.7839
1.78219
1.74048
1.75195
1.76036
1.75219
1.76313
1.75361
1.78194
1.78357
1.77222
1.76952
1.74627
1.72663
1.72391
1.73189
1.72293
1.74178
1.73457
1.75336
1.71724
1.70894
1.70202
1.71248
1.72388
1.73937
1.7279
1.71582
1.69498
1.70316
1.70507
1.72334
1.71125
1.71153
1.69376
1.70212
1.71023
1.71441
1.70412
1.70926
1.70398
1.68555
1.69254
1.68948
1.68894
1.70084
1.67866
1.7045
1.68949
1.71889
1.70637
1.69304
1.697
1.70791
1.70143
1.70141
1.70353
1.71121
1.71049
1.71305
1.7394
1.74955
1.73745
1.72214
1.71445
1.72771
1.72928
1.74461
1.73769
1.72338
1.71628
1.72153
1.71698
1.7052
1.70281
1.70513
1.7232
1.70134
1.71528
1.71226
1.70965
1.71185
1.71816
1.7211
1.73946
1.74219
1.75682
1.75431
1.74707
1.7299
1.73835
1.72537
1.71799
1.73181
1.72265
1.72306
1.71445
1.71998
1.73298
1.73306
1.72007
1.7183
1.70368
1.73081
1.72153
1.69999
1.71805
1.70709
1.71967
1.72021
1.6944
1.68564
1.69851
1.68681
1.69573
1.6793
1.68919
1.6964
1.69388
1.67853
1.68733
1.66638
1.64855
1.66025
1.67477
1.67892
1.6887
1.6716
1.68421
1.67987
1.6713
1.67192
1.66427
1.67007
1.66906
1.6661
1.66236
1.66589
1.65605
1.68352
1.69883
1.70039
1.71018
1.68295
1.68463
1.69391
1.68751
1.70546
1.70803
1.68053
1.69519
1.69221
1.6857
1.6783
1.69156
1.68727
1.66922
1.68597
1.66926
1.64417
1.63488
1.61605
1.61015
1.62454
1.61324
1.61783
1.62718
1.61634
1.63432
1.62096
1.6182
1.60707
1.61975
1.62483
1.61161
1.60934
1.61315
1.61048
1.62282
1.62677
1.64523
1.65005
1.65789
1.65665
1.65595
1.65918
1.64386
1.65078
1.65324
1.64365
1.64911
1.65483
1.6497
1.65274
1.65237
1.65309
1.64765
1.65155
1.65317
1.63868
1.64119
1.65508
1.66314
1.67782
1.6661
1.64356
1.65009
1.63509
1.65549
1.65422
1.66363
1.65992
1.65331
1.64676
1.63037
1.61394
1.60304
1.61818
1.58918
1.58681
1.59209
1.59784
1.60397
1.61305
1.61519
1.62279
1.6233
1.61429
1.61281
1.62428
1.62943
1.62481
1.63443
1.62739
1.61902
1.61943
1.62447
1.6188
1.6264
1.63713
1.64205
1.61508
1.60205
1.59634
1.59359
1.61111
1.60493
1.60866
1.6173
1.60095
1.62605
1.62543
1.6539
1.63003
1.6477
1.64032
1.64704
1.66353
1.6593
1.68201
1.66288
1.66265
1.65023
1.66012
1.6464
1.61326
1.61081
1.62518
1.62948
1.64644
1.63836
1.67877
1.6583
1.66313
1.67016
1.67248
1.66628
1.67912
1.67747
1.67193
1.6757
1.68686
1.65666
1.67253
1.70551
1.71017
1.6844
1.70882
1.70148
1.68896
1.68436
1.68446
1.67299
1.67038
1.67545
1.66382
1.67101
1.69082
1.69301
1.66227
1.67558
1.66917
1.67689
1.66224
1.67272
1.65459
1.65157
1.64295
1.67305
1.69038
1.69095
1.68342
1.65974
1.65895
1.64339
1.63333
1.65157
1.63003
1.63087
1.63532
1.6585
1.65423
1.64821
1.67389
1.67388
1.68368
1.66425
1.67468
1.68843
1.68704
1.70165
1.69909
1.68568
1.66712
1.66983
1.66625
1.64494
1.65921
1.67567
1.66051
1.67022
1.67157
1.66205
1.65154
1.65305
1.66282
1.65585
1.65756
1.66125
1.63231
1.65054
1.64445
1.67009
1.66282
1.66152
1.64868
1.64616
1.65849
1.67332
1.68514
1.67998
1.69062
1.68079
1.65915
1.64518
1.65617
1.65195
1.63423
1.65491
1.65725
1.64736
1.63701
1.63055
1.61301
1.6232
1.62976
1.61241
1.61952
1.62605
1.62896
1.63755
1.63901
1.64808
1.63052
1.62219
1.61344
1.593
1.5901
1.59501
1.60099
1.58237
1.59904
1.59267
1.59851
1.59729
1.58249
1.59703
1.59365
1.60009
1.60811
1.6023
1.59655
1.61094
1.61975
1.60316
1.60436
1.64158
1.63256
1.64244
1.64625
1.65862
1.66806
1.64309
1.661
1.66516
1.6675
1.6932
1.66161
1.65683
1.6641
1.64789
1.65807
1.66644
1.64845
1.62766
1.64388
1.64284
1.65238
1.67109
1.67376
1.67027
1.67627
1.67775
1.6724
1.6708
1.6707
1.65664
1.66727
1.69114
1.69839
1.70378
1.68928
1.70624
1.69769
1.70774
1.70018
1.69383
1.70149
1.71521
1.72845
1.74566
1.74954
1.73379
1.73721
1.71899
1.70565
1.72335
1.73401
1.73461
1.72194
1.70041
1.69038
1.70283
1.70341
1.69458
1.68995
1.71953
1.70929
1.70931
1.7201
1.70703
1.68839
1.68548
1.67448
1.68479
1.68164
1.69365
1.68067
1.67758
1.68053
1.68143
1.66992
1.69034
1.69563
1.71303
1.71201
1.69088
1.69316
1.70819
1.70917
1.70764
1.71742
1.73273
1.72518
1.71948
1.71411
1.7525
1.74844
1.75184
1.74854
1.76598
1.75547
1.75645
1.75363
1.73907
1.74194
1.75546
1.75083
1.74819
1.72702
1.73066
1.74214
1.75487
1.73069
1.71352
1.74085
1.74469
1.76337
1.74346
1.73203
1.74538
1.72922
1.72077
1.71521
1.72814
1.73129
1.73793
1.74881
1.74243
1.73145
1.72502
1.71125
1.72989
1.74643
1.74573
1.73597
1.74201
1.76115
1.72626
1.73775
1.75451
1.7395
1.72846
1.73329
1.72584
1.74471
1.73375
1.74582
1.74756
1.75028
1.76887
1.74837
1.73829
1.73342
1.72298
1.72601
1.73038
1.7162
1.71881
1.73157
1.72582
1.72205
1.7475
1.74897
1.7635
1.75097
1.74645
1.75256
1.73662
1.71189
1.73848
1.7165
1.73206
1.72941
1.74248
1.74341
1.74451
1.73224
1.73098
1.77335
1.76715
1.76281
1.75856
1.76745
1.7608
1.73327
1.73938
1.73396
1.74528
1.7418
1.7638
1.75329
1.76649
1.7555
1.75963
1.75127
1.76859
1.76523
1.73001
1.73288
1.71406
1.68684
1.68916
1.67709
1.67325
1.67681
1.69209
1.68435
1.67393
1.66467
1.67724
1.68077
1.67574
1.67953
1.67752
1.67883
1.68456
1.69484
1.67265
1.67344
1.68717
1.70013
1.69855
1.68672
1.71978
1.71102
1.70105
1.7251
1.73921
1.71125
1.69475
1.69312
1.69118
1.68546
1.67463
1.67385
1.67324
1.68413
1.70586
1.69697
1.70569
1.72705
1.71394
1.71355
1.70664
1.71387
1.72271
1.74293
1.74191
1.71895
1.71669
1.70205
1.72178
1.70679
1.70008
1.69523
1.69174
1.72142
1.68536
1.70656
1.68034
1.6612
1.65376
1.66625
1.65943
1.66664
1.65884
1.65499
1.66112
1.68735
1.67832
1.67102
1.66273
1.66203
1.66675
1.67453
1.67266
1.66452
1.69998
1.67525
1.69027
1.69651
1.69128
1.69002
1.66714
1.68241
1.66765
1.66176
1.65301
1.64513
1.66058
1.6622
1.65609
1.65276
1.64228
1.64723
1.64513
1.6493
1.63444
1.6245
1.61853
1.65483
1.63039
1.62174
1.623
1.62847
1.64238
1.63898
1.65973
1.6152
1.61181
1.60301
1.6028
1.60088
1.63233
1.59309
1.61433
1.59394
1.62241
1.6173
1.63195
1.63497
1.64256
1.64072
1.64188
1.66143
1.66291
1.67396
1.69281
1.68254
1.69317
1.67474
1.69201
1.67927
1.68695
1.68883
1.6732
1.68053
1.68424
1.67162
1.65394
1.65626
1.66988
1.65611
1.68528
1.69019
1.69877
1.68217
1.6939
1.66948
1.67391
1.66935
1.68857
1.68726
1.69843
1.67176
1.69878
1.67554
1.65807
1.68067
1.6809
1.68409
1.69519
1.69589
1.67287
1.69488
1.68271
1.6873
1.68181
1.68031
1.67457
1.6862
1.68392
1.6806
1.69378
1.6896
1.69009
1.66775
1.67465
1.66722
1.67477
1.6714
1.66435
1.66124
1.64705
1.65639
1.6714
1.66478
1.67775
1.68823
1.68152
1.71171
1.68855
1.68293
1.65346
1.65841
1.64782
1.6626
1.65892
1.6554
1.67042
1.67323
1.65752
1.65712
1.66223
1.66332
1.66149
1.67522
1.656
1.64577
1.64899
1.6467
1.6513
1.65656
1.64599
1.64506
1.6489
1.63015
1.64486
1.66094
1.66315
1.66882
1.67303
1.67345
1.65082
1.65269
1.67071
1.67198
1.66404
1.67276
1.68769
1.67406
1.67411
1.63351
1.65328
1.65772
1.64414
1.6717
1.68368
1.68218
1.69375
1.68638
1.6925
1.71499
1.68584
1.67719
1.67871
1.69168
1.69666
1.69962
1.68097
1.6669
1.67551
1.67169
1.65144
1.6416
1.66607
1.65504
1.66269
1.64391
1.65662
1.66251
1.69
1.66832
1.65024
1.64972
1.65828
1.67747
1.64781
1.6802
1.68093
1.6841
1.70493
1.70489
1.69346
1.6842
1.71371
1.69489
1.68437
1.68364
1.70494
1.70191
1.72334
1.71561
1.72698
1.73502
1.7253
1.72821
1.71438
1.71319
1.72066
1.70341
1.68228
1.66701
1.67626
1.68774
1.69612
1.68952
1.6981
1.69742
1.66811
1.67521
1.66581
1.67735
1.70342
1.68885
1.67415
1.69074
1.65818
1.64557
1.6325
1.63789
1.6318
1.63013
1.6151
1.61161
1.61213
1.63906
1.64404
1.64555
1.63814
1.62431
1.62358
1.6176
1.60913
1.63859
1.6288
1.635
1.62596
1.64548
1.64391
1.62953
1.64826
1.62729
1.64111
1.65605
1.63359
1.63437
1.62051
1.62525
1.62873
1.62489
1.62213
1.63091
1.61676
1.61132
1.62655
1.62656
1.63332
1.64116
1.64123
1.65904
1.64551
1.64107
1.66177
1.66334
1.66453
1.65617
1.67459
1.65545
1.65316
1.64564
1.6474
1.65756
1.64712
1.66724
1.63245
1.64
1.64557
1.63676
1.63805
1.66022
1.65804
1.64075
1.64552
1.65333
1.64641
1.61633
1.63296
1.62714
1.64856
1.61833
1.6034
1.61761
1.61352
1.61946
1.64069
1.62317
1.62033
1.6105
1.60472
1.61704
1.5952
1.58271
1.58695
1.60415
1.61397
1.62314
1.62971
1.62955
1.6217
1.61401
1.61955
1.64944
1.64594
1.64391
1.64154
1.63337
1.61892
1.64396
1.63257
1.62711
1.6393
1.6386
1.65237
1.64321
1.64463
1.66224
1.66013
1.6614
1.66126
1.65692
1.67231
1.63673
1.64358
1.64076
1.62029
1.63834
1.634
1.63901
1.62631
1.63313
1.64387
1.63784
1.61727
1.64537
1.62015
1.60783
1.606
1.605
1.61801
1.61289
1.61327
1.60904
1.60508
1.62042
1.63191
1.62015
1.62907
1.63714
1.64176
1.62866
1.62472
1.61816
1.63264
1.64866
1.64661
1.65581
1.64205
1.63456
1.65663
1.66392
1.66745
1.64138
1.63992
1.65189
1.64291
1.65667
1.67723
1.67098
1.66457
1.66353
1.65904
1.66914
1.67351
1.68998
1.65597
1.68735
1.69611
1.68233
1.69047
1.7
1.70869
1.70841
1.70114
1.70389
1.72371
1.73339
1.74976
1.73097
1.73405
1.73869
1.73932
1.75103
1.75955
1.74399
1.78498
1.77112
1.78505
1.74619
1.76985
1.74307
1.72996
1.72174
1.71889
1.74337
1.71327
1.73385
1.72367
1.74084
1.72542
1.74241
1.72917
1.70978
1.70081
1.6992
1.70679
1.71813
1.72758
1.72592
1.72848
1.72734
1.72252
1.72171
1.69946
1.71608
1.69745
1.68768
1.6854
1.66747
1.65211
1.66812
1.67811
1.66367
1.65775
1.66795
1.66648
1.65434
1.65038
1.64511
1.64576
1.65816
1.66497
1.69301
1.69059
1.69521
1.72438
1.74186
1.73618
1.74114
1.72288
1.72761
1.71575
1.70727
1.71881
1.72422
1.75915
1.74862
1.74615
1.75841
1.7429
1.7446
1.72976
1.74421
1.72602
1.70846
1.70758
1.70516
1.71062
1.71616
1.72482
1.72884
1.73622
1.74098
1.75277
1.75588
1.75105
1.74014
1.71844
1.72388
1.73596
1.75199
1.73772
1.72464
1.73505
1.75151
1.77416
1.77388
1.74316
1.74225
1.7358
1.73101
1.73486
1.73796
1.74549
1.72868
1.74111
1.73874
1.75331
1.74509
1.76182
1.7563
1.75135
1.74552
1.7692
1.76934
1.75308
1.75697
1.77033
1.73346
1.7365
1.73869
1.73998
1.72726
1.74364
1.74851
1.74533
1.7356
1.72177
1.71949
1.70447
1.69299
1.70491
1.70107
1.7128
1.70709
1.70861
1.70653
1.6993
1.71096
1.717
1.7216
1.74192
1.7372
1.74216
1.7364
1.73899
1.71591
1.70329
1.70872
1.72432
1.74141
1.73153
1.7222
1.73454
1.72716
1.73565
1.72032
1.7225
1.72277
1.74238
1.7393
1.72991
1.73706
1.75228
1.75599
1.731
1.7232
1.73158
1.73537
1.74567
1.72932
1.72344
1.72041
1.75077
1.75146
1.73966
1.76197
1.74728
1.72986
1.72871
1.73647
1.74188
1.75088
1.75719
1.76023
1.76855
1.76351
1.7406
1.74471
1.72938
1.74076
1.72882
1.74688
1.76909
1.77052
1.76117
1.75376
1.73305
1.73624
1.73291
1.70428
1.73099
1.72462
1.75024
1.76295
1.75631
1.7737
1.75835
1.75356
1.76221
1.76635
1.75081
1.75556
1.75086
1.76585
1.77323
1.75354
1.73334
1.73722
1.73208
1.7287
1.73172
1.74277
1.7161
1.71579
1.69704
1.70061
1.68299
1.6927
1.70241
1.70459
1.70431
1.72031
1.73102
1.70624
1.70226
1.70772
1.7017
1.70666
1.69732
1.69458
1.72557
1.71308
1.69258
1.69103
1.69487
1.70159
1.72132
1.74187
1.72127
1.69353
1.70076
1.71004
1.70065
1.71157
1.71251
1.70648
1.70614
1.71934
1.72269
1.70363
1.69473
1.69632
1.68211
1.67445
1.68846
1.68188
1.7006
1.70217
1.69936
1.72439
1.71597
1.70806
1.72072
1.72094
1.69754
1.71238
1.72541
1.73048
1.70401
1.68388
1.66863
1.66139
1.67345
1.65625
1.65582
1.65159
1.66621
1.66201
1.65983
1.63998
1.64298
1.63531
1.64717
1.65253
1.65269
1.66903
1.67536
1.68302
1.67556
1.66988
1.67004
1.66132
1.66576
1.6618
1.66345
1.66429
1.66742
1.66173
1.66898
1.69079
1.68055
1.66916
1.67332
1.66456
1.67896
1.67048
1.67421
1.70239
1.71545
1.70607
1.7018
1.68788
1.69898
1.691
1.70244
1.71518
1.69848
1.69261
1.70887
1.69553
1.6917
1.69467
1.71496
1.71048
1.69479
1.71013
1.69494
1.67016
1.69199
1.68779
1.65405
1.66092
1.66144
1.66666
1.66266
1.65846
1.66716
1.68291
1.69548
1.68615
1.67995
1.67928
1.69107
1.70534
1.69956
1.68801
1.70049
1.72138
1.71151
1.7221
1.71251
1.70268
1.68701
1.67273
1.67512
1.65034
1.66066
1.65014
1.64755
1.6511
1.64972
1.66261
1.63822
1.64675
1.6602
1.66191
1.6799
1.66697
1.69098
1.68874
1.67443
1.69452
1.65856
1.66083
1.67074
1.67371
1.6776
1.68523
1.69715
1.69095
1.71673
1.67841
1.68142
1.68886
1.7063
1.71882
1.72958
1.72336
1.71332
1.71948
1.71228
1.7209
1.73287
1.73139
1.73343
1.72821
1.714
1.73791
1.73121
1.71584
1.73595
1.7424
1.73905
1.71245
1.73027
1.73724
1.7646
1.72341
1.74505
1.77222
1.79484
1.81673
1.78509
1.78635
1.7846
1.79182
1.76221
1.76387
1.7585
1.75758
1.7629
1.76316
1.76942
1.76186
1.73988
1.75476
1.74705
1.73532
1.71239
1.71921
1.72237
1.72195
1.70447
1.73411
1.7359
1.75432
1.72148
1.74599
1.73802
1.71492
1.71459
1.70621
1.70661
1.68934
1.70674
1.69313
1.69879
1.68641
1.70742
1.70904
1.69248
1.72575
1.72604
1.70919
1.7075
1.70812
1.73119
1.73524
1.73692
1.72494
1.72208
1.73155
1.74246
1.72664
1.70755
1.71733
1.70945
1.6873
1.69145
1.69342
1.69922
1.7112
1.71467
1.73051
1.73514
1.73908
1.73616
1.73555
1.75237
1.73876
1.75286
1.75871
1.74523
1.74104
1.74559
1.72141
1.75404
1.74982
1.75154
1.76317
1.75886
1.75332
1.7491
1.75733
1.7336
1.75591
1.73366
1.73872
1.72931
1.73859
1.74182
1.75126
1.74952
1.72292
1.72605
1.74911
1.74657
1.73821
1.77194
1.77918
1.77274
1.7554
1.75067
1.74827
1.7548
1.76514
1.74058
1.76111
1.73565
1.73228
1.73222
1.70914
1.73813
1.7417
1.74593
1.74233
1.72483
1.73094
1.73363
1.73694
1.72975
1.71882
1.72564
1.72502
1.73179
1.72578
1.7129
1.7422
1.70376
1.70202
1.70382
1.69696
1.69526
1.6835
1.68543
1.69539
1.685
1.7073
1.70958
1.73039
1.72449
1.70682
1.71256
1.69462
1.69387
1.6929
1.68618
1.68121
1.70202
1.6987
1.7073
1.71962
1.73311
1.74289
1.73032
1.71687
1.72231
1.72213
1.72042
1.71547
1.71394
1.71245
1.71368
1.71305
1.71116
1.69675
1.69919
1.6907
1.68912
1.67517
1.67468
1.67735
1.68192
1.69722
1.72304
1.71233
1.68403
1.71556
1.67879
1.66744
1.66103
1.67036
1.65737
1.65554
1.665
1.66278
1.64763
1.65077
1.65066
1.65526
1.66696
1.68332
1.68533
1.68389
1.67819
1.66666
1.67854
1.68093
1.66824
1.67459
1.68756
1.67939
1.66561
1.65584
1.65643
1.62805
1.62274
1.62531
1.60965
1.6188
1.62201
1.62962
1.64073
1.64424
1.65935
1.65248
1.63756
1.65202
1.63254
1.64246
1.61912
1.63013
1.62125
1.63176
1.6352
1.59959
1.62496
1.63428
1.63341
1.64029
1.64127
1.6459
1.62202
1.61639
1.61544
1.61762
1.6232
1.62818
1.60473
1.61373
1.60472
1.61274
1.62326
1.61688
1.59964
1.60843
1.61018
1.59289
1.58045
1.58218
1.59389
1.59465
1.57496
1.5852
1.5966
1.58783
1.57544
1.57923
1.57821
1.59515
1.58981
1.59059
1.60655
1.59954
1.60535
1.61426
1.60347
1.60594
1.61374
1.61053
1.62379
1.63053
1.63512
1.61118
1.60522
1.60603
1.62026
1.62975
1.61491
1.6192
1.62738
1.62177
1.62504
1.63731
1.61799
1.62347
1.62225
1.62371
1.62126
1.63517
1.62542
1.63613
1.64362
1.62986
1.65401
1.6535
1.66248
1.64801
1.63907
1.63285
1.66241
1.65987
1.66629
1.67966
1.67262
1.66466
1.65718
1.6849
1.67862
1.67275
1.66249
1.65606
1.65093
1.6515
1.67249
1.67875
1.68563
1.68005
1.67894
1.68516
1.68422
1.6822
1.6961
1.67361
1.66926
1.67425
1.69451
1.66857
1.67707
1.67099
1.66085
1.65295
1.63913
1.64817
1.64184
1.63716
1.6431
1.65925
1.66553
1.67298
1.66693
1.6928
1.68412
1.70584
1.69331
1.66611
1.67316
1.68514
1.67495
1.66411
1.66468
1.65117
1.6663
1.64587
1.6715
1.66517
1.67376
1.6776
1.66431
1.66817
1.65667
1.65665
1.65708
1.67776
1.68148
1.65372
1.62549
1.63751
1.62373
1.63364
1.64972
1.65117
1.66911
1.67734
1.67902
1.6707
1.66334
1.66255
1.66174
1.67014
1.66522
1.64565
1.64866
1.63955
1.63381
1.63963
1.63769
1.64208
1.64476
1.64839
1.62891
1.61957
1.63337
1.64543
1.65342
1.65258
1.63886
1.624
1.64177
1.62333
1.63407
1.63031
1.62498
1.61947
1.61311
1.62504
1.61818
1.6162
1.60589
1.59791
1.60385
1.5941
1.58962
1.60625
1.61621
1.62166
1.6144
1.60636
1.60347
1.61471
1.60999
1.59775
1.60184
1.59788
1.60001
1.60901
1.61358
1.59125
1.60064
1.60373
1.61845
1.6176
1.60808
1.6297
1.61614
1.63379
1.61725
1.64079
1.63166
1.63114
1.62085
1.62738
1.61584
1.62165
1.60937
1.62675
1.6237
1.61662
1.62425
1.62337
1.65132
1.65647
1.64494
1.66159
1.66767
1.66475
1.6504
1.66397
1.65724
1.65561
1.66421
1.66704
1.67507
1.6844
1.65776
1.65743
1.64635
1.65907
1.65919
1.63576
1.64238
1.64165
1.65269
1.64542
1.64477
1.66142
1.66903
1.65885
1.66738
1.6786
1.66232
1.66835
1.65958
1.66692
1.66723
1.66398
1.64769
1.65703
1.66501
1.6556
1.65387
1.6471
1.64515
1.63114
1.64389
1.63055
1.61993
1.64196
1.6221
1.61807
1.62456
1.6404
1.64492
1.6206
1.60069
1.61236
1.59339
1.60888
1.61439
1.58832
1.59068
1.60009
1.60388
1.60434
1.59624
1.60655
1.60236
1.60313
1.60737
1.61382
1.60406
1.61335
1.61519
1.62128
1.62551
1.65793
1.64648
1.65476
1.65849
1.65928
1.64047
1.67475
1.68285
1.65405
1.65153
1.67115
1.68175
1.65263
1.63557
1.64246
1.64169
1.63074
1.65842
1.6617
1.64546
1.62822
1.64439
1.64916
1.64672
1.64257
1.64546
1.6508
1.65057
1.64548
1.6563
1.65897
1.66346
1.65639
1.66909
1.64992
1.65421
1.64647
1.64717
1.65143
1.65409
1.67589
1.67999
1.70224
1.70367
1.68585
1.70273
1.71484
1.68806
1.69044
1.6506
1.66235
1.69414
1.66545
1.66929
1.6725
1.691
1.66583
1.65746
1.67127
1.6667
1.68645
1.67476
1.68089
1.64897
1.64875
1.66428
1.66228
1.66041
1.66394
1.6436
1.63514
1.64386
1.6304
1.63603
1.63416
1.63803
1.62536
1.62083
1.60595
1.61404
1.59806
1.59656
1.59329
1.59931
1.5942
1.61178
1.60546
1.60032
1.58467
1.5934
1.59814
1.57998
1.57552
1.59514
1.59536
1.60715
1.59982
1.60563
1.61375
1.624
1.63039
1.61724
1.62848
1.6306
1.65437
1.64968
1.64335
1.64711
1.656
1.6302
1.63313
1.62461
1.63207
1.65309
1.63507
1.63972
1.65251
1.63295
1.63553
1.65459
1.63968
1.64623
1.63309
1.63151
1.64004
1.63456
1.6303
1.61371
1.61331
1.64154
1.63698
1.63862
1.64374
1.64601
1.63229
1.63365
1.63155
1.63055
1.63743
1.66039
1.64778
1.65743
1.65542
1.63988
1.63555
1.65346
1.63971
1.65435
1.65244
1.64729
1.64358
1.65111
1.67013
1.67368
1.65906
1.65776
1.66881
1.66468
1.67763
1.6578
1.66417
1.66246
1.65036
1.67156
1.67153
1.68015
1.69675
1.71497
1.69878
1.7035
1.71111
1.69896
1.72749
1.70961
1.69203
1.69407
1.69574
1.69713
1.69444
1.69975
1.71073
1.71104
1.70284
1.69905
1.69885
1.69351
1.72459
1.71939
1.72692
1.70433
1.71466
1.72091
1.72338
1.73551
1.71321
1.71609
1.7185
1.70053
1.69586
1.68751
1.68017
1.66654
1.6681
1.66312
1.67332
1.68621
1.68496
1.6755
1.67212
1.66456
1.66801
1.67298
1.67234
1.68073
1.68651
1.68016
1.66958
1.67068
1.67205
1.67714
1.66479
1.64988
1.66149
1.64322
1.63697
1.67982
1.65405
1.66075
1.65647
1.64478
1.6381
1.62624
1.64783
1.6453
1.66718
1.66134
1.66008
1.65266
1.63461
1.64853
1.63433
1.636
1.63262
1.66694
1.65565
1.6552
1.65745
1.66367
1.65542
1.6496
1.66366
1.66562
1.67083
1.6791
1.67177
1.66533
1.6632
1.67187
1.6648
1.65106
1.65084
1.64764
1.66298
1.65526
1.6572
1.65664
1.64228
1.64764
1.62577
1.63182
1.64222
1.63734
1.6477
1.63458
1.65653
1.63554
1.6559
1.66006
1.66501
1.66878
1.6538
1.65942
1.65902
1.66965
1.66996
1.68822
1.70514
1.68639
1.69436
1.70462
1.68949
1.70859
1.6979
1.7036
1.69369
1.67829
1.71792
1.69512
1.70141
1.72171
1.70433
1.71073
1.68608
1.70374
1.71229
1.72617
1.7073
1.69854
1.68703
1.69497
1.6953
1.67355
1.66013
1.66559
1.66293
1.6587
1.68336
1.68191
1.65727
1.70851
1.68719
1.71154
1.71926
1.70537
1.69085
1.67525
1.69101
1.69536
1.67426
1.693
1.68825
1.69796
1.72003
1.72567
1.71327
1.70652
1.72107
1.70479
1.70864
1.69441
1.69707
1.71277
1.70281
1.6995
1.70032
1.68471
1.6841
1.69296
1.66822
1.65649
1.66712
1.66482
1.6618
1.68939
1.67393
1.68538
1.7046
1.69526
1.6873
1.66559
1.67151
1.65134
1.67277
1.67588
1.67026
1.68947
1.68385
1.68065
1.68273
1.6864
1.68704
1.6875
1.70853
1.69509
1.68475
1.65012
1.66325
1.65324
1.65136
1.67286
1.66312
1.65553
1.66633
1.65757
1.65716
1.65856
1.68216
1.69084
1.69058
1.71346
1.72196
1.72472
1.70089
1.71433
1.69046
1.68949
1.68658
1.68899
1.69942
1.70758
1.71876
1.73897
1.72034
1.69678
1.68973
1.69154
1.69191
1.68025
1.68344
1.68095
1.6708
1.68307
1.68848
1.69238
1.68031
1.68544
1.68399
1.68831
1.69592
1.6843
1.69691
1.71066
1.71607
1.73183
1.69541
1.70347
1.71479
1.70466
1.70639
1.70895
1.68846
1.68709
1.6885
1.68896
1.69016
1.69151
1.69337
1.6922
1.69755
1.69788
1.68377
1.70462
1.68222
1.66172
1.65789
1.67053
1.67807
1.69791
1.67142
1.66363
1.66571
1.65651
1.64905
1.64694
1.65658
1.64313
1.6389
1.65099
1.64609
1.64111
1.62158
1.65257
1.63523
1.67695
1.65091
1.64521
1.65145
1.64496
1.63714
1.64922
1.6519
1.65294
1.65121
1.65721
1.66425
1.67024
1.67746
1.65201
1.64846
1.65658
1.65979
1.67047
1.66947
1.65306
1.63697
1.64835
1.6355
1.61932
1.6123
1.61226
1.61824
1.61436
1.63406
1.63351
1.62123
1.63262
1.63412
1.62084
1.62173
1.64483
1.63081
1.6325
1.6434
1.62515
1.63553
1.63347
1.6199
1.60889
1.60995
1.63361
1.65002
1.64649
1.6333
1.62064
1.63767
1.62406
1.62971
1.62648
1.60936
1.63587
1.63554
1.62681
1.61892
1.62798
1.62014
1.61003
1.62368
1.61549
1.61047
1.60469
1.60394
1.63182
1.6307
1.60822
1.60571
1.60863
1.62053
1.63151
1.61668
1.61208
1.606
1.596
1.61261
1.62364
1.62982
1.63386
1.63467
1.63812
1.64209
1.64192
1.62061
1.63221
1.63002
1.62728
1.62052
1.61475
1.60573
1.61463
1.61477
1.60642
1.61592
1.61705
1.62536
1.65407
1.64609
1.63518
1.65096
1.62981
1.62342
1.61739
1.615
1.61796
1.61083
1.61335
1.62898
1.62497
1.63811
1.64824
1.64516
1.65741
1.66164
1.65413
1.66128
1.68614
1.67736
1.67283
1.68483
1.68716
1.67568
1.65838
1.67386
1.65501
1.64644
1.67072
1.65644
1.64024
1.65412
1.65053
1.66265
1.65166
1.65688
1.67765
1.65067
1.66602
1.65688
1.65301
1.64279
1.66469
1.65128
1.65248
1.68478
1.67859
1.68593
1.70862
1.72136
1.73353
1.7292
1.72776
1.70271
1.73692
1.74027
1.7287
1.73794
1.73305
1.71668
1.73222
1.72852
1.7341
1.73484
1.71769
1.71287
1.70278
1.69686
1.7131
1.71539
1.72146
1.72041
1.73635
1.73567
1.7228
1.69969
1.70344
1.68289
1.69126
1.71079
1.69722
1.70435
1.69202
1.70338
1.70934
1.67757
1.67317
1.67089
1.69436
1.701
1.70275
1.69271
1.72637
1.71628
1.69424
1.69622
1.70259
1.72434
1.71927
1.73672
1.72036
1.73841
1.74265
1.74028
1.73415
1.71579
1.70904
1.70812
1.70958
1.70659
1.7239
1.7118
1.703
1.71495
1.70826
1.68802
1.72489
1.70969
1.74722
1.73655
1.7178
1.71899
1.72274
1.71161
1.72831
1.72718
1.73471
1.75224
1.74212
1.75932
1.76491
1.78362
1.76395
1.79609
1.80044
1.81799
1.79985
1.81301
1.80453
1.78682
1.76936
1.76992
1.77257
1.75069
1.75933
1.76428
1.76943
1.75879
1.72906
1.72146
1.72343
1.70344
1.70669
1.72023
1.74128
1.7411
1.74502
1.72635
1.74111
1.71568
1.72166
1.74632
1.73596
1.74253
1.746
1.75664
1.74359
1.76365
1.76093
1.75735
1.73688
1.7499
1.77585
1.76577
1.75135
1.75569
1.75134
1.74062
1.76162
1.74408
1.74013
1.74532
1.72613
1.71603
1.72253
1.71861
1.72177
1.7372
1.71553
1.71842
1.71237
1.70264
1.70722
1.73647
1.73655
1.75277
1.75529
1.73045
1.71395
1.72557
1.72392
1.73963
1.71552
1.73042
1.72468
1.73033
1.74233
1.74595
1.74495
1.75194
1.73328
1.72786
1.73074
1.73507
1.7213
1.74317
1.7417
1.73677
1.75678
1.74977
1.7258
1.73859
1.739
1.75972
1.75504
1.75278
1.76116
1.7621
1.76351
1.7486
1.72592
1.72381
1.73699
1.74304
1.7335
1.72569
1.73046
1.7308
1.72062
1.7246
1.74834
1.74861
1.73676
1.73404
1.72753
1.72508
1.73869
1.70299
1.70814
1.70567
1.70549
1.71872
1.70108
1.71674
1.70419
1.71073
1.6973
1.70196
1.73829
1.71937
1.70478
1.72075
1.69676
1.6839
1.68352
1.70343
1.70272
1.69984
1.70943
1.70305
1.721
1.70573
1.70472
1.68881
1.6744
1.69658
1.67591
1.68482
1.68423
1.68883
1.68112
1.68887
1.68703
1.6825
1.68271
1.67851
1.69321
1.71986
1.68858
1.69364
1.69133
1.6791
1.68849
1.68056
1.69773
1.67665
1.6925
1.68346
1.70709
1.6996
1.6639
1.66633
1.6917
1.69423
1.69009
1.68342
1.69479
1.70133
1.7028
1.70546
1.6971
1.70411
1.69188
1.69737
1.70817
1.68662
1.69884
1.70592
1.72208
1.70193
1.71027
1.71241
1.70044
1.69375
1.70901
1.69666
1.71403
1.70813
1.71571
1.72381
1.72976
1.71981
1.71626
1.71258
1.71681
1.75229
1.72091
1.73355
1.73091
1.71422
1.71751
1.70996
1.72071
1.70336
1.70342
1.72225
1.71891
1.73426
1.71107
1.71034
1.71431
1.71599
1.7003
1.70706
1.73093
1.7149
1.71259
1.70022
1.70138
1.69787
1.68917
1.69501
1.69969
1.70524
1.71775
1.70297
1.70323
1.71587
1.72456
1.74246
1.71986
1.72123
1.70132
1.69867
1.71471
1.70561
1.68448
1.66787
1.69157
1.70368
1.6948
1.70038
1.67528
1.67339
1.66859
1.66745
1.65348
1.67393
1.67627
1.69558
1.68788
1.66151
1.67072
1.66995
1.67072
1.6806
1.69204
1.67815
1.66912
1.67637
1.66515
1.67312
1.68382
1.68934
1.68838
1.69505
1.6985
1.69828
1.71994
1.72346
1.70975
1.72985
1.71214
1.71505
1.72195
1.71549
1.73957
1.74655
1.75196
1.77174
1.74862
1.74689
1.74013
1.75267
1.75883
1.75884
1.7817
1.76933
1.76209
1.74651
1.74779
1.76592
1.77217
1.75888
1.74943
1.75867
1.77965
1.76468
1.75448
1.76402
1.75992
1.76094
1.74149
1.7392
1.7487
1.73551
1.72994
1.72547
1.72456
1.74953
1.74868
1.73322
1.73508
1.73201
1.73968
1.73832
1.75107
1.74684
1.74969
1.76637
1.77019
1.76249
1.75696
1.77316
1.75893
1.76124
1.76484
1.74648
1.75601
1.7576
1.77833
1.78465
1.76067
1.75212
1.75055
1.76806
1.78226
1.80723
1.81072
1.81283
1.78043
1.7827
1.76506
1.77349
1.77397
1.7439
1.75448
1.74175
1.73685
1.74492
1.7583
1.74496
1.74619
1.74667
1.73697
1.7396
1.73619
1.72889
1.75691
1.7403
1.75179
1.73919
1.75116
1.75636
1.73898
1.75675
1.7759
1.75323
1.75907
1.75942
1.73665
1.74944
1.73936
1.76992
1.77432
1.7646
1.75641
1.76684
1.76211
1.77825
1.76987
1.78209
1.76413
1.76687
1.76589
1.76029
1.74687
1.75152
1.75725
1.75713
1.73436
1.75637
1.76593
1.79481
1.77712
1.79401
1.80049
1.79033
1.78838
1.77389
1.76814
1.76704
1.78204
1.75806
1.76367
1.7795
1.78314
1.77816
1.76167
1.77693
1.77604
1.77659
1.78238
1.7682
1.76011
1.7909
1.77377
1.77692
1.80024
1.7928
1.80132
1.78242
1.78653
1.7739
1.76937
1.79363
1.80303
1.82855
1.83
1.8088
1.786
1.7719
1.76752
1.78089
1.79141
1.7958
1.79126
1.78265
1.79669
1.79589
1.78471
1.77706
1.77288
1.7704
1.7936
1.79063
1.79825
1.80308
1.7992
1.78613
1.78515
1.7943
1.79022
1.79399
1.82878
1.81275
1.8203
1.82145
1.82777
1.82874
1.80641
1.78476
1.80656
1.79092
1.79337
1.79428
1.7887
1.78868
1.75149
1.77672
1.78778
1.77305
1.77777
1.78744
1.78702
1.79176
1.76741
1.76325
1.75382
1.75925
1.76373
1.77005
1.75995
1.75546
1.74181
1.75017
1.75453
1.77779
1.79521
1.78139
1.78856
1.78319
1.80197
1.80108
1.79314
1.81345
1.79481
1.80321
1.81011
1.7928
1.79697
1.80181
1.82509
1.83002
1.80901
1.80012
1.81618
1.7953
1.78526
1.77363
1.79486
1.78865
1.76514
1.75201
1.75949
1.74932
1.75115
1.737
1.75484
1.75122
1.76222
1.76347
1.76747
1.7545
1.76451
1.7737
1.77273
1.76588
1.76172
1.76934
1.77244
1.76253
1.77087
1.78774
1.76365
1.78637
1.79684
1.78702
1.79671
1.81156
1.80226
1.77953
1.81592
1.82339
1.82619
1.81062
1.81868
1.82255
1.81087
1.79152
1.78778
1.80193
1.7883
1.7993
1.80517
1.79583
1.80589
1.79918
1.82204
1.82641
1.82093
1.78754
1.78266
1.77763
1.77248
1.77094
1.77812
1.7719
1.796
1.7937
1.78157
1.78505
1.77413
1.77843
1.77372
1.77229
1.78579
1.77574
1.79594
1.78485
1.80284
1.79605
1.81453
1.79714
1.79263
1.79906
1.8064
1.81781
1.79787
1.78266
1.7901
1.80379
1.78023
1.79482
1.80904
1.82058
1.81555
1.79252
1.80752
1.81777
1.83118
1.82065
1.80789
1.80644
1.78242
1.78634
1.79741
1.81291
1.81928
1.8271
1.805
1.81346
1.81968
1.78836
1.79881
1.81795
1.81372
1.81673
1.81368
1.80932
1.83552
1.82328
1.81114
1.80378
1.80461
1.81575
1.80992
1.77812
1.75942
1.76667
1.77825
1.79595
1.81138
1.81325
1.80383
1.80029
1.77683
1.79359
1.79062
1.78445
1.80446
1.80673
1.80187
1.78683
1.81086
1.78788
1.78974
1.78233
1.78713
1.79237
1.77616
1.78943
1.76719
1.77536
1.7942
1.78777
1.78905
1.77675
1.76532
1.76856
1.7808
1.79584
1.82753
1.79927
1.81398
1.82469
1.81715
1.84609
1.84759
1.84912
1.83981
1.83423
1.81041
1.82389
1.82126
1.81293
1.82209
1.83934
1.83288
1.81995
1.82162
1.81121
1.81356
1.83965
1.82361
1.82644
1.82533
1.82965
1.82233
1.85023
1.83178
1.83553
1.81933
1.81667
1.83296
1.8113
1.82493
1.82303
1.82845
1.82367
1.81364
1.80376
1.80286
1.80115
1.80766
1.81558
1.80461
1.78879
1.8102
1.79254
1.79932
1.80522
1.80988
1.81824
1.80121
1.798
1.8
1.80409
1.82314
1.79302
1.78137
1.80491
1.79737
1.82074
1.83229
1.81506
1.80376
1.80402
1.79985
1.79664
1.79952
1.80626
1.81606
1.81448
1.82212
1.82101
1.83389
1.83573
1.82002
1.79882
1.80895
1.82403
1.84428
1.85152
1.81612
1.83545
1.82415
1.83543
1.84601
1.83418
1.84222
1.82556
1.83049
1.84134
1.82525
1.82243
1.81371
1.81949
1.83582
1.85759
1.87507
1.84105
1.84137
1.84627
1.83668
1.82597
1.81488
1.81598
1.82216
1.81667
1.85207
1.84647
1.8335
1.82288
1.8511
1.84222
1.84159
1.85112
1.82526
1.83456
1.82304
1.82289
1.8196
1.83552
1.83889
1.84917
1.83189
1.84188
1.85279
1.84114
1.83666
1.83981
1.84184
1.8544
1.83
1.84374
1.83756
1.81338
1.80593
1.82461
1.81306
1.81493
1.83683
1.84113
1.82529
1.81606
1.83436
1.81959
1.82768
1.80195
1.81502
1.86076
1.863
1.85929
1.85437
1.84746
1.84688
1.82487
1.83757
1.85427
1.86316
1.86258
1.8642
1.87127
1.89242
1.87682
1.88257
1.88098
1.87757
1.88928
1.89061
1.8864
1.88088
1.85187
1.87913
1.87937
1.8921
1.8894
1.85195
1.87563
1.87663
1.84849
1.83756
1.84075
1.87991
1.86364
1.86014
1.87621
1.86496
1.88135
1.87444
1.85472
1.86747
1.8555
1.83433
1.84537
1.83442
1.84381
1.83514
1.85973
1.86694
1.86724
1.8462
1.84532
1.85173
1.8575
1.85781
1.85686
1.86596
1.86082
1.8531
1.84988
1.83646
1.83917
1.83642
1.81921
1.84348
1.85191
1.8528
1.83667
1.83706
1.83862
1.83653
1.81802
1.84884
1.84878
1.82984
1.84022
1.84715
1.86171
1.84081
1.83503
1.83073
1.84599
1.82763
1.8354
1.84095
1.82546
1.83763
1.8389
1.85307
1.83838
1.85277
1.85777
1.82195
1.85426
1.85217
1.84246
1.8459
1.85136
1.85274
1.85606
1.85444
1.85962
1.85143
1.86471
1.85248
1.85737
1.8588
1.85855
1.8747
1.88671
1.88652
1.88371
1.88823
1.87908
1.89803
1.88383
1.88398
1.89344
1.8993
1.88115
1.88972
1.88295
1.8676
1.85032
1.84405
1.86248
1.8673
1.86463
1.87557
1.87525
1.87181
1.88249
1.87784
1.9137
1.89196
1.88824
1.90128
1.89457
1.86782
1.85344
1.84308
1.84278
1.82647
1.86846
1.84296
1.84301
1.8474
1.8695
1.84319
1.84045
1.8466
1.83033
1.84531
1.82116
1.80712
1.80717
1.83171
1.83071
1.81561
1.79461
1.78561
1.81415
1.80354
1.8097
1.7969
1.78518
1.80487
1.78305
1.79668
1.7903
1.77529
1.79475
1.78113
1.79623
1.7958
1.78401
1.77211
1.79765
1.80565
1.82726
1.81863
1.82542
1.83589
1.81426
1.81479
1.80313
1.79301
1.80628
1.8016
1.7905
1.81519
1.82961
1.83236
1.84139
1.83102
1.85996
1.84263
1.82061
1.82348
1.80924
1.81909
1.81957
1.79576
1.7805
1.79133
1.81024
1.83108
1.79873
1.80775
1.80865
1.83405
1.83395
1.84151
1.83255
1.84052
1.82284
1.8091
1.79262
1.8172
1.80121
1.80748
1.79463
1.80804
1.82744
1.8212
1.8225
1.82563
1.82069
1.82905
1.80416
1.81453
1.83105
1.81757
1.80292
1.80883
1.83846
1.8326
1.81267
1.80603
1.80041
1.81137
1.79383
1.77011
1.76413
1.76506
1.79096
1.80035
1.79053
1.8232
1.80404
1.78844
1.79895
1.79858
1.79763
1.80887
1.80155
1.81243
1.81894
1.80873
1.80667
1.81605
1.80842
1.81999
1.82463
1.82965
1.81512
1.81031
1.80128
1.80851
1.8049
1.79307
1.79302
1.79758
1.80347
1.78907
1.79329
1.77942
1.78678
1.79796
1.80441
1.8249
1.80966
1.78172
1.78441
1.80387
1.80227
1.80813
1.79369
1.78745
1.7754
1.76895
1.77301
1.7616
1.78741
1.78494
1.77582
1.76814
1.78216
1.77833
1.76961
1.79073
1.80022
1.79293
1.80657
1.77834
1.77138
1.77927
1.77695
1.79753
1.79187
1.79151
1.78911
1.80493
1.78829
1.79253
1.79933
1.80118
1.79717
1.79467
1.79511
1.76041
1.77233
1.80034
1.75487
1.77216
1.7703
1.77928
1.75478
1.76303
1.75839
1.79074
1.78447
1.75345
1.75709
1.73342
1.7665
1.74204
1.75188
1.77645
1.7875
1.79926
1.79312
1.78489
1.77977
1.772
1.77786
1.76934
1.78067
1.75648
1.72988
1.73039
1.72734
1.74293
1.73263
1.73935
1.73345
1.74455
1.73604
1.7507
1.74847
1.75784
1.74902
1.73872
1.75589
1.74275
1.75278
1.73634
1.74118
1.76166
1.75205
1.75318
1.76651
1.75161
1.74612
1.76313
1.76015
1.73443
1.74473
1.73231
1.75219
1.74655
1.75951
1.75984
1.73875
1.74321
1.74568
1.76063
1.7495
1.73473
1.75615
1.75444
1.76582
1.80892
1.80585
1.80231
1.81398
1.81276
1.79025
1.8012
1.8092
1.80352
1.79834
1.83095
1.85804
1.83278
1.82306
1.83051
1.84619
1.84085
1.82665
1.83434
1.8286
1.84491
1.83056
1.81608
1.83658
1.84103
1.84119
1.85856
1.86292
1.86642
1.87113
1.87599
1.86194
1.85676
1.85417
1.83787
1.83715
1.84431
1.84242
1.84011
1.84183
1.83924
1.8375
1.81641
1.84852
1.85008
1.84707
1.84686
1.84072
1.83208
1.84153
1.82051
1.81765
1.82667
1.82055
1.84562
1.83164
1.81738
1.84148
1.82502
1.82936
1.8359
1.8383
1.81496
1.83146
1.80882
1.82573
1.82687
1.84195
1.84049
1.83392
1.84741
1.84725
1.86464
1.84652
1.8456
1.84359
1.84847
1.86582
1.88873
1.87806
1.87863
1.88013
1.87655
1.89496
1.85705
1.87183
1.85608
1.86497
1.87675
1.86069
1.86723
1.88
1.87954
1.87063
1.88885
1.88856
1.88125
1.87153
1.89215
1.86253
1.84589
1.84876
1.84599
1.84644
1.85838
1.84237
1.84359
1.82975
1.8335
1.83034
1.83894
1.84603
1.82446
1.82804
1.82768
1.82681
1.81094
1.80495
1.81546
1.82355
1.83434
1.83415
1.81515
1.82908
1.82284
1.83891
1.84426
1.83925
1.8433
1.81781
1.82737
1.83296
1.83302
1.86363
1.84007
1.82595
1.85738
1.83118
1.85361
1.8576
1.83847
1.82418
1.83796
1.84658
1.83433
1.84817
1.85816
1.87275
1.84789
1.86506
1.84132
1.84619
1.84815
1.85179
1.86303
1.83938
1.84495
1.83286
1.85456
1.83694
1.85384
1.83916
1.85323
1.84665
1.85438
1.85313
1.84634
1.8505
1.8591
1.86945
1.8669
1.86754
1.86509
1.84764
1.8467
1.8633
1.85546
1.86926
1.83953
1.84812
1.8601
1.85273
1.84566
1.84422
1.84535
1.8518
1.86688
1.86364
1.83669
1.84672
1.84629
1.83807
1.85269
1.86303
1.85327
1.8462
1.83992
1.83302
1.81919
1.82289
1.85546
1.86036
1.84078
1.85461
1.84506
1.85925
1.85579
1.83977
1.82653
1.83764
1.82211
1.82174
1.83094
1.81724
1.8279
1.83899
1.8308
1.82702
1.82405
1.83479
1.84309
1.82181
1.8266
1.83653
1.83623
1.83199
1.84849
1.86817
1.88336
1.86702
1.86111
1.86195
1.85306
1.80772
1.83474
1.83045
1.83736
1.8418
1.85761
1.85252
1.84688
1.85781
1.86885
1.8447
1.85048
1.84446
1.84285
1.85814
1.86024
1.85607
1.8654
1.84539
1.85594
1.83306
1.83949
1.86467
1.85277
1.85318
1.85743
1.85754
1.84613
1.84585
1.83553
1.81785
1.84014
1.83694
1.85337
1.86316
1.86504
1.86422
1.87605
1.87139
1.87342
1.85329
1.86615
1.89041
1.87385
1.9028
1.88949
1.88858
1.89457
1.87623
1.87474
1.87438
1.86931
1.87479
1.88127
1.87366
1.8648
1.87558
1.8521
1.85957
1.86804
1.85184
1.86406
1.86516
1.87618
1.88152
1.86722
1.84817
1.8293
1.85008
1.8657
1.87501
1.86774
1.86338
1.86249
1.87081
1.87695
1.86895
1.87551
1.86624
1.8773
1.86935
1.84216
1.86159
1.87854
1.88387
1.86794
1.85943
1.85008
1.86151
1.87543
1.87584
1.87592
1.85239
1.85437
1.8405
1.83237
1.85016
1.86767
1.8446
1.8495
1.84826
1.86716
1.87674
1.8607
1.86559
1.85345
1.85278
1.86758
1.87115
1.84916
1.8659
1.87362
1.88535
1.89376
1.90401
1.89639
1.89124
1.8913
1.8903
1.87437
1.87104
1.8541
1.86529
1.84786
1.8615
1.85905
1.88607
1.89106
1.89301
1.89658
1.87363
1.88465
1.88392
1.90194
1.89588
1.88022
1.8646
1.88042
1.87722
1.88465
1.87983
1.86862
1.86893
1.86575
1.88639
1.89634
1.88233
1.90231
1.89494
1.88062
1.89036
1.88775
1.88315
1.88651
1.8849
1.88476
1.88747
1.9001
1.88852
1.90378
1.88712
1.8541
1.87171
1.89236
1.90058
1.93095
1.93682
1.9246
1.93362
1.93506
1.92423
1.92152
1.92778
1.92694
1.91224
1.90585
1.90487
1.91269
1.9208
1.93015
1.9196
1.89859
1.90884
1.92204
1.92748
1.92938
1.93541
1.92986
1.92982
1.91561
1.93256
1.94328
1.95374
1.94474
1.94728
1.9359
1.93479
1.927
1.95181
1.95779
1.96813
1.96698
1.94149
1.94364
1.95327
1.9297
1.93449
1.9334
1.931
1.93012
1.94749
1.93161
1.92746
1.93107
1.92923
1.93505
1.9256
1.91784
1.94023
1.92769
1.91676
1.9342
1.92191
1.94008
1.93338
1.91891
1.92866
1.92033
1.92189
1.89997
1.89748
1.89975
1.90926
1.89139
1.8975
1.89754
1.8937
1.92207
1.89828
1.89211
1.88327
1.88924
1.87957
1.88762
1.8906
1.91173
1.91566
1.9158
1.92392
1.94897
1.92625
1.93428
1.94381
1.92343
1.91774
1.92762
1.91189
1.90834
1.89644
1.90536
1.91712
1.90845
1.89917
1.88516
1.8976
1.93009
1.92745
1.91267
1.9016
1.91914
1.91147
1.92578
1.92625
1.92934
1.93177
1.91631
1.93475
1.94166
1.93814
1.94919
1.92276
1.92728
1.92975
1.93572
1.94996
1.94565
1.94523
1.9241
1.93487
1.92963
1.95834
1.93987
1.94662
1.93528
1.94228
1.95384
1.94912
1.9283
1.93678
1.93829
1.94025
1.93769
1.92559
1.92504
1.93191
1.92946
1.89816
1.91888
1.93554
1.94279
1.92746
1.95056
1.94609
1.94265
1.96402
1.96849
1.97894
1.97213
1.95525
1.94323
1.94214
1.95776
1.95464
1.95592
1.97118
1.96108
1.96791
1.96747
1.95841
1.95353
1.94332
1.95708
1.96566
1.96938
1.95686
1.93361
1.9271
1.94183
1.9233
1.93129
1.92071
1.91647
1.92039
1.93109
1.92816
1.92684
1.89534
1.89811
1.91046
1.89927
1.91754
1.92896
1.91032
1.92489
1.92867
1.92589
1.94878
1.93703
1.92706
1.95733
1.93083
1.91691
1.90963
1.93161
1.9114
1.90109
1.88656
1.89943
1.91897
1.93116
1.94004
1.94455
1.94926
1.91257
1.91983
1.92973
1.92372
1.93416
1.94889
1.9333
1.93153
1.95021
1.93299
1.96084
1.92577
1.93204
1.91551
1.91981
1.89849
1.90344
1.90871
1.90584
1.89683
1.89377
1.9013
1.90496
1.91244
1.9228
1.92985
1.90594
1.90217
1.9034
1.90193
1.9029
1.89767
1.8937
1.89902
1.90492
1.90439
1.88777
1.88688
1.91043
1.92225
1.93483
1.9585
1.93156
1.92003
1.92941
1.90665
1.90271
1.88007
1.89219
1.9089
1.90169
1.89257
1.90402
1.91402
1.91564
1.93877
1.92118
1.93553
1.94031
1.91494
1.93279
1.94478
1.92987
1.93319
1.94413
1.93976
1.9486
1.96169
1.94799
1.95019
1.94083
1.95377
1.97542
1.97488
1.98817
1.96623
1.97162
1.98659
2.01043
2.00621
2.00714
2.00346
1.99529
1.97078
1.97432
1.98338
1.9866
1.98749
1.97684
1.99913
1.96419
1.98185
1.98195
1.97389
2.00496
2.00653
2.00147
1.98669
1.97636
1.99355
1.99348
1.96251
1.97596
2.01483
2.00197
1.97772
1.97621
2.01087
2.02068
2.0356
2.04118
2.00026
2.03392
2.022
2.02026
2.03203
2.05486
2.06217
2.05815
2.05789
2.02819
2.05082
2.07008
2.05626
2.07569
2.08985
2.11275
2.10365
2.11122
2.07112
2.09597
2.08942
2.08683
2.09285
2.07757
2.10057
2.10874
2.09523
2.08201
2.07792
2.07421
2.07982
2.06024
2.07269
2.09433
2.07777
2.07465
2.06774
2.05943
2.0645
2.0681
2.06682
2.04503
2.07461
2.07868
2.06987
2.03772
2.0467
2.05304
2.02575
2.02875
2.01439
2.0184
2.02779
2.04081
2.03938
2.04775
2.07201
2.05022
2.04343
2.05545
2.06006
2.06876
2.06919
2.07892
2.08331
2.08887
2.10178
2.10638
2.09911
2.09151
2.09257
2.12008
2.10511
2.10608
2.10116
2.09363
2.08326
2.07171
2.08015
2.0748
2.06582
2.06602
2.07219
2.0658
2.0708
2.08402
2.09438
2.07073
2.09174
2.09533
2.07098
2.05042
2.05659
2.06039
2.0722
2.05484
2.05113
2.06452
2.05653
2.0626
2.04144
2.06392
2.07415
2.07894
2.09977
2.09832
2.08105
2.10241
2.10372
2.10234
2.08202
2.085
2.09071
2.09155
2.08552
2.08802
2.09348
2.10185
2.08536
2.09206
2.10961
2.11025
2.083
2.08528
2.09026
2.11082
2.0986
2.11135
2.10679
2.09372
2.08316
2.10008
2.09535
2.10572
2.08339
2.07592
2.06973
2.05057
2.05862
2.06834
2.04199
1.99695
1.9981
1.9888
1.99677
2.01059
2.03121
2.00593
2.04544
2.0238
2.02964
2.04095
2.02282
2.02554
2.02585
2.02733
2.02924
2.03161
2.04349
2.01285
2.01113
2.01976
2.03218
2.03331
2.02412
2.01437
2.05217
2.04918
2.09064
2.07599
2.04921
2.07501
2.06866
2.07387
2.07211
2.04461
2.04342
2.07653
2.04093
2.05185
2.04051
2.03215
2.02521
2.02223
2.01467
2.02043
1.99764
1.99555
1.99791
1.99801
2.00588
2.01764
2.02696
2.02352
2.01269
1.9962
1.99945
1.9945
2.01088
2.00693
2.0277
2.0263
2.0439
2.02761
2.00303
2.01546
2.01896
2.00837
1.99247
1.99621
1.98987
1.98353
1.96069
1.99768
1.98946
1.99431
1.99115
2.01436
2.03106
2.01437
2.03359
2.04477
2.05017
2.06291
2.04588
2.05565
2.06234
2.06637
2.06283
2.05919
2.07706
2.08721
2.08959
2.09247
2.09241
2.08085
2.08404
2.06921
2.06785
2.09273
2.08763
2.09353
2.08851
2.07638
2.08866
2.09326
2.09999
2.10556
2.092
2.08969
2.11235
2.09015
2.09664
2.09942
2.09356
2.07484
2.09421
2.08661
2.11986
2.10411
2.09935
2.08877
2.10313
2.08385
2.0888
2.0838
2.07993
2.04805
2.04175
2.06828
2.05504
2.05916
2.05578
2.01446
2.0199
2.02453
2.04239
1.99768
1.99962
1.99298
2.01063
2.01458
2.04478
2.02422
2.00665
2.00087
1.97709
1.98328
1.97542
1.99248
1.99461
1.9689
1.9733
1.99049
2.01139
1.98467
1.98389
1.97239
1.96905
1.98349
2.00738
2.00382
2.01069
1.99719
1.98949
1.99587
1.98449
1.98637
1.97195
1.97932
1.9657
1.94664
1.96739
1.96194
1.95554
1.92524
1.926
1.93327
1.93509
1.91261
1.9197
1.91041
1.92658
1.91197
1.91757
1.92174
1.92366
1.92288
1.91591
1.91703
1.8954
1.88151
1.88252
1.86757
1.8726
1.85692
1.85765
1.87165
1.85938
1.84372
1.84585
1.86955
1.85377
1.86479
1.86767
1.86883
1.86791
1.8783
1.87905
1.88831
1.89367
1.88375
1.88252
1.89726
1.89951
1.90072
1.89252
1.89746
1.91677
1.89206
1.91005
1.89793
1.90731
1.89303
1.88931
1.88477
1.87978
1.88505
1.88818
1.87303
1.89547
1.92441
1.92517
1.8999
1.894
1.92644
1.90865
1.90894
1.91107
1.92759
1.91322
1.91784
1.90114
1.92917
1.91026
1.89772
1.88685
1.89759
1.89464
1.9111
1.91545
1.94548
1.93796
1.93562
1.93601
1.95214
1.93127
1.95343
1.93279
1.93117
1.93796
1.93925
1.94275
1.93696
1.9249
1.92574
1.94004
1.92186
1.89111
1.89244
1.9031
1.91608
1.90288
1.89433
1.89462
1.90022
1.89564
1.86989
1.8783
1.8583
1.8669
1.86454
1.85968
1.89062
1.87422
1.8884
1.89484
1.88788
1.89299
1.86501
1.85081
1.86011
1.87312
1.84427
1.8675
1.85656
1.86073
1.86913
1.88849
1.90913
1.92092
1.92544
1.93615
1.94782
1.94828
1.94712
1.96204
1.96521
1.96302
1.94591
1.97378
1.97683
1.94735
1.92967
1.9056
1.91922
1.90162
1.91586
1.9283
1.91777
1.92671
1.95904
1.93892
1.91978
1.94203
1.92396
1.93821
1.9566
1.94112
1.93664
1.91262
1.90732
1.91628
1.92789
1.91158
1.91676
1.92702
1.93248
1.90395
1.8982
1.9194
1.89928
1.89446
1.86553
1.9032
1.90168
1.89994
1.90843
1.90344
1.91415
1.89589
1.88754
1.90222
1.89554
1.90288
1.89173
1.87363
1.87943
1.8978
1.91515
1.93366
1.91322
1.89045
1.91127
1.90835
1.9111
1.90309
1.9099
1.9178
1.90577
1.91947
1.93028
1.91194
1.91606
1.91152
1.92204
1.91686
1.90842
1.91513
1.90732
1.92434
1.92321
1.93319
1.91472
1.93039
1.93856
1.93814
1.91936
1.94376
1.9524
1.95301
1.97072
1.976
1.97136
1.96157
1.95779
1.95869
1.95341
1.96511
1.96484
1.94665
1.95652
1.95518
1.94556
1.96023
1.95672
1.94548
1.94109
1.96369
1.94654
1.93946
1.94417
1.94887
1.95244
1.95047
1.98847
1.99724
1.98449
1.98704
1.98957
2.00262
2.00368
1.99396
1.97667
1.96807
1.9667
1.97475
1.96988
1.98839
1.95055
1.94747
1.94011
1.91854
1.90539
1.90034
1.92573
1.93315
1.91207
1.92614
1.9123
1.92808
1.94021
1.94419
1.95596
1.94288
1.95378
1.95564
1.94814
1.95787
1.96014
1.95188
1.97255
1.95449
1.94429
1.95004
1.94992
1.92763
1.94062
1.92833
1.94455
1.91917
1.92376
1.93554
1.95329
1.94433
1.9646
1.95977
1.99439
1.96911
1.96161
1.96866
1.97632
1.97019
1.97889
1.97545
2.0025
2.00292
1.99579
1.98785
1.98097
2.00212
1.9895
1.97121
1.99872
1.98977
1.99182
1.97888
1.97286
1.9618
1.97601
1.94881
1.92935
1.94278
1.9316
1.91477
1.90574
1.9116
1.89897
1.88149
1.87166
1.85013
1.83614
1.82385
1.8328
1.83566
1.84081
1.86523
1.85601
1.83505
1.82997
1.85152
1.85441
1.86824
1.87125
1.88863
1.87582
1.86272
1.84618
1.86758
1.83911
1.85558
1.83712
1.83055
1.84226
1.84631
1.85346
1.85016
1.81878
1.82926
1.82256
1.82045
1.81371
1.81223
1.79502
1.7934
1.80179
1.79235
1.7794
1.77789
1.79018
1.80495
1.78871
1.82292
1.81543
1.81998
1.80786
1.81521
1.81192
1.80058
1.82107
1.81263
1.82877
1.84128
1.82624
1.84915
1.83213
1.84507
1.81923
1.83884
1.83579
1.84445
1.82693
1.84667
1.86995
1.84685
1.85693
1.8476
1.86455
1.83242
1.84281
1.85258
1.82921
1.82493
1.84944
1.82421
1.85252
1.8451
1.84942
1.83782
1.86584
1.86027
1.85885
1.86034
1.87613
1.87095
1.87984
1.87028
1.86827
1.87667
1.85923
1.8549
1.83331
1.84833
1.84684
1.85756
1.87104
1.86305
1.8604
1.88185
1.88028
1.8681
1.88633
1.88862
1.88654
1.88927
1.90826
1.87721
1.84888
1.87353
1.86759
1.86684
1.85204
1.87393
1.88266
1.8695
1.84546
1.84511
1.85237
1.85682
1.87372
1.85967
1.84537
1.83101
1.84408
1.84162
1.84498
1.84817
1.84527
1.84019
1.83189
1.8256
1.83094
1.84123
1.8424
1.84717
1.87725
1.87313
1.87064
1.85368
1.86401
1.86446
1.85182
1.84287
1.86681
1.87321
1.86689
1.83776
1.82146
1.8174
1.82371
1.8402
1.84531
1.85251
1.85135
1.87049
1.86459
1.86505
1.86453
1.87268
1.87013
1.862
1.84657
1.83643
1.85002
1.85198
1.85939
1.85077
1.83711
1.84993
1.85902
1.84715
1.82636
1.8326
1.81406
1.80928
1.8075
1.81787
1.82548
1.83405
1.83219
1.84016
1.83751
1.8464
1.85773
1.85377
1.84902
1.85313
1.84795
1.86784
1.84315
1.8394
1.8289
1.84777
1.82926
1.84238
1.85329
1.83653
1.83724
1.86414
1.83493
1.83076
1.82989
1.82706
1.82875
1.82101
1.82508
1.83105
1.82207
1.81147
1.79507
1.80881
1.79951
1.77303
1.79938
1.79607
1.80173
1.80527
1.8141
1.81165
1.82485
1.82458
1.83871
1.81646
1.83433
1.8365
1.82424
1.844
1.8464
1.83643
1.82687
1.81238
1.83834
1.82062
1.83458
1.84228
1.82977
1.82261
1.81777
1.82657
1.8119
1.82524
1.83013
1.80101
1.81368
1.79801
1.80511
1.81713
1.8365
1.83478
1.83037
1.86626
1.83471
1.84374
1.84673
1.82768
1.81146
1.84951
1.82559
1.82978
1.82345
1.84495
1.84347
1.84222
1.82742
1.8043
1.82165
1.82255
1.81213
1.80653
1.80929
1.8242
1.80528
1.82318
1.82632
1.81752
1.82643
1.834
1.86413
1.85868
1.84167
1.84135
1.8282
1.85557
1.82513
1.8319
1.82326
1.82829
1.82575
1.83207
1.82543
1.82435
1.83059
1.83993
1.84109
1.83845
1.83597
1.83462
1.83553
1.82208
1.83362
1.85591
1.86325
1.834
1.82666
1.84634
1.81316
1.86119
1.86448
1.85247
1.83447
1.84842
1.83766
1.83098
1.84345
1.83284
1.83711
1.84561
1.81632
1.8228
1.81085
1.82499
1.83848
1.84935
1.82734
1.83454
1.83038
1.8238
1.82059
1.83997
1.81863
1.81883
1.83468
1.84982
1.84669
1.84357
1.83492
1.81892
1.81872
1.80076
1.82758
1.84145
1.86116
1.84566
1.82543
1.84438
1.83441
1.8491
1.85247
1.87224
1.85396
1.86291
1.86178
1.87926
1.86595
1.87278
1.88025
1.85681
1.87035
1.86353
1.84915
1.85004
1.86962
1.85254
1.83466
1.84125
1.85145
1.87399
1.85976
1.84008
1.8526
1.86424
1.856
1.84162
1.83624
1.86182
1.85611
1.84884
1.87256
1.87316
1.86551
1.89491
1.88845
1.90516
1.90294
1.88852
1.89216
1.89533
1.90551
1.90612
1.91585
1.91576
1.92276
1.91472
1.90662
1.90711
1.9147
1.89807
1.89889
1.89045
1.91988
1.92506
1.88828
1.87571
1.88927
1.8673
1.89815
1.8834
1.85947
1.86234
1.86177
1.8697
1.87138
1.86068
1.88046
1.87938
1.88099
1.86703
1.86345
1.8709
1.88092
1.87407
1.89281
1.89162
1.9017
1.9051
1.89718
1.88296
1.8726
1.87485
1.88593
1.87203
1.88286
1.88601
1.89836
1.90064
1.91417
1.8968
1.90958
1.92431
1.9206
1.90817
1.90825
1.90917
1.91101
1.91706
1.92524
1.92135
1.90555
1.91577
1.92573
1.92244
1.92656
1.93237
1.92882
1.93691
1.92351
1.91755
1.90649
1.92068
1.92301
1.91811
1.91678
1.92217
1.91691
1.90897
1.94289
1.93051
1.9327
1.93017
1.90265
1.93676
1.94679
1.94821
1.92647
1.91582
1.89929
1.90788
1.90656
1.89076
1.87747
1.87664
1.87876
1.84445
1.8697
1.89253
1.91234
1.91475
1.92717
1.94081
1.91391
1.91536
1.91683
1.91718
1.94789
1.93243
1.94144
1.94417
1.95174
1.97427
1.95763
1.96206
1.9732
1.97679
1.99787
1.9978
2.01106
2.00323
1.99649
2.02031
2.00859
1.98363
1.99189
1.98097
1.98433
1.98168
1.99366
1.98602
1.97443
1.97161
1.96741
1.98028
1.99311
1.98653
1.9788
1.97849
1.97315
1.96433
1.98216
1.96676
1.96182
1.96724
1.98363
1.9677
1.96827
1.97704
1.98241
1.97149
1.98899
1.95541
1.96821
1.97893
1.98485
1.99311
1.95687
1.95727
1.92751
1.9472
1.94697
1.93594
1.93542
1.93489
1.94836
1.92599
1.90293
1.93081
1.92116
1.91673
1.91961
1.90789
1.9021
1.89667
1.88808
1.89922
1.90327
1.88795
1.89155
1.88467
1.88364
1.87239
1.88541
1.89563
1.89877
1.88195
1.89155
1.89358
1.90948
1.89101
1.91389
1.88948
1.88604
1.88411
1.86447
1.87275
1.89614
1.88444
1.89313
1.8945
1.86989
1.89968
1.8979
1.8816
1.88746
1.92281
1.915
1.88603
1.88922
1.89616
1.90658
1.93106
1.95392
1.95197
1.95348
1.94852
1.93533
1.95021
1.961
1.93843
1.93715
1.93332
1.93055
1.93873
1.96183
1.9406
1.9382
1.92552
1.94014
1.95606
1.94122
1.95176
1.94835
1.96223
1.95625
1.95127
1.96454
1.93821
1.93739
1.93856
1.9424
1.91865
1.93831
1.93237
1.92418
1.94105
1.93188
1.91731
1.92607
1.90419
1.91632
1.91206
1.94177
1.95377
1.97572
1.9646
1.98227
1.95601
1.94705
1.95756
1.91986
1.92435
1.93076
1.92327
1.91652
1.91046
1.90997
1.90727
1.9316
1.946
1.95654
1.97082
1.95537
1.95844
1.98429
1.98385
1.9461
1.97373
1.95607
1.95932
1.98512
1.97697
1.98736
1.99698
1.96844
1.96435
1.95965
1.97836
1.96828
1.97959
1.96679
2.0037
1.99028
1.96975
1.93868
1.96393
1.94219
1.95057
1.94969
1.9443
1.93235
1.98416
1.971
1.96034
1.96016
1.9627
1.97454
1.96922
1.96361
1.95349
1.94303
1.93094
1.95014
1.95504
1.94345
1.94797
1.94054
1.94323
1.93064
1.93402
1.93437
1.93351
1.9359
1.94314
1.9358
1.93229
1.9157
1.90168
1.88459
1.89503
1.90714
1.89551
1.90316
1.87887
1.89301
1.90825
1.9185
1.91155
1.92194
1.88283
1.89578
1.88275
1.88399
1.86216
1.87761
1.88953
1.89628
1.91076
1.89203
1.88494
1.88414
1.89002
1.88893
1.90309
1.91192
1.90498
1.93719
1.94348
1.94559
1.96146
1.95822
1.9529
1.95079
1.95039
1.94816
1.93343
1.93875
1.96765
1.95639
1.94842
1.93555
1.92637
1.96554
1.96941
1.97586
1.95322
1.94365
1.91621
1.93805
1.90633
1.9147
1.89283
1.896
1.90532
1.9005
1.89213
1.90023
1.92995
1.93846
1.92646
1.9539
1.95922
1.96074
1.96345
1.9637
1.96381
1.94598
1.94997
1.95547
1.95205
1.96634
1.96569
1.96947
1.96367
1.97436
1.95514
1.96586
1.96813
1.94334
1.92864
1.92267
1.90927
1.91321
1.91946
1.91688
1.93551
1.91853
1.91992
1.92677
1.91783
1.91086
1.91936
1.90942
1.89737
1.90047
1.92039
1.89587
1.90714
1.88659
1.88691
1.88598
1.8942
1.88583
1.88131
1.8496
1.84279
1.83617
1.82993
1.82722
1.80582
1.83458
1.84101
1.8381
1.82899
1.84359
1.84507
1.82657
1.83259
1.83912
1.84193
1.83046
1.84266
1.82299
1.80395
1.82093
1.81665
1.81083
1.82997
1.86403
1.84439
1.8463
1.83603
1.84905
1.85104
1.84175
1.82571
1.83208
1.84094
1.82272
1.85239
1.85726
1.84451
1.84084
1.86715
1.85392
1.84175
1.82371
1.83029
1.83071
1.84278
1.85594
1.87012
1.85795
1.86414
1.85841
1.86433
1.86629
1.83757
1.86882
1.85878
1.86976
1.88435
1.87936
1.87568
1.88791
1.85581
1.86706
1.87187
1.85163
1.85232
1.86275
1.86162
1.86215
1.85065
1.86213
1.86624
1.84955
1.85507
1.85444
1.84272
1.83961
1.84152
1.8585
1.83822
1.83913
1.8167
1.83221
1.85625
1.84428
1.83896
1.83048
1.83036
1.82207
1.829
1.82907
1.84736
1.84989
1.84998
1.85465
1.85665
1.84883
1.89296
1.87459
1.86781
1.85933
1.86448
1.87825
1.86109
1.86879
1.8628
1.88148
1.87836
1.8878
1.91558
1.90261
1.90968
1.89945
1.89388
1.88295
1.89074
1.87491
1.86459
1.87909
1.87763
1.89248
1.90426
1.90711
1.88294
1.90017
1.90578
1.89026
1.8783
1.88666
1.88472
1.87958
1.86802
1.88222
1.88335
1.87556
1.87991
1.85262
1.843
1.83895
1.83321
1.81651
1.79535
1.82768
1.81115
1.82884
1.81848
1.82089
1.8183
1.79163
1.79447
1.77436
1.77821
1.78332
1.77411
1.78179
1.78192
1.79559
1.79027
1.77833
1.78815
1.77311
1.7754
1.77653
1.75771
1.74772
1.73844
1.73154
1.73833
1.7155
1.73985
1.74146
1.74633
1.74369
1.73378
1.71872
1.71238
1.70855
1.73393
1.72769
1.74441
1.71927
1.74608
1.72431
1.73117
1.72072
1.72568
1.72698
1.75002
1.7595
1.76294
1.75937
1.78216
1.77434
1.76549
1.76558
1.75872
1.75025
1.77411
1.79565
1.80001
1.78374
1.75207
1.74559
1.75228
1.77579
1.79967
1.80722
1.80177
1.82283
1.8036
1.79216
1.78412
1.78236
1.76802
1.76671
1.75984
1.76786
1.75595
1.76006
1.75946
1.75373
1.75727
1.75539
1.76312
1.76925
1.75972
1.73961
1.75265
1.7402
1.74105
1.74444
1.74338
1.7417
1.74302
1.75231
1.74783
1.75694
1.75104
1.74046
1.75212
1.73861
1.72634
1.72052
1.72023
1.71871
1.71628
1.71117
1.69149
1.68129
1.68761
1.71955
1.71158
1.71355
1.71593
1.7159
1.71692
1.70702
1.72802
1.71664
1.70547
1.71689
1.71369
1.709
1.71214
1.71987
1.72315
1.74215
1.74367
1.74463
1.74501
1.75544
1.74314
1.7332
1.7314
1.73943
1.74473
1.75825
1.73661
1.72347
1.73914
1.7001
1.72357
1.7353
1.73045
1.72544
1.72113
1.71171
1.7163
1.73401
1.72966
1.71433
1.71957
1.73229
1.72353
1.73618
1.75007
1.73747
1.74175
1.73816
1.7534
1.72581
1.73209
1.7378
1.76883
1.78322
1.80473
1.78273
1.79716
1.79246
1.76752
1.78126
1.7989
1.7872
1.78144
1.77502
1.78134
1.78131
1.77897
1.78167
1.76051
1.74987
1.74081
1.7549
1.744
1.73021
1.72404
1.74357
1.73799
1.71586
1.69387
1.67108
1.68946
1.69885
1.71454
1.69536
1.72795
1.71285
1.70759
1.72883
1.71282
1.72586
1.72849
1.74247
1.74788
1.73512
1.71342
1.72018
1.72273
1.71523
1.71543
1.73487
1.73583
1.74456
1.75773
1.72043
1.71114
1.72339
1.74023
1.74009
1.73039
1.73089
1.73635
1.72588
1.74429
1.74178
1.75203
1.74726
1.74088
1.75387
1.75998
1.75504
1.73438
1.74999
1.72978
1.72364
1.73351
1.71271
1.73082
1.7256
1.74204
1.7503
1.76063
1.73683
1.74763
1.7475
1.74771
1.75489
1.76544
1.7588
1.75465
1.73943
1.73505
1.73441
1.75585
1.74587
1.74498
1.75292
1.7568
1.73518
1.74724
1.75495
1.75116
1.73559
1.72984
1.72381
1.70823
1.7217
1.71504
1.73979
1.71706
1.72755
1.71384
1.72408
1.69239
1.69434
1.69787
1.70203
1.68118
1.67386
1.66401
1.66861
1.66608
1.68096
1.67148
1.66168
1.66223
1.64426
1.65455
1.6795
1.68435
1.69588
1.67237
1.67551
1.66887
1.66346
1.65379
1.65491
1.6593
1.64908
1.65228
1.65085
1.65977
1.67752
1.6661
1.66109
1.6687
1.66762
1.67658
1.68097
1.68188
1.67017
1.6754
1.6956
1.6852
1.72368
1.71226
1.7285
1.7049
1.70556
1.72063
1.73158
1.72198
1.70994
1.72126
1.71014
1.72594
1.71404
1.71993
1.72584
1.72504
1.71349
1.72623
1.70995
1.69346
1.69662
1.67872
1.6804
1.68481
1.7054
1.69974
1.69158
1.68408
1.69321
1.69954
1.69496
1.68282
1.6821
1.66185
1.65822
1.68735
1.67115
1.66977
1.65705
1.68594
1.68565
1.67576
1.69038
1.69015
1.69726
1.69733
1.69982
1.67909
1.69516
1.69056
1.71833
1.71596
1.71431
1.69636
1.68463
1.67282
1.68387
1.68003
1.6732
1.67927
1.67626
1.70282
1.69032
1.73223
1.72878
1.71787
1.70801
1.68822
1.69592
1.68201
1.70829
1.71091
1.71424
1.70629
1.69706
1.68587
1.71028
1.70909
1.6924
1.70409
1.71974
1.71284
1.70781
1.68532
1.66347
1.67707
1.66982
1.67128
1.6739
1.67289
1.67209
1.67655
1.67848
1.68693
1.69584
1.69895
1.70956
1.72172
1.71695
1.71349
1.69716
1.70269
1.71414
1.72573
1.70785
1.70988
1.71967
1.70654
1.71283
1.70042
1.71286
1.7262
1.73449
1.72045
1.7286
1.72238
1.72629
1.74461
1.73065
1.7601
1.76842
1.78447
1.78602
1.76095
1.7682
1.76534
1.75666
1.7487
1.76498
1.74967
1.76829
1.78838
1.78706
1.77992
1.7919
1.78935
1.78201
1.7998
1.79466
1.80146
1.78695
1.76124
1.76416
1.75719
1.76615
1.75459
1.76097
1.74263
1.75792
1.73219
1.72761
1.74356
1.73428
1.75338
1.76388
1.76681
1.76102
1.75428
1.75862
1.77078
1.78125
1.76058
1.76777
1.77719
1.77599
1.79222
1.78197
1.79487
1.79781
1.77342
1.78762
1.7789
1.77746
1.80293
1.7959
1.79561
1.79636
1.80474
1.79404
1.77462
1.77369
1.76293
1.76393
1.75534
1.76572
1.78593
1.78102
1.76865
1.766
1.77157
1.79213
1.7954
1.81234
1.80068
1.80097
1.81718
1.81785
1.80192
1.82264
1.81126
1.78409
1.78779
1.76202
1.75141
1.7653
1.7798
1.76269
1.76342
1.76164
1.74381
1.74661
1.74063
1.76712
1.76569
1.74499
1.78178
1.78451
1.78589
1.79945
1.78197
1.7946
1.81195
1.79978
1.82531
1.81168
1.80398
1.79888
1.78894
1.80019
1.79763
1.80736
1.79585
1.80403
1.79548
1.79127
1.82536
1.80433
1.7904
1.79317
1.78656
1.78892
1.79725
1.78229
1.77462
1.76394
1.80256
1.78702
1.79936
1.79142
1.79738
1.79726
1.79235
1.81561
1.83988
1.8566
1.84332
1.84526
1.87139
1.86999
1.84613
1.85665
1.85737
1.85586
1.86502
1.85904
1.82849
1.87137
1.85396
1.86094
1.85207
1.86529
1.85671
1.84642
1.82002
1.83446
1.8174
1.81976
1.80851
1.79914
1.81422
1.80066
1.78805
1.82589
1.81572
1.82202
1.81831
1.83919
1.83032
1.80155
1.8074
1.81678
1.8337
1.82638
1.84795
1.85421
1.87523
1.87544
1.86613
1.8243
1.85332
1.85182
1.86368
1.8626
1.8527
1.82845
1.82748
1.83042
1.81896
1.81333
1.82375
1.8319
1.83355
1.84381
1.81327
1.84135
1.8396
1.82563
1.82747
1.83267
1.83312
1.85064
1.86038
1.8625
1.85945
1.85807
1.84425
1.8349
1.82634
1.7976
1.8106
1.81516
1.84133
1.84602
1.82718
1.83283
1.81168
1.84031
1.81748
1.82717
1.82748
1.83052
1.82039
1.79766
1.78126
1.78998
1.78601
1.77916
1.77737
1.78194
1.75519
1.7705
1.76571
1.76191
1.77962
1.78132
1.7662
1.76095
1.76568
1.76586
1.75572
1.78817
1.79839
1.79203
1.80481
1.82857
1.81882
1.8446
1.85701
1.82981
1.84332
1.82066
1.81962
1.82899
1.82978
1.83274
1.82161
1.84633
1.83509
1.83995
1.82481
1.8249
1.82996
1.82659
1.83417
1.85426
1.82678
1.81979
1.82532
1.81633
1.83286
1.83954
1.83755
1.85263
1.85829
1.86777
1.86438
1.8675
1.87767
1.85213
1.85345
1.86138
1.86041
1.86388
1.8547
1.85171
1.85052
1.84397
1.86259
1.85854
1.83676
1.84389
1.84149
1.8469
1.87145
1.88751
1.86474
1.88452
1.90438
1.92155
1.92093
1.91832
1.90729
1.90253
1.88267
1.90907
1.8971
1.88029
1.89858
1.87215
1.87804
1.87254
1.85374
1.87499
1.87006
1.85799
1.85967
1.86215
1.86928
1.87449
1.87853
1.88625
1.89629
1.89341
1.88447
1.88083
1.90182
1.91575
1.92806
1.91281
1.91205
1.91148
1.88454
1.883
1.87857
1.87182
1.86664
1.86808
1.85786
1.85628
1.86106
1.8561
1.86548
1.8467
1.86673
1.86621
1.86213
1.8717
1.86085
1.88404
1.86898
1.88555
1.88138
1.89522
1.88756
1.90748
1.9078
1.89801
1.88277
1.8677
1.86573
1.86794
1.86786
1.87175
1.8827
1.89789
1.87951
1.87197
1.88435
1.88056
1.88648
1.89193
1.89578
1.89792
1.90769
1.89286
1.89773
1.90324
1.90997
1.91179
1.90495
1.87778
1.87806
1.89917
1.89578
1.89843
1.886
1.89929
1.9042
1.89106
1.88963
1.88012
1.90166
1.90763
1.89419
1.88029
1.88182
1.89663
1.90565
1.91413
1.89944
1.91827
1.90798
1.90186
1.88842
1.89897
1.88007
1.87802
1.87859
1.86623
1.87507
1.85066
1.85222
1.85096
1.83311
1.81695
1.83259
1.81981
1.83354
1.83928
1.83283
1.82984
1.80781
1.79095
1.79088
1.7948
1.79463
1.78461
1.77803
1.77272
1.81038
1.81179
1.81036
1.79189
1.76595
1.76178
1.78757
1.77687
1.75803
1.78172
1.81845
1.79681
1.79979
1.80882
1.7984
1.79871
1.81983
1.80055
1.8141
1.8115
1.79464
1.81403
1.80459
1.77953
1.76509
1.75855
1.74698
1.76774
1.77892
1.78909
1.77613
1.77305
1.76526
1.76889
1.74722
1.77362
1.75983
1.73509
1.75436
1.75551
1.76094
1.75077
1.74394
1.7523
1.75833
1.74998
1.7479
1.74879
1.75064
1.74934
1.7503
1.73884
1.77123
1.74658
1.73122
1.74693
1.74391
1.73463
1.75686
1.75506
1.74891
1.75728
1.77115
1.77798
1.78107
1.76625
1.77996
1.7762
1.81206
1.77855
1.77964
1.7906
1.77741
1.77878
1.80595
1.81727
1.81461
1.7891
1.78701
1.80229
1.80251
1.79105
1.79832
1.79584
1.80508
1.83007
1.82122
1.84213
1.83156
1.84686
1.8525
1.84653
1.85708
1.85048
1.84982
1.85782
1.8701
1.88737
1.87188
1.8687
1.87286
1.87026
1.85778
1.84654
1.82808
1.81612
1.82497
1.81529
1.76296
1.79802
1.8079
1.81788
1.81658
1.8099
1.82309
1.82749
1.85483
1.85747
1.83747
1.84235
1.8282
1.81409
1.83717
1.84062
1.81424
1.81573
1.83578
1.83529
1.82915
1.84736
1.81704
1.81209
1.81408
1.81144
1.83089
1.82313
1.83053
1.8281
1.83936
1.84385
1.84995
1.84059
1.83023
1.82334
1.81043
1.78945
1.81117
1.81658
1.78875
1.77508
1.77669
1.79378
1.79496
1.79704
1.80026
1.81087
1.79088
1.76799
1.78661
1.77192
1.77584
1.80051
1.79359
1.79244
1.77802
1.79612
1.78391
1.77137
1.78906
1.75465
1.77489
1.74775
1.73936
1.76242
1.77271
1.76146
1.75951
1.77153
1.77001
1.7622
1.78294
1.80047
1.79293
1.80706
1.81979
1.79789
1.80307
1.79992
1.81825
1.78835
1.785
1.77603
1.76893
1.79558
1.77519
1.74101
1.75718
1.73999
1.75678
1.75945
1.75056
1.73961
1.72831
1.74813
1.75161
1.76175
1.7784
1.79668
1.77338
1.75439
1.75361
1.76592
1.77073
1.77175
1.77183
1.78147
1.78169
1.79245
1.79051
1.79612
1.80668
1.81381
1.79445
1.78621
1.77735
1.78937
1.79653
1.80749
1.79225
1.7897
1.79518
1.7941
1.78191
1.77773
1.77261
1.77778
1.80115
1.77504
1.78519
1.77875
1.74621
1.76505
1.76859
1.75644
1.73863
1.74689
1.74321
1.73412
1.73849
1.72179
1.72597
1.74334
1.74141
1.74035
1.73395
1.75642
1.77474
1.76112
1.77112
1.76868
1.79359
1.76692
1.74734
1.76025
1.7719
1.79293
1.78287
1.75145
1.76297
1.76352
1.75241
1.75893
1.76975
1.76613
1.77131
1.78318
1.7831
1.80948
1.80304
1.79486
1.78985
1.809
1.80562
1.785
1.81508
1.81057
1.81779
1.83004
1.82759
1.81544
1.83416
1.83482
1.83935
1.81199
1.82082
1.81475
1.8119
1.81942
1.80938
1.82798
1.82626
1.83026
1.82485
1.83898
1.84608
1.83559
1.83353
1.8049
1.79951
1.79715
1.82751
1.82657
1.82869
1.85656
1.82964
1.82716
1.81775
1.83653
1.81668
1.79988
1.80269
1.81235
1.77684
1.80776
1.8182
1.81411
1.81627
1.80159
1.81904
1.81958
1.82583
1.8392
1.83693
1.82091
1.81679
1.81521
1.8078
1.80486
1.79091
1.77585
1.784
1.76577
1.80089
1.79266
1.7792
1.76788
1.77894
1.76009
1.76027
1.75915
1.75646
1.75825
1.76387
1.75497
1.76087
1.74045
1.77084
1.74965
1.78009
1.77121
1.78326
1.75787
1.75077
1.76523
1.75214
1.75661
1.77372
1.78285
1.78833
1.80052
1.82353
1.82236
1.83075
1.84434
1.82405
1.83352
1.82885
1.83317
1.83583
1.83203
1.84424
1.82726
1.81727
1.79846
1.80179
1.82462
1.82831
1.83548
1.80356
1.80878
1.81407
1.82117
1.83035
1.8359
1.81797
1.81133
1.82242
1.83189
1.84543
1.85369
1.8462
1.875
1.8419
1.84885
1.84664
1.82613
1.83546
1.82842
1.83364
1.84271
1.82498
1.81007
1.80625
1.82877
1.80648
1.80977
1.82212
1.81359
1.83258
1.82719
1.82419
1.83265
1.8402
1.81997
1.82057
1.82023
1.81587
1.81692
1.82849
1.81299
1.81996
1.82162
1.85902
1.86462
1.84321
1.84012
1.84814
1.8541
1.87246
1.89499
1.89392
1.91455
1.91972
1.9085
1.901
1.93934
1.91549
1.89373
1.89074
1.88117
1.87531
1.88549
1.89243
1.90325
1.89799
1.89198
1.908
1.91788
1.92552
1.89979
1.91853
1.9143
1.93515
1.92922
1.93302
1.92257
1.9135
1.9193
1.9061
1.92808
1.91759
1.91436
1.93459
1.94077
1.93237
1.9138
1.90946
1.88411
1.89379
1.9042
1.869
1.87116
1.88793
1.86496
1.88281
1.90939
1.92608
1.92163
1.9429
1.94425
1.91013
1.90146
1.90881
1.89624
1.87665
1.88002
1.86391
1.866
1.84724
1.83131
1.85377
1.84488
1.85055
1.84354
1.84875
1.84498
1.8465
1.83321
1.82721
1.82506
1.81991
1.83848
1.85852
1.8512
1.86532
1.85329
1.8698
1.88118
1.89042
1.88389
1.87258
1.87073
1.87923
1.86303
1.84467
1.82656
1.83688
1.83186
1.87146
1.86506
1.8674
1.858
1.86586
1.85823
1.86659
1.89717
1.89227
1.90063
1.8843
1.91879
1.91792
1.91777
1.93187
1.92549
1.91891
1.93047
1.93932
1.95861
1.93217
1.93591
1.95845
1.92705
1.9326
1.93844
1.91488
1.90162
1.89348
1.8999
1.90308
1.90014
1.89629
1.90367
1.90177
1.9091
1.91014
1.92784
1.93481
1.93733
1.93483
1.93992
1.93554
1.92585
1.93663
1.91317
1.91228
1.9164
1.91225
1.90032
1.8853
1.86455
1.8657
1.88733
1.89061
1.8904
1.88541
1.88171
1.89155
1.88437
1.87137
1.86863
1.86793
1.86777
1.89064
1.87224
1.90106
1.88782
1.87045
1.89341
1.87304
1.8774
1.88983
1.89044
1.90095
1.90626
1.90644
1.91178
1.89726
1.89705
1.89492
1.90022
1.8911
1.90814
1.8928
1.8899
1.87021
1.88108
1.87319
1.85177
1.84393
1.86538
1.8458
1.85694
1.84398
1.85267
1.85525
1.86876
1.88826
1.88761
1.86681
1.87812
1.87423
1.87683
1.87244
1.88622
1.90622
1.90504
1.90254
1.88029
1.87039
1.87984
1.86076
1.85318
1.849
1.86291
1.83703
1.85817
1.87405
1.85932
1.82773
1.83069
1.83146
1.82833
1.85641
1.86208
1.86706
1.87783
1.8581
1.85414
1.85692
1.8471
1.83025
1.82421
1.82875
1.82539
1.86203
1.8488
1.84563
1.8476
1.84805
1.8488
1.83292
1.82786
1.83051
1.82415
1.82252
1.84447
1.84133
1.8296
1.83374
1.82868
1.83743
1.84818
1.84385
1.83623
1.83174
1.83146
1.85627
1.85433
1.86422
1.87405
1.83794
1.83454
1.84299
1.85214
1.8404
1.8432
1.86
1.87027
1.86902
1.88154
1.86576
1.8753
1.87505
1.8573
1.86861
1.84615
1.84504
1.8442
1.84388
1.85138
1.8437
1.81739
1.81882
1.79699
1.79004
1.80278
1.79536
1.76431
1.7801
1.78138
1.79054
1.78281
1.81357
1.81548
1.79989
1.80597
1.79912
1.81402
1.79505
1.80919
1.81588
1.81035
1.79197
1.78231
1.78363
1.79382
1.79536
1.78921
1.8101
1.83059
1.83791
1.84552
1.83441
1.83802
1.82837
1.82448
1.79057
1.79901
1.81729
1.81526
1.84534
1.83504
1.85102
1.84993
1.86453
1.8623
1.85493
1.86974
1.85911
1.86559
1.86159
1.852
1.8527
1.83991
1.84989
1.85283
1.85261
1.83986
1.83479
1.8383
1.85001
1.83746
1.87871
1.84783
1.83905
1.83176
1.83571
1.84814
1.83229
1.84833
1.82351
1.8381
1.8237
1.79424
1.81891
1.81304
1.81592
1.80479
1.84419
1.83252
1.84146
1.84481
1.85565
1.82432
1.80747
1.81552
1.80231
1.78622
1.79169
1.79224
1.78241
1.77275
1.80575
1.81358
1.82116
1.81855
1.80253
1.81054
1.82123
1.81686
1.82834
1.82712
1.853
1.83248
1.82971
1.82482
1.83166
1.85026
1.8388
1.85954
1.85086
1.82995
1.84702
1.84882
1.86935
1.88012
1.85114
1.84794
1.84349
1.85556
1.8632
1.87514
1.85569
1.86043
1.85398
1.89195
1.89361
1.87534
1.87503
1.87852
1.85234
1.86275
1.86929
1.86324
1.85858
1.86783
1.8553
1.88713
1.86103
1.87756
1.89448
1.89452
1.8881
1.88861
1.88106
1.88125
1.86439
1.88811
1.87218
1.88799
1.89261
1.91871
1.91052
1.89537
1.89893
1.91863
1.91898
1.91134
1.90929
1.91608
1.88161
1.90206
1.88767
1.88771
1.89295
1.8751
1.86297
1.8661
1.88859
1.89665
1.90597
1.88668
1.85953
1.88486
1.88887
1.88741
1.86706
1.86699
1.88003
1.87757
1.87862
1.89786
1.8758
1.87578
1.9005
1.88935
1.87341
1.89162
1.92534
1.90834
1.90725
1.88846
1.85443
1.86151
1.86472
1.86156
1.85832
1.85385
1.85261
1.86863
1.87107
1.86576
1.90674
1.89722
1.88162
1.89253
1.91104
1.921
1.92184
1.90966
1.91045
1.90901
1.90034
1.89896
1.94731
1.90725
1.91333
1.91507
1.93889
1.9226
1.91841
1.90388
1.88928
1.89451
1.87261
1.87729
1.87138
1.89736
1.88334
1.9165
1.89988
1.90183
1.90639
1.88918
1.88792
1.87179
1.89475
1.88015
1.89463
1.92377
1.907
1.89592
1.90063
1.91122
1.90521
1.90132
1.86864
1.8671
1.88003
1.88832
1.87696
1.88516
1.86755
1.88899
1.87865
1.89462
1.8935
1.88173
1.88073
1.88573
1.88618
1.86799
1.87034
1.88531
1.86544
1.84528
1.85499
1.85005
1.84798
1.86024
1.84438
1.82922
1.84355
1.83415
1.84173
1.83946
1.82971
1.83596
1.82917
1.81505
1.8521
1.87596
1.88528
1.88031
1.88361
1.8916
1.88374
1.86953
1.87342
1.89997
1.89768
1.88867
1.87965
1.88168
1.8706
1.87194
1.89109
1.87274
1.85962
1.84364
1.8667
1.87419
1.85401
1.84136
1.83216
1.84792
1.84867
1.84305
1.83215
1.8361
1.85023
1.85957
1.89366
1.88092
1.88829
1.88345
1.87622
1.85773
1.87956
1.86919
1.88098
1.87341
1.89958
1.8786
1.88491
1.88352
1.88682
1.89624
1.87858
1.8873
1.90571
1.90727
1.90146
1.896
1.89169
1.89331
1.86173
1.85983
1.88535
1.87555
1.88882
1.86785
1.87892
1.91674
1.89721
1.92473
1.91987
1.91463
1.88681
1.88071
1.87085
1.87647
1.87451
1.88881
1.88269
1.87954
1.87029
1.86853
1.85845
1.86133
1.85735
1.85824
1.84025
1.84763
1.86377
1.8758
1.86637
1.86386
1.86984
1.87366
1.85953
1.84309
1.8505
1.83009
1.8501
1.84025
1.84842
1.85993
1.87136
1.86216
1.84605
1.83997
1.84016
1.85857
1.85599
1.84705
1.84167
1.86554
1.85451
1.85007
1.85681
1.85759
1.85378
1.86179
1.87148
1.86409
1.85711
1.8664
1.86162
1.87081
1.86192
1.87278
1.87421
1.87796
1.87873
1.89739
1.86314
1.87172
1.90001
1.92259
1.91652
1.89786
1.90106
1.89157
1.89476
1.9159
1.91177
1.91723
1.91773
1.91642
1.9231
1.93308
1.90806
1.90336
1.89136
1.87613
1.8756
1.86519
1.87141
1.87768
1.89539
1.89565
1.8979
1.91636
1.91808
1.90489
1.88569
1.89924
1.89851
1.90376
1.89951
1.88787
1.8843
1.87803
1.89153
1.87612
1.88592
1.88024
1.88189
1.89494
1.88203
1.88235
1.88394
1.87421
1.88165
1.89065
1.88604
1.88505
1.85335
1.84875
1.84458
1.85273
1.86786
1.8854
1.89374
1.89589
1.88903
1.88277
1.86679
1.85956
1.85681
1.85689
1.87079
1.88084
1.89213
1.89571
1.89761
1.89186
1.88556
1.90058
1.87855
1.87997
1.89973
1.90788
1.91321
1.92891
1.92432
1.93837
1.93829
1.92621
1.92314
1.89303
1.92318
1.93115
1.93211
1.92424
1.91172
1.92803
1.91941
1.90158
1.89934
1.9183
1.90627
1.92874
1.9049
1.92038
1.91585
1.90492
1.8913
1.91297
1.90233
1.9239
1.9067
1.88222
1.88191
1.88846
1.8823
1.88838
1.84311
1.85048
1.86726
1.89859
1.91249
1.89887
1.87757
1.86983
1.88032
1.878
1.88147
1.88967
1.89289
1.89396
1.89264
1.90392
1.89568
1.88439
1.87653
1.89899
1.91352
1.87584
1.8777
1.89173
1.89425
1.87491
1.89089
1.91084
1.8933
1.91138
1.93372
1.92158
1.93187
1.94871
1.93054
1.92568
1.9289
1.92108
1.88475
1.87611
1.91418
1.88414
1.88161
1.89358
1.91315
1.92073
1.89852
1.89882
1.88258
1.90228
1.89915
1.91257
1.90805
1.89265
1.90997
1.90949
1.90352
1.89324
1.87821
1.86876
1.84759
1.85874
1.86381
1.87838
1.87344
1.88831
1.90111
1.90806
1.92865
1.95257
1.98264
1.97202
1.98167
1.96941
1.95357
1.92637
1.95749
1.93457
1.94293
1.91386
1.90687
1.90642
1.88058
1.89999
1.88465
1.87614
1.86155
1.85916
1.83541
1.85052
1.83874
1.83551
1.84979
1.83643
1.84713
1.8399
1.83954
1.80777
1.81862
1.8149
1.77725
1.79603
1.78297
1.77544
1.78356
1.81964
1.80277
1.7924
1.79413
1.83515
1.83634
1.82969
1.81903
1.7984
1.78872
1.77909
1.76625
1.78142
1.79389
1.78105
1.77092
1.76609
1.77423
1.77723
1.78547
1.79537
1.80129
1.80046
1.80533
1.79908
1.79693
1.81148
1.79438
1.81204
1.80908
1.81853
1.84174
1.84857
1.87407
1.868
1.84472
1.83394
1.82766
1.83614
1.8205
1.81018
1.79638
1.79101
1.7873
1.78411
1.7898
1.78109
1.79125
1.78481
1.77845
1.77721
1.79958
1.79663
1.79623
1.7798
1.79522
1.80259
1.78929
1.7699
1.77371
1.78202
1.79545
1.77648
1.78539
1.7693
1.77414
1.78884
1.7683
1.76842
1.77311
1.76315
1.78547
1.77599
1.78388
1.78098
1.77779
1.78805
1.77967
1.7743
1.7807
1.79368
1.80232
1.80041
1.79003
1.7746
1.79313
1.78925
1.79796
1.81873
1.81402
1.83402
1.85122
1.83684
1.80154
1.81291
1.81369
1.81491
1.81881
1.80148
1.80591
1.81444
1.80316
1.79622
1.80862
1.79786
1.79415
1.80541
1.80619
1.7947
1.79566
1.77993
1.77338
1.77117
1.75305
1.74084
1.73707
1.74073
1.7472
1.7581
1.76691
1.75672
1.77095
1.76095
1.76595
1.75829
1.78395
1.76532
1.75818
1.75906
1.77827
1.76408
1.77859
1.76029
1.75954
1.74653
1.75152
1.75169
1.75284
1.77346
1.74822
1.76991
1.76827
1.76475
1.77035
1.78852
1.79499
1.78666
1.79336
1.77358
1.77874
1.76136
1.76908
1.76865
1.77956
1.76413
1.77451
1.75319
1.75601
1.77583
1.76814
1.76899
1.76633
1.77448
1.76721
1.73339
1.72844
1.70255
1.72315
1.71835
1.73101
1.73099
1.75604
1.75411
1.73703
1.71861
1.70431
1.72061
1.70897
1.71122
1.69832
1.70837
1.72153
1.71924
1.74675
1.72424
1.742
1.723
1.71277
1.71142
1.7135
1.7067
1.72324
1.7269
1.74207
1.70413
1.72821
1.71014
1.69376
1.68925
1.69061
1.69343
1.71965
1.73216
1.72311
1.74174
1.73279
1.7496
1.74524
1.7469
1.72715
1.76495
1.74896
1.75686
1.74605
1.74189
1.72044
1.72755
1.73263
1.72482
1.73744
1.74354
1.73463
1.74236
1.74353
1.74844
1.73668
1.73202
1.73904
1.73721
1.74996
1.73489
1.74666
1.7537
1.74799
1.74993
1.7719
1.7567
1.76311
1.77542
1.77412
1.77877
1.75907
1.77056
1.79012
1.79485
1.79056
1.79905
1.80537
1.79432
1.76741
1.77951
1.75591
1.76841
1.75736
1.75396
1.7822
1.77909
1.7729
1.77218
1.76239
1.77316
1.76283
1.79886
1.80389
1.80003
1.78483
1.79287
1.77955
1.79301
1.77667
1.77827
1.76742
1.79489
1.78779
1.78572
1.77489
1.78635
1.80762
1.81008
1.82812
1.83366
1.85911
1.85312
1.84538
1.84477
1.85501
1.84902
1.8628
1.87128
1.87143
1.87463
1.88788
1.89492
1.89256
1.86175
1.86054
1.85884
1.86202
1.88557
1.88031
1.83507
1.83231
1.83455
1.83641
1.84336
1.81572
1.79294
1.80531
1.82338
1.80933
1.78993
1.79318
1.8016
1.78657
1.78474
1.79417
1.80945
1.7963
1.79447
1.77122
1.80427
1.80887
1.80717
1.78992
1.82041
1.80368
1.79131
1.78965
1.78711
1.79926
1.79893
1.79802
1.81299
1.79235
1.79685
1.81672
1.80696
1.82437
1.82273
1.82872
1.81991
1.81938
1.82655
1.84084
1.84777
1.84397
1.809
1.82648
1.835
1.85405
1.84695
1.85033
1.84032
1.83585
1.82924
1.83021
1.84413
1.8361
1.80377
1.81413
1.80948
1.82362
1.82697
1.81231
1.82213
1.83081
1.82625
1.82106
1.82556
1.8484
1.83875
1.84523
1.85752
1.84757
1.85084
1.86924
1.86587
1.86014
1.85548
1.84035
1.84242
1.84026
1.81397
1.80841
1.81643
1.81683
1.81986
1.82473
1.83475
1.82105
1.84609
1.8396
1.8375
1.85129
1.84908
1.86721
1.83213
1.83813
1.84185
1.84934
1.85634
1.82529
1.80668
1.80962
1.81501
1.81178
1.79038
1.80852
1.80988
1.79616
1.78212
1.80047
1.82877
1.82634
1.81419
1.79683
1.82042
1.81548
1.79936
1.78696
1.80314
1.81784
1.81144
1.81188
1.8059
1.80481
1.77811
1.79969
1.78815
1.80348
1.79652
1.79542
1.80383
1.79448
1.78357
1.76874
1.75839
1.74426
1.74852
1.75112
1.74579
1.74565
1.76804
1.76285
1.77511
1.77979
1.78523
1.7923
1.79285
1.7967
1.78124
1.79515
1.79774
1.79985
1.79426
1.79231
1.79441
1.78605
1.76878
1.78661
1.78314
1.78423
1.7776
1.79756
1.80972
1.80664
1.8004
1.80558
1.81351
1.81205
1.82431
1.82338
1.82895
1.82687
1.8279
1.81307
1.83285
1.83949
1.83918
1.84436
1.84697
1.84855
1.84278
1.83532
1.86141
1.85102
1.84788
1.83247
1.83371
1.81033
1.80621
1.79828
1.79922
1.81668
1.82506
1.84372
1.84064
1.82356
1.81652
1.82075
1.82338
1.83188
1.81103
1.80485
1.82548
1.84599
1.85372
1.85132
1.83426
1.8299
1.83556
1.80446
1.80266
1.81003
1.82763
1.82413
1.8297
1.85049
1.83251
1.83006
1.83181
1.82781
1.82106
1.82147
1.81521
1.84316
1.83275
1.84107
1.81857
1.84312
1.84234
1.83715
1.83647
1.82708
1.835
1.82894
1.83622
1.81988
1.82158
1.83495
1.81255
1.81331
1.80453
1.82068
1.82853
1.82749
1.8323
1.8001
1.79116
1.78913
1.79022
1.7929
1.78376
1.78787
1.76983
1.7667
1.77783
1.78453
1.78274
1.7803
1.77447
1.78035
1.77013
1.77238
1.78336
1.77544
1.76745
1.75614
1.75081
1.75347
1.7469
1.73991
1.73507
1.71821
1.71982
1.71288
1.70368
1.71511
1.69768
1.69861
1.70716
1.69239
1.69658
1.69452
1.68589
1.68455
1.67526
1.6648
1.67163
1.679
1.68627
1.68111
1.69577
1.68105
1.70021
1.70294
1.69505
1.69636
1.70595
1.70402
1.6917
1.69815
1.67542
1.69185
1.69622
1.67756
1.67145
1.67772
1.68662
1.67358
1.65846
1.66157
1.68112
1.68923
1.67238
1.65331
1.66001
1.66427
1.66284
1.67666
1.67833
1.68772
1.68191
1.69383
1.6944
1.69848
1.71539
1.70694
1.70514
1.68858
1.68613
1.68364
1.67541
1.67669
1.6825
1.69138
1.70141
1.69256
1.69672
1.69822
1.69933
1.69816
1.69168
1.71024
1.71625
1.7237
1.71045
1.71716
1.72814
1.73921
1.72622
1.71327
1.71239
1.71287
1.7203
1.71111
1.71331
1.71063
1.73268
1.7313
1.7347
1.72254
1.71845
1.72908
1.72832
1.71045
1.72718
1.72428
1.72181
1.71602
1.72383
1.71469
1.71119
1.72421
1.72932
1.71377
1.72162
1.72083
1.72895
1.72795
1.7249
1.70748
1.71621
1.69944
1.69016
1.69322
1.70555
1.70238
1.70295
1.6907
1.69435
1.68359
1.68329
1.69768
1.67848
1.67223
1.66136
1.64303
1.64009
1.66177
1.66192
1.65972
1.63902
1.65592
1.65253
1.6453
1.64433
1.64971
1.65509
1.63941
1.63972
1.64437
1.62895
1.63906
1.67197
1.67084
1.675
1.66889
1.6669
1.67717
1.66706
1.66277
1.67836
1.68909
1.68577
1.67648
1.68628
1.68478
1.68688
1.67939
1.68448
1.68572
1.72029
1.70337
1.71401
1.7142
1.73968
1.72588
1.7221
1.72169
1.70419
1.73742
1.71928
1.71426
1.71223
1.73034
1.73405
1.72596
1.70466
1.71574
1.71632
1.68678
1.71538
1.7192
1.72695
1.72379
1.7291
1.72382
1.69908
1.70411
1.70613
1.70841
1.69695
1.69255
1.69964
1.68765
1.71244
1.71288
1.72763
1.73507
1.74709
1.72646
1.72693
1.7406
1.71896
1.734
1.73875
1.71102
1.72512
1.72213
1.73579
1.73706
1.73373
1.75789
1.75336
1.74652
1.76922
1.77976
1.7757
1.77492
1.78548
1.79346
1.79345
1.80155
1.80884
1.80811
1.81967
1.83777
1.82959
1.84472
1.85183
1.85448
1.85077
1.8575
1.84697
1.86889
1.8927
1.88247
1.88072
1.87605
1.8714
1.8843
1.88601
1.8927
1.88064
1.86877
1.86474
1.88222
1.89366
1.90226
1.88436
1.88718
1.87596
1.88753
1.86883
1.85452
1.87759
1.87059
1.87468
1.87402
1.86276
1.87341
1.86385
1.87772
1.88094
1.86664
1.86839
1.89046
1.89735
1.9113
1.89271
1.8939
1.88735
1.90023
1.87226
1.87488
1.86422
1.8804
1.89475
1.88172
1.89905
1.89336
1.89779
1.90051
1.90328
1.90916
1.90085
1.89016
1.88713
1.887
1.90074
1.87155
1.87989
1.88601
1.87946
1.8907
1.89533
1.88633
1.88577
1.89256
1.89329
1.86331
1.88043
1.87714
1.85715
1.87354
1.84472
1.84657
1.83731
1.82106
1.83099
1.84254
1.84729
1.84382
1.84096
1.82339
1.81354
1.81507
1.82189
1.82208
1.81704
1.81521
1.82861
1.80798
1.80221
1.80549
1.80907
1.80697
1.78518
1.78954
1.7867
1.77738
1.77217
1.78123
1.78454
1.78627
1.75566
1.77836
1.77729
1.75933
1.74311
1.7432
1.75216
1.74955
1.73633
1.74594
1.76942
1.77269
1.79101
1.80378
1.78397
1.77121
1.78153
1.76097
1.74973
1.7711
1.77055
1.78073
1.78392
1.78106
1.79312
1.7898
1.79538
1.78245
1.77587
1.78077
1.79209
1.77758
1.79543
1.7848
1.81302
1.80894
1.83553
1.79741
1.80129
1.78455
1.78735
1.77305
1.79587
1.7913
1.79498
1.79498
1.78487
1.75826
1.77341
1.76542
1.77949
1.77328
1.77623
1.77333
1.77337
1.78719
1.76603
1.75639
1.76789
1.76307
1.73969
1.73736
1.7421
1.7432
1.75178
1.77488
1.75936
1.7615
1.76713
1.76528
1.77084
1.78034
1.77269
1.76176
1.77937
1.77047
1.76738
1.76709
1.7616
1.74502
1.76608
1.7452
1.73524
1.75524
1.77702
1.76697
1.76396
1.76542
1.75382
1.76501
1.75092
1.75246
1.7491
1.75877
1.76361
1.75955
1.75503
1.74336
1.73342
1.75054
1.74048
1.74137
1.74126
1.72808
1.72624
1.74156
1.73795
1.73184
1.74533
1.74792
1.77153
1.76361
1.77645
1.77198
1.75609
1.75947
1.78878
1.79933
1.77939
1.78225
1.7836
1.7671
1.76642
1.78468
1.7857
1.77643
1.79134
1.77396
1.78877
1.7783
1.78687
1.80281
1.79327
1.76555
1.77294
1.79804
1.80052
1.80389
1.80951
1.83291
1.80311
1.7891
1.81486
1.7983
1.80307
1.80359
1.79318
1.80437
1.79988
1.78592
1.78876
1.77369
1.78358
1.77034
1.76722
1.7602
1.76335
1.76244
1.75578
1.77217
1.7622
1.75574
1.76625
1.75788
1.76619
1.76683
1.75863
1.75951
1.76593
1.77624
1.78285
1.78886
1.76659
1.80306
1.79379
1.79021
1.79582
1.80365
1.79283
1.79067
1.78758
1.77704
1.77359
1.77749
1.76225
1.77466
1.76574
1.78575
1.77652
1.78045
1.78099
1.78322
1.78006
1.79045
1.76877
1.78424
1.77846
1.77484
1.78717
1.78484
1.7842
1.78231
1.79656
1.78185
1.781
1.77058
1.76006
1.76493
1.77733
1.77438
1.76333
1.78049
1.79039
1.78828
1.79342
1.79293
1.78042
1.76105
1.77623
1.7604
1.76996
1.77719
1.76669
1.77124
1.76466
1.76712
1.75603
1.76759
1.74699
1.73597
1.74935
1.76386
1.74983
1.74416
1.74399
1.7435
1.77845
1.76381
1.74387
1.74721
1.74737
1.75415
1.74244
1.74441
1.74079
1.72323
1.72449
1.73007
1.74369
1.74711
1.74634
1.74997
1.74978
1.77303
1.76469
1.76537
1.7619
1.76896
1.79215
1.76984
1.75891
1.76915
1.77115
1.76712
1.76912
1.7749
1.79111
1.78416
1.774
1.77793
1.77719
1.78016
1.79194
1.76278
1.75069
1.74598
1.74805
1.7483
1.76096
1.76911
1.73556
1.74509
1.76702
1.77297
1.77963
1.76171
1.75686
1.77756
1.76869
1.75206
1.75498
1.75979
1.77372
1.77682
1.7533
1.77119
1.76921
1.76603
1.75604
1.75591
1.74807
1.75512
1.74516
1.76275
1.75278
1.73584
1.73745
1.74814
1.75733
1.74843
1.75031
1.7621
1.75817
1.7532
1.74282
1.74834
1.72535
1.73392
1.71743
1.73531
1.73536
1.74376
1.74207
1.73926
1.72816
1.73562
1.73935
1.73431
1.75554
1.76904
1.75329
1.75504
1.75443
1.73797
1.74857
1.75321
1.76113
1.76415
1.76711
1.78816
1.78485
1.77586
1.77836
1.78031
1.78493
1.77863
1.75377
1.75599
1.75641
1.76899
1.74392
1.76073
1.7624
1.76155
1.75358
1.7599
1.75365
1.76143
1.76001
1.76288
1.76983
1.74419
1.75148
1.74696
1.74268
1.73151
1.74574
1.742
1.74919
1.73664
1.74479
1.72578
1.72809
1.73911
1.73371
1.73357
1.74045
1.7457
1.7705
1.7787
1.75888
1.76527
1.75601
1.75108
1.76025
1.77648
1.75984
1.76949
1.76419
1.7658
1.78926
1.75246
1.76467
1.77664
1.78442
1.76179
1.76019
1.75417
1.74616
1.72196
1.72787
1.73865
1.72359
1.73024
1.71952
1.72577
1.72023
1.71312
1.71779
1.70706
1.72047
1.72625
1.73128
1.72186
1.72981
1.72563
1.73162
1.70694
1.72734
1.73476
1.74572
1.7342
1.74085
1.72966
1.75065
1.75237
1.74906
1.75673
1.74253
1.76095
1.7617
1.76096
1.75596
1.75969
1.75981
1.75714
1.77311
1.77929
1.79222
1.79875
1.78436
1.80173
1.81946
1.81311
1.80131
1.7984
1.78579
1.79856
1.7903
1.78029
1.78744
1.80481
1.79333
1.8034
1.7989
1.81005
1.80555
1.81202
1.81961
1.79903
1.81148
1.80724
1.80274
1.79427
1.81494
1.82545
1.82957
1.82461
1.81587
1.81014
1.80115
1.8038
1.78983
1.78593
1.77896
1.75976
1.78202
1.78644
1.77084
1.76465
1.76921
1.7801
1.77207
1.78081
1.75533
1.76372
1.78255
1.76741
1.73981
1.72058
1.72337
1.71603
1.70176
1.71584
1.72361
1.6919
1.70529
1.71195
1.70838
1.69958
1.7067
1.71009
1.70876
1.71465
1.70948
1.69005
1.70072
1.70353
1.69477
1.68461
1.68451
1.68906
1.69313
1.68645
1.69436
1.68543
1.68037
1.68352
1.68068
1.65731
1.66424
1.67095
1.67293
1.67045
1.66681
1.67739
1.67477
1.67205
1.66806
1.68666
1.67952
1.66724
1.6615
1.68463
1.67687
1.6925
1.69062
1.67803
1.68622
1.67762
1.68426
1.68263
1.68595
1.67828
1.68716
1.6702
1.67518
1.67825
1.68658
1.67756
1.68057
1.6881
1.67884
1.66479
1.67458
1.67595
1.67007
1.67735
1.68413
1.68544
1.66235
1.67519
1.68313
1.68096
1.68178
1.6766
1.66643
1.67527
1.66517
1.67938
1.65859
1.66018
1.68502
1.66766
1.66293
1.66918
1.66414
1.65473
1.64664
1.64682
1.63886
1.66265
1.66362
1.66922
1.66028
1.67183
1.65408
1.66702
1.66444
1.67485
1.67166
1.6709
1.65103
1.6452
1.64445
1.64924
1.63352
1.62623
1.63394
1.64107
1.64866
1.65128
1.63754
1.65949
1.66449
1.68662
1.67006
1.65801
1.66351
1.66486
1.68585
1.67896
1.67445
1.66847
1.68095
1.67414
1.6656
1.6754
1.66357
1.66532
1.66106
1.66284
1.67218
1.67126
1.64497
1.66352
1.66442
1.66595
1.66367
1.67432
1.65615
1.65661
1.66684
1.64019
1.64674
1.65288
1.63466
1.6322
1.63831
1.63099
1.64754
1.63597
1.65064
1.65639
1.63578
1.62805
1.62133
1.61475
1.61298
1.59174
1.59966
1.5993
1.60428
1.60634
1.59738
1.6003
1.59392
1.61922
1.60026
1.60651
1.63629
1.65033
1.64408
1.62717
1.62081
1.63324
1.60166
1.62737
1.61524
1.6064
1.62091
1.63176
1.623
1.61289
1.61863
1.60754
1.61078
1.61225
1.60396
1.61783
1.61441
1.60769
1.62284
1.61614
1.62451
1.63025
1.64379
1.63131
1.62553
1.61698
1.62641
1.61508
1.63724
1.63633
1.62977
1.60899
1.6143
1.63343
1.63751
1.6725
1.65515
1.66302
1.66723
1.65044
1.65501
1.65391
1.68238
1.66423
1.67822
1.66076
1.66459
1.66828
1.66363
1.66982
1.67572
1.68414
1.66773
1.6844
1.69532
1.66537
1.67628
1.67969
1.68612
1.68502
1.67564
1.68764
1.70686
1.71319
1.71564
1.70737
1.70402
1.72934
1.70238
1.71181
1.69572
1.69597
1.68957
1.693
1.70311
1.70949
1.70219
1.71229
1.71163
1.70245
1.70728
1.69583
1.70535
1.69574
1.69975
1.70703
1.70656
1.70634
1.68988
1.67223
1.68041
1.69814
1.69153
1.6993
1.69276
1.70371
1.68562
1.66359
1.6814
1.68304
1.67928
1.68095
1.68698
1.67728
1.68318
1.66804
1.6753
1.65833
1.67048
1.67908
1.67444
1.66632
1.66639
1.66414
1.67436
1.67096
1.66163
1.65492
1.66719
1.68123
1.68213
1.66609
1.67299
1.67517
1.69214
1.66873
1.67023
1.66553
1.6741
1.66964
1.66186
1.65469
1.64532
1.62176
1.62335
1.63887
1.65232
1.65097
1.65474
1.66105
1.65121
1.64291
1.64647
1.65329
1.65049
1.65683
1.65924
1.65419
1.65518
1.6526
1.65895
1.67321
1.6614
1.6557
1.65094
1.64467
1.65466
1.66444
1.66579
1.67753
1.70579
1.7111
1.6731
1.68136
1.67299
1.64853
1.67777
1.65608
1.67048
1.66749
1.6337
1.63049
1.63626
1.64591
1.65094
1.63983
1.64833
1.64556
1.64442
1.64022
1.65153
1.66476
1.6437
1.64718
1.66174
1.66588
1.65886
1.64184
1.65301
1.65753
1.65371
1.6622
1.65224
1.64743
1.63999
1.64416
1.65831
1.65898
1.67438
1.65985
1.66376
1.66788
1.66448
1.66761
1.68039
1.67572
1.66646
1.66864
1.66821
1.66658
1.67304
1.6836
1.70131
1.70723
1.6795
1.6952
1.69074
1.69409
1.70196
1.72273
1.7285
1.73557
1.74612
1.74958
1.7445
1.74254
1.73853
1.75132
1.74979
1.74646
1.74385
1.73733
1.73317
1.72577
1.74509
1.74539
1.74325
1.72635
1.72979
1.72692
1.71479
1.72448
1.70321
1.71421
1.70987
1.71372
1.71682
1.71965
1.72756
1.72387
1.71241
1.70131
1.71611
1.69438
1.71008
1.70082
1.70074
1.69566
1.69985
1.69088
1.68516
1.69054
1.69075
1.69611
1.69426
1.70115
1.67616
1.6868
1.70507
1.70696
1.68795
1.6944
1.69149
1.70056
1.67889
1.66921
1.69939
1.70018
1.69308
1.689
1.68294
1.70812
1.70902
1.70903
1.69792
1.70121
1.69678
1.68517
1.7035
1.71215
1.70965
1.70511
1.7224
1.7061
1.70221
1.69764
1.69952
1.71223
1.70061
1.70769
1.70414
1.69884
1.68381
1.68346
1.68563
1.70806
1.69859
1.6985
1.70601
1.71637
1.70243
1.69741
1.68475
1.68656
1.69245
1.69691
1.69626
1.7027
1.68398
1.68508
1.68248
1.68067
1.67262
1.67756
1.67927
1.66745
1.66415
1.66046
1.65857
1.65255
1.65573
1.65238
1.63472
1.64994
1.63969
1.63068
1.62994
1.62968
1.62695
1.61907
1.62502
1.60964
1.62787
1.62776
1.63618
1.62944
1.65045
1.64596
1.64708
1.6622
1.6451
1.65654
1.66402
1.66406
1.67691
1.66182
1.67383
1.67439
1.67011
1.65622
1.6507
1.64943
1.65271
1.67811
1.66779
1.65655
1.65977
1.66142
1.6516
1.64927
1.65131
1.66061
1.66248
1.65642
1.65166
1.64752
1.64255
1.64136
1.64017
1.64892
1.65188
1.66301
1.65053
1.6727
1.6879
1.6871
1.69965
1.68891
1.66647
1.70369
1.71033
1.69505
1.66989
1.68275
1.6886
1.6745
1.68136
1.69866
1.68068
1.69575
1.68278
1.71124
1.69462
1.7083
1.71624
1.7007
1.68027
1.70299
1.68365
1.66952
1.66817
1.67098
1.68152
1.6786
1.68398
1.69496
1.69226
1.69608
1.69943
1.68883
1.68044
1.68122
1.68441
1.68782
1.68065
1.70889
1.6931
1.71288
1.71133
1.70699
1.71172
1.72193
1.71149
1.71506
1.70325
1.72704
1.72683
1.70753
1.72272
1.71721
1.72266
1.71918
1.72267
1.72671
1.74286
1.71686
1.71629
1.72147
1.72068
1.71068
1.71845
1.72624
1.71498
1.72408
1.69527
1.72041
1.72888
1.71742
1.70588
1.71691
1.72121
1.71985
1.74628
1.73146
1.72031
1.71626
1.71291
1.69601
1.68056
1.70845
1.69579
1.69841
1.68837
1.69465
1.68712
1.69521
1.70944
1.7265
1.74175
1.75812
1.73689
1.72717
1.72674
1.72546
1.73731
1.7602
1.74384
1.74385
1.7441
1.73967
1.72571
1.7274
1.72983
1.74574
1.75556
1.75407
1.75936
1.76621
1.75686
1.77143
1.76661
1.75289
1.7699
1.76342
1.74729
1.71798
1.70511
1.71312
1.71897
1.693
1.67957
1.70121
1.7097
1.70654
1.71071
1.71897
1.71692
1.69611
1.69628
1.70283
1.68967
1.70519
1.72177
1.7033
1.69744
1.71628
1.71239
1.69261
1.67593
1.68046
1.69542
1.72064
1.69255
1.69251
1.70557
1.6953
1.70583
1.69837
1.68858
1.66516
1.66813
1.67111
1.6605
1.68445
1.67167
1.65754
1.66363
1.67223
1.68175
1.66516
1.67375
1.68061
1.68234
1.66603
1.65066
1.64334
1.64587
1.64695
1.64569
1.65008
1.62757
1.61542
1.62695
1.63496
1.62557
1.64188
1.64438
1.64052
1.65495
1.63839
1.64595
1.65515
1.66349
1.66282
1.64237
1.66482
1.66703
1.6507
1.63666
1.65077
1.65876
1.6615
1.66184
1.68009
1.66677
1.68066
1.68002
1.69011
1.70125
1.70622
1.68562
1.69368
1.68397
1.68013
1.68771
1.68834
1.69141
1.70986
1.70597
1.69772
1.69466
1.67765
1.68834
1.69365
1.67885
1.67364
1.66852
1.67722
1.67229
1.6607
1.6503
1.65453
1.63598
1.62257
1.63919
1.62608
1.63208
1.64564
1.62196
1.64069
1.637
1.63195
1.62993
1.64638
1.64557
1.64054
1.64208
1.6306
1.63297
1.63648
1.64173
1.62819
1.61278
1.62228
1.62488
1.62723
1.63253
1.63592
1.63783
1.62804
1.63671
1.64085
1.65389
1.64454
1.65606
1.68581
1.67585
1.65856
1.64514
1.64083
1.63525
1.64752
1.65719
1.64231
1.65458
1.64678
1.64161
1.62718
1.63714
1.62489
1.6498
1.64384
1.64342
1.62617
1.63017
1.6282
1.64471
1.61621
1.61786
1.61065
1.58962
1.59563
1.60912
1.61999
1.62628
1.64
1.64599
1.6407
1.6352
1.61239
1.62127
1.63917
1.63202
1.62133
1.62102
1.61826
1.60031
1.60037
1.59584
1.58106
1.585
1.58806
1.60102
1.59573
1.6124
1.58971
1.59689
1.5906
1.5942
1.60898
1.59722
1.6186
1.60778
1.60417
1.5878
1.57968
1.58135
1.60258
1.60321
1.59574
1.60765
1.60659
1.6219
1.5997
1.61824
1.62702
1.62342
1.6119
1.61875
1.60317
1.62068
1.6242
1.61514
1.61325
1.63469
1.6327
1.64431
1.6329
1.62695
1.61738
1.6298
1.62911
1.62383
1.61263
1.6073
1.60417
1.60565
1.60614
1.61077
1.59708
1.58719
1.58843
1.60038
1.5958
1.61613
1.60334
1.5943
1.58938
1.59018
1.57945
1.60204
1.62518
1.62817
1.62077
1.61094
1.60275
1.58966
1.584
1.57902
1.58706
1.57229
1.56367
1.56188
1.57066
1.57132
1.58425
1.5723
1.56261
1.58044
1.57485
1.56829
1.56801
1.57717
1.57908
1.57969
1.59435
1.57898
1.60477
1.57882
1.57459
1.6062
1.6006
1.6104
1.61399
1.61714
1.62478
1.62273
1.61287
1.62597
1.62628
1.62485
1.61234
1.63588
1.61746
1.63056
1.61178
1.61112
1.6007
1.57609
1.5825
1.59323
1.58866
1.57708
1.58095
1.57781
1.57005
1.56317
1.57041
1.58907
1.58252
1.59088
1.59511
1.58559
1.57425
1.58174
1.5917
1.57669
1.57182
1.56385
1.56371
1.56329
1.56421
1.55509
1.56785
1.55335
1.54734
1.54589
1.56074
1.55422
1.56112
1.53844
1.55011
1.5625
1.55288
1.54436
1.53844
1.53898
1.54082
1.55494
1.55911
1.55405
1.56688
1.56516
1.56882
1.56997
1.58098
1.58439
1.58627
1.58105
1.56697
1.58891
1.60275
1.5976
1.60214
1.62201
1.62754
1.63017
1.60053
1.60483
1.59937
1.60577
1.60118
1.61053
1.58698
1.60629
1.60339
1.60586
1.59156
1.59973
1.61332
1.60686
1.59526
1.57816
1.58472
1.59615
1.57775
1.59487
1.58859
1.58628
1.58333
1.58108
1.58169
1.57385
1.56468
1.57836
1.57782
1.59527
1.57594
1.56262
1.57583
1.57556
1.58346
1.57503
1.58268
1.59042
1.59935
1.59377
1.60362
1.61305
1.59578
1.60225
1.60418
1.59844
1.58981
1.58845
1.59765
1.59504
1.59064
1.58963
1.58297
1.57279
1.59004
1.6042
1.61539
1.62397
1.61207
1.59628
1.59919
1.60368
1.58995
1.61888
1.59602
1.60269
1.59837
1.6111
1.61262
1.61769
1.60539
1.60878
1.59235
1.58844
1.58175
1.5956
1.58836
1.59101
1.58696
1.57829
1.58733
1.57082
1.55993
1.5724
1.58106
1.58666
1.56145
1.56405
1.5692
1.55724
1.55512
1.5846
1.58092
1.5699
1.56573
1.57219
1.5675
1.58534
1.58979
1.59265
1.60298
1.57695
1.58669
1.5851
1.60548
1.60509
1.61717
1.61213
1.62071
1.607
1.6096
1.61522
1.63028
1.60449
1.61443
1.61525
1.60717
1.60597
1.60481
1.59136
1.59733
1.60192
1.59917
1.60711
1.61408
1.61626
1.63545
1.63042
1.6269
1.62261
1.62344
1.58344
1.60607
1.60779
1.59115
1.5992
1.59399
1.61781
1.61267
1.59706
1.59568
1.61303
1.60365
1.60769
1.61676
1.62233
1.61074
1.61219
1.62148
1.61865
1.62464
1.61557
1.6352
1.62879
1.6474
1.63421
1.6415
1.63474
1.65129
1.63762
1.66596
1.66726
1.64865
1.64243
1.66628
1.67308
1.66871
1.67303
1.65994
1.66666
1.6597
1.67004
1.65902
1.65893
1.65199
1.64403
1.62598
1.65883
1.64191
1.63284
1.64716
1.64904
1.64865
1.64305
1.64997
1.64337
1.65256
1.66687
1.66474
1.6512
1.65962
1.65954
1.66004
1.65932
1.65548
1.65629
1.65
1.66507
1.63985
1.64095
1.64218
1.66028
1.67786
1.66749
1.67762
1.66478
1.65402
1.66602
1.68224
1.68017
1.67785
1.69485
1.68605
1.68177
1.6631
1.65318
1.66189
1.6617
1.67592
1.67629
1.69137
1.68508
1.70136
1.70136
1.69242
1.69439
1.69341
1.69272
1.67767
1.66963
1.65959
1.65916
1.65982
1.66161
1.66012
1.68399
1.67472
1.66482
1.67405
1.67833
1.68897
1.66053
1.66194
1.65265
1.65846
1.64392
1.65299
1.64848
1.64234
1.63403
1.64743
1.63277
1.64817
1.65291
1.66231
1.65424
1.64587
1.66285
1.66415
1.65319
1.64303
1.64789
1.64101
1.6229
1.63757
1.63737
1.64206
1.63009
1.61212
1.60178
1.60752
1.60644
1.60107
1.60999
1.61857
1.61679
1.5955
1.60646
1.59332
1.59428
1.59355
1.57862
1.60794
1.59955
1.60321
1.62501
1.63537
1.60886
1.61557
1.61134
1.61603
1.61113
1.61714
1.61233
1.61513
1.60963
1.6168
1.62214
1.63337
1.6181
1.61292
1.61731
1.62806
1.60976
1.59616
1.58029
1.58992
1.59257
1.6143
1.60325
1.59581
1.59525
1.59119
1.58357
1.5998
1.58288
1.57178
1.58401
1.57911
1.57784
1.6033
1.59815
1.58211
1.58674
1.58148
1.57833
1.56888
1.55842
1.56034
1.55163
1.53603
1.55251
1.56168
1.54534
1.55444
1.5434
1.55413
1.56094
1.56666
1.56088
1.54869
1.54014
1.56551
1.5686
1.56361
1.56314
1.57379
1.56918
1.5755
1.58054
1.57402
1.56256
1.55579
1.56325
1.55127
1.56334
1.54667
1.54915
1.56159
1.5689
1.55323
1.5562
1.5525
1.54907
1.55048
1.53401
1.54038
1.53391
1.52587
1.53125
1.53892
1.53108
1.53384
1.53136
1.54032
1.5462
1.5445
1.55512
1.57707
1.56425
1.5613
1.58379
1.56264
1.5764
1.57631
1.58286
1.57455
1.57422
1.58681
1.59473
1.60429
1.60831
1.61344
1.58928
1.59292
1.60593
1.60477
1.61998
1.61855
1.61265
1.62877
1.62291
1.60529
1.62379
1.63635
1.63363
1.63528
1.62557
1.60857
1.61106
1.59355
1.6128
1.61658
1.60332
1.59982
1.61559
1.61691
1.61863
1.62335
1.62981
1.625
1.62443
1.6278
1.63891
1.65418
1.63183
1.6291
1.63471
1.63263
1.62046
1.63626
1.6385
1.64191
1.65352
1.64399
1.63293
1.64798
1.65287
1.64428
1.63938
1.64235
1.63468
1.62314
1.63271
1.62615
1.63133
1.61526
1.61307
1.61763
1.61071
1.62065
1.62894
1.63724
1.61498
1.604
1.59788
1.58707
1.58268
1.59406
1.58742
1.5921
1.59306
1.60504
1.60153
1.59688
1.58848
1.6046
1.60815
1.61128
1.60711
1.59838
1.60729
1.58172
1.59779
1.59505
1.60577
1.593
1.60841
1.60618
1.6036
1.6082
1.59783
1.61306
1.60982
1.57538
1.58191
1.58648
1.5768
1.57035
1.55538
1.56243
1.5823
1.57444
1.56092
1.56611
1.56831
1.55432
1.56684
1.56346
1.54455
1.57142
1.57138
1.55928
1.56601
1.58394
1.57323
1.58895
1.59113
1.58352
1.59396
1.58133
1.60972
1.61058
1.61078
1.59867
1.60735
1.59876
1.60489
1.5968
1.59609
1.60491
1.60069
1.60791
1.61909
1.60884
1.61247
1.57979
1.56805
1.56748
1.56996
1.55603
1.56238
1.5831
1.5953
1.58809
1.57689
1.56868
1.59342
1.58125
1.57378
1.56697
1.56567
1.57946
1.5686
1.56951
1.56201
1.56468
1.57258
1.58451
1.57883
1.58935
1.58413
1.58577
1.56472
1.56524
1.56786
1.56669
1.56368
1.57049
1.57132
1.57382
1.57783
1.59425
1.60952
1.60087
1.59712
1.58748
1.57754
1.58911
1.60944
1.62069
1.58183
1.59645
1.61153
1.59795
1.58654
1.5836
1.58698
1.59335
1.60592
1.61454
1.60286
1.60837
1.61314
1.60613
1.60914
1.60706
1.61913
1.61972
1.61586
1.61473
1.61622
1.61459
1.61569
1.62408
1.6248
1.60864
1.61022
1.60433
1.62014
1.62904
1.64097
1.66016
1.66497
1.63659
1.67146
1.67907
1.65317
1.65346
1.66729
1.66382
1.66245
1.67756
1.68522
1.67883
1.67492
1.666
1.67155
1.6861
1.66721
1.65482
1.65195
1.67576
1.66851
1.6841
1.68486
1.67425
1.66505
1.66727
1.66817
1.65478
1.64663
1.66316
1.67445
1.6605
1.64926
1.65773
1.66048
1.65067
1.63318
1.63796
1.63397
1.63456
1.63438
1.63822
1.6403
1.64365
1.6364
1.63489
1.63459
1.64132
1.62469
1.63743
1.63162
1.61012
1.60229
1.5973
1.60031
1.60983
1.61288
1.62117
1.61614
1.62717
1.62369
1.60979
1.60947
1.61431
1.60822
1.59041
1.60515
1.6021
1.60471
1.59458
1.59124
1.60014
1.60178
1.59818
1.61301
1.61481
1.5927
1.59797
1.60172
1.60029
1.60826
1.6079
1.61916
1.63025
1.62997
1.62969
1.6048
1.59478
1.59415
1.6012
1.59919
1.60923
1.61855
1.59507
1.60223
1.60064
1.59829
1.60318
1.60529
1.59411
1.61139
1.58759
1.59688
1.58789
1.56579
1.59574
1.58003
1.5716
1.58158
1.57693
1.5735
1.56871
1.57691
1.56466
1.56133
1.56384
1.54487
1.53813
1.53931
1.55028
1.54658
1.5458
1.54045
1.54844
1.55085
1.54709
1.54514
1.5365
1.53879
1.53276
1.53392
1.54574
1.53708
1.54893
1.55841
1.55453
1.53674
1.54471
1.54163
1.54437
1.53611
1.54219
1.53162
1.53325
1.53329
1.51884
1.52615
1.53087
1.53484
1.52514
1.51561
1.53083
1.52224
1.53068
1.52605
1.52332
1.51908
1.53407
1.53516
1.52145
1.51726
1.51691
1.52069
1.49514
1.50106
1.501
1.51891
1.53511
1.538
1.52618
1.51496
1.52544
1.53543
1.53412
1.53264
1.53506
1.54465
1.53408
1.54941
1.55035
1.54597
1.54951
1.55343
1.53418
1.53445
1.55188
1.55029
1.53443
1.55238
1.55773
1.55881
1.54093
1.52731
1.5472
1.54975
1.53917
1.54182
1.53346
1.54925
1.54302
1.55135
1.54618
1.54358
1.53527
1.52233
1.52423
1.54748
1.53826
1.54461
1.5405
1.54051
1.55033
1.5395
1.51914
1.53311
1.5363
1.52802
1.543
1.53694
1.52628
1.54491
1.56197
1.55358
1.55265
1.53801
1.54402
1.5482
1.55365
1.55265
1.53509
1.56267
1.55713
1.55391
1.55246
1.56773
1.58805
1.56948
1.56307
1.57176
1.55688
1.56702
1.56157
1.56812
1.58872
1.57788
1.57345
1.58007
1.5775
1.58039
1.57554
1.57213
1.57118
1.56499
1.58251
1.5788
1.57934
1.58133
1.57794
1.57517
1.57847
1.57914
1.58433
1.5742
1.58389
1.58365
1.58413
1.57502
1.57139
1.57923
1.57503
1.57097
1.5882
1.58192
1.59065
1.58884
1.58281
1.57566
1.58855
1.58197
1.56231
1.56011
1.56003
1.55845
1.57457
1.56393
1.56667
1.58398
1.56153
1.57107
1.55506
1.53933
1.54653
1.5642
1.56256
1.55061
1.5566
1.55202
1.54291
1.55277
1.55173
1.56862
1.57002
1.5677
1.5559
1.57126
1.58021
1.57141
1.56551
1.57294
1.55942
1.5858
1.58315
1.57434
1.59046
1.58074
1.56829
1.57485
1.57439
1.56064
1.56517
1.57102
1.57034
1.57172
1.57966
1.57535
1.57518
1.57235
1.55179
1.566
1.56444
1.55878
1.54909
1.55941
1.54731
1.55749
1.54467
1.52985
1.53126
1.55201
1.56634
1.58612
1.58328
1.58731
1.58803
1.57717
1.57408
1.55638
1.57614
1.59012
1.58037
1.58309
1.57183
1.57196
1.58244
1.57885
1.5843
1.57636
1.59454
1.59885
1.6006
1.59334
1.59253
1.59411
1.58863
1.57808
1.57581
1.59192
1.59097
1.58957
1.56995
1.56317
1.57795
1.58527
1.59454
1.58926
1.60357
1.60221
1.60608
1.61164
1.60387
1.60067
1.57915
1.58787
1.59579
1.57882
1.58778
1.58306
1.59104
1.60184
1.59989
1.60217
1.59844
1.60478
1.62644
1.63593
1.61257
1.61486
1.60652
1.62378
1.6163
1.62743
1.6334
1.61736
1.61629
1.62256
1.62862
1.61883
1.64289
1.62167
1.60745
1.62884
1.62679
1.64708
1.63399
1.64171
1.64609
1.64144
1.65277
1.64927
1.65116
1.64245
1.65772
1.66341
1.67437
1.67712
1.66682
1.66849
1.6725
1.67334
1.64573
1.66173
1.63453
1.63569
1.64407
1.6526
1.65265
1.65573
1.6498
1.64238
1.64299
1.66415
1.68246
1.66937
1.66002
1.6427
1.64009
1.6587
1.67724
1.65984
1.6587
1.65023
1.65819
1.64801
1.65124
1.65548
1.6662
1.68118
1.67444
1.676
1.69728
1.68784
1.69038
1.66774
1.65195
1.65415
1.64821
1.65299
1.66014
1.67349
1.65895
1.68082
1.66454
1.67787
1.67957
1.66459
1.67055
1.66441
1.64429
1.63205
1.65052
1.63368
1.63387
1.64236
1.64441
1.62879
1.62149
1.63298
1.6495
1.66003
1.6474
1.64669
1.65705
1.67285
1.67312
1.67933
1.69015
1.68726
1.68154
1.69566
1.70454
1.66896
1.68291
1.6885
1.70124
1.69136
1.68221
1.69087
1.68989
1.68606
1.68857
1.67894
1.67171
1.66146
1.65686
1.65965
1.65557
1.6559
1.66723
1.66136
1.67067
1.66099
1.65698
1.66955
1.65173
1.64422
1.64048
1.64345
1.66281
1.65006
1.63741
1.64196
1.64838
1.65107
1.65004
1.6566
1.65197
1.6557
1.65422
1.6648
1.66345
1.66244
1.66909
1.67632
1.68241
1.66809
1.66649
1.66786
1.66042
1.67618
1.67931
1.67319
1.67753
1.66979
1.67254
1.68485
1.68274
1.681
1.67708
1.6894
1.69997
1.70023
1.69106
1.66532
1.67819
1.66702
1.66995
1.66495
1.65974
1.6644
1.65677
1.66004
1.64042
1.65505
1.65179
1.65103
1.66107
1.64927
1.61939
1.59385
1.61369
1.60911
1.60738
1.60861
1.6131
1.62672
1.60855
1.6273
1.616
1.61517
1.62626
1.60506
1.6224
1.61228
1.61083
1.60128
1.61459
1.60031
1.61018
1.61213
1.60151
1.58643
1.59397
1.61789
1.59958
1.59
1.59088
1.57776
1.59137
1.59538
1.61131
1.61075
1.61458
1.6227
1.6087
1.60347
1.59308
1.59661
1.58437
1.57763
1.58898
1.60222
1.62284
1.62867
1.61702
1.60612
1.60191
1.61897
1.61551
1.60835
1.62069
1.61656
1.61504
1.62501
1.63373
1.62934
1.63291
1.63525
1.63435
1.60336
1.61626
1.61296
1.6108
1.61246
1.6256
1.61698
1.6149
1.61788
1.61474
1.63283
1.62503
1.62403
1.61287
1.60602
1.60352
1.61328
1.60856
1.63168
1.63792
1.62115
1.61366
1.60366
1.59817
1.60961
1.60124
1.59867
1.61421
1.60007
1.62425
1.61714
1.64059
1.60408
1.61226
1.61793
1.61332
1.59956
1.58803
1.60519
1.61144
1.60275
1.60304
1.6339
1.62503
1.63148
1.63313
1.64113
1.64585
1.63487
1.62849
1.62442
1.62542
1.62306
1.62567
1.62819
1.64486
1.64778
1.65356
1.64758
1.64194
1.63592
1.62809
1.62381
1.61894
1.63447
1.63823
1.62217
1.63613
1.61988
1.64016
1.64096
1.64436
1.63126
1.64473
1.64212
1.64591
1.62858
1.61754
1.61837
1.62125
1.63602
1.63123
1.62145
1.62353
1.61091
1.60457
1.59679
1.61047
1.61137
1.60944
1.60726
1.60422
1.62098
1.64391
1.6327
1.63435
1.645
1.62003
1.63252
1.62807
1.60919
1.6264
1.6422
1.6199
1.61775
1.60622
1.60568
1.60983
1.61368
1.60354
1.60165
1.58381
1.58777
1.58685
1.58057
1.57294
1.57379
1.5894
1.57489
1.57656
1.59085
1.60159
1.59964
1.60659
1.58995
1.60536
1.60775
1.61305
1.611
1.61313
1.59465
1.59183
1.60266
1.61472
1.61668
1.61321
1.60579
1.59704
1.58993
1.60843
1.60838
1.59494
1.58758
1.61286
1.6065
1.5901
1.59278
1.59204
1.59125
1.59207
1.5664
1.57158
1.57204
1.57088
1.57893
1.57375
1.57932
1.58642
1.58898
1.58332
1.57166
1.5587
1.57527
1.56821
1.57751
1.58031
1.57281
1.57446
1.57504
1.54805
1.57135
1.57234
1.57575
1.56852
1.56946
1.57022
1.55331
1.55668
1.55859
1.55071
1.56235
1.55686
1.5516
1.5723
1.56555
1.57035
1.57406
1.57773
1.58908
1.59767
1.59421
1.59444
1.60715
1.60715
1.58608
1.60934
1.59759
1.6003
1.60464
1.5969
1.59639
1.58199
1.58216
1.59563
1.59856
1.59341
1.61255
1.60076
1.59774
1.58911
1.57593
1.5931
1.58295
1.596
1.60002
1.59521
1.60848
1.59799
1.59867
1.59233
1.57935
1.57729
1.58973
1.58778
1.60659
1.59441
1.59521
1.59591
1.59128
1.59927
1.60004
1.61568
1.62542
1.62883
1.61688
1.6078
1.59839
1.62326
1.61114
1.60605
1.60755
1.61973
1.63133
1.62013
1.62638
1.61922
1.62245
1.64345
1.64819
1.64925
1.64246
1.64749
1.6424
1.65278
1.66181
1.64928
1.66441
1.69169
1.70266
1.72118
1.71492
1.71416
1.70596
1.68937
1.69431
1.7037
1.69125
1.70254
1.69459
1.69489
1.69765
1.71415
1.71516
1.71514
1.71056
1.70202
1.69662
1.69604
1.68654
1.68475
1.67007
1.67454
1.66844
1.68774
1.67671
1.67266
1.66594
1.68186
1.68141
1.6704
1.68004
1.68138
1.68832
1.66051
1.68221
1.6977
1.70417
1.70804
1.71282
1.71686
1.71631
1.70269
1.70654
1.6969
1.6776
1.6897
1.69825
1.70313
1.70591
1.71027
1.70337
1.71898
1.71158
1.69844
1.71745
1.70219
1.68047
1.70247
1.70421
1.69552
1.69647
1.68868
1.67879
1.67576
1.68471
1.69699
1.68685
1.67802
1.69253
1.6869
1.69356
1.6796
1.68222
1.69884
1.70239
1.68461
1.68976
1.67845
1.6763
1.68555
1.67063
1.68475
1.67347
1.67336
1.69255
1.69517
1.69369
1.70161
1.69631
1.68649
1.68879
1.70121
1.71615
1.71921
1.72278
1.73016
1.74049
1.72921
1.71368
1.71355
1.71802
1.72259
1.731
1.71521
1.71945
1.70142
1.69636
1.69309
1.72488
1.71776
1.71648
1.70657
1.71528
1.71219
1.71678
1.713
1.73097
1.72589
1.7196
1.72585
1.74095
1.73406
1.73197
1.74554
1.73224
1.74476
1.74038
1.73081
1.73168
1.73211
1.72458
1.72117
1.71533
1.70826
1.70877
1.71954
1.72763
1.73714
1.75686
1.75835
1.7579
1.75807
1.7448
1.75972
1.75712
1.74968
1.74552
1.75154
1.73609
1.71497
1.70809
1.73396
1.73952
1.74519
1.74641
1.75393
1.75804
1.76625
1.76734
1.77569
1.77046
1.78445
1.76963
1.76681
1.76774
1.76969
1.76369
1.75935
1.7563
1.75845
1.75521
1.75965
1.75753
1.7657
1.77037
1.7759
1.78918
1.78688
1.8113
1.80445
1.78411
1.78694
1.79948
1.80024
1.79844
1.79864
1.80297
1.78106
1.7734
1.78179
1.77128
1.76868
1.79076
1.7868
1.77973
1.7953
1.77581
1.76772
1.7862
1.78129
1.77525
1.78155
1.77548
1.76797
1.76091
1.77017
1.79006
1.79595
1.79448
1.79243
1.7847
1.79518
1.77589
1.77412
1.78871
1.77446
1.76663
1.77365
1.77645
1.77901
1.78003
1.76557
1.76179
1.75556
1.77347
1.77576
1.76019
1.76138
1.76908
1.76484
1.76186
1.76617
1.76837
1.76498
1.77254
1.76553
1.77006
1.76828
1.75079
1.75831
1.78224
1.77824
1.76564
1.75856
1.74214
1.74791
1.75174
1.74204
1.73733
1.74012
1.74295
1.73415
1.72273
1.71956
1.7364
1.73582
1.74577
1.72737
1.71219
1.69163
1.68901
1.69967
1.71021
1.71212
1.72184
1.72546
1.7339
1.72369
1.71695
1.70707
1.70316
1.72426
1.73308
1.7301
1.73388
1.74237
1.71898
1.71365
1.7134
1.72234
1.7314
1.74851
1.72997
1.73309
1.73872
1.71829
1.71951
1.72504
1.71994
1.74699
1.73448
1.71258
1.70988
1.72465
1.72946
1.72785
1.71868
1.71886
1.70355
1.71462
1.70198
1.7036
1.70085
1.68668
1.69049
1.68803
1.70489
1.68217
1.67475
1.67508
1.68764
1.69289
1.68278
1.68637
1.65453
1.66674
1.67761
1.69338
1.692
1.6908
1.67234
1.6759
1.69098
1.66514
1.68163
1.66225
1.67273
1.69479
1.67185
1.69595
1.68669
1.71454
1.71284
1.70707
1.70113
1.69099
1.70606
1.68944
1.68475
1.70613
1.7005
1.69167
1.70064
1.68464
1.70054
1.70839
1.67036
1.66019
1.66904
1.65324
1.67199
1.68696
1.66745
1.68508
1.70036
1.67984
1.66866
1.67724
1.67874
1.68958
1.70007
1.6971
1.7005
1.72129
1.71395
1.70235
1.72267
1.72244
1.73417
1.73467
1.72684
1.71884
1.71498
1.71486
1.73268
1.72097
1.72411
1.72132
1.73874
1.72966
1.74851
1.74199
1.73639
1.73928
1.72828
1.72674
1.73607
1.73982
1.74317
1.74941
1.72229
1.73896
1.71933
1.71812
1.73355
1.7342
1.72144
1.73037
1.72737
1.74791
1.7496
1.76447
1.76861
1.77608
1.78134
1.76744
1.76353
1.77458
1.75843
1.79144
1.79537
1.77466
1.7817
1.75714
1.76573
1.76133
1.7539
1.74397
1.74496
1.76317
1.75502
1.75447
1.75781
1.74206
1.74191
1.74017
1.76119
1.74936
1.75487
1.77309
1.75212
1.76613
1.74793
1.73977
1.73171
1.75044
1.75472
1.74942
1.75598
1.74908
1.73946
1.745
1.7417
1.74726
1.71819
1.70867
1.73212
1.73708
1.72733
1.70681
1.72327
1.73799
1.71461
1.71488
1.71881
1.72563
1.71369
1.69413
1.69872
1.69672
1.68202
1.68908
1.68286
1.67946
1.68132
1.66129
1.66528
1.6585
1.67113
1.66668
1.67046
1.67353
1.68225
1.68234
1.67778
1.6802
1.67849
1.66788
1.66269
1.63521
1.65091
1.66344
1.66484
1.66088
1.64024
1.65665
1.66562
1.67237
1.66908
1.7093
1.69693
1.68867
1.70469
1.71873
1.71406
1.71619
1.69803
1.68297
1.68558
1.68114
1.69455
1.68469
1.68357
1.69535
1.71655
1.69909
1.71059
1.70216
1.71986
1.72658
1.71288
1.70566
1.68831
1.68694
1.6818
1.69468
1.7093
1.68186
1.68706
1.66978
1.64021
1.64385
1.63048
1.65071
1.65112
1.64907
1.65119
1.66593
1.65848
1.66102
1.65525
1.64789
1.65099
1.6839
1.67338
1.64323
1.65245
1.66966
1.67611
1.68744
1.69116
1.68009
1.67711
1.6983
1.67501
1.69232
1.68587
1.67599
1.6743
1.67722
1.67416
1.70188
1.69605
1.69277
1.68335
1.68474
1.67551
1.67944
1.6591
1.67495
1.66322
1.65526
1.65599
1.64723
1.67426
1.68046
1.68364
1.67413
1.65937
1.65422
1.65999
1.65913
1.65337
1.64005
1.64554
1.63963
1.64384
1.63213
1.63089
1.63153
1.62533
1.63976
1.61124
1.61664
1.60797
1.61794
1.63293
1.617
1.62284
1.6318
1.64118
1.6423
1.63416
1.64025
1.63322
1.65277
1.63842
1.62235
1.66129
1.65196
1.65738
1.64774
1.64861
1.64694
1.62982
1.64826
1.64124
1.64852
1.65252
1.63838
1.65758
1.65345
1.65648
1.67009
1.66661
1.65342
1.64303
1.65577
1.64906
1.63358
1.64436
1.64688
1.66697
1.66643
1.66053
1.66078
1.65372
1.65536
1.67461
1.6569
1.66643
1.65088
1.64663
1.65708
1.65824
1.67397
1.6753
1.66794
1.66415
1.67326
1.67945
1.67837
1.65976
1.64784
1.63264
1.64662
1.65065
1.67459
1.67079
1.66198
1.65974
1.64653
1.64178
1.64669
1.65214
1.66828
1.65525
1.66645
1.65362
1.66198
1.65162
1.65337
1.6549
1.65607
1.6608
1.64596
1.65398
1.65691
1.67872
1.67441
1.66698
1.65106
1.66752
1.66996
1.66155
1.66244
1.66314
1.65929
1.67526
1.6834
1.67182
1.65847
1.63559
1.64768
1.64832
1.6558
1.64867
1.64964
1.67085
1.66605
1.66878
1.65783
1.6552
1.68525
1.65958
1.66492
1.66164
1.65166
1.64545
1.65107
1.63528
1.63749
1.63268
1.64571
1.64815
1.6265
1.63624
1.63919
1.65105
1.63105
1.6175
1.61859
1.62567
1.61754
1.63234
1.63214
1.63591
1.63866
1.62717
1.63345
1.63083
1.62605
1.63686
1.62562
1.63328
1.62449
1.62119
1.61427
1.62546
1.62807
1.63202
1.62904
1.6339
1.63796
1.62688
1.64267
1.63384
1.64786
1.62953
1.63592
1.62653
1.62672
1.61528
1.62778
1.62935
1.6252
1.63098
1.62948
1.613
1.62059
1.62023
1.62795
1.62038
1.62137
1.62927
1.61109
1.62746
1.6232
1.64103
1.63268
1.63791
1.63339
1.6183
1.6414
1.62422
1.65201
1.62912
1.62284
1.59822
1.59745
1.59205
1.60179
1.59266
1.61326
1.62179
1.63191
1.62659
1.62229
1.61319
1.61701
1.60977
1.60241
1.60006
1.60067
1.58589
1.58634
1.58251
1.58323
1.59881
1.60483
1.59848
1.58806
1.59418
1.61637
1.62087
1.6067
1.60712
1.59873
1.60038
1.62346
1.62649
1.63314
1.63334
1.62324
1.63767
1.62767
1.62623
1.62095
1.62674
1.61967
1.60656
1.59462
1.58589
1.60867
1.61571
1.6123
1.61248
1.60144
1.59473
1.60001
1.59278
1.58823
1.57515
1.57066
1.57599
1.57193
1.55566
1.55229
1.55902
1.55676
1.57049
1.58665
1.57643
1.57183
1.55237
1.54092
1.53978
1.55723
1.55161
1.55429
1.54284
1.55444
1.5526
1.55088
1.53559
1.53376
1.54723
1.52733
1.51768
1.51562
1.5421
1.53873
1.52852
1.51813
1.52399
1.52051
1.51192
1.50991
1.52213
1.5119
1.50692
1.50919
1.50576
1.51094
1.50713
1.50361
1.51362
1.51727
1.52085
1.52162
1.51925
1.53077
1.52702
1.51797
1.52471
1.50433
1.51181
1.51955
1.501
1.4985
1.492
1.50747
1.50278
1.50176
1.516
1.51203
1.51422
1.52112
1.53403
1.53058
1.5299
1.54095
1.53723
1.53959
1.53323
1.53378
1.53061
1.5269
1.53848
1.52211
1.53859
1.53861
1.53907
1.53548
1.5441
1.55035
1.55748
1.55413
1.55053
1.5514
1.56734
1.56953
1.56254
1.5602
1.55672
1.54699
1.54385
1.56173
1.57484
1.56155
1.57101
1.55948
1.56913
1.56777
1.56405
1.58347
1.57784
1.56315
1.57114
1.56204
1.55605
1.57824
1.57171
1.56539
1.57591
1.57904
1.57949
1.5642
1.56421
1.57414
1.57562
1.57666
1.55103
1.56693
1.57732
1.57379
1.59263
1.57777
1.56537
1.56368
1.58785
1.5844
1.56595
1.58472
1.56794
1.5878
1.58639
1.57852
1.56254
1.56644
1.56963
1.57737
1.55969
1.54485
1.55146
1.56218
1.55516
1.55828
1.55632
1.5458
1.54649
1.54505
1.5355
1.54536
1.54777
1.53841
1.52694
1.52638
1.53309
1.52733
1.52954
1.5417
1.5492
1.56142
1.55966
1.52638
1.52302
1.52517
1.53764
1.52978
1.51769
1.53536
1.52002
1.52553
1.51779
1.52632
1.53623
1.54068
1.56784
1.5599
1.57018
1.58248
1.56939
1.57387
1.58057
1.58773
1.57444
1.5676
1.57466
1.57689
1.59092
1.57878
1.57984
1.57826
1.57469
1.55772
1.57107
1.55209
1.58386
1.57111
1.57568
1.57334
1.5715
1.56408
1.56368
1.56463
1.56423
1.55423
1.54313
1.55805
1.54912
1.54056
1.54157
1.54214
1.54112
1.54637
1.53855
1.53862
1.53281
1.53648
1.54093
1.53334
1.53166
1.53012
1.53877
1.54295
1.53385
1.53654
1.56301
1.55867
1.55438
1.57944
1.57364
1.58369
1.57525
1.58848
1.59756
1.57614
1.57223
1.58128
1.58233
1.57052
1.57681
1.58636
1.56771
1.57828
1.56797
1.56369
1.54777
1.56612
1.5765
1.5522
1.55689
1.55482
1.54036
1.54646
1.54512
1.54683
1.55419
1.57051
1.57499
1.58813
1.59339
1.59271
1.5834
1.58939
1.59164
1.57403
1.58212
1.57434
1.58845
1.59295
1.58013
1.59043
1.59407
1.59249
1.59341
1.58491
1.59622
1.5807
1.59228
1.60232
1.58387
1.60574
1.60841
1.60189
1.60913
1.59933
1.57923
1.58075
1.56714
1.56874
1.57021
1.57775
1.55876
1.5591
1.55554
1.57002
1.56582
1.55253
1.55167
1.55659
1.56845
1.55787
1.55568
1.55673
1.54625
1.5426
1.54442
1.53287
1.53222
1.53415
1.53014
1.54144
1.55035
1.55156
1.5612
1.54937
1.56282
1.5529
1.56105
1.55288
1.5611
1.5522
1.54934
1.53544
1.55827
1.57309
1.5615
1.57232
1.55596
1.55584
1.57483
1.56465
1.57926
1.58638
1.60805
1.60396
1.61168
1.61597
1.62231
1.62356
1.61058
1.57848
1.58189
1.59192
1.58998
1.57743
1.59697
1.59169
1.59875
1.61155
1.60795
1.61815
1.61288
1.61953
1.61673
1.63041
1.6294
1.65346
1.66011
1.64546
1.65595
1.63748
1.62661
1.61932
1.62551
1.63883
1.62532
1.6253
1.62527
1.62594
1.60565
1.60041
1.60466
1.57928
1.59804
1.58674
1.57612
1.57852
1.56775
1.57403
1.57231
1.58105
1.57259
1.58369
1.58881
1.59786
1.59891
1.6089
1.60423
1.60453
1.60434
1.58997
1.60951
1.60758
1.57647
1.58132
1.59115
1.59074
1.58353
1.58635
1.57968
1.59036
1.5829
1.56872
1.57159
1.57108
1.57357
1.57207
1.5653
1.56654
1.55525
1.55089
1.57436
1.56537
1.56468
1.58475
1.56846
1.56476
1.56077
1.55208
1.56302
1.56013
1.55989
1.56864
1.59065
1.57914
1.58327
1.58082
1.57909
1.5864
1.60001
1.59408
1.60048
1.59625
1.59775
1.59994
1.60761
1.603
1.59878
1.60736
1.60504
1.60412
1.57676
1.59148
1.5977
1.57989
1.57987
1.61064
1.62049
1.63047
1.64526
1.62524
1.62309
1.60909
1.6024
1.59266
1.61225
1.6006
1.59913
1.58669
1.58519
1.5881
1.59124
1.59982
1.60897
1.60992
1.61364
1.60906
1.60667
1.59474
1.59779
1.60871
1.60229
1.62316
1.61068
1.60327
1.6295
1.61425
1.59393
1.59686
1.60466
1.60834
1.58649
1.59599
1.60371
1.61224
1.5936
1.61459
1.61681
1.61107
1.61679
1.60919
1.59429
1.60604
1.60963
1.6078
1.60561
1.59793
1.6098
1.61973
1.62563
1.63572
1.62908
1.62921
1.63046
1.64571
1.64047
1.64549
1.64371
1.63868
1.6651
1.6568
1.66477
1.67419
1.66444
1.65537
1.65404
1.66467
1.66283
1.68439
1.68393
1.67256
1.67656
1.6756
1.66507
1.65745
1.66175
1.64838
1.65551
1.66427
1.67756
1.6836
1.67182
1.65983
1.66264
1.66527
1.66004
1.67194
1.671
1.68527
1.68814
1.69121
1.6875
1.70397
1.69999
1.69955
1.67437
1.68866
1.69603
1.69433
1.68871
1.66192
1.6738
1.67799
1.68505
1.69549
1.7016
1.7082
1.6931
1.699
1.71322
1.72909
1.72795
1.70626
1.71188
1.7113
1.70477
1.70804
1.69352
1.72031
1.718
1.70808
1.7207
1.70812
1.71625
1.70562
1.71223
1.71897
1.715
1.7026
1.70047
1.70628
1.71461
1.713
1.72864
1.73435
1.73765
1.74296
1.72205
1.72002
1.7469
1.74421
1.73608
1.73702
1.73013
1.72496
1.72366
1.7236
1.71517
1.697
1.70621
1.71265
1.71665
1.71923
1.72388
1.71091
1.69663
1.71796
1.70387
1.70703
1.68613
1.6939
1.69713
1.6944
1.68431
1.68801
1.69906
1.69124
1.68791
1.67264
1.67119
1.65778
1.66175
1.66689
1.65598
1.64495
1.66035
1.67053
1.65126
1.65454
1.64737
1.65846
1.65317
1.65226
1.64867
1.66554
1.66569
1.6733
1.68141
1.67707
1.68456
1.67261
1.67867
1.67949
1.67646
1.65677
1.65128
1.63916
1.63936
1.62889
1.64731
1.64463
1.62919
1.64026
1.63975
1.65245
1.6529
1.64205
1.6462
1.65084
1.62538
1.63077
1.62904
1.60772
1.61305
1.6124
1.6188
1.62605
1.62217
1.63904
1.61771
1.61832
1.61618
1.61249
1.62876
1.63155
1.63176
1.63876
1.65257
1.65264
1.64994
1.64764
1.66611
1.65406
1.6562
1.66336
1.64715
1.65994
1.67938
1.67096
1.69014
1.68687
1.6831
1.68281
1.67457
1.6511
1.65557
1.68616
1.69408
1.69645
1.68965
1.67639
1.68552
1.67297
1.68115
1.67928
1.66953
1.68184
1.67146
1.66795
1.64512
1.66267
1.65762
1.6487
1.65358
1.65976
1.64377
1.65598
1.65396
1.66073
1.6601
1.6563
1.65494
1.6565
1.64849
1.64018
1.63558
1.63908
1.6575
1.63492
1.64936
1.6452
1.65693
1.64245
1.62452
1.62128
1.63379
1.64626
1.63899
1.6447
1.65086
1.64935
1.65115
1.61025
1.62781
1.64661
1.6344
1.64872
1.64623
1.67154
1.6637
1.67616
1.68465
1.67446
1.6766
1.66273
1.68247
1.6817
1.69683
1.67334
1.68143
1.68054
1.67622
1.67708
1.68232
1.68268
1.67568
1.67664
1.67904
1.6767
1.68085
1.68293
1.68011
1.68647
1.66817
1.68251
1.67397
1.68039
1.65643
1.67267
1.66786
1.67131
1.66022
1.67104
1.65484
1.64587
1.65969
1.6635
1.66396
1.66316
1.64924
1.6475
1.66449
1.67731
1.69019
1.68717
1.68615
1.69337
1.68521
1.6808
1.68686
1.6842
1.67886
1.67544
1.68168
1.66768
1.68086
1.66373
1.66957
1.68196
1.66975
1.69371
1.68832
1.67471
1.67868
1.68223
1.65765
1.66295
1.6829
1.68326
1.66797
1.68449
1.68891
1.67135
1.66752
1.68376
1.68119
1.68238
1.68804
1.69459
1.69797
1.68563
1.68951
1.67576
1.67866
1.69352
1.70654
1.70182
1.6956
1.68469
1.688
1.68212
1.6886
1.69111
1.68743
1.67997
1.68501
1.666
1.68339
1.6756
1.67675
1.68097
1.67322
1.67722
1.6736
1.67593
1.64695
1.6452
1.63803
1.64844
1.6438
1.64065
1.62444
1.61863
1.61951
1.62093
1.62943
1.62649
1.61798
1.61608
1.60878
1.63521
1.6267
1.64934
1.63394
1.62952
1.62859
1.6353
1.61552
1.61138
1.60788
1.61586
1.60818
1.61106
1.61967
1.62559
1.64468
1.63742
1.66525
1.66872
1.68021
1.6712
1.69403
1.68012
1.69771
1.68611
1.6734
1.69143
1.68669
1.68482
1.69168
1.69196
1.70368
1.70113
1.70124
1.69875
1.68902
1.70019
1.69616
1.69078
1.70196
1.72019
1.69614
1.72087
1.7045
1.70314
1.6953
1.70506
1.69291
1.70194
1.69359
1.72384
1.72526
1.71218
1.7175
1.72305
1.72048
1.72536
1.71669
1.72486
1.72398
1.74179
1.73729
1.73921
1.73341
1.75117
1.74601
1.75548
1.7535
1.72764
1.70597
1.72888
1.74306
1.72736
1.75597
1.74054
1.74477
1.74903
1.75648
1.76964
1.76503
1.77187
1.77852
1.77396
1.78625
1.79205
1.79804
1.81766
1.80955
1.84005
1.8218
1.83001
1.84204
1.83515
1.82313
1.82386
1.80832
1.82273
1.83037
1.82688
1.81736
1.81594
1.81574
1.8066
1.80863
1.79703
1.80667
1.81352
1.81962
1.79916
1.81524
1.80506
1.79301
1.76991
1.78249
1.79096
1.77414
1.76604
1.76677
1.77723
1.78555
1.78165
1.77718
1.77946
1.7623
1.74873
1.76517
1.77598
1.76313
1.76432
1.79518
1.78068
1.78527
1.77119
1.78354
1.78872
1.78066
1.76702
1.77653
1.77901
1.79023
1.79627
1.79911
1.79584
1.77299
1.77539
1.76933
1.7822
1.80724
1.79108
1.78621
1.78351
1.78581
1.76423
1.74692
1.76559
1.76743
1.77154
1.78638
1.79589
1.79618
1.80045
1.80623
1.79929
1.79546
1.79071
1.76693
1.78822
1.80031
1.80025
1.80999
1.81
1.82418
1.80533
1.80566
1.8051
1.81249
1.80606
1.79749
1.79867
1.81228
1.79239
1.79636
1.79036
1.77199
1.78162
1.79115
1.81909
1.803
1.79154
1.78822
1.7838
1.78285
1.79381
1.77728
1.76786
1.7859
1.77967
1.77447
1.7693
1.76588
1.76039
1.78512
1.78614
1.79783
1.78925
1.77363
1.77858
1.77248
1.77406
1.75233
1.76798
1.77799
1.78977
1.79483
1.79564
1.78708
1.79281
1.79259
1.78081
1.77997
1.76962
1.74391
1.74601
1.7273
1.74425
1.76136
1.76754
1.76754
1.76293
1.7631
1.77771
1.77494
1.77679
1.7743
1.77413
1.77169
1.76176
1.76739
1.74694
1.73953
1.74456
1.74278
1.74769
1.73293
1.73156
1.73883
1.71617
1.68959
1.71209
1.71379
1.72902
1.72078
1.72762
1.73944
1.73389
1.71185
1.71953
1.71996
1.7075
1.71733
1.71786
1.7061
1.7007
1.70613
1.71309
1.68039
1.69245
1.67891
1.68921
1.6963
1.69716
1.68819
1.69728
1.68644
1.70627
1.70461
1.7179
1.69604
1.69328
1.69624
1.69865
1.69876
1.7077
1.6873
1.7117
1.71299
1.71328
1.7101
1.71482
1.70629
1.70744
1.72209
1.70864
1.68615
1.69392
1.7084
1.69845
1.71924
1.71982
1.73341
1.74808
1.73471
1.73183
1.75827
1.76196
1.76087
1.73697
1.73336
1.74175
1.73304
1.73157
1.72131
1.70492
1.70845
1.71354
1.71801
1.7024
1.72381
1.72034
1.73591
1.75139
1.73519
1.72642
1.72686
1.72452
1.72031
1.71651
1.71896
1.71097
1.70558
1.70942
1.69821
1.69212
1.69043
1.71032
1.69681
1.71202
1.71983
1.71747
1.73128
1.74561
1.73975
1.7368
1.73931
1.75871
1.75427
1.75054
1.75433
1.75851
1.7527
1.75448
1.76123
1.75139
1.78767
1.78242
1.79401
1.77829
1.77774
1.77529
1.76514
1.76137
1.76478
1.76405
1.76388
1.74888
1.75799
1.75563
1.76304
1.76328
1.7843
1.80236
1.81332
1.7977
1.80153
1.81138
1.79605
1.80755
1.80168
1.77297
1.79122
1.7908
1.80049
1.78787
1.79678
1.8004
1.79718
1.80203
1.79073
1.80476
1.81019
1.79954
1.79388
1.80197
1.80798
1.80252
1.80019
1.79006
1.80651
1.79749
1.79594
1.79313
1.80797
1.81897
1.80801
1.82181
1.81553
1.80375
1.82187
1.79866
1.80295
1.80141
1.82281
1.82182
1.80563
1.791
1.80504
1.8177
1.79283
1.7901
1.80434
1.78813
1.78652
1.80992
1.80217
1.79808
1.77634
1.80323
1.80213
1.78624
1.78033
1.78653
1.77348
1.76422
1.80167
1.78425
1.77408
1.79346
1.80259
1.78448
1.77965
1.76774
1.78159
1.7804
1.78341
1.77164
1.77865
1.76992
1.78544
1.78241
1.79596
1.79561
1.79597
1.80363
1.80347
1.80745
1.80037
1.8351
1.80263
1.80877
1.8125
1.80077
1.7921
1.80824
1.80491
1.81957
1.80645
1.83788
1.81916
1.83886
1.83022
1.81104
1.81402
1.83107
1.82314
1.82726
1.82818
1.82264
1.83129
1.82553
1.81436
1.80068
1.80417
1.79576
1.78691
1.79486
1.7716
1.76649
1.78724
1.76627
1.76974
1.78458
1.77298
1.77237
1.78005
1.78937
1.7967
1.80155
1.80116
1.8055
1.78766
1.7999
1.80266
1.8149
1.81377
1.80435
1.80528
1.79153
1.81539
1.80089
1.7999
1.81166
1.79881
1.78876
1.78938
1.79437
1.79484
1.79404
1.81293
1.81597
1.80621
1.80108
1.79505
1.79931
1.82429
1.80724
1.826
1.82582
1.80865
1.79096
1.79249
1.7968
1.7895
1.78614
1.787
1.78853
1.78871
1.78302
1.76891
1.7673
1.77858
1.77539
1.78102
1.76301
1.75416
1.75536
1.75166
1.74592
1.73721
1.73826
1.74673
1.73
1.76179
1.76741
1.74702
1.73635
1.75266
1.74888
1.74048
1.7443
1.74379
1.76375
1.77271
1.75336
1.75711
1.76682
1.74644
1.75967
1.75608
1.74629
1.74548
1.7342
1.72761
1.74584
1.73608
1.73789
1.74403
1.72721
1.73812
1.7525
1.74532
1.73888
1.7204
1.72668
1.7403
1.75244
1.74417
1.72698
1.73346
1.74607
1.7277
1.74974
1.75266
1.75149
1.73726
1.72457
1.72223
1.71044
1.71768
1.71238
1.73362
1.73714
1.73895
1.74142
1.73424
1.73297
1.74514
1.75521
1.75482
1.76046
1.77375
1.77919
1.79129
1.80142
1.8115
1.8109
1.81364
1.80742
1.79129
1.79148
1.80037
1.79731
1.79759
1.8044
1.78546
1.7941
1.80161
1.81575
1.82078
1.81408
1.82804
1.82115
1.81238
1.80488
1.78694
1.79656
1.80991
1.78558
1.82376
1.80474
1.78955
1.79992
1.82453
1.83443
1.85369
1.86063
1.8668
1.86216
1.84855
1.85296
1.86825
1.85119
1.84717
1.83529
1.82453
1.83145
1.82618
1.8301
1.83323
1.82276
1.81934
1.79182
1.80758
1.81725
1.80878
1.7966
1.81834
1.82477
1.80382
1.79925
1.80586
1.83065
1.80981
1.7707
1.7899
1.80445
1.81053
1.79759
1.79138
1.78026
1.75145
1.73017
1.72997
1.73119
1.72465
1.70984
1.71115
1.72683
1.75705
1.74946
1.72033
1.74323
1.74823
1.75136
1.73984
1.73981
1.77118
1.79258
1.78554
1.76346
1.7565
1.73159
1.71161
1.69053
1.68205
1.68803
1.70617
1.70367
1.71309
1.74464
1.74632
1.76666
1.75861
1.75942
1.72551
1.71133
1.72276
1.72034
1.7039
1.71024
1.69599
1.69894
1.7095
1.70606
1.70091
1.71808
1.69893
1.68993
1.68736
1.69781
1.6911
1.6798
1.70147
1.72175
1.71747
1.70418
1.71657
1.69121
1.70455
1.68708
1.69127
1.68921
1.69002
1.6875
1.69089
1.70141
1.70134
1.67516
1.67821
1.68699
1.68616
1.6852
1.68703
1.69048
1.69737
1.6992
1.69123
1.72293
1.7414
1.72165
1.72418
1.69804
1.70763
1.70762
1.71404
1.71842
1.71928
1.74267
1.74152
1.72452
1.72346
1.71609
1.72691
1.72385
1.71196
1.74739
1.73098
1.73694
1.73287
1.71451
1.73298
1.73609
1.73963
1.72818
1.73188
1.73845
1.74453
1.73109
1.74512
1.76249
1.76021
1.74333
1.70944
1.74518
1.74694
1.73333
1.73914
1.74967
1.75373
1.76231
1.76335
1.77578
1.76644
1.7814
1.76417
1.75129
1.75498
1.76068
1.76146
1.78258
1.79212
1.78631
1.7761
1.77587
1.76561
1.77019
1.76012
1.76201
1.75947
1.75278
1.75726
1.75236
1.74349
1.73577
1.72085
1.72771
1.72568
1.73522
1.76071
1.74789
1.75626
1.74972
1.75292
1.75897
1.77546
1.79341
1.80518
1.81036
1.81894
1.7959
1.79471
1.8015
1.80763
1.81017
1.79214
1.77098
1.7741
1.76068
1.81095
1.80719
1.80368
1.79704
1.78743
1.78439
1.77212
1.74874
1.75884
1.75802
1.76685
1.76515
1.7567
1.76514
1.77217
1.74535
1.73589
1.73583
1.7412
1.74871
1.76218
1.76235
1.76301
1.75624
1.77546
1.76637
1.7694
1.77742
1.75446
1.76361
1.74199
1.74918
1.74465
1.74507
1.73285
1.73969
1.73606
1.72816
1.72845
1.713
1.75024
1.75993
1.74979
1.76149
1.75183
1.73093
1.76406
1.76087
1.74831
1.76861
1.78121
1.80305
1.79341
1.80357
1.81714
1.82014
1.78863
1.80819
1.82034
1.83162
1.84041
1.83805
1.87298
1.84314
1.84468
1.84448
1.83103
1.84155
1.85601
1.85778
1.85417
1.85869
1.85127
1.86176
1.84092
1.84041
1.84299
1.84707
1.85775
1.87574
1.82559
1.82662
1.83938
1.85441
1.82928
1.80846
1.82641
1.8295
1.81426
1.80959
1.82287
1.81618
1.80067
1.82781
1.83131
1.83467
1.82377
1.81217
1.82158
1.81254
1.82357
1.84202
1.82061
1.81553
1.83007
1.82383
1.83537
1.83916
1.82645
1.8076
1.83291
1.8246
1.81575
1.84505
1.84284
1.83536
1.85505
1.83164
1.8377
1.83149
1.82292
1.79927
1.80289
1.80243
1.80726
1.81279
1.80877
1.82232
1.84435
1.8527
1.82363
1.80958
1.82054
1.81882
1.81231
1.79177
1.80427
1.78303
1.78005
1.79416
1.7728
1.78618
1.78487
1.79601
1.78505
1.7805
1.80658
1.82092
1.81363
1.82345
1.83559
1.83441
1.83457
1.81937
1.79444
1.7912
1.79449
1.80695
1.78607
1.79778
1.78688
1.76931
1.76344
1.77562
1.78746
1.81022
1.79227
1.79442
1.78751
1.77519
1.7598
1.77041
1.77279
1.76631
1.78122
1.76586
1.77677
1.7749
1.80058
1.81345
1.82232
1.82281
1.82608
1.8078
1.81764
1.82785
1.83882
1.84438
1.84973
1.84408
1.86149
1.8366
1.83056
1.84038
1.83542
1.83828
1.85467
1.86183
1.84814
1.84622
1.86568
1.87139
1.85561
1.84747
1.87032
1.8749
1.90364
1.90652
1.92327
1.91488
1.917
1.89952
1.9138
1.90175
1.91139
1.90332
1.88408
1.89611
1.89648
1.90998
1.90407
1.89512
1.8882
1.89646
1.90743
1.89719
1.88836
1.89258
1.9229
1.90563
1.90401
1.89162
1.87636
1.87873
1.87555
1.8694
1.86222
1.88062
1.86574
1.87964
1.87172
1.86172
1.86092
1.87608
1.86338
1.8637
1.88499
1.88655
1.91862
1.90756
1.90303
1.91252
1.89398
1.91481
1.91106
1.91504
1.93907
1.92351
1.90939
1.895
1.91054
1.92646
1.91622
1.90598
1.92366
1.9122
1.91702
1.90897
1.9232
1.91009
1.92106
1.93277
1.92747
1.92332
1.91148
1.90776
1.90284
1.89806
1.88154
1.88514
1.89142
1.8848
1.90065
1.89911
1.88213
1.89772
1.89931
1.89442
1.88678
1.88921
1.87841
1.87807
1.85977
1.87056
1.86535
1.87023
1.88383
1.86646
1.87182
1.88723
1.88663
1.87318
1.85116
1.87359
1.85298
1.85272
1.8641
1.85228
1.86005
1.87102
1.90274
1.90533
1.9168
1.92095
1.90142
1.91296
1.89452
1.93556
1.9264
1.93899
1.92599
1.91108
1.93529
1.91633
1.92371
1.8956
1.89522
1.90942
1.90223
1.90616
1.90696
1.91291
1.90135
1.90881
1.90102
1.91164
1.89917
1.91498
1.90869
1.8971
1.8933
1.89163
1.88548
1.89697
1.90045
1.87934
1.88161
1.87616
1.85474
1.85866
1.84561
1.84823
1.84493
1.86526
1.85026
1.84745
1.84044
1.84044
1.83817
1.85882
1.84916
1.83327
1.85048
1.85229
1.83294
1.85777
1.8331
1.83043
1.82668
1.84008
1.86173
1.86676
1.85312
1.84058
1.83771
1.8253
1.80564
1.8191
1.83372
1.82388
1.82387
1.82509
1.81124
1.79959
1.79463
1.80112
1.79344
1.79889
1.80363
1.79078
1.77493
1.80061
1.81461
1.81346
1.79497
1.79113
1.8182
1.81185
1.79171
1.79448
1.79903
1.7948
1.78666
1.79822
1.78878
1.79421
1.78778
1.78972
1.77064
1.78591
1.77999
1.79041
1.782
1.78062
1.797
1.79603
1.79325
1.77881
1.79493
1.8033
1.81775
1.81407
1.81034
1.80897
1.81842
1.82825
1.81247
1.81617
1.84188
1.80815
1.80654
1.77295
1.77816
1.79785
1.78505
1.78542
1.80664
1.80638
1.80248
1.79928
1.8047
1.79322
1.8144
1.81355
1.80766
1.81407
1.80999
1.82457
1.80172
1.79907
1.80359
1.78359
1.78335
1.77016
1.77518
1.77081
1.7673
1.78288
1.79418
1.78969
1.79224
1.79817
1.77317
1.78075
1.76978
1.77194
1.78573
1.80467
1.79117
1.78335
1.78918
1.75682
1.76318
1.75407
1.77014
1.7592
1.76346
1.74618
1.73753
1.73016
1.73806
1.74504
1.75153
1.73587
1.74882
1.74682
1.75263
1.76171
1.75332
1.75402
1.76137
1.75924
1.75362
1.75805
1.75968
1.76599
1.75964
1.74273
1.73055
1.73811
1.72245
1.71795
1.74276
1.73228
1.7438
1.76677
1.75242
1.75382
1.77482
1.75807
1.75514
1.74289
1.75677
1.75395
1.76849
1.76634
1.77723
1.78449
1.76623
1.76019
1.7711
1.76344
1.7785
1.78225
1.77153
1.77116
1.75842
1.76557
1.76389
1.7754
1.741
1.75145
1.75553
1.73688
1.73955
1.74133
1.75607
1.76829
1.7667
1.75556
1.78172
1.77568
1.79645
1.80179
1.81853
1.81776
1.82172
1.82042
1.81533
1.81768
1.80446
1.79449
1.79764
1.77025
1.78714
1.81104
1.80893
1.8091
1.80478
1.80923
1.79551
1.80871
1.78096
1.78649
1.77609
1.77766
1.77316
1.75541
1.77134
1.77529
1.76906
1.76789
1.80397
1.79292
1.80189
1.81044
1.81189
1.79522
1.81322
1.81816
1.81893
1.82836
1.81002
1.8258
1.83822
1.82932
1.81541
1.7969
1.79201
1.78668
1.80708
1.82405
1.82127
1.82057
1.84136
1.8279
1.82408
1.82397
1.82378
1.80829
1.81099
1.80959
1.81745
1.79997
1.80308
1.8175
1.818
1.82233
1.79918
1.79945
1.79937
1.79277
1.80532
1.81069
1.81278
1.80058
1.8084
1.82402
1.8225
1.80756
1.81047
1.80519
1.81299
1.79901
1.81647
1.81518
1.82276
1.84702
1.84709
1.84664
1.84745
1.83894
1.83469
1.852
1.84656
1.82514
1.84654
1.84835
1.85704
1.84705
1.86425
1.86178
1.87558
1.87696
1.86147
1.8754
1.86996
1.8512
1.83927
1.85923
1.86136
1.87319
1.84959
1.86688
1.84022
1.85176
1.86344
1.86162
1.86223
1.8723
1.84587
1.86516
1.83738
1.82463
1.82799
1.86708
1.88705
1.8721
1.88167
1.8821
1.88193
1.86782
1.85757
1.85435
1.8567
1.83632
1.81597
1.81473
1.82444
1.81471
1.81798
1.81244
1.82663
1.82047
1.82206
1.83551
1.82003
1.81957
1.82785
1.81924
1.83398
1.8316
1.83693
1.83466
1.83527
1.84979
1.84357
1.83305
1.84309
1.85021
1.85155
1.87759
1.8485
1.85929
1.85925
1.85248
1.84094
1.8559
1.85919
1.87491
1.87111
1.89543
1.88947
1.87328
1.88189
1.87565
1.85749
1.86156
1.87087
1.89061
1.8613
1.85127
1.83159
1.83615
1.83624
1.83979
1.8505
1.83315
1.81661
1.82373
1.80288
1.81005
1.83224
1.81476
1.82411
1.83329
1.80113
1.80687
1.80082
1.81964
1.78944
1.79193
1.79291
1.7753
1.76482
1.78808
1.78166
1.77977
1.80556
1.78089
1.7782
1.77527
1.76663
1.76312
1.76625
1.76909
1.78097
1.77987
1.79077
1.79941
1.80304
1.8045
1.80218
1.79428
1.79558
1.80041
1.78309
1.79076
1.77703
1.77115
1.78868
1.78984
1.7928
1.80063
1.7695
1.79097
1.78507
1.78763
1.79912
1.7865
1.79314
1.79188
1.78341
1.78067
1.74331
1.76271
1.77048
1.77496
1.76869
1.78233
1.79835
1.77112
1.77097
1.7811
1.76186
1.78927
1.79051
1.78559
1.79059
1.80227
1.81442
1.82717
1.83068
1.81961
1.82063
1.81508
1.82356
1.84764
1.81831
1.84006
1.82077
1.81174
1.80137
1.81011
1.81976
1.78545
1.78703
1.79903
1.79117
1.79981
1.77228
1.73983
1.73219
1.74199
1.74785
1.74248
1.74518
1.75734
1.76644
1.76023
1.76856
1.75623
1.76851
1.75909
1.76213
1.74794
1.73993
1.75563
1.76324
1.75423
1.76017
1.7766
1.77862
1.7935
1.78023
1.78423
1.76672
1.76715
1.77737
1.7771
1.77619
1.79804
1.81261
1.80128
1.78661
1.79569
1.80488
1.80696
1.80542
1.84622
1.82046
1.84832
1.83346
1.83537
1.83518
1.84966
1.84883
1.82125
1.81921
1.82179
1.85434
1.8329
1.80519
1.83461
1.84531
1.84792
1.85026
1.84187
1.85014
1.85536
1.86092
1.88095
1.89452
1.90982
1.91061
1.91402
1.92234
1.92236
1.91619
1.90855
1.90096
1.93378
1.91359
1.92248
1.91342
1.90917
1.88607
1.90699
1.89019
1.87745
1.88934
1.87056
1.87479
1.88057
1.85772
1.86545
1.85229
1.85404
1.85625
1.84206
1.82563
1.83916
1.84629
1.84684
1.88095
1.86412
1.85464
1.8547
1.86029
1.83637
1.81653
1.79916
1.79379
1.79373
1.78793
1.78401
1.79293
1.78533
1.7882
1.79181
1.78816
1.78909
1.78672
1.78517
1.78473
1.76598
1.76362
1.79534
1.78043
1.79134
1.79226
1.80158
1.81868
1.8133
1.80966
1.81214
1.81939
1.80976
1.79158
1.79819
1.80301
1.78824
1.78594
1.78217
1.76881
1.78375
1.81149
1.80704
1.80914
1.81758
1.81949
1.81308
1.81617
1.80226
1.81581
1.82363
1.83396
1.82691
1.81954
1.83499
1.81762
1.80821
1.8121
1.80096
1.78788
1.78306
1.7675
1.74543
1.74923
1.74389
1.74484
1.72523
1.732
1.73093
1.73977
1.7282
1.73158
1.75703
1.75579
1.76797
1.79398
1.77861
1.75825
1.77162
1.73338
1.71943
1.70206
1.6879
1.66745
1.69093
1.68219
1.68742
1.67911
1.69003
1.67922
1.68814
1.67072
1.69793
1.71052
1.68993
1.68842
1.68536
1.72235
1.7142
1.71287
1.72567
1.71194
1.69664
1.72211
1.71228
1.72216
1.7227
1.70528
1.7073
1.70195
1.69617
1.67957
1.68408
1.66094
1.66549
1.67572
1.6647
1.65661
1.64964
1.64819
1.65733
1.64406
1.65973
1.65832
1.65975
1.66262
1.66743
1.66703
1.68054
1.68992
1.68695
1.69257
1.68217
1.69446
1.68526
1.6971
1.71495
1.72608
1.72388
1.70737
1.73207
1.72341
1.71519
1.70022
1.68942
1.69045
1.69117
1.69029
1.68016
1.68994
1.66898
1.65846
1.66391
1.70201
1.69495
1.71678
1.69054
1.70142
1.71733
1.72181
1.71154
1.72235
1.71521
1.71283
1.69479
1.68732
1.67547
1.69941
1.69789
1.69901
1.70108
1.6975
1.69867
1.68967
1.67953
1.67572
1.67798
1.68966
1.67368
1.69857
1.67253
1.6846
1.6939
1.69404
1.67389
1.68539
1.69138
1.7003
1.7123
1.70344
1.70887
1.72223
1.71964
1.71314
1.71076
1.71188
1.71811
1.74139
1.73376
1.73801
1.73521
1.7073
1.7322
1.73809
1.73784
1.72875
1.73401
1.71692
1.71438
1.72259
1.73891
1.7335
1.71997
1.71553
1.70296
1.70612
1.71171
1.69367
1.71812
1.70466
1.70558
1.72909
1.7212
1.75753
1.73082
1.72805
1.74023
1.72606
1.72363
1.73066
1.72543
1.743
1.72801
1.7255
1.75541
1.7289
1.73607
1.74781
1.73995
1.76398
1.76667
1.76113
1.75753
1.76638
1.73391
1.73482
1.72842
1.72812
1.74258
1.7337
1.74293
1.74509
1.73639
1.72871
1.72715
1.74428
1.73774
1.74091
1.74677
1.72488
1.74611
1.73743
1.74488
1.7402
1.74212
1.71766
1.735
1.74583
1.75724
1.76482
1.74448
1.73237
1.73076
1.73847
1.72378
1.72755
1.73438
1.72682
1.71489
1.74122
1.72786
1.73149
1.7573
1.77751
1.7775
1.77012
1.7784
1.76129
1.75421
1.76824
1.77182
1.77188
1.76217
1.7376
1.77213
1.7738
1.75018
1.76409
1.74535
1.75633
1.75951
1.75248
1.74286
1.74301
1.71831
1.72866
1.72792
1.72749
1.74529
1.73055
1.71857
1.71823
1.73384
1.72998
1.71981
1.71818
1.7346
1.73991
1.74113
1.72418
1.71573
1.73757
1.741
1.73016
1.73319
1.73131
1.71101
1.7207
1.71708
1.73006
1.73944
1.76371
1.76226
1.74944
1.75848
1.75897
1.73464
1.73132
1.74273
1.73709
1.77435
1.7495
1.76946
1.78884
1.78878
1.79435
1.75901
1.75339
1.77646
1.76138
1.76806
1.75607
1.76599
1.77046
1.77684
1.7824
1.7854
1.78917
1.78403
1.7827
1.78248
1.7677
1.76811
1.79586
1.79408
1.75928
1.75101
1.75932
1.75547
1.72693
1.73073
1.74272
1.73621
1.71333
1.73421
1.73698
1.72697
1.74083
1.73097
1.73525
1.73748
1.72214
1.72296
1.7279
1.71342
1.71082
1.72458
1.73767
1.75448
1.75119
1.76199
1.74128
1.73608
1.73825
1.74405
1.73294
1.74369
1.74389
1.73221
1.74258
1.75026
1.75998
1.73691
1.71994
1.73841
1.74125
1.74684
1.76954
1.76614
1.77584
1.76028
1.74972
1.75932
1.75781
1.74982
1.74877
1.75054
1.71421
1.71525
1.72534
1.72472
1.72849
1.7057
1.70983
1.70636
1.71555
1.71018
1.73413
1.73083
1.74078
1.7402
1.74771
1.709
1.7199
1.72674
1.71091
1.70273
1.70832
1.73262
1.74022
1.7433
1.74899
1.75886
1.75119
1.76862
1.77811
1.77303
1.76972
1.78295
1.78655
1.76964
1.76143
1.74217
1.7326
1.73273
1.73938
1.73488
1.72864
1.72562
1.73533
1.73846
1.75027
1.74014
1.74218
1.75715
1.74899
1.74809
1.74258
1.73739
1.73562
1.74397
1.73943
1.72336
1.7276
1.73736
1.72682
1.73093
1.72264
1.72651
1.72489
1.72359
1.73512
1.71877
1.70802
1.71736
1.7187
1.72144
1.69827
1.69861
1.681
1.68177
1.69732
1.69713
1.67989
1.67976
1.69356
1.68588
1.68178
1.69144
1.70315
1.70163
1.72729
1.71946
1.71498
1.71831
1.72611
1.72076
1.71797
1.71936
1.70394
1.69993
1.72982
1.72584
1.7251
1.73816
1.73853
1.73411
1.73323
1.74502
1.75446
1.77194
1.75947
1.74116
1.72417
1.72104
1.69939
1.69197
1.6928
1.68941
1.68215
1.66221
1.66565
1.67624
1.6721
1.67544
1.68574
1.69654
1.72079
1.70798
1.71646
1.72753
1.71014
1.73458
1.71694
1.70416
1.6945
1.69497
1.68443
1.70719
1.69536
1.72245
1.71085
1.71004
1.71491
1.7257
1.72206
1.70747
1.73741
1.71321
1.70319
1.70536
1.71263
1.7422
1.74971
1.73636
1.72801
1.72354
1.72398
1.72724
1.73202
1.72634
1.77055
1.75727
1.76148
1.75624
1.76331
1.77412
1.75554
1.74255
1.75295
1.76176
1.78937
1.78059
1.7661
1.76818
1.76071
1.75202
1.76831
1.76703
1.75598
1.74551
1.72153
1.72574
1.73493
1.75073
1.74529
1.72757
1.71906
1.73058
1.72091
1.7247
1.72341
1.71652
1.71274
1.72131
1.72332
1.73643
1.73272
1.7546
1.76883
1.77472
1.75002
1.73859
1.75647
1.74494
1.73827
1.72968
1.72117
1.74126
1.76534
1.74306
1.73839
1.7371
1.72222
1.71226
1.70617
1.72063
1.71206
1.73914
1.75563
1.7333
1.74451
1.73087
1.73357
1.70897
1.68734
1.70583
1.68516
1.70716
1.69956
1.6983
1.6986
1.70222
1.66316
1.66895
1.67321
1.69025
1.69538
1.68507
1.68931
1.67194
1.67675
1.68867
1.6966
1.6833
1.67691
1.67801
1.67371
1.6635
1.68123
1.68299
1.70761
1.71768
1.71967
1.73095
1.71919
1.7408
1.72967
1.74906
1.74998
1.75831
1.75595
1.76364
1.75541
1.76095
1.77836
1.80996
1.78203
1.79957
1.78358
1.78607
1.7719
1.77223
1.7688
1.76964
1.78078
1.77111
1.77507
1.7847
1.78209
1.80197
1.78511
1.78945
1.80874
1.8065
1.81736
1.804
1.81039
1.79359
1.78729
1.8014
1.81116
1.79225
1.78494
1.77285
1.76493
1.76369
1.78237
1.75038
1.75192
1.7577
1.76118
1.77694
1.76579
1.78873
1.76924
1.77517
1.77785
1.79004
1.78033
1.77032
1.80115
1.81332
1.81156
1.79706
1.80212
1.80757
1.80463
1.787
1.80919
1.80842
1.80365
1.79085
1.80141
1.80892
1.78722
1.76562
1.76674
1.75141
1.7731
1.75801
1.74468
1.76149
1.76824
1.76489
1.73746
1.74294
1.75217
1.7543
1.77455
1.76806
1.79025
1.77445
1.76925
1.75318
1.76112
1.78448
1.78023
1.78256
1.77958
1.76946
1.7686
1.74891
1.75441
1.76108
1.7534
1.72363
1.71528
1.71257
1.72162
1.70706
1.69807
1.72619
1.71612
1.72521
1.73923
1.75817
1.77203
1.73993
1.74902
1.75339
1.75966
1.76495
1.74996
1.74791
1.74961
1.76535
1.7736
1.78085
1.75684
1.74636
1.73805
1.74475
1.73728
1.73594
1.74699
1.73398
1.73126
1.71396
1.72009
1.7437
1.73032
1.73255
1.72773
1.74292
1.76924
1.77074
1.77104
1.78416
1.78998
1.79649
1.77634
1.78472
1.77424
1.76346
1.75457
1.74822
1.75834
1.74825
1.74412
1.7527
1.72639
1.73166
1.74244
1.74399
1.73409
1.73741
1.74311
1.74615
1.74996
1.73961
1.73478
1.74766
1.75083
1.75774
1.75138
1.74366
1.76363
1.7412
1.74149
1.73335
1.76146
1.7744
1.76193
1.75389
1.74479
1.72915
1.7153
1.71334
1.71335
1.72875
1.72817
1.73156
1.73105
1.72956
1.74897
1.75468
1.74774
1.72821
1.72711
1.73468
1.7418
1.74948
1.73964
1.72718
1.71719
1.72225
1.73422
1.74567
1.73069
1.73979
1.75072
1.74131
1.7216
1.72191
1.69952
1.70618
1.69396
1.70662
1.71191
1.71288
1.72024
1.70225
1.7088
1.70227
1.70275
1.69543
1.70861
1.71362
1.70868
1.73069
1.73143
1.71208
1.72023
1.71097
1.74225
1.75592
1.76468
1.74117
1.74883
1.73936
1.74692
1.76914
1.74835
1.7422
1.74589
1.76941
1.76127
1.76982
1.77078
1.76739
1.78354
1.81991
1.79438
1.80293
1.79921
1.78596
1.77998
1.8
1.77966
1.78842
1.77764
1.75828
1.77564
1.77966
1.7728
1.78304
1.79491
1.78451
1.75984
1.77984
1.79108
1.78966
1.79743
1.78376
1.81258
1.79881
1.80002
1.80915
1.80197
1.8068
1.7902
1.80305
1.79339
1.77708
1.8003
1.80438
1.82125
1.82222
1.79794
1.80465
1.79864
1.80477
1.80781
1.81781
1.83632
1.84948
1.84163
1.83632
1.83515
1.8219
1.81721
1.80633
1.82016
1.83439
1.83004
1.85116
1.84185
1.82787
1.83165
1.837
1.84972
1.85358
1.85699
1.84279
1.86645
1.87013
1.85892
1.86481
1.83894
1.83919
1.84027
1.84035
1.84902
1.83647
1.83533
1.81667
1.81859
1.8017
1.79827
1.80243
1.77542
1.78299
1.78426
1.79272
1.81252
1.8255
1.81981
1.81056
1.81694
1.79918
1.79619
1.79444
1.79344
1.78495
1.78568
1.79232
1.82156
1.81787
1.81168
1.81538
1.81782
1.80072
1.78347
1.79799
1.79201
1.79465
1.7831
1.79368
1.78547
1.79101
1.79571
1.7732
1.79023
1.79627
1.81886
1.79991
1.80475
1.77722
1.77745
1.78162
1.77505
1.76813
1.76986
1.81021
1.79989
1.80475
1.81203
1.80698
1.80265
1.80801
1.80799
1.82379
1.81145
1.80092
1.79458
1.78249
1.77945
1.78727
1.78546
1.77992
1.74941
1.7603
1.78919
1.7683
1.78816
1.76728
1.75831
1.75796
1.77294
1.76424
1.75194
1.76931
1.78842
1.77432
1.79551
1.77533
1.77978
1.78654
1.78721
1.79047
1.8063
1.80757
1.80101
1.81138
1.7857
1.78849
1.79691
1.79346
1.78556
1.7605
1.77192
1.74817
1.73682
1.73553
1.71391
1.71322
1.70568
1.68687
1.70553
1.69147
1.69822
1.68242
1.69801
1.68941
1.68956
1.68297
1.68837
1.67148
1.65825
1.65028
1.64015
1.66685
1.6799
1.67412
1.67314
1.69281
1.67402
1.67516
1.69172
1.70487
1.70906
1.70421
1.69847
1.69574
1.67695
1.66518
1.69375
1.66696
1.67043
1.68491
1.69286
1.69995
1.68964
1.68265
1.67788
1.6807
1.66635
1.66023
1.6544
1.65648
1.66106
1.66815
1.65885
1.66433
1.67968
1.67646
1.70434
1.70987
1.68762
1.70282
1.73723
1.71505
1.72319
1.71189
1.7194
1.71079
1.70085
1.72558
1.72163
1.7121
1.70717
1.7097
1.72093
1.70653
1.69582
1.70781
1.6921
1.68581
1.69072
1.69257
1.67866
1.67775
1.69911
1.68207
1.67868
1.68424
1.68092
1.67498
1.68807
1.70855
1.71629
1.72313
1.74066
1.71864
1.70849
1.69705
1.6965
1.70146
1.68792
1.67056
1.68806
1.69369
1.68944
1.71504
1.701
1.71059
1.71431
1.70872
1.73559
1.72823
1.76116
1.75134
1.7656
1.75418
1.76374
1.75936
1.74614
1.71363
1.74582
1.74839
1.75681
1.74173
1.72066
1.72174
1.73025
1.72334
1.71166
1.73258
1.73903
1.7316
1.73784
1.73143
1.72131
1.72876
1.72514
1.73627
1.73046
1.74509
1.73528
1.75428
1.76579
1.7749
1.78151
1.81021
1.77018
1.79313
1.79477
1.77728
1.79538
1.79648
1.80238
1.79883
1.77471
1.7899
1.76456
1.75149
1.74616
1.73994
1.73031
1.73399
1.71492
1.74354
1.73918
1.74237
1.76251
1.72778
1.72705
1.74141
1.75305
1.75808
1.7581
1.75004
1.75434
1.77132
1.76908
1.76838
1.77369
1.76766
1.76949
1.74787
1.75822
1.74288
1.75761
1.76297
1.75042
1.763
1.76546
1.75713
1.75902
1.76668
1.76624
1.77263
1.75599
1.77073
1.75751
1.78904
1.78289
1.79148
1.8218
1.81585
1.80893
1.80767
1.81055
1.78785
1.78182
1.8018
1.78751
1.78909
1.78859
1.79827
1.79409
1.77239
1.76985
1.7817
1.78985
1.77948
1.78384
1.75145
1.75768
1.7557
1.73761
1.75008
1.74291
1.7555
1.76334
1.77001
1.7756
1.75658
1.74509
1.73788
1.72641
1.72276
1.70666
1.7097
1.70786
1.71274
1.70668
1.71949
1.70906
1.70177
1.6996
1.68618
1.68775
1.68934
1.68641
1.6934
1.69553
1.70274
1.69908
1.68841
1.68319
1.65454
1.67411
1.67064
1.6623
1.6615
1.66106
1.6617
1.64796
1.6552
1.66521
1.66268
1.67274
1.69563
1.68144
1.69587
1.70248
1.68904
1.69914
1.71267
1.71583
1.71774
1.72137
1.72725
1.70329
1.70933
1.71507
1.71129
1.7173
1.72583
1.73103
1.71958
1.70643
1.70908
1.70985
1.70406
1.70902
1.71964
1.72281
1.71806
1.6974
1.71521
1.71963
1.7137
1.72198
1.71199
1.73342
1.72354
1.72158
1.7046
1.71277
1.72707
1.73835
1.73806
1.7564
1.73523
1.7458
1.74893
1.73154
1.72992
1.73281
1.76112
1.7581
1.72968
1.75492
1.75179
1.75125
1.75945
1.77667
1.77172
1.76991
1.79285
1.7671
1.76162
1.74663
1.75631
1.74238
1.75319
1.76568
1.75158
1.74631
1.75682
1.73387
1.75366
1.7784
1.75896
1.76803
1.74554
1.76075
1.74253
1.73468
1.72639
1.73143
1.75099
1.73398
1.70428
1.69551
1.68331
1.67566
1.67824
1.66493
1.63491
1.66292
1.65783
1.65179
1.65348
1.6355
1.65586
1.66343
1.65837
1.66502
1.66115
1.65631
1.64676
1.66332
1.66858
1.66314
1.67875
1.66729
1.68443
1.6763
1.68197
1.66404
1.66649
1.66409
1.66222
1.67094
1.65259
1.66503
1.6872
1.69935
1.68065
1.65103
1.64243
1.64984
1.65808
1.67246
1.67915
1.66587
1.66592
1.67905
1.6979
1.70067
1.69453
1.681
1.69178
1.67691
1.67257
1.6505
1.63811
1.64631
1.64421
1.65177
1.62969
1.66113
1.66206
1.68192
1.67433
1.67568
1.66967
1.66294
1.67175
1.67337
1.69061
1.67978
1.69362
1.67496
1.68334
1.67489
1.67332
1.67778
1.66322
1.67851
1.6774
1.6697
1.67738
1.67489
1.66992
1.68134
1.68786
1.69077
1.6957
1.68037
1.66479
1.65807
1.64653
1.64788
1.63011
1.65293
1.62792
1.64306
1.65008
1.63899
1.64914
1.64603
1.66425
1.67793
1.67843
1.67648
1.6895
1.66937
1.67678
1.66143
1.66237
1.65861
1.66586
1.67855
1.68623
1.68348
1.69802
1.70496
1.71382
1.71187
1.70556
1.68595
1.69884
1.70412
1.68158
1.69901
1.68585
1.67394
1.65868
1.65683
1.66699
1.68458
1.67949
1.66942
1.6651
1.65414
1.67713
1.66285
1.67983
1.66604
1.65606
1.66793
1.658
1.66311
1.66823
1.67415
1.68928
1.68453
1.70789
1.69646
1.70448
1.69675
1.70286
1.69244
1.69928
1.68446
1.67253
1.68631
1.66707
1.69805
1.7063
1.69905
1.70769
1.72901
1.71051
1.7038
1.70059
1.69531
1.68729
1.70076
1.68867
1.68213
1.69593
1.70359
1.69351
1.70374
1.70718
1.70923
1.71239
1.70653
1.70745
1.716
1.72445
1.73408
1.70916
1.71031
1.69826
1.68738
1.69889
1.68972
1.67171
1.69232
1.68365
1.69772
1.70043
1.70176
1.69966
1.71037
1.7084
1.70497
1.70628
1.7156
1.71621
1.70534
1.729
1.70884
1.70518
1.70222
1.70262
1.70649
1.69132
1.69617
1.69996
1.69954
1.67768
1.67453
1.68402
1.65974
1.666
1.66012
1.65015
1.65858
1.65443
1.64154
1.63429
1.62307
1.63513
1.64049
1.64603
1.65005
1.64401
1.64124
1.65708
1.64947
1.64319
1.63793
1.63701
1.64585
1.67372
1.67458
1.68909
1.67297
1.68494
1.67542
1.66723
1.68971
1.68533
1.68325
1.68309
1.68309
1.66667
1.65577
1.64824
1.63394
1.63592
1.65694
1.64977
1.66273
1.65255
1.65897
1.66179
1.66969
1.64958
1.66189
1.65598
1.66376
1.66773
1.66726
1.65993
1.6698
1.67457
1.6641
1.68399
1.67735
1.67178
1.67611
1.66935
1.68792
1.69342
1.68228
1.69457
1.71386
1.70544
1.70154
1.69324
1.69848
1.70092
1.69898
1.70392
1.67691
1.69894
1.69498
1.6907
1.68879
1.70908
1.70045
1.70629
1.69551
1.69803
1.7049
1.69477
1.70909
1.70329
1.69385
1.68984
1.71238
1.70062
1.69183
1.70085
1.69821
1.69174
1.69851
1.68155
1.71111
1.72358
1.73537
1.71646
1.7256
1.69823
1.73111
1.7288
1.73002
1.73055
1.73556
1.73279
1.71834
1.73002
1.72942
1.73131
1.7417
1.74612
1.74679
1.76402
1.75471
1.75361
1.75048
1.74257
1.75691
1.72353
1.73973
1.73965
1.7404
1.70838
1.71818
1.7092
1.71272
1.72875
1.7329
1.72327
1.70592
1.71589
1.73149
1.73191
1.71911
1.71952
1.72019
1.71949
1.71354
1.73727
1.73781
1.73312
1.71338
1.71119
1.71736
1.7023
1.72046
1.70289
1.69581
1.71303
1.71175
1.71152
1.7086
1.70548
1.72791
1.71746
1.72398
1.69821
1.695
1.70395
1.69127
1.68346
1.71035
1.69115
1.70561
1.69681
1.67476
1.69355
1.71772
1.69574
1.70797
1.70735
1.71857
1.71834
1.71333
1.72507
1.72477
1.75009
1.73251
1.70251
1.70944
1.69037
1.70048
1.70579
1.71048
1.70691
1.71823
1.71134
1.73288
1.71683
1.72471
1.72619
1.71989
1.74083
1.71855
1.72782
1.71849
1.71594
1.71074
1.71278
1.71434
1.71131
1.7242
1.72767
1.72321
1.72943
1.71294
1.72676
1.7278
1.7291
1.72567
1.72807
1.72387
1.72598
1.71766
1.71323
1.72564
1.71212
1.72721
1.73285
1.74209
1.7328
1.72693
1.7591
1.73976
1.72354
1.71687
1.72358
1.72919
1.7137
1.72979
1.7203
1.73892
1.75139
1.76199
1.7477
1.74916
1.75407
1.73897
1.74995
1.75187
1.73635
1.74578
1.73384
1.74076
1.74341
1.74398
1.72886
1.73561
1.72642
1.73156
1.72265
1.72619
1.71545
1.71626
1.73636
1.72532
1.71192
1.72146
1.72
1.71041
1.72405
1.718
1.72723
1.72613
1.73848
1.72738
1.7285
1.72743
1.71977
1.72887
1.7341
1.71795
1.71004
1.71541
1.72119
1.70593
1.69178
1.69886
1.69592
1.69588
1.68521
1.70046
1.67846
1.68777
1.70016
1.67713
1.68952
1.66627
1.66891
1.65679
1.65995
1.66109
1.6712
1.69261
1.67213
1.66992
1.67746
1.68258
1.67556
1.67379
1.69047
1.69464
1.6919
1.68312
1.68633
1.68856
1.68221
1.69331
1.68712
1.68818
1.6853
1.69963
1.68085
1.67907
1.69074
1.70092
1.70788
1.73075
1.72885
1.71548
1.71018
1.70602
1.69559
1.69993
1.70352
1.72441
1.71894
1.7304
1.72951
1.73465
1.70311
1.71836
1.72968
1.68197
1.71387
1.71235
1.68372
1.6977
1.70198
1.72407
1.72122
1.72862
1.72459
1.72006
1.72046
1.7041
1.69041
1.70077
1.69506
1.68675
1.69092
1.70615
1.70594
1.71689
1.69137
1.69715
1.72992
1.71794
1.70417
1.71019
1.70079
1.69042
1.70109
1.68576
1.68342
1.68936
1.69911
1.6989
1.68306
1.67655
1.69235
1.67946
1.6792
1.66918
1.69398
1.68293
1.69122
1.68249
1.66757
1.67458
1.68792
1.68898
1.68629
1.68183
1.68575
1.68166
1.6827
1.67148
1.66837
1.67157
1.65328
1.64813
1.63708
1.64199
1.65824
1.65472
1.6455
1.63729
1.63601
1.63855
1.65288
1.65641
1.64748
1.66715
1.66821
1.65738
1.66367
1.66496
1.66146
1.65641
1.66407
1.65371
1.66388
1.67883
1.67926
1.69109
1.68048
1.69109
1.68172
1.67789
1.68865
1.70511
1.70162
1.69114
1.68653
1.68184
1.68962
1.68182
1.65675
1.66726
1.6808
1.69427
1.69769
1.68642
1.69643
1.70101
1.71578
1.71171
1.70798
1.71149
1.71449
1.70105
1.70048
1.71744
1.69647
1.69713
1.69854
1.71613
1.70118
1.6825
1.68237
1.68901
1.67249
1.68618
1.70028
1.70212
1.70452
1.67195
1.66827
1.70115
1.72396
1.71616
1.72342
1.7174
1.72079
1.73371
1.74809
1.74152
1.75981
1.74383
1.74683
1.73801
1.75265
1.76026
1.7698
1.77343
1.7672
1.76578
1.75615
1.74713
1.7679
1.76736
1.77452
1.77613
1.76557
1.777
1.78121
1.75689
1.76871
1.78259
1.78152
1.78741
1.78791
1.78069
1.77142
1.77508
1.77058
1.78236
1.77363
1.76898
1.76236
1.75431
1.77523
1.75631
1.75739
1.76318
1.7647
1.75625
1.75406
1.72959
1.73305
1.74125
1.73502
1.73066
1.73784
1.729
1.73269
1.72357
1.73731
1.75097
1.73813
1.73548
1.75527
1.73278
1.73089
1.72129
1.71591
1.70605
1.70253
1.68962
1.7017
1.69382
1.70421
1.70508
1.71984
1.70197
1.70164
1.70626
1.69817
1.71637
1.72475
1.69662
1.716
1.73665
1.7387
1.73611
1.74082
1.73333
1.72253
1.71255
1.71175
1.71275
1.73259
1.75667
1.74778
1.76734
1.75422
1.73455
1.73023
1.73977
1.73334
1.72584
1.7217
1.73333
1.73697
1.73409
1.72006
1.72558
1.74668
1.73623
1.72833
1.70892
1.73154
1.74391
1.72973
1.73827
1.73039
1.73694
1.74083
1.72249
1.74489
1.74065
1.72834
1.71496
1.70818
1.71329
1.70369
1.69199
1.70086
1.70205
1.69252
1.68634
1.68056
1.6727
1.66539
1.67127
1.67007
1.6748
1.66351
1.68976
1.7021
1.6872
1.68829
1.69019
1.67755
1.69347
1.69687
1.71883
1.69904
1.70587
1.68885
1.70323
1.70045
1.70028
1.70793
1.71229
1.69634
1.69308
1.6875
1.70516
1.68751
1.67796
1.67403
1.67674
1.67957
1.66488
1.67003
1.67181
1.66482
1.64807
1.67474
1.67166
1.66368
1.67631
1.65745
1.684
1.68364
1.68135
1.69312
1.69149
1.68179
1.68675
1.67871
1.66497
1.67264
1.67609
1.69039
1.68713
1.68959
1.68658
1.66695
1.66903
1.68193
1.68937
1.68328
1.66486
1.67434
1.65667
1.6656
1.65781
1.67391
1.68814
1.67996
1.69622
1.68468
1.66316
1.67194
1.65654
1.66566
1.66411
1.67176
1.67756
1.67754
1.66965
1.68264
1.69817
1.72227
1.72254
1.72064
1.73091
1.71778
1.70308
1.71122
1.69502
1.72269
1.70802
1.68565
1.69546
1.70953
1.69063
1.69973
1.69199
1.69638
1.70578
1.70362
1.71218
1.70686
1.70845
1.70721
1.71295
1.71022
1.7202
1.72067
1.72096
1.73994
1.72489
1.72684
1.72917
1.73262
1.75057
1.74993
1.73851
1.72345
1.72561
1.72235
1.70764
1.71938
1.71147
1.72344
1.71877
1.73367
1.70763
1.71089
1.73348
1.73756
1.72547
1.72548
1.73649
1.73802
1.74557
1.76129
1.77062
1.79472
1.76283
1.75948
1.773
1.7893
1.77242
1.7561
1.75395
1.76084
1.74447
1.73909
1.73893
1.72988
1.7095
1.73038
1.74301
1.72724
1.75132
1.73072
1.72331
1.73345
1.74295
1.73685
1.74935
1.74807
1.72311
1.75038
1.74486
1.74752
1.74248
1.7434
1.74102
1.73892
1.75035
1.71792
1.73402
1.74099
1.75541
1.75398
1.75736
1.72832
1.7176
1.71203
1.70214
1.71695
1.7075
1.7139
1.71253
1.69828
1.69606
1.69669
1.69516
1.70005
1.71078
1.70094
1.70459
1.71286
1.71246
1.71305
1.71014
1.71246
1.72683
1.73532
1.74374
1.75434
1.72086
1.72705
1.71753
1.72973
1.72614
1.7108
1.71652
1.70842
1.69321
1.70734
1.70894
1.70597
1.70325
1.72807
1.7228
1.71184
1.72839
1.72278
1.74756
1.74764
1.75536
1.73786
1.7554
1.72058
1.72745
1.71439
1.71126
1.70563
1.71781
1.72702
1.724
1.70708
1.68835
1.69731
1.68799
1.69746
1.70644
1.69761
1.70345
1.69569
1.70141
1.71096
1.71251
1.72162
1.71582
1.7178
1.70857
1.71069
1.70684
1.69254
1.70884
1.70998
1.7303
1.69991
1.69807
1.69048
1.68268
1.69076
1.70474
1.70017
1.69183
1.68212
1.66679
1.65299
1.65902
1.65235
1.6638
1.68463
1.67776
1.71538
1.72495
1.7228
1.70528
1.70756
1.68742
1.7073
1.70231
1.70541
1.71313
1.7129
1.69907
1.72291
1.72076
1.72823
1.69893
1.69483
1.68272
1.69329
1.69063
1.67648
1.69548
1.68306
1.69618
1.68539
1.67757
1.67214
1.6773
1.65708
1.67478
1.65944
1.656
1.65749
1.66037
1.66018
1.66864
1.67921
1.66036
1.66091
1.68669
1.68253
1.6812
1.67063
1.68224
1.69873
1.69737
1.68576
1.70582
1.70625
1.71628
1.71836
1.7111
1.70517
1.72079
1.70206
1.69299
1.70243
1.69714
1.70135
1.70116
1.69357
1.69474
1.71586
1.71143
1.69688
1.70729
1.70701
1.71048
1.72532
1.71534
1.70443
1.70223
1.71437
1.72112
1.72102
1.72164
1.75728
1.73444
1.72632
1.72976
1.71941
1.68714
1.71102
1.69253
1.70235
1.70343
1.70203
1.7027
1.70594
1.71466
1.71227
1.71519
1.71726
1.72272
1.73441
1.74119
1.73947
1.73729
1.72537
1.72058
1.71588
1.70227
1.70679
1.70629
1.69445
1.69869
1.68393
1.66588
1.67911
1.6776
1.67277
1.70152
1.69668
1.68688
1.69062
1.70221
1.69141
1.70214
1.71303
1.71028
1.71353
1.69826
1.69721
1.71543
1.70854
1.73117
1.70532
1.71305
1.7048
1.70935
1.72684
1.72231
1.72032
1.73813
1.7594
1.76526
1.7448
1.72813
1.72753
1.72925
1.73777
1.72633
1.72814
1.73722
1.72698
1.69882
1.71596
1.72516
1.73076
1.72766
1.7228
1.72229
1.72967
1.72154
1.72418
1.71301
1.72371
1.71845
1.72369
1.71153
1.70484
1.70048
1.70412
1.69123
1.68593
1.68794
1.67868
1.68233
1.68094
1.68434
1.69014
1.69714
1.68896
1.69102
1.69496
1.68773
1.66452
1.66462
1.68023
1.66804
1.66348
1.68501
1.66541
1.66354
1.66384
1.65877
1.66657
1.65746
1.65083
1.65383
1.64041
1.63771
1.65549
1.66659
1.68026
1.68871
1.69118
1.66976
1.66143
1.66452
1.66032
1.66506
1.67834
1.66997
1.66552
1.68809
1.68699
1.69261
1.7071
1.68096
1.67115
1.67161
1.67237
1.67391
1.6596
1.68172
1.6788
1.68315
1.67362
1.67791
1.70053
1.70645
1.68439
1.68395
1.70029
1.69272
1.68912
1.68319
1.68955
1.69902
1.6936
1.68267
1.70993
1.69887
1.70264
1.70599
1.71846
1.70338
1.71996
1.72495
1.71282
1.70709
1.70693
1.70666
1.70993
1.71256
1.6977
1.69795
1.70467
1.7084
1.69866
1.72525
1.73023
1.72795
1.70791
1.71054
1.72399
1.72992
1.68366
1.69249
1.69206
1.70908
1.70563
1.72108
1.72598
1.72766
1.72964
1.71861
1.72371
1.71783
1.70399
1.71708
1.72203
1.69832
1.70933
1.70966
1.72601
1.71253
1.71907
1.72193
1.72833
1.72349
1.72914
1.73379
1.75259
1.74161
1.74703
1.73237
1.75709
1.75203
1.7583
1.75847
1.75524
1.75756
1.75309
1.74451
1.76875
1.77491
1.76035
1.75962
1.74088
1.75155
1.73892
1.7611
1.74471
1.75837
1.75148
1.76384
1.75982
1.74049
1.73357
1.76725
1.7534
1.7368
1.71249
1.71341
1.71973
1.7241
1.72767
1.73023
1.72816
1.72322
1.71049
1.72255
1.72829
1.71915
1.72489
1.72419
1.73355
1.74841
1.71626
1.70615
1.70136
1.70526
1.6893
1.69054
1.68829
1.71973
1.72944
1.74425
1.75331
1.75207
1.74937
1.74572
1.75888
1.76279
1.77283
1.7762
1.77781
1.76719
1.78949
1.78076
1.76498
1.76386
1.7664
1.78144
1.7925
1.77336
1.74871
1.72427
1.71315
1.72373
1.72123
1.70702
1.69051
1.66491
1.67195
1.68219
1.66963
1.67282
1.69698
1.69345
1.69413
1.69248
1.68714
1.69648
1.70191
1.69331
1.70232
1.69157
1.69402
1.69419
1.70066
1.71274
1.69595
1.68539
1.6931
1.69903
1.71235
1.70245
1.71574
1.71685
1.72508
1.71766
1.71859
1.72742
1.73419
1.73519
1.74385
1.74227
1.73707
1.75356
1.75005
1.72311
1.74521
1.7571
1.74801
1.75829
1.74596
1.74858
1.72927
1.74027
1.73163
1.72852
1.74549
1.75261
1.75482
1.74492
1.72891
1.73866
1.72695
1.71604
1.71132
1.71614
1.71821
1.70719
1.70036
1.71489
1.70314
1.68064
1.68517
1.69773
1.71034
1.70116
1.72013
1.73254
1.71055
1.74622
1.72801
1.73562
1.73248
1.72671
1.72112
1.70905
1.71384
1.71111
1.73098
1.70757
1.70882
1.69831
1.69101
1.67564
1.67369
1.67629
1.69274
1.69243
1.69319
1.67634
1.67803
1.676
1.67605
1.68496
1.6594
1.66028
1.66253
1.69537
1.67396
1.69
1.67326
1.67413
1.70317
1.71862
1.69439
1.68483
1.69555
1.691
1.67288
1.66372
1.66564
1.65327
1.68403
1.65035
1.65918
1.66735
1.6787
1.70259
1.69511
1.69149
1.71615
1.71966
1.70033
1.70475
1.69901
1.71397
1.72213
1.71946
1.73681
1.72941
1.73899
1.74069
1.73387
1.73602
1.73894
1.71761
1.71889
1.72619
1.72437
1.72819
1.72918
1.72615
1.70718
1.71289
1.6987
1.69861
1.72119
1.72468
1.72634
1.74308
1.75892
1.74883
1.75066
1.72354
1.72523
1.73319
1.69475
1.71116
1.71164
1.70825
1.71143
1.73608
1.73321
1.70821
1.70565
1.70428
1.70202
1.69099
1.6734
1.66945
1.68064
1.68014
1.66196
1.68125
1.67803
1.66454
1.67156
1.6715
1.67959
1.67359
1.68725
1.67027
1.66782
1.69411
1.7102
1.72086
1.72353
1.72878
1.72913
1.70285
1.70282
1.70364
1.70073
1.70695
1.72355
1.73116
1.71642
1.71401
1.73869
1.73154
1.71073
1.71633
1.71589
1.71767
1.72455
1.74558
1.7446
1.74426
1.74058
1.74217
1.74832
1.75111
1.74867
1.74898
1.73242
1.72313
1.72902
1.70545
1.72538
1.6989
1.70572
1.71501
1.7342
1.74061
1.7579
1.75145
1.73696
1.74142
1.7492
1.76676
1.7541
1.74987
1.75955
1.77183
1.77924
1.7627
1.77338
1.77473
1.78617
1.78525
1.79052
1.77789
1.79312
1.78054
1.78337
1.80463
1.81242
1.80599
1.80865
1.83242
1.8323
1.81469
1.81556
1.80018
1.7805
1.80623
1.78931
1.79913
1.81196
1.81017
1.81726
1.80203
1.79811
1.82288
1.84074
1.84677
1.86154
1.86211
1.84492
1.82392
1.81401
1.81249
1.7998
1.78892
1.79352
1.84374
1.82801
1.84341
1.84133
1.8586
1.87808
1.86961
1.88559
1.88377
1.88222
1.89418
1.89737
1.88302
1.87839
1.85652
1.86888
1.89475
1.89822
1.88698
1.89694
1.90568
1.91192
1.92215
1.93542
1.91475
1.94102
1.93654
1.91793
1.92094
1.90016
1.90337
1.89881
1.88669
1.88376
1.87974
1.87365
1.89846
1.91597
1.91471
1.91109
1.8969
1.88575
1.88659
1.91663
1.90362
1.91723
1.91412
1.91725
1.89859
1.91861
1.9145
1.92383
1.91684
1.93825
1.95638
1.96679
1.98101
1.98414
2.00467
2.00445
1.98598
2.01005
2.02737
2.00849
1.99568
2.02083
1.98732
1.9811
1.97528
1.98477
2.02974
1.99921
1.9924
2.01544
2.00624
1.98669
1.98732
1.98388
1.9755
1.98029
1.97505
1.95537
1.97335
1.98001
1.98768
2.01028
1.9952
1.99433
2.00184
2.00589
2.01452
2.0275
2.01413
2.0095
2.03224
2.0174
1.98631
1.97327
1.99594
1.99927
1.98149
1.97741
1.97509
1.97276
1.96669
1.97044
1.98218
1.98036
1.96265
1.96794
1.96654
1.98369
1.96926
1.93734
1.95002
1.93401
1.95141
1.93384
1.95269
1.96285
1.96748
1.95049
1.94337
1.94585
1.945
1.95433
1.95513
1.95098
1.9311
1.9375
1.94844
1.95111
1.9392
1.9523
1.94632
1.94871
1.9487
1.95905
1.96731
1.98274
1.99351
1.98457
1.96716
1.99788
2.01538
2.01677
2.04554
2.02221
2.0104
2.02092
1.99459
2.02494
2.0011
2.00677
1.99574
1.9857
1.99607
2.00053
2.01031
2.02884
2.04181
2.06216
2.05793
2.04899
2.05849
2.06002
2.05404
2.0191
1.99733
1.98367
1.99292
1.99004
2.00098
1.97024
1.98442
1.99262
1.99592
1.99732
1.98195
1.99376
1.97829
1.97269
1.95757
1.96506
1.9179
1.92458
1.9339
1.9354
1.93907
1.94298
1.95836
1.94334
1.92472
1.94712
1.94028
1.92173
1.90505
1.92203
1.905
1.91361
1.86204
1.8675
1.89146
1.90053
1.90755
1.92389
1.94294
1.93836
1.94679
1.94257
1.94021
1.94101
1.94874
1.93164
1.92371
1.9269
1.91642
1.90607
1.89783
1.91607
1.92201
1.92199
1.9084
1.90824
1.92382
1.93253
1.91977
1.9359
1.9447
1.92885
1.94646
1.93442
1.92247
1.93869
1.91326
1.92329
1.90366
1.90353
1.88975
1.88455
1.88611
1.89108
1.89137
1.87745
1.86677
1.88259
1.897
1.91373
1.89195
1.9092
1.89668
1.89804
1.91421
1.89998
1.92501
1.89123
1.90679
1.9095
1.90122
1.91183
1.91738
1.9062
1.90804
1.88368
1.92176
1.89591
1.90872
1.91339
1.9091
1.91911
1.91639
1.93793
1.90674
1.89905
1.87153
1.88606
1.8886
1.89083
1.88392
1.8723
1.88976
1.88267
1.9047
1.87736
1.89409
1.8734
1.89137
1.90762
1.89114
1.89895
1.90933
1.91808
1.9364
1.89956
1.89957
1.89892
1.89268
1.90077
1.90528
1.88474
1.89821
1.88678
1.88708
1.88079
1.89928
1.89467
1.88467
1.88969
1.85941
1.86702
1.87013
1.87995
1.87758
1.89804
1.89776
1.90045
1.91106
1.89508
1.90324
1.91996
1.90209
1.90036
1.90232
1.90324
1.89647
1.9118
1.91106
1.89516
1.87757
1.90278
1.92205
1.92984
1.92463
1.92999
1.91289
1.93699
1.94154
1.94602
1.9259
1.92311
1.92995
1.9238
1.92144
1.90893
1.9044
1.91062
1.90661
1.89615
1.89069
1.91107
1.91152
1.9186
1.92748
1.94006
1.96266
1.95693
1.94389
1.94551
1.97472
1.96983
1.98807
1.96572
1.97777
1.96423
1.93413
1.93431
1.93633
1.95835
1.96044
1.94117
1.93512
1.93857
1.96002
1.94939
1.95881
1.92414
1.9496
1.95901
1.96171
1.9656
1.95299
1.95754
1.96968
1.95985
1.95893
1.96041
1.97009
1.98053
1.98266
1.97148
1.98785
1.96686
1.96982
1.97939
1.98598
1.97401
1.9907
2.00617
1.99708
1.99482
1.99044
1.99643
2.00784
2.01036
2.0068
2.01399
2.01408
2.01438
2.01245
2.00525
2.01951
2.04243
2.04577
2.03399
2.03421
2.0237
2.03142
2.01248
2.00928
2.02143
2.03866
2.01986
2.01839
2.0011
2.01378
2.01909
2.0117
2.02971
2.02517
2.01079
2.02358
2.03376
2.03174
2.04463
2.04521
2.03094
2.03657
2.039
2.05701
2.041
2.05182
2.04703
2.04407
2.03547
2.0121
2.00741
2.00325
2.01185
1.97817
1.96395
1.97433
1.9666
1.98078
1.9759
1.97294
1.9648
1.96295
1.99794
2.00957
1.99138
1.9662
1.97183
1.98144
1.97757
2.00443
2.01918
1.98964
1.98041
1.97355
1.99871
2.01842
2.03812
2.04985
2.05151
2.04587
2.02321
2.01489
2.02958
2.04923
2.04305
2.04387
2.05479
2.06717
2.04978
2.0132
2.01101
2.00187
2.00867
2.01109
1.97583
2.00132
1.97644
1.97344
1.96367
1.94847
1.93683
1.94122
1.94686
1.96392
1.94761
1.95437
1.93074
1.93126
1.94144
1.93819
1.95374
1.95438
1.95852
1.94385
1.95603
1.95382
1.9388
1.91694
1.92382
1.92701
1.94292
1.93302
1.92995
1.94393
1.94351
1.92747
1.94567
1.97089
1.99775
2.01039
2.00359
2.01201
2.00463
2.02484
2.00719
1.99689
1.96806
1.97795
1.97418
1.98648
1.98202
1.99568
1.98446
1.98392
2.01639
2.00419
2.03735
2.04027
2.03903
2.05923
2.0349
2.06336
2.04893
2.03756
2.0442
2.04252
2.03802
2.06099
2.06865
2.06992
2.04283
2.06557
2.06099
2.05433
2.06653
2.06904
2.07259
2.07227
2.06572
2.06867
2.07014
2.05382
2.07881
2.0754
2.07327
2.0444
2.03113
2.08031
2.06613
2.06781
2.09286
2.09648
2.10889
2.10004
2.08192
2.08545
2.07271
2.07158
2.08485
2.0627
2.04919
2.04254
2.04853
2.05847
2.06384
2.06903
2.06253
2.0744
2.08021
2.07598
2.0972
2.10401
2.10711
2.11041
2.12051
2.10793
2.09263
2.08485
2.08455
2.09023
2.07472
2.07609
2.09636
2.1341
2.13928
2.1368
2.14607
2.17108
2.17416
2.18595
2.1519
2.13123
2.14854
2.15563
2.1841
2.1574
2.16064
2.16729
2.15036
2.16656
2.15957
2.16613
2.18373
2.18336
2.17753
2.14566
2.12842
2.12982
2.12047
2.10626
2.1075
2.11999
2.11718
2.11054
2.12225
2.10845
2.1033
2.11806
2.12003
2.12958
2.13925
2.12795
2.12755
2.1487
2.14346
2.12968
2.16874
2.1558
2.16639
2.15054
2.1479
2.13479
2.14235
2.13929
2.13598
2.13694
2.12341
2.14667
2.14171
2.12202
2.10963
2.10818
2.11424
2.10066
2.0882
2.09415
2.10091
2.10545
2.10952
2.10699
2.09966
2.10329
2.08551
2.08497
2.07894
2.07373
2.08155
2.06639
2.05368
2.04772
2.02505
2.05021
2.03378
2.0304
2.04561
2.05276
2.03337
2.04976
2.04056
2.02305
2.02605
2.01383
2.00631
2.0092
1.99076
1.99765
2.00447
2.00842
2.00204
2.00563
2.00427
2.02292
2.01018
2.02519
2.04014
2.01376
2.02118
2.02529
2.06309
2.09296
2.08484
2.10575
2.09554
2.08454
2.13401
2.12662
2.14989
2.14996
2.11523
2.10744
2.10406
2.11635
2.11854
2.12966
2.13549
2.10266
2.12827
2.0964
2.09305
2.11839
2.10655
2.11436
2.13495
2.13438
2.14394
2.1379
2.13556
2.15919
2.14447
2.14631
2.13787
2.13431
2.12465
2.13347
2.13647
2.14875
2.13073
2.12135
2.16057
2.17489
2.14266
2.15684
2.16682
2.15746
2.16505
2.17016
2.16117
2.18054
2.18804
2.17665
2.17285
2.14274
2.15021
2.16984
2.18639
2.20635
2.22484
2.22227
2.25755
2.25147
2.26466
2.25564
2.25889
2.25732
2.26483
2.27515
2.2767
2.2627
2.25699
2.25783
2.26686
2.26281
2.27705
2.30286
2.33788
2.32643
2.29918
2.28769
2.2904
2.27001
2.2482
2.22149
2.23992
2.21612
2.18697
2.17175
2.1619
2.15712
2.16508
2.16669
2.17439
2.19744
2.20559
2.20233
2.19578
2.17778
2.18092
2.21527
2.19962
2.21214
2.2237
2.21065
2.22546
2.25001
2.23752
2.23209
2.24724
2.25405
2.26758
2.25623
2.25614
2.2496
2.21958
2.209
2.20977
2.22829
2.20557
2.18837
2.20493
2.19025
2.21093
2.1931
2.18819
2.19586
2.20233
2.19321
2.20135
2.21119
2.22721
2.28397
2.28362
2.27278
2.23743
2.23179
2.26155
2.25438
2.26822
2.25936
2.26609
2.24642
2.2535
2.25401
2.26119
2.27379
2.27088
2.27597
2.28258
2.28972
2.3235
2.29784
2.29542
2.29136
2.27842
2.28965
2.27433
2.29045
2.29063
2.30011
2.27518
2.29152
2.31532
2.30725
2.3114
2.29012
2.28448
2.27557
2.27846
2.22789
2.21748
2.22237
2.20956
2.19945
2.20852
2.23514
2.25204
2.24544
2.21573
2.20662
2.2205
2.20057
2.18159
2.19738
2.20337
2.23379
2.23202
2.23966
2.25311
2.24692
2.25155
2.26371
2.28261
2.25734
2.28916
2.29339
2.29341
2.327
2.33233
2.32929
2.30934
2.28797
2.30749
2.2942
2.29881
2.32607
2.34428
2.3533
2.36709
2.37788
2.39982
2.40611
2.36105
2.3505
2.35712
2.35283
2.36147
2.36328
2.37416
2.3699
2.37199
2.38785
2.41631
2.37752
2.37196
2.38316
2.39476
2.3571
2.32348
2.31854
2.31236
2.32407
2.32298
2.32182
2.339
2.32477
2.31059
2.29989
2.30362
2.28329
2.27556
2.27656
2.30239
2.30796
2.31151
2.32045
2.29977
2.30191
2.30022
2.28587
2.2722
2.27408
2.28338
2.30215
2.30596
2.2673
2.2605
2.23093
2.23726
2.22945
2.24073
2.23942
2.24589
2.27401
2.283
2.25337
2.28501
2.29222
2.30673
2.33159
2.31161
2.31621
2.33211
2.29524
2.29326
2.29818
2.32895
2.31828
2.30625
2.30888
2.33744
2.31864
2.32161
2.31805
2.33259
2.32261
2.3165
2.3379
2.34672
2.34254
2.33508
2.37902
2.37681
2.40374
2.42309
2.39991
2.40468
2.39883
2.38778
2.40632
2.39448
2.39792
2.40315
2.40708
2.40657
2.41542
2.41726
2.43373
2.4416
2.45676
2.43026
2.41346
2.41423
2.4287
2.43976
2.42183
2.4253
2.45137
2.47727
2.48128
2.47334
2.4645
2.47673
2.4697
2.49161
2.50943
2.53814
2.52472
2.51868
2.51902
2.52177
2.50688
2.5047
2.48028
2.46063
2.45639
2.47567
2.45994
2.44301
2.48
2.52999
2.528
2.52921
2.5087
2.47357
2.45
2.45841
2.46367
2.46563
2.47078
2.4558
2.469
2.43854
2.43391
2.44784
2.46054
2.48164
2.48806
2.50341
2.52537
2.5222
2.52261
2.50345
2.5202
2.5222
2.53352
2.56432
2.56419
2.53795
2.54849
2.53328
2.55691
2.5674
2.56757
2.54351
2.53944
2.52918
2.48588
2.49208
2.48482
2.47155
2.48994
2.49405
2.48972
2.49766
2.51942
2.49645
2.51188
2.50753
2.50823
2.50827
2.51083
2.52115
2.50636
2.50212
2.50161
2.49407
2.47575
2.48728
2.48443
2.50262
2.51394
2.52194
2.53005
2.53143
2.53029
2.49969
2.50331
2.52121
2.51832
2.52689
2.53021
2.51821
2.50053
2.51086
2.51611
2.50906
2.48421
2.46508
2.4387
2.44489
2.46189
2.47194
2.46113
2.46104
2.45302
2.44176
2.45045
2.41192
2.42408
2.44032
2.41251
2.39179
2.40088
2.41201
2.41997
2.41379
2.41258
2.39677
2.38428
2.40259
2.41242
2.40074
2.41701
2.41955
2.41756
2.4264
2.40054
2.3905
2.37891
2.38448
2.36092
2.36016
2.3511
2.35089
2.35169
2.34348
2.35277
2.34027
2.32823
2.3577
2.39805
2.41141
2.39942
2.39264
2.37858
2.36657
2.35553
2.35482
2.35644
2.38958
2.36659
2.3579
2.34763
2.3216
2.30597
2.31857
2.32289
2.31814
2.32841
2.34536
2.31753
2.30767
2.30024
2.31014
2.2906
2.29486
2.28466
2.26975
2.26501
2.24329
2.2645
2.25045
2.23684
2.22757
2.25199
2.24247
2.21504
2.23041
2.22912
2.22093
2.22983
2.21598
2.20114
2.22475
2.20944
2.2049
2.21659
2.20576
2.21443
2.24491
2.22612
2.22315
2.22148
2.2293
2.22181
2.22381
2.20205
2.20963
2.18755
2.18389
2.16597
2.13838
2.1473
2.16309
2.16098
2.15446
2.15554
2.16024
2.15643
2.15346
2.13752
2.14654
2.15151
2.14595
2.12502
2.12343
2.13554
2.14331
2.16379
2.17415
2.15706
2.14525
2.14593
2.13262
2.15775
2.16142
2.17128
2.18028
2.17371
2.16879
2.16147
2.18001
2.15288
2.16765
2.14722
2.13395
2.14041
2.12349
2.14046
2.12869
2.11019
2.13998
2.10897
2.10637
2.11055
2.11962
2.13526
2.12613
2.14932
2.13898
2.12104
2.10899
2.08582
2.09619
2.08675
2.09263
2.08378
2.10637
2.11178
2.09454
2.07982
2.08999
2.09681
2.10401
2.12205
2.11526
2.1135
2.08682
2.07675
2.07311
2.07864
2.07969
2.0591
2.04828
2.07586
2.06172
2.08305
2.06392
2.07576
2.05525
2.06198
2.05597
2.04138
2.06624
2.07163
2.05989
2.05394
2.03905
2.00882
2.00701
2.0006
1.98998
1.99795
1.99707
2.02241
2.02835
1.99699
1.99632
2.00185
1.97159
1.96611
1.96535
1.9487
1.92712
1.94432
1.939
1.9535
1.96875
1.99769
2.01092
2.01766
2.02673
2.0123
2.01225
2.00772
1.99511
1.98589
1.97318
1.97619
1.97987
2.004
2.00598
2.00278
2.02423
2.01213
2.01749
2.00065
1.99321
1.96882
2.00424
2.0069
2.0093
1.99695
1.99325
1.99058
1.98464
1.99346
1.99561
1.97102
1.96275
1.98145
1.96583
1.95308
1.9613
1.97139
1.96735
1.98949
1.99367
2.00347
1.99956
1.98976
2.00345
2.01997
2.0044
1.99095
1.95957
1.97736
1.99883
1.98674
2.00757
2.00777
2.01632
2.0371
2.02976
2.05592
2.05425
2.06706
2.04379
2.03347
2.04541
2.06069
2.05375
2.05207
2.05176
2.05511
2.05755
2.0505
2.04907
2.05846
2.04006
2.03992
2.02387
2.02129
1.99781
2.0061
2.01492
2.01981
2.01421
2.01282
2.01192
1.99797
2.00533
1.99494
1.99698
2.00468
2.00423
2.00251
2.02077
2.03784
2.00724
2.00196
2.01738
2.00708
1.9923
1.99719
1.99618
1.98281
1.98956
1.9958
2.029
2.026
2.02408
2.00295
1.9948
1.97856
1.98855
2.00594
1.99499
2.0238
2.01787
2.00574
1.99959
2.01661
2.02028
2.04073
2.02128
2.0275
2.0341
2.04495
2.04587
2.05221
2.0539
2.04087
2.04709
2.0404
2.04444
2.04592
2.05239
2.05259
2.04072
2.01358
2.02513
1.98559
2.00081
2.0123
2.01908
2.01904
2.00491
1.96413
1.97361
2.00026
1.99514
1.98445
1.98546
1.98285
1.99221
1.9973
2.0075
2.00483
1.99667
1.99948
2.00582
1.98388
1.99317
2.00429
1.9995
1.97045
1.96934
1.94617
1.95844
1.95999
1.97461
1.96905
1.98111
1.94816
1.93757
1.93551
1.94739
1.9473
1.95161
1.95762
1.94638
1.93361
1.9436
1.93975
1.96309
1.96339
1.97874
1.98611
1.99581
1.98559
1.97931
1.98825
1.98717
2.01227
2.00312
1.97892
1.97914
1.98039
1.97539
1.96123
1.97641
1.95038
1.94805
1.95771
1.94348
1.93349
1.94656
1.95761
1.94533
1.95428
1.94395
1.96261
1.95278
1.93459
1.92194
1.90995
1.91776
1.91252
1.90858
1.91554
1.90815
1.92754
1.92484
1.93132
1.94615
1.94694
1.9287
1.93608
1.92678
1.92326
1.91833
1.92728
1.93525
1.93208
1.90674
1.9176
1.93803
1.94034
1.94435
1.95305
1.95813
1.94872
1.96093
1.97363
1.95424
1.95574
1.96203
1.95615
1.94099
1.9351
1.92955
1.93139
1.93135
1.96756
1.96182
1.96478
1.9622
1.94699
1.90733
1.93395
1.94672
1.93299
1.94482
1.95326
1.94017
1.93245
1.91853
1.91515
1.90673
1.93653
1.93176
1.95358
1.94691
1.9746
1.94767
1.94353
1.95883
1.97299
1.97383
1.97283
1.96719
1.98769
1.99406
1.96231
1.96613
1.96949
1.96622
1.9821
1.96334
1.983
1.98609
1.97078
1.97875
1.97467
1.97507
1.98008
2.0181
2.01181
1.99035
1.99999
2.00784
1.99382
1.98807
1.9827
1.99021
2.00498
2.01318
1.98802
1.98712
1.98271
1.97211
1.97673
1.96629
1.97508
1.98502
1.95647
1.95744
1.97231
1.96596
1.95434
1.96353
1.95522
1.95538
1.973
1.97665
1.9616
1.96414
1.98771
2.00238
2.0332
2.03765
2.04049
2.05008
2.04733
2.04529
2.02956
2.02575
2.03854
2.03757
2.05544
2.04016
2.00552
1.98852
2.01138
2.00811
1.98588
2.00308
2.00419
1.99202
1.98652
1.975
1.97327
1.97427
1.98174
1.96618
1.97895
1.95858
1.95855
1.98347
1.97684
1.98658
1.97945
1.95876
1.96654
1.96044
1.96343
1.97
1.96499
1.96407
1.95531
1.94683
1.93617
1.95109
1.97204
1.96413
1.95324
1.96034
1.96623
1.98336
1.95676
1.97418
1.97493
1.97951
1.98469
1.97062
1.96452
1.95999
1.95558
1.96741
1.97278
1.9819
1.98884
2.01158
2.00286
1.99562
1.99119
2.00786
1.9951
1.9888
2.00284
2.0128
2.0316
2.03214
2.03286
2.04963
2.03773
2.04392
2.05297
2.04662
2.05539
2.04827
2.05159
2.03178
2.02385
2.02858
2.04117
2.02629
2.01317
2.01972
2.01017
1.9966
2.00662
2.00698
1.99902
1.96908
1.98138
2.00784
1.98507
1.98094
1.98307
1.97896
1.98482
2.01097
1.98113
1.98905
1.95827
1.96143
1.96932
1.9541
1.98086
1.94911
1.9331
1.9556
1.94175
1.93006
1.92732
1.92704
1.93799
1.93193
1.92105
1.94453
1.95261
1.96106
1.95785
1.94914
1.96756
1.96937
1.99176
1.96875
1.97808
1.96502
1.97476
1.96501
1.95985
1.94492
1.9369
1.93582
1.95022
1.9599
1.96574
1.96676
1.96592
1.96827
1.98271
1.96704
1.98304
1.97474
1.97268
1.98812
2.00739
2.0042
1.98284
1.97729
2.01527
2.0026
2.01065
2.00517
1.99789
1.98519
1.99479
1.9877
1.9918
1.9909
1.97901
1.99469
1.99756
1.99806
1.99608
2.00101
1.99654
1.98677
2.00185
1.99616
2.00342
1.99524
1.99454
1.98516
1.97406
1.98643
2.00127
1.99675
1.98263
1.99249
1.98158
2.00482
2.00145
2.02406
2.02865
2.0134
2.0096
1.98843
1.96775
1.96173
1.9614
1.9627
1.98103
1.94912
1.95266
1.95813
1.97867
2.0006
1.98906
1.99583
1.99169
1.98332
1.96144
1.96741
1.97362
1.95958
1.96791
1.96928
1.95851
1.98149
1.99064
1.96547
1.95556
1.94763
1.94643
1.95936
1.97454
1.97885
1.95591
1.97463
1.96283
1.95646
1.96772
1.95908
1.984
1.97793
1.97914
1.977
1.98628
1.9843
1.97977
1.98107
1.96531
1.97063
1.96573
1.93877
1.94682
1.9585
1.94712
1.96358
1.93604
1.94174
1.9199
1.92355
1.91793
1.91359
1.92122
1.91446
1.92884
1.94164
1.94571
1.93686
1.93023
1.94876
1.95272
1.93504
1.94566
1.93453
1.92882
1.93903
1.94215
1.9193
1.9413
1.9266
1.93998
1.94036
1.94946
1.95212
1.94237
1.95601
1.964
1.96469
1.96801
1.96631
1.96149
1.95092
1.95115
1.9433
1.93379
1.9247
1.92852
1.93109
1.9291
1.93993
1.93643
1.94114
1.92164
1.89188
1.88847
1.90167
1.88055
1.90801
1.90578
1.87977
1.87137
1.87257
1.8647
1.86993
1.89281
1.87853
1.88439
1.89986
1.90677
1.90992
1.90309
1.91786
1.90803
1.90515
1.93374
1.92871
1.91749
1.8986
1.91269
1.92638
1.93523
1.93479
1.92878
1.91741
1.942
1.93366
1.94566
1.92191
1.93134
1.9369
1.93991
1.94033
1.92568
1.92424
1.93022
1.93162
1.94378
1.94255
1.94301
1.92901
1.93168
1.90856
1.91468
1.9065
1.89713
1.91
1.91275
1.93555
1.91336
1.92142
1.92551
1.93792
1.92411
1.91562
1.89622
1.87951
1.91192
1.90699
1.90559
1.89401
1.91493
1.90655
1.90843
1.89586
1.9234
1.91028
1.93587
1.92303
1.8963
1.91673
1.93458
1.93947
1.94131
1.9617
1.94825
1.95043
1.96032
1.9707
1.97968
1.97064
1.97424
1.97835
1.95968
1.97523
1.95866
1.95914
1.94414
1.95499
1.95101
1.94548
1.95049
1.96356
1.94761
1.90505
1.92141
1.93149
1.92112
1.926
1.92219
1.93112
1.93389
1.92485
1.9142
1.88934
1.90141
1.89963
1.90286
1.89688
1.93445
1.9213
1.9354
1.91525
1.92573
1.9059
1.88539
1.9131
1.92088
1.93309
1.93495
1.92878
1.89892
1.88059
1.87143
1.91199
1.91008
1.92549
1.90172
1.91201
1.91786
1.92757
1.91196
1.90692
1.89978
1.90251
1.89942
1.87677
1.89642
1.89233
1.91831
1.90998
1.92476
1.89583
1.92297
1.94339
1.96488
1.94939
1.93616
1.9283
1.95065
1.94584
1.93466
1.94286
1.95939
1.95289
1.97259
1.96178
1.95764
1.97502
1.99463
1.9962
1.98285
1.96858
1.97841
1.94499
1.94855
1.9564
1.96666
1.96755
1.96186
1.95609
1.9525
1.95299
1.9478
1.97054
1.96768
1.9761
1.99442
2.01411
2.01679
1.99721
2.00046
1.99629
1.99665
2.00419
2.00554
1.9924
1.99926
2.01302
1.99453
1.99206
1.98217
1.97921
1.95004
1.93314
1.9378
1.95155
1.92841
1.9122
1.91274
1.93191
1.94537
1.93856
1.94675
1.94929
1.91922
1.92151
1.93852
1.94043
1.94556
1.95139
1.94684
1.9341
1.9461
1.96799
1.98695
1.97639
1.99898
1.99125
2.00154
2.0195
2.02584
2.05406
2.03693
2.05772
2.04878
2.02823
1.98953
2.01356
1.99987
1.98934
2.01802
2.02877
2.02571
2.04315
2.03032
2.02692
2.01375
2.01404
2.02444
2.01672
2.03424
2.02971
2.02329
2.02639
2.03243
2.03351
2.02094
1.98547
1.99521
1.99276
2.02312
2.02511
2.05595
2.04286
2.03694
2.04195
2.05019
2.0606
2.06705
2.06291
2.04965
2.04555
2.04625
2.02525
2.03555
2.01175
2.03453
2.02702
2.03414
2.02173
2.01261
2.03801
2.02071
2.0177
2.00308
2.02039
2.01516
2.01031
2.01752
2.02111
1.99676
2.00628
1.9743
1.98397
1.98838
1.96253
1.96801
1.96849
1.96118
1.95534
1.97393
1.96983
1.96736
1.9858
1.99644
2.00559
2.00781
2.02467
2.04398
2.04801
2.02771
2.03566
2.05091
2.0576
2.04957
2.03858
2.02593
2.0132
2.02506
2.01229
2.02923
2.01936
2.02979
2.0307
2.04939
2.05003
2.05064
2.05469
2.05554
2.05745
2.02532
2.04557
2.05657
2.03721
2.04304
2.06422
2.04554
2.06659
2.0682
2.05648
2.05349
2.06599
2.07338
2.07626
2.06775
2.04959
2.06669
2.06124
2.06542
2.07106
2.04308
2.05986
2.06262
2.05296
2.07042
2.05756
2.06368
2.06651
2.02482
2.01951
2.00009
2.00755
2.01029
2.00061
2.00976
2.0086
1.99513
2.00859
2.00643
1.98926
2.01559
2.03602
2.01017
1.98539
2.01146
2.02333
2.02025
2.02219
2.04102
2.04591
2.05958
2.02563
2.04476
2.06226
2.06978
2.06278
2.05601
2.04759
2.0749
2.09044
2.06467
2.05827
2.05726
2.04759
2.05844
2.07141
2.07903
2.0741
2.0543
2.0513
2.0603
2.05607
2.08399
2.09287
2.09007
2.11471
2.13553
2.135
2.12699
2.12327
2.12217
2.10954
2.11448
2.0892
2.09431
2.10222
2.09663
2.12566
2.11258
2.13601
2.14199
2.15416
2.1189
2.11048
2.0878
2.11066
2.11779
2.14333
2.14231
2.1374
2.1618
2.14856
2.15065
2.16235
2.15246
2.15409
2.13022
2.1408
2.14595
2.16235
2.1351
2.12264
2.12394
2.1208
2.11458
2.13092
2.15053
2.16818
2.1567
2.16994
2.168
2.16276
2.14124
2.14415
2.13452
2.1432
2.12718
2.15363
2.12815
2.13769
2.13216
2.13216
2.12315
2.12903
2.11045
2.11451
2.11359
2.09772
2.10971
2.13109
2.11775
2.12092
2.08492
2.10778
2.12883
2.13452
2.14582
2.13937
2.14321
2.14854
2.13611
2.14448
2.12216
2.12918
2.11277
2.11667
2.10437
2.08075
2.08904
2.09157
2.11593
2.14543
2.13212
2.14851
2.14969
2.16894
2.18086
2.15858
2.14995
2.18726
2.17676
2.17272
2.17405
2.17517
2.20449
2.21103
2.2246
2.20736
2.20722
2.21467
2.198
2.21032
2.20174
2.18584
2.17159
2.19778
2.19044
2.17665
2.17619
2.17552
2.18103
2.19465
2.18646
2.19745
2.1967
2.17625
2.20894
2.20874
2.20674
2.19338
2.19412
2.16875
2.16688
2.16289
2.20415
2.18498
2.20241
2.22866
2.18945
2.1748
2.19608
2.18177
2.179
2.16078
2.15067
2.152
2.14467
2.17228
2.19355
2.19225
2.19941
2.19622
2.21017
2.20535
2.20972
2.20711
2.21935
2.24543
2.28062
2.28524
2.27118
2.28135
2.28936
2.289
2.29596
2.27411
2.26004
2.26286
2.28123
2.27477
2.2617
2.27183
2.26808
2.23948
2.23856
2.25448
2.26192
2.23862
2.25503
2.23905
2.24105
2.24615
2.24916
2.26338
2.24936
2.22969
2.26172
2.27298
2.27199
2.24807
2.25121
2.24977
2.2572
2.27899
2.29921
2.29739
2.29868
2.29733
2.3207
2.31154
2.31156
2.30352
2.3192
2.29931
2.29578
2.27814
2.28677
2.25803
2.27475
2.26944
2.27595
2.27511
2.27817
2.26388
2.28746
2.26306
2.2681
2.27551
2.30165
2.30054
2.28201
2.26202
2.26511
2.25552
2.26725
2.26623
2.26724
2.28224
2.28013
2.26421
2.24723
2.24413
2.26063
2.26205
2.25193
2.22848
2.1955
2.18
2.17333
2.15848
2.16688
2.17796
2.15598
2.18244
2.16598
2.18059
2.17747
2.16573
2.1654
2.17232
2.14619
2.16329
2.16464
2.16774
2.17439
2.15448
2.14716
2.14068
2.16437
2.17756
2.17131
2.19924
2.16403
2.15591
2.16234
2.16174
2.15761
2.15668
2.14464
2.15846
2.15547
2.15922
2.13695
2.13843
2.13024
2.14074
2.12811
2.12567
2.1082
2.09853
2.09422
2.09334
2.12186
2.13015
2.13501
2.12942
2.13354
2.14139
2.15632
2.13742
2.13142
2.13028
2.12163
2.12704
2.0835
2.06372
2.07424
2.06779
2.04466
2.05497
2.05302
2.06165
2.06486
2.06559
2.05742
2.08609
2.07251
2.04376
2.06018
2.06206
2.0801
2.07959
2.0811
2.09664
2.06824
2.08922
2.0856
2.12149
2.09514
2.09964
2.07288
2.07854
2.06621
2.04819
2.04798
2.07105
2.09514
2.08815
2.08429
2.08047
2.08705
2.0834
2.04793
2.06244
2.06584
2.06557
2.0925
2.07883
2.09377
2.08123
2.09713
2.06621
2.07126
2.07634
2.08306
2.11003
2.13365
2.12462
2.1062
2.12156
2.11236
2.09871
2.08552
2.08551
2.07122
2.06813
2.07194
2.10191
2.10364
2.10526
2.11423
2.10165
2.09572
2.07795
2.08547
2.08257
2.07352
2.0817
2.08384
2.0635
2.05813
2.05962
2.09054
2.09358
2.09134
2.07697
2.06394
2.07007
2.07899
2.06095
2.08165
2.08612
2.0738
2.05497
2.07118
2.0763
2.08115
2.08465
2.08997
2.09014
2.11232
2.11282
2.13106
2.12581
2.12371
2.16992
2.16634
2.15983
2.15914
2.18297
2.17973
2.17791
2.17116
2.17772
2.16001
2.17696
2.19055
2.17409
2.19314
2.1697
2.18201
2.18438
2.17856
2.16291
2.15793
2.13635
2.11258
2.11636
2.12051
2.13136
2.13917
2.13306
2.15129
2.15306
2.12868
2.11156
2.09561
2.09685
2.098
[truncated: 546,713 more chars]
