# Supplementary material for: Protein compactness and interaction valency define the architecture of a biomolecular condensate across scales
Source: eLife. 2023 Jul 20;12:e80038. doi: 10.7554/eLife.80038 (PMC10406433; doi:10.7554/eLife.80038)
Supplement: Figure 4—source data 1. [file elife-80038-fig4-data1.zip › Figure_4_source_data_1/panels_AB_source_data_files/R2K24_1us_md_Rg_last300ns.dat]

1.26975
1.26534
1.27403
1.27337
1.2648
1.26817
1.26951
1.27788
1.27751
1.28292
1.27537
1.27559
1.27621
1.27968
1.27731
1.27579
1.27022
1.27352
1.27518
1.27012
1.27005
1.27923
1.27327
1.27249
1.26917
1.27474
1.26932
1.27091
1.26866
1.2714
1.26567
1.26356
1.26102
1.26482
1.26616
1.26273
1.27139
1.27588
1.27481
1.26619
1.27325
1.27174
1.26765
1.27008
1.2661
1.27854
1.27154
1.26811
1.26332
1.2692
1.2654
1.27269
1.26252
1.26441
1.26478
1.26287
1.26603
1.26754
1.26985
1.26564
1.26746
1.26207
1.26454
1.25998
1.25917
1.26107
1.27374
1.26844
1.27081
1.2727
1.2685
1.2683
1.25883
1.26211
1.27921
1.26785
1.26686
1.26717
1.2618
1.2645
1.25772
1.25228
1.25399
1.26092
1.25674
1.25302
1.25059
1.26149
1.25924
1.25665
1.25923
1.25406
1.25753
1.2577
1.25636
1.25448
1.2563
1.24951
1.25742
1.25362
1.25476
1.25931
1.25635
1.25375
1.26206
1.26352
1.26529
1.27683
1.27662
1.27709
1.28288
1.28008
1.27925
1.26727
1.26859
1.27412
1.27695
1.26917
1.27324
1.27501
1.26925
1.27393
1.26316
1.27969
1.2764
1.27285
1.27408
1.27178
1.27521
1.27267
1.26974
1.27825
1.27003
1.27063
1.27515
1.2908
1.28929
1.28436
1.29743
1.28702
1.29079
1.29852
1.29836
1.29556
1.29806
1.29445
1.29941
1.30535
1.30292
1.29533
1.30025
1.2916
1.30176
1.316
1.30629
1.29864
1.31431
1.3034
1.29834
1.2976
1.30275
1.30031
1.30491
1.30269
1.29679
1.29438
1.29621
1.30469
1.31242
1.30477
1.2923
1.3004
1.30463
1.3075
1.29786
1.29968
1.30536
1.29905
1.29919
1.30677
1.29751
1.30091
1.29683
1.29556
1.29938
1.29956
1.29917
1.29401
1.29949
1.30157
1.29829
1.30453
1.30611
1.30131
1.29724
1.30761
1.30232
1.30239
1.2993
1.30035
1.29353
1.3057
1.30834
1.30389
1.30547
1.29493
1.29615
1.30015
1.29289
1.292
1.29263
1.2915
1.29989
1.27966
1.28901
1.28954
1.28601
1.29975
1.29008
1.29903
1.29537
1.29337
1.28922
1.29111
1.29343
1.30553
1.30396
1.30069
1.29868
1.29736
1.30544
1.29876
1.31183
1.31347
1.31801
1.31427
1.29868
1.30891
1.30371
1.31024
1.3111
1.30263
1.30565
1.30555
1.30634
1.306
1.31835
1.31314
1.30949
1.30752
1.30735
1.30883
1.32168
1.3164
1.31096
1.30982
1.30664
1.29355
1.29152
1.29685
1.30335
1.29907
1.30505
1.30915
1.30648
1.29754
1.31454
1.31142
1.3058
1.31108
1.30585
1.30327
1.31338
1.31621
1.31019
1.3247
1.3187
1.31451
1.31396
1.31647
1.32335
1.31299
1.31941
1.31363
1.3182
1.31642
1.32155
1.30681
1.31742
1.31752
1.31361
1.31675
1.30877
1.30441
1.29921
1.3012
1.30133
1.29635
1.30186
1.29901
1.29994
1.29285
1.28919
1.28658
1.2867
1.27858
1.28759
1.27814
1.27524
1.28268
1.27561
1.28447
1.28613
1.28432
1.28703
1.28125
1.28275
1.29327
1.2951
1.29524
1.29606
1.30139
1.30255
1.30274
1.30018
1.30766
1.3087
1.30284
1.30094
1.29614
1.29507
1.28679
1.29544
1.29168
1.29245
1.293
1.28391
1.28986
1.28991
1.29234
1.29141
1.29617
1.28653
1.28944
1.29003
1.28426
1.27368
1.27079
1.27454
1.27089
1.27566
1.28513
1.28696
1.28031
1.28943
1.28149
1.28565
1.27874
1.28175
1.27438
1.27236
1.28279
1.27728
1.27733
1.26971
1.28031
1.26955
1.27322
1.28452
1.28708
1.28773
1.29319
1.2982
1.29747
1.29713
1.29381
1.30751
1.30391
1.29906
1.30522
1.30122
1.30056
1.29387
1.3
1.29067
1.3074
1.30413
1.28734
1.29876
1.29554
1.29234
1.28761
1.28196
1.27844
1.28347
1.28076
1.28215
1.28946
1.28445
1.28499
1.28737
1.29398
1.30176
1.29041
1.28745
1.28703
1.28586
1.28015
1.27901
1.28414
1.27743
1.28024
1.27202
1.27876
1.28322
1.27486
1.28382
1.27968
1.28916
1.27984
1.28927
1.29249
1.29804
1.29991
1.30201
1.29894
1.2975
1.29839
1.30411
1.30319
1.29772
1.30928
1.30165
1.31025
1.3096
1.30738
1.30826
1.31225
1.30761
1.3112
1.3093
1.31706
1.30395
1.31615
1.30605
1.3044
1.31155
1.3116
1.30736
1.30864
1.30678
1.31259
1.31099
1.30163
1.31372
1.31508
1.3204
1.30751
1.31214
1.3107
1.30955
1.30557
1.30659
1.31346
1.29646
1.30542
1.30251
1.31497
1.30802
1.30884
1.3109
1.30481
1.30389
1.30026
1.31546
1.31793
1.3031
1.30681
1.30308
1.30173
1.31152
1.31689
1.30846
1.31741
1.317
1.30704
1.30878
1.30431
1.29997
1.3196
1.30201
1.30217
1.30871
1.31816
1.30785
1.30825
1.30473
1.30562
1.30635
1.30886
1.30911
1.31002
1.30887
1.30698
1.3006
1.29337
1.30404
1.29596
1.29344
1.2924
1.30259
1.29971
1.30137
1.3078
1.30063
1.2899
1.28961
1.29175
1.2895
1.28655
1.29501
1.29399
1.29803
1.29489
1.30242
1.30375
1.30423
1.30719
1.29633
1.29967
1.30177
1.29113
1.29939
1.29108
1.29342
1.29382
1.28689
1.29148
1.29022
1.29315
1.28257
1.28713
1.28635
1.28487
1.29227
1.2968
1.30121
1.29292
1.29904
1.30366
1.30091
1.29474
1.30314
1.29944
1.3125
1.29692
1.30674
1.30966
1.30837
1.31403
1.30997
1.31144
1.30386
1.30291
1.30299
1.29546
1.3037
1.30154
1.30835
1.30868
1.30889
1.31022
1.31073
1.30924
1.31377
1.32006
1.31085
1.3067
1.30037
1.30101
1.30378
1.29477
1.2988
1.29431
1.30136
1.30454
1.30745
1.3057
1.29945
1.30237
1.30585
1.2965
1.30016
1.29714
1.29223
1.29992
1.29914
1.28317
1.29057
1.30329
1.29744
1.29985
1.29597
1.2963
1.29785
1.29357
1.29392
1.29198
1.29468
1.29898
1.30393
1.29347
1.29713
1.30253
1.30276
1.29873
1.29373
1.30075
1.30149
1.29668
1.30073
1.29642
1.28291
1.29452
1.29742
1.28978
1.29101
1.29481
1.29699
1.29858
1.3106
1.30429
1.30359
1.29474
1.30002
1.29245
1.28997
1.3003
1.30257
1.30227
1.30495
1.29733
1.29747
1.30194
1.31042
1.31213
1.31769
1.32233
1.32179
1.32245
1.31574
1.3202
1.30818
1.31578
1.30571
1.29624
1.30832
1.31774
1.31709
1.32463
1.32407
1.31581
1.31578
1.3167
1.31808
1.31423
1.31607
1.33196
1.32457
1.32864
1.32308
1.32463
1.32293
1.32317
1.32419
1.33443
1.33076
1.3339
1.32175
1.33066
1.32553
1.32704
1.33378
1.33902
1.33613
1.32663
1.33224
1.32778
1.32055
1.32717
1.32225
1.31766
1.31866
1.31228
1.32899
1.3341
1.3187
1.32302
1.33815
1.33411
1.32246
1.32084
1.31008
1.30521
1.30517
1.31337
1.32119
1.32256
1.31279
1.31112
1.32778
1.31348
1.31885
1.31317
1.31573
1.30652
1.30647
1.30548
1.30196
1.31302
1.31959
1.30535
1.30902
1.31078
1.31828
1.33477
1.32422
1.32641
1.32304
1.32073
1.31631
1.32074
1.31989
1.32541
1.32342
1.32433
1.32609
1.32371
1.31459
1.31997
1.31675
1.32528
1.31875
1.31777
1.32711
1.32344
1.32328
1.31966
1.31064
1.31675
1.32037
1.31384
1.31969
1.32611
1.31903
1.32228
1.31117
1.31163
1.30719
1.30973
1.32886
1.31566
1.32235
1.32205
1.32492
1.31679
1.32156
1.32669
1.32642
1.31734
1.30982
1.31685
1.31278
1.31856
1.32037
1.30824
1.31135
1.31952
1.32283
1.32415
1.31685
1.32176
1.32481
1.325
1.32841
1.31623
1.32338
1.32026
1.32201
1.31642
1.31844
1.31425
1.33098
1.32284
1.32814
1.32845
1.32211
1.33622
1.32908
1.33347
1.32924
1.33315
1.32167
1.32493
1.33404
1.34169
1.33471
1.33341
1.32742
1.32526
1.34487
1.34637
1.33713
1.33226
1.33208
1.33737
1.3324
1.33549
1.32803
1.33539
1.3166
1.31031
1.311
1.30707
1.31291
1.30156
1.30598
1.31114
1.31487
1.30677
1.3075
1.31571
1.31648
1.316
1.30513
1.31158
1.31769
1.31731
1.32088
1.3206
1.3186
1.31263
1.31493
1.30773
1.30847
1.30277
1.31112
1.30928
1.30044
1.31306
1.31458
1.31832
1.30594
1.29865
1.30882
1.3048
1.30724
1.29342
1.29843
1.30537
1.30846
1.29333
1.29465
1.29277
1.29359
1.30295
1.29617
1.29328
1.29151
1.28986
1.30175
1.2975
1.29323
1.30281
1.30406
1.30788
1.31177
1.30558
1.3107
1.30095
1.29353
1.29695
1.294
1.29218
1.29921
1.29006
1.29058
1.29531
1.30526
1.29856
1.29769
1.30013
1.29956
1.29333
1.29704
1.30169
1.29697
1.29538
1.29067
1.29268
1.29936
1.29705
1.29286
1.2931
1.30063
1.3049
1.29211
1.29264
1.29838
1.29785
1.29067
1.3014
1.30666
1.30527
1.31253
1.30789
1.30967
1.3035
1.30993
1.30553
1.30674
1.31206
1.31233
1.31102
1.30399
1.31329
1.31096
1.31309
1.29983
1.31834
1.28962
1.29777
1.30084
1.31202
1.30345
1.31222
1.29528
1.29156
1.30229
1.29962
1.3111
1.3052
1.31308
1.30781
1.29892
1.29759
1.30393
1.30224
1.29786
1.28445
1.29789
1.30115
1.29311
1.29961
1.30589
1.30737
1.29647
1.29616
1.30202
1.30823
1.30271
1.30135
1.29854
1.30739
1.32267
1.31458
1.32227
1.32336
1.32638
1.32615
1.32799
1.34218
1.33404
1.33406
1.33544
1.3407
1.33172
1.33269
1.33457
1.3365
1.34499
1.34069
1.34191
1.35161
1.33844
1.34401
1.33105
1.33219
1.33757
1.33469
1.31993
1.32452
1.32319
1.32081
1.32647
1.32447
1.31752
1.32815
1.32938
1.33031
1.3256
1.33471
1.32494
1.32174
1.32227
1.32786
1.31514
1.31994
1.31098
1.31396
1.32181
1.32555
1.33029
1.32558
1.33126
1.32233
1.32573
1.32782
1.32206
1.33471
1.33023
1.33079
1.33569
1.32371
1.31697
1.32535
1.33054
1.33402
1.32602
1.33827
1.33892
1.34687
1.34289
1.34833
1.34007
1.33808
1.35333
1.36123
1.35614
1.35216
1.34955
1.33958
1.33358
1.3393
1.34116
1.34101
1.34416
1.34706
1.35407
1.35138
1.35919
1.35605
1.35765
1.36358
1.35589
1.3619
1.36063
1.35576
1.35173
1.3522
1.36278
1.35833
1.36603
1.3609
1.35931
1.36589
1.3711
1.36254
1.36621
1.3661
1.3625
1.36121
1.35769
1.34756
1.34223
1.35607
1.35688
1.35271
1.34239
1.34909
1.3567
1.35409
1.34618
1.37002
1.3623
1.36597
1.35641
1.36221
1.35394
1.36171
1.35707
1.36395
1.36561
1.35776
1.35723
1.35372
1.35212
1.3552
1.35902
1.36435
1.37406
1.36427
1.36593
1.35588
1.36481
1.35592
1.35288
1.35484
1.35836
1.36034
1.35663
1.35081
1.35385
1.35735
1.36017
1.35525
1.35485
1.34896
1.35441
1.35942
1.35921
1.36352
1.3676
1.35575
1.3559
1.35457
1.35671
1.35736
1.35515
1.35506
1.35508
1.36044
1.35334
1.34752
1.3463
1.35379
1.35107
1.3457
1.35367
1.35914
1.36471
1.34467
1.35412
1.34967
1.34492
1.35157
1.34843
1.35126
1.34539
1.3523
1.35634
1.3439
1.34595
1.35274
1.35134
1.3484
1.34073
1.3431
1.33657
1.34758
1.33899
1.33562
1.33116
1.34002
1.34045
1.33343
1.33849
1.34478
1.34633
1.34439
1.35397
1.35047
1.35302
1.351
1.34413
1.34644
1.34143
1.34258
1.34098
1.34438
1.34023
1.33464
1.33926
1.34987
1.3522
1.35704
1.36067
1.34673
1.34809
1.34848
1.36067
1.34708
1.35599
1.35307
1.36398
1.36532
1.36502
1.36447
1.37584
1.36535
1.35705
1.36587
1.35405
1.36131
1.36713
1.37024
1.36868
1.37154
1.36059
1.36208
1.3637
1.34105
1.34326
1.34011
1.34711
1.35069
1.34984
1.33776
1.34283
1.3457
1.35145
1.34674
1.34139
1.33365
1.34131
1.33487
1.34609
1.34134
1.34991
1.34015
1.34281
1.32969
1.32767
1.32575
1.317
1.31444
1.32023
1.32797
1.32516
1.32414
1.32942
1.31192
1.32012
1.31888
1.32665
1.32808
1.32667
1.32749
1.32295
1.3254
1.33153
1.32767
1.32053
1.32459
1.33363
1.32859
1.33485
1.33339
1.33849
1.33897
1.33418
1.34143
1.34173
1.33325
1.31899
1.3464
1.33122
1.33454
1.34087
1.32768
1.34577
1.34527
1.33874
1.33455
1.33184
1.33511
1.34717
1.33419
1.33338
1.33054
1.33648
1.33291
1.33127
1.3357
1.33587
1.33531
1.34027
1.33588
1.33442
1.3216
1.3239
1.32843
1.31995
1.32455
1.31372
1.32164
1.32252
1.33575
1.32647
1.322
1.3152
1.32316
1.32891
1.31769
1.32271
1.32344
1.31837
1.32309
1.32391
1.33123
1.33673
1.34004
1.33673
1.32771
1.32364
1.32097
1.32424
1.3282
1.32943
1.33761
1.32731
1.32816
1.32605
1.32727
1.33281
1.32962
1.34264
1.33377
1.32606
1.32629
1.31837
1.31966
1.31975
1.32989
1.33455
1.32562
1.33561
1.33452
1.32214
1.32879
1.32327
1.32006
1.3217
1.31687
1.31413
1.31252
1.31864
1.31606
1.32223
1.31459
1.31514
1.31129
1.31521
1.30712
1.31282
1.31793
1.31261
1.32261
1.31486
1.30325
1.31386
1.32179
1.33106
1.32561
1.32689
1.3249
1.3274
1.33135
1.32459
1.31857
1.32925
1.32804
1.32818
1.32472
1.33316
1.33003
1.32597
1.33467
1.32547
1.32936
1.33407
1.32893
1.31884
1.31909
1.31495
1.31297
1.31158
1.30593
1.30707
1.31087
1.30656
1.31052
1.3136
1.3132
1.31083
1.30866
1.31375
1.30448
1.31524
1.31159
1.31449
1.30169
1.30253
1.30576
1.31563
1.30754
1.30333
1.3037
1.30591
1.30948
1.31792
1.31332
1.30705
1.30906
1.29996
1.31668
1.31314
1.31038
1.3159
1.30743
1.30493
1.31319
1.30425
1.30694
1.30798
1.30422
1.30626
1.30585
1.30615
1.31227
1.30885
1.30485
1.30626
1.30938
1.3065
1.30025
1.30191
1.31176
1.30506
1.30763
1.3043
1.2993
1.30671
1.30163
1.30867
1.30085
1.30704
1.30024
1.29202
1.29703
1.30213
1.30226
1.30219
1.30845
1.30487
1.3035
1.29844
1.30045
1.31278
1.30662
1.3126
1.31953
1.31557
1.30929
1.30263
1.30733
1.30664
1.30695
1.29869
1.3088
1.30904
1.29577
1.29109
1.30491
1.30041
1.30075
1.30171
1.29881
1.31048
1.30202
1.30836
1.30573
1.29436
1.29788
1.30134
1.29947
1.30984
1.30329
1.3085
1.30918
1.31258
1.31032
1.31346
1.30643
1.31527
1.31015
1.31724
1.30563
1.3094
1.30408
1.31176
1.30352
1.3038
1.30553
1.30847
1.31021
1.30611
1.29952
1.30621
1.29928
1.30509
1.31311
1.31414
1.30754
1.3051
1.30358
1.30871
1.29936
1.30279
1.30369
1.31065
1.31185
1.30595
1.30347
1.30257
1.30642
1.30639
1.30028
1.3019
1.31045
1.30591
1.30864
1.32285
1.31406
1.30841
1.30893
1.30987
1.31588
1.31674
1.30712
1.31054
1.30982
1.30439
1.31782
1.3131
1.31138
1.31117
1.32155
1.322
1.32619
1.3258
1.32339
1.3181
1.30923
1.31071
1.30897
1.31132
1.30552
1.30181
1.30232
1.3002
1.30656
1.30873
1.30708
1.30867
1.30703
1.3114
1.30909
1.30605
1.29883
1.30217
1.30137
1.29271
1.30133
1.29027
1.2922
1.30073
1.30547
1.29815
1.29466
1.30734
1.29984
1.30459
1.30575
1.31282
1.31286
1.30699
1.31301
1.31216
1.30688
1.31092
1.29962
1.31019
1.30791
1.31281
1.32584
1.30876
1.30168
1.31523
1.31097
1.31138
1.31479
1.31044
1.30478
1.29633
1.31096
1.31084
1.31214
1.31622
1.32648
1.31977
1.3259
1.32352
1.31836
1.32011
1.31176
1.31338
1.30404
1.30074
1.31616
1.30081
1.29989
1.30474
1.31246
1.31821
1.32427
1.31031
1.31781
1.31612
1.31494
1.30582
1.32123
1.32192
1.31416
1.30282
1.30652
1.31633
1.3061
1.30536
1.30309
1.31088
1.3113
1.30486
1.30845
1.30591
1.31267
1.30763
1.30901
1.31357
1.30941
1.31647
1.30375
1.30982
1.30314
1.29682
1.29475
1.30392
1.30682
1.30728
1.30545
1.29837
1.30481
1.31218
1.30688
1.29961
1.31092
1.30198
1.29599
1.30369
1.30341
1.30744
1.30995
1.31777
1.31144
1.31069
1.30942
1.3103
1.31012
1.30979
1.3191
1.31594
1.3136
1.32032
1.31631
1.31151
1.32914
1.33281
1.33024
1.33784
1.32288
1.32667
1.32285
1.33214
1.32425
1.32879
1.3207
1.33053
1.32065
1.32001
1.32394
1.32018
1.32124
1.32335
1.31531
1.32478
1.31683
1.31569
1.31581
1.31431
1.31448
1.31755
1.31424
1.31166
1.32022
1.31386
1.31544
1.3187
1.32051
1.3154
1.31194
1.31607
1.308
1.31651
1.32011
1.32519
1.31177
1.31322
1.30833
1.30685
1.3186
1.30494
1.30699
1.317
1.30564
1.30569
1.29864
1.30593
1.29992
1.30397
1.30688
1.30866
1.31368
1.30884
1.30779
1.30626
1.30319
1.30453
1.3034
1.30723
1.30157
1.29851
1.29208
1.29577
1.29513
1.29509
1.29872
1.29838
1.30449
1.29687
1.30174
1.30274
1.2993
1.29635
1.29573
1.3027
1.29961
1.29675
1.28971
1.29614
1.29107
1.30528
1.3027
1.30268
1.30789
1.31264
1.30898
1.31087
1.31133
1.30168
1.31021
1.30947
1.3083
1.30567
1.31084
1.30969
1.31258
1.31052
1.3129
1.32159
1.30562
1.30493
1.31427
1.31429
1.31225
1.30917
1.31208
1.30749
1.31235
1.31021
1.3153
1.31728
1.32115
1.32749
1.31363
1.32131
1.33002
1.32562
1.32301
1.31689
1.31445
1.32351
1.31856
1.31314
1.31978
1.31632
1.31906
1.32385
1.31812
1.32111
1.31691
1.3128
1.32018
1.33024
1.32489
1.32347
1.32094
1.32315
1.3232
1.3174
1.31789
1.31962
1.32461
1.31387
1.30533
1.30235
1.30989
1.3095
1.31198
1.31299
1.30007
1.30197
1.30712
1.32158
1.31634
1.31078
1.31779
1.32678
1.31974
1.31684
1.31117
1.31323
1.31419
1.30568
1.30344
1.29894
1.30934
1.3112
1.33263
1.31325
1.32119
1.31523
1.30591
1.30823
1.31069
1.31034
1.32022
1.3114
1.31786
1.31616
1.31758
1.3125
1.32601
1.32318
1.32129
1.32078
1.31981
1.33067
1.32227
1.32495
1.32072
1.32546
1.33075
1.3207
1.32329
1.31894
1.32179
1.31545
1.32116
1.31641
1.30803
1.31425
1.32407
1.32162
1.32183
1.32488
1.31732
1.32199
1.32496
1.33773
1.32939
1.33029
1.32846
1.31454
1.32509
1.32766
1.31893
1.32187
1.31989
1.31774
1.32683
1.32685
1.33227
1.32624
1.33036
1.33315
1.32257
1.32681
1.32866
1.33355
1.32986
1.32531
1.32017
1.32095
1.32696
1.3239
1.3115
1.30951
1.32148
1.32702
1.32142
1.31431
1.30218
1.30815
1.31484
1.31139
1.32028
1.32116
1.32185
1.32974
1.32995
1.33414
1.3371
1.33203
1.31975
1.30943
1.30274
1.3125
1.31457
1.31229
1.30648
1.32089
1.31673
1.32033
1.32158
1.31313
1.31235
1.3197
1.3129
1.3124
1.306
1.30828
1.30228
1.30404
1.30162
1.31173
1.31051
1.30882
1.30718
1.3087
1.30477
1.31405
1.30822
1.31425
1.30638
1.31022
1.30948
1.31291
1.3126
1.30688
1.31488
1.31554
1.32283
1.3146
1.31372
1.30847
1.30388
1.29645
1.30235
1.3135
1.31806
1.30649
1.31469
1.31102
1.307
1.308
1.31655
1.31591
1.31786
1.30724
1.30631
1.30202
1.31558
1.31318
1.32099
1.31079
1.30766
1.30387
1.29979
1.3084
1.30746
1.31597
1.30822
1.30298
1.30273
1.3006
1.30004
1.29454
1.30506
1.31131
1.31071
1.30454
1.3112
1.30634
1.30101
1.29595
1.30712
1.30592
1.31222
1.30981
1.309
1.31581
1.31697
1.30593
1.30368
1.30615
1.29991
1.30218
1.30464
1.3079
1.30909
1.31116
1.30818
1.30595
1.30817
1.30976
1.31772
1.30353
1.31052
1.31974
1.31362
1.31585
1.32174
1.30629
1.31694
1.31307
1.31609
1.317
1.33445
1.32075
1.31967
1.31359
1.31249
1.31839
1.31335
1.31829
1.31561
1.31419
1.31685
1.3242
1.32317
1.32166
1.3158
1.32531
1.31902
1.32767
1.31699
1.31485
1.30812
1.32325
1.32489
1.31902
1.32343
1.31499
1.32822
1.32392
1.3195
1.32486
1.32623
1.32947
1.32601
1.32326
1.33118
1.33648
1.3285
1.33584
1.33209
1.33618
1.34267
1.34474
1.33126
1.33211
1.33055
1.32553
1.32966
1.3305
1.3415
1.33723
1.33494
1.33504
1.33162
1.32947
1.33443
1.33124
1.32182
1.32078
1.32464
1.33074
1.32505
1.32408
1.33376
1.32824
1.34091
1.33654
1.32863
1.3238
1.33015
1.33341
1.33087
1.33778
1.3346
1.34404
1.34174
1.33985
1.34338
1.33515
1.34495
1.34361
1.3354
1.34269
1.3404
1.34584
1.34637
1.34274
1.35261
1.3538
1.34096
1.33997
1.33925
1.34017
1.34482
1.34766
1.34414
1.34349
1.32891
1.32412
1.33715
1.33202
1.33238
1.3367
1.32974
1.31608
1.31534
1.31786
1.31526
1.31519
1.31238
1.30943
1.31964
1.31226
1.31223
1.30718
1.31315
1.31484
1.31237
1.31725
1.32629
1.32903
1.32667
1.32369
1.32285
1.31894
1.32517
1.30482
1.30475
1.3062
1.30576
1.30629
1.30309
1.30328
1.30955
1.30792
1.31111
1.30667
1.31565
1.30882
1.30762
1.30929
1.30511
1.31108
1.30579
1.30549
1.30771
1.30409
1.31379
1.30417
1.307
1.31211
1.31275
1.312
1.31142
1.32228
1.31564
1.31355
1.30936
1.31046
1.29954
1.30141
1.30127
1.29988
1.30129
1.2921
1.29985
1.30003
1.29104
1.28825
1.29687
1.2895
1.29903
1.299
1.29553
1.29073
1.29288
1.29913
1.29389
1.29823
1.29827
1.30429
1.30962
1.29956
1.29427
1.30295
1.30003
1.2887
1.29652
1.29406
1.29605
1.30081
1.30311
1.29486
1.2933
1.28938
1.29616
1.29551
1.30124
1.29853
1.30143
1.29242
1.28397
1.29007
1.29571
1.29726
1.29661
1.30587
1.30881
1.31245
1.3033
1.30325
1.30657
1.29589
1.29418
1.29463
1.29802
1.29547
1.2912
1.29172
1.29294
1.29194
1.2931
1.28949
1.29341
1.28808
1.28083
1.28131
1.28685
1.29861
1.28993
1.29451
1.28929
1.2925
1.28905
1.29477
1.29203
1.28518
1.29714
1.29185
1.30186
1.29793
1.30032
1.29331
1.30108
1.29945
1.29609
1.29372
1.30008
1.30438
1.31101
1.30876
1.31062
1.31107
1.31266
1.29796
1.2937
1.29815
1.29462
1.28965
1.30746
1.30467
1.31244
1.30926
1.30696
1.30682
1.30551
1.31503
1.31088
1.30958
1.30792
1.30733
1.31276
1.31004
1.30839
1.30519
1.30048
1.29921
1.30392
1.31078
1.31822
1.32809
1.31962
1.3074
1.31014
1.31223
1.31683
1.31373
1.30599
1.31617
1.30116
1.30107
1.30316
1.30462
1.31429
1.30921
1.3015
1.29906
1.3019
1.29164
1.2966
1.29778
1.29365
1.29907
1.30695
1.30181
1.30895
1.30453
1.30591
1.31084
1.29949
1.3009
1.28847
1.29573
1.28656
1.29852
1.30194
1.2924
1.29418
1.30651
1.30346
1.29695
1.29906
1.29871
1.29802
1.29878
1.30056
1.30307
1.29879
1.30142
1.29764
1.31252
1.30283
1.30288
1.30635
1.30749
1.31442
1.31029
1.30315
1.30359
1.305
1.30489
1.31245
1.30131
1.29956
1.30239
1.30038
1.30034
1.29206
1.30118
1.29807
1.29942
1.29212
1.29753
1.29721
1.30052
1.3033
1.31489
1.32021
1.30456
1.3216
1.31743
1.31428
1.31818
1.31981
1.311
1.333
1.32532
1.32365
1.32379
1.33292
1.33491
1.33732
1.32442
1.33464
1.32863
1.33722
1.33578
1.33944
1.33247
1.33851
1.33886
1.33783
1.32396
1.32691
1.32525
1.328
1.32622
1.3306
1.33176
1.32815
1.33248
1.31905
1.3176
1.31269
1.32009
1.30628
1.31619
1.31699
1.31604
1.31231
1.31789
1.31656
1.31852
1.31291
1.31588
1.30646
1.29765
1.29706
1.30309
1.30631
1.30826
1.30944
1.30877
1.31193
1.30439
1.30389
1.3089
1.30774
1.30163
1.29997
1.30376
1.29624
1.2948
1.29739
1.30066
1.30241
1.29884
1.2951
1.30387
1.3027
1.29836
1.30058
1.28867
1.29527
1.29288
1.2886
1.2788
1.27786
1.28119
1.28707
1.28044
1.27917
1.28807
1.28339
1.27757
1.28565
1.28046
1.29168
1.28749
1.28595
1.28542
1.28824
1.29254
1.28985
1.28511
1.29022
1.28507
1.28553
1.28209
1.28186
1.28026
1.29158
1.28871
1.27607
1.27877
1.28484
1.28147
1.28454
1.28141
1.28611
1.27859
1.2916
1.28493
1.27864
1.28762
1.28822
1.28425
1.28051
1.27577
1.28485
1.28788
1.2777
1.28065
1.28913
1.28469
1.29631
1.28763
1.28791
1.28788
1.2829
1.28828
1.27845
1.28774
1.28128
1.28821
1.28673
1.29078
1.28436
1.28587
1.27891
1.28984
1.28334
1.28672
1.28604
1.29433
1.28224
1.28014
1.27987
1.28285
1.27763
1.27137
1.27261
1.27346
1.27536
1.27117
1.27485
1.28727
1.27139
1.26825
1.27892
1.27026
1.278
1.27231
1.27167
1.27784
1.27363
1.27228
1.27906
1.28727
1.28635
1.29451
1.29403
1.29477
1.29131
1.29899
1.30526
1.29085
1.29524
1.29584
1.29595
1.29533
1.28799
1.28558
1.2845
1.29515
1.2869
1.28961
1.29426
1.29712
1.28849
1.29152
1.29107
1.2918
1.29683
1.28884
1.28918
1.28308
1.2858
1.27617
1.28524
1.28574
1.28957
1.2794
1.27881
1.27518
1.27824
1.27134
1.28098
1.27186
1.27633
1.27961
1.27819
1.28399
1.28752
1.28804
1.28234
1.29366
1.29255
1.28886
1.28928
1.28859
1.28921
1.28754
1.29289
1.30084
1.29854
1.28959
1.29804
1.29629
1.29229
1.2845
1.29219
1.2871
1.28758
1.28972
1.2832
1.28571
1.27963
1.28092
1.28152
1.28184
1.28363
1.28174
1.27923
1.29422
1.29173
1.28562
1.28376
1.2819
1.27733
1.27818
1.28049
1.2829
1.2847
1.27932
1.28093
1.27468
1.27719
1.26897
1.26359
1.26637
1.26675
1.26698
1.28451
1.27913
1.2842
1.27941
1.27562
1.28332
1.28377
1.28776
1.28616
1.29077
1.28409
1.28543
1.28384
1.28172
1.27725
1.27848
1.27873
1.28851
1.29031
1.29443
1.28715
1.28416
1.28702
1.29397
1.28509
1.28817
1.2918
1.28911
1.29111
1.29154
1.28151
1.29694
1.29612
1.28955
1.28496
1.28651
1.28799
1.2821
1.29404
1.29526
1.28325
1.29308
1.29073
1.29397
1.29498
1.29701
1.29157
1.29753
1.29876
1.30208
1.29518
1.30442
1.3027
1.30047
1.30763
1.30993
1.32075
1.32311
1.31712
1.32054
1.32863
1.33211
1.32543
1.31701
1.32711
1.31696
1.32922
1.31604
1.31135
1.3125
1.30902
1.31484
1.32025
1.3063
1.30551
1.30943
1.30919
1.31481
1.32135
1.31847
1.32083
1.31804
1.31013
1.31035
1.32063
1.30868
1.30229
1.30102
1.30561
1.31005
1.29297
1.3001
1.30504
1.30351
1.29608
1.29912
1.29116
1.29208
1.28697
1.28982
1.29009
1.28622
1.2884
1.29653
1.29251
1.2991
1.29468
1.2848
1.28408
1.2774
1.27967
1.28468
1.28574
1.28096
1.28881
1.28719
1.28343
1.28469
1.27503
1.27785
1.27366
1.26504
1.26531
1.27253
1.2774
1.26892
1.26718
1.27293
1.28033
1.27797
1.27334
1.28052
1.27266
1.27498
1.27238
1.26734
1.27459
1.27067
1.27393
1.27583
1.2777
1.27859
1.28116
1.28257
1.27098
1.27268
1.2741
1.27753
1.27793
1.28111
1.27591
1.2823
1.27935
1.2818
1.27694
1.28308
1.27656
1.27513
1.27026
1.27088
1.26414
1.26882
1.274
1.28341
1.28495
1.27984
1.27493
1.27725
1.2749
1.27102
1.27879
1.27723
1.28155
1.2897
1.2807
1.29391
1.28114
1.28533
1.27775
1.2769
1.27667
1.28241
1.2796
1.27508
1.27628
1.2816
1.27517
1.28251
1.27681
1.27823
1.27429
1.28098
1.26951
1.2718
1.27546
1.27531
1.27729
1.26981
1.28373
1.27968
1.29051
1.28535
1.28312
1.28478
1.27393
1.27576
1.26798
1.264
1.27347
1.27189
1.26782
1.2734
1.27128
1.28209
1.29001
1.27825
1.28582
1.27489
1.27771
1.28425
1.27945
1.278
1.27812
1.27277
1.27572
1.27015
1.28279
1.27455
1.28206
1.27098
1.28102
1.26959
1.27824
1.28172
1.28015
1.28986
1.28018
1.27627
1.27423
1.27182
1.26944
1.28013
1.27837
1.27502
1.27779
1.28353
1.28136
1.29678
1.28874
1.28666
1.28961
1.29117
1.28705
1.28597
1.28686
1.28905
1.28633
1.28284
1.27959
1.28099
1.27821
1.28709
1.29106
1.2866
1.28372
1.28958
1.29051
1.28675
1.28268
1.27835
1.27183
1.27359
1.28114
1.28435
1.28951
1.27825
1.27879
1.27908
1.27281
1.27954
1.27574
1.2688
1.27354
1.27415
1.27791
1.2809
1.28008
1.27065
1.27317
1.27608
1.26829
1.27033
1.27448
1.27416
1.26766
1.27176
1.27308
1.27978
1.26793
1.2617
1.26866
1.26742
1.26897
1.27212
1.28056
1.28187
1.28352
1.29123
1.28297
1.27802
1.28812
1.28727
1.28366
1.28197
1.2772
1.27408
1.27609
1.27674
1.2812
1.2816
1.28599
1.28628
1.28622
1.28644
1.28739
1.28193
1.27993
1.28406
1.27866
1.28515
1.28852
1.29355
1.29393
1.30822
1.31196
1.29653
1.29921
1.29983
1.30353
1.29723
1.2956
1.29689
1.31005
1.31185
1.31577
1.31183
1.31138
1.31915
1.31901
1.31624
1.30479
1.30773
1.31188
1.30525
1.30097
1.30352
1.30619
1.30492
1.308
1.31217
1.30329
1.30744
1.29812
1.29905
1.29898
1.30636
1.29632
1.29934
1.29799
1.2911
1.29483
1.29719
1.29475
1.29137
1.2889
1.29554
1.29737
1.29287
1.29827
1.29251
1.29458
1.28456
1.29259
1.28562
1.27676
1.28882
1.28661
1.29488
1.28395
1.27946
1.279
1.28215
1.27577
1.28301
1.28907
1.28915
1.28784
1.29587
1.28945
1.29783
1.3009
1.30596
1.31222
1.30511
1.29242
1.29327
1.29656
1.28582
1.28916
1.29129
1.28275
1.28721
1.2794
1.28236
1.28718
1.28777
1.29119
1.29444
1.28913
1.29068
1.2912
1.28794
1.28918
1.2975
1.2898
1.29866
1.30318
1.29789
1.29087
1.30137
1.29116
1.29251
1.30054
1.29932
1.28943
1.28777
1.29295
1.29169
1.29138
1.29005
1.28606
1.28283
1.2867
1.29075
1.28926
1.28828
1.28195
1.28327
1.2924
1.28384
1.28743
1.2965
1.29493
1.28641
1.28231
1.28484
1.29277
1.28373
1.28848
1.28176
1.28521
1.28276
1.29367
1.29315
1.28586
1.29126
1.28849
1.29026
1.28684
1.29286
1.28679
1.27527
1.28088
1.28881
1.28712
1.27527
1.27878
1.27624
1.28232
1.28333
1.28096
1.28477
1.27612
1.28248
1.28612
1.27439
1.29083
1.29233
1.27945
1.28495
1.28571
1.28528
1.30077
1.28048
1.29214
1.27749
1.28091
1.27564
1.28248
1.28552
1.2714
1.28312
1.28455
1.28217
1.28776
1.29129
1.28443
1.28201
1.28695
1.27682
1.28422
1.27919
1.28421
1.27984
1.27841
1.28823
1.27893
1.27417
1.27799
1.27713
1.28313
1.28706
1.29656
1.29487
1.27865
1.27838
1.28019
1.28539
1.28315
1.27937
1.28752
1.28344
1.28515
1.28479
1.28604
1.2807
1.27787
1.28225
1.28813
1.28538
1.28859
1.29752
1.29116
1.28366
1.2842
1.28726
1.28189
1.28551
1.27713
1.27003
1.27067
1.2739
1.27009
1.26876
1.26966
1.26535
1.26853
1.27092
1.27323
1.26388
1.26535
1.27167
1.27586
1.26746
1.26216
1.2691
1.27552
1.27154
1.26478
1.26498
1.26892
1.26707
1.27503
1.27967
1.27508
1.27462
1.27403
1.27915
1.27711
1.27773
1.27994
1.27337
1.2757
1.26147
1.2654
1.27339
1.26282
1.26445
1.2679
1.26903
1.27444
1.26814
1.26623
1.27446
1.28035
1.28814
1.28411
1.27545
1.275
1.2834
1.28249
1.27338
1.2808
1.28437
1.27936
1.27615
1.28048
1.27811
1.27659
1.28125
1.27242
1.28086
1.28226
1.28102
1.2924
1.28534
1.29167
1.27706
1.28257
1.28586
1.28368
1.28779
1.28507
1.28209
1.28714
1.27817
1.28414
1.28888
1.29002
1.29679
1.29996
1.29888
1.29591
1.30215
1.31296
1.30546
1.29281
1.2954
1.30198
1.30539
1.30403
1.3079
1.30676
1.31033
1.30783
1.30616
1.30304
1.30614
1.29874
1.29779
1.30204
1.30069
1.29705
1.29618
1.29094
1.29704
1.29463
1.29304
1.28435
1.29284
1.2943
1.30062
1.2838
1.28829
1.28962
1.29026
1.28278
1.27744
1.27505
1.27647
1.28106
1.27753
1.27584
1.27348
1.27623
1.26881
1.27856
1.28677
1.28395
1.28035
1.276
1.28312
1.27651
1.27621
1.27503
1.27856
1.27865
1.28588
1.2879
1.28416
1.28153
1.28701
1.28375
1.28538
1.2818
1.28213
1.29019
1.28679
1.29223
1.28489
1.28596
1.29209
1.28383
1.28264
1.28914
1.29117
1.29071
1.28981
1.29283
1.28889
1.28666
1.288
1.27981
1.28576
1.27814
1.27986
1.28296
1.29371
1.27544
1.27594
1.27912
1.27772
1.29199
1.28325
1.28661
1.28203
1.27883
1.26933
1.26887
1.26904
1.27336
1.26999
1.27102
1.27286
1.28247
1.27828
1.273
1.26767
1.26344
1.26112
1.25884
1.25476
1.26245
1.26085
1.25777
1.27364
1.26003
1.2644
1.27357
1.27489
1.26773
1.26519
1.27157
1.26649
1.26346
1.27635
1.26971
1.27939
1.28046
1.27259
1.27171
1.27395
1.27556
1.27148
1.26826
1.26825
1.27056
1.27911
1.26909
1.27484
1.27208
1.27336
1.26221
1.2608
1.27395
1.27044
1.26713
1.26809
1.26218
1.25906
1.26255
1.26292
1.25372
1.25681
1.25153
1.25551
1.26031
1.25029
1.25592
1.25827
1.25265
1.25774
1.26155
1.25618
1.24892
1.25701
1.25057
1.25713
1.25456
1.25233
1.24915
1.25683
1.25186
1.26003
1.26185
1.25726
1.25812
1.26156
1.24953
1.2596
1.25327
1.25092
1.25296
1.25236
1.24826
1.2498
1.24817
1.24027
1.24063
1.25413
1.25188
1.25252
1.25296
1.2479
1.26015
1.25438
1.26052
1.25881
1.25009
1.24512
1.24923
1.24724
1.25145
1.24586
1.24679
1.25208
1.25129
1.24213
1.2478
1.24672
1.24829
1.24581
1.26208
1.25707
1.2526
1.24446
1.24633
1.25689
1.25413
1.25451
1.25378
1.25554
1.24416
1.25514
1.25211
1.25194
1.24764
1.24688
1.26037
1.2493
1.26018
1.25125
1.24933
1.2522
1.24745
1.2501
1.24534
1.24811
1.24568
1.24873
1.26144
1.25857
1.24622
1.25071
1.24813
1.25075
1.24881
1.25423
1.2625
1.25652
1.2544
1.25842
1.25125
1.25491
1.26106
1.26001
1.26018
1.25875
1.25706
1.25792
1.25955
1.259
1.25644
1.26017
1.26632
1.25841
1.26472
1.26044
1.25494
1.25733
1.25894
1.25629
1.25228
1.25176
1.26131
1.25844
1.25986
1.25613
1.26219
1.25588
1.26151
1.26866
1.26423
1.26495
1.25968
1.26183
1.26114
1.26232
1.26497
1.2643
1.26577
1.26183
1.26369
1.26689
1.2676
1.27306
1.2674
1.26343
1.26127
1.26207
1.25588
1.2526
1.25545
1.25851
1.24725
1.25149
1.24809
1.24578
1.25691
1.25374
1.25846
1.25512
1.25913
1.25625
1.25593
1.26139
1.25501
1.26288
1.26112
1.26156
1.25824
1.26197
1.26585
1.26268
1.2585
1.26304
1.27088
1.26866
1.26497
1.27522
1.2708
1.26684
1.27283
1.26853
1.26562
1.27488
1.2674
1.27126
1.27244
1.26697
1.27214
1.27213
1.28207
1.28834
1.2775
1.28496
1.27751
1.27119
1.25969
1.26108
1.26892
1.26833
1.26857
1.26818
1.28524
1.27318
1.27637
1.27851
1.27859
1.27695
1.28232
1.27276
1.27755
1.27614
1.2729
1.27715
1.26907
1.27172
1.26972
1.27028
1.27225
1.26641
1.26188
1.27063
1.27086
1.28429
1.27432
1.26989
1.26872
1.26743
1.27423
1.26886
1.27109
1.26684
1.27096
1.27105
1.26213
1.26933
1.26999
1.26995
1.26907
1.27157
1.27421
1.26918
1.27031
1.26434
1.27278
1.26843
1.27832
1.27431
1.27609
1.27268
1.2711
1.26536
1.2682
1.27087
1.27434
1.26698
1.27348
1.27644
1.27371
1.27746
1.2742
1.27147
1.27016
1.28134
1.27031
1.27272
1.2746
1.28644
1.27355
1.28438
1.27969
1.27919
1.27993
1.278
1.28083
1.275
1.27992
1.27863
1.28319
1.28426
1.28805
1.28462
1.28419
1.28105
1.28251
1.28144
1.28004
1.27321
1.2756
1.27641
1.27613
1.27331
1.28684
1.27709
1.27877
1.27536
1.279
1.27382
1.27322
1.26397
1.2755
1.25996
1.27427
1.28208
1.28852
1.2777
1.28197
1.29266
1.30104
1.29833
1.29696
1.28937
1.29795
1.30219
1.29856
1.29216
1.30609
1.30209
1.30302
1.29562
1.2914
1.28995
1.28897
1.28642
1.28579
1.29547
1.2893
1.29279
1.28279
1.27975
1.28284
1.28356
1.27693
1.28245
1.28393
1.27736
1.27759
1.27705
1.2835
1.27998
1.27158
1.27691
1.27677
1.26823
1.27052
1.27197
1.27327
1.27723
1.27676
1.272
1.2753
1.27929
1.27816
1.27417
1.25928
1.26747
1.26265
1.26567
1.26377
1.27406
1.26632
1.2643
1.26377
1.27138
1.27837
1.27269
1.27197
1.26744
1.2685
1.2644
1.26682
1.26111
1.27232
1.26541
1.26276
1.26091
1.2649
1.26671
1.27005
1.26461
1.26654
1.27604
1.26886
1.27344
1.2707
1.27135
1.27542
1.27209
1.26044
1.26647
1.27424
1.26968
1.27038
1.26982
1.27591
1.27075
1.27948
1.28901
1.29243
1.28505
1.29684
1.291
1.29552
1.29326
1.28945
1.28545
1.28862
1.28601
1.28922
1.29812
1.29046
1.2926
1.28681
1.29045
1.29052
1.28573
1.28142
1.28411
1.28172
1.28645
1.28917
1.2903
1.27839
1.28357
1.27946
1.28168
1.28058
1.29018
1.29199
1.28459
1.29041
1.28665
1.28904
1.28162
1.2886
1.29908
1.30383
1.2901
1.28464
1.29504
1.28631
1.29197
1.29043
1.29941
1.29502
1.29448
1.29082
1.30324
1.30426
1.29478
1.28875
1.29354
1.29879
1.30368
1.30382
1.29364
1.29355
1.29368
1.29532
1.29129
1.29262
1.29281
1.29296
1.2925
1.29668
1.30196
1.29713
1.30141
1.30187
1.2925
1.3017
1.30023
1.29078
1.29474
1.29564
1.30297
1.30926
1.301
1.29953
1.2927
1.29308
1.29579
1.28566
1.2883
1.30124
1.29509
1.29751
1.30417
1.30095
1.2899
1.29501
1.28908
1.28421
1.28354
1.28546
1.27751
1.28503
1.28483
1.28555
1.28924
1.29338
1.28034
1.28454
1.2976
1.2861
1.2849
1.27811
1.28498
1.28191
1.27755
1.28141
1.28094
1.28433
1.27855
1.28382
1.28343
1.29045
1.29172
1.28788
1.2939
1.29309
1.30138
1.29195
1.29176
1.28676
1.29108
1.29591
1.29111
1.29609
1.29346
1.28583
1.29478
1.28598
1.28661
1.29632
1.292
1.2874
1.28621
1.2883
1.29009
1.29119
1.2876
1.28489
1.28825
1.29067
1.28054
1.28686
1.29537
1.28617
1.28601
1.27715
1.29159
1.29268
1.29492
1.29051
1.27908
1.28706
1.28251
1.2834
1.2761
1.28654
1.28593
1.29168
1.2934
1.29212
1.29192
1.28571
1.28741
1.28785
1.29314
1.28799
1.28555
1.28351
1.28184
1.28449
1.28916
1.28644
1.28453
1.28389
1.2926
1.2824
1.27964
1.27532
1.27688
1.27888
1.27991
1.28358
1.28155
1.2827
1.28496
1.2817
1.28282
1.28735
1.28043
1.2837
1.28495
1.27571
1.26798
1.27006
1.27206
1.27999
1.27374
1.27466
1.28276
1.2688
1.27393
1.27393
1.2782
1.27157
1.28582
1.28394
1.26685
1.27409
1.28161
1.26564
1.28024
1.28117
1.27628
1.28076
1.28535
1.28145
1.28893
1.28281
1.28566
1.29106
1.28683
1.29189
1.28935
1.28892
1.2927
1.28956
1.2935
1.29717
1.29111
1.29152
1.28318
1.28757
1.28135
1.28556
1.28253
1.28251
1.28455
1.29135
1.28419
1.27759
1.27786
1.27825
1.27491
1.28302
1.2784
1.27263
1.2796
1.27744
1.26796
1.27165
1.26284
1.2728
1.26702
1.27542
1.27302
1.26629
1.26456
1.2689
1.27845
1.27392
1.27499
1.28061
1.26862
1.27228
1.26771
1.27117
1.26917
1.26782
1.26432
1.27125
1.2743
1.2657
1.27532
1.2825
1.27373
1.26616
1.2762
1.26467
1.26701
1.264
1.26739
1.26755
1.27136
1.27862
1.2743
1.27279
1.26798
1.27684
1.27208
1.27701
1.27079
1.27062
1.26688
1.27021
1.26806
1.27256
1.26946
1.26026
1.2716
1.25669
1.2658
1.26933
1.26929
1.26897
1.26738
1.26556
1.26376
1.25952
1.26344
1.2658
1.26352
1.25693
1.25786
1.25543
1.26612
1.25675
1.25899
1.26296
1.26827
1.27029
1.27039
1.26476
1.26932
1.26483
1.27533
1.26993
1.27432
1.27845
1.27041
1.28075
1.28145
1.27344
1.27878
1.27086
1.27145
1.27486
1.28069
1.28381
1.2838
1.2824
1.27919
1.27971
1.27659
1.27891
1.27666
1.28055
1.27676
1.27938
1.28964
1.28938
1.28529
1.28232
1.2775
1.28331
1.28715
1.29106
1.28302
1.28287
1.29128
1.28771
1.2742
1.28269
1.27586
1.28208
1.28189
1.2795
1.28713
1.29134
1.28575
1.29031
1.28144
1.27867
1.27704
1.28807
1.27612
1.29034
1.28589
1.29591
1.29574
1.29179
1.29505
1.28656
1.29131
1.28389
1.28348
1.2824
1.28166
1.29023
1.27527
1.28289
1.27606
1.27823
1.28818
1.28254
1.27732
1.26777
1.27534
1.27208
1.27423
1.26859
1.2706
1.27029
1.2715
1.27311
1.27598
1.26783
1.26136
1.25943
1.26801
1.27079
1.27262
1.2766
1.2777
1.26823
1.27299
1.2722
1.2718
1.26863
1.27012
1.26798
1.27145
1.26984
1.2635
1.27108
1.27135
1.27138
1.2722
1.27421
1.27959
1.27336
1.28197
1.27787
1.28159
1.28079
1.27866
1.27852
1.26988
1.28262
1.28234
1.27678
1.2761
1.27988
1.28291
1.28118
1.28304
1.27221
1.2728
1.28122
1.27919
1.28217
1.28158
1.28293
1.27577
1.27682
1.27309
1.28165
1.2723
1.28026
1.2849
1.27243
1.27812
1.27657
1.27245
1.28007
1.2767
1.27783
1.28046
1.2755
1.2686
1.27955
1.27023
1.2768
1.27768
1.28107
1.28059
1.27358
1.28221
1.27922
1.28037
1.27361
1.26553
1.27289
1.26188
1.26918
1.27382
1.2761
1.26967
1.27106
1.27571
1.28132
1.2722
1.28178
1.27447
1.27714
1.27316
1.27893
1.27988
1.27114
1.27292
1.27317
1.27617
1.27175
1.26859
1.27546
1.27185
1.26845
1.26537
1.27143
1.27507
1.27352
1.26973
1.27965
1.28156
1.27813
1.27668
1.27482
1.27727
1.26914
1.26975
1.26815
1.28025
1.27951
1.27742
1.2734
1.27273
1.27752
1.27341
1.27392
1.26968
1.26823
1.26217
1.26567
1.2678
1.27139
1.27701
1.28466
1.28345
1.29278
1.28755
1.28854
1.28332
1.28247
1.28423
1.27956
1.27769
1.27987
1.28599
1.28335
1.27485
1.2824
1.2766
1.27346
1.27238
1.27649
1.27407
1.27388
1.28251
1.27511
1.28907
1.29301
1.27555
1.2851
1.28734
1.28814
1.28828
1.28838
1.28936
1.29222
1.2894
1.29439
1.28718
1.28613
1.28836
1.30084
1.27415
1.28313
1.28782
1.28677
1.27823
1.27959
1.2761
1.2745
1.28076
1.27862
1.28133
1.27861
1.28812
1.28234
1.28558
1.28352
1.28011
1.28589
1.27579
1.2835
1.27678
1.27425
1.27614
1.28921
1.27512
1.29289
1.28395
1.28767
1.28051
1.28453
1.2879
1.28881
1.27893
1.28138
1.27849
1.27724
1.28161
1.27639
1.28552
1.27784
1.27387
1.27471
1.28203
1.27671
1.28738
1.28864
1.29611
1.29591
1.29346
1.28899
1.2903
1.28244
1.28388
1.28019
1.27945
1.28244
1.27844
1.28347
1.27532
1.27761
1.28021
1.28741
1.26804
1.27022
1.26973
1.27576
1.28488
1.27741
1.28006
1.28289
1.28577
1.28485
1.27579
1.28746
1.28292
1.28188
1.27693
1.28096
1.28768
1.28412
1.28411
1.27978
1.28105
1.28233
1.281
1.2812
1.28095
1.27694
1.26914
1.27304
1.28848
1.28484
1.28407
1.28172
1.28109
1.27746
1.28898
1.2992
1.29351
1.289
1.29045
1.29832
1.30107
1.29471
1.30704
1.29017
1.29815
1.29624
1.29186
1.29791
1.29123
1.29705
1.28804
1.28407
1.28267
1.28751
1.28976
1.29657
1.29345
1.29695
1.28658
1.28799
1.29276
1.28953
1.28302
1.28321
1.29197
1.28508
1.28795
1.28582
1.2939
1.28595
1.28263
1.28953
1.28983
1.28747
1.28362
1.29142
1.28024
1.28673
1.29678
1.28247
1.28338
1.29171
1.28935
1.28208
1.27775
1.27549
1.28095
1.28775
1.28631
1.29173
1.28453
1.28838
1.28848
1.28888
1.28074
1.27857
1.2879
1.29115
1.28666
1.29092
1.29721
1.29676
1.29693
1.28919
1.28691
1.28877
1.29537
1.29792
1.30432
1.30441
1.29859
1.30499
1.2916
1.29025
1.28807
1.30103
1.30149
1.30046
1.30074
1.29947
1.30752
1.30074
1.29722
1.30075
1.28889
1.29264
1.28287
1.28191
1.28866
1.2876
1.28861
1.28876
1.28188
1.28738
1.29016
1.28793
1.29044
1.29137
1.28867
1.28752
1.2933
1.29343
1.29587
1.29229
1.28558
1.28588
1.2891
1.28779
1.2923
1.29074
1.28573
1.29072
1.28929
1.29546
1.29224
1.28917
1.28268
1.28237
1.29008
1.29186
1.28374
1.29017
1.29229
1.30062
1.30393
1.29965
1.29225
1.29421
1.29395
1.30586
1.29218
1.29375
1.29065
1.28845
1.2983
1.29945
1.31533
1.31174
1.3213
1.30441
1.2994
1.30407
1.29582
1.29477
1.29954
1.30251
1.29778
1.2923
1.28867
1.29292
1.29482
1.29458
1.28326
1.28754
1.28957
1.28703
1.28291
1.2911
1.28666
1.28816
1.28589
1.2884
1.28741
1.2878
1.27866
1.28996
1.29513
1.29062
1.28598
1.29093
1.29103
1.28758
1.28916
1.29835
1.29528
1.28582
1.28785
1.28671
1.28835
1.28886
1.28497
1.29466
1.2945
1.29356
1.29643
1.28946
1.29175
1.29469
1.29392
1.28227
1.28821
1.29151
1.29308
1.29381
1.28867
1.29651
1.28625
1.27995
1.26928
1.27019
1.2803
1.27794
1.27919
1.28308
1.27598
1.26911
1.28131
1.27626
1.27416
1.27105
1.26914
1.27554
1.28089
1.27517
1.27528
1.28097
1.27503
1.26813
1.26957
1.27826
1.27116
1.28086
1.27748
1.27615
1.27622
1.27866
1.27875
1.27561
1.27949
1.28202
1.2878
1.2899
1.2894
1.2874
1.28679
1.2861
1.29069
1.30117
1.28914
1.29599
1.29704
1.28173
1.28035
1.27302
1.28527
1.28826
1.29152
1.2805
1.28057
1.29536
1.28829
1.28723
1.29062
1.28462
1.29064
1.29302
1.29941
1.29943
1.28651
1.29073
1.3034
1.30659
1.30722
1.30478
1.30707
1.30085
1.3047
1.2975
1.29391
1.29572
1.29853
1.3073
1.30181
1.3051
1.30034
1.30142
1.30218
1.30326
1.29879
1.31001
1.30397
1.31638
1.31193
1.30241
1.30337
1.29669
1.30796
1.30703
1.3014
1.30541
1.30403
1.30959
1.3094
1.30451
1.31053
1.31751
1.31526
1.32634
1.32263
1.32066
1.32956
1.33153
1.33377
1.31858
1.31315
1.32298
1.31724
1.31319
1.31466
1.31954
1.31977
1.32087
1.30987
1.3281
1.32409
1.32596
1.33046
1.33065
1.32699
1.32988
1.33256
1.33312
1.33117
1.33672
1.34115
1.34157
1.34349
1.33703
1.32638
1.32461
1.32658
1.32976
1.32385
1.32617
1.32687
1.32657
1.32138
1.33235
1.33516
1.33893
1.31835
1.32579
1.33355
1.32924
1.32556
1.32873
1.32696
1.32482
1.33057
1.33671
1.33407
1.34055
1.33489
1.34432
1.32866
1.33915
1.32912
1.32897
1.33625
1.3225
1.32758
1.32596
1.32603
1.32168
1.33627
1.32411
1.33369
1.32801
1.33595
1.33743
1.34031
1.33586
1.33452
1.32765
1.32499
1.3402
1.33973
1.34035
1.33263
1.33195
1.33544
1.33676
1.34117
1.33942
1.33421
1.33243
1.32938
1.32967
1.33629
1.34135
1.33803
1.34321
1.33505
1.334
1.33093
1.33295
1.33243
1.32522
1.33096
1.33161
1.32662
1.34051
1.33263
1.34092
1.32959
1.33594
1.33374
1.34246
1.33714
1.34911
1.34659
1.33992
1.33789
1.33756
1.3531
1.34727
1.35666
1.35604
1.35913
1.36708
1.35613
1.35601
1.36826
1.3785
1.37653
1.37756
1.37431
1.35943
1.36112
1.36323
1.35085
1.36966
1.36451
1.36123
1.35696
1.36078
1.35057
1.36332
1.36464
1.35676
1.36389
1.36573
1.34906
1.36433
1.36131
1.35361
1.35666
1.35607
1.35789
1.36047
1.36045
1.35134
1.35708
1.3581
1.35445
1.35943
1.36312
1.35899
1.36456
1.37171
1.36371
1.36768
1.36317
1.36118
1.34691
1.36479
1.37106
1.35676
1.36222
1.35285
1.3479
1.34336
1.34483
1.33664
1.34972
1.3541
1.34337
1.33635
1.34828
1.33775
1.33841
1.32985
1.32661
1.31716
1.33049
1.33464
1.34404
1.33242
1.33573
1.34393
1.34712
1.33747
1.33884
1.34002
1.34109
1.34384
1.34661
1.3512
1.35683
1.35635
1.36259
1.3554
1.36305
1.36502
1.36274
1.35812
1.3635
1.37318
1.36392
1.36451
1.36692
1.34942
1.35766
1.34613
1.34375
1.34344
1.34155
1.33651
1.33719
1.34697
1.34539
1.34348
1.33769
1.34833
1.34583
1.34111
1.34792
1.3454
1.34147
1.34359
1.34082
1.35472
1.3492
1.35146
1.34876
1.34046
1.34418
1.3432
1.34136
1.34361
1.34131
1.33891
1.34369
1.35222
1.33967
1.34031
1.33453
1.34639
1.34157
1.3462
1.34633
1.33891
1.33512
1.33876
1.33963
1.34541
1.34607
1.33426
1.33674
1.33593
1.33399
1.34519
1.3321
1.33995
1.34516
1.33988
1.33984
1.33427
1.33029
1.32137
1.32396
1.31413
1.32491
1.31771
1.32074
1.32579
1.31928
1.33102
1.33197
1.31661
1.31066
1.30525
1.29757
1.30132
1.3047
1.30566
1.30868
1.30455
1.31017
1.30043
1.30974
1.30627
1.30353
1.31384
1.30789
1.30261
1.31656
1.31615
1.31485
1.31132
1.31587
1.31421
1.31309
1.31271
1.31376
1.30361
1.29982
1.30018
1.3063
1.29858
1.30989
1.30582
1.30834
1.30452
1.31987
1.32177
1.31725
1.31932
1.31963
1.32211
1.3142
1.32279
1.32333
1.31532
1.32424
1.30158
1.3152
1.31403
1.31452
1.32107
1.3193
1.31661
1.31879
1.30899
1.32256
1.30174
1.29796
1.30064
1.29513
1.29472
1.29288
1.3069
1.30343
1.3077
1.30625
1.30416
1.29502
1.30921
1.29557
1.29495
1.29557
1.29293
1.29936
1.2944
1.29628
1.30396
1.29739
1.30734
1.31105
1.30677
1.30689
1.30853
1.30227
1.30079
1.30287
1.29781
1.30348
1.31204
1.30634
1.30604
1.30313
1.30687
1.30498
1.30252
1.30391
1.30416
1.30054
1.30275
1.30116
1.30888
1.30107
1.30296
1.30025
1.30306
1.30372
1.30702
1.30581
1.30716
1.31615
1.31372
1.30957
1.31587
1.3073
1.30661
1.3037
1.30417
1.29577
1.29779
1.29876
1.30159
1.30042
1.28775
1.28852
1.28737
1.29613
1.30011
1.30368
1.30155
1.29462
1.29642
1.30721
1.3074
1.3094
1.30465
1.30026
1.31061
1.30399
1.29888
1.30791
1.29775
1.29773
1.29009
1.28722
1.29183
1.28998
1.29824
1.29339
1.3011
1.297
1.29516
1.3007
1.30328
1.29273
1.29306
1.29599
1.29993
1.29662
1.30457
1.29606
1.28545
1.29394
1.29476
1.29355
1.28952
1.28056
1.27947
1.27987
1.28632
1.2821
1.28465
1.28612
1.28326
1.28656
1.28856
1.29962
1.28082
1.28399
1.27633
1.28003
1.2813
1.27679
1.27901
1.27573
1.27912
1.27773
1.28052
1.27805
1.27981
1.28023
1.27697
1.27423
1.2764
1.2822
1.27757
1.27851
1.28043
1.28424
1.28313
1.28571
1.28617
1.28485
1.29827
1.28867
1.29585
1.28547
1.28036
1.2877
1.28833
1.28648
1.28808
1.28679
1.28377
1.28002
1.28123
1.28132
1.28536
1.29002
1.28247
1.28889
1.28774
1.28918
1.28701
1.28028
1.28152
1.27041
1.28527
1.28573
1.28399
1.27902
1.28366
1.28378
1.28667
1.28592
1.28416
1.28312
1.29228
1.29336
1.2913
1.28999
1.28724
1.29205
1.28247
1.28067
1.27948
1.2877
1.27819
1.27429
1.2743
1.27834
1.28027
1.2765
1.27179
1.2826
1.28101
1.28153
1.28
1.28532
1.29337
1.28031
1.27648
1.285
1.28306
1.28634
1.29
1.29084
1.27789
1.2811
1.28036
1.28666
1.28825
1.29044
1.29254
1.29364
1.30393
1.30671
1.31392
1.30272
1.30836
1.30732
1.3014
1.29772
1.29873
1.2963
1.295
1.30358
1.30611
1.29692
1.30501
1.30119
1.30474
1.30636
1.30249
1.30086
1.30256
1.30052
1.30426
1.30494
1.30055
1.29547
1.3054
1.30133
1.30477
1.2972
1.30122
1.29977
1.29157
1.29841
1.29815
1.29738
1.29147
1.29321
1.28508
1.29081
1.29374
1.29953
1.29404
1.29691
1.29611
1.2939
1.3031
1.29659
1.29331
1.28374
1.2884
1.28843
1.29557
1.30124
1.29845
1.30371
1.30155
1.29656
1.30418
1.30811
1.29397
1.29459
1.29043
1.29219
1.28468
1.29985
1.29676
1.30069
1.29467
1.29749
1.30516
1.29817
1.29754
1.29867
1.29962
1.28616
1.29191
1.2986
1.29383
1.28953
1.29219
1.29311
1.29659
1.2844
1.28119
1.27964
1.275
1.27385
1.27501
1.27557
1.27486
1.27763
1.27608
1.28931
1.28778
1.28856
1.28724
1.28768
1.28437
1.29295
1.29579
1.29586
1.29472
1.29243
1.29036
1.28415
1.28049
1.28214
1.27744
1.28289
1.27451
1.27094
1.27836
1.28096
1.27756
1.28288
1.2749
1.27597
1.27907
1.28344
1.27524
1.28188
1.27641
1.27524
1.28232
1.26715
1.27269
1.28322
1.28767
1.28374
1.28229
1.28574
1.29218
1.2923
1.29037
1.28253
1.28332
1.27784
1.2814
1.28717
1.28352
1.279
1.27846
1.28456
1.28607
1.2927
1.28099
1.28047
1.27911
1.28702
1.28084
1.28301
1.27697
1.28034
1.27439
1.28668
1.28295
1.28215
1.27679
1.27854
1.28699
1.28628
1.30016
1.29142
1.28479
1.28398
1.28483
1.28351
1.27856
1.28425
1.29211
1.29277
1.29233
1.29227
1.2955
1.29005
1.29584
1.29021
1.29178
1.29268
1.2867
1.28398
1.28635
1.28513
1.29189
1.2819
1.27622
1.28832
1.27702
1.28145
1.27781
1.28996
1.28359
1.27803
1.28576
1.28849
1.29176
1.28988
1.29756
1.29249
1.29133
1.29202
1.29087
1.29942
1.28502
1.28638
1.29006
1.2903
1.29133
1.28635
1.29114
1.30026
1.28314
1.29036
1.29817
1.29871
1.30461
1.30839
1.29662
1.28447
1.29385
1.28673
1.28329
1.287
1.29025
1.29891
1.29068
1.29369
1.28982
1.28614
1.28886
1.2935
1.29
1.2932
1.30395
1.29545
1.29515
1.28912
1.28885
1.28951
1.29831
1.29153
1.29855
1.29259
1.2886
1.28859
1.29338
1.29779
1.29728
1.29376
1.29167
1.29917
1.29419
1.29217
1.29606
1.29489
1.29914
1.29554
1.29083
1.28909
1.28721
1.29101
1.28335
1.28275
1.29181
1.2876
1.29177
1.29151
1.28878
1.29203
1.28948
1.29204
1.29108
1.29467
1.29034
1.2919
1.27856
1.284
1.27599
1.27557
1.27812
1.27439
1.27445
1.28187
1.27189
1.27807
1.27459
1.27094
1.27715
1.27557
1.26622
1.27386
1.27168
1.27088
1.26737
1.27162
1.27344
1.27447
1.27517
1.27718
1.28078
1.28128
1.2908
1.28092
1.27266
1.27107
1.27307
1.27341
1.27917
1.27504
1.26755
1.26972
1.26709
1.26613
1.26352
1.27581
1.2741
1.26953
1.28416
1.28057
1.2817
1.27773
1.27609
1.27738
1.2707
1.2726
1.28014
1.28177
1.28057
1.27524
1.26755
1.27236
1.27199
1.27757
1.28551
1.28134
1.27619
1.27229
1.27899
1.27111
1.27759
1.26949
1.27297
1.27865
1.27669
1.28505
1.27817
1.28644
1.2856
1.28963
1.28344
1.28236
1.28296
1.29279
1.28174
1.27362
1.27257
1.27467
1.277
1.26415
1.269
1.26375
1.27169
1.26467
1.26308
1.26478
1.26943
1.26723
1.2765
1.27431
1.26307
1.26953
1.26813
1.26656
1.26209
1.26569
1.2645
1.27666
1.27925
1.2682
1.2747
1.27667
1.27558
1.28148
1.26832
1.26574
1.27484
1.26886
1.2624
1.26727
1.26466
1.26015
1.26794
1.2723
1.26818
1.26849
1.26681
1.27052
1.26795
1.2664
1.25787
1.26824
1.26238
1.26977
1.27009
1.26774
1.26965
1.26554
1.27913
1.27757
1.27509
1.27725
1.28437
1.27741
1.26653
1.27504
1.27968
1.27754
1.27213
1.28105
1.27274
1.27289
1.27669
1.2748
1.27429
1.27594
1.26292
1.27002
1.27286
1.27091
1.27361
1.2836
1.26647
1.27261
1.2743
1.27123
1.2775
1.26884
1.27006
1.26563
1.26536
1.25763
1.26412
1.25805
1.26923
1.26817
1.26803
1.26582
1.26851
1.26892
1.26488
1.26565
1.26753
1.27536
1.26988
1.27558
1.27014
1.26867
1.26923
1.26674
1.25878
1.25831
1.26585
1.26094
1.26189
1.26686
1.26577
1.26505
1.27234
1.27455
1.2685
1.27275
1.2694
1.27201
1.26721
1.27595
1.27977
1.27802
1.2785
1.27129
1.2733
1.27218
1.27879
1.27989
1.27435
1.27953
1.28083
1.27523
1.27867
1.2815
1.27684
1.26971
1.27049
1.27305
1.28025
1.27531
1.27567
1.28161
1.27944
1.27867
1.27886
1.28076
1.2776
1.27742
1.28282
1.27267
1.27813
1.28716
1.286
1.27596
1.28011
1.27698
1.27812
1.28633
1.2808
1.28172
1.27977
1.27784
1.28061
1.27834
1.281
1.27498
1.27182
1.27598
1.2799
1.27481
1.27759
1.28527
1.28168
1.27365
1.28044
1.27152
1.27652
1.27179
1.28333
1.27716
1.27578
1.27294
1.26795
1.27659
1.2642
1.27675
1.2744
1.27299
1.27889
1.27317
1.27263
1.27285
1.27472
1.27458
1.27441
1.27293
1.27783
1.27717
1.28051
1.28276
1.2781
1.28103
1.29409
1.29505
1.28531
1.29451
1.29175
1.29107
1.29464
1.29135
1.28909
1.28786
1.28147
1.28698
1.28414
1.28904
1.28532
1.28207
1.28284
1.28261
1.28777
1.2874
1.28834
1.28009
1.28092
1.28082
1.27885
1.28305
1.27598
1.27341
1.28309
1.27687
1.28299
1.27286
1.28105
1.2772
1.28211
1.27481
1.27971
1.27927
1.2831
1.28276
1.28349
1.27708
1.27419
1.28273
1.28578
1.28546
1.28962
1.283
1.28409
1.28412
1.28166
1.29114
1.28286
1.27631
1.2914
1.28543
1.27438
1.28346
1.27119
1.26649
1.26742
1.27234
1.27265
1.27448
1.27755
1.27506
1.27039
1.27568
1.27783
1.28028
1.27627
1.27477
1.27628
1.27656
1.27079
1.2785
1.2856
1.2794
1.2816
1.28567
1.28268
1.27435
1.28019
1.27698
1.27538
1.27976
1.2702
1.2754
1.28218
1.27436
1.27922
1.2776
1.27502
1.2804
1.27128
1.27034
1.27372
1.28346
1.28393
1.27399
1.2849
1.2832
1.27844
1.27596
1.27319
1.27007
1.26299
1.27128
1.27477
1.27723
1.27125
1.27506
1.2695
1.26894
1.27885
1.27463
1.27359
1.275
1.27792
1.27832
1.2721
1.27856
1.26868
1.27206
1.27611
1.27581
1.28532
1.27788
1.28141
1.28415
1.29205
1.28891
1.28519
1.27496
1.28467
1.27222
1.28351
1.2813
1.28372
1.28112
1.28352
1.27892
1.27235
1.28163
1.29747
1.28881
1.28586
1.28052
1.28104
1.27533
1.27427
1.27509
1.27831
1.2841
1.27921
1.27245
1.2743
1.26739
1.28834
1.28622
1.28307
1.28795
1.28577
1.28375
1.28105
1.28631
1.28457
1.27778
1.28801
1.27841
1.27934
1.28264
1.28051
1.27976
1.28534
1.28129
1.2786
1.27731
1.28413
1.28858
1.28456
1.28675
1.27727
1.27881
1.28409
1.27379
1.27366
1.2715
1.27553
1.27583
1.27366
1.26908
1.27507
1.27264
1.26997
1.27199
1.27194
1.27292
1.28204
1.28135
1.272
1.27794
1.27744
1.27679
1.28458
1.27749
1.26996
1.28115
1.28101
1.28767
1.28961
1.2849
1.29108
1.28706
1.28748
1.28136
1.28102
1.27808
1.27859
1.26931
1.27764
1.27834
1.28339
1.27467
1.27783
1.2778
1.28524
1.28506
1.2835
1.27602
1.2743
1.27646
1.28105
1.27839
1.28508
1.28427
1.27964
1.28798
1.2857
1.28889
1.27836
1.27746
1.27401
1.28239
1.27391
1.2749
1.28479
1.27432
1.27614
1.2827
1.28471
1.28917
1.28664
1.27961
1.28573
1.28044
1.2749
1.26856
1.2677
1.28135
1.29096
1.28626
1.2889
1.28656
1.28159
1.29193
1.28674
1.28489
1.27918
1.28977
1.276
1.27982
1.2826
1.27781
1.27874
1.27726
1.28839
1.27852
1.26922
1.27431
1.27289
1.27498
1.27783
1.26814
1.27488
1.2886
1.27956
1.27891
1.27641
1.27228
1.2795
1.27734
1.28173
1.2789
1.27891
1.28239
1.29092
1.28786
1.28312
1.28562
1.27945
1.27457
1.27833
1.2829
1.28169
1.27703
1.28452
1.28689
1.28094
1.28015
1.2749
1.28089
1.28067
1.27727
1.28503
1.29288
1.28428
1.28007
1.28363
1.28589
1.28192
1.28026
1.28572
1.28784
1.28935
1.29455
1.2852
1.28509
1.28104
1.28679
1.28053
1.27998
1.28859
1.2869
1.29181
1.28801
1.2836
1.28232
1.29217
1.28082
1.28331
1.28799
1.2838
1.27763
1.28023
1.27791
1.28268
1.28835
1.28902
1.28438
1.27836
1.27571
1.27392
1.27834
1.26957
1.28193
1.26604
1.27263
1.27355
1.26735
1.2729
1.28365
1.27416
1.28031
1.27389
1.27686
1.26757
1.27594
1.27216
1.26589
1.26399
1.27503
1.26913
1.27171
1.27353
1.27281
1.27621
1.28347
1.28786
1.27981
1.28605
1.2856
1.28406
1.29259
1.27848
1.28747
1.29852
1.29215
1.2881
1.28553
1.28019
1.2817
1.28437
1.28657
1.28372
1.28275
1.28369
1.28356
1.27962
1.28421
1.2792
1.27821
1.28059
1.27215
1.28388
1.27977
1.27938
1.28577
1.28034
1.28001
1.28487
1.28267
1.2799
1.28255
1.28331
1.28789
1.28751
1.29205
1.28437
1.28935
1.28477
1.28087
1.29027
1.28123
1.28671
1.28296
1.28499
1.28261
1.29371
1.2844
1.28736
1.29537
1.2893
1.29433
1.28448
1.29562
1.29511
1.28442
1.28304
1.28741
1.2876
1.28786
1.28479
1.29764
1.28962
1.29324
1.28954
1.29382
1.28809
1.28609
1.29287
1.28867
1.28773
1.29679
1.29185
1.29229
1.28145
1.28246
1.28481
1.2831
1.28219
1.28426
1.28653
1.28255
1.28435
1.29222
1.29034
1.2941
1.28825
1.2834
1.27896
1.27775
1.2836
1.27299
1.28417
1.28958
1.28538
1.28626
1.2808
1.27923
1.28887
1.28829
1.28046
1.28176
1.27869
1.28531
1.28678
1.29404
1.2888
1.28377
1.2831
1.28427
1.28539
1.28792
1.28584
1.28033
1.28071
1.27701
1.28266
1.27847
1.27191
1.27878
1.28044
1.29102
1.28323
1.28492
1.27727
1.27636
1.27884
1.27302
1.27734
1.27663
1.28075
1.28548
1.29262
1.28484
1.27813
1.28656
1.27947
1.28213
1.28283
1.28335
1.28578
1.28805
1.28916
1.28015
1.27779
1.27489
1.29275
1.29022
1.28768
1.28674
1.28788
1.28465
1.2832
1.28232
1.27495
1.28878
1.27867
1.29342
1.2885
1.28692
1.29451
1.29369
1.28928
1.29204
1.28637
1.28879
1.28332
1.29193
1.29352
1.28828
1.27928
1.28637
1.28346
1.29516
1.28628
1.28432
1.28063
1.28169
1.28911
1.28604
1.28921
1.28132
1.28336
1.28735
1.28409
1.29181
1.28533
1.29271
1.29406
1.2976
1.29663
1.2934
1.28267
1.2927
1.28552
1.28182
1.27461
1.27626
1.2769
1.27726
1.28272
1.27819
1.2811
1.27285
1.27442
1.28329
1.2808
1.27308
1.28015
1.27491
1.27241
1.27689
1.28487
1.29077
1.2941
1.27809
1.28517
1.27404
1.28188
1.28135
1.29229
1.29683
1.29071
1.29122
1.29042
1.29263
1.28558
1.28386
1.28488
1.28409
1.29239
1.28146
1.28781
1.28347
1.28078
1.28532
1.28939
1.28867
1.28943
1.28725
1.29108
1.29538
1.2924
1.29008
1.29321
1.29699
1.29841
1.29627
1.28565
1.28638
1.2902
1.28628
1.2946
1.29098
1.28771
1.29404
1.29342
1.28141
1.28587
1.28518
1.2814
1.27771
1.28597
1.27386
1.27744
1.27369
1.27513
1.27814
1.27931
1.28155
1.28147
1.28307
1.28032
1.28701
1.27699
1.2801
1.27641
1.27246
1.27612
1.274
1.27884
1.27301
1.27546
1.27263
1.27525
1.27128
1.26989
1.27738
1.27302
1.27985
1.28208
1.2727
1.26911
1.27057
1.27798
1.28023
1.28865
1.28025
1.2801
1.28796
1.28927
1.2865
1.28707
1.29299
1.29423
1.29129
1.28609
1.28879
1.28432
1.27807
1.29897
1.29588
1.28565
1.28607
1.28262
1.28228
1.29169
1.29469
1.29005
1.28854
1.29146
1.29611
1.29156
1.28388
1.28433
1.28351
1.28726
1.29058
1.28364
1.27527
1.28159
1.28779
1.29822
1.27631
1.28458
1.28441
1.29563
1.28817
1.29866
1.29217
1.29123
1.29093
1.29443
1.28076
1.28529
1.29093
1.28677
1.29074
1.29195
1.28304
1.28937
1.29284
1.28728
1.28461
1.27667
1.27626
1.27893
1.28617
1.28853
1.28965
1.2889
1.29004
1.2857
1.28747
1.28593
1.28176
1.27966
1.28104
1.27742
1.28619
1.28084
1.28653
1.28724
1.28224
1.27969
1.2864
1.28821
1.2895
1.29378
1.29024
1.29396
1.29654
1.29489
1.29532
1.30447
1.30088
1.3089
1.30834
1.30705
1.30821
1.31206
1.30894
1.30589
1.30893
1.30421
1.30257
1.29552
1.30703
1.31559
1.30587
1.30483
1.29139
1.2902
1.29362
1.29197
1.30393
1.29873
1.29924
1.28733
1.29567
1.29484
1.28782
1.2972
1.29621
1.2918
1.29593
1.29395
1.29501
1.29303
1.29599
1.30386
1.30142
1.28789
1.3027
1.29327
1.2983
1.29778
1.29292
1.30449
1.29574
1.29489
1.29492
1.29756
1.28663
1.28973
1.28548
1.28983
1.28979
1.28347
1.29124
1.28892
1.30223
1.30225
1.29912
1.30918
1.30925
1.3068
1.29945
1.29229
1.29088
1.29466
1.29808
1.29021
1.28828
1.29348
1.29309
1.30136
1.29564
1.29973
1.28832
1.28999
1.28954
1.29883
1.29571
1.28832
1.29838
1.2947
1.28513
1.29586
1.28863
1.28951
1.295
1.29015
1.28884
1.29713
1.28846
1.30035
1.30048
1.29546
1.29642
1.29498
1.29962
1.29285
1.29018
1.28417
1.27918
1.28748
1.2858
1.28206
1.28341
1.27588
1.28283
1.28151
1.28237
1.28199
1.27857
1.27992
1.27905
1.28149
1.27887
1.27748
1.27141
1.27282
1.27082
1.27278
1.27071
1.26541
1.26954
1.27057
1.27387
1.27463
1.26898
1.27626
1.28078
1.27416
1.26802
1.26803
1.27112
1.26844
1.27467
1.28239
1.2811
1.28145
1.27987
1.28124
1.28871
1.28357
1.29156
1.29308
1.29212
1.29022
1.29455
1.28895
1.2873
1.28281
1.28921
1.28404
1.28436
1.28257
1.284
1.29321
1.28987
1.2806
1.28724
1.2891
1.28383
1.28362
1.28313
1.28315
1.28173
1.28269
1.28146
1.27972
1.27852
1.28285
1.27505
1.28369
1.28984
1.28735
1.28583
1.29177
1.29086
1.2898
1.28464
1.28353
1.27775
1.28323
1.28789
1.28867
1.29663
1.30041
1.29571
1.29063
1.29088
1.2809
1.27564
1.27879
1.28598
1.28645
1.29284
1.28936
1.28887
1.28395
1.28097
1.28204
1.29388
1.28717
1.28636
1.29243
1.29407
1.29316
1.29199
1.28699
1.28556
1.28737
1.28806
1.28699
1.29608
1.28938
1.29672
1.28401
1.29004
1.29643
1.28305
1.28627
1.28038
1.3035
1.29722
1.2914
1.28556
1.29415
1.28972
1.28259
1.28451
1.28074
1.29529
1.29037
1.29532
1.28779
1.28926
1.28981
1.29143
1.2874
1.28841
1.28823
1.28677
1.29323
1.29006
1.29017
1.28067
1.28734
1.28231
1.28519
1.29421
1.29853
1.28037
1.28238
1.27838
1.27751
1.27616
1.277
1.28287
1.27391
1.28568
1.2708
1.28371
1.27749
1.28236
1.26726
1.28293
1.28042
1.28136
1.27605
1.28163
1.28192
1.27976
1.2809
1.2815
1.28313
1.28181
1.28423
1.28689
1.28007
1.28326
1.27344
1.27905
1.28049
1.2864
1.28485
1.28838
1.29098
1.28221
1.2863
1.28829
1.27847
1.28379
1.28106
1.28156
1.28289
1.29175
1.28605
1.29158
1.28337
1.28948
1.2864
1.2773
1.28477
1.28624
1.27704
1.28471
1.2852
1.28697
1.28931
1.29819
1.29497
1.29418
1.29534
1.2963
1.28711
1.28429
1.27933
1.2879
1.27719
1.28179
1.28066
1.27202
1.27985
1.27995
1.27264
1.28276
1.27792
1.28087
1.28167
1.28411
1.2871
1.28869
1.29034
1.2887
1.286
1.29385
1.29115
1.29353
1.28819
1.29867
1.30043
1.30485
1.29991
1.29801
1.30612
1.29947
1.29935
1.29927
1.29803
1.2922
1.29186
1.29592
1.29855
1.3031
1.3036
1.29989
1.29939
1.2985
1.30065
1.29952
1.29895
1.30079
1.30544
1.28953
1.29558
1.29437
1.30292
1.299
1.30425
1.30169
1.3088
1.3029
1.29634
1.29502
1.30035
1.2961
1.30267
1.30553
1.30706
1.29693
1.28821
1.29355
1.29644
1.29943
1.29474
1.29206
1.29031
1.29251
1.29241
1.28988
1.28673
1.28104
1.2875
1.3011
1.30382
1.29988
1.29319
1.28845
1.29738
1.28516
1.28345
1.28441
1.27879
1.28159
1.29625
1.29004
1.29846
1.29778
1.29854
1.29029
1.28825
1.29224
1.28899
1.28795
1.28396
1.28524
1.28663
1.28414
1.29229
1.29167
1.29786
1.29304
1.29831
1.29658
1.2948
1.29386
1.29669
1.2963
1.30345
1.29735
1.29347
1.29859
1.27977
1.29664
1.29543
1.28936
1.29489
1.28152
1.28819
1.28879
1.292
1.28464
1.28963
1.29218
1.30318
1.2915
1.30133
1.28707
1.29185
1.29162
1.28632
1.28858
1.29306
1.29249
1.29749
1.30344
1.29773
1.29625
1.30076
1.29018
1.30109
1.29684
1.3022
1.31567
1.30938
1.30643
1.29464
1.29726
1.29343
1.29808
1.29757
1.29868
1.30159
1.30074
1.30972
1.3042
1.30253
1.30196
1.30103
1.30634
1.3115
1.30586
1.30147
1.31148
1.30566
1.30859
1.30646
1.31519
1.31771
1.31285
1.31156
1.31002
1.30678
1.31189
1.30572
1.3048
1.30334
1.30787
1.30329
1.29532
1.29179
1.29525
1.29698
1.30075
1.30095
1.30241
1.28982
1.30005
1.29134
1.30664
1.30769
1.30872
1.30976
1.30236
1.30374
1.29626
1.29932
1.29466
1.29739
1.30461
1.31387
1.31137
1.29768
1.30737
1.30158
1.29935
1.30424
1.30135
1.31508
1.29358
1.29696
1.29748
1.30126
1.30157
1.30167
1.30709
1.31044
1.30461
1.30476
1.30394
1.30308
1.30002
1.2961
1.30504
1.30358
1.29822
1.30315
1.30427
1.30609
1.3129
1.30373
1.30057
1.29541
1.30604
1.30182
1.30535
1.30013
1.2999
1.3011
1.30848
1.29828
1.30397
1.29736
1.2893
1.29467
1.30339
1.2941
1.30171
1.29843
1.29439
1.29739
1.30389
1.30032
1.30708
1.3159
1.30318
1.30019
1.30368
1.29984
1.2979
1.30262
1.3025
1.30092
1.30446
1.30768
1.3046
1.30944
1.30536
1.30578
1.3026
1.30169
1.30862
1.30685
1.30138
1.31206
1.30078
1.30002
1.29533
1.30147
1.3093
1.31222
1.3097
1.32262
1.30244
1.30858
1.31117
1.3169
1.3226
1.32163
1.31007
1.30652
1.31227
1.31663
1.30869
1.31008
1.31399
1.30734
1.30083
1.3054
1.30816
1.29781
1.30173
1.30749
1.3119
1.30844
1.29312
1.29526
1.29695
1.29369
1.30225
1.29438
1.30081
1.29414
1.29252
1.29803
1.30315
1.2897
1.28682
1.28477
1.28105
1.2861
1.28687
1.29197
1.28488
1.28951
1.28497
1.28311
1.2892
1.28324
1.27524
1.2826
1.28561
1.28284
1.28689
1.29046
1.28566
1.28595
1.28344
1.28728
1.27961
1.28187
1.2846
1.28178
1.28154
1.28532
1.2848
1.28819
1.28661
1.28186
1.29078
1.2845
1.27484
1.27825
1.2835
1.2692
1.27203
1.27739
1.28614
1.27674
1.28081
1.27452
1.27459
1.28337
1.27511
1.27934
1.28366
1.27201
1.27852
1.27833
1.28934
1.27934
1.29021
1.28025
1.28278
1.28095
1.27571
1.28233
1.28457
1.27707
1.27817
1.2762
1.28174
1.28303
1.28423
1.28247
1.27668
1.2797
1.28195
1.281
1.28838
1.28631
1.28478
1.27758
1.28227
1.28633
1.27981
1.27965
1.28559
1.29196
1.27874
1.29041
1.28508
1.27771
1.28694
1.28586
1.28679
1.28268
1.28996
1.28402
1.29809
1.28871
1.29538
1.29231
1.28673
1.29146
1.29044
1.29754
1.29229
1.2884
1.29202
1.28289
1.2842
1.29173
1.29223
1.28659
1.28745
1.29033
1.28998
1.2902
1.29148
1.2972
1.30014
1.29586
1.29571
1.29929
1.29691
1.29146
1.2984
1.29083
1.29407
1.29641
1.30008
1.29907
1.29967
1.30001
1.31197
1.30392
1.30656
1.3045
1.30443
1.30449
1.30532
1.30466
1.31439
1.30366
1.30139
1.30355
1.30875
1.31074
1.30242
1.30782
1.31016
1.30703
1.29745
1.30622
1.30267
1.30504
1.31019
1.30363
1.29968
1.30196
1.3025
1.31143
1.30428
1.30077
1.30139
1.29772
1.28837
1.29217
1.29983
1.29532
1.29908
1.29945
1.29338
1.29586
1.30278
1.29936
1.29484
1.28916
1.29423
1.29203
1.28231
1.28561
1.28862
1.28419
1.27618
1.27608
1.27956
1.28838
1.28646
1.28513
1.29769
1.28461
1.28766
1.27811
1.27952
1.27798
1.26915
1.26992
1.27486
1.27456
1.27391
1.27556
1.27339
1.27744
1.27813
1.27308
1.27926
1.2814
1.27411
1.28826
1.27728
1.27198
1.27351
1.2767
1.2802
1.27191
1.27694
1.27004
1.26613
1.2793
1.26816
1.27395
1.27573
1.27579
1.27756
1.27935
1.27795
1.28449
1.28099
1.27476
1.28397
1.28863
1.2848
1.29116
1.29064
1.29847
1.2913
1.29606
1.29108
1.29986
1.28968
1.28452
1.28886
1.27848
1.28392
1.28794
1.29659
1.2854
1.29422
1.30975
1.29441
1.28592
1.29201
1.29152
1.29221
1.28015
1.28231
1.29027
1.29034
1.29561
1.28161
1.28513
1.2815
1.27267
1.26609
1.27501
1.28612
1.27518
1.27615
1.27594
1.28093
1.28475
1.27607
1.27927
1.27638
1.27409
1.27989
1.2796
1.27726
1.28025
1.27212
1.2732
1.28331
1.28348
1.30089
1.2858
1.28113
1.27468
1.28242
1.28629
1.28461
1.27765
1.27563
1.28505
1.28397
1.28212
1.27736
1.27588
1.28639
1.28213
1.28228
1.28983
1.28316
1.27388
1.28537
1.27621
1.27893
1.27227
1.27828
1.28321
1.28064
1.27536
1.27043
1.27773
1.28361
1.27538
1.27853
1.28256
1.27747
1.27674
1.28076
1.27983
1.27418
1.27113
1.27399
1.27033
1.28472
1.26878
1.26699
1.26824
1.27074
1.27087
1.27153
1.2726
1.26611
1.2663
1.26485
1.26632
1.2702
1.26578
1.26793
1.2772
1.27864
1.27466
1.2832
1.26457
1.2662
1.26779
1.26467
1.2579
1.27245
1.27112
1.26488
1.2676
1.26944
1.26859
1.27787
1.26622
1.27335
1.27557
1.28404
1.2733
1.27613
1.27964
1.2766
1.28101
1.27621
1.27158
1.2706
1.28711
1.27653
1.28872
1.28099
1.28284
1.27996
1.27707
1.28107
1.27947
1.27746
1.28112
1.28717
1.28041
1.28619
1.28118
1.27323
1.2684
1.27274
1.26965
1.27373
1.27021
1.27126
1.27181
1.28009
1.27182
1.27626
1.27621
1.27462
1.27861
1.27277
1.27023
1.2754
1.28027
1.27368
1.27115
1.26876
1.26994
1.27847
1.26942
1.27541
1.2644
1.2731
1.27389
1.27479
1.27987
1.27003
1.27311
1.27682
1.27429
1.27028
1.28169
1.27854
1.2801
1.27981
1.28066
1.28259
1.28318
1.27641
1.29494
1.28888
1.28627
1.27933
1.2857
1.28719
1.27851
1.27685
1.27876
1.27466
1.28602
1.27979
1.28102
1.28387
1.27684
1.28358
1.28273
1.28578
1.27684
1.27582
1.28469
1.27997
1.27153
1.27239
1.27466
1.26489
1.27847
1.27803
1.27964
1.27645
1.27618
1.28204
1.27523
1.27765
1.27668
1.28371
1.27869
1.27177
1.27229
1.27969
1.28504
1.277
1.27027
1.26646
1.28084
1.27363
1.27914
1.27705
1.28132
1.2858
1.28185
1.27932
1.27938
1.26817
1.28214
1.27512
1.27272
1.28729
1.28126
1.28773
1.28634
1.2754
1.28014
1.28315
1.28617
1.27954
1.27636
1.2804
1.28308
1.28559
1.2791
1.27541
1.27673
1.28278
1.2821
1.28719
1.2821
1.27831
1.2821
1.28353
1.2864
1.30246
1.29814
1.28523
1.28853
1.28101
1.28091
1.28695
1.28547
1.2735
1.28324
1.27843
1.27274
1.2842
1.27751
1.27635
1.28351
1.27919
1.27678
1.27859
1.28194
1.28276
1.27604
1.26981
1.27167
1.2808
1.27897
1.28289
1.27453
1.27487
1.27749
1.28094
1.28353
1.28229
1.28444
1.28268
1.28419
1.2909
1.28628
1.29249
1.29562
1.29832
1.30797
1.29634
1.30573
1.30634
1.30014
1.30106
1.30288
1.30142
1.30496
1.29424
1.30072
1.29333
1.29137
1.30186
1.30201
1.29387
1.28664
1.28649
1.29723
1.28979
1.29244
1.28727
1.28527
1.28507
1.28638
1.28863
1.28228
1.29325
1.28325
1.27795
1.28323
1.28443
1.29139
1.29106
1.27917
1.27846
1.27724
1.27392
1.26822
1.27542
1.27856
1.27762
1.29376
1.27627
1.28337
1.27824
1.28742
1.28472
1.28936
1.28728
1.28836
1.29259
1.29614
1.29492
1.28415
1.27418
1.27484
1.27949
1.28416
1.29492
1.28291
1.28583
1.28956
1.28021
1.28688
1.2811
1.27918
1.27599
1.27094
1.27886
1.27066
1.28037
1.27404
1.26811
1.26179
1.27989
1.27958
1.27765
1.27424
1.27207
1.27969
1.2857
1.28045
1.28246
1.28495
1.2837
1.28893
1.28078
1.28788
1.28943
1.27578
1.28122
1.27413
1.28061
1.27844
1.28061
1.27704
1.27894
1.28172
1.27617
1.27324
1.28625
1.2872
1.28958
1.29527
1.29582
1.28145
1.27948
1.28198
1.28197
1.29204
1.29179
1.28129
1.27732
1.27216
1.27653
1.26769
1.26853
1.27954
1.26927
1.27714
1.28075
1.28692
1.28553
1.27371
1.28591
1.27716
1.27013
1.27618
1.27808
1.27034
1.26871
1.27205
1.26583
1.26809
1.26587
1.27409
1.27193
1.27239
1.2699
1.27032
1.27338
1.27444
1.27834
1.26885
1.27973
1.27131
1.26861
1.26883
1.27081
1.28195
1.27744
1.27512
1.27575
1.27628
1.28106
1.27489
1.2629
1.27362
1.27563
1.28714
1.29366
1.29278
1.29334
1.28611
1.28317
1.27006
1.28614
1.28303
1.2706
1.27733
1.27671
1.27386
1.27518
1.26667
1.27354
1.26235
1.27041
1.27495
1.26842
1.27489
1.26777
1.26927
1.27409
1.26718
1.27397
1.27867
1.27412
1.27707
1.27701
1.28541
1.27905
1.27642
1.27675
1.27997
1.2774
1.28533
1.27648
1.27285
1.28995
1.28334
1.28904
1.28714
1.28351
1.28121
1.28209
1.27503
1.27708
1.28166
1.28675
1.28946
1.28339
1.29019
1.27949
1.28251
1.27953
1.27859
1.28917
1.27953
1.27237
1.27362
1.27732
1.28195
1.28166
1.28599
1.28877
1.28346
1.28051
1.28624
1.28441
1.28733
1.27931
1.28132
1.29041
1.28718
1.29164
1.28446
1.27984
1.27951
1.27326
1.27549
1.28176
1.28058
1.27734
1.28774
1.27966
1.27529
1.27943
1.27838
1.27496
1.27315
1.27344
1.26774
1.27522
1.28008
1.27592
1.28319
1.27251
1.26339
1.2656
1.27736
1.27729
1.2774
1.27453
1.28401
1.2784
1.27898
1.27808
1.27778
1.28208
1.27925
1.28514
1.28534
1.28429
1.28618
1.28551
1.28245
1.27894
1.28339
1.27983
1.27071
1.27102
1.26589
1.27147
1.27184
1.26289
1.26819
1.26746
1.26255
1.26742
1.26288
1.27525
1.26613
1.27006
1.25783
1.26543
1.26794
1.27087
1.2684
1.27435
1.27045
1.26792
1.26447
1.25383
1.26262
1.25815
1.2661
1.27048
1.26761
1.26144
1.26399
1.26075
1.24942
1.25276
1.26042
1.26465
1.25914
1.26311
1.26078
1.2707
1.26958
1.27021
1.27147
1.25997
1.26166
1.25375
1.26699
1.26461
1.25937
1.26225
1.26622
1.26449
1.25353
1.26668
1.26068
1.27168
1.26717
1.26701
1.26005
1.27583
1.27034
1.27058
1.27515
1.27255
1.2712
1.26347
1.2587
1.27303
1.27306
1.27231
1.2669
1.26528
1.26412
1.25845
1.26031
1.25676
1.24837
1.24712
1.24409
1.25574
1.25381
1.2485
1.25391
1.25724
1.26195
1.25471
1.2561
1.25509
1.24628
1.25001
1.2581
1.26386
1.25264
1.2441
1.24692
1.25326
1.2526
1.25389
1.2492
1.25424
1.25232
1.25068
1.25898
1.26187
1.25344
1.2601
1.25292
1.25413
1.25963
1.26967
1.26624
1.27225
1.26574
1.27661
1.27258
1.27748
1.26636
1.27674
1.26718
1.2712
1.28109
1.27351
1.28491
1.27613
1.27237
1.27571
1.27332
1.27909
1.27204
1.2742
1.27336
1.27658
1.28228
1.27672
1.27118
1.2723
1.26091
1.26529
1.269
1.27061
1.27025
1.26348
1.25943
1.26703
1.26534
1.26492
1.26733
1.27205
1.27814
1.27246
1.27042
1.26253
1.26829
1.27461
1.25983
1.27428
1.25787
1.25277
1.2689
1.26836
1.26399
1.26512
1.26486
1.25488
1.26643
1.26661
1.26779
1.26806
1.28141
1.27558
1.27338
1.27159
1.26814
1.26911
1.26692
1.27265
1.26148
1.26053
1.25497
1.26557
1.26918
1.2616
1.26621
1.2551
1.2542
1.25766
1.24921
1.25559
1.25477
1.25896
1.26066
1.27076
1.27035
1.26925
1.27281
1.27295
1.27011
1.27562
1.26968
1.26506
1.26807
1.27943
1.27432
1.26533
1.2655
1.26624
1.26246
1.26563
1.26276
1.25764
1.27236
1.27894
1.27013
1.26751
1.27588
1.26318
1.26456
1.26094
1.26075
1.2639
1.26033
1.25731
1.26066
1.25123
1.25056
1.266
1.26097
1.2603
1.26163
1.26359
1.25632
1.25966
1.25265
1.26096
1.2541
1.25618
1.256
1.25729
1.25499
1.25722
1.26474
1.25689
1.26528
1.2588
1.26915
1.27606
1.26993
1.26265
1.26396
1.26426
1.26844
1.27241
1.271
1.26795
1.26787
1.2751
1.27771
1.2693
1.26746
1.27479
1.26729
1.26234
1.26451
1.26799
1.26617
1.26425
1.27079
1.26706
1.26828
1.26371
1.26801
1.26496
1.25697
1.25288
1.26587
1.26969
1.26377
1.25489
1.26101
1.26375
1.26122
1.27088
1.27373
1.26961
1.26525
1.26761
1.26495
1.27262
1.27997
1.26639
1.26675
1.26802
1.27104
1.26959
1.26861
1.27198
1.27918
1.2759
1.27434
1.262
1.26573
1.27379
1.27355
1.26754
1.27628
1.27623
1.2662
1.2659
1.2609
1.27094
1.2708
1.27283
1.27258
1.27725
1.27647
1.28822
1.27078
1.27745
1.27368
1.27961
1.27707
1.28438
1.28643
1.29213
1.28839
1.28411
1.28325
1.27582
1.27647
1.28122
1.28351
1.29235
1.28846
1.2924
1.28879
1.28193
1.28977
1.28021
1.2973
1.28821
1.27714
1.27831
1.27884
1.27616
1.27568
1.28125
1.28705
1.27985
1.28375
1.28079
1.27787
1.28516
1.26724
1.27697
1.27628
1.27373
1.28163
1.28461
1.27836
1.28817
1.29026
1.27349
1.2726
1.27447
1.28634
1.28304
1.28466
1.28576
1.28727
1.29015
1.28387
1.2825
1.28347
1.27748
1.28119
1.27948
1.27585
1.27553
1.27948
1.28017
1.27698
1.27437
1.27786
1.28202
1.27797
1.27784
1.27859
1.28012
1.28171
1.28509
1.28246
1.27116
1.28073
1.2791
1.27329
1.27527
1.27856
1.2856
1.27945
1.27646
1.28121
1.2755
1.27788
1.27769
1.28324
1.27293
1.27785
1.28528
1.28337
1.28552
1.27216
1.2696
1.27306
1.27379
1.27465
1.27879
1.27343
1.2787
1.27856
1.27578
1.28026
1.26857
1.2682
1.26464
1.27435
1.27073
1.27267
1.27198
1.27384
1.28111
1.27629
1.27576
1.27989
1.27714
1.27432
1.27917
1.26441
1.26806
1.28074
1.2728
1.26493
1.27549
1.26497
1.2776
1.26939
1.27254
1.27735
1.2777
1.28299
1.26861
1.27464
1.27103
1.2754
1.27055
1.27277
1.26396
1.2762
1.26887
1.27596
1.27347
1.27774
1.27918
1.28092
1.27879
1.273
1.28603
1.27856
1.271
1.27395
1.27232
1.27074
1.26828
1.27369
1.2761
1.2731
1.26632
1.26601
1.26399
1.26469
1.26885
1.26564
1.27192
1.27408
1.28297
1.28292
1.27416
1.27099
1.28447
1.27725
1.27494
1.27791
1.27365
1.27758
1.28527
1.28021
1.2735
1.27174
1.27563
1.26673
1.28094
1.28077
1.27765
1.27512
1.27816
1.27377
1.27445
1.27332
1.28065
1.27568
1.27543
1.27177
1.27008
1.27199
1.26636
1.27134
1.27068
1.27503
1.27571
1.2798
1.27463
1.28124
1.27541
1.28452
1.27102
1.27114
1.27674
1.27345
1.27643
1.28433
1.28983
1.27673
1.27927
1.28677
1.28437
1.27543
1.28254
1.28425
1.28493
1.28763
1.27418
1.27815
1.28831
1.28535
1.28947
1.29058
1.28309
1.28664
1.2898
1.2879
1.28197
1.2765
1.27862
1.27424
1.27554
1.27395
1.27375
1.28102
1.27528
1.28269
1.28177
1.28647
1.28651
1.28704
1.28708
1.28075
1.29283
1.28639
1.29304
1.27872
1.28541
1.28134
1.28052
1.28375
1.28629
1.28656
1.28057
1.27755
1.27599
1.29207
1.29351
1.28694
1.27792
1.28811
1.2823
1.28315
1.28147
1.27696
1.27318
1.27602
1.27416
1.27164
1.27088
1.27156
1.27889
1.26768
1.27434
1.28125
1.28032
1.28251
1.28752
1.27692
1.28095
1.28478
1.2835
1.2801
1.27407
1.27303
1.27007
1.26257
1.26817
1.27005
1.25848
1.26467
1.26372
1.2651
1.26939
1.26984
1.26981
1.27722
1.28631
1.28211
1.27533
1.27994
1.27082
1.28224
1.2832
1.28539
1.2773
1.28382
1.26766
1.27556
1.27358
1.26994
1.27444
1.26725
1.26745
1.26815
1.26538
1.26512
1.26756
1.26749
1.26918
1.26757
1.2683
1.27728
1.26582
1.26307
1.26749
1.26451
1.26098
1.26331
1.25985
1.26639
1.27371
1.27887
1.27274
1.27339
1.27625
1.26692
1.265
1.25882
1.26032
1.26775
1.26199
1.26512
1.26621
1.26057
1.26357
1.26935
1.26278
1.26804
1.26702
1.26938
1.26837
1.26931
1.26914
1.26741
1.25013
1.25302
1.25556
1.25648
1.25276
1.26723
1.25855
1.26884
1.2689
1.27003
1.2685
1.26886
1.27033
1.26835
1.25877
1.2738
1.27332
1.27476
1.27026
1.2703
1.2801
1.26331
1.27196
1.26982
1.27456
1.26786
1.26767
1.27434
1.2745
1.2736
1.28
1.28169
1.27928
1.28326
1.28649
1.27871
1.29104
1.28006
1.29364
1.2934
1.28474
1.29815
1.29658
1.27821
1.26837
1.29143
1.27998
1.28504
1.27025
1.274
1.27175
1.26858
1.27076
1.25936
1.26823
1.2753
1.26664
1.27058
1.27423
1.26641
1.27381
1.28437
1.28432
1.27731
1.27109
1.28216
1.29183
1.28636
1.28538
1.27608
1.28197
1.27393
1.27753
1.28175
1.26773
1.28449
1.27193
1.28121
1.26946
1.2662
1.27389
1.27485
1.2756
1.27447
1.27596
1.26407
1.26394
1.26846
1.28144
1.26828
1.28086
1.2804
1.28406
1.28099
1.27687
1.27135
1.27534
1.27001
1.2748
1.27252
1.25959
1.253
1.27398
1.25794
1.26728
1.26549
1.26258
1.25329
1.26286
1.27303
1.2755
1.27319
1.26659
1.2754
1.27287
1.26548
1.26838
1.27093
1.25929
1.26402
1.26539
1.27665
1.26835
1.25786
1.25852
1.25726
1.26002
1.26224
1.2543
1.26374
1.26199
1.25709
1.25483
1.25832
1.25477
1.25913
1.26469
1.25832
1.26177
1.25946
1.2623
1.26788
1.27044
1.25966
1.26168
1.26617
1.25715
1.26507
1.26526
1.26645
1.26964
1.27378
1.27146
1.26955
1.26595
1.26624
1.26996
1.27161
1.26729
1.25873
1.2608
1.26086
1.26369
1.24978
1.25801
1.26844
1.26362
1.27059
1.26255
1.26238
1.258
1.25957
1.26641
1.26219
1.26121
1.27246
1.26317
1.26958
1.25236
1.26669
1.2669
1.27062
1.25879
1.26441
1.25154
1.26154
1.27281
1.25858
1.26458
1.26605
1.26762
1.26743
1.25705
1.25425
1.25573
1.26064
1.25293
1.25425
1.25876
1.25633
1.25635
1.25622
1.25265
1.26066
1.26479
1.26167
1.25875
1.26188
1.25583
1.26001
1.2639
1.26329
1.25757
1.26152
1.26125
1.26412
1.26451
1.26731
1.26666
1.27212
1.26953
1.27288
1.26877
1.25977
1.27488
1.27142
1.27216
1.27231
1.27146
1.27357
1.27102
1.27467
1.2724
1.27343
1.26867
1.27166
1.27447
1.27697
1.2765
1.27329
1.27053
1.27898
1.2717
1.27741
1.27348
1.26862
1.26435
1.26971
1.27868
1.27683
1.27645
1.27735
1.27468
1.2808
1.27216
1.27874
1.27149
1.28049
1.29246
1.27851
1.2796
1.28252
1.27816
1.29155
1.2792
1.28491
1.28303
1.28305
1.27684
1.27733
1.27716
1.26908
1.27913
1.27485
1.28472
1.27966
1.27578
1.27763
1.27966
1.26851
1.27441
1.27248
1.27392
1.27121
1.27125
1.27633
1.2687
1.26833
1.2672
1.27088
1.27729
1.26609
1.27337
1.27438
1.27063
1.26675
1.2647
1.27044
1.26758
1.2624
1.25938
1.26542
1.25493
1.2649
1.26765
1.26298
1.2726
1.26541
1.27025
1.26451
1.26811
1.25547
1.27116
1.25529
1.26429
1.27123
1.26727
1.27737
1.27731
1.27309
1.25674
1.25274
1.25884
1.25734
1.26601
1.26286
1.2655
1.25875
1.26749
1.2652
1.2663
1.26741
1.26931
1.26731
1.26534
1.26224
1.27633
1.27505
1.26453
1.28087
1.26618
1.27375
1.27016
1.28072
1.26591
1.26647
1.26023
1.26159
1.26302
1.27293
1.27034
1.27025
1.27773
1.27967
1.27588
1.27525
1.27309
1.27102
1.27576
1.27701
1.27636
1.27893
1.27148
1.27092
1.2623
1.2711
1.2701
1.27458
1.27192
1.26685
1.27483
1.26564
1.26006
1.25588
1.26179
1.26456
1.26875
1.26795
1.26746
1.28135
1.27302
1.26488
1.26586
1.25942
1.25258
1.25835
1.25726
1.25646
1.25708
1.26472
1.26756
1.26412
1.26725
1.27694
1.27303
1.27066
1.26672
1.25614
1.26905
1.26389
1.25967
1.25438
1.2653
1.25618
1.26036
1.26035
1.26417
1.27165
1.26841
1.26376
1.2604
1.26647
1.27181
1.265
1.26715
1.25671
1.26643
1.25114
1.25291
1.24942
1.2481
1.25746
1.25417
1.26206
1.2631
1.25753
1.25685
1.25054
1.25556
1.25001
1.25611
1.25808
1.26213
1.26255
1.25861
1.26624
1.25967
1.25234
1.25353
1.25694
1.25165
1.25473
1.2504
1.25405
1.25071
1.2555
1.25563
1.25316
1.25343
1.2526
1.24775
1.2446
1.25216
1.25175
1.24226
1.2495
1.26067
1.24398
1.24644
1.24843
1.24333
1.25033
1.25238
1.24753
1.25069
1.25422
1.26049
1.26179
1.26007
1.26534
1.26001
1.26132
1.26115
1.2641
1.2587
1.25929
1.2572
1.26004
1.26721
1.26964
1.2595
1.26664
1.26867
1.27014
1.27039
1.27754
1.26873
1.27027
1.26739
1.26425
1.25665
1.26261
1.25826
1.26075
1.26187
1.24927
1.26476
1.26439
1.26337
1.27061
1.26812
1.26296
1.26498
1.26156
1.26634
1.25827
1.25733
1.25898
1.26082
1.26471
1.26569
1.27762
1.27046
1.26636
1.26145
1.26722
1.26191
1.26288
1.26633
1.25694
1.27364
1.27125
1.26688
1.27732
1.26988
1.27445
1.26865
1.26669
1.27593
1.2691
1.27837
1.28303
1.26809
1.2703
1.26457
1.26861
1.27416
1.27469
1.27785
1.26944
1.27526
1.27547
1.27356
1.27553
1.27194
1.27891
1.27885
1.27676
1.2761
1.27798
1.27582
1.27553
1.27022
1.27116
1.28202
1.2736
1.27768
1.27297
1.26946
1.27899
1.2711
1.26836
1.28263
1.2742
1.27313
1.26537
1.27195
1.27135
1.27013
1.26687
1.26513
1.27266
1.26841
1.26467
1.26291
1.27047
1.27383
1.27224
1.26766
1.26681
1.27114
1.27682
1.26833
1.2717
1.27514
1.27185
1.27204
1.27549
1.27603
1.27931
1.27635
1.26784
1.28171
1.27851
1.27868
1.27684
1.27144
1.26855
1.26379
1.26297
1.26313
1.27248
1.27355
1.27242
1.27866
1.27147
1.27705
1.27664
1.2683
1.26837
1.27763
1.26686
1.26838
1.27494
1.27875
1.27834
1.27229
1.27702
1.27471
1.27241
1.28345
1.28191
1.27271
1.2712
1.27701
1.2824
1.27954
1.28515
1.27883
1.27661
1.28061
1.2815
1.28997
1.28056
1.28059
1.27978
1.27751
1.28168
1.28321
1.27905
1.27655
1.2882
1.2831
1.27952
1.27383
1.28305
1.28074
1.28796
1.27861
1.27199
1.28283
1.27811
1.27679
1.27729
1.26336
1.26642
1.2691
1.27253
1.26941
1.27146
1.26806
1.27684
1.27211
1.27045
1.26942
1.27453
1.2595
1.27427
1.26596
1.26588
1.26708
1.25775
1.25883
1.24905
1.25806
1.25882
1.25076
1.25141
1.24718
1.24095
1.248
1.24896
1.25848
1.267
1.25351
1.25556
1.26086
1.25918
1.26482
1.26174
1.26071
1.2553
1.26019
1.2606
1.26585
1.26831
1.26653
1.26909
1.25872
1.24461
1.25067
1.26222
1.2539
1.25754
1.25627
1.26041
1.24938
1.25426
1.25212
1.25087
1.25329
1.25766
1.26526
1.2588
1.25644
1.26192
1.25908
1.26222
1.26408
1.26317
1.2709
1.26285
1.26821
1.27331
1.25864
1.26678
1.26486
1.26384
1.27716
1.27208
1.26921
1.26683
1.26781
1.27116
1.26789
1.27262
1.26475
1.27691
1.26822
1.27438
1.27203
1.27221
1.27497
1.27127
1.27614
1.27353
1.26933
1.27981
1.27614
1.27477
1.28193
1.27615
1.27034
1.27329
1.26832
1.26925
1.263
1.25834
1.27187
1.27255
1.26069
1.26158
1.25924
1.25833
1.25845
1.25765
1.25627
1.27037
1.26766
1.2575
1.26796
1.25803
1.25621
1.25374
1.26076
1.26263
1.26639
1.2739
1.26648
1.26019
1.26302
1.26818
1.26066
1.26668
1.25287
1.25293
1.25349
1.26871
1.26533
1.26357
1.26522
1.25757
1.25724
1.25816
1.25794
1.24935
1.25177
1.26483
1.26747
1.26491
1.2555
1.26027
1.26172
1.2557
1.26741
1.25727
1.27098
1.27711
1.27107
1.26619
1.27261
1.26016
1.26865
1.26478
1.26423
1.26556
1.26538
1.26057
1.2686
1.26774
1.26842
1.27476
1.26909
1.26651
1.27686
1.26735
1.2695
1.27311
1.27152
1.26563
1.25787
1.26987
1.261
1.25837
1.26419
1.27345
1.26553
1.2555
1.26299
1.27701
1.27587
1.25805
1.26983
1.26963
1.26675
1.27437
1.28968
1.27591
1.27248
1.26863
1.27309
1.27626
1.27356
1.27615
1.27122
1.27094
1.26918
1.2721
1.27455
1.27482
1.27193
1.26578
1.27039
1.269
1.26871
1.26811
1.27054
1.26682
1.27606
1.26634
1.27142
1.26724
1.2653
1.272
1.27054
1.27382
1.27509
1.27135
1.2782
1.27664
1.27629
1.27335
1.274
1.27494
1.28199
1.27859
1.2769
1.27633
1.27223
1.27206
1.26848
1.2646
1.25986
1.26702
1.26151
1.26683
1.26915
1.27894
1.27759
1.27631
1.27011
1.26506
1.27572
1.27522
1.28104
1.27234
1.27833
1.26978
1.27486
1.27399
1.27399
1.27684
1.27528
1.26644
1.2638
1.27001
1.27964
1.27363
1.267
1.26334
1.27693
1.26941
1.2656
1.25813
1.26639
1.25526
1.25271
1.25685
1.26347
1.2545
1.25685
1.25418
1.26473
1.25972
1.25343
1.26224
1.26056
1.25868
1.25801
1.25714
1.2679
1.25632
1.26087
1.25822
1.26073
1.26627
1.2663
1.25969
1.26558
1.26542
1.269
1.26051
1.26598
1.25312
1.25575
1.25619
1.26406
1.26685
1.26238
1.26288
1.26293
1.27141
1.26373
1.26719
1.26003
1.27049
1.26887
1.2672
1.26216
1.26559
1.26539
1.26545
1.2763
1.27082
1.25868
1.25805
1.26171
1.26447
1.27056
1.27075
1.26653
1.26484
1.26473
1.26498
1.25527
1.25191
1.25579
1.24871
1.25267
1.25048
1.25607
1.24771
1.24534
1.25104
1.25455
1.25866
1.26629
1.2675
1.26127
1.26022
1.26633
1.28381
1.2717
1.27232
1.26389
1.26812
1.26976
1.27126
1.27465
1.28091
1.27146
1.28321
1.2779
1.27565
1.28251
1.27931
1.27563
1.27248
1.27506
1.28209
1.28029
1.28246
1.27632
1.27882
1.27847
1.27334
1.26497
1.27534
1.27836
1.28073
1.27635
1.27468
1.27146
1.28172
1.26954
1.27657
1.2808
1.27973
1.26445
1.2695
1.26513
1.27154
1.27761
1.27464
1.2749
1.27972
1.2699
1.2644
1.26981
1.2782
1.27066
1.28543
1.28776
1.28402
1.28099
1.28914
1.28862
1.28603
1.28171
1.28156
1.27773
1.27204
1.26509
1.26855
1.27089
1.26314
1.26973
1.26551
1.2623
1.26804
1.26675
1.26307
1.26488
1.25572
1.26802
1.26138
1.26442
1.26714
1.26235
1.25875
1.26079
1.26154
1.26617
1.25583
1.27075
1.27056
1.26212
1.26062
1.26386
1.26028
1.26226
1.2664
1.26629
1.26715
1.2623
1.26416
1.26754
1.27065
1.26422
1.27351
1.26503
1.26978
1.27539
1.26924
1.28323
1.2639
1.27085
1.27229
1.27311
1.27671
1.26735
1.28257
1.28054
1.27543
1.27275
1.277
1.26913
1.2689
1.2729
1.2699
1.27121
1.27066
1.27215
1.26748
1.26777
1.2677
1.26836
1.26696
1.27117
1.27058
1.26979
1.27258
1.27263
1.26497
1.2718
1.28105
1.272
1.27861
1.27638
1.28619
1.27792
1.27686
1.28157
1.27647
1.27439
1.27469
1.27287
1.26782
1.27567
1.27572
1.27502
1.2725
1.27785
1.28038
1.28055
1.27253
1.26864
1.27441
1.2748
1.2764
1.27383
1.27135
1.27505
1.27894
1.27504
1.27678
1.28204
1.27969
1.28147
1.27958
1.28007
1.27656
1.27296
1.2711
1.27445
1.27093
1.27034
1.2835
1.28336
1.281
1.28735
1.28896
1.27541
1.27187
1.27775
1.26772
1.26756
1.26283
1.26117
1.26853
1.26917
1.27306
1.27055
1.2712
1.27333
1.28086
1.2746
1.28539
1.28478
1.2678
1.26732
1.26686
1.2716
1.26744
1.27497
1.26958
1.26927
1.26966
1.27752
1.26582
1.27188
1.27116
1.27147
1.27491
1.2633
1.27013
1.27196
1.26344
1.26866
1.2736
1.27411
1.27253
1.27558
1.26912
1.26367
1.26487
1.27298
1.26964
1.27952
1.27864
1.28568
1.27322
1.26973
1.28608
1.27326
1.28373
1.28418
1.27728
1.27349
1.27357
1.26725
1.27557
1.27237
1.26453
1.26837
1.27383
1.26964
1.26922
1.25837
1.26662
1.26553
1.26722
1.26718
1.26318
1.26674
1.26521
1.26706
1.26032
1.27415
1.27061
1.27795
1.2669
1.27269
1.27654
1.27156
1.26969
1.26551
1.28133
1.26882
1.27969
1.27831
1.28075
1.27877
1.2784
1.28337
1.28243
1.28902
1.28871
1.28372
1.28298
1.28227
1.2826
1.2773
1.27958
1.28632
1.28461
1.28092
1.28213
1.28641
1.28272
1.29692
1.29604
1.29797
1.29362
1.29311
1.29386
1.29107
1.29441
1.28661
1.29643
1.29544
1.28901
1.30076
1.30072
1.29589
1.30412
1.29739
1.29847
1.29708
1.31052
1.29185
1.29376
1.30224
1.29254
1.28971
1.29375
1.28998
1.28847
1.29963
1.29422
1.29486
1.298
1.30402
1.30132
1.29761
1.29895
1.29573
1.29283
1.2989
1.29464
1.29677
1.29897
1.29085
1.29918
1.28213
1.29251
1.29325
1.29208
1.29707
1.28772
1.28049
1.27997
1.28666
1.29588
1.29108
1.2921
1.29477
1.30259
1.29687
1.30017
1.29079
1.2893
1.28691
1.29144
1.29644
1.29582
1.30232
1.29066
1.29731
1.2886
1.30142
1.29348
1.28876
1.29323
1.292
1.2932
1.29279
1.29774
1.30002
1.30108
1.29088
1.29773
1.29093
1.29367
1.28151
1.29306
1.29307
1.28291
1.28172
1.28449
1.29005
1.2818
1.28275
1.2814
1.26831
1.26479
1.27759
1.27549
1.26461
1.26975
1.27198
1.27347
1.27514
1.26972
1.2717
1.27307
1.27808
1.26852
1.27437
1.26642
1.27592
1.27036
1.27251
1.26294
1.26452
1.26876
1.26365
1.27191
1.28394
1.28704
1.27714
1.28772
1.27226
1.27681
1.28035
1.2906
1.27723
1.27725
1.27762
1.27197
1.2841
1.28343
1.26728
1.27594
1.27377
1.27292
1.26735
1.2699
1.26849
1.27524
1.26952
1.26454
1.27407
1.26901
1.27503
1.27172
1.28042
1.27837
1.28426
1.26844
1.26607
1.27998
1.28417
1.2889
1.286
1.28969
1.28596
1.27556
1.27858
1.27219
1.28701
1.27596
1.27674
1.27285
1.28685
1.27392
1.27299
1.27852
1.27228
1.27761
1.27435
1.27868
1.27754
1.2765
1.27241
1.27041
1.27245
1.27257
1.27768
1.27764
1.27534
1.27173
1.26356
1.26248
1.2649
1.26315
1.25884
1.24872
1.25606
1.25489
1.26072
1.26034
1.26576
1.25934
1.25676
1.25656
1.26546
1.26435
1.26304
1.26958
1.2743
1.26671
1.26221
1.2622
1.27009
1.26699
1.2668
1.26755
1.26755
1.26355
1.271
1.26768
1.2598
1.26416
1.26974
1.2724
1.27274
1.27185
1.26541
1.26352
1.26615
1.25909
1.26218
1.26289
1.26907
1.2695
1.26874
1.27871
1.27733
1.26667
1.26645
1.27218
1.26668
1.27168
1.27861
1.27687
1.26747
1.26963
1.2687
1.26868
1.26813
1.26336
1.26016
1.27579
1.2737
1.26637
1.27563
1.27167
1.2695
1.27505
1.27085
1.27227
1.27014
1.27595
1.27178
1.27454
1.27722
1.27685
1.2676
1.27241
1.27228
1.28164
1.26957
1.27422
1.28149
1.27805
1.2805
1.28241
1.2812
1.27558
1.286
1.28107
1.28576
1.28103
1.28478
1.27907
1.28345
1.27235
1.27743
1.27654
1.27451
1.2676
1.27003
1.28021
1.27551
1.27366
1.27844
1.27957
1.28489
1.27644
1.27363
1.27451
1.27278
1.26994
1.27222
1.26606
1.26472
1.268
1.26745
1.26767
1.25916
1.26625
1.26689
1.26958
1.25597
1.26329
1.26539
1.26082
1.26748
1.2727
1.2706
1.2661
1.26627
1.26908
1.2677
1.27165
1.2712
1.27078
1.2722
1.26577
1.26409
1.27107
1.27799
1.26992
1.27262
1.27286
1.26914
1.25964
1.26132
1.26631
1.27421
1.2727
1.26739
1.26366
1.25747
1.25988
1.27118
1.26845
1.27636
1.26951
1.26549
1.26309
1.26714
1.269
1.27387
1.26681
1.27548
1.26918
1.27532
1.26702
1.26785
1.27228
1.27369
1.27884
1.27047
1.26587
1.26237
1.2647
1.25761
1.2654
1.25744
1.26771
1.26658
1.26632
1.26061
1.26158
1.27254
1.26741
1.26409
1.25622
1.25786
1.25256
1.26064
1.2648
1.26555
1.25821
1.26441
1.26653
1.26955
1.26758
1.27202
1.26671
1.26863
1.28291
1.27795
1.27209
1.26957
1.26751
1.27058
1.26739
1.26851
1.27341
1.2654
1.27261
1.27279
1.27001
1.27512
1.2725
1.28007
1.27137
1.2753
1.26959
1.27807
1.26155
1.26754
1.26609
1.26168
1.2651
1.25975
1.26823
1.27284
1.27568
1.27245
1.26828
1.27115
1.27215
1.27104
1.26586
1.268
1.27044
1.28256
1.27812
1.26988
1.27354
1.27955
1.28161
1.28166
1.2863
1.28272
1.29002
1.27466
1.28016
1.28111
1.26998
1.27625
1.28249
1.27845
1.27396
1.27514
1.27445
1.28168
1.27337
1.28049
1.27308
1.28913
1.2876
1.28198
1.28106
1.27757
1.28479
1.28054
1.27763
1.28337
1.28404
1.28454
1.28011
1.27162
1.2759
1.28187
1.28524
1.27775
1.27973
1.26961
1.27704
1.27188
1.27239
1.28999
1.28226
1.29062
1.2876
1.28619
1.28695
1.28559
1.29163
1.28943
1.27993
1.28013
1.27413
1.27517
1.26752
1.27027
1.27599
1.28816
1.28241
1.27916
1.26963
1.2652
1.2736
1.25873
1.25818
1.26738
1.26492
1.25992
1.26843
1.267
1.26662
1.2694
1.26525
1.26393
1.2724
1.26627
1.2633
1.2737
1.27138
1.27385
1.27439
1.26525
1.26994
1.26666
1.27252
1.27393
1.27348
1.27399
1.27118
1.26847
1.26717
1.27266
1.27767
1.27059
1.26842
1.27291
1.26876
1.27963
1.27122
1.26968
1.27821
1.28328
1.28225
1.28483
1.27651
1.27684
1.26818
1.26454
1.267
1.27
1.27185
1.27571
1.2618
1.26656
1.26848
1.26502
1.27046
1.26526
1.2659
1.26742
1.26579
1.26366
1.26374
1.26035
1.26735
1.27062
1.2674
1.2752
1.27974
1.2813
1.28602
1.27625
1.26812
1.27281
1.27299
1.27444
1.27193
1.27521
1.27325
1.27259
1.2719
1.26743
1.27001
1.27604
1.26703
1.27407
1.28856
1.26906
1.27069
1.26536
1.27145
1.28309
1.27389
1.27126
1.27405
1.27243
1.26244
1.2667
1.26386
1.27613
1.2608
1.26101
1.25886
1.25846
1.26018
1.26805
1.2655
1.26547
1.26731
1.26448
1.26109
1.26663
1.26447
1.26953
1.26705
1.26745
1.26633
1.25601
1.26066
1.26511
1.26115
1.25677
1.26093
1.26444
1.25169
1.25285
1.25669
1.26278
1.25569
1.2569
1.2619
1.25806
1.26069
1.25589
1.26648
1.26195
1.25927
1.25521
1.26616
1.25881
1.26436
1.26061
1.26421
1.26587
1.26235
1.27104
1.26132
1.27389
1.27441
1.27338
1.27362
1.27239
1.27344
1.27279
1.27095
1.27241
1.27397
1.27206
1.27492
1.27359
1.27704
1.2665
1.26418
1.26119
1.26185
1.26542
1.27339
1.26986
1.27402
1.27467
1.26933
1.27782
1.27271
1.2794
1.27781
1.27976
1.2773
1.26808
1.27177
1.27118
1.27353
1.27391
1.26498
1.26181
1.26842
1.26592
1.2732
1.27342
1.27507
1.2772
1.27041
1.27981
1.26978
1.27378
1.27864
1.28162
1.28229
1.27556
1.27596
1.27367
1.2773
1.27584
1.27713
1.27268
1.27096
1.27386
1.27534
1.27296
1.27005
1.27331
1.26124
1.26961
1.26888
1.26669
1.26708
1.27394
1.27648
1.27444
1.27758
1.27898
1.27698
1.26904
1.26744
1.27068
1.26644
1.27733
1.26702
1.27158
1.26826
1.27734
1.2745
1.27703
1.2731
1.27641
1.27622
1.27732
1.27483
1.27519
1.27042
1.28774
1.27915
1.27402
1.26884
1.27244
1.27004
1.27238
1.27522
1.26924
1.27182
1.27506
1.26956
1.26714
1.25809
1.26693
1.26311
1.26729
1.27109
1.27124
1.27459
1.27349
1.26865
1.27281
1.27885
1.26876
1.26828
1.26686
1.26688
1.27202
1.26783
1.26999
1.26508
1.26469
1.26349
1.272
1.2778
1.26603
1.28071
1.28384
1.28055
1.275
1.27286
1.27177
1.27991
1.26902
1.27116
1.28482
1.28058
1.27536
1.2782
1.27321
1.26748
1.26681
1.26896
1.2616
1.26978
1.27802
1.274
1.2695
1.27274
1.27022
1.26775
1.26879
1.2641
1.26491
1.27012
1.26755
1.26679
1.26414
1.26175
1.25404
1.25843
1.26314
1.2652
1.27137
1.26216
1.26738
1.26675
1.26578
1.26851
1.26311
1.26347
1.27211
1.26591
1.27021
1.27134
1.27211
1.27529
1.26159
1.27458
1.2702
1.27397
1.27013
1.27413
1.27601
1.27369
1.27946
1.27436
1.27872
1.27574
1.28192
1.28375
1.2772
1.2813
1.27443
1.27994
1.27164
1.27234
1.26786
1.27007
1.27027
1.2668
1.26924
1.26885
1.27618
1.27505
1.27166
1.26674
1.27389
1.2687
1.2758
1.26517
1.27611
1.27893
1.27451
1.26985
1.26459
1.27093
1.2692
1.27855
1.27098
1.27723
1.27552
1.27915
1.27821
1.27987
1.27719
1.27502
1.27378
1.27436
1.26797
1.26846
1.26895
1.27424
1.27196
1.26211
1.25806
1.25527
1.26269
1.26615
1.2683
1.27574
1.27463
1.27189
1.27037
1.27224
1.26668
1.27094
1.27224
1.27512
1.27344
1.27776
1.27987
1.28626
1.28327
1.27887
1.28234
1.2762
1.27552
1.27782
1.26803
1.27498
1.26394
1.26305
1.2593
1.26793
1.27049
1.27625
1.27201
1.26925
1.27285
1.2767
1.26611
1.26841
1.2681
1.26978
1.27041
1.26833
1.26244
1.26133
1.26715
1.27149
1.27291
1.26956
1.27172
1.2784
1.27851
1.27341
1.27232
1.27642
1.27903
1.27651
1.27781
1.27364
1.27682
1.2762
1.27416
1.27963
1.27937
1.27212
1.26713
1.27184
1.26844
1.26545
1.26636
1.27323
1.26947
1.2701
1.26939
1.27302
1.27072
1.27074
1.25802
1.27598
1.27658
1.27135
1.27576
1.27078
1.26847
1.27763
1.27298
1.27582
1.27354
1.2726
1.28287
1.28115
1.2808
1.27945
1.27715
1.27533
1.26948
1.27974
1.28575
1.28618
1.27798
1.27774
1.28309
1.28333
1.28067
1.28985
1.29036
1.27295
1.27945
1.28744
1.2889
1.27789
1.27705
1.27558
1.27726
1.28647
1.28712
1.27198
1.27928
1.28358
1.27774
1.27633
1.27104
1.27567
1.27775
1.27549
1.27933
1.28467
1.28387
1.28102
1.28608
1.28244
1.28092
1.2851
1.28295
1.28152
1.2827
1.27898
1.27976
1.28356
1.27718
1.2784
1.27802
1.28514
1.29023
1.28955
1.28233
1.28685
1.28787
1.27686
1.2853
1.27721
1.29187
1.28174
1.29025
1.28629
1.28976
1.29421
1.2857
1.2819
1.28601
1.28573
1.28876
1.29114
1.28575
1.2898
1.28699
1.29479
1.29113
1.28925
1.29899
1.29485
1.28644
1.28375
1.27639
1.27392
1.26946
1.27703
1.27336
1.26733
1.27617
1.2786
1.2704
1.27515
1.27174
1.27173
1.28296
1.27405
1.27247
1.27217
1.27572
1.26995
1.2754
1.27989
1.27829
1.28357
1.28222
1.2767
1.27771
1.28691
1.27781
1.27624
1.2789
1.28103
1.28563
1.27292
1.27822
1.27252
1.28156
1.2752
1.27706
1.27732
1.2858
1.27881
1.27946
1.2823
1.28132
1.27231
1.27778
1.27311
1.27376
1.27637
1.27489
1.27752
1.27549
1.28205
1.2724
1.27738
1.28772
1.28764
1.28447
1.28316
1.26963
1.27642
1.26994
1.27909
1.27295
1.27969
1.28108
1.28799
1.28049
1.27303
1.28068
1.27906
1.28539
1.28056
1.27749
1.26279
1.27014
1.26926
1.26782
1.27429
1.27589
1.2727
1.27239
1.27985
1.27021
1.26057
1.27523
1.27664
1.27683
1.28119
1.27764
1.28168
1.28123
1.27942
1.27197
1.27719
1.28681
1.28472
1.28206
1.27674
1.274
1.28001
1.27517
1.27955
1.27822
1.27479
1.28291
1.28428
1.28434
1.28769
1.28608
1.2884
1.28411
1.28829
1.28555
1.28632
1.27974
1.28003
1.28599
1.28255
1.27875
1.28482
1.28126
1.27171
1.27754
1.26785
1.2775
1.28007
1.27928
1.28477
1.28601
1.28766
1.27753
1.27936
1.27701
1.27757
1.27536
1.2888
1.28559
1.27881
1.28089
1.27915
1.28297
1.27718
1.28229
1.28668
1.27591
1.27617
1.27586
1.26824
1.27224
1.27129
1.27339
1.29077
1.27484
1.27542
1.28555
1.28034
1.29048
1.28417
1.28879
1.29526
1.28581
1.2901
1.28605
1.28199
1.28619
1.27344
1.2831
1.27672
1.28054
1.27784
1.28031
1.28652
1.28734
1.28966
1.29461
1.28599
1.28841
1.29178
1.29788
1.28978
1.29462
1.28843
1.2891
1.28991
1.29645
1.30047
1.30195
1.28478
1.2868
1.28049
1.28688
1.29126
1.29727
1.29114
1.2935
1.28093
1.27952
1.28487
1.29232
1.28344
1.28265
1.28647
1.28405
1.28356
1.28108
1.28658
1.28095
1.28446
1.27778
1.28379
1.27892
1.28408
1.28857
1.28413
1.29023
1.28385
1.28087
1.27953
1.27225
1.27642
1.28021
1.28018
1.27256
1.27983
1.27018
1.27738
1.28608
1.27223
1.27187
1.27066
1.26966
1.26935
1.2791
1.26956
1.27547
1.27347
1.27873
1.26802
1.26521
1.27099
1.27648
1.27174
1.26991
1.27544
1.28243
1.28125
1.28037
1.2762
1.2752
1.27875
1.27856
1.27273
1.27636
1.27565
1.27924
1.27372
1.26912
1.2785
1.2769
1.27454
1.28279
1.28575
1.27701
1.27531
1.27812
1.27073
1.27869
1.2796
1.2812
1.28366
1.28169
1.2767
1.2839
1.27212
1.27486
1.27174
1.27722
1.28761
1.28904
1.28127
1.27682
1.27372
1.2733
1.26944
1.28328
1.2849
1.29161
1.29354
1.29242
1.28573
1.28228
1.28841
1.29372
1.27854
1.28221
1.28235
1.28008
1.28063
1.2823
1.28805
1.27839
1.28623
1.28447
1.288
1.27848
1.28539
1.28136
1.28178
1.28076
1.27363
1.28029
1.28555
1.27558
1.28402
1.29524
1.28887
1.28538
1.27951
1.28581
1.28533
1.28981
1.28243
1.27886
1.28374
1.28696
1.29158
1.28173
1.28267
1.28211
1.27576
1.28041
1.284
1.28505
1.28892
1.28166
1.29471
1.29345
1.27889
1.28307
1.2831
1.28481
1.28099
1.28262
1.28835
1.28233
1.28341
1.27857
1.27268
1.27653
1.271
1.27508
1.26953
1.27719
1.27152
1.27155
1.27041
1.27548
1.27001
1.28069
1.26477
1.26295
1.2782
1.2781
1.2672
1.28072
1.26895
1.27691
1.28326
1.28308
1.28135
1.28375
1.28437
1.27971
1.28393
1.26886
1.26817
1.27682
1.27052
1.28015
1.28334
1.27806
1.28514
1.28435
1.27784
1.27787
1.27684
1.28136
1.28342
1.26988
1.27612
1.28108
1.27881
1.28924
1.27605
1.27034
1.27185
1.27059
1.2737
1.26469
1.27744
1.27836
1.27824
1.28013
1.27922
1.28594
1.2761
1.27908
1.27562
1.28529
1.27129
1.28207
1.28328
1.28591
1.27769
1.27882
1.28534
1.27894
1.27723
1.27605
1.28001
1.28013
1.27496
1.26984
1.2809
1.27964
1.27688
1.2779
1.282
1.28685
1.29143
1.27888
1.28558
1.29145
1.28121
1.2812
1.28354
1.27857
1.27839
1.27524
1.27234
1.28514
1.28591
1.28307
1.27581
1.27951
1.2815
1.27642
1.28051
1.28119
1.27195
1.27111
1.27615
1.27044
1.26768
1.27354
1.27382
1.28015
1.28234
1.27752
1.27343
1.27766
1.28168
1.28197
1.27899
1.27608
1.27169
1.28208
1.27712
1.27554
1.28427
1.28212
1.28377
1.27451
1.27549
1.27631
1.28031
1.28481
1.28957
1.28622
1.27976
1.279
1.28151
1.28135
1.28781
1.28516
1.27801
1.27264
1.27302
1.28022
1.2751
1.27812
1.27933
1.27212
1.27936
1.28524
1.27469
1.2714
1.27715
1.27429
1.2757
1.2701
1.2779
1.27735
1.27593
1.26939
1.27298
1.26835
1.27255
1.27116
1.28102
1.27573
1.27737
1.28374
1.27621
1.27974
1.2765
1.27324
1.28277
1.28273
1.27766
1.26729
1.26637
1.27457
1.28199
1.28112
1.28125
1.27055
1.27787
1.27938
1.27703
1.28384
1.27078
1.27369
1.27907
1.26777
1.2717
1.28427
1.28176
1.27898
1.28386
1.26844
1.27469
1.26988
1.26831
1.27171
1.27267
1.27481
1.2695
1.27805
1.27286
1.26564
1.27215
1.27616
1.26646
1.26605
1.26901
1.2791
1.27901
1.27073
1.26403
1.27067
1.27658
1.2669
1.28764
1.27499
1.27497
1.2806
1.27946
1.27919
1.28835
1.27264
1.27722
1.28214
1.27373
1.27124
1.28397
1.27262
1.2734
1.27988
1.27855
1.2708
1.26526
1.26742
1.26525
1.26559
1.265
1.26784
1.27285
1.27554
1.27263
1.28012
1.26944
1.26662
1.27361
1.27415
1.26839
1.27054
1.26838
1.2657
1.27327
1.2634
1.27139
1.27107
1.26416
1.2654
1.2747
1.26965
1.27401
1.26872
1.26763
1.26677
1.2785
1.28179
1.27396
1.27179
1.27509
1.27221
1.26613
1.26745
1.28009
1.2821
1.2803
1.29028
1.28473
1.28301
1.28039
1.28026
1.28363
1.28165
1.27895
1.27906
1.27899
1.27604
1.26999
1.27833
1.27785
1.26515
1.27167
1.2764
1.28631
1.2748
1.27286
1.27463
1.27488
1.27079
1.27531
1.27371
1.27717
1.26728
1.27706
1.27114
1.27746
1.27243
1.27473
1.26868
1.28536
1.27091
1.272
1.27648
1.28272
1.28027
1.27008
1.27824
1.27569
1.26329
1.27172
1.27017
1.28022
1.27482
1.26964
1.27547
1.28008
1.27982
1.27958
1.27262
1.27892
1.2776
1.27471
1.27392
1.28092
1.28656
1.27708
1.28543
1.27353
1.28873
1.29122
1.29072
1.28909
1.2862
1.27928
1.27675
1.2778
1.27515
1.28337
1.27857
1.28127
1.28338
1.28491
1.28437
1.28587
1.28035
1.28396
1.2894
1.28391
1.29113
1.28384
1.278
1.29205
1.29429
1.28871
1.28793
1.28199
1.27684
1.28105
1.27792
1.2803
1.28904
1.28324
1.28927
1.27854
1.28201
1.27937
1.26842
1.2742
1.28827
1.28027
1.27913
1.27346
1.28108
1.27407
1.28118
1.27907
1.27787
1.28587
1.27855
1.28205
1.27821
1.27534
1.27772
1.2702
1.27339
1.27817
1.27865
1.28093
1.28625
1.28004
1.28834
1.2841
1.27516
1.28025
1.26496
1.26836
1.27953
1.28326
1.29324
1.28537
1.2806
1.27622
1.27534
1.28873
1.27648
1.28974
1.28589
1.28134
1.2861
1.28052
1.28572
1.27501
1.27171
1.27553
1.27284
1.27733
1.28288
1.27562
1.27674
1.28179
1.27997
1.28345
1.28849
1.28519
1.27752
1.28217
1.28573
1.28613
1.28369
1.28943
1.28591
1.2885
1.28862
1.28123
1.28391
1.26733
1.27326
1.2839
1.28347
1.29362
1.29201
1.29253
1.28736
1.28542
1.29645
1.29132
1.29257
1.29539
1.29065
1.28146
1.28251
1.28845
1.28525
1.29189
1.29019
1.28692
1.28765
1.28543
1.28189
1.27681
1.28061
1.27875
1.27135
1.27205
1.27669
1.27414
1.27888
1.27721
1.28323
1.27774
1.2746
1.2728
1.2746
1.28238
1.26933
1.27755
1.27008
1.26971
1.26641
1.27785
1.27917
1.27524
1.26754
1.27496
1.27409
1.26308
1.2767
1.277
1.27526
1.27316
1.27608
1.26321
1.2663
1.26092
1.267
1.26994
1.27412
1.27461
1.26774
1.26946
1.26381
1.2748
1.27519
1.27516
1.27054
1.27564
1.2788
1.27634
1.27886
1.26896
1.27203
1.26995
1.26429
1.26508
1.26793
1.26191
1.26327
1.27751
1.27434
1.26703
1.27648
1.27422
1.28405
1.28651
1.28505
1.27862
1.27901
1.27465
1.27903
1.27752
1.28584
1.28032
1.27677
1.26406
1.27726
1.26848
1.2655
1.26688
1.26361
1.26585
1.26947
1.269
1.26654
1.27563
1.2708
1.2794
1.26937
1.26985
1.2667
1.27037
1.27232
1.27499
1.27331
1.28203
1.27297
1.28203
1.27336
1.26454
1.26647
1.26412
1.26421
1.2594
1.26659
1.25522
1.26144
1.26948
1.26634
1.26874
1.26278
1.27152
1.27346
1.26492
1.26271
1.27555
1.27211
1.27197
1.27178
1.27248
1.27392
1.27347
1.27746
1.26756
1.27198
1.26992
1.27177
1.27021
1.27084
1.27021
1.27359
1.27275
1.27286
1.26486
1.25956
1.27421
1.26761
1.27312
1.28415
1.2829
1.27267
1.26675
1.27037
1.27647
1.27209
1.2714
1.27155
1.26304
1.2647
1.27791
1.27103
1.27654
1.27082
1.27068
1.2781
1.27082
1.28033
1.27004
1.27268
1.27279
1.27289
1.2807
1.28042
1.27797
1.27452
1.27863
1.27116
1.27285
1.27854
1.27858
1.26983
1.27528
1.27431
1.27002
1.27038
1.28487
1.2839
1.29182
1.28492
1.2847
1.27466
1.27351
1.27509
1.27652
1.27221
1.26535
1.26826
1.26872
1.26277
1.26353
1.27328
1.26713
1.27375
1.27191
1.27895
1.27783
1.28417
1.28808
1.27588
1.2768
1.27677
1.28503
1.27601
1.27417
1.27245
1.28057
1.29156
1.28784
1.29203
1.29182
1.29641
1.2905
1.29299
1.2894
1.28509
1.29359
1.28487
1.29293
1.29066
1.29685
1.29623
1.29418
1.30232
1.29276
1.28856
1.29643
1.29152
1.28318
1.29468
1.29436
1.29946
1.30172
1.29134
1.29171
1.29212
1.2901
1.29415
1.28643
1.29616
1.29468
1.28377
1.29153
1.28679
1.29639
1.2952
1.2796
1.28335
1.29702
1.29
1.29405
1.29214
1.28722
1.2916
1.28587
1.27817
1.28212
1.27449
1.27465
1.27486
1.28341
1.28828
1.28649
1.27478
1.27802
1.2733
1.28546
1.27538
1.29027
1.28685
1.28423
1.28148
1.28119
1.28365
1.28862
1.27401
1.28265
1.28489
1.27508
1.28539
1.27381
1.28194
1.29642
1.29933
1.28609
1.29602
1.29454
1.28842
1.2933
1.29009
1.29107
1.28368
1.28778
1.28612
1.28782
1.28475
1.2829
1.28725
1.29088
1.29653
1.29263
1.28969
1.28681
1.28461
1.29605
1.29266
1.28456
1.28485
1.28729
1.29506
1.29751
1.29638
1.29104
1.29385
1.29042
1.28428
1.28236
1.28159
1.28484
1.28191
1.28415
1.28814
1.28833
1.29655
1.29395
1.29587
1.28664
1.29377
1.29953
1.29165
1.2954
1.29378
1.29264
1.29023
1.29842
1.30787
1.30014
1.30421
1.29659
1.2979
1.29985
1.29778
1.30102
1.29439
1.29977
1.3038
1.3036
1.29859
1.3071
1.29395
1.30163
1.30518
1.29808
1.2935
1.29528
1.29484
1.29033
1.28911
1.29872
1.29337
1.29618
1.28891
1.29687
1.29712
1.30215
1.29991
1.30006
1.30097
1.29622
1.28404
1.2882
1.29613
1.28751
1.2956
1.29308
1.29185
1.29442
1.2859
1.2904
1.30285
1.28921
1.29922
1.29643
1.29829
1.28574
1.29883
1.29231
1.29788
1.28911
1.29452
1.29561
1.30291
1.29169
1.29288
1.28984
1.28878
1.29562
1.2997
1.28915
1.28725
1.29982
1.29469
1.30153
1.29693
1.2946
1.29489
1.28794
1.29092
1.28939
1.29067
1.28148
1.28147
1.26804
1.28925
1.28741
1.28583
1.29125
1.28668
1.27775
1.27192
1.28078
1.27848
1.28837
1.27999
1.28399
1.28447
1.28317
1.28776
1.27779
1.27953
1.28687
1.28235
1.2844
1.29111
1.28315
1.27796
1.27291
1.27891
1.2857
1.27537
1.27237
1.28229
1.28896
1.29013
1.29263
1.29903
1.28756
1.28866
1.28165
1.28072
1.28283
1.28739
1.27704
1.28037
1.27504
1.27676
1.2766
1.27366
1.27221
1.26738
1.27923
1.28582
1.2913
1.29254
1.29275
1.28935
1.29084
1.28554
1.29053
1.29374
1.28006
1.28224
1.27893
1.28422
1.28162
1.2747
1.27983
1.27794
1.28111
1.2809
1.28391
1.28161
1.27846
1.28354
1.2872
1.29254
1.27977
1.27671
1.27566
1.27113
1.27042
1.27486
1.27303
1.28533
1.28211
1.28638
1.28014
1.28616
1.28738
1.28756
1.29046
1.27883
1.2792
1.27511
1.27031
1.2755
1.27502
1.27569
1.28498
1.27064
1.28394
1.2793
1.28829
1.28736
1.27706
1.28441
1.27677
1.27987
1.2768
1.27476
1.27478
1.26788
1.27491
1.27537
1.274
1.27819
1.2817
1.27312
1.27849
1.27184
1.27969
1.28135
1.27782
1.27317
1.27544
1.27889
1.27861
1.28762
1.28332
1.27311
1.28408
1.27328
1.2764
1.28035
1.27908
1.27961
1.27629
1.2828
1.28092
1.27279
1.2669
1.26946
1.27199
1.27058
1.27026
1.28025
1.27754
1.27738
1.27962
1.27544
1.26902
1.2734
1.27836
1.28046
1.28197
1.28627
1.28409
1.29159
1.28344
1.27859
1.2757
1.2715
1.28193
1.27655
1.27481
1.2711
1.27238
1.28516
1.28247
1.28054
1.28381
1.26879
1.27344
1.28123
1.28239
1.284
1.28106
1.27253
1.28271
1.27875
1.28439
1.27745
1.28001
1.28461
1.281
1.27434
1.2758
1.27787
1.26907
1.26499
1.26788
1.26136
1.26993
1.26483
1.26822
1.26083
1.26284
1.26288
1.26098
1.27325
1.26239
1.27228
1.27229
1.27083
1.26394
1.27466
1.26986
1.26421
1.27052
1.2783
1.26907
1.27094
1.27234
1.27735
1.27156
1.271
1.27
1.26781
1.26958
1.2844
1.27003
1.27711
1.28061
1.27638
1.29221
1.28849
1.27366
1.27612
1.2725
1.26981
1.27493
1.27981
1.28516
1.28323
1.2905
1.28886
1.28902
1.2853
1.28021
1.27825
1.26987
1.27244
1.2745
1.2934
1.28745
1.29052
1.28871
1.2836
1.2829
1.29288
1.28658
1.2903
1.27612
1.27877
1.28301
1.28247
1.28305
1.28482
1.28076
1.285
1.29416
1.2952
1.29121
1.28781
1.28059
1.28859
1.28645
1.27668
1.28751
1.2861
1.28522
1.27689
1.28323
1.27608
1.2772
1.27902
1.2777
1.2886
1.28344
1.27609
1.27264
1.26989
1.27908
1.27105
1.27209
1.2741
1.26501
1.26918
1.27467
1.27067
1.27933
1.27774
1.28535
1.28274
1.28169
1.28317
1.28258
1.28791
1.29065
1.28449
1.28475
1.27969
1.28882
1.27883
1.28034
1.27383
1.27688
1.2733
1.27887
1.2791
1.26651
1.27914
1.28442
1.29466
1.29007
1.29137
1.28676
1.28834
1.27389
1.27866
1.27551
1.27556
1.27331
1.27862
1.28393
1.29524
1.28808
1.28348
1.2819
1.29091
1.28468
1.28829
1.28446
1.28178
1.28288
1.27225
1.27253
1.28026
1.27199
1.2742
1.28122
1.277
1.27549
1.26902
1.26505
1.27071
1.26428
1.2648
1.27125
1.27008
1.26298
1.26413
1.26025
1.26772
1.25797
1.27294
1.27132
1.26671
1.26775
1.25661
1.26464
1.26535
1.26329
1.26355
1.25393
1.25212
1.24873
1.26521
1.25747
1.26688
1.26434
1.26868
1.26262
1.2655
1.27337
1.26922
1.27157
1.26137
1.2685
1.27001
1.27205
1.2638
1.25942
1.26551
1.26365
1.26667
1.26357
1.26055
1.25856
1.26157
1.27041
1.26302
1.26821
1.2673
1.26613
1.27455
1.27042
1.27003
1.26902
1.26533
1.27256
1.26746
1.268
1.26233
1.27188
1.26745
1.26957
1.26911
1.2637
1.26992
1.27332
1.26738
1.26912
1.26699
1.27106
1.26663
1.27015
1.26629
1.26493
1.26938
1.25821
1.26031
1.26587
1.2641
1.26619
1.27041
1.26122
1.26556
1.25862
1.2548
1.25909
1.24671
1.25718
1.25589
1.25639
1.25459
1.25298
1.25775
1.26155
1.2556
1.25237
1.26208
1.26136
1.2692
1.26032
1.26499
1.25881
1.27144
1.26473
1.26729
1.25774
1.25918
1.26912
1.25951
1.26356
1.25799
1.2636
1.25809
1.26037
1.26812
1.25511
1.25646
1.26088
1.26363
1.2698
1.26628
1.25127
1.25653
1.26757
1.26989
1.25465
1.26238
1.26372
1.25481
1.25672
1.26165
1.26622
1.26627
1.26661
1.25526
1.2689
1.26858
1.25659
1.2487
1.2577
1.25336
1.25388
1.25489
1.25032
1.25888
1.25926
1.25362
1.26099
1.25932
1.25678
1.26228
1.26365
1.26219
1.2574
1.25924
1.25556
1.26496
1.25457
1.263
1.25407
1.26377
1.26048
1.26803
1.26486
1.26506
1.25941
1.26511
1.25984
1.2547
1.25873
1.2531
1.25628
1.25512
1.2538
1.25954
1.25697
1.24788
1.25461
1.24852
1.25418
1.25527
1.25945
1.26417
1.26491
1.26174
1.25693
1.25223
1.25941
1.25845
1.2499
1.2554
1.26103
1.26106
1.25166
1.25261
1.25788
1.25458
1.25754
1.25461
1.24766
1.25276
1.25118
1.24165
1.25147
1.24241
1.24895
1.24652
1.24775
1.2501
1.24797
1.26011
1.25372
1.24936
1.24844
1.25196
1.24508
1.2455
1.24258
1.25324
1.25722
1.25663
1.25545
1.25218
1.24536
1.25006
1.24579
1.25133
1.25411
1.24963
1.24363
1.25097
1.25381
1.24087
1.237
1.2489
1.25351
1.24942
1.24761
1.24872
1.2526
1.25674
1.2554
1.25727
1.25938
1.24964
1.25637
1.25171
1.25325
1.24975
1.24696
1.25177
1.25352
1.25171
1.25417
1.24922
1.24672
1.24207
1.24515
1.24497
1.25383
1.24888
1.24176
1.24642
1.24439
1.25397
1.25122
1.24738
1.25434
1.25282
1.25099
1.24911
1.24135
1.24322
1.25211
1.25261
1.24914
1.24846
1.25434
1.24844
1.25273
1.25387
1.25594
1.25132
1.25202
1.24887
1.26018
1.25606
1.25543
1.2597
1.25019
1.2568
1.2566
1.24844
1.25419
1.24547
1.24549
1.24575
1.25336
1.25922
1.24895
1.24471
1.24978
1.25735
1.26414
1.25742
1.24768
1.25343
1.25089
1.24501
1.24714
1.24995
1.25841
1.25622
1.25297
1.26252
1.2601
1.26617
1.26265
1.26106
1.26803
1.25917
1.26284
1.25082
1.25858
1.2615
1.25184
1.25929
1.27023
1.26232
1.26932
1.25968
1.25878
1.25768
1.2544
1.24662
1.23724
1.23705
1.24719
1.23682
1.24744
1.24059
1.23878
1.24153
1.23806
1.23408
1.23544
1.23886
1.2355
1.24081
1.23875
1.24354
1.23736
1.24608
1.24437
1.24752
1.24633
1.24783
1.25222
1.24924
1.24912
1.25566
1.24462
1.2424
1.24985
1.24488
1.2528
1.24917
1.25263
1.24457
1.24344
1.24852
1.25041
1.24231
1.24459
1.24647
1.24611
1.24806
1.24637
1.24409
1.24986
1.24411
1.2368
1.25064
1.2459
1.25076
1.24473
1.25527
1.25191
1.25196
1.25892
1.24592
1.24944
1.24906
1.24085
1.24033
1.23497
1.24425
1.23171
1.23282
1.23576
1.23712
1.24069
1.22824
1.24293
1.24565
1.25677
1.25162
1.24455
1.2459
1.24182
1.24088
1.24489
1.24633
1.23871
1.23769
1.23925
1.23851
1.23715
1.24273
1.23777
1.24582
1.23809
1.23848
1.23437
1.23803
1.23965
1.24946
1.24236
1.24432
1.2416
1.23932
1.24162
1.23713
1.23913
1.23834
1.24242
1.24515
1.24885
1.2456
1.24221
1.2389
1.23857
1.24378
1.2468
1.24793
1.24402
1.2403
1.24068
1.23915
1.23848
1.2449
1.24438
1.24163
1.24299
1.22904
1.23614
1.24021
1.23325
1.22919
1.23632
1.24001
1.23562
1.23851
1.2458
1.24828
1.24494
1.23603
1.24278
1.24683
1.24533
1.2465
1.24668
1.24701
1.23625
1.25176
1.24185
1.23686
1.24104
1.2355
1.24018
1.23578
1.24123
1.23234
1.23476
1.22985
1.23012
1.23097
1.23557
1.24415
1.24232
1.24184
1.24264
1.25177
1.23781
1.23919
1.24215
1.23695
1.24786
1.23264
1.2395
1.24277
1.23778
1.23138
1.22806
1.23799
1.23767
1.24184
1.23242
1.23041
1.23518
1.2351
1.23046
1.24003
1.23624
1.23671
1.23795
1.24121
1.23729
1.23343
1.24101
1.24056
1.23254
1.23519
1.239
1.24284
1.24434
1.24292
1.24328
1.23982
1.23878
1.2431
1.24369
1.2442
1.24704
1.23152
1.24347
1.23986
1.24795
1.24996
1.24519
1.24238
1.25174
1.2508
1.2465
1.2497
1.25154
1.24755
1.24819
1.2443
1.24452
1.24356
1.25022
1.25119
1.24591
1.2464
1.24568
1.24541
1.24394
1.24024
1.25017
1.25189
1.24955
1.24953
1.2476
1.24737
1.24688
1.25187
1.2637
1.24827
1.2649
1.25172
1.24607
1.24352
1.24528
1.2473
1.24357
1.23831
1.24348
1.24354
1.24043
1.2503
1.25106
1.25083
1.26052
1.25215
1.24937
1.23999
1.23723
1.24512
1.24807
1.24588
1.25072
1.24711
1.24479
1.24519
1.24358
1.24124
1.2385
1.23975
1.24165
1.23138
1.24029
1.24872
1.23665
1.23593
1.24552
1.23723
1.24129
1.2395
1.24474
1.24268
1.23536
1.24863
1.25798
1.24801
1.24803
1.24561
1.24673
1.25667
1.24956
1.24821
1.23957
1.24399
1.2419
1.24962
1.24278
1.24189
1.24094
1.24356
1.24861
1.23804
1.24803
1.24391
1.24511
1.24314
1.24689
1.24445
1.24085
1.24036
1.24622
1.25508
1.25213
1.24428
1.24718
1.25646
1.24038
1.2512
1.23507
1.24665
1.24251
1.25374
1.24658
1.24145
1.24911
1.25262
1.24805
1.24475
1.23898
1.23408
1.24174
1.24375
1.24398
1.24579
1.23985
1.23807
1.24781
1.24355
1.23834
1.2372
1.24169
1.24096
1.2457
1.24841
1.243
1.2389
1.23989
1.24042
1.24438
1.24493
1.24702
1.25405
1.24001
1.25073
1.2399
1.24903
1.23733
1.23635
1.24359
1.24825
1.24574
1.24499
1.24295
1.24341
1.23947
1.24574
1.24613
1.24093
1.24003
1.24662
1.25191
1.2485
1.24825
1.24472
1.25137
1.25795
1.25385
1.2464
1.24962
1.24974
1.24727
1.24836
1.25216
1.24414
1.25088
1.25161
1.25593
1.25452
1.24931
1.25433
1.25395
1.24945
1.25199
1.24461
1.2539
1.24754
1.25555
1.26436
1.25633
1.25199
1.24957
1.25038
1.25481
1.24445
1.25107
1.25189
1.24958
1.23553
1.25283
1.24387
1.24667
1.25888
1.25231
1.24588
1.25577
1.24524
1.24763
1.245
1.24505
1.24856
1.25467
1.25029
1.2531
1.25048
1.25722
1.25518
1.25455
1.2498
1.24693
1.25586
1.25625
1.25203
1.24664
1.25258
1.25567
1.24927
1.25253
1.25159
1.25385
1.25446
1.24554
1.2428
1.25119
1.24993
1.24357
1.23918
1.24407
1.23684
1.23339
1.23886
1.23973
1.23849
1.2424
1.23667
1.23692
1.23376
1.22829
1.23711
1.24302
1.23611
1.24306
1.23886
1.24295
1.24379
1.24497
1.24714
1.24461
1.24335
1.24356
1.24386
1.24826
1.25296
1.24689
1.24834
1.24194
1.25644
1.25095
1.25665
1.25383
1.25072
1.24221
1.25062
1.24829
1.24498
1.24884
1.25619
1.25609
1.25368
1.24106
1.24003
1.2356
1.2382
1.24271
1.23841
1.24544
1.24774
1.24462
1.23264
1.24276
1.23227
1.23495
1.23903
1.24078
1.2422
1.24554
1.24553
1.23786
1.23854
1.23403
1.24216
1.24776
1.23646
1.23901
1.24466
1.24102
1.23897
1.24021
1.23702
1.24203
1.25006
1.24438
1.24428
1.24874
1.24921
1.23883
1.23413
1.23932
1.25126
1.24776
1.24624
1.2504
1.24861
1.25159
1.24929
1.24145
1.23884
1.24114
1.24168
1.24754
1.25662
1.24413
1.24454
1.24385
1.24394
1.25117
1.2459
1.24759
1.25031
1.2419
1.24999
1.25021
1.25381
1.26203
1.26018
1.26117
1.25343
1.25284
1.24862
1.24332
1.24238
1.24315
1.25168
1.24782
1.25338
1.2411
1.25465
1.24819
1.25291
1.24238
1.24633
1.25002
1.24525
1.24202
1.2532
1.24072
1.25733
1.24792
1.24412
1.24702
1.24914
1.2488
1.24531
1.23943
1.23917
1.24303
1.24284
1.25229
1.24731
1.25204
1.24945
1.24471
1.2485
1.25151
1.26032
1.25379
1.24521
1.24553
1.25443
1.25209
1.25034
1.24474
1.25215
1.25594
1.24791
1.2473
1.24212
1.23702
1.24513
1.24712
1.24111
1.23594
1.23903
1.23584
1.23544
1.2363
1.24298
1.24381
1.2571
1.25164
1.24378
1.24966
1.25063
1.25173
1.25247
1.24899
1.25049
1.24955
1.23897
1.24672
1.24349
1.24937
1.25184
1.25021
1.24132
1.23706
1.24772
1.24553
1.23495
1.24238
1.24524
1.24249
1.23554
1.24472
1.23819
1.23613
1.23381
1.23666
1.23975
1.2395
1.23581
1.23296
1.23854
1.24014
1.23526
1.23997
1.24153
1.23814
1.24527
1.23715
1.23582
1.24198
1.24051
1.23485
1.23818
1.22689
1.23828
1.23886
1.23586
1.24075
1.2323
1.23463
1.23893
1.2285
1.23841
1.23263
1.23994
1.23128
1.23226
1.23694
1.24635
1.24799
1.22897
1.23975
1.23954
1.24238
1.24506
1.23863
1.24495
1.2431
1.23914
1.23575
1.23744
1.23446
1.23594
1.24185
1.24185
1.24234
1.25368
1.24448
1.24118
1.24905
1.24014
1.24528
1.24822
1.25383
1.24822
1.24703
1.25043
1.25399
1.25187
1.25549
1.25108
1.26208
1.25503
1.25434
1.25854
1.25668
1.2543
1.24762
1.24997
1.24859
1.25192
1.24551
1.25489
1.24326
1.23867
1.24246
1.2363
1.23871
1.24364
1.23752
1.23937
1.23795
1.23864
1.2381
1.23734
1.23663
1.24132
1.24506
1.23755
1.23581
1.23926
1.24104
1.24747
1.24991
1.24642
1.25011
1.25329
1.25102
1.24688
1.2511
1.25837
1.26073
1.26369
1.25828
1.25975
1.27064
1.2615
1.2761
1.27224
1.26093
1.25453
1.25892
1.25516
1.26238
1.25501
1.25957
1.25139
1.25041
1.25041
1.25346
1.25099
1.25106
1.25606
1.26338
1.25649
1.26023
1.24884
1.25776
1.2579
1.25667
1.2614
1.25165
1.25628
1.25102
1.2461
1.2451
1.24999
1.25313
1.25388
1.2551
1.25025
1.24476
1.23923
1.24328
1.23935
1.24647
1.24229
1.24533
1.24935
1.25342
1.24493
1.26375
1.26226
1.2563
1.25564
1.25723
1.26431
1.26706
1.26369
1.2576
1.2591
1.25744
1.2574
1.25248
1.24858
1.2481
1.24427
1.24402
1.24348
1.24495
1.25367
1.25222
1.25585
1.2577
1.2621
1.26505
1.2562
1.25665
1.25768
1.2565
1.2592
1.2495
1.25035
1.25727
1.25353
1.24842
1.2542
1.25317
1.25187
1.2657
1.26016
1.25464
1.25366
1.25044
1.25133
1.24721
1.25764
1.25783
1.26619
1.26185
1.25629
1.25911
1.25678
1.25957
1.26122
1.25931
1.26207
1.2648
1.25839
1.27035
1.26901
1.2601
1.26479
1.25726
1.26274
1.27026
1.26514
1.26351
1.2612
1.25465
1.2484
1.24526
1.24822
1.25472
1.25511
1.25167
1.25804
1.24802
1.25177
1.25119
1.25873
1.25412
1.2571
1.26128
1.24826
1.25297
1.25683
1.25142
1.25688
1.24942
1.24961
1.24718
1.25085
1.25487
1.25988
1.25658
1.25646
1.25429
1.24912
1.25108
1.25657
1.26208
1.2498
1.25521
1.24481
1.24832
1.25259
1.25141
1.2532
1.24748
1.24151
1.24453
1.24982
1.24417
1.23879
1.23425
1.2458
1.24509
1.25422
1.24363
1.25024
1.25275
1.2531
1.25328
1.25232
1.25678
1.25349
1.2571
1.25074
1.24734
1.24938
1.24963
1.24377
1.24995
1.25558
1.24841
1.25265
1.24405
1.24833
1.25015
1.24594
1.24684
1.2528
1.24383
1.25016
1.25034
1.25314
1.24772
1.25356
1.26275
1.25055
1.26206
1.25469
1.25646
1.25889
1.25744
1.25596
1.2533
1.25128
1.26051
1.26175
1.26404
1.25971
1.25082
1.25407
1.2523
1.25894
1.2598
1.25335
1.25426
1.25867
1.26515
1.26366
1.25973
1.26227
1.25726
1.26649
1.26096
1.26264
1.26102
1.25104
1.2551
1.2527
1.25889
1.24934
1.24995
1.25045
1.24788
1.25356
1.25137
1.24491
1.24987
1.25222
1.25053
1.25296
1.25403
1.26104
1.25686
1.25569
1.26469
1.25631
1.25622
1.25875
1.25494
1.25934
1.25865
1.24611
1.25633
1.2573
1.25191
1.25619
1.26969
1.26054
1.2601
1.25959
1.2576
1.25213
1.25107
1.25784
1.25184
1.25718
1.25896
1.26498
1.25803
1.25578
1.26194
1.26708
1.26633
1.26193
1.26287
1.25281
1.25608
1.25979
1.2555
1.25382
1.25061
1.26004
1.25363
1.25711
1.26151
1.26134
1.26136
1.26084
1.26587
1.25838
1.27041
1.25654
1.25236
1.25627
1.24699
1.24644
1.24961
1.24529
1.25168
1.24779
1.24397
1.24996
1.25508
1.25317
1.25185
1.24783
1.24269
1.24748
1.24382
1.24197
1.25212
1.25607
1.25897
1.26051
1.26485
1.2618
1.26732
1.2623
1.26425
1.26175
1.25762
1.2587
1.2596
1.2525
1.25759
1.26592
1.26088
1.25496
1.25961
1.26081
1.25941
1.25954
1.25762
1.25792
1.25812
1.25214
1.25423
1.25324
1.26119
1.25765
1.26303
1.27425
1.27131
1.26906
1.26113
1.26764
1.26875
1.26361
1.25729
1.26096
1.25789
1.26463
1.26061
1.2633
1.25986
1.2608
1.26494
1.26353
1.25372
1.26201
1.2547
1.26382
1.26359
1.25827
1.26518
1.26549
1.25774
1.26297
1.26088
1.26953
1.26885
1.25814
1.26114
1.25521
1.25927
1.25807
1.26333
1.26153
1.26385
1.26258
1.26638
1.26649
1.26063
1.26793
1.25691
1.2604
1.25941
1.25749
1.25182
1.25628
1.2542
1.26205
1.25549
1.25773
1.24799
1.25379
1.26435
1.26148
1.26558
1.26559
1.27157
1.27095
1.26437
1.264
1.26262
1.2623
1.25973
1.25825
1.25763
1.26312
1.27116
1.2578
1.26013
1.26103
1.26432
1.26971
1.26017
1.26221
1.26349
1.25944
1.2674
1.26253
1.26554
1.26509
1.26881
1.26114
1.25453
1.26425
1.25006
1.24611
1.24655
1.24323
1.24583
1.24854
1.24722
1.24512
1.23772
1.24371
1.23679
1.23616
1.24484
1.23575
1.25209
1.25234
1.24718
1.2487
1.24848
1.24736
1.24919
1.25346
1.24801
1.24707
1.24817
1.25446
1.25015
1.2488
1.24036
1.24301
1.242
1.25676
1.26851
1.25571
1.26015
1.26609
1.25504
1.26412
1.26177
1.27496
1.26678
1.26491
1.25763
1.26724
1.26431
1.26345
1.27078
1.26972
1.2619
1.26113
1.25921
1.25526
1.26136
1.25422
1.25533
1.26403
1.25589
1.25534
1.25476
1.26209
1.27045
1.26464
1.26198
1.26284
1.2613
1.25251
1.25869
1.26057
1.27404
1.26173
1.26355
1.26075
1.2535
1.25666
1.25931
1.25555
1.26097
1.25081
1.26221
1.26636
1.25855
1.24939
1.25881
1.25244
1.25352
1.26282
1.26092
1.25931
1.25687
1.25434
1.25217
1.25303
1.25871
1.24903
1.25287
1.24971
1.25849
1.25127
1.25736
1.25567
1.251
1.2533
1.25899
1.26524
1.25704
1.25083
1.24323
1.25404
1.25726
1.26135
1.26525
1.26995
1.2659
1.26594
1.26312
1.25827
1.26394
1.25402
1.25881
1.25431
1.23786
1.24862
1.24759
1.2348
1.2378
1.24315
1.24831
1.24785
1.25363
1.24155
1.24258
1.23809
1.24296
1.25057
1.25013
1.25669
1.25853
1.25532
1.25561
1.25633
1.25559
1.2462
1.24773
1.24355
1.25408
1.24247
1.2432
1.23526
1.23273
1.24331
1.24361
1.23936
1.24643
1.23984
1.24735
1.24319
1.24326
1.24303
1.23935
1.25089
1.2428
1.24692
1.24864
1.24211
1.25044
1.24748
1.24988
1.25557
1.25301
1.24819
1.25225
1.24907
1.25113
1.24538
1.25035
1.24799
1.25167
1.25309
1.25549
1.24521
1.25913
1.2549
1.26116
1.25846
1.256
1.26102
1.25887
1.25669
1.25259
1.24825
1.25021
1.2541
1.25534
1.2556
1.25758
1.24711
1.25568
1.26123
1.25137
1.25716
1.25491
1.25253
1.25367
1.25148
1.24987
1.24512
1.23993
1.23996
1.24808
1.24591
1.23902
1.2384
1.23741
1.23997
1.24309
1.24183
1.24129
1.24743
1.24667
1.2432
1.25314
1.25663
1.25154
1.25016
1.25635
1.25311
1.24681
1.25074
1.2535
1.2524
1.24872
1.25149
1.23937
1.24539
1.24843
1.25252
1.25387
1.2522
1.24379
1.25297
1.25735
1.25295
1.24828
1.24854
1.24452
1.24821
1.24865
1.24552
1.24401
1.244
1.24595
1.24133
1.23396
1.23456
1.24368
1.2422
1.2361
1.23876
1.24638
1.2454
1.2479
1.24402
1.23768
1.24064
1.23961
1.23973
1.24303
1.2383
1.2392
1.23953
1.23882
1.23722
1.2358
1.23102
1.23849
1.24114
1.23855
1.249
1.24129
1.24434
1.23797
1.24184
1.241
1.24096
1.23655
1.23501
1.22967
1.24239
1.24081
1.23495
1.23771
1.23347
1.2424
1.24063
1.24737
1.23562
1.23279
1.24612
1.23478
1.23697
1.23336
1.24482
1.23952
1.2429
1.24525
1.23803
1.23765
1.23689
1.24734
1.24927
1.24131
1.24165
1.2366
1.24194
1.24203
1.23424
1.24163
1.25165
1.25768
1.24903
1.24484
1.2489
1.25116
1.25033
1.24761
1.24813
1.24178
1.2414
1.23824
1.24719
1.24405
1.2447
1.24006
1.24809
1.24882
1.24935
1.24772
1.24467
1.25633
1.24488
1.25785
1.25051
1.25376
1.24847
1.25881
1.25795
1.25463
1.24902
1.25748
1.25655
1.25674
1.25541
1.25015
1.25157
1.24214
1.247
1.24585
1.25253
1.25583
1.25344
1.25841
1.26441
1.26732
1.26466
1.25313
1.26917
1.2567
1.2573
1.25835
1.25866
1.25114
1.24896
1.2425
1.24582
1.2559
1.25897
1.25159
1.25713
1.25637
1.23795
1.25248
1.25096
1.25137
1.25189
1.24993
1.25617
1.25925
1.25508
1.25651
1.25583
1.25803
1.26152
1.25855
1.25409
1.24983
1.24471
1.24961
1.25449
1.25067
1.2618
1.25391
1.2579
1.25248
1.2599
1.25691
1.26236
1.27027
1.26724
1.27285
1.2654
1.25613
1.26307
1.25325
1.25592
1.26095
1.25792
1.25546
1.25467
1.24367
1.2457
1.24955
1.25413
1.25495
1.2514
1.25512
1.24319
1.24835
1.24234
1.24483
1.24276
1.23458
1.23811
1.24632
1.23831
1.23191
1.24225
1.24487
1.243
1.23903
1.24377
1.24883
1.24439
1.24492
1.2443
1.24262
1.24941
1.25222
1.25338
1.24869
1.25285
1.25512
1.26419
1.25312
1.25511
1.25609
1.25575
1.25744
1.25283
1.25701
1.2444
1.24989
1.25151
1.24688
1.25252
1.24553
1.2471
1.24661
1.24519
1.24496
1.24958
1.24977
1.24379
1.24717
1.24903
1.24633
1.24625
1.24108
1.24765
1.24614
1.24407
1.24744
1.24741
1.24591
1.24392
1.23578
1.24706
1.24601
1.24548
1.24723
1.23877
1.24302
1.24981
1.24554
1.24837
1.24499
1.2379
1.2402
1.23746
1.24147
1.24795
1.24537
1.24009
1.24043
1.24262
1.24297
1.2437
1.23422
1.23649
1.24389
1.24108
1.24134
1.24253
1.2352
1.22924
1.23142
1.24106
1.23721
1.23681
1.24525
1.24379
1.24138
1.2376
1.23045
1.23549
1.24104
1.23682
1.24842
1.23684
1.23917
1.23644
1.2359
1.23818
1.24072
1.24207
1.23311
1.23166
1.23395
1.23445
1.23017
1.23684
1.23076
1.23633
1.24416
1.23522
1.2402
1.2394
1.24379
1.24273
1.24805
1.24812
1.24394
1.2405
1.24944
1.24419
1.23606
1.24312
1.23831
1.2424
1.24916
1.24568
1.25801
1.2541
1.25042
1.24293
1.25167
1.24438
1.24459
1.24503
1.24289
1.24291
1.23985
1.24344
1.24579
1.24425
1.24436
1.24597
1.24367
1.24472
1.24271
1.24908
1.24203
1.25032
1.24363
1.2412
1.24315
1.24688
1.25257
1.24685
1.24688
1.2547
1.25077
1.25026
1.24312
1.25737
1.25989
1.25003
1.25451
1.26229
1.25779
1.2496
1.25828
1.25501
1.25239
1.2488
1.25172
1.25556
1.25072
1.24727
1.25211
1.25223
1.2462
1.24319
1.23682
1.24116
1.24155
1.23845
1.25213
1.25062
1.24447
1.25109
1.24499
1.24701
1.24773
1.24271
1.23367
1.2424
1.23999
1.251
1.24201
1.24944
1.24751
1.24431
1.23838
1.2418
1.24099
1.25239
1.24559
1.2424
1.23616
1.23125
1.24356
1.23035
1.2417
1.24391
1.24691
1.23805
1.23923
1.24538
1.24415
1.23283
1.23855
1.23427
1.23789
1.24796
1.23559
1.24292
1.24295
1.24385
1.25444
1.24723
1.24818
1.24371
1.24102
1.2425
1.25201
1.244
1.24643
1.24608
1.25139
1.23715
1.24298
1.24188
1.24545
1.24194
1.24203
1.24141
1.24164
1.24335
1.24141
1.25
1.24057
1.23855
1.24146
1.24416
1.25087
1.23722
1.24246
1.24151
1.23981
1.24165
1.23944
1.24748
1.24585
1.24678
1.24165
1.2509
1.23863
1.25172
1.24679
1.24189
1.24819
1.2464
1.24807
1.25362
1.25068
1.2431
1.24655
1.25092
1.24648
1.24762
1.24454
1.25138
1.23758
1.23687
1.24196
1.23559
1.24417
1.24374
1.23776
1.24448
1.23875
1.23934
1.24571
1.2485
1.24888
1.25044
1.24602
1.23732
1.24177
1.24414
1.2385
1.23378
1.23377
1.23895
1.23014
1.23219
1.23461
1.23642
1.23614
1.23614
1.23541
1.23461
1.23919
1.23226
1.23122
1.23365
1.23674
1.24195
1.2413
1.24509
1.23908
1.23847
1.23609
1.2381
1.23741
1.24188
1.22996
1.24018
1.2368
1.24057
1.24063
1.24076
1.23766
1.24102
1.24156
1.23984
1.23884
1.2382
1.2326
1.23924
1.23227
1.23727
1.24041
1.24158
1.24634
1.23911
1.23132
1.24081
1.23893
1.23593
1.24098
1.23973
1.25133
1.25244
1.2437
1.24402
1.24006
1.24578
1.25348
1.24819
1.23729
1.24724
1.2316
1.23698
1.23974
1.24666
1.23636
1.24698
1.2443
1.23745
1.23495
1.24154
1.23948
1.23584
1.23465
1.23262
1.23032
1.23195
1.23199
1.23437
1.22794
1.23724
1.2391
1.24262
1.23581
1.23578
1.23781
1.23997
1.23821
1.23807
1.24917
1.25471
1.25036
1.24162
1.25684
1.24675
1.24813
1.24909
1.24748
1.2492
1.24745
1.24299
1.23914
1.25296
1.24463
1.23991
1.24759
1.24884
1.23885
1.2535
1.24998
1.24727
1.25276
1.24033
1.2446
1.25494
1.24766
1.24649
1.23548
1.24391
1.24758
1.24539
1.24663
1.24222
1.25143
1.24906
1.25036
1.25127
1.24354
1.24783
1.24255
1.25207
1.24859
1.25061
1.2475
1.24608
1.24986
1.24588
1.25411
1.25777
1.25407
1.2541
1.24986
1.25817
1.24656
1.24404
1.25449
1.25317
1.24596
1.24819
1.24718
1.24945
1.25032
1.2439
1.25305
1.25046
1.24661
1.25932
1.25109
1.25039
1.25167
1.25424
1.255
1.24914
1.24896
1.25693
1.25962
1.25527
1.25417
1.25079
1.24965
1.25037
1.25879
1.24914
1.25428
1.2551
1.25434
1.2595
1.25653
1.26291
1.25688
1.25355
1.25849
1.25644
1.25629
1.25633
1.25899
1.26167
1.26103
1.25173
1.25695
1.24911
1.25507
1.25433
1.25638
1.2551
1.26149
1.25605
1.24621
1.24774
1.25594
1.25455
1.25229
1.24219
1.2534
1.24607
1.2407
1.24819
1.24287
1.24435
1.23344
1.23786
1.23513
1.24407
1.24216
1.24165
1.23331
1.24048
1.24055
1.24381
1.23724
1.24332
1.25527
1.24667
1.24133
1.24214
1.24363
1.23932
1.25098
1.24614
1.24445
1.2507
1.25521
1.25022
1.24534
1.24301
1.24943
1.24309
1.25506
1.24421
1.25054
1.24033
1.24393
1.24482
1.2458
1.2438
1.25105
1.25026
1.24857
1.25967
1.24866
1.25103
1.24955
1.24732
1.25722
1.25368
1.24743
1.24931
1.25389
1.24966
1.2506
1.25987
1.25447
1.2558
1.24603
1.25282
1.24989
1.2521
1.24782
1.24996
1.24971
1.24245
1.25223
1.24425
1.24347
1.24507
1.25737
1.25209
1.2559
1.25909
1.25069
1.25064
1.25168
1.25268
1.25502
1.26044
1.26164
1.25635
1.25914
1.25983
1.2591
1.25457
1.25064
1.24924
1.24979
1.25664
1.24784
1.24938
1.25461
1.25009
1.25942
1.25025
1.25247
1.26035
1.25933
1.25352
1.25201
1.25792
1.25812
1.26049
1.25625
1.24934
1.25589
1.25743
1.25924
1.25451
1.25666
1.25398
1.25654
1.24573
1.24792
1.25258
1.26018
1.25287
1.25386
1.25617
1.24832
1.24466
1.25324
1.25256
1.25961
1.25712
1.26629
1.2547
1.25315
1.24808
1.25295
1.25968
1.26164
1.2494
1.24463
1.25014
1.24762
1.24614
1.24615
1.24836
1.25253
1.24445
1.25449
1.24621
1.24448
1.256
1.25358
1.24682
1.25657
1.25879
1.25296
1.24799
1.24721
1.24256
1.25106
1.25476
1.25011
1.25365
1.24812
1.24721
1.24105
1.25022
1.23891
1.24163
1.24339
1.2435
1.24065
1.24189
1.23726
1.23967
1.24232
1.25344
1.2489
1.2481
1.24831
1.25378
1.23985
1.24652
1.25397
1.25121
1.25111
1.24545
1.24497
1.25006
1.24462
1.24209
1.252
1.24779
1.24617
1.25191
1.24995
1.24444
1.25498
1.25747
1.24937
1.24199
1.24143
1.24624
1.24347
1.24475
1.24058
1.24859
1.25125
1.25028
1.24044
1.24356
1.24461
1.23651
1.24677
1.25282
1.24862
1.25032
1.25064
1.25374
1.24965
1.24328
1.24693
1.2526
1.24645
1.24709
1.24878
1.24235
1.24418
1.24925
1.25372
1.25665
1.26035
1.25007
1.24336
1.24719
1.25052
1.24922
1.24871
1.25456
1.25757
1.24679
1.24784
1.24903
1.24798
1.24673
1.25088
1.24373
1.23925
1.24492
1.24134
1.24838
1.24979
1.24738
1.2445
1.25447
1.2515
1.24692
1.25467
1.25688
1.24743
1.24385
1.24997
1.24274
1.23976
1.24502
1.2351
1.24721
1.24032
1.25064
1.25041
1.24805
1.2519
1.26204
1.25314
1.25777
1.25846
1.25718
1.25665
1.25627
1.2448
1.24785
1.23957
1.25445
1.24876
1.24952
1.24785
1.2448
1.24069
1.24105
1.25217
1.2508
1.25181
1.24827
1.24179
1.24744
1.24368
1.24512
1.24536
1.25401
1.25282
1.25143
1.24608
1.24897
1.25393
1.24741
1.25096
1.24479
1.24295
1.25511
1.25531
1.24734
1.25268
1.25378
1.24326
1.24215
1.23433
1.2469
1.2425
1.24357
1.2516
1.24169
1.23881
1.23966
1.2441
1.24417
1.24197
1.25635
1.25426
1.24894
1.25565
1.2571
1.25414
1.25241
1.24618
1.24781
1.24844
1.2461
1.24403
1.24833
1.25631
1.25087
1.24924
1.24978
1.26117
1.25106
1.24945
1.26117
1.25158
1.25309
1.25585
1.26609
1.25276
1.25309
1.2637
1.25545
1.24499
1.25293
1.25219
1.25261
1.25386
1.25626
1.25753
1.25125
1.25786
1.24528
1.24153
1.25054
1.25542
1.2488
1.25662
1.25001
1.25547
1.24661
1.24287
1.24816
1.24651
1.25014
1.24978
1.24788
1.26029
1.2487
1.24802
1.25415
1.25436
1.24973
1.25263
1.24087
1.24367
1.24728
1.23845
1.24336
1.24468
1.24948
1.25103
1.24983
1.2471
1.24405
1.23694
1.23788
1.2455
1.24152
1.24528
1.23785
1.24245
1.24204
1.23206
1.23795
1.23847
1.23944
1.23461
1.23546
1.23471
1.24242
1.23849
1.24395
1.24324
1.23932
1.24566
1.25245
1.23729
1.24233
1.24204
1.25093
1.2382
1.23794
1.24433
1.2402
1.24706
1.23983
1.23449
1.23103
1.23615
1.23907
1.23579
1.23868
1.23106
1.23088
1.23799
1.23546
1.23527
1.23527
1.2416
1.23516
1.2315
1.23104
1.23698
1.23763
1.24128
1.24035
1.2391
1.2317
1.24465
1.22885
1.23369
1.23036
1.23365
1.22233
1.23049
1.22003
1.22603
1.22458
1.23088
1.23526
1.2358
1.23209
1.23203
1.23169
1.24145
1.22673
1.22032
1.23489
1.23741
1.23694
1.23845
1.2389
1.22646
1.23257
1.23338
1.22581
1.23018
1.23087
1.22622
1.23016
1.2307
1.23225
1.23702
1.22993
1.22746
1.22961
1.22601
1.22345
1.23109
1.23718
1.23404
1.23716
1.23678
1.2329
1.23292
1.23726
1.23067
1.2353
1.23165
1.24227
1.23709
1.23631
1.23473
1.24112
1.24098
1.23189
1.23646
1.22604
1.22536
1.23985
1.22981
1.22986
1.22559
1.21911
1.23418
1.22366
1.22255
1.22403
1.23003
1.22861
1.23105
1.23147
1.22377
1.23024
1.23044
1.22883
1.22911
1.22951
1.23694
1.23736
1.24731
1.23886
1.23045
1.23495
1.23966
1.24873
1.24479
1.24363
1.24566
1.24177
1.24177
1.2409
1.24026
1.24483
1.25421
1.24325
1.25199
1.244
1.24282
1.24475
1.24316
1.24699
1.25155
1.24512
1.23989
1.2398
1.24363
1.24334
1.24478
1.24301
1.24116
1.24385
1.23904
1.23909
1.23647
1.24911
1.24027
1.23827
1.23872
1.23548
1.24485
1.25097
1.24856
1.24538
1.25251
1.25329
1.24955
1.24326
1.2468
1.24144
1.24075
1.24756
1.24006
1.24391
1.24105
1.24169
1.24459
1.24778
1.24613
1.24612
1.24277
1.24489
1.24506
1.24558
1.24497
1.23922
1.24084
1.2387
1.23285
1.236
1.23738
1.24532
1.24171
1.2412
1.23794
1.23849
1.24569
1.23369
1.24141
1.23299
1.23431
1.23872
1.23752
1.24021
1.24477
1.23707
1.24368
1.24882
1.24839
1.24316
1.24002
1.24233
1.23174
1.23615
1.23624
1.23358
1.24585
1.23091
1.22968
1.22866
1.23273
1.23903
1.23743
1.2284
1.23913
1.24329
1.23109
1.23378
1.23266
1.22789
1.23172
1.23698
1.24275
1.23468
1.24019
1.2331
1.23476
1.2301
1.23547
1.24529
1.23898
1.23957
1.2386
1.23236
1.23283
1.23285
1.23888
1.24294
1.23196
1.22859
1.23595
1.24605
1.23452
1.23844
1.23194
1.22976
1.23634
1.23778
1.24298
1.23735
1.23357
1.23397
1.23277
1.22562
1.2316
1.22902
1.22986
1.23727
1.23347
1.24182
1.2415
1.2334
1.23176
1.23236
1.23358
1.23007
1.23631
1.22894
1.23523
1.24494
1.2364
1.24122
1.23258
1.22986
1.22739
1.22773
1.21962
1.22467
1.22713
1.2284
1.23613
1.23494
1.23062
1.23951
1.23361
1.22653
1.23221
1.22647
1.22559
1.22505
1.22846
1.23628
1.22905
1.23832
1.22905
1.23798
1.23268
1.23582
1.23649
1.24
1.24083
1.24502
1.23783
1.23699
1.23817
1.23841
1.23645
1.2372
1.23688
1.23022
1.2356
1.23449
1.22986
1.22823
1.22613
1.22857
1.23008
1.23084
1.23042
1.22478
1.2311
1.22834
1.22894
1.22497
1.21995
1.22746
1.2266
1.23023
1.23336
1.23586
1.23175
1.22987
1.23028
1.23699
1.23136
1.22643
1.22451
1.22826
1.22659
1.21818
1.22082
1.22471
1.22784
1.23131
1.22522
1.2281
1.22303
1.23164
1.22922
1.23303
1.23367
1.22909
1.22767
1.23164
1.23237
1.23338
1.24092
1.23162
1.23313
1.23845
1.23845
1.22998
1.24193
1.23566
1.23407
1.23198
1.23751
1.2393
1.2347
1.23862
1.2329
1.23859
1.23495
1.23103
1.23597
1.23182
1.23816
1.23308
1.23985
1.23662
1.23984
1.23956
1.23763
1.24023
1.23637
1.24543
1.24119
1.23258
1.23869
1.2308
1.23788
1.23459
1.23996
1.24209
1.24607
1.24041
1.24614
1.23767
1.24573
1.23575
1.23645
1.24437
1.24399
1.24054
1.23537
1.2468
1.24186
1.24786
1.23252
1.23916
1.2438
1.24033
1.24139
1.25037
1.23763
1.24197
1.24942
1.25368
1.25265
1.25357
1.24014
1.24113
1.24619
1.24746
1.24041
1.23306
1.23493
1.23722
1.23219
1.22929
1.23198
1.22783
1.2374
1.2435
1.23335
1.23636
1.23843
1.2358
1.23545
1.23075
1.23954
1.22952
1.23533
1.23582
1.22932
1.22696
1.23169
1.23888
1.23129
1.23966
1.22761
1.23169
1.23673
1.23363
1.22766
1.23804
1.24837
1.23663
1.23581
1.23274
1.23702
1.23254
1.23977
1.23103
1.22805
1.23272
1.22898
1.23281
1.23275
1.2362
1.24488
1.241
1.24331
1.25031
1.24012
1.24132
1.24306
1.23758
1.24592
1.23907
1.24646
1.24177
1.23448
1.24809
1.23917
1.23475
1.23941
1.23678
1.24139
1.23904
1.24873
1.23688
1.24366
1.2467
1.24451
1.23685
1.24953
1.24237
1.24657
1.24929
1.24279
1.2405
1.24142
1.23941
1.23675
1.23591
1.24775
1.24471
1.23471
1.23194
1.24105
1.23394
1.22914
1.22556
1.23434
1.23696
1.23288
1.22539
1.23241
1.24525
1.23042
1.24455
1.24151
1.23287
1.23345
1.23731
1.23889
1.23309
1.23542
1.22776
1.23124
1.23237
1.23191
1.24323
1.23631
1.22759
1.23287
1.23394
1.23417
1.23014
1.22958
1.23369
1.2325
1.22872
1.23041
1.23172
1.23251
1.22986
1.2375
1.23618
1.25235
1.2486
1.24793
1.24516
1.25086
1.25361
1.25052
1.25335
1.24175
1.2483
1.23922
1.2314
1.2384
1.23076
1.24298
1.23224
1.23699
1.2431
1.23301
1.22911
1.23455
1.24149
1.24866
1.24281
1.24816
1.24187
1.24506
1.24143
1.24653
1.23652
1.23861
1.24578
1.23942
1.23933
1.24128
1.24178
1.24329
1.23697
1.23663
1.24216
1.23958
1.2409
1.24605
1.2458
1.24309
1.24085
1.23787
1.24589
1.2318
1.24232
1.24314
1.24213
1.24065
1.23649
1.24583
1.23664
1.25285
1.24431
1.24176
1.23752
1.24437
1.23634
1.23854
1.24189
1.23659
1.23413
1.2322
1.2406
1.23275
1.24099
1.23798
1.23101
1.23846
1.23653
1.24411
1.23732
1.2407
1.23355
1.24211
1.23363
1.24181
1.23577
1.2251
1.22923
1.23606
1.24175
1.23666
1.23739
1.24368
1.22789
1.2381
1.24396
1.2539
1.24599
1.24254
1.24779
1.24713
1.2527
1.25408
1.25888
1.26448
1.25596
1.26127
1.25524
1.25111
1.25425
1.2568
1.25365
1.26051
1.2574
1.2618
1.25861
1.26494
1.24871
1.2526
1.25554
1.27038
1.25619
1.25268
1.25298
1.25166
1.24539
1.25419
1.25016
1.24638
1.25432
1.24267
1.25329
1.24508
1.2507
1.25082
1.25221
1.25569
1.24784
1.25259
1.25446
1.24929
1.24359
1.25264
1.24646
1.24974
1.25329
1.24806
1.25234
1.25437
1.24844
1.2531
1.2578
1.25997
1.24889
1.25714
1.25583
1.25696
1.26617
1.25259
1.26099
1.26002
1.2583
1.25103
1.25394
1.25554
1.25784
1.25295
1.2547
1.24985
1.25162
1.24421
1.24187
1.24207
1.24728
1.24554
1.26018
1.24873
1.25108
1.25107
1.25279
1.25216
1.24362
1.24828
1.25048
1.24204
1.24752
1.24354
1.25374
1.24331
1.24755
1.2503
1.24933
1.24556
1.25172
1.25096
1.25464
1.24974
1.24738
1.25041
1.24796
1.24032
1.25147
1.25949
1.2572
1.25325
1.24878
1.24816
1.25376
1.25319
1.25687
1.25678
1.25881
1.25174
1.26415
1.25627
1.26524
1.25705
1.25338
1.25246
1.2553
1.24885
1.24772
1.26152
1.25804
1.25748
1.24345
1.24993
1.25243
1.25717
1.25147
1.25073
1.25265
1.24906
1.25242
1.25551
1.25103
1.24751
1.24642
1.23767
1.24166
1.23971
1.24637
1.24219
1.24577
1.24569
1.23659
1.25347
1.24019
1.24558
1.24346
1.24191
1.24525
1.24047
1.24472
1.24202
1.24095
1.24295
1.24159
1.23509
1.23659
1.24485
1.24302
1.24345
1.23814
1.25007
1.23459
1.23662
1.24838
1.2489
1.25328
1.25468
1.24231
1.24169
1.24629
1.23936
1.2448
1.23601
1.24784
1.24155
1.24212
1.24928
1.24514
1.23869
1.23861
1.23987
1.24442
1.24117
1.2484
1.252
1.23168
1.24823
1.24065
1.24717
1.24443
1.25075
1.25007
1.2541
1.24593
1.24721
1.24756
1.24706
1.24151
1.2345
1.2424
1.24278
1.23839
1.24299
1.24285
1.24308
1.24366
1.24272
1.24401
1.24689
1.24201
1.24248
1.24987
1.25862
1.24909
1.25012
1.24289
1.24852
1.24298
1.2462
1.2516
1.2482
1.24381
1.24634
1.25486
1.24757
1.24304
1.25218
1.24792
1.24511
1.24994
1.25078
1.25185
1.25262
1.26005
1.2624
1.26615
1.26118
1.24919
1.25805
1.26234
1.2575
1.25853
1.26348
1.26274
1.24758
1.25281
1.25529
1.25403
1.24588
1.24991
1.24791
1.24328
1.24189
1.24281
1.24321
1.24689
1.23766
1.2438
1.25197
1.24317
1.23922
1.24648
1.24569
1.2466
1.2481
1.25379
1.24373
1.24823
1.2434
1.24538
1.24201
1.2417
1.24465
1.24029
1.241
1.24434
1.24712
1.24333
1.24611
1.24839
1.24742
1.24977
1.24378
1.24625
1.24581
1.24859
1.25914
1.26108
1.25752
1.24399
1.24692
1.24702
1.25264
1.24966
1.24534
1.24451
1.24344
1.25274
1.25722
1.23979
1.24881
1.24678
1.25141
1.2457
1.24886
1.24879
1.24494
1.24102
1.2566
1.23794
1.24333
1.23439
1.23863
1.24205
1.23954
1.23682
1.24818
1.25218
1.25729
1.25142
1.25892
1.24099
1.251
1.25684
1.2406
1.24493
1.24169
1.24861
1.24608
1.23901
1.24062
1.25446
1.24416
1.24105
1.24077
1.23593
1.24262
1.24519
1.23897
1.24682
1.24933
1.2403
1.24132
1.24067
1.24292
1.23498
1.25125
1.24175
1.23998
1.24471
1.24052
1.23693
1.23937
1.23495
1.24836
1.23624
1.24692
1.24324
1.24639
1.24318
1.24073
1.24529
1.23648
1.23703
1.23672
1.24159
1.24923
1.24497
1.24953
1.23751
1.24454
1.23354
1.23115
1.2452
1.2474
1.24353
1.24217
1.2357
1.23662
1.23881
1.23401
1.23998
1.23591
1.23734
1.24906
1.24177
1.23816
1.23808
1.23971
1.23628
1.2452
1.23768
1.2369
1.23093
1.23304
1.23092
1.23898
1.23178
1.23919
1.23566
1.23005
1.23171
1.23486
1.2342
1.23504
1.24207
1.24308
1.24031
1.23933
1.24583
1.24058
1.24282
1.24535
1.24747
1.23503
1.24777
1.23748
1.24195
1.23469
1.23668
1.24393
1.24373
1.24708
1.24091
1.24273
1.24473
1.24408
1.24293
1.24195
1.24286
1.24344
1.24378
1.24558
1.24414
1.23914
1.24378
1.24331
1.24629
1.24576
1.24424
1.24436
1.25205
1.23861
1.24123
1.23845
1.24456
1.23822
1.2424
1.24436
1.23459
1.24459
1.24271
1.23813
1.24076
1.24132
1.25293
1.24324
1.24803
1.24742
1.24401
1.24502
1.24374
1.24528
1.23954
1.23993
1.246
1.246
1.25038
1.25177
1.2426
1.24086
1.24645
1.2454
1.24522
1.24645
1.23682
1.23959
1.24499
1.24484
1.24036
1.24614
1.24518
1.25202
1.24436
1.24435
1.24976
1.25227
1.24481
1.24552
1.23662
1.2391
1.24682
1.24953
1.25151
1.25846
1.2494
1.26087
1.24323
1.25143
1.24316
1.24585
1.2437
1.2525
1.24923
1.25067
1.252
1.25411
1.2492
1.25136
1.24602
1.24697
1.24638
1.25044
1.24326
1.24962
1.2538
1.25129
1.24894
1.25454
1.25402
1.24889
1.25113
1.25451
1.25217
1.26603
1.25649
1.24597
1.24536
1.25233
1.2545
1.24502
1.25255
1.25692
1.2465
1.25048
1.26291
1.2594
1.25554
1.26042
1.25649
1.25469
1.26168
1.25894
1.26208
1.26162
1.26024
1.26019
1.25132
1.26579
1.24967
1.25494
1.25182
1.24792
1.25426
1.25784
1.2507
1.24549
1.252
1.24939
1.24788
1.2515
1.25616
1.2507
1.25671
1.25021
1.24898
1.24682
1.24936
1.25403
1.24256
1.24629
1.24969
1.25191
1.25104
1.25483
1.25671
1.25793
1.25288
1.25846
1.241
1.25202
1.24742
1.24179
1.24978
1.24385
1.24406
1.2345
1.24179
1.24472
1.25068
1.24702
1.25247
1.25423
1.24567
1.24623
1.24584
1.25604
1.24806
1.24573
1.24498
1.25189
1.25009
1.24944
1.24447
1.24892
1.24394
1.24575
1.24386
1.253
1.24437
1.24606
1.24366
1.24471
1.23925
1.24712
1.2412
1.24281
1.2428
1.24119
1.24562
1.24014
1.24458
1.24914
1.24436
1.24555
1.24979
1.24423
1.25044
1.24961
1.24833
1.24252
1.23918
1.25017
1.24979
1.2521
1.24023
1.23862
1.23772
1.24813
1.24416
1.23675
1.24344
1.24884
1.24902
1.24141
1.23779
1.23869
1.23793
1.2453
1.24518
1.24508
1.25327
1.25353
1.26085
1.25495
1.24772
1.25271
1.25589
1.25206
1.25267
1.24565
1.25649
1.2594
1.25444
1.25067
1.24983
1.253
1.25527
1.24856
1.25658
1.2452
1.24258
1.25735
1.25629
1.24623
1.24527
1.24474
1.24214
1.24275
1.25041
1.24861
1.25223
1.26141
1.2549
1.24781
1.24495
1.24528
1.24837
1.25209
1.25298
1.24501
1.24599
1.25359
1.25336
1.2507
1.2553
1.25474
1.24794
1.25128
1.25341
1.25807
1.24533
1.25329
1.24379
1.24433
1.24533
1.25728
1.24738
1.24954
1.2497
1.2431
1.24827
1.24957
1.25002
1.25395
1.24435
1.24188
1.24475
1.25631
1.25317
1.2491
1.25107
1.24377
1.24638
1.25067
1.25198
1.24303
1.25184
1.24064
1.25009
1.25066
1.25121
1.24618
1.25332
1.2493
1.24335
1.25425
1.25441
1.24379
1.26039
1.25714
1.26296
1.25582
1.26349
1.25675
1.25774
1.25811
1.25246
1.25849
1.25494
1.26006
1.26198
1.2495
1.25401
1.25393
1.24907
1.25719
1.25918
1.2633
1.27235
1.26368
1.25868
1.2637
1.25513
1.25397
1.26554
1.2586
1.25155
1.25414
1.25842
1.26249
1.25655
1.2609
1.25813
1.26025
1.25908
1.26347
1.25216
1.26479
1.25816
1.25618
1.25758
1.26488
1.25426
1.24939
1.2545
1.25849
1.26443
1.25625
1.25854
1.25186
1.2552
1.25302
1.25506
1.26254
1.26032
1.25413
1.25532
1.26464
1.25836
1.25854
1.25618
1.26189
1.25988
1.25836
1.25852
1.25353
1.25791
1.2558
1.25677
1.25943
1.25844
1.25388
1.25782
1.26382
1.26184
1.26891
1.26084
1.26184
1.27432
1.2588
1.26788
1.26254
1.2659
1.26319
1.26378
1.26429
1.26182
1.25969
1.27089
1.26586
1.26673
1.26938
1.27198
1.26493
1.2681
1.26275
1.27351
1.27015
1.26724
1.27267
1.26843
1.25968
1.26041
1.26286
1.26447
1.2608
1.26381
1.26583
1.26329
1.26735
1.26168
1.268
1.26888
1.26775
1.26497
1.27805
1.2695
1.26485
1.26129
1.27257
1.26526
1.26333
1.26805
1.26543
1.27483
1.27436
1.28164
1.27425
1.27929
1.26491
1.26447
1.26517
1.25834
1.25679
1.26249
1.26251
1.26581
1.26128
1.26663
1.26038
1.26498
1.25925
1.26341
1.25938
1.26317
1.25405
1.25875
1.25537
1.2583
1.25739
1.26182
1.26575
1.26958
1.26327
1.26858
1.26126
1.26196
1.26562
1.25668
1.2616
1.26822
1.26072
1.26926
1.26466
1.26671
1.26976
1.26289
1.26433
1.27392
1.25842
1.26172
1.26122
1.25791
1.26001
1.25953
1.25129
1.2656
1.2723
1.26231
1.26721
1.26877
1.26644
1.26596
1.25275
1.26599
1.26103
1.2563
1.25575
1.25955
1.2575
1.26183
1.25661
1.2591
1.25332
1.26204
1.25886
1.25283
1.26357
1.25284
1.25381
1.26035
1.25276
1.24989
1.25104
1.25374
1.25256
1.25542
1.25827
1.25997
1.26332
1.25872
1.26172
1.25142
1.25149
1.25791
1.26014
1.26095
1.26457
1.25857
1.26866
1.26514
1.25803
1.26453
1.25947
1.25654
1.26533
1.25877
1.26261
1.25664
1.2599
1.2569
1.2559
1.24785
1.26258
1.25842
1.25842
1.2593
1.25888
1.25776
1.25672
1.26003
1.26045
1.25993
1.27522
1.2654
1.26443
1.26501
1.25877
1.26354
1.25597
1.25478
1.25588
1.25418
1.26572
1.25675
1.25353
1.25216
1.251
1.24877
1.25104
1.24869
1.25845
1.2571
1.24676
1.24652
1.24145
1.25025
1.24833
1.25015
1.2544
1.2515
1.25134
1.26277
1.25826
1.25817
1.25014
1.25524
1.25951
1.25232
1.25847
1.26112
1.2656
1.26238
1.26075
1.26853
1.2671
1.26902
1.26338
1.26529
1.26491
1.25968
1.26521
1.25936
1.2623
1.25035
1.26873
1.2593
1.26022
1.26433
1.27152
1.26751
1.26329
1.2644
1.26068
1.26973
1.26064
1.25971
1.265
1.26255
1.26514
1.25658
1.25449
1.24983
1.25472
1.26283
1.26037
1.25522
1.24896
1.25392
1.25479
1.25588
1.26335
1.26048
1.2639
1.26855
1.26733
1.25951
1.26036
1.26129
1.25902
1.26018
1.25595
1.26382
1.25828
1.26275
1.25727
1.26385
1.25943
1.25923
1.26045
1.25665
1.25488
1.25686
1.25353
1.24964
1.26023
1.27087
1.25198
1.26492
1.26135
1.25437
1.25396
1.26122
1.25751
1.25944
1.25631
1.26213
1.2662
1.2615
1.2612
1.2593
1.26471
1.25413
1.25293
1.25371
1.25927
1.25597
1.25654
1.26223
1.26339
1.26707
1.27017
1.25959
1.26023
1.26227
1.26851
1.26517
1.27074
1.25862
1.27154
1.26785
1.2613
1.26726
1.26381
1.2701
1.27073
1.26106
1.2604
1.25538
1.25809
1.25425
1.26238
1.26418
1.2676
1.26547
1.26067
1.2555
1.26355
1.26177
1.25929
1.26393
1.2598
1.25826
1.26245
1.26647
1.26487
1.26813
1.2665
1.26396
1.27497
1.26765
1.26916
1.27229
1.2639
1.26301
1.25873
1.26807
1.26559
1.27404
1.26867
1.26144
1.25918
1.2615
1.26165
1.26958
1.26473
1.27413
1.26279
1.27224
1.26884
1.28027
1.26628
1.27541
1.26879
1.26167
1.26481
1.26563
1.26541
1.26103
1.25989
1.259
1.25487
1.26599
1.26649
1.26557
1.27319
1.27634
1.26525
1.26985
1.27637
1.27167
1.2794
1.26993
1.26866
1.26967
1.26577
1.26323
1.27629
1.27326
1.26532
1.26297
1.26903
1.26714
1.27479
1.27663
1.27368
1.26718
1.26895
1.26673
1.27131
1.26725
1.26171
1.26702
1.26133
1.27016
1.26949
1.26231
1.26811
1.26864
1.28061
1.27333
1.26845
1.26728
1.27043
1.27668
1.26481
1.26969
1.26444
1.26474
1.25322
1.26339
1.26111
1.26166
1.2575
1.26869
1.27218
1.27697
1.26511
1.26181
1.25792
1.26393
1.26358
1.27351
1.26187
1.26135
1.2668
1.25864
1.26187
1.26655
1.27766
1.26976
1.26907
1.26147
1.26186
1.26204
1.26591
1.271
1.26083
1.2602
1.25968
1.26672
1.26045
1.25092
1.25562
1.25997
1.26953
1.26195
1.25956
1.26048
1.26252
1.25832
1.26869
1.26628
1.26384
1.25877
1.26014
1.26357
1.26594
1.2685
1.25918
1.26591
1.26258
1.26966
1.25587
1.26133
1.26796
1.26901
1.26606
1.2639
1.26689
1.26694
1.26475
1.2631
1.26174
1.26074
1.25629
1.25686
1.25626
1.25495
1.25437
1.26076
1.26285
1.24668
1.25167
1.25854
1.25922
1.25535
1.26032
1.2559
1.24959
1.25841
1.25447
1.25872
1.24955
1.25611
1.25496
1.25569
1.258
1.26031
1.25566
1.25579
1.26135
1.25342
1.24665
1.25508
1.2588
1.25134
1.2557
1.2648
1.26093
1.25226
1.24933
1.2617
1.26101
1.26513
1.25721
1.25888
1.26511
1.26868
1.25818
1.25817
1.26599
1.26878
1.25894
1.26606
1.26319
1.26584
1.2549
1.25848
1.2649
1.25418
1.25598
1.25467
1.26214
1.2536
1.25766
1.25719
1.27091
1.26692
1.26727
1.27363
1.26722
1.26806
1.26338
1.26237
1.26999
1.26384
1.26806
1.27234
1.26612
1.26162
1.2648
1.25185
1.26513
1.27784
1.26873
1.26987
1.26593
1.26442
1.26092
1.27131
1.26598
1.26533
1.27162
1.26775
1.25573
1.25582
1.2572
1.26035
1.26447
1.25852
1.26436
1.26619
1.26093
1.2658
1.26478
1.25954
1.25926
1.26021
1.25728
1.26315
1.26223
1.26003
1.2584
1.25816
1.25614
1.2574
1.26664
1.25852
1.24661
1.24413
1.2557
1.25383
1.25784
1.26237
1.25845
1.25989
1.24965
1.26285
1.26064
1.25359
1.25524
1.2597
1.26228
1.256
1.25067
1.24992
1.25863
1.26022
1.25361
1.25767
1.2503
1.24352
1.25327
1.24582
1.25379
1.25475
1.25663
1.2614
1.2534
1.26054
1.26613
1.25398
1.25501
1.26499
1.25588
1.25861
1.25144
1.25554
1.25789
1.25238
1.25503
1.25583
1.2582
1.26288
1.25988
1.25495
1.25313
1.26537
1.26569
1.26724
1.26038
1.26556
1.26256
1.27244
1.25872
1.26388
1.26275
1.25537
1.25664
1.26368
1.25743
1.26606
1.27096
1.27193
1.2655
1.25892
1.25624
1.2524
1.25244
1.25669
1.26535
1.26063
1.26772
1.26451
1.26631
1.27142
1.26591
1.26252
1.26412
1.25178
1.2585
1.2655
1.27234
1.2717
1.26767
1.26131
1.26054
1.26094
1.26228
1.26715
1.26444
1.26139
1.2584
1.26328
1.26836
1.2628
1.25918
1.26548
1.26369
1.26075
1.25949
1.2604
1.26039
1.26173
1.25773
1.26138
1.25562
1.25564
1.26374
1.259
1.26844
1.2666
1.25901
1.26376
1.26451
1.25847
1.26393
1.26455
1.26377
1.25804
1.26667
1.25727
1.25839
1.26069
1.25254
1.26178
1.26179
1.25837
1.25914
1.2563
1.25561
1.26328
1.26281
1.26196
1.26569
1.26532
1.26451
1.26661
1.26343
1.26304
1.2687
1.25829
1.26478
1.27252
1.26502
1.26772
1.26161
1.25934
1.26026
1.26034
1.26382
1.26762
1.25505
1.26698
1.25274
1.26035
1.26011
1.25659
1.25862
1.26142
1.2604
1.25629
1.25768
1.2604
1.25916
1.2624
1.26195
1.25635
1.25169
1.24996
1.25033
1.25036
1.25667
1.25652
1.249
1.25849
1.24707
1.26081
1.26606
1.25729
1.25383
1.26448
1.26452
1.26333
1.25727
1.25902
1.26744
1.26453
1.26902
1.26878
1.26435
1.26769
1.25966
1.2681
1.27138
1.26764
1.26727
1.2625
1.26064
1.25486
1.25733
1.26848
1.26501
1.25787
1.25858
1.25369
1.2671
1.26108
1.26107
1.26331
1.25562
1.26591
1.26298
1.25587
1.26446
1.26452
1.26283
1.26839
1.27065
1.26198
1.27262
1.27801
1.27061
1.28292
1.26548
1.26003
1.27207
1.25648
1.26388
1.24916
1.26309
1.25715
1.24942
1.25962
1.25493
1.25278
1.25908
1.26158
1.25883
1.26699
1.26386
1.26462
1.26258
1.27041
1.26674
1.26715
1.26203
1.26867
1.26249
1.26606
1.2594
1.26285
1.25718
1.25738
1.25698
1.25768
1.25474
1.24884
1.25752
1.26529
1.25961
1.25896
1.2493
1.25322
1.24737
1.24541
1.2458
1.25096
1.24431
1.24722
1.24318
1.25161
1.24961
1.24859
1.25227
1.24646
1.24889
1.25116
1.26392
1.23955
1.24857
1.24259
1.23973
1.24729
1.25439
1.25402
1.24919
1.24774
1.24553
1.24574
1.25511
1.24349
1.25685
1.2637
1.26597
1.25815
1.25479
1.24945
1.25417
1.25479
1.25307
1.2563
1.25181
1.25524
1.26899
1.26257
1.26357
1.26496
1.26863
1.26302
1.27023
1.25605
1.2495
1.25953
1.24605
1.2443
1.2545
1.24905
1.24711
1.25099
1.24494
1.24824
1.2512
1.24018
1.24786
1.25293
1.24694
1.24332
1.2475
1.23865
1.24645
1.24328
1.24625
1.24485
1.24253
1.25923
1.24661
1.24901
1.24854
1.25592
1.25113
1.25574
1.25527
1.24689
1.24643
1.24676
1.25222
1.24882
1.24856
1.24288
1.24526
1.25627
1.24356
1.25132
1.24246
1.2423
1.2491
1.24527
1.24098
1.25321
1.24671
1.25279
1.24564
1.24545
1.24632
1.24576
1.25306
1.25385
1.25486
1.25375
1.25169
1.25363
1.25088
1.25198
1.25401
1.26076
1.25059
1.24615
1.24602
1.24078
1.24466
1.24665
1.25095
1.24803
1.24284
1.25357
1.24537
1.24266
1.24878
1.25832
1.26039
1.25653
1.24725
1.25023
1.25037
1.25376
1.25219
1.25441
1.24712
1.25513
1.25977
1.25624
1.25746
1.25348
1.25507
1.25558
1.25351
1.25132
1.25606
1.26279
1.27093
1.25261
1.25764
1.25785
1.25407
1.25528
1.24772
1.24928
1.25492
1.25914
1.26174
1.25523
1.25079
1.2486
1.25758
1.24924
1.25957
1.2519
1.25309
1.24337
1.24627
1.24973
1.24954
1.25734
1.25354
1.26036
1.25163
1.25275
1.25493
1.24695
1.24784
1.25403
1.25313
1.24894
1.25295
1.24318
1.24963
1.24854
1.24804
1.24707
1.24618
1.25953
1.25126
1.23951
1.24626
1.25573
1.25048
1.24632
1.24744
1.24959
1.24684
1.25729
1.25587
1.24947
1.24655
1.25366
1.26282
1.2517
1.25306
1.25539
1.26119
1.25882
1.25684
1.25832
1.26135
1.26568
1.25628
1.25003
1.25404
1.24765
1.24616
1.26568
1.25729
1.25425
1.25816
1.25313
1.24887
1.24987
1.24789
1.24971
1.25725
1.25764
1.25231
1.25501
1.25428
1.25032
1.24707
1.2585
1.25055
1.24075
1.25811
1.26249
1.24913
1.25322
1.25135
1.25941
1.24791
1.25029
1.25045
1.25015
1.25209
1.24381
1.25401
1.24901
1.24906
1.24567
1.24881
1.24958
1.24197
1.24255
1.24151
1.2431
1.2386
1.24684
1.25422
1.25022
1.24009
1.24601
1.25067
1.24979
1.24553
1.24796
1.24421
1.24277
1.24598
1.24938
1.24447
1.23941
1.23032
1.23735
1.25064
1.24598
1.2465
1.2434
1.24519
1.25231
1.2536
1.25662
1.24
1.25501
1.24733
1.24668
1.24119
1.24443
1.24552
1.2445
1.23904
1.24996
1.24502
1.24561
1.25577
1.25636
1.24732
1.24604
1.24342
1.24788
1.24784
1.25242
1.25163
1.2562
1.24992
1.25388
1.2525
1.25324
1.24575
1.25175
1.255
1.26116
1.25529
1.25865
1.2619
1.25734
1.25962
1.25914
1.25965
1.25518
1.25331
1.25365
1.25615
1.24963
1.26038
1.2545
1.24869
1.25164
1.25067
1.25581
1.25841
1.25071
1.24914
1.25788
1.26019
1.26535
1.25917
1.25793
1.26098
1.25877
1.26633
1.25971
1.25864
1.2652
1.25832
1.25829
1.26478
1.24713
1.26677
1.24806
1.25172
1.25779
1.26841
1.26204
1.26489
1.25695
1.2652
1.26229
1.26029
1.26162
1.25558
1.2612
1.26123
1.26682
1.26044
1.26299
1.26062
1.27137
1.27239
1.26269
1.26929
1.27568
1.26359
1.26568
1.26186
1.25451
1.2609
1.26653
1.25651
1.2631
1.26055
1.2527
1.25237
1.26008
1.26062
1.25167
1.24848
1.25497
1.24498
1.25643
1.25777
1.26207
1.25623
1.2644
1.27031
1.27592
1.26836
1.26254
1.25234
1.2468
1.25512
1.24955
1.26565
1.26448
1.26259
1.26723
1.25837
1.25598
1.2612
1.26107
1.25986
1.26454
1.26262
1.26755
1.25934
1.26895
1.25436
1.25762
1.25537
1.2537
1.25664
1.2486
1.25249
1.25393
1.24738
1.2603
1.26275
1.25884
1.25937
1.26524
1.26224
1.25224
1.25547
1.25618
1.25304
1.25529
1.25853
1.26017
1.25605
1.26145
1.24825
1.25708
1.25661
1.25186
1.25021
1.25837
1.25116
1.25982
1.2695
1.25465
1.25625
1.25692
1.25992
1.25848
1.25653
1.2514
1.24877
1.25066
1.24776
1.25528
1.256
1.26348
1.2559
1.26268
1.25834
1.25219
1.24753
1.2593
1.259
1.26568
1.25915
1.26099
1.26505
1.26357
1.26013
1.25451
1.25497
1.25415
1.25063
1.2439
1.2535
1.25478
1.24784
1.2407
1.24307
1.24635
1.24436
1.23898
1.24147
1.24269
1.24325
1.23979
1.24185
1.24475
1.2426
1.23997
1.24186
1.23309
1.23793
1.2408
1.2375
1.23928
1.24685
1.24582
1.24659
1.24988
1.26318
1.26934
1.25753
1.25874
1.24983
1.24366
1.25627
1.25477
1.24202
1.24579
1.24477
1.23942
1.253
1.24929
1.25077
1.24455
1.24862
1.24901
1.25032
1.24285
1.24458
1.24413
1.24598
1.23862
1.23977
1.2426
1.23358
1.24267
1.24208
1.24108
1.24065
1.24223
1.24182
1.24829
1.23915
1.24116
1.24393
1.25051
1.24051
1.24471
1.2388
1.24314
1.24835
1.23995
1.2403
1.23905
1.23759
1.23879
1.24435
1.24303
1.24649
1.24242
1.24141
1.24629
1.24511
1.24589
1.24804
1.2468
1.24709
1.24706
1.25066
1.24588
1.24445
1.23932
1.24295
1.24151
1.24162
1.23995
1.23719
1.24392
1.251
1.24884
1.24579
1.24844
1.24009
1.23802
1.24185
1.24645
1.24289
1.24556
1.23767
1.23726
1.24576
1.24157
1.23524
1.24361
1.24334
1.24174
1.24106
1.24473
1.24682
1.25393
1.25512
1.25557
1.25108
1.25403
1.25359
1.25778
1.2529
1.25662
1.24903
1.24588
1.24681
1.25474
1.25095
1.24743
1.25608
1.24782
1.25128
1.24328
1.24562
1.24923
1.25284
1.25194
1.25102
1.25372
1.25451
1.26114
1.25016
1.26004
1.26459
1.26075
1.26385
1.26286
1.26023
1.26453
1.25688
1.2629
1.25028
1.25549
1.24958
1.25547
1.26027
1.2503
1.25829
1.25968
1.26305
1.25592
1.25258
1.24803
1.25485
1.25809
1.25515
1.25334
1.26047
1.2593
1.24747
1.25856
1.25076
1.25309
1.26495
1.26194
1.26889
1.25978
1.25729
1.2645
1.25653
1.2633
1.26142
1.26362
1.26839
1.26298
1.25774
1.25401
1.25231
1.26113
1.26468
1.26614
1.26016
1.25165
1.259
1.26227
1.25912
1.25213
1.26099
1.2615
1.26214
1.25584
1.25347
1.24526
1.24974
1.2498
1.24843
1.26089
1.26144
1.25812
1.25509
1.24809
1.25777
1.26052
1.25431
1.26351
1.25266
1.25913
1.253
1.26016
1.25531
1.25576
1.26267
1.2634
1.25856
1.26262
1.26354
1.26144
1.25907
1.26278
1.26434
1.25987
1.25941
1.25435
1.26087
1.26121
1.25614
1.26018
1.25605
1.2635
1.26148
1.26363
1.26998
1.26974
1.26583
1.27065
1.26246
1.26807
1.26221
1.25425
1.25842
1.26076
1.27406
1.2634
1.2645
1.27375
1.26625
1.25745
1.26582
1.26415
1.26412
1.26522
1.26018
1.26829
1.25691
1.25586
1.25837
1.25481
1.25384
1.24218
1.25129
1.24915
1.24575
1.25547
1.25901
1.26257
1.2631
1.25818
1.25482
1.24778
1.26152
1.25647
1.25009
1.25155
1.26205
1.25473
1.25567
1.24972
1.25956
1.25424
1.2554
1.24995
1.24844
1.24897
1.2432
1.25385
1.24788
1.25351
1.25765
1.25826
1.25085
1.25263
1.23799
1.24922
1.24308
1.25009
1.25856
1.24609
1.25295
1.26645
1.25463
1.24669
1.2531
1.25683
1.25461
1.25414
1.246
1.25839
1.2518
1.25325
1.25357
1.25175
1.25067
1.25061
1.26049
1.24255
1.24824
1.2447
1.24138
1.24231
1.24649
1.24538
1.24333
1.25462
1.24439
1.24632
1.24421
1.24038
1.24631
1.24161
1.24316
1.25086
1.25109
1.24747
1.25276
1.25018
1.2529
1.2518
1.2491
1.25262
1.25436
1.25746
1.25365
1.2555
1.25464
1.24916
1.24739
1.25054
1.25629
1.24973
1.24917
1.25139
1.25738
1.25083
1.24699
1.25231
1.25928
1.24375
1.25337
1.24716
1.25679
1.25629
1.25125
1.24482
1.2501
1.24301
1.24384
1.2414
1.24597
1.24301
1.23598
1.24151
1.23519
1.23754
1.24494
1.23891
1.24504
1.2409
1.23646
1.2425
1.23663
1.23554
1.24369
1.25174
1.24852
1.24404
1.23897
1.24421
1.24912
1.24517
1.24951
1.23876
1.25403
1.24525
1.24862
1.24901
1.23716
1.24228
1.25025
1.24547
1.24182
1.24301
1.24833
1.25031
1.24868
1.25398
1.25269
1.25274
1.25123
1.25409
1.24761
1.25641
1.25476
1.24939
1.24496
1.24839
1.24876
1.23983
1.24927
1.24512
1.24928
1.24891
1.24704
1.24127
1.24667
1.24047
1.24471
1.24728
1.24838
1.23841
1.24344
1.23734
1.24566
1.24341
1.24461
1.25139
1.2497
1.24817
1.24486
1.24017
1.24275
1.24285
1.25368
1.24234
1.24083
1.24338
1.24401
1.24416
1.23965
1.25014
1.24888
1.23749
1.24226
1.25396
1.24163
1.24722
1.24617
1.24254
1.24781
1.24505
1.24099
1.24149
1.23348
1.25037
1.23588
1.24068
1.24255
1.24308
1.24394
1.24004
1.24773
1.24718
1.24603
1.24026
1.23739
1.23598
1.2371
1.23651
1.23692
1.24232
1.23915
1.24139
1.24355
1.24183
1.24756
1.24354
1.24287
1.24343
1.24664
1.24521
1.23378
1.24925
1.24547
1.2431
1.24985
1.25118
1.2492
1.24772
1.24846
1.24892
1.24729
1.24904
1.24472
1.246
1.25307
1.24356
1.2586
1.24128
1.25013
1.25444
1.24363
1.25598
1.25268
1.24915
1.24973
1.24961
1.24487
1.24329
1.24877
1.25237
1.25067
1.25368
1.25149
1.25107
1.24228
1.24303
1.24385
1.2409
1.23914
1.24223
1.24346
1.24441
1.25059
1.23875
1.24434
1.24055
1.24567
1.2357
1.2412
1.24051
1.2488
1.23981
1.24577
1.24295
1.23857
1.23529
1.24205
1.24298
1.24792
1.24457
1.24087
1.24645
1.24183
1.23926
1.23586
1.24084
1.24321
1.24288
1.2382
1.24851
1.23935
1.23897
1.24152
1.24745
1.24312
1.23637
1.24109
1.23589
1.23796
1.23596
1.24343
1.24369
1.23773
1.23675
1.23879
1.23698
1.23982
1.23403
1.23876
1.23587
1.24542
1.23961
1.24104
1.23937
1.239
1.23912
1.2369
1.23444
1.23758
1.24405
1.23528
1.23905
1.23692
1.23735
1.23295
1.2417
1.24309
1.24206
1.24612
1.24006
1.24695
1.24023
1.24407
1.24456
1.24013
1.23236
1.23902
1.23749
1.23348
1.24039
1.24201
1.24252
1.24004
1.24079
1.24296
1.23851
1.23634
1.24154
1.24015
1.23468
1.22782
1.23861
1.23872
1.23291
1.23936
1.22686
1.23275
1.23559
1.23469
1.23694
1.23108
1.2416
1.23979
1.23304
1.2376
1.24519
1.23661
1.24382
1.23702
1.23272
1.23038
1.22871
1.22958
1.23927
1.23526
1.22395
1.22868
1.23349
1.2251
1.23842
1.23113
1.22917
1.23639
1.23381
1.24053
1.24017
1.23679
1.24168
1.23699
1.24293
1.23527
1.23506
1.24106
1.23912
1.23897
1.23952
1.24476
1.23423
1.24759
1.24149
1.24268
1.2432
1.24614
1.2403
1.24106
1.23906
1.23863
1.24531
1.23495
1.23877
1.24128
1.24115
1.24542
1.23759
1.24879
1.23653
1.23811
1.23843
1.23813
1.23935
1.23865
1.24158
1.24372
1.23015
1.22989
1.23895
1.24015
1.24009
1.23829
1.25088
1.24552
1.23721
1.24397
1.24199
1.23959
1.24759
1.25097
1.23608
1.24034
1.24583
1.24047
1.25343
1.25439
1.24532
1.24923
1.23417
1.23546
1.23494
1.23774
1.23924
1.23442
1.24636
1.24336
1.24323
1.24569
1.24705
1.23771
1.24493
1.25096
1.24566
1.24602
1.24968
1.24163
1.24454
1.24163
1.23541
1.24346
1.2446
1.23921
1.25064
1.24254
1.25062
1.24267
1.24054
1.2454
1.24219
1.24944
1.23871
1.2415
1.24631
1.24153
1.24194
1.2471
1.23912
1.24336
1.24773
1.24985
1.25203
1.24654
1.23738
1.24622
1.23913
1.23621
1.23736
1.23716
1.23062
1.23724
1.23345
1.23733
1.23824
1.23549
1.23828
1.24627
1.23034
1.22881
1.23738
1.23078
1.2343
1.23652
1.23872
1.24185
1.24219
1.24863
1.24939
1.24181
1.23686
1.23852
1.2354
1.23625
1.24237
1.24395
1.24487
1.24067
1.24406
1.24211
1.23711
1.23846
1.24186
1.23296
1.23816
1.24228
1.24239
1.24292
1.24046
1.24172
1.23778
1.24474
1.24959
1.24627
1.25195
1.2501
1.24621
1.24595
1.24473
1.2385
1.24353
1.24071
1.24249
1.2431
1.25617
1.24875
1.24529
1.23924
1.25418
1.24507
1.24726
1.24241
1.23846
1.23003
1.23391
1.23813
1.23702
1.23658
1.24065
1.24279
1.2438
1.2451
1.24415
1.24314
1.23538
1.23773
1.23566
1.24596
1.23655
1.24379
1.24467
1.24826
1.24222
1.25017
1.25087
1.25317
1.25235
1.2596
1.2557
1.26349
1.25143
1.25565
1.25668
1.25917
1.25701
1.26656
1.25739
1.25062
1.24767
1.24646
1.249
1.24312
1.24496
1.2501
1.25026
1.2601
1.25275
1.24721
1.24888
1.25061
1.27103
1.26395
1.25605
1.24959
1.2605
1.26198
1.26085
1.26534
1.25029
1.24641
1.25559
1.24408
1.23736
1.24092
1.23993
1.24809
1.24856
1.24193
1.24475
1.25092
1.24349
1.24245
1.24497
1.24616
1.24393
1.24163
1.24315
1.2534
1.25007
1.25946
1.25974
1.26398
1.25313
1.2513
1.25504
1.25343
1.24753
1.24523
1.25003
1.2503
1.24528
1.23947
1.25012
1.24278
1.24224
1.23514
1.23933
1.23818
1.23733
1.24335
1.24051
1.23696
1.2422
1.24983
1.25586
1.24832
1.24353
1.24975
1.24521
1.24783
1.24867
1.24968
1.24309
1.24234
1.24864
1.24815
1.25504
1.24693
1.24534
1.25837
1.24908
1.24882
1.24779
1.25547
1.24653
1.2462
1.24864
1.25447
1.24833
1.24691
1.24835
1.25313
1.24326
1.25009
1.23972
1.25067
1.24102
1.24495
1.25515
1.24336
1.25058
1.25353
1.25409
1.25926
1.25084
1.25047
1.24837
1.25042
1.24853
1.24016
1.24601
1.24768
1.2526
1.24691
1.25283
1.24824
1.24894
1.25046
1.25153
1.25786
1.23963
1.25052
1.24404
1.25325
1.24931
1.24106
1.24263
1.254
1.25355
1.25322
1.26382
1.26312
1.25359
1.25855
1.24866
1.26012
1.25669
1.26141
1.26399
1.26046
1.25184
1.25671
1.26099
1.25589
1.26148
1.26345
1.25762
1.25015
1.25428
1.25088
1.24856
1.2533
1.25684
1.25362
1.25765
1.25357
1.25036
1.25078
1.25444
1.2597
1.26199
1.2551
1.24968
1.24946
1.255
1.25901
1.25483
1.26164
1.24987
1.24668
1.24931
1.257
1.25841
1.25394
1.24636
1.25554
1.26072
1.25526
1.24811
1.2475
1.25319
1.2552
1.25494
1.24486
1.2472
1.25212
1.24807
1.25543
1.24844
1.25417
1.25885
1.25096
1.24424
1.24284
1.24552
1.24733
1.25016
1.25461
1.25052
1.24648
1.25461
1.25232
1.25594
1.25263
1.24433
1.25269
1.24662
1.2517
1.24418
1.24999
1.2498
1.24612
1.24817
1.24637
1.24005
1.24601
1.24736
1.24609
1.23616
1.23264
1.24095
1.24383
1.24302
1.24444
1.23362
1.23739
1.24266
1.23488
1.24154
1.24003
1.23604
1.24605
1.24347
1.23722
1.23196
1.23847
1.23972
1.2374
1.2374
1.23956
1.23961
1.2417
1.24491
1.24525
1.25257
1.24527
1.25018
1.24669
1.2386
1.24034
1.25146
1.25244
1.24655
1.25398
1.25552
1.25032
1.25226
1.25227
1.25149
1.2538
1.2467
1.24472
1.25877
1.25766
1.2506
1.2609
1.25199
1.25325
1.25183
1.24889
1.2535
1.25145
1.25639
1.255
1.25821
1.25172
1.25943
1.25008
1.24737
1.24925
1.24892
1.25709
1.2602
1.25846
1.25177
1.24768
1.25469
1.25409
1.25227
1.25984
1.24778
1.26016
1.26077
1.26079
1.25654
1.25737
1.26149
1.25384
1.25545
1.24897
1.25882
1.25521
1.26357
1.25739
1.25575
1.25665
1.25392
1.24955
1.24887
1.24802
1.24515
1.25427
1.26067
1.24386
1.25526
1.25306
1.2527
1.25633
1.25886
1.24768
1.25283
1.25181
1.25387
1.25286
1.25469
1.25475
1.25561
1.25503
1.25875
1.25171
1.24941
1.26152
1.25052
1.24435
1.24658
1.24854
1.24908
1.25103
1.25073
1.24756
1.24195
1.24539
1.24446
1.24529
1.24898
1.25537
1.24845
1.24764
1.23962
1.24061
1.2504
1.25516
1.2532
1.25957
1.24968
1.24264
1.24582
1.24682
1.24624
1.2479
1.25943
1.25715
1.24816
1.25612
1.26422
1.25612
1.25042
1.24876
1.25401
1.24745
1.25976
1.26182
1.24651
1.25714
1.244
1.25775
1.254
1.25339
1.25554
1.2523
1.25106
1.23945
1.24351
1.23597
1.25026
1.24941
1.24587
1.24507
1.24946
1.2427
1.24282
1.2549
1.2468
1.2535
1.25024
1.25053
1.24754
1.24548
1.24705
1.24402
1.23707
1.24514
1.2501
1.25192
1.2476
1.25634
1.26325
1.25734
1.25112
1.24872
1.24703
1.24384
1.24382
1.23853
1.2454
1.24225
1.23963
1.23898
1.24584
1.24604
1.24299
1.24682
1.24326
1.2531
1.23706
1.2438
1.24493
1.24735
1.25101
1.24725
1.25708
1.2511
1.24487
1.24604
1.24458
1.24297
1.24033
1.24452
1.24488
1.24589
1.25637
1.25885
1.25883
1.25426
1.25782
1.25034
1.25331
1.24617
1.24971
1.23846
1.24411
1.24405
1.25049
1.25235
1.25027
1.24862
1.23582
1.24719
1.24788
1.24468
1.24859
1.24902
1.24498
1.24541
1.24623
1.2447
1.25327
1.2484
1.24063
1.24474
1.24878
1.24148
1.24669
1.26021
1.24947
1.26089
1.25543
1.25772
1.25019
1.25771
1.25166
1.24406
1.24709
1.25299
1.24788
1.25115
1.25056
1.25781
1.25383
1.25651
1.25871
1.26137
1.25576
1.26185
1.2533
1.25686
1.24502
1.25898
1.2565
1.25037
1.24908
1.25122
1.25504
1.25119
1.24708
1.25034
1.25611
1.24956
1.24253
1.24365
1.24448
1.23937
1.24171
1.24607
1.2447
1.24976
1.23972
1.24503
1.24741
1.2498
1.2525
1.24439
1.25396
1.24945
1.24657
1.25312
1.24421
1.24939
1.2423
1.24295
1.25067
1.24518
1.24407
1.24598
1.24556
1.23723
1.24479
1.24366
1.2449
1.24551
1.25014
1.25228
1.25441
1.24799
1.24883
1.24455
1.24999
1.24566
1.25055
1.24671
1.24865
1.2444
1.24469
1.24311
1.24372
1.24986
1.24651
1.24798
1.25064
1.2454
1.24394
1.2429
1.24592
1.24074
1.25051
1.2457
1.25293
1.25096
1.24048
1.24721
1.24222
1.24927
1.23595
1.24295
1.24326
1.24509
1.23911
1.246
1.24784
1.23922
1.23661
1.23815
1.23596
1.23953
1.24488
1.2404
1.24505
1.23845
1.24341
1.23196
1.23742
1.2308
1.23342
1.2354
1.23387
1.24301
1.24304
1.24189
1.24177
1.23835
1.23584
1.24477
1.24637
1.24443
1.2357
1.24048
1.24148
1.2411
1.25164
1.24563
1.24452
1.24857
1.24673
1.23709
1.24359
1.23601
1.23777
1.24256
1.24259
1.24657
1.24544
1.24694
1.24662
1.24528
1.24469
1.25424
1.25431
1.25188
1.2586
1.25189
1.24295
1.24312
1.24631
1.24616
1.25298
1.25348
1.2466
1.25514
1.25487
1.24599
1.25034
1.24428
1.2394
1.24695
1.24619
1.25
1.25214
1.2533
1.25071
1.25344
1.25683
1.25389
1.24917
1.25577
1.24773
1.25971
1.2426
1.24755
1.26012
1.25355
1.24981
1.25563
1.25006
1.25563
1.25339
1.25104
1.24396
1.24534
1.25193
1.25657
1.25177
1.25278
1.25038
1.24605
1.24934
1.24702
1.24173
1.2444
1.24125
1.23056
1.23728
1.23827
1.23516
1.2393
1.2441
1.23818
1.2409
1.2338
1.24173
1.23635
1.23535
1.22436
1.23485
1.24425
1.24638
1.24551
1.25166
1.25561
1.25495
1.25469
1.25126
1.25009
1.24258
1.24857
1.24498
1.24703
1.25268
1.24191
1.24925
1.24194
1.2527
1.24614
1.25182
1.24716
1.2445
1.25283
1.24923
1.25517
1.25695
1.25748
1.25858
1.24781
1.24753
1.25231
1.24884
1.25613
1.25513
1.2519
1.25339
1.25077
1.25339
1.24947
1.245
1.24504
1.2549
1.2491
1.24994
1.24173
1.24462
1.24855
1.2414
1.253
1.24922
1.25049
1.24954
1.25319
1.25366
1.25436
1.24351
1.24272
1.24872
1.24669
1.24483
1.25117
1.24899
1.25368
1.25704
1.2533
1.25283
1.25083
1.2469
1.24576
1.24765
1.25333
1.24479
1.24123
1.24485
1.24185
1.25388
1.24198
1.24537
1.23974
1.24284
1.2413
1.24382
1.25213
1.25287
1.253
1.24864
1.25441
1.25526
1.25746
1.24836
1.25023
1.25534
1.24811
1.25185
1.25417
1.2469
1.25268
1.24793
1.2479
1.24382
1.25898
1.25142
1.24837
1.25678
1.25451
1.24858
1.26129
1.26507
1.25491
1.25663
1.25695
1.25705
1.25609
1.26054
1.25337
1.25744
1.25406
1.2531
1.25226
1.24883
1.25343
1.26047
1.2593
1.25911
1.26135
1.26018
1.25922
1.25185
1.25234
1.24918
1.24213
1.23991
1.24335
1.24829
1.24772
1.25115
1.25039
1.24762
1.25052
1.24064
1.25157
1.25457
1.2531
1.25151
1.25381
1.24625
1.24773
1.25484
1.25725
1.25508
1.26072
1.24998
1.24763
1.24955
1.24929
1.25752
1.24791
1.25279
1.24919
1.24551
1.23603
1.24148
1.24074
1.25038
1.24926
1.25466
1.25323
1.25205
1.25601
1.24979
1.24713
1.25003
1.24825
1.24492
1.25238
1.24589
1.24381
1.24122
1.2478
1.24451
1.24804
1.24719
1.25503
1.24897
1.25319
1.2532
1.24611
1.25165
1.24913
1.2488
1.24835
1.24791
1.24794
1.24422
1.24959
1.24597
1.24284
1.24421
1.24958
1.25043
1.24962
1.23872
1.24341
1.24815
1.24591
1.25428
1.26408
1.25806
1.25597
1.26035
1.241
1.24383
1.25166
1.24729
1.25485
1.24718
1.25664
1.25235
1.24487
1.24264
1.24531
1.24745
1.24768
1.25266
1.24973
1.25106
1.24529
1.25073
1.25199
1.25488
1.2445
1.24377
1.24536
1.24339
1.24753
1.24858
1.23428
1.24604
1.24017
1.2363
1.24341
1.2477
1.24788
1.24403
1.2509
1.25051
1.25183
1.25454
1.25205
1.25137
1.2474
1.25304
1.2519
1.25953
1.2534
1.25498
1.25132
1.25059
1.25424
1.25806
1.25526
1.24904
1.25135
1.24903
1.24786
1.24688
1.24576
1.25497
1.24903
1.25654
1.24531
1.25027
1.2455
1.24979
1.24983
1.24708
1.25008
1.24907
1.25151
1.2473
1.25305
1.24363
1.25214
1.24486
1.2507
1.24422
1.24702
1.24814
1.25091
1.24741
1.24787
1.24683
1.24716
1.24558
1.25201
1.24681
1.2524
1.25264
1.24945
1.24238
1.25037
1.2499
1.25464
1.25563
1.25268
1.25439
1.24758
1.24485
1.24241
1.24693
1.24179
1.24275
1.23889
1.23863
1.23708
1.2354
1.23506
1.24605
1.23934
1.24721
1.24576
1.23732
1.24435
1.25415
1.24744
1.24462
1.24089
1.24272
1.24598
1.23891
1.24406
1.2373
1.24159
1.23828
1.2402
1.24594
1.24937
1.25104
1.24504
1.24888
1.23836
1.24578
1.24962
1.25222
1.25841
1.24724
1.25254
1.24827
1.25244
1.25281
1.25519
1.24541
1.24828
1.24481
1.25725
1.25308
1.25969
1.24975
1.25786
1.26631
1.26131
1.26207
1.24809
1.24795
1.2547
1.25252
1.25119
1.2528
1.25715
1.25134
1.24973
1.24838
1.25125
1.25544
1.25815
1.25518
1.25163
1.24496
1.25168
1.25824
1.25271
1.24974
1.24759
1.24769
1.24294
1.24077
1.26434
1.26408
1.26646
1.25851
1.25397
1.25408
1.25404
1.24717
1.25105
1.24698
1.25101
1.24509
1.24058
1.24017
1.23995
1.24762
1.24719
1.2425
1.24279
1.24537
1.24332
1.23772
1.24342
1.24336
1.23783
1.24228
1.24877
1.23967
1.24247
1.2484
1.25313
1.24969
1.25027
1.25341
1.24923
1.24605
1.25126
1.25327
1.25506
1.24956
1.2562
1.25954
1.24964
1.24516
1.25167
1.24667
1.25259
1.24664
1.24632
1.25435
1.25312
1.2516
1.25734
1.24535
1.24659
1.25248
1.24172
1.24432
1.23467
1.23918
1.2375
1.2396
1.2407
1.24646
1.24204
1.24477
1.24818
1.24894
1.24829
1.25794
1.25529
1.26076
1.25
1.24665
1.24771
1.25354
1.2477
1.24858
1.24515
1.24635
1.23993
1.24091
1.25099
1.26439
1.23905
1.24025
1.24388
1.24299
1.2413
1.24614
1.2388
1.23903
1.23976
1.23673
1.24217
1.2468
1.2442
1.23703
1.23633
1.23796
1.2353
1.24847
1.24955
1.24581
1.24106
1.25105
1.24722
1.25279
1.25519
1.25111
1.24497
1.25177
1.25244
1.24491
1.24822
1.24531
1.24222
1.23789
1.23885
1.24004
1.24928
1.23855
1.2425
1.25332
1.25262
1.24748
1.24526
1.25513
1.24511
1.24686
1.24295
1.24609
1.24115
1.25476
1.24988
1.24749
1.24236
1.24743
1.24553
1.24734
1.24323
1.24807
1.24932
1.24696
1.23402
1.24256
1.23753
1.24091
1.24501
1.2444
1.24803
1.25085
1.25239
1.24913
1.24954
1.24617
1.2473
1.25529
1.25498
1.25531
1.25486
1.25374
1.25468
1.25123
1.25032
1.25163
1.24896
1.24963
1.24066
1.24895
1.24614
1.25082
1.255
1.25153
1.24605
1.25642
1.24408
1.26082
1.2511
1.25281
1.25087
1.25781
1.26114
1.25948
1.259
1.25337
1.2547
1.25437
1.25665
1.2517
1.25209
1.259
1.25043
1.25733
1.25694
1.25299
1.25877
1.25628
1.25452
1.26032
1.25059
1.2415
1.24605
1.25188
1.24755
1.25367
1.25173
1.25207
1.2486
1.25738
1.25923
1.25528
1.26635
1.26047
1.26046
1.25249
1.25713
1.25624
1.25734
1.24783
1.25053
1.24832
1.24742
1.24561
1.2425
1.25267
1.24632
1.24919
1.24609
1.24668
1.24038
1.24449
1.24333
1.25222
1.24475
1.2515
1.24837
1.2466
1.24889
1.24658
1.24755
1.24637
1.25032
1.25428
1.24611
1.25578
1.25736
1.25409
1.25731
1.25305
1.25075
1.24575
1.24635
1.24392
1.24778
1.25596
1.25746
1.25987
1.2541
1.24999
1.24374
1.2458
1.24867
1.25809
1.26232
1.25257
1.26213
1.26225
1.25037
1.25609
1.25065
1.25003
1.25245
1.2494
1.23993
1.23628
1.24292
1.2446
1.24274
1.25063
1.24775
1.24681
1.2381
1.24126
1.25079
1.24462
1.24759
1.24656
1.24572
1.2505
1.24988
1.24744
1.25173
1.24626
1.24461
1.2346
1.24687
1.24391
1.24651
1.24139
1.24519
1.24571
1.24321
1.24456
1.24177
1.24231
1.24143
1.24813
1.25585
1.24929
1.25243
1.25886
1.24979
1.24444
1.24115
1.23673
1.24069
1.24798
1.24906
1.24275
1.23881
1.24101
1.2382
1.24168
1.24014
1.24405
1.249
1.25286
1.24342
1.25473
1.2495
1.24375
1.246
1.24008
1.24096
1.24447
1.24447
1.25367
1.24419
1.24125
1.2454
1.23663
1.24605
1.24588
1.244
1.24245
1.24417
1.2439
1.2503
1.24102
1.2473
1.24657
1.24446
1.24005
1.24001
1.2437
1.2418
1.24675
1.25077
1.2481
1.25356
1.23995
1.24133
1.24011
1.25747
1.25111
1.24996
1.25206
1.2534
1.25294
1.24685
1.24937
1.25243
1.25295
1.2478
1.25766
1.25601
1.25756
1.25728
1.26818
1.26363
1.26196
1.26744
1.26079
1.25621
1.25476
1.25382
1.24176
1.24712
1.25041
1.25179
1.25189
1.25344
1.25153
1.25436
1.25333
1.24638
1.25558
1.25626
1.25708
1.24779
1.25495
1.25909
1.25104
1.25418
1.2534
1.26739
1.2575
1.25689
1.2598
1.26659
1.25207
1.25387
1.25191
1.2513
1.25844
1.25503
1.25346
1.25349
1.25205
1.25028
1.248
1.25582
1.24564
1.2518
1.2463
1.24064
1.25253
1.25325
1.24584
1.24899
1.24876
1.24767
1.25535
1.252
1.25197
1.24976
1.25267
1.25578
1.25403
1.24955
1.24798
1.25095
1.23661
1.25353
1.24945
1.24827
1.24079
1.24883
1.24924
1.24956
1.25824
1.25065
1.24806
1.25032
1.2501
1.25477
1.25069
1.24891
1.25472
1.24992
1.24594
1.24864
1.24803
1.2515
1.24936
1.25064
1.24384
1.24862
1.24973
1.25163
1.24735
1.24827
1.25027
1.25595
1.24855
1.25699
1.25841
1.25902
1.25313
1.2541
1.25426
1.25611
1.26031
1.26171
1.25514
1.25157
1.24805
1.24828
1.253
1.25152
1.24317
1.25148
1.25316
1.2496
1.2519
1.24302
1.25292
1.25344
1.24909
1.26109
1.25224
1.24834
1.25139
1.25185
1.2577
1.25171
1.25846
1.25336
1.25487
1.25601
1.25879
1.25406
1.25335
1.26089
1.25697
1.25649
1.26174
1.26288
1.26646
1.26411
1.25542
1.2674
1.2556
1.25403
1.25328
1.25386
1.2547
1.25588
1.25446
1.25616
1.26048
1.2553
1.26118
1.25944
1.26099
1.24849
1.25259
1.25819
1.26285
1.25296
1.25147
1.24859
1.25425
1.25151
1.24854
1.24894
1.2523
1.24747
1.25454
1.25368
1.25037
1.25655
1.25423
1.25039
1.24954
1.25342
1.25763
1.26671
1.25659
1.26535
1.26222
1.25726
1.26088
1.25436
1.25442
1.25912
1.25927
1.25322
1.25009
1.24568
1.2483
1.24517
1.24695
1.24403
1.25137
1.25188
1.24775
1.25071
1.24507
1.2505
1.24279
1.23836
1.25202
1.25566
1.25195
1.2461
1.24618
1.24844
1.24695
1.24952
1.24246
1.24478
1.25567
1.25718
1.25749
1.25549
1.25729
1.25424
1.24825
1.24975
1.2542
1.24969
1.25649
1.25566
1.25693
1.25932
1.25013
1.25443
1.25626
1.24489
1.24818
1.24857
1.24292
1.24374
1.24433
1.2595
1.24887
1.25548
1.24709
1.24871
1.25004
1.24833
1.25579
1.25439
1.25121
1.24619
1.25202
1.25268
1.25153
1.24267
1.24654
1.24619
1.24336
1.24947
1.24807
1.25162
1.24968
1.24182
1.24868
1.25103
1.24479
1.24799
1.24711
1.25731
1.24975
1.25744
1.25004
1.25341
1.2646
1.26093
1.26085
1.25895
1.25379
1.2488
1.2544
1.25436
1.25903
1.2567
1.25135
1.24853
1.24548
1.2545
1.2477
1.2479
1.25324
1.24711
1.24434
1.23844
1.24431
1.25103
1.24876
1.25352
1.24646
1.2458
1.2488
1.2496
1.25381
1.25627
1.24181
1.24841
1.24607
1.24769
1.25081
1.25085
1.252
1.25422
1.24636
1.24821
1.25116
1.24866
1.25171
1.25215
1.25108
1.25418
1.25088
1.24125
1.25441
1.24444
1.25302
1.261
1.25459
1.26062
1.24697
1.24769
1.25039
1.24911
1.24813
1.24934
1.24884
1.24381
1.24264
1.24713
1.25187
1.24873
1.24871
1.24816
1.24943
1.25004
1.25293
1.24007
1.24148
1.25059
1.24927
1.24983
1.24704
1.24793
1.24468
1.24028
1.24969
1.24762
1.25361
1.2553
1.25389
1.25458
1.25063
1.25537
1.24003
1.24744
1.24753
1.25712
1.25611
1.24743
1.25242
1.24844
1.2487
1.24923
1.25301
1.25829
1.25203
1.2532
1.25098
1.25834
1.25314
1.25328
1.25802
1.25926
1.26055
1.26033
1.25633
1.26096
1.25151
1.24647
1.24746
1.25173
1.25228
1.24809
1.25421
1.25152
1.25489
1.24705
1.25047
1.25391
1.25337
1.24688
1.2502
1.24649
1.25397
1.24972
1.23995
1.24459
1.24671
1.2492
1.24904
1.24817
1.25081
1.24527
1.24595
1.25091
1.25266
1.24733
1.25329
1.24781
1.23551
1.23726
1.24036
1.24207
1.23779
1.23952
1.24532
1.24754
1.23901
1.23981
1.24274
1.24763
1.24743
1.24388
1.24942
1.2567
1.25201
1.25022
1.24768
1.2473
1.2383
1.25187
1.24979
1.25014
1.24689
1.25065
1.24096
1.23307
1.24623
1.24694
1.24715
1.23831
1.24599
1.24921
1.24654
1.24133
1.24331
1.24617
1.2435
1.24507
1.24171
1.24404
1.24207
1.24472
1.24474
1.24297
1.24571
1.24234
1.24768
1.24237
1.24582
1.24704
1.23676
1.24503
1.24628
1.24263
1.24427
1.24565
1.24519
1.24488
1.25521
1.24462
1.2505
1.24457
1.23802
1.24449
1.24309
1.23967
1.24206
1.23631
1.24368
1.24069
1.24216
1.23773
1.23848
1.24565
1.24678
1.24753
1.24152
1.25003
1.24799
1.24618
1.2465
1.241
1.24114
1.24309
1.24357
1.24172
1.24406
1.24207
1.2464
1.25195
1.24082
1.2449
1.24497
1.24407
1.24232
1.24598
1.24549
1.2367
1.24215
1.2377
1.24596
1.24253
1.241
1.24195
1.24089
1.24187
1.24018
1.23964
1.24027
1.23008
1.2364
1.23822
1.23261
1.23247
1.23709
1.2407
1.2391
1.23985
1.23469
1.22305
1.23824
1.2337
1.23863
1.24204
1.24218
1.24247
1.23666
1.23769
1.24047
1.23678
1.24279
1.23826
1.23603
1.22908
1.23511
1.23108
1.22724
1.23214
1.2377
1.23912
1.24286
1.24558
1.24566
1.23511
1.23904
1.25146
1.2344
1.24513
1.24354
1.24717
1.24582
1.25043
1.25128
1.25301
1.2473
1.245
1.24506
1.24205
1.23286
1.23706
1.23071
1.24018
1.22949
1.23306
1.22931
1.23557
1.23551
1.23075
1.22754
1.23218
1.23428
1.23653
1.23033
1.2415
1.24055
1.24278
1.24321
1.2403
1.23977
1.24526
1.24046
1.24607
1.24264
1.23909
1.23688
1.24042
1.23945
1.24387
1.23671
1.23344
1.23567
1.23554
1.23365
1.24073
1.24116
1.23089
1.25
1.2368
1.23811
1.23843
1.24116
1.24065
1.23806
1.23686
1.23137
1.23833
1.23732
1.23919
1.2387
1.23887
1.24079
1.23913
1.23517
1.24142
1.23753
1.24245
1.23405
1.22881
1.24161
1.23366
1.2288
1.23309
1.23549
1.22897
1.23635
1.23168
1.24557
1.23494
1.23319
1.22921
1.23242
1.23649
1.23505
1.24298
1.24319
1.24405
1.24768
1.24135
1.24044
1.24508
1.24432
1.24645
1.24127
1.24414
1.25185
1.25303
1.24398
1.24187
1.24651
1.24244
1.24166
1.24562
1.25003
1.24708
1.25922
1.24894
1.24654
1.2404
1.24534
1.24758
1.23876
1.24
1.25059
1.24166
1.23924
1.24426
1.23417
1.24259
1.23732
1.23572
1.2373
1.2369
1.24851
1.24554
1.24889
1.2485
1.24053
1.24034
1.24627
1.24712
1.2395
1.24542
1.24864
1.24628
1.2466
1.2464
1.24543
1.25114
1.24321
1.24976
1.24662
1.24497
1.24719
1.24321
1.2424
1.25131
1.24083
1.24102
1.24698
1.24187
1.25025
1.23819
1.23858
1.24495
1.2439
1.24955
1.24471
1.237
1.24792
1.24408
1.23912
1.24103
1.2386
1.23719
1.23358
1.23697
1.23414
1.24433
1.24629
1.24601
1.25445
1.24812
1.24802
1.24438
1.25057
1.24288
1.24546
1.24363
1.24502
1.24782
1.25435
1.25339
1.24751
1.24987
1.24089
1.23888
1.24234
1.24077
1.23186
1.23662
1.2356
1.23323
1.23528
1.23605
1.23545
1.23816
1.24032
1.23316
1.24124
1.23717
1.24041
1.24582
1.23599
1.24422
1.23858
1.23752
1.25304
1.24195
1.23903
1.23849
1.22984
1.22981
1.24243
1.23581
1.23313
1.23361
1.23995
1.24169
1.23398
1.23063
1.23275
1.24048
1.23751
1.23282
1.23316
1.23851
1.23501
1.24025
1.24114
1.23132
1.23553
1.23976
1.23328
1.23484
1.2338
1.23694
1.22924
1.23225
1.23503
1.23452
1.23089
1.23568
1.23123
1.23762
1.2452
1.24815
1.24478
1.23646
1.23852
1.23907
1.23093
1.24113
1.23885
1.24142
1.24274
1.23315
1.23345
1.23606
1.23406
1.22999
1.23632
1.23562
1.23239
1.23812
1.24252
1.2335
1.23382
1.23454
1.23435
1.2367
1.23398
1.23742
1.23238
1.23677
1.23501
1.22952
1.23165
1.2357
1.24735
1.23982
1.23571
1.23241
1.24241
1.23038
1.23365
1.24083
1.23704
1.24016
1.22942
1.23144
1.2357
1.22764
1.23789
1.2369
1.23455
1.23072
1.23535
1.23397
1.23909
1.2409
1.2469
1.24719
1.23868
1.24316
1.23859
1.23824
1.24151
1.23443
1.23049
1.23378
1.23093
1.22739
1.23274
1.22942
1.22649
1.23638
1.242
1.23358
1.24143
1.24912
1.23755
1.24682
1.23667
1.23245
1.22847
1.23628
1.23919
1.23709
1.24177
1.23489
1.22725
1.23182
1.23843
1.24018
1.23523
1.24604
1.23848
1.23305
1.2379
1.23894
1.23638
1.23264
1.23796
1.23277
1.23431
1.23536
1.24063
1.24083
1.24363
1.23881
1.24029
1.2382
1.24477
1.24609
1.23138
1.23632
1.24439
1.24531
1.24241
1.23798
1.2326
1.23016
1.22748
1.23052
1.23119
1.22621
1.23492
1.23132
1.23421
1.23596
1.23414
1.22988
1.23443
1.23601
1.2333
1.23967
1.22179
1.23018
1.22906
1.22942
1.22738
1.22738
1.22956
1.22617
1.23827
1.23055
1.23359
1.2274
1.23597
1.23419
1.23249
1.22999
1.23461
1.23555
1.23866
1.23416
1.2383
1.23337
1.23343
1.23286
1.22951
1.2386
1.23401
1.22866
1.23666
1.23373
1.23423
1.24388
1.23737
1.23284
1.22731
1.23146
1.23382
1.24271
1.24041
1.23893
1.23742
1.23441
1.23977
1.23469
1.2358
1.24839
1.24538
1.24543
1.23385
1.23842
1.23571
1.23827
1.23082
1.23543
1.22923
1.24184
1.23653
1.23461
1.23647
1.23379
1.22627
1.22704
1.23699
1.21901
1.22827
1.23637
1.22969
1.23277
1.22579
1.23436
1.23121
1.23021
1.2347
1.23384
1.23051
1.22475
1.23051
1.22781
1.22508
1.23651
1.2339
1.23828
1.22887
1.23668
1.23555
1.23373
1.23008
1.23192
1.23511
1.22892
1.2294
1.22357
1.23066
1.22452
1.22444
1.22548
1.22777
1.22312
1.22554
1.22986
1.22427
1.22547
1.22203
1.22543
1.22833
1.23373
1.23434
1.2383
1.2366
1.23098
1.22592
1.22381
1.236
1.22341
1.22403
1.22044
1.2288
1.23248
1.23232
1.2277
1.22457
1.23368
1.23506
1.24347
1.24469
1.23667
1.23559
1.2331
1.24547
1.23931
1.2355
1.23902
1.23692
1.23799
1.24471
1.24811
1.24105
1.24209
1.2345
1.24183
1.24218
1.2412
1.2434
1.24299
1.24698
1.2415
1.23916
1.23816
1.23507
1.23938
1.23602
1.23699
1.24355
1.23625
1.24101
1.24882
1.23619
1.24657
1.24098
1.23832
1.23812
1.24394
1.24534
1.23494
1.23547
1.23605
1.23657
1.2484
1.24461
1.24744
1.24337
1.24358
1.23683
1.25059
1.24844
1.24612
1.23688
1.23561
1.23764
1.23612
1.24281
1.24002
1.24135
1.23597
1.23536
1.24686
1.24538
1.24298
1.24272
1.24196
1.23937
1.2446
1.23562
1.23309
1.24086
1.23721
1.23922
1.23968
1.23858
1.2492
1.25278
1.24303
1.24291
1.24962
1.24546
1.23528
1.24339
1.25168
1.23936
1.23529
1.24317
1.23683
1.23609
1.23872
1.24496
1.24087
1.24549
1.23932
1.25175
1.24147
1.24872
1.24581
1.25723
1.24575
1.24865
1.24728
1.25322
1.24699
1.25109
1.24094
1.24836
1.24696
1.25108
1.24432
1.24207
1.24205
1.24292
1.23851
1.23693
1.24263
1.23541
1.23415
1.24174
1.24678
1.23612
1.23471
1.2345
1.23303
1.23941
1.24024
1.25192
1.24214
1.25119
1.25489
1.25431
1.24648
1.24945
1.25346
1.25297
1.24865
1.24935
1.25628
1.25228
1.24372
1.24695
1.25113
1.25733
1.24904
1.25518
1.24802
1.2535
1.25611
1.25418
1.25717
1.25825
1.26009
1.25197
1.25005
1.24722
1.25092
1.24346
1.25047
1.25204
1.25731
1.24793
1.25216
1.24995
1.25247
1.24915
1.24882
1.24508
1.24926
1.24327
1.24283
1.26032
1.25783
1.2541
1.25298
1.25618
1.25576
1.2591
1.25968
1.2542
1.2469
1.25251
1.24844
1.24514
1.24246
1.24942
1.25661
1.25931
1.2554
1.25563
1.25835
1.26484
1.25987
1.25426
1.25591
1.2612
1.25435
1.25162
1.25853
1.24767
1.24997
1.25439
1.25608
1.256
1.25864
1.26587
1.26401
1.25389
1.26145
1.26063
1.25064
1.25225
1.25395
1.26134
1.25495
1.26156
1.2585
1.26058
1.26906
1.25774
1.26391
1.26267
1.26343
1.2605
1.26131
1.26183
1.26309
1.25667
1.26093
1.25698
1.26281
1.25761
1.26127
1.26255
1.25818
1.25859
1.25062
1.25453
1.25071
1.25643
1.25035
1.24801
1.24313
1.24995
1.25586
1.2575
1.26491
1.25617
1.25756
1.25274
1.25502
1.2564
1.25443
1.25469
1.25494
1.24937
1.25206
1.24976
1.25134
1.25964
1.26198
1.25493
1.25316
1.24551
1.24948
1.24776
1.25665
1.25008
1.25095
1.25639
1.25372
1.25312
1.25365
1.25493
1.25725
1.24883
1.24263
1.24421
1.25454
1.24108
1.25184
1.25141
1.24931
1.25291
1.24907
1.25148
1.24702
1.25088
1.2501
1.25163
1.24626
1.24598
1.24947
1.25769
1.26151
1.25239
1.25717
1.25225
1.25116
1.25491
1.25239
1.2608
1.25558
1.24948
1.23949
1.24713
1.24622
1.24909
1.2485
1.24701
1.24077
1.23748
1.24115
1.24003
1.24138
1.24023
1.24548
1.24228
1.24063
1.24966
1.252
1.25016
1.25558
1.24783
1.25828
1.25392
1.25325
1.25249
1.25621
1.25767
1.25678
1.24997
1.25376
1.25411
1.24839
1.25014
1.25084
1.24821
1.24637
1.24887
1.24418
1.25613
1.24638
1.25227
1.26789
1.25265
1.24445
1.24714
1.25396
1.25674
1.25244
1.25505
1.24485
1.24521
1.24214
1.24669
1.25728
1.24176
1.25319
1.25598
1.25455
1.2604
1.25782
1.25527
1.25608
1.25393
1.25099
1.23955
1.24883
1.24819
1.25135
1.24642
1.25405
1.2518
1.24882
1.24366
1.25284
1.25446
1.24919
1.24921
1.25517
1.24999
1.25458
1.25333
1.25611
1.24754
1.25352
1.24829
1.25555
1.25572
1.25987
1.24956
1.25338
1.25563
1.2544
1.25401
1.24533
1.25571
1.2545
1.25757
1.2548
1.25261
1.25392
1.25282
1.24871
1.24505
1.24624
1.23561
1.24211
1.24572
1.25002
1.24376
1.25288
1.25133
1.25393
1.25549
1.24931
1.25384
1.25624
1.25591
1.24912
1.24721
1.25992
1.25363
1.2496
1.24606
1.25597
1.2487
1.24926
1.24118
1.24278
1.23872
1.24095
1.23858
1.23345
1.24265
1.23995
1.24278
1.25153
1.24421
1.23619
1.23103
1.23913
1.23669
1.23602
1.23379
1.24799
1.24316
1.25176
1.23551
1.23761
1.23825
1.24576
1.235
1.24724
1.23551
1.24406
1.23736
1.23406
1.23536
1.23791
1.24274
1.23792
1.24502
1.23185
1.24102
1.23713
1.23654
1.24811
1.23853
1.24203
1.24846
1.24287
1.23526
1.23916
1.24254
1.23663
1.23943
1.23695
1.2406
1.23449
1.2364
1.24171
1.23389
1.23266
1.24171
1.24143
1.24603
1.2373
1.24363
1.24486
1.24553
1.24334
1.23581
1.23665
1.24147
1.23827
1.23326
1.23388
1.23738
1.24257
1.24238
1.24225
1.24277
1.24642
1.24262
1.24219
1.24174
1.23719
1.24091
1.2444
1.24724
1.2487
1.24619
1.24695
1.24005
1.24345
1.24689
1.24024
1.24348
1.24442
1.2382
1.24248
1.24179
1.23031
1.24088
1.23909
1.2388
1.24645
1.24707
1.24273
1.24622
1.2449
1.23322
1.2418
1.2452
1.24476
1.2505
1.24502
1.2371
1.24689
1.24216
1.24095
1.23901
1.24217
1.23716
1.24368
1.2415
1.24153
1.24133
1.24373
1.23793
1.23099
1.24091
1.24436
1.24386
1.24573
1.24185
1.24886
1.2457
1.2401
1.24514
1.24981
1.24013
1.23901
1.24834
1.25352
1.25299
1.26121
1.25744
1.25742
1.25171
1.2534
1.24481
1.24954
1.24594
1.24881
1.24496
1.24774
1.24272
1.23283
1.24519
1.24066
1.24617
1.24326
1.24731
1.24289
1.2452
1.24412
1.242
1.24369
1.25151
1.24058
1.23245
1.24044
1.24372
1.24459
1.2424
1.24418
1.2461
1.24661
1.24447
1.24495
1.24379
1.2446
1.24985
1.24083
1.2438
1.24616
1.248
1.24223
1.24672
1.24213
1.24236
1.25035
1.23373
1.25315
1.24565
1.23961
1.24566
1.24126
1.25608
1.24501
1.25041
1.24445
1.24138
1.24526
1.2397
1.24089
1.24066
1.24077
1.24228
1.2391
1.24479
1.23936
1.23871
1.24671
1.25152
1.24297
1.24072
1.24047
1.2526
1.24945
1.2497
1.24567
1.24133
1.24272
1.24991
1.24793
1.24677
1.24326
1.25177
1.24818
1.24781
1.24347
1.24559
1.24978
1.25043
1.24778
1.25288
1.25201
1.25665
1.25203
1.25471
1.24561
1.24388
1.24959
1.24467
1.24405
1.24687
1.2459
1.2458
1.24114
1.23941
1.24103
1.23803
1.24094
1.24392
1.24644
1.2454
1.24779
1.25505
1.24157
1.25043
1.24837
1.24925
1.25384
1.24584
1.24672
1.24887
1.24372
1.25452
1.25319
1.24429
1.23842
1.25174
1.23887
1.24514
1.24663
1.24703
1.25345
1.24743
1.24863
1.25015
1.24398
1.24247
1.24613
1.23955
1.23457
1.23932
1.23456
1.24326
1.24195
1.23909
1.24407
1.23961
1.24836
1.24397
1.24275
1.235
1.23718
1.24847
1.24487
1.24845
1.25598
1.25672
1.24815
1.24951
1.2461
1.24902
1.24141
1.24526
1.25319
1.2444
1.24521
1.24755
1.23978
1.24686
1.24209
1.24252
1.2555
1.24784
1.25394
1.25466
1.25487
1.25618
1.2577
1.24565
1.25225
1.257
1.25432
1.24885
1.24972
1.24328
1.25585
1.24737
1.24519
1.24981
1.25378
1.24945
1.25235
1.24459
1.2491
1.24671
1.2446
1.25475
1.25556
1.252
1.25121
1.24535
1.24105
1.24397
1.24649
1.24843
1.24979
1.24815
1.25896
1.2474
1.25622
1.24955
1.25714
1.25002
1.25029
1.26127
1.25931
1.24993
1.25399
1.25427
1.24697
1.25045
1.25281
1.24253
1.2444
1.25365
1.24675
1.24686
1.24922
1.24366
1.25847
1.25187
1.2477
1.25807
1.25955
1.2544
1.25614
1.25076
1.24778
1.24356
1.25388
1.24974
1.2553
1.25792
1.2537
1.26485
1.2499
1.25971
1.2602
1.26274
1.26838
1.26205
1.25778
1.26594
1.26537
1.26228
1.25982
1.26051
1.26286
1.26216
1.26187
1.24363
1.24852
1.25231
1.24272
1.25335
1.24967
1.25162
1.25384
1.24756
1.24972
1.24483
1.25134
1.25123
1.25885
1.25509
1.25301
1.25141
1.25625
1.25116
1.24741
1.25462
1.25684
1.26291
1.26889
1.25601
1.25334
1.25533
1.2529
1.25331
1.25667
1.25128
1.25257
1.2582
1.24827
1.24449
1.25461
1.25068
1.251
1.25116
1.25093
1.25159
1.2624
1.25628
1.25739
1.25002
1.25378
1.25517
1.2543
1.25506
1.24973
1.24723
1.24821
1.26083
1.2707
1.25908
1.25312
1.25668
1.25978
1.25869
1.25609
1.25674
1.25949
1.25488
1.25448
1.25127
1.24909
1.25929
1.25688
1.25606
1.26111
1.25847
1.25607
1.25744
1.25828
1.26002
1.26137
1.25924
1.25856
1.25306
1.25005
1.2584
1.26424
1.26295
1.26759
1.26103
1.26624
1.26027
1.25722
1.26531
1.26276
1.25736
1.25849
1.25392
1.24808
1.25653
1.25474
1.25358
1.25002
1.25453
1.25842
1.25469
1.25465
1.25352
1.2577
1.2608
1.26146
1.26369
1.25759
1.26466
1.26247
1.26541
1.26689
1.25749
1.27118
1.26115
1.25907
1.27131
1.26344
1.26152
1.25998
1.26003
1.25982
1.26937
1.26151
1.2634
1.265
1.26019
1.26183
1.27014
1.26586
1.26539
1.26262
1.25973
1.26668
1.25026
1.25794
1.2555
1.25711
1.25703
1.2561
1.25379
1.25675
1.25764
1.25834
1.25447
1.255
1.26215
1.26048
1.26819
1.27436
1.26822
1.26909
1.2683
1.26857
1.25905
1.25742
1.26784
1.25926
1.26563
1.26679
1.25977
1.25764
1.2605
1.26305
1.26563
1.26286
1.26062
1.26507
1.26495
1.26821
1.2677
1.2611
1.26201
1.27315
1.26998
1.26991
1.27453
1.26775
1.26334
1.26422
1.26401
1.26128
1.26276
1.25923
1.25945
1.26055
1.2626
1.26215
1.26211
1.26541
1.26505
1.2676
1.25764
1.265
1.26075
1.26625
1.2713
1.26543
1.26513
1.26368
1.26756
1.26679
1.27206
1.27131
1.26875
1.27159
1.2657
1.26418
1.26433
1.26467
1.26502
1.27155
1.27171
1.26723
1.26682
1.27105
1.27943
1.26973
1.27169
1.26973
1.27016
1.25867
1.26809
1.28491
1.28105
1.27524
1.28219
1.26962
1.27989
1.27876
1.27063
1.27545
1.27475
1.28685
1.28355
1.28211
1.288
1.29854
1.2852
1.28645
1.28923
1.28698
1.27613
1.27459
1.27539
1.27581
1.28681
1.2945
1.28575
1.29654
1.28572
1.28478
1.28268
1.27195
1.27604
1.27056
1.27439
1.26961
1.26313
1.26036
1.2642
1.2733
1.26564
1.25671
1.26493
1.26168
1.25543
1.27034
1.26752
1.26196
1.26614
1.26494
1.26436
1.26196
1.26492
1.26215
1.26706
1.27051
1.27171
1.25942
1.25987
1.27204
1.26339
1.26252
1.26814
1.2684
1.26212
1.2669
1.26126
1.25679
1.26035
1.26159
1.26111
1.26494
1.26972
1.26966
1.2691
1.26691
1.27036
1.26533
1.27349
1.27105
1.26914
1.26715
1.26771
1.27172
1.27023
1.26861
1.2777
1.27428
1.27622
1.27133
1.26855
1.26889
1.27519
1.27199
1.27242
1.27535
1.28237
1.28152
1.28274
1.27388
1.27461
1.27988
1.28214
1.27859
1.27988
1.27137
1.27131
1.27476
1.27282
1.28164
1.28352
1.28121
1.27889
1.27821
1.2694
1.26742
1.26733
1.26398
1.27087
1.27038
1.26488
1.26418
1.25945
1.2697
1.26747
1.26771
1.26936
1.2658
1.26643
1.2618
1.26299
1.26364
1.26372
1.2578
1.25644
1.263
1.26624
1.26534
1.27808
1.27663
1.26499
1.2681
1.27064
1.26513
1.26023
1.26463
1.26767
1.26197
1.26324
1.25086
1.24769
1.25541
1.26108
1.25454
1.25204
1.25116
1.25568
1.25911
1.25375
1.24877
1.24687
1.24879
1.24317
1.25103
1.24883
1.24381
1.24929
1.24865
1.24665
1.2439
1.24127
1.24769
1.25015
1.24717
1.24911
1.25684
1.24864
1.25033
1.242
1.24446
1.24673
1.25584
1.25302
1.25109
1.26175
1.2615
1.2564
1.24771
1.25235
1.25773
1.26096
1.26583
1.26432
1.26359
1.26564
1.26467
1.26656
1.26027
1.26315
1.25693
1.25983
1.26602
1.26541
1.27155
1.26575
1.26226
1.26053
1.25785
1.26555
1.25793
1.25964
1.26232
1.26131
1.26577
1.26289
1.26888
1.26526
1.26391
1.27118
1.25825
1.26029
1.25746
1.25962
1.25724
1.25861
1.26455
1.2563
1.26281
1.26341
1.2602
1.26463
1.2659
1.25207
1.25613
1.25365
1.2629
1.26582
1.26207
1.25312
1.26117
1.26023
1.25409
1.2569
1.26042
1.25711
1.25685
1.26549
1.25965
1.25975
1.26502
1.24939
1.26263
1.26422
1.26846
1.26652
1.26554
1.27207
1.26263
1.27016
1.2674
1.26405
1.26974
1.26962
1.25997
1.25908
1.26462
1.26824
1.26477
1.26887
1.26506
1.26148
1.26446
1.25822
1.25232
1.2716
1.25545
1.26628
1.25581
1.24964
1.2506
1.24881
1.25449
1.24277
1.24567
1.2508
1.24675
1.25622
1.23896
1.24633
1.25026
1.25598
1.24976
1.25565
1.24876
1.25024
1.25307
1.25243
1.24542
1.24731
1.23904
1.24543
1.24987
1.24995
1.25579
1.26124
1.25122
1.25156
1.24268
1.25024
1.25459
1.25982
1.24514
1.25212
1.24846
1.25411
1.24453
1.24102
1.24694
1.25872
1.25533
1.26472
1.26709
1.2593
1.25895
1.26225
1.26104
1.25712
1.26222
1.26661
1.27455
1.27094
1.27278
1.28412
1.27648
1.27346
1.27189
1.27601
1.27395
1.28347
1.27885
1.27414
1.26633
1.26041
1.26084
1.26628
1.26599
1.27433
1.27212
1.26626
1.26503
1.26633
1.26861
1.26507
1.27726
1.28077
1.26476
1.26706
1.26341
1.26518
1.27346
1.26562
1.27189
1.26624
1.26851
1.26932
1.27959
1.27434
1.27623
1.2726
1.27184
1.26599
1.26767
1.26623
1.27141
1.27117
1.2719
1.26919
1.27207
1.27378
1.26774
1.27308
1.27596
1.28106
1.26833
1.27284
1.27527
1.26891
1.26825
1.26941
1.27239
1.28032
1.28838
1.2887
1.28125
1.28352
1.27625
1.2764
1.26763
1.27024
1.27054
1.28101
1.27445
1.28347
1.29287
1.28258
1.28789
1.28992
1.28612
1.29865
1.29892
1.30086
1.30969
1.29728
1.28781
1.29561
1.28617
1.27977
1.28495
1.27916
1.28832
1.28453
1.28254
1.28152
1.27902
1.27472
1.28182
1.28611
1.28334
1.28604
1.27731
1.27882
1.26115
1.26969
1.27232
1.27492
1.27018
1.27399
1.27525
1.27797
1.27188
1.28064
1.27805
1.2668
1.26799
1.26155
1.2678
1.26595
1.25989
1.26186
1.26435
1.26225
1.26718
1.26695
1.2655
1.25468
1.27014
1.26884
1.27008
1.27005
1.27516
1.268
1.26961
1.27886
1.26423
1.27413
1.27418
1.27382
1.27718
1.25781
1.26625
1.26298
1.27289
1.27266
1.28601
1.28356
1.28133
1.28398
1.28763
1.28308
1.2741
1.27559
1.28924
1.27636
1.27627
1.2814
1.28
1.2759
1.28251
1.27929
1.2803
1.2829
1.28636
1.28785
1.29647
1.29315
1.29193
1.29222
1.295
1.2902
1.28655
1.28253
1.28563
1.28702
1.28989
1.29571
1.29624
1.30011
1.29629
1.28851
1.30462
1.29975
1.29649
1.29835
1.29544
1.2901
1.30132
1.30436
1.29722
1.28661
1.2875
1.28682
1.2839
1.28156
1.28655
1.2887
1.28737
1.29672
1.28943
1.29487
1.28732
1.29171
1.29686
1.28835
1.29534
1.28558
1.28652
1.28238
1.29904
1.291
1.2899
1.29054
1.28418
1.28438
1.27463
1.27213
1.28271
1.28606
1.27834
1.28258
1.28025
1.28245
1.27324
1.28504
1.28401
1.28704
1.27387
1.28503
1.28081
1.29434
1.29142
1.30651
1.29148
1.28906
1.29247
1.28666
1.27811
1.28394
1.28548
1.28562
1.27699
1.29095
1.2804
1.28289
1.28656
1.28985
1.29598
1.30232
1.29999
1.29047
1.2998
1.30129
1.29812
1.29906
1.29449
1.29072
1.28689
1.2931
1.29831
1.30305
1.29595
1.29339
1.29367
1.29751
1.29507
1.28455
1.2905
1.29018
1.29347
1.29119
1.28853
1.28904
1.28453
1.29038
1.295
1.29468
1.29789
1.29894
1.28633
1.29363
1.28781
1.2899
1.28367
1.29401
1.27979
1.28646
1.28978
1.29007
1.29221
1.29164
1.29155
1.28687
1.2875
1.29114
1.29321
1.28503
1.29444
1.29481
1.29927
1.29835
1.30002
1.29398
1.28799
1.27985
1.2782
1.29004
1.28043
1.28387
1.29433
1.28429
1.29166
1.28476
1.2864
1.27874
1.28378
1.27212
1.28745
1.28272
1.28315
1.28753
1.28835
1.28303
1.27824
1.28783
1.27909
1.28034
1.28612
1.2889
1.29761
1.28236
1.29534
1.28911
1.29076
1.28401
1.28915
1.29817
1.2921
1.30372
1.29548
1.29862
1.29744
1.29536
1.2985
1.30324
1.2987
1.31046
1.30407
1.31053
1.31019
1.31202
1.30502
1.30314
1.29971
1.29558
1.29397
1.30779
1.31067
1.29782
1.29943
1.30574
1.29626
1.29753
1.29628
1.31004
1.30857
1.32315
1.31249
1.30841
1.30492
1.30488
1.30022
1.30418
1.29909
1.30137
1.29792
1.30312
1.29722
1.30053
1.29894
1.30461
1.29904
1.31044
1.29795
1.30243
1.29772
1.29637
1.29448
1.28116
1.29
1.29612
1.29165
1.28791
1.2857
1.29574
1.28902
1.28502
1.30231
1.31276
1.30672
1.28936
1.29753
1.29934
1.30723
1.29668
1.29242
1.2952
1.2961
1.30185
1.30262
1.29741
1.30628
1.30367
1.30571
1.29764
1.29869
1.29957
1.30588
1.30439
1.30813
1.30552
1.31332
1.307
1.31011
1.29802
1.29276
1.29516
1.28946
1.29481
1.28497
1.29435
1.29515
1.30104
1.29566
1.28373
1.29209
1.28912
1.28812
1.29138
1.29115
1.30112
1.29605
1.29564
1.29753
1.30733
1.30398
1.30197
1.29857
1.2967
1.29803
1.29109
1.29912
1.30666
1.29567
1.29493
1.30043
1.30043
1.30002
1.30513
1.29374
1.2944
1.30093
1.30214
1.30628
1.3143
1.30969
1.30441
1.30161
1.30392
1.30924
1.30328
1.29835
1.30474
1.30807
1.3149
1.31147
1.30263
1.31421
1.32098
1.32024
1.31785
1.30717
1.30884
1.31315
1.31763
1.31357
1.3233
1.31998
1.30529
1.3035
1.31351
1.30892
1.31266
1.31683
1.31232
1.30615
1.31013
1.2951
1.3154
1.29708
1.30312
1.3008
1.30746
1.30895
1.31247
1.31244
1.31097
1.30598
1.3147
1.30789
1.30395
1.30531
1.30349
1.31813
1.31021
1.30972
1.29551
1.29362
1.28779
1.29105
1.29531
1.29359
1.29512
1.29364
1.29264
1.2877
1.28475
1.27727
1.29222
1.29009
1.29653
1.29582
1.29334
1.29802
1.30606
1.29718
1.30678
1.29879
1.29542
1.29608
1.29552
1.30011
1.30083
1.30002
1.29797
1.29404
1.29946
1.30451
1.30069
1.29378
1.28573
1.28707
1.26966
1.28012
1.28177
1.27664
1.29073
1.28018
1.28948
1.28841
1.30081
1.30804
1.30015
1.29891
1.30151
1.29771
1.28907
1.28803
1.28295
1.28861
1.28323
1.27886
1.27863
1.2917
1.29606
1.29357
1.29741
1.30116
1.29573
1.29745
1.29526
1.2905
1.29231
1.28815
1.29704
1.29368
1.2875
1.29845
1.29586
1.28976
1.2973
1.29854
1.28397
1.30383
1.31045
1.3173
1.31276
1.31131
1.31141
1.30629
1.30639
1.29509
1.29811
1.30577
1.30007
1.29537
1.29578
1.30332
1.29896
1.29944
1.29702
1.30418
1.29547
1.29418
1.29997
1.29984
1.29683
1.30214
1.29645
1.3025
1.30665
1.29461
1.29173
1.30877
1.30836
1.30954
1.30248
1.30556
1.31067
1.30567
1.30154
1.30466
1.29676
1.2945
1.28947
1.29184
1.28861
1.29462
1.30017
1.28562
1.28932
1.29866
1.30174
1.3024
1.30343
1.31002
1.30855
1.30104
1.29986
1.30058
1.3167
1.31907
1.30774
1.30339
1.31577
1.30905
1.30611
1.31099
1.30522
1.30881
1.30878
1.31292
1.32536
1.31826
1.3159
1.31053
1.31117
1.30602
1.30035
1.29732
1.2985
1.30436
1.30935
1.30134
1.30767
1.30042
1.29952
1.30062
1.30372
1.30828
1.29595
1.30878
1.30366
1.30737
1.30111
1.30088
1.3009
1.31323
1.30764
1.30632
1.30122
1.29857
1.3023
1.3017
1.30706
1.31053
1.30224
1.29235
1.30122
1.30046
1.29865
1.29646
1.29108
1.28395
1.3026
1.30008
1.29638
1.30364
1.29482
1.29516
1.30559
1.29333
1.29089
1.28775
1.28178
1.28923
1.29481
1.291
1.29312
1.28972
1.29595
1.29931
1.29947
1.29196
1.29516
1.29262
1.28903
1.29295
1.29391
1.29633
1.29084
1.29298
1.28917
1.30077
1.28622
1.28783
1.29731
1.28156
1.29293
1.29934
1.30128
1.29414
1.29333
1.2916
1.29404
1.29843
1.29574
1.28106
1.29164
1.29701
1.29666
1.29631
1.28898
1.29724
1.30295
1.30796
1.30179
1.3018
1.30422
1.29878
1.29897
1.29234
1.30094
1.28429
1.29304
1.28886
1.29116
1.29542
1.28595
1.29587
1.28222
1.2871
1.29165
1.2933
1.27804
1.2855
1.29756
1.29963
1.29952
1.29848
1.29577
1.29659
1.2968
1.29451
1.29199
1.29476
1.28961
1.28805
1.29638
1.2896
1.29845
1.30473
1.3086
1.30557
1.2995
1.30243
1.29966
1.29248
1.29641
1.29749
1.28837
1.29275
1.28649
1.28537
1.28134
1.29147
1.2838
1.29076
1.28437
1.30074
1.29529
1.29258
1.29157
1.29221
1.29381
1.2912
1.28437
1.28076
1.2758
1.28358
1.29168
1.29621
1.28238
1.27724
1.29132
1.29244
1.29044
1.29254
1.29586
1.29499
1.28604
1.29797
1.28984
1.29539
1.30538
1.30519
1.30393
1.29915
1.29634
1.29584
1.29179
1.29815
1.29637
1.30037
1.29747
1.30229
1.30426
1.29958
1.30664
1.30039
1.30843
1.29924
1.29632
1.30117
1.3107
1.30983
1.30668
1.3183
1.31503
1.30627
1.3065
1.30945
1.31374
1.29274
1.3101
1.29912
1.30249
1.29089
1.29287
1.29118
1.29164
1.29446
1.29129
1.29312
1.29169
1.30219
1.29725
1.30613
1.30128
1.30813
1.30909
1.30738
1.30836
1.30331
1.30755
1.30603
1.3039
1.31198
1.29842
1.30074
1.30712
1.30679
1.30049
1.30394
1.30559
1.3062
1.30874
1.31422
1.29908
1.31042
1.30198
1.30733
1.30583
1.29558
1.30072
1.30173
1.29872
1.29062
1.29361
1.29624
1.30572
1.29958
1.29881
1.30425
1.3035
1.29405
1.29725
1.29169
1.2841
1.29228
1.28994
1.2981
1.29821
1.29716
1.3018
1.3012
1.29221
1.30131
1.29641
1.29799
1.30103
1.30991
1.30524
1.31016
1.30472
1.31224
1.30128
1.30097
1.29608
1.31149
1.3125
1.30474
1.29522
1.30247
1.30551
1.30143
1.30496
1.30972
1.31083
1.30282
1.30251
1.3078
1.30371
1.30426
1.30358
1.30999
1.31197
1.31167
1.31228
1.31821
1.30878
1.30866
1.30619
1.30725
1.30956
1.30702
1.31177
1.31068
1.30352
1.31033
1.30666
1.30759
1.3018
1.30184
1.30632
1.31191
1.30079
1.30956
1.30409
1.31746
1.31556
1.31305
1.30943
1.31052
1.30498
1.30626
1.31508
1.3111
1.30944
1.30488
1.3017
1.30462
1.3081
1.31262
1.30803
1.30502
1.30318
1.31891
1.31058
1.29828
1.30687
1.2972
1.30089
1.30094
1.29192
1.30223
1.29646
1.30195
1.30801
1.29807
1.31644
1.31504
1.31501
1.31623
1.3163
1.32031
1.3094
1.30617
1.30616
1.31677
1.30422
1.31029
1.30602
1.30066
1.30728
1.31113
1.31159
1.30622
1.31111
1.32156
1.30511
1.30708
1.30438
1.30516
1.30364
1.31312
1.30595
1.30742
1.30568
1.30429
1.30085
1.31077
1.30927
1.30028
1.30789
1.29968
1.30144
1.30557
1.30411
1.31537
1.32023
1.301
1.29291
1.30154
1.29652
1.31056
1.30883
1.31503
1.31245
1.30147
1.29707
1.31211
1.30519
1.2953
1.31013
1.31011
1.31999
1.31105
1.3154
1.30543
1.3047
1.29298
1.29385
1.29932
1.30405
1.30324
1.30468
1.30307
1.2999
1.30976
1.30074
1.29068
1.30039
1.29842
1.29055
1.29446
1.28932
1.29712
1.29773
1.298
1.29534
1.29435
1.30193
1.29374
1.29845
1.29662
1.30895
1.30958
1.30418
1.30589
1.30254
1.3008
1.29965
1.29892
1.30935
1.31093
1.30275
1.30777
1.29586
1.29541
1.2906
1.29558
1.28901
1.29608
1.29226
1.29049
1.28947
1.29137
1.29396
1.28699
1.28495
1.28463
1.29461
1.28701
1.29337
1.29298
1.28917
1.2942
1.29376
1.28967
1.29103
1.29771
1.29748
1.30491
1.29257
1.28961
1.29409
1.28441
1.29043
1.28594
1.288
1.28174
1.28654
1.2883
1.29171
1.28881
1.29684
1.29012
1.28754
1.28882
1.28946
1.29316
1.28823
1.29309
1.29248
1.29063
1.29889
1.29118
1.291
1.28499
1.30376
1.30237
1.3088
1.31663
1.31232
1.31018
1.30189
1.29717
1.3055
1.3042
1.30849
1.3125
1.30507
1.30062
1.29744
1.30133
1.30555
1.30714
1.30631
1.31807
1.3026
1.29399
1.2925
1.30299
1.29095
1.30568
1.29794
1.29322
1.29756
1.29632
1.29248
1.29505
1.28362
1.29548
1.28543
1.28662
1.29542
1.29488
1.29009
1.30095
1.29025
1.29264
1.29042
1.29922
1.29703
1.30284
1.30229
1.29991
1.30192
1.29959
1.30843
1.31121
1.30728
1.31904
1.30566
1.31243
1.317
1.31858
1.30766
1.31079
1.31177
1.30525
1.30153
1.30038
1.30413
1.30757
1.30322
1.30939
1.31078
1.31651
1.31006
1.30985
1.31538
1.3213
1.31306
1.30911
1.31505
1.31723
1.31282
1.31116
1.31796
1.30458
1.30902
1.30586
1.2879
1.31125
1.30495
1.29973
1.30701
1.29809
1.30104
1.30087
1.30795
1.30693
1.30593
1.30949
1.31402
1.30506
1.31113
1.3239
1.30391
1.30444
1.30229
1.30315
1.3095
1.30365
1.30992
1.30195
1.30722
1.30464
1.30252
1.29803
1.30308
1.30327
1.2935
1.30118
1.30367
1.31692
1.30525
1.30735
1.31563
1.31883
1.3207
1.31284
1.31034
1.30518
1.31142
1.30611
1.31748
1.30773
1.30943
1.31384
1.31054
1.30712
1.313
1.30785
1.31086
1.30577
1.31279
1.30826
1.3169
1.31232
1.30167
1.3061
1.31207
1.31002
1.30543
1.31054
1.32199
1.32432
1.32623
1.31645
1.32138
1.32445
1.3179
1.32789
1.3286
1.32704
1.32133
1.32912
1.33328
1.32132
1.31835
1.31008
1.3094
1.31515
1.31407
1.31995
1.32232
1.3137
1.31348
1.3133
1.31269
1.31633
1.31438
1.32191
1.32624
1.31193
1.31113
1.31225
1.29851
1.3191
1.32302
1.31573
1.31107
1.30545
1.32376
1.32294
1.31552
1.31227
1.31284
1.32213
1.31289
1.31789
1.31536
1.31703
1.31626
1.3224
1.33066
1.33244
1.339
1.3302
1.33017
1.32847
1.33896
1.34648
1.3364
1.33277
1.33505
1.33455
1.32216
1.32204
1.33025
1.3256
1.32759
1.32191
1.33188
1.32944
1.33802
1.32519
1.33116
1.33634
1.32729
1.32568
1.3199
1.32573
1.31758
1.32657
1.32041
1.31798
1.32822
1.3305
1.32598
1.33143
1.33339
1.32588
1.3243
1.31974
1.33088
1.33094
1.32235
1.32551
1.32523
1.32381
1.3265
1.33317
1.33141
1.32485
1.31894
1.3272
1.31998
1.31812
1.31968
1.31702
1.32075
1.32112
1.31751
1.30765
1.30369
1.31751
1.32311
1.31934
1.30711
1.30188
1.30874
1.30173
1.30824
1.30905
1.30912
1.30018
1.30962
1.31745
1.31295
1.32552
1.32168
1.30703
1.31496
1.31253
1.31368
1.32268
1.30692
1.31687
1.32524
1.31923
1.30834
1.3133
1.323
1.32436
1.32662
1.31896
1.31883
1.31811
1.32543
1.31601
1.31444
1.31428
1.32095
1.31684
1.3204
1.31367
1.32876
1.31721
1.31753
1.31947
1.31925
1.31187
1.30931
1.32361
1.31532
1.31128
1.30632
1.30493
1.30576
1.30816
1.31857
1.30845
1.31046
1.31976
1.32647
1.31704
1.32796
1.335
1.3223
1.32295
1.32565
1.32448
1.32797
1.32422
1.31813
1.3272
1.32652
1.32804
1.32624
1.32954
1.32687
1.31838
1.32623
1.32479
1.32355
1.32619
1.31896
1.30952
1.30832
1.31307
1.31824
1.31657
1.31642
1.30754
1.32119
1.31564
1.31487
1.31424
1.30542
1.30118
1.30995
1.3086
1.30743
1.30437
1.29352
1.2972
1.30994
1.31339
1.3118
1.31167
1.31405
1.30351
1.30496
1.31221
1.30866
1.30152
1.29559
1.29887
1.29425
1.30098
1.29313
1.30078
1.30248
1.30565
1.30708
1.30993
1.30408
1.30786
1.3048
1.30337
1.30049
1.31166
1.30099
1.30195
1.29559
1.30091
1.29649
1.29645
1.29643
1.29705
1.29592
1.29203
1.30232
1.30373
1.29078
1.29709
1.29741
1.3075
1.30643
1.32525
1.31119
1.31116
1.30686
1.30822
1.29817
1.29868
1.29934
1.29785
1.29703
1.30782
1.31339
1.31272
1.31089
1.31035
1.31008
1.30891
1.31306
1.30401
1.31472
1.31849
1.31931
1.3251
1.31985
1.31301
1.31937
1.31447
1.32195
1.30867
1.30608
1.30732
1.30902
1.30791
1.30908
1.3128
1.30839
1.31491
1.31224
1.31239
1.31671
1.31885
1.31973
1.32549
1.32346
1.32002
1.32985
1.31923
1.31966
1.31984
1.31077
1.31309
1.32794
1.31755
1.32034
1.31308
1.3081
1.31938
1.31663
1.31761
1.32669
1.3212
1.31672
1.31658
1.30639
1.29753
1.29856
1.30559
1.30496
1.31428
1.32063
1.31417
1.3093
1.32067
1.29994
1.32137
1.30792
1.30812
1.30476
1.30734
1.30214
1.3173
1.30748
1.31219
1.31884
1.30965
1.31381
1.30191
1.29717
1.29619
1.29445
1.29849
1.29692
1.30942
1.29795
1.29756
1.30789
1.30505
1.31051
1.30417
1.30335
1.31339
1.30278
1.306
1.30958
1.29666
1.3
1.29784
1.30331
1.31042
1.31471
1.31814
1.31013
1.31315
1.31749
1.3136
1.3151
1.30131
1.29838
1.30516
1.29698
1.29783
1.30107
1.3002
1.28875
1.30196
1.30266
1.30786
1.30801
1.3073
1.30223
1.30116
1.29471
1.29112
1.29483
1.29726
1.30484
1.29716
1.29768
1.29887
1.29829
1.30326
1.30558
1.29449
1.28348
1.2873
1.29681
1.29922
1.29866
1.29388
1.29682
1.28831
1.2847
1.29038
1.29495
1.30585
1.29905
1.28146
1.28661
1.28348
1.28058
1.2871
1.28661
1.28756
1.28213
1.27961
1.28108
1.26481
1.28074
1.2831
1.2798
1.27734
1.29036
1.27453
1.28748
1.28371
1.28093
1.27038
1.28769
1.28699
1.28607
1.28936
1.28974
1.28807
1.2895
1.2973
1.28993
1.29519
1.29753
1.29673
1.29144
1.29593
1.30048
1.29928
1.28844
1.29228
1.29746
1.29531
1.29408
1.30195
1.29245
1.29131
1.29568
1.28424
1.28884
1.29343
1.28242
1.28391
1.27368
1.28116
1.28419
1.2808
1.28282
1.27813
1.27604
1.27966
1.28199
1.29254
1.27728
1.28569
1.28941
1.28297
1.27895
1.28807
1.28324
1.28356
1.2816
1.28034
1.28749
1.2795
1.27779
1.27592
1.27453
1.28212
1.28247
1.28476
1.28305
1.27375
1.28065
1.29273
1.27718
1.27637
1.28159
1.28152
1.28218
1.27592
1.28273
1.27962
1.28226
1.28238
1.28324
1.27999
1.27862
1.27092
1.27765
1.26971
1.26668
1.27625
1.27847
1.27203
1.27665
1.28674
1.28562
1.2834
1.28754
1.28621
1.29056
1.29209
1.28627
1.28847
1.28675
1.29431
1.2898
1.29043
1.29797
1.29878
1.29434
1.28711
1.28496
1.29261
1.30268
1.30377
1.30052
1.3008
1.29407
1.295
1.29598
1.28828
1.30048
1.29249
1.29584
1.29444
1.28482
1.29703
1.29074
1.28949
1.29134
1.28908
1.29442
1.29328
1.29027
1.28819
1.29566
1.28704
1.30069
1.29827
1.30805
1.30831
1.31953
1.30214
1.30159
1.29847
1.3049
1.30199
1.30142
1.30738
1.30583
1.30779
1.30808
1.30985
1.31616
1.3108
1.31641
1.3133
1.30432
1.32035
1.31472
1.31181
1.31361
1.30364
1.30776
1.30939
1.31855
1.30396
1.30845
1.31606
1.32468
1.31747
1.31684
1.32272
1.31835
1.31661
1.31063
1.3064
1.30924
1.31387
1.30198
1.30299
1.3155
1.31802
1.3163
1.31441
1.30095
1.31547
1.32068
1.32268
1.30464
1.3169
1.31324
1.31075
1.30719
1.30893
1.30597
1.31581
1.32424
1.31707
1.30709
1.31436
1.31126
1.31035
1.30268
1.30787
1.30561
1.2998
1.29883
1.3066
1.30901
1.30274
1.28977
1.30027
1.30734
1.30368
1.30693
1.29678
1.29705
1.30257
1.30666
1.30455
1.31036
1.31552
1.31247
1.31352
1.30531
1.30357
1.3023
1.29847
1.30251
1.30284
1.30467
1.31084
1.31676
1.30862
1.30127
1.30946
1.30202
1.31377
1.31295
1.3201
1.32153
1.31428
1.31133
1.31471
1.31463
1.31516
1.30271
1.29536
1.29979
1.29918
1.30229
1.30233
1.29752
1.30709
1.29661
1.30097
1.2975
1.28373
1.2958
1.29095
1.2939
1.29041
1.29302
1.29185
1.30152
1.30897
1.30254
1.30375
1.30406
1.30766
1.30273
1.32005
1.31575
1.30693
1.32481
1.31786
1.3262
1.32939
1.32339
1.31773
1.32715
1.31825
1.32181
1.3211
1.32842
1.31477
1.31997
1.32597
1.32023
1.31655
1.31198
1.30553
1.31049
1.30997
1.31135
1.32051
1.31721
1.31502
1.32502
1.32881
1.3194
1.31994
1.31696
1.31147
1.30446
1.31076
1.30677
1.30448
1.30978
1.31411
1.30646
1.3101
1.29528
1.3018
1.29535
1.30066
1.29897
1.30212
1.2955
1.30135
1.30231
1.30195
1.29956
1.31128
1.32345
1.31158
1.32021
1.31424
1.32536
1.30792
1.30292
1.30566
1.31663
1.31097
1.31205
1.31104
1.30603
1.30656
1.30765
1.3082
1.31048
1.30436
1.29986
1.30075
1.30083
1.30599
1.31196
1.30276
1.3021
1.30057
1.28949
1.28583
1.29391
1.29616
1.30001
1.30338
1.30896
1.29774
1.30831
1.31022
1.31832
1.30929
1.30755
1.31536
1.31139
1.30422
1.30282
1.30853
1.30482
1.29868
1.29493
1.3057
1.30274
1.30847
1.30221
1.30565
1.30169
1.31909
1.30591
1.30433
1.30868
1.30683
1.31569
1.30931
1.30884
1.30087
1.31369
1.30366
1.31168
1.31139
1.30933
1.31112
1.31444
1.33005
1.32403
1.31879
1.3229
1.32173
1.32687
1.3279
1.33136
1.32991
1.32866
1.33659
1.33066
1.32062
1.31305
1.32236
1.31586
1.32421
1.32843
1.32577
1.31864
1.32208
1.31747
1.3141
1.31323
1.31752
1.32265
1.32426
1.32566
1.31935
1.32523
1.32208
1.32248
1.32285
1.3166
1.32452
1.32106
1.32409
1.3252
1.32406
1.32081
1.31505
1.32288
1.32451
1.31731
1.32414
1.32531
1.31896
1.31901
1.32137
1.31876
1.31674
1.32508
1.32944
1.31974
1.31005
1.3083
1.30685
1.31861
1.31535
1.30586
1.31168
1.32123
1.31726
1.32669
1.32899
1.33176
1.32106
1.31371
1.32179
1.31328
1.32073
1.323
1.32185
1.32513
1.32092
1.31614
1.33779
1.33307
1.32445
1.32621
1.33267
1.33159
1.33228
1.32384
1.3282
1.33198
1.32885
1.33794
1.33691
1.32252
1.32494
1.32123
1.3248
1.31597
1.31949
1.32257
1.31869
1.32669
1.31701
1.31647
1.31532
1.31927
1.31206
1.30514
1.30399
1.299
1.30539
1.30964
1.31748
1.30934
1.31675
1.32514
1.3193
1.32846
1.31644
1.31063
1.31525
1.30939
1.31336
1.3172
1.30167
1.30266
1.29053
1.28287
1.29453
1.29523
1.30024
1.29749
1.30551
1.31432
1.31334
1.31646
1.31415
1.31977
1.30476
1.32126
1.31181
1.31033
1.3075
1.30636
1.31113
1.31502
1.31207
1.30224
1.29825
1.30418
1.30877
1.30324
1.31157
1.30415
1.2973
1.30237
1.29002
1.29595
1.30724
1.2934
1.29013
1.28564
1.2841
1.29536
1.28833
1.28412
1.29424
1.28934
1.29109
1.28943
1.28341
1.28282
1.29285
1.29524
1.29606
1.29058
1.29697
1.29752
1.2887
1.30031
1.30357
1.309
1.30329
1.29176
1.29966
1.29169
1.29159
1.28355
1.29066
1.29829
1.29892
1.29026
1.29845
1.29322
1.29288
1.30634
1.30637
1.30818
1.30463
1.30563
1.29953
1.31025
1.31394
1.31238
1.31087
1.30521
1.31241
1.30517
1.30687
1.30109
1.29829
1.30571
1.30792
1.2999
1.31334
1.31394
1.30556
1.31357
1.3073
1.30455
1.30417
1.29764
1.30494
1.30628
1.30677
1.29564
1.30704
1.30633
1.30164
1.29988
1.29657
1.30057
1.29753
1.29842
1.29296
1.30788
1.30741
1.30314
1.30189
1.30701
1.29727
1.30352
1.29601
1.29969
1.30625
1.298
1.28516
1.29467
1.28412
1.28182
1.28998
1.29747
1.29214
1.29436
1.29405
1.29808
1.29045
1.29559
1.29775
1.2993
1.3009
1.29451
1.3064
1.30192
1.30313
1.30043
1.30537
1.29265
1.29613
1.29832
1.29785
1.29337
1.30219
1.29978
1.29458
1.30357
1.31192
1.29912
1.29811
1.30034
1.30139
1.29639
1.30553
1.30578
1.30406
1.30449
1.30794
1.29894
1.31231
1.30526
1.30909
1.30631
1.31084
1.30573
1.31789
1.30318
1.3105
1.31254
1.30454
1.29499
1.30143
1.29795
1.31662
1.31485
1.29877
1.31717
1.31288
1.31939
1.31538
1.32149
1.32888
1.32193
1.32136
1.31745
1.31493
1.31201
1.31151
1.31586
1.31172
1.30186
1.29849
1.29194
1.29573
1.29674
1.28472
1.29371
1.29069
1.29634
1.29411
1.28791
1.29058
1.28984
1.2967
1.29951
1.29991
1.29712
1.29241
1.29809
1.29051
1.28652
1.27758
1.27826
1.2823
1.2851
1.29013
1.29035
1.28966
1.28986
1.28726
1.28172
1.29318
1.29093
1.28851
1.29564
1.29248
1.29251
1.28856
1.295
1.29758
1.29192
1.30381
1.30517
1.29502
1.28523
1.28484
1.28521
1.30289
1.30604
1.30637
1.30196
1.28887
1.2804
1.29704
1.29874
1.2993
1.29316
1.27905
1.28469
1.28664
1.28741
1.29103
1.29906
1.29238
1.2918
1.29379
1.29247
1.29563
1.29245
1.29604
1.30077
1.29991
1.29872
1.304
1.28422
1.29353
1.29414
1.29263
1.29403
1.28845
1.28744
1.29725
1.29487
1.29611
1.29422
1.30137
1.30149
1.29977
1.29552
1.29879
1.30223
1.2986
1.30249
1.30669
1.29566
1.29895
1.30405
1.30872
1.29971
1.29834
1.29704
1.29484
1.29104
1.2909
1.29641
1.30402
1.29847
1.30341
1.29946
1.29672
1.29178
1.30249
1.30191
1.30358
1.30339
1.31488
1.31088
1.30226
1.3023
1.29346
1.29518
1.29952
1.29703
1.3019
1.29716
1.30022
1.31279
1.3177
1.30224
1.30334
1.29554
1.29344
1.28708
1.28847
1.28582
1.28559
1.28048
1.28342
1.28636
1.29052
1.2888
1.29411
1.3068
1.30437
1.30111
1.30812
1.3079
1.30532
1.31121
1.30621
1.29117
1.30952
1.30845
1.29498
1.29946
1.29911
1.30993
1.30319
1.29765
1.29355
1.29795
1.29811
1.29043
1.29538
1.29279
1.30323
1.30285
1.29085
1.29678
1.30693
1.29462
1.28549
1.29378
1.29876
1.3001
1.29454
1.29789
1.29451
1.29868
1.30229
1.31325
1.3128
1.31359
1.29767
1.29867
1.30398
1.29318
1.29958
1.30112
1.29187
1.27726
1.28335
1.29169
1.28837
1.28956
1.27629
1.29093
1.27997
1.28639
1.28664
1.29267
1.29013
1.29696
1.30105
1.29739
1.29507
1.29294
1.29223
1.30331
1.30724
1.30318
1.3092
1.30326
1.30624
1.30947
1.30008
1.30127
1.2983
1.30059
1.29966
1.30326
1.30336
1.30664
1.30067
1.30017
1.29885
1.29067
1.29458
1.28908
1.2948
1.29194
1.29423
1.29239
1.29703
1.29758
1.2971
1.2949
1.30155
1.29741
1.30649
1.30915
1.30845
1.30118
1.31245
1.31239
1.30639
1.31705
1.31615
1.3212
1.32754
1.32562
1.33219
1.32326
1.32042
1.31924
1.32175
1.32211
1.32083
1.33149
1.31926
1.3315
1.32438
1.32776
1.32551
1.3229
1.31258
1.31391
1.30592
1.31207
1.31339
1.30848
1.30178
1.29646
1.29087
1.29203
1.28943
1.29866
1.30963
1.29594
1.31322
1.2931
1.29655
1.2999
1.30557
1.31837
1.31731
1.31709
1.3062
1.31579
1.31681
1.31817
1.31317
1.31838
1.32478
1.31493
1.31139
1.31886
1.30861
1.31518
1.31798
1.31343
1.30351
1.30499
1.30241
1.29129
1.29586
1.28832
1.30428
1.29138
1.29083
1.29314
1.27858
1.2757
1.27453
1.27787
1.28265
1.28223
1.27785
1.284
1.27256
1.27529
1.27762
1.27621
1.27106
1.27547
1.26873
1.28178
1.27799
1.28125
1.27964
1.27883
1.28439
1.2874
1.28384
1.28228
1.29013
1.27863
1.28325
1.28569
1.28552
1.28381
1.28285
1.28259
1.28203
1.28043
1.27624
1.28361
1.28631
1.27926
1.28858
1.27797
1.28236
1.28459
1.28785
1.28707
1.2863
1.28304
1.2874
1.28733
1.29726
1.28492
1.28752
1.28424
1.27792
1.27904
1.28482
1.28732
1.28894
1.28228
1.27928
1.28536
1.28485
1.27612
1.28046
1.27785
1.28865
1.28581
1.29289
1.28912
1.27914
1.27639
1.27553
1.27897
1.27542
1.27628
1.28378
1.27927
1.27298
1.27525
1.27833
1.279
1.27996
1.28282
1.27371
1.28447
1.27998
1.27821
1.27156
1.27342
1.28117
1.27272
1.28299
1.29052
1.29642
1.28601
1.29835
1.29583
1.29415
1.29795
1.29228
1.30523
1.305
1.29667
1.2899
1.2969
1.30624
1.30149
1.29584
1.30111
1.30416
1.29697
1.29366
1.30232
1.30021
1.30476
1.2983
1.29115
1.29108
1.30348
1.30124
1.30345
1.29854
1.30494
1.29711
1.29413
1.3008
1.30377
1.29265
1.29039
1.288
1.29735
1.29574
1.29231
1.29514
1.29119
1.29778
1.3045
1.30988
1.3027
1.2925
1.29722
1.30166
1.29694
1.28396
1.28889
1.29361
1.29179
1.29395
1.29911
1.29216
1.28672
1.29493
1.2909
1.28465
1.28942
1.28623
1.30092
1.29375
1.29763
1.29398
1.29989
1.30728
1.30355
1.3028
1.28895
1.29072
1.28751
1.29084
1.28835
1.27984
1.28414
1.28357
1.29266
1.28672
1.28046
1.29284
1.28416
1.29321
1.29594
1.30713
1.3089
1.29538
1.29758
1.2983
1.29525
1.29363
1.29527
1.30286
1.30139
1.29596
1.2958
1.30031
1.29222
1.30256
1.29934
1.30844
1.3013
1.3013
1.29523
1.3018
1.29025
1.29587
1.29209
1.28726
1.29395
1.3021
1.28405
1.29135
1.28407
1.29295
1.29914
1.29951
1.29618
1.29841
1.30202
1.29597
1.30749
1.29994
1.29475
1.29222
1.29563
1.28654
1.28866
1.29344
1.29315
1.28894
1.28599
1.28626
1.28911
1.28701
1.28751
1.28769
1.28807
1.29532
1.2948
1.29976
1.28821
1.28622
1.28994
1.29048
1.29765
1.2957
1.29876
1.2961
1.28701
1.29724
1.29286
1.29516
1.30574
1.29705
1.28947
1.28493
1.28543
1.29002
1.28611
1.28365
1.29563
1.27934
1.27846
1.27655
1.27955
1.27085
1.28214
1.2707
1.2771
1.29286
1.29236
1.29881
1.29361
1.28908
1.2907
1.28947
1.28739
1.28139
1.28468
1.27758
1.28018
1.28643
1.27818
1.27807
1.27821
1.27933
1.28167
1.28923
1.28514
1.282
1.28126
1.27864
1.271
1.26991
1.27138
1.27349
1.28272
1.27779
1.27688
1.28192
1.28221
1.27876
1.2771
1.27469
1.28479
1.27991
1.27418
1.27426
1.29103
1.28043
1.28981
1.2842
1.28477
1.30557
1.28859
1.29245
1.29032
1.27937
1.27982
1.28262
1.28553
1.28434
1.28885
1.29092
1.29808
1.29187
1.29665
1.30046
1.2978
1.29103
1.29753
1.30499
1.29173
1.29178
1.28414
1.29292
1.28834
1.28691
1.28836
1.28829
1.29215
1.29496
1.28827
1.28834
1.2822
1.27712
1.28868
1.28357
1.28366
1.28642
1.27967
1.28117
1.28827
1.28931
1.2808
1.28132
1.29208
1.28271
1.29119
1.2769
1.26987
1.27886
1.27922
1.27968
1.28702
1.27516
1.27911
1.28852
1.28213
1.2797
1.28775
1.28585
1.28353
1.29406
1.28877
1.28797
1.28724
1.27584
1.28789
1.28287
1.28512
1.26944
1.28395
1.28282
1.2832
1.28433
1.28087
1.27371
1.27491
1.27761
1.27815
1.27586
1.27672
1.2804
1.27344
1.27015
1.27332
1.27481
1.26683
1.26819
1.26691
1.27658
1.2763
1.27446
1.27483
1.2686
1.27796
1.27395
1.2788
1.27635
1.27052
1.27907
1.28124
1.27365
1.27258
1.26818
1.27125
1.26957
1.26997
1.27417
1.27269
1.27757
1.27897
1.2723
1.27758
1.27247
1.27355
1.2799
1.28086
1.28459
1.28153
1.28277
1.2847
1.27663
1.27236
1.27092
1.26619
1.27101
1.27449
1.27669
1.27158
1.27225
1.26658
1.26844
1.27397
1.2748
1.26934
1.27944
1.27007
1.27645
1.28055
1.27273
1.26955
1.26874
1.27101
1.27205
1.26203
1.26769
1.26882
1.26814
1.26659
1.27328
1.26114
1.2665
1.27325
1.27105
1.27081
1.2729
1.26615
1.27935
1.267
1.27146
1.27018
1.26999
1.27828
1.2722
1.28223
1.27165
1.29019
1.2795
1.27227
1.26986
1.26933
1.27205
1.2772
1.26945
1.2587
1.26046
1.26464
1.26766
1.26074
1.26234
1.26073
1.26458
1.26612
1.25452
1.26588
1.26065
1.27013
1.26339
1.26567
1.27236
1.2584
1.25933
1.25589
1.2644
1.2644
1.26437
1.26038
1.25994
1.25135
1.25304
1.25905
1.25082
1.25634
1.2631
1.25837
1.25263
1.25014
1.26042
1.26446
1.26159
1.26573
1.26614
1.26439
1.26772
1.26454
1.26215
1.25339
1.25664
1.26694
1.26175
1.2615
1.2516
1.25929
1.26423
1.25946
1.25859
1.26428
1.25928
1.26443
1.25384
1.25616
1.25437
1.25928
1.259
1.26149
1.26402
1.2698
1.27168
1.2725
1.27054
1.26819
1.26113
1.26123
1.26717
1.26578
1.26739
1.26518
1.26527
1.26949
1.26545
1.26971
1.26878
1.27389
1.26901
1.26534
1.26923
1.27131
1.26908
1.26358
1.26646
1.26379
1.27348
1.26821
1.26436
1.26748
1.26952
1.26556
1.26585
1.26858
1.26775
1.26737
1.2647
1.26963
1.26747
1.27411
1.26187
1.27017
1.26503
1.26477
1.25848
1.27189
1.27206
1.26511
1.26192
1.26211
1.26428
1.26528
1.25865
1.26006
1.25429
1.25558
1.258
1.26518
1.26703
1.2651
1.26669
1.27291
1.27004
1.26315
1.27212
1.26974
1.26552
1.27155
1.27531
1.26868
1.27371
1.26162
1.26404
1.26776
1.27649
1.26958
1.27839
1.2723
1.2696
1.26751
1.2723
1.26971
1.2706
1.27539
1.27798
1.27237
1.27236
1.28268
1.27726
1.27424
1.2763
1.2783
1.27477
1.27047
1.26803
1.27519
1.27933
1.27604
1.27909
1.26762
1.26543
1.26659
1.26336
1.26899
1.27234
1.28529
1.27747
1.27143
1.27618
1.28116
1.28283
1.28338
1.28613
1.28629
1.28906
1.28971
1.28092
1.28594
1.28782
1.28576
1.28316
1.2852
1.28066
1.28339
1.28871
1.28731
1.28385
1.28775
1.28209
1.28328
1.28125
1.28718
1.28625
1.27534
1.28368
1.28201
1.2743
1.2694
1.2612
1.26058
1.26546
1.26364
1.26706
1.25936
1.26249
1.26678
1.26256
1.26208
1.26403
1.26519
1.26654
1.27641
1.26671
1.26288
1.26591
1.26291
1.26087
1.25857
1.25278
1.25238
1.2605
1.25817
1.25551
1.25489
1.26362
1.26398
1.26827
1.25726
1.26965
1.27137
1.27285
1.26826
1.27043
1.26893
1.27563
1.26646
1.26781
1.26977
1.27727
1.26802
1.26362
1.26954
1.2688
1.26559
1.26461
1.26669
1.26099
1.26292
1.26424
1.25527
1.26533
1.2668
1.26573
1.2746
1.27515
1.28456
1.28744
1.28194
1.29209
1.28178
1.28001
1.2825
1.27929
1.27586
1.28446
1.28204
1.28216
1.27397
1.27366
1.26886
1.27523
1.27954
1.27734
1.27754
1.2724
1.28154
1.27717
1.26553
1.27082
1.27654
1.27487
1.27996
1.2794
1.27733
1.27917
1.27358
1.28221
1.27589
1.27565
1.27676
1.27935
1.27587
1.27374
1.27789
1.27088
1.29074
1.28496
1.28959
1.28456
1.29176
1.29827
1.28973
1.29048
1.28899
1.28478
1.28034
1.28813
1.27019
1.27865
1.28177
1.27613
1.28303
1.27984
1.28237
1.28548
1.28653
1.28566
1.2878
1.28922
1.29045
1.29334
1.28648
1.28562
1.2904
1.28154
1.29078
1.28842
1.2914
1.28214
1.2874
1.28606
1.29439
1.28664
1.28524
1.2935
1.29192
1.29438
1.2864
1.28279
1.28495
1.29583
1.28676
1.29103
1.28568
1.2923
1.2924
1.28366
1.28625
1.29608
1.28104
1.28703
1.27781
1.28993
1.28854
1.28959
1.29001
1.28743
1.28645
1.29884
1.28421
1.28938
1.28999
1.28737
1.28174
1.2855
1.29169
1.28445
1.2792
1.28735
1.29295
1.29696
1.29077
1.29037
1.28965
1.29094
1.28674
1.29119
1.29383
1.2933
1.29065
1.28988
1.28968
1.29263
1.294
1.28933
1.29714
1.28539
1.30021
1.29971
1.28899
1.2948
1.29751
1.29821
1.30398
1.3078
1.30271
1.30727
1.29467
1.30575
1.29253
1.29686
1.2997
1.29589
1.29725
1.29353
1.28239
1.28959
1.29694
1.30232
1.28912
1.29819
1.29273
1.3078
1.30628
1.30849
1.30579
1.31472
1.30504
1.29986
1.29996
1.29142
1.30219
1.29505
1.2946
1.2836
1.29324
1.29297
1.29393
1.30288
1.30138
1.29266
1.29683
1.29246
1.29379
1.29064
1.2917
1.28518
1.28218
1.2855
1.28965
1.28566
1.2855
1.29012
1.29741
1.28101
1.29065
1.29198
1.29403
1.29254
1.29247
1.2976
1.29202
1.28571
1.28657
1.29206
1.28205
1.28157
1.28077
1.27698
1.28493
1.28455
1.28983
1.29611
1.295
1.29925
1.29345
1.29378
1.29723
1.29428
1.29345
1.29444
1.29734
1.2896
1.2952
1.30114
1.29781
1.28529
1.28801
1.29572
1.29045
1.29501
1.28497
1.29039
1.30038
1.29624
1.29887
1.29412
1.29093
1.27668
1.28616
1.29309
1.28885
1.28875
1.28502
1.2907
1.28133
1.29795
1.28517
1.28283
1.28879
1.28104
1.28549
1.29686
1.287
1.28822
1.29842
1.29483
1.28524
1.29311
1.30359
1.30402
1.29268
1.29495
1.29509
1.29548
1.28503
1.28154
1.28526
1.28319
1.28304
1.28525
1.29008
1.28423
1.28314
1.2791
1.28148
1.28009
1.29288
1.28803
1.28247
1.29097
1.29171
1.29932
1.29002
1.29235
1.28787
1.28581
1.28123
1.28308
1.2822
1.28213
1.28066
1.27941
1.27926
1.28352
1.27537
1.28255
1.26719
1.27591
1.27788
1.28601
1.27602
1.28973
1.28728
1.2802
1.28122
1.27895
1.28738
1.28561
1.28681
1.29013
1.29158
1.28721
1.27871
1.28081
1.28358
1.28468
1.28613
1.28022
1.27869
1.28213
1.27839
1.28015
1.28525
1.27711
1.2772
1.2778
1.2853
1.28546
1.27452
1.28003
1.28411
1.28197
1.28844
1.28788
1.29038
1.29217
1.27983
1.27205
1.28815
1.27504
1.27835
1.2829
1.27897
1.28257
1.29252
1.28692
1.28379
1.28614
1.29379
1.28883
1.2807
1.28842
1.28702
1.29408
1.28197
1.28825
1.27941
1.27804
1.2846
1.2827
1.28526
1.27545
1.28038
1.27217
1.27901
1.2745
1.2833
1.27671
1.27626
1.27918
1.27709
1.27908
1.27616
1.28617
1.28536
1.27371
1.27128
1.27522
1.27324
1.27313
1.26424
1.26368
1.25994
1.2593
1.2663
1.27058
1.27044
1.26532
1.27221
1.26603
1.27137
1.26688
1.26905
1.28038
1.27715
1.27074
1.26657
1.27702
1.2783
1.2769
1.27329
1.26867
1.27779
1.27537
1.27197
1.27517
1.26806
1.27052
1.27582
1.27789
1.26532
1.2697
1.27068
1.27308
1.27033
1.27308
1.27689
1.27842
1.27046
1.28566
1.2819
1.2775
1.27746
1.27955
1.27635
1.27433
1.27648
1.27581
1.28319
1.27419
1.26477
1.26692
1.26452
1.26454
1.26664
1.26614
1.27563
1.27449
1.27067
1.2662
1.26664
1.27159
1.27227
1.26695
1.26733
1.2663
1.27142
1.25825
1.26556
1.26163
1.25924
1.26445
1.26595
1.2628
1.26952
1.26195
1.27141
1.28115
1.26455
1.26475
1.27369
1.26952
1.26815
1.26393
1.26298
1.25905
1.26502
1.27223
1.25575
1.26363
1.26999
1.26516
1.27516
1.26886
1.26591
1.27909
1.27429
1.26404
1.27175
1.275
1.26816
1.27735
1.27725
1.27023
1.26488
1.26763
1.27197
1.28005
1.27113
1.26702
1.27475
1.27301
1.27057
1.26395
1.27274
1.28112
1.27793
1.27254
1.27995
1.27686
1.27232
1.26771
1.27784
1.27978
1.28043
1.2833
1.27405
1.27262
1.27317
1.27374
1.26723
1.26395
1.2643
1.27286
1.27483
1.27265
1.27433
1.26321
1.27427
1.26884
1.26757
1.26882
1.27265
1.26737
1.27485
1.28036
1.27909
1.28253
1.26808
1.26808
1.27031
1.2624
1.26957
1.28024
1.27811
1.28179
1.28062
1.29188
1.28327
1.27752
1.28075
1.27272
1.2781
1.27742
1.27682
1.27821
1.27326
1.28204
1.27909
1.28066
1.27055
1.27029
1.27752
1.28304
1.27531
1.27077
1.27998
1.27521
1.27473
1.27356
1.28357
1.27528
1.27776
1.27801
1.26955
1.26915
1.27484
1.27806
1.28651
1.28962
1.29669
1.2829
1.27993
1.29033
1.28486
1.28447
1.28661
1.27754
1.27918
1.27645
1.2819
1.28633
1.28797
1.29082
1.29513
1.28399
1.28142
1.28569
1.28133
1.28015
1.28271
1.28126
1.28766
1.28615
1.27537
1.27074
1.27942
1.27257
1.27789
1.26774
1.27709
1.27476
1.27271
1.27093
1.28519
1.28579
1.29122
1.28071
1.28993
1.27834
1.27344
1.2722
1.27896
1.26545
1.26496
1.26108
1.28096
1.2747
1.28064
1.27373
1.2699
1.27941
1.27615
1.28524
1.27748
1.28616
1.28428
1.28274
1.28364
1.2872
1.28892
1.2903
1.28146
1.27392
1.27615
1.27326
1.28124
1.28468
1.28088
1.28355
1.27128
1.27833
1.27677
1.27281
1.28684
1.27376
1.28316
1.28665
1.28445
1.27818
1.28209
1.27837
1.27985
1.28563
1.30078
1.29036
1.28659
1.28856
1.29254
1.28644
1.27732
1.28207
1.27991
1.27669
1.29698
1.29043
1.28122
1.28025
1.28408
1.28566
1.29091
1.29029
1.27903
1.27845
1.28265
1.28079
1.28659
1.28117
1.281
1.27864
1.27981
1.28128
1.28463
1.28044
1.29027
1.28666
1.27978
1.27589
1.28043
1.28762
1.28774
1.29633
1.30062
1.28781
1.2894
1.2969
1.2888
1.29173
1.28415
1.28378
1.27848
1.29209
1.29631
1.29193
1.29128
1.28967
1.29786
1.28584
1.28216
1.29062
1.27501
1.28703
1.29348
1.29087
1.28771
1.28318
1.28439
1.29768
1.29358
1.29124
1.29118
1.28839
1.28697
1.29578
1.28312
1.28666
1.30185
1.30009
1.28847
1.28764
1.29901
1.30073
1.30685
1.303
1.3071
1.29195
1.29434
1.29633
1.30002
1.3015
1.29
1.289
1.28783
1.29778
1.29161
1.29311
1.30239
1.29397
1.2946
1.29469
1.29767
1.29347
1.28904
1.29865
1.30242
1.29819
1.29646
1.29656
1.30921
1.28892
1.2923
1.30314
1.29993
1.29453
1.30257
1.29697
1.30176
1.30546
1.31722
1.3083
1.31044
1.30713
1.30064
1.30961
1.31071
1.31326
1.31478
1.30945
1.31097
1.31102
1.31069
1.30945
1.31199
1.30304
1.30427
1.31092
1.30402
1.31013
1.31609
1.30888
1.30023
1.30807
1.31535
1.31103
1.30795
1.31727
1.29784
1.29241
1.29726
1.29096
1.29683
1.29286
1.3002
1.29794
1.30075
1.28364
1.29666
1.29056
1.29165
1.28991
1.29717
1.29164
1.28493
1.28689
1.29549
1.28266
1.28675
1.29704
1.28753
1.30864
1.30051
1.31038
1.30087
1.2993
1.30455
1.30438
1.29461
1.30452
1.31483
1.32115
1.3144
1.31536
1.31961
1.31526
1.31182
1.31237
1.32017
1.30211
1.3069
1.30113
1.30544
1.30231
1.31044
1.31494
1.31646
1.31806
1.31645
1.31171
1.3112
1.30573
1.31134
1.2979
1.30857
1.31066
1.30524
1.3165
1.3109
1.31519
1.3088
1.30843
1.31786
1.31358
1.31912
1.31974
1.31488
1.32965
1.32726
1.33211
1.32153
1.32867
1.31986
1.30486
1.31754
1.31015
1.31268
1.32066
1.319
1.31336
1.31343
1.31992
1.32546
1.32123
1.32733
1.33351
1.32918
1.32574
1.33567
1.33052
1.3333
1.33291
1.31989
1.31677
1.31949
1.31773
1.31845
1.3301
1.31569
1.31557
1.3223
1.31851
1.31921
1.32469
1.32803
1.31771
1.31145
1.32499
1.32474
1.34004
1.33011
1.34083
1.34176
1.33446
1.33521
1.33417
1.33695
1.34086
1.34285
1.34395
1.333
1.34237
1.34638
1.34564
1.34426
1.34367
1.3469
1.34212
1.33958
1.34372
1.3492
1.33719
1.33928
1.34014
1.33844
1.34223
1.34281
1.33335
1.33004
1.32991
1.32397
1.32727
1.32289
1.33079
1.34275
1.33867
1.33193
1.33072
1.33215
1.33411
1.3289
1.33386
1.33812
1.3381
1.32261
1.32307
1.31932
1.3205
1.32181
1.32693
1.31404
1.30935
1.31108
1.31034
1.31764
1.31542
1.31595
1.32606
1.31632
1.32012
1.32349
1.33401
1.32772
1.32319
1.32072
1.31664
1.32233
1.32774
1.32657
1.31306
1.30041
1.31735
1.31469
1.31629
1.32206
1.3205
1.31506
1.31789
1.32088
1.31823
1.31303
1.3079
1.308
1.30801
1.30505
1.31068
1.30196
1.30025
1.30761
1.2917
1.28711
1.29629
1.29631
1.30217
1.29359
1.29041
1.2884
1.29092
1.29695
1.30034
1.30003
1.29642
1.30636
1.29732
1.30593
1.29912
1.30124
1.30481
1.30512
1.3065
1.28531
1.30032
1.29599
1.29718
1.30236
1.30047
1.30182
1.30005
1.3099
1.30911
1.31221
1.31956
1.32155
1.32693
1.32325
1.31811
1.32285
1.31534
1.31871
1.31189
1.31051
1.32228
1.31266
1.32329
1.30733
1.32456
1.31912
1.30934
1.32099
1.32265
1.3131
1.30546
1.30904
1.31009
1.31061
1.31906
1.31878
1.32225
1.31696
1.32193
1.32117
1.31215
1.31166
1.31117
1.32261
1.32223
1.31375
1.30765
1.31149
1.30154
1.29912
1.30272
1.30146
1.29614
1.30101
1.30473
1.29615
1.30849
1.30491
1.30018
1.29943
1.31175
1.29811
1.30462
1.31054
1.30786
1.29868
1.30317
1.31142
1.3174
1.31194
1.30619
1.31778
1.32069
1.31121
1.31316
1.3227
1.31385
1.31614
1.32228
1.31058
1.31141
1.31284
1.31405
1.31338
1.31135
1.30903
1.31238
1.31622
1.31017
1.30942
1.30975
1.30653
1.31646
1.31732
1.31852
1.31763
1.317
1.31564
1.31849
1.30754
1.31531
1.31286
1.30441
1.3015
1.29996
1.29669
1.29478
1.30354
1.30781
1.30129
1.30296
1.29678
1.3062
1.32363
1.31592
1.32106
1.31614
1.30611
1.30113
1.31004
1.31201
1.30773
1.31108
1.30466
1.28615
1.29548
1.29276
1.29667
1.29777
1.30056
1.29736
1.29424
1.3042
1.29994
1.3032
1.30032
1.30786
1.3108
1.31327
1.31078
1.31145
1.30974
1.31042
1.30978
1.31919
1.2985
1.31137
1.3067
1.29581
1.29976
1.29848
1.31558
1.31505
1.30784
1.32084
1.3099
1.30295
1.3126
1.32308
1.33335
1.32193
1.32447
1.31867
1.33158
1.32928
1.32092
1.32372
1.32571
1.32839
1.31735
1.31371
1.31875
1.32508
1.31828
1.31153
1.31287
1.32244
1.31741
1.31499
1.31221
1.31137
1.30144
1.29581
1.30549
1.29754
1.29312
1.30186
1.30596
1.31281
1.30103
1.30558
1.3083
1.29941
1.30319
1.31059
1.31083
1.30976
1.30525
1.30475
1.29641
1.29569
1.29739
1.30572
1.31283
1.31521
1.3218
1.31241
1.31575
1.30759
1.31101
1.31216
1.30805
1.30119
1.30347
1.31568
1.31008
1.30159
1.30829
1.30837
1.30866
1.31715
1.31277
1.31261
1.31342
1.30965
1.32028
1.32331
1.33104
1.32039
1.32657
1.31622
1.31902
1.32624
1.33591
1.32906
1.32917
1.34528
1.33159
1.34071
1.33065
1.32085
1.33255
1.32951
1.34898
1.34661
1.3445
1.34739
1.35447
1.35266
1.3533
1.35682
1.35627
1.3574
1.35252
1.35332
1.34418
1.36191
1.35769
1.34352
1.33943
1.3531
1.34211
1.3427
1.34069
1.34545
1.32792
1.33756
1.34483
1.34393
1.34323
1.33889
1.34616
1.35722
1.34731
1.35562
1.34358
1.34886
1.35245
1.35123
1.34698
1.33766
1.34523
1.35494
1.34743
1.33096
1.34337
1.34517
1.35093
1.35138
1.36139
1.36051
1.35396
1.34661
1.3391
1.33934
1.34428
1.33737
1.34663
1.34801
1.34162
1.3454
1.35105
1.33073
1.33465
1.32633
1.3288
1.33544
1.33078
1.33117
1.34254
1.3383
1.3327
1.33834
1.33236
1.33354
1.33318
1.32979
1.34719
1.33703
1.34449
1.34456
1.33978
1.33955
1.3401
1.34117
1.339
1.33871
1.35104
1.35893
1.34563
1.36359
1.36202
1.36792
1.36178
1.36831
1.3543
1.35809
1.35174
1.35287
1.35164
1.34949
1.3461
1.34457
1.33728
1.33339
1.33635
1.32999
1.33214
1.33185
1.33074
1.33255
1.3329
1.31698
1.32012
1.32856
1.31923
1.31764
1.33514
1.32322
1.32039
1.33244
1.33223
1.3223
1.34151
1.32271
1.33693
1.3197
1.32779
1.31904
1.33443
1.32968
1.33262
1.32206
1.32434
1.32901
1.32397
1.33018
1.32791
1.32817
1.32451
1.31159
1.31566
1.31954
1.31269
1.32287
1.33029
1.33004
1.32564
1.33264
1.33449
1.3465
1.34089
1.33267
1.33002
1.32511
1.32842
1.32298
1.32081
1.31607
1.32393
1.31617
1.31569
1.31889
1.30639
1.30552
1.318
1.32618
1.31431
1.31849
1.32143
1.30926
1.32142
1.33093
1.33196
1.33037
1.32683
1.3155
1.31885
1.32601
1.32114
1.31847
1.30904
1.32185
1.31834
1.32023
1.31919
1.31785
1.31266
1.31907
1.31602
1.31241
1.31166
1.30794
1.31197
1.30905
1.30537
1.31037
1.30827
1.31585
1.31094
1.3091
1.30555
1.30516
1.30717
1.30169
1.30423
1.2998
1.3044
1.30248
1.30442
1.29061
1.29599
1.31234
1.30932
1.30611
1.30415
1.30655
1.31982
1.32177
1.31571
1.32363
1.3182
1.31788
1.32208
1.31788
1.3226
1.32048
1.31914
1.31643
1.31705
1.31503
1.32742
1.31676
1.31359
1.31549
1.32001
1.31672
1.30519
1.31749
1.31386
1.31607
1.31871
1.31924
1.31759
1.32351
1.33126
1.33588
1.34133
1.34507
1.33852
1.33456
1.33853
1.33805
1.33283
1.33431
1.3395
1.33244
1.33561
1.33288
1.331
1.34605
1.33927
1.35576
1.33896
1.3536
1.35039
1.35243
1.35039
1.35182
1.34468
1.34445
1.34476
1.34156
1.34169
1.34724
1.34065
1.34496
1.34802
1.34961
1.34149
1.34589
1.34139
1.33464
1.33101
1.34137
1.33286
1.32414
1.3331
1.33266
1.33596
1.33586
1.32912
1.34079
1.33787
1.34237
1.35008
1.3434
1.33562
1.32498
1.32892
1.3279
1.33872
1.34576
1.34913
1.34496
1.34037
1.34494
1.34576
1.33954
1.3382
1.33787
1.35482
1.35545
1.35468
1.35802
1.35906
1.36031
1.36519
1.36305
1.35387
1.34987
1.3469
1.33945
1.33934
1.34215
1.3363
1.33631
1.33021
1.34135
1.34171
1.3414
1.34316
1.33927
1.33815
1.33599
1.34102
1.33472
1.33295
1.34178
1.33799
1.35066
1.34175
1.34573
1.34443
1.34945
1.34729
1.34048
1.34342
1.33656
1.33269
1.32495
1.3303
1.33529
1.32436
1.33821
1.34228
1.34232
1.34831
1.34365
1.34535
1.35017
1.35386
1.35249
1.35454
1.34394
1.35071
1.3726
1.34842
1.35517
1.35242
1.3366
1.34609
1.35127
1.34949
1.35067
1.35112
1.34879
1.34152
1.34739
1.34228
1.35383
1.33818
1.34073
1.34188
1.34952
1.34325
1.34466
1.35092
1.34102
1.34721
1.33322
1.3424
1.3378
1.34355
1.35713
1.3448
1.34749
1.34221
1.34878
1.34278
1.35032
1.36288
1.36406
1.36843
1.36469
1.36093
1.37041
1.3615
1.3655
1.35623
1.36225
1.36153
1.36837
1.35494
1.35716
1.37347
1.36664
1.3576
1.3761
1.36454
1.36449
1.36186
1.35455
1.34814
1.35588
1.35844
1.35163
1.35908
1.35479
1.35821
1.35088
1.34435
1.34943
1.35366
1.34844
1.35091
1.33708
1.34901
1.35691
1.35416
1.35459
1.35714
1.35113
1.36415
1.36957
1.35957
1.35349
1.3483
1.36574
1.36422
1.36201
1.35839
1.35773
1.34129
1.34735
1.35649
1.35464
1.35504
1.36295
1.35937
1.34792
1.35088
1.34684
1.35675
1.36511
1.35355
1.35303
1.3639
1.34435
1.34535
1.34623
1.34935
1.35241
1.35337
1.35666
1.35222
1.34936
1.34242
1.36119
1.34911
1.35374
1.36158
1.36415
1.35965
1.36558
1.3628
1.3655
1.36481
1.35894
1.3666
1.36487
1.36538
1.36681
1.36246
1.36103
1.36876
1.36686
1.36447
1.35938
1.35878
1.3609
1.35297
1.34595
1.34958
1.34656
1.35189
1.34342
1.35895
1.35786
1.34977
1.35249
1.34629
1.34167
1.35081
1.34322
1.36325
1.36708
1.35837
1.34832
1.35459
1.34803
1.357
1.35417
1.34908
1.35162
1.35803
1.35686
1.35944
1.33932
1.34428
1.33717
1.35677
1.35561
1.35354
1.36642
1.35463
1.35675
1.3592
1.35574
1.34665
1.35316
1.34652
1.34318
1.3544
1.34548
1.34696
1.35049
1.34363
1.34032
1.34073
1.3435
1.34206
1.3516
1.34811
1.34471
1.34778
1.36721
1.33833
1.33647
1.34813
1.34407
1.33836
1.33251
1.34412
1.33655
1.33806
1.34748
1.34875
1.34504
1.34292
1.33191
1.33487
1.33569
1.33269
1.33903
1.32327
1.32472
1.32731
1.32576
1.34299
1.33072
1.32757
1.32285
1.31585
1.32764
1.32985
1.33423
1.33472
1.33121
1.33096
1.34181
1.32978
1.32714
1.32916
1.32858
1.3338
1.33448
1.32585
1.32457
1.32955
1.32941
1.32761
1.31899
1.33678
1.3307
1.33886
1.33912
1.33507
1.3391
1.33733
1.33267
1.3301
1.33103
1.33551
1.32898
1.32767
1.33192
1.34185
1.33456
1.32577
1.3498
1.3386
1.33762
1.34669
1.33836
1.33309
1.35131
1.35432
1.34314
1.34425
1.34263
1.34832
1.33606
1.34427
1.33532
1.34893
1.33344
1.35031
1.33902
1.34268
1.34003
1.33839
1.35081
1.34122
1.34667
1.34853
1.34584
1.33982
1.34832
1.34243
1.33297
1.33844
1.34303
1.34031
1.33973
1.34276
1.35026
1.34615
1.34068
1.34408
1.34838
1.35683
1.35173
1.35128
1.35946
1.36148
1.35603
1.3447
1.348
1.34715
1.34708
1.35287
1.35249
1.34019
1.34832
1.34548
1.33434
1.3289
1.34145
1.33421
1.33717
1.33233
1.34253
1.34254
1.34933
1.34802
1.32744
1.34799
1.33476
1.34781
1.34093
1.3356
1.33407
1.33702
1.34061
1.34957
1.35493
1.36955
1.36601
1.36086
1.36857
1.36661
1.36941
1.36867
1.37317
1.3715
1.36186
1.36432
1.36913
1.35998
1.36414
1.35371
1.34677
1.35262
1.34869
1.34652
1.34404
1.33797
1.3428
1.34891
1.35112
1.3412
1.34684
1.34871
1.34144
1.35324
1.35046
1.3482
1.34512
1.34815
1.34529
1.33894
1.34728
1.35006
1.35932
1.34417
1.35638
1.35401
1.3472
1.34758
1.35741
1.35985
1.35462
1.3472
1.35093
1.34814
1.35827
1.33853
1.33609
1.34377
1.34607
1.34915
1.35192
1.34997
1.34772
1.34705
1.35646
1.34795
1.35313
1.35123
1.36118
1.36726
1.36302
1.36181
1.36701
1.3634
1.36191
1.36936
1.36632
1.37829
1.37629
1.37665
1.36512
1.36852
1.36717
1.36795
1.3666
1.3617
1.36019
1.35005
1.3687
1.36829
1.37341
1.36559
1.36804
1.36451
1.37121
1.37671
1.37447
1.37367
1.36762
1.36748
1.37668
1.36867
1.36894
1.38023
1.36818
1.3836
1.3815
1.39343
1.38119
1.38387
1.38254
1.38016
1.37673
1.40019
1.3947
1.38361
1.38517
1.37899
1.37149
1.37249
1.37672
1.36468
1.36464
1.35414
1.36165
1.35871
1.36843
1.36061
1.35565
1.35844
1.35717
1.36402
1.35826
1.35715
1.34015
1.33908
1.34273
1.3416
1.34895
1.34525
1.34845
1.34346
1.3348
1.3372
1.3354
1.32887
1.33527
1.33991
1.3428
1.34202
1.34408
1.33823
1.3346
1.33582
1.33185
1.33534
1.33379
1.31957
1.33197
1.33543
1.3401
1.33593
1.33746
1.35008
1.34617
1.35297
1.34375
1.34706
1.34555
1.36382
1.36691
1.36041
1.36393
1.33582
1.35761
1.35733
1.36049
1.35394
1.35736
1.35546
1.35835
1.3574
1.35208
1.35033
1.34395
1.35697
1.36124
1.35852
1.35719
1.35508
1.3588
1.36162
1.35917
1.36266
1.36057
1.36621
1.35544
1.3625
1.36558
1.35229
1.34999
1.34596
1.34479
1.34956
1.35256
1.36248
1.35867
1.3581
1.35627
1.35241
1.35163
1.35023
1.36328
1.36839
1.37053
1.36333
1.36101
1.35326
1.35452
1.35483
1.35931
1.36456
1.37028
1.36762
1.35887
1.35145
1.3558
1.35289
1.3488
1.3639
1.35002
1.35578
1.35506
1.3587
1.36346
1.36432
1.36717
1.36193
1.35432
1.34059
1.34552
1.3521
1.34319
1.34619
1.35104
1.34256
1.34126
1.34069
1.35638
1.36385
1.37131
1.36034
1.3631
1.35894
1.35094
1.35418
1.34788
1.3472
1.34325
1.35021
1.34361
1.35355
1.35075
1.35647
1.34969
1.35851
1.35605
1.35845
1.35741
1.36618
1.36706
1.36005
1.36247
1.36405
1.35938
1.35717
1.36467
1.35532
1.3594
1.35102
1.36284
1.36277
1.35147
1.35748
1.35248
1.35188
1.34858
1.35839
1.34993
1.35263
1.36924
1.36175
1.36345
1.37232
1.35744
1.36415
1.36761
1.37216
1.36554
1.37617
1.36552
1.35338
1.3573
1.37049
1.35843
1.35185
1.34903
1.34434
1.34326
1.34903
1.34812
1.36023
1.35117
1.3588
1.35675
1.3575
1.3495
1.35803
1.359
1.35155
1.3504
1.3535
1.35068
1.34432
1.35116
1.34892
1.34898
1.34848
1.34471
1.35379
1.34768
1.34745
1.34648
1.3462
1.34443
1.34584
1.3408
1.34491
1.35005
1.3471
1.3385
1.34539
1.3475
1.34595
1.35077
1.35802
1.35859
1.35849
1.35856
1.36118
1.36595
1.37596
1.36881
1.35472
1.36096
1.35777
1.35189
1.36826
1.36149
1.36254
1.35657
1.34775
1.34879
1.35267
1.33649
1.34796
1.34334
1.33549
1.3397
1.33415
1.34403
1.34159
1.33454
1.34051
1.33646
1.33537
1.32871
1.33652
1.3489
1.35016
1.34823
1.35244
1.35543
1.33122
1.33619
1.33674
1.34152
1.3366
1.33177
1.33183
1.33031
1.34558
1.32636
1.32824
1.32451
1.33554
1.34031
1.34215
1.33415
1.32214
1.33936
1.33153
1.34197
1.34454
1.34328
1.34852
1.34224
1.33885
1.34329
1.34007
1.34679
1.33518
1.34178
1.33251
1.32169
1.3266
1.32401
1.32733
1.33109
1.32583
1.33494
1.33802
1.34298
1.33635
1.33502
1.3378
1.33913
1.34473
1.33556
1.33882
1.33983
1.34123
1.34223
1.33794
1.33987
1.32685
1.33757
1.33632
1.34678
1.34159
1.33973
1.35445
1.34534
1.33626
1.34299
1.33381
1.34608
1.33314
1.3247
1.3327
1.33643
1.34322
1.33118
1.32224
1.32602
1.33659
1.32794
1.33317
1.33305
1.33011
1.31542
1.32635
1.31078
1.32164
1.32512
1.32949
1.32656
1.33436
1.33235
1.33388
1.32977
1.34192
1.33893
1.32324
1.32295
1.32236
1.31803
1.32271
1.3145
1.3137
1.31859
1.31299
1.31723
1.31712
1.33179
1.31883
1.32295
1.31995
1.31172
1.31384
1.31685
1.31914
1.32075
1.32861
1.3236
1.32138
1.31356
1.31475
1.31496
1.31389
1.32451
1.31542
1.32441
1.32977
1.32701
1.32288
1.32307
1.3313
1.31723
1.32532
1.32101
1.31154
1.32114
1.3254
1.31551
1.32892
1.31222
1.32015
1.31487
1.31583
1.33388
1.32244
1.32826
1.32658
1.33411
1.33143
1.33049
1.34041
1.34121
1.336
1.33972
1.34222
1.34561
1.34329
1.34065
1.33958
1.34445
1.34077
1.34733
1.3536
1.34766
1.34626
1.34951
1.3487
1.34911
1.3436
1.34581
1.34252
1.34039
1.33131
1.33436
1.32438
1.32859
1.33488
1.32903
1.34005
1.34504
1.33649
1.33539
1.34401
1.33111
1.33516
1.3313
1.33406
1.32932
1.32391
1.33345
1.33682
1.33465
1.32876
1.32397
1.31931
1.31461
1.32253
1.31898
1.33206
1.322
1.3288
1.32515
1.33066
1.3192
1.31787
1.31841
1.31508
1.31812
1.32129
1.32054
1.31931
1.33054
1.31369
1.32054
1.31231
1.31739
1.32625
1.31655
1.30876
1.30699
1.30053
1.30739
1.3072
1.2971
1.29519
1.29326
1.29774
1.29213
1.29561
1.29295
1.29552
1.29112
1.30359
1.30139
1.29072
1.30279
1.29374
1.30151
1.30004
1.29962
1.29881
1.30114
1.30889
1.30858
1.30291
1.29592
1.31489
1.31625
1.32179
1.3185
1.3261
1.32432
1.32627
1.33325
1.34009
1.32676
1.32624
1.32716
1.32206
1.32018
1.31906
1.32053
1.30885
1.31685
1.31684
1.32316
1.31843
1.32642
1.32086
1.32075
1.32395
1.31288
1.32184
1.3137
1.31459
1.32182
1.31617
1.31181
1.31577
1.31077
1.31503
1.31728
1.32767
1.32565
1.32726
1.32774
1.33411
1.32692
1.33901
1.33295
1.33077
1.32434
1.32468
1.33405
1.32151
1.33456
1.32812
1.32873
1.33597
1.3276
1.32068
1.32316
1.32061
1.3279
1.31952
1.32224
1.33458
1.32523
1.32756
1.32569
1.32791
1.33435
1.33386
1.33975
1.33804
1.32798
1.32693
1.3267
1.33684
1.33587
1.32543
1.33527
1.32941
1.33122
1.33741
1.33068
1.32963
1.33655
1.33469
1.33845
1.33205
1.32902
1.34078
1.33625
1.32846
1.33544
1.33994
1.32882
1.32594
1.32679
1.32727
1.33508
1.32424
1.32526
1.31696
1.32755
1.31336
1.32746
1.32663
1.32855
1.32714
1.3302
1.33822
1.32716
1.32897
1.33599
1.33438
1.3306
1.33062
1.33467
1.3327
1.33933
1.33173
1.32978
1.33358
1.33339
1.32775
1.33041
1.32777
1.32055
1.32173
1.31931
1.33314
1.33191
1.33487
1.33508
1.32775
1.32523
1.32952
1.33387
1.32879
1.32974
1.32804
1.32869
1.32856
1.32696
1.33585
1.3303
1.32396
1.33055
1.32617
1.33052
1.33546
1.33258
1.31982
1.33204
1.33322
1.32312
1.32014
1.31874
1.32178
1.32166
1.32189
1.32473
1.32021
1.31856
1.30895
1.30976
1.31444
1.32112
1.32339
1.32144
1.32357
1.3162
1.31845
1.31343
1.30645
1.31447
1.31253
1.31454
1.31637
1.31821
1.32605
1.31338
1.3231
1.32492
1.31943
1.31477
1.31546
1.30599
1.31669
1.32324
1.31971
1.32262
1.32222
1.3343
1.32555
1.33014
1.34099
1.3317
1.31813
1.32771
1.3145
1.31509
1.32364
1.31348
1.31675
1.31286
1.31267
1.31358
1.32097
1.30431
1.31702
1.31719
1.31631
1.31158
1.3228
1.3208
1.32791
1.32061
1.31937
1.31746
1.31712
1.32431
1.3164
1.31843
1.32712
1.32555
1.32914
1.32149
1.32088
1.32987
1.3224
1.31433
1.30331
1.29664
1.30982
1.30055
1.30672
1.31093
1.30461
1.29928
1.29486
1.30051
1.2994
1.30881
1.30733
1.30178
1.30423
1.31189
1.31079
1.31544
1.31589
1.31123
1.31502
1.31628
1.30923
1.30643
1.31218
1.31241
1.31583
1.31488
1.31351
1.30997
1.32055
1.30726
1.30812
1.30865
1.31239
1.31683
1.31245
1.31702
1.32338
1.33092
1.32287
1.32105
1.33119
1.32952
1.32495
1.31637
1.31515
1.33321
1.32683
1.33524
1.33299
1.34203
1.33972
1.34128
1.33959
1.33656
1.33031
1.34902
1.34601
1.3413
1.33452
1.34321
1.34793
1.34221
1.34056
1.32648
1.33116
1.32689
1.32168
1.3305
1.3155
1.32796
1.32856
1.32787
1.33622
1.33691
1.31992
1.33044
1.32296
1.32937
1.32925
1.32315
1.32119
1.32284
1.32955
1.33279
1.33849
1.31734
1.33063
1.34016
1.32875
1.3295
1.3292
1.32816
1.31534
1.32904
1.33414
1.32873
1.32484
1.32977
1.32545
1.32901
1.33988
1.34989
1.34905
1.33723
1.33531
1.33465
1.33228
1.33191
1.33228
1.33052
1.33084
1.33432
1.34174
1.32692
1.33697
1.33102
1.32824
1.33202
1.34111
1.33028
1.33552
1.34912
1.34028
1.33239
1.31925
1.32929
1.33902
1.33523
1.34394
1.33184
1.33138
1.33042
1.3262
1.32684
1.33322
1.33532
1.34553
1.34077
1.34737
1.34039
1.3474
1.34843
1.33462
1.33336
1.32944
1.3436
1.34661
1.33642
1.33218
1.33489
1.34443
1.33591
1.33905
1.34463
1.33817
1.33907
1.33914
1.34347
1.3333
1.32725
1.33376
1.33394
1.3316
1.32946
1.32262
1.32936
1.33501
1.33471
1.32323
1.33625
1.34106
1.33361
1.34182
1.34177
1.33261
1.33844
1.33239
1.33318
1.34256
1.33508
1.33532
1.33028
1.3358
1.32916
1.32713
1.33097
1.31969
1.31424
1.31624
1.31831
1.31585
1.32517
1.33149
1.33546
1.33681
1.32998
1.32803
1.33515
1.33091
1.32625
1.31666
1.32967
1.32368
1.31943
1.31764
1.32721
1.32079
1.32547
1.32714
1.32445
1.31244
1.3221
1.30869
1.31312
1.30716
1.31495
1.30818
1.31753
1.314
1.32685
1.32687
1.31079
1.31731
1.31885
1.30833
1.31877
1.3285
1.31859
1.31925
1.32855
1.33214
1.32605
1.3383
1.33787
1.34277
1.33677
1.32473
1.32832
1.32991
1.31403
1.3178
1.32216
1.32491
1.32148
1.3238
1.31866
1.31644
1.32203
1.3308
1.3261
1.3236
1.32141
1.32721
1.31496
1.32354
1.31393
1.30932
1.32052
1.3276
1.31611
1.31075
1.30925
1.30786
1.30972
1.31607
1.32893
1.32171
1.32025
1.32049
1.32004
1.31554
1.31598
1.32135
1.31448
1.31167
1.31597
1.32091
1.30527
1.31699
1.3252
1.32348
1.31494
1.3165
1.30511
1.31651
1.30684
1.3047
1.29559
1.30217
1.29754
1.29741
1.2859
1.2848
1.28776
1.29183
1.29616
1.2983
1.29144
1.30069
1.29461
1.30091
1.30573
1.30273
1.29892
1.29541
1.29021
1.30179
1.3002
1.30624
1.30108
1.30584
1.30088
1.31424
1.31374
1.31482
1.31889
1.31287
1.31766
1.31302
1.30077
1.3034
1.30435
1.29839
1.30453
1.30569
1.30265
1.30439
1.30578
1.30286
1.30458
1.30703
1.31345
1.30996
1.3041
1.31288
1.30633
1.29826
1.3036
1.30792
1.29681
1.30205
1.28894
1.30153
1.30177
1.30187
1.30047
1.31157
1.30685
1.2945
1.3079
1.29735
1.30964
1.30664
1.31041
1.31124
1.31621
1.32181
1.32648
1.3155
1.30468
1.31137
1.31029
1.30362
1.3172
1.3131
1.31592
1.32182
1.30844
1.31656
1.32542
1.3171
1.30959
1.3205
1.32001
1.31635
1.3279
1.32238
1.32303
1.32563
1.33102
1.32235
1.31676
1.32451
1.32056
1.31985
1.31592
1.31555
1.31813
1.32365
1.32204
1.32129
1.32301
1.3225
1.31013
1.3091
1.30715
1.31099
1.3133
1.31751
1.31026
1.30737
1.315
1.30988
1.32391
1.32094
1.31426
1.30524
1.30001
1.31076
1.31621
1.32189
1.31916
1.3175
1.31761
1.31906
1.31038
1.29806
1.30444
1.30633
1.31025
1.31767
1.31274
1.31
1.30864
1.30288
1.3066
1.31211
1.30414
1.30124
1.2963
1.30012
1.29564
1.29911
1.29906
1.30121
1.29492
1.30211
1.30282
1.29492
1.29915
1.30349
1.29956
1.30949
1.30536
1.30708
1.30759
1.30358
1.31469
1.31491
1.30051
1.3122
1.3227
1.32057
1.31696
1.31447
1.32367
1.31865
1.32062
1.31868
1.319
1.31391
1.30744
1.30778
1.30552
1.3071
1.30702
1.30049
1.30028
1.30117
1.30013
1.30893
1.30727
1.30867
1.30111
1.3099
1.30287
1.31432
1.31825
1.31885
1.31555
1.31417
1.31757
1.31505
1.32239
1.31607
1.31999
1.31744
1.31827
1.31664
1.32737
1.33062
1.3409
1.33237
1.33209
1.32947
1.33244
1.33124
1.33048
1.33147
1.31724
1.30916
1.29921
1.30049
1.2997
1.30382
1.29807
1.30841
1.30399
1.30977
1.31133
1.29728
1.30557
1.312
1.30827
1.29925
1.30432
1.30553
1.29613
1.30847
1.307
1.30409
1.30583
1.30293
1.29908
1.30354
1.3063
1.3115
1.31066
1.3106
1.30989
1.31142
1.30879
1.30755
1.31004
1.31275
1.3069
1.31207
1.30212
1.30137
1.29503
1.29448
1.31164
1.29327
1.30204
1.29349
1.3016
1.30626
1.30163
1.30091
1.30587
1.30759
1.30374
1.29895
1.29445
1.29986
1.29475
1.29869
1.29801
1.29686
1.29932
1.30638
1.30443
1.30713
1.31052
1.30963
1.31271
1.31231
1.31186
1.31166
1.31021
1.32146
1.32433
1.32459
1.32344
1.32382
1.31725
1.32874
1.32331
1.31645
1.31878
1.32548
1.3224
1.32116
1.32805
1.31429
1.31384
1.31193
1.30354
1.30625
1.31616
1.31743
1.31743
1.31014
1.31501
1.32272
1.31172
1.31196
1.3077
1.31268
1.30951
1.31395
1.31421
1.31254
1.32128
1.32465
1.32271
1.30846
1.30905
1.31867
1.32433
1.32039
1.32157
1.30809
1.3187
1.31733
1.3189
1.32058
1.32644
1.31867
1.32214
1.33419
1.32323
1.32987
1.32815
1.32171
1.32496
1.33658
1.32359
1.31846
1.31514
1.31187
1.31326
1.31186
1.31408
1.31126
1.3008
1.31609
1.30815
1.29675
1.29847
1.31005
1.3138
1.32316
1.31154
1.3074
1.32327
1.3166
1.31615
1.31693
1.31873
1.31907
1.31632
1.31675
1.31286
1.3162
1.30747
1.32233
1.32579
1.31708
1.32713
1.32518
1.32664
1.32312
1.31836
1.31168
1.31641
1.30313
1.2979
1.30999
1.30747
1.31397
1.32333
1.3178
1.31546
1.31479
1.32337
1.31325
1.31843
1.32043
1.31598
1.30826
1.31208
1.31268
1.32539
1.31019
1.31594
1.32994
1.31636
1.32395
1.31447
1.3364
1.32627
1.32812
1.33128
1.34135
1.32749
1.3255
1.32314
1.32531
1.32996
1.32385
1.3242
1.31
1.32289
1.31861
1.31654
1.32136
1.32451
1.32718
1.31552
1.32999
1.32194
1.31861
1.31476
1.31556
1.3035
1.31305
1.30941
1.30808
1.31617
1.29997
1.30503
1.31423
1.30682
1.31822
1.31191
1.30374
1.30701
1.30453
1.30494
1.3134
1.30531
1.30869
1.30578
1.31032
1.31058
1.31367
1.30819
1.30531
1.30243
1.31047
1.30159
1.30089
1.30651
1.30192
1.31955
1.30707
1.31565
1.31407
1.31564
1.3107
1.31057
1.31801
1.32027
1.31521
1.32801
1.32735
1.31915
1.3188
1.32612
1.31684
1.32366
1.31937
1.32561
1.32702
1.32006
1.32772
1.316
1.31944
1.32432
1.33151
1.33057
1.3248
1.31767
1.31372
1.32143
1.32246
1.30998
1.31326
1.32276
1.31502
1.31306
1.30534
1.30955
1.31065
1.31422
1.31059
1.30301
1.3123
1.30549
1.31169
1.30587
1.30908
1.30927
1.31053
1.31251
1.30275
1.29852
1.30924
1.30954
1.30764
1.31153
1.3068
1.32022
1.31869
1.32002
1.32222
1.31757
1.32416
1.32091
1.32135
1.33035
1.31944
1.31235
1.32069
1.31616
1.30327
1.31098
1.31727
1.31913
1.31639
1.3137
1.31846
1.31815
1.31569
1.32783
1.33378
1.32318
1.32075
1.31667
1.31676
1.32108
1.32274
1.3175
1.3161
1.30306
1.30597
1.31843
1.30703
1.30617
1.30551
1.30451
1.3167
1.30753
1.30229
1.30579
1.31542
1.30555
1.31714
1.30899
1.3193
1.31406
1.30426
1.30027
1.30789
1.29418
1.29954
1.29731
1.28831
1.28894
1.28721
1.30695
1.30528
1.29476
1.29142
1.28799
1.28777
1.29261
1.28301
1.27647
1.28492
1.28233
1.27912
1.27917
1.27988
1.27502
1.28541
1.2833
1.29045
1.28925
1.28471
1.28299
1.27986
1.28807
1.29055
1.29063
1.28301
1.28502
1.28007
1.28277
1.29427
1.27873
1.27844
1.27675
1.2788
1.28224
1.27621
1.27764
1.27641
1.2844
1.2754
1.27834
1.2715
1.27498
1.27487
1.27356
1.26907
1.28145
1.28745
1.2865
1.29281
1.29446
1.28386
1.29022
1.28783
1.29195
1.28875
1.28906
1.29653
1.30081
1.29021
1.29331
1.28856
1.28299
1.28952
1.29004
1.28667
1.28536
1.29657
1.2916
1.28544
1.27728
1.28211
1.2863
1.29709
1.29526
1.29495
1.29393
1.29495
1.29737
1.29953
1.29926
1.28986
1.29967
1.29306
1.29293
1.2975
1.29372
1.29579
1.30453
1.2993
1.29853
1.29842
1.29929
1.30274
1.29716
1.30776
1.3037
1.29333
1.29323
1.29557
1.29597
1.30984
1.30675
1.30334
1.2926
1.29351
1.29302
1.30955
1.30082
1.30621
1.29172
1.29028
1.30979
1.30081
1.29962
1.29995
1.30458
1.30144
1.30788
1.30049
1.30809
1.30053
1.29966
1.30782
1.31284
1.30493
1.30935
1.3158
1.31214
1.30275
1.3104
1.3086
1.30741
1.30845
1.30847
1.30969
1.30677
1.31785
1.30711
1.30706
1.3064
1.30499
1.30915
1.32357
1.32464
1.32267
1.32268
1.3151
1.32337
1.31273
1.31955
1.31006
1.31192
1.3161
1.31414
1.31573
1.32445
1.31017
1.30722
1.30885
1.30928
1.32134
1.30945
1.31284
1.31135
1.31329
1.32251
1.30541
1.32029
1.32235
1.31279
1.31573
1.31909
1.31877
1.32892
1.32534
1.31579
1.31936
1.32335
1.31648
1.31345
1.30534
1.31569
1.31081
1.32162
1.31014
1.31608
1.31355
1.32207
1.32554
1.31882
1.31713
1.31311
1.31886
1.31173
1.31079
1.31667
1.31786
1.31876
1.32025
1.32331
1.31263
1.30419
1.30189
1.30911
1.30237
1.30305
1.30412
1.31011
1.30721
1.3205
1.31153
1.32228
1.32481
1.31035
1.3104
1.31858
1.32427
1.3179
1.31765
1.3191
1.31202
1.30666
1.31153
1.30345
1.30084
1.29942
1.30187
1.30055
1.30248
1.298
1.3121
1.2944
1.29865
1.28837
1.29467
1.29403
1.29776
1.30112
1.28982
1.29226
1.28934
1.297
1.29932
1.29266
1.29635
1.29426
1.29397
1.28542
1.29311
1.29044
1.29488
1.28516
1.29067
1.29133
1.28714
1.293
1.29838
1.296
1.2905
1.28172
1.28193
1.27687
1.27817
1.29085
1.29543
1.2904
1.28522
1.28024
1.28665
1.27701
1.28548
1.28837
1.29119
1.2915
1.28854
1.27685
1.28387
1.28382
1.28059
1.27435
1.27535
1.28482
1.28348
1.29337
1.29953
1.3044
1.29908
1.30333
1.30596
1.30124
1.29396
1.30286
1.29705
1.30097
1.29906
1.30642
1.29392
1.30254
1.29909
1.30037
1.29807
1.30436
1.30062
1.30317
1.31111
1.29432
1.30266
1.29719
1.31465
1.30893
1.30595
1.31267
1.30656
1.30661
1.30379
1.31465
1.3135
1.31404
1.31299
1.31579
1.30928
1.30848
1.31319
1.31112
1.30774
1.30781
1.31746
1.31928
1.32184
1.32633
1.31248
1.31931
1.32803
1.32319
1.32195
1.30863
1.32531
1.31726
1.31854
1.31255
1.31208
1.3079
1.31308
1.31364
1.30671
1.30434
1.30355
1.30534
1.30154
1.30625
1.30386
1.30501
1.31133
1.31479
1.30789
1.31713
1.32175
1.31859
1.32017
1.31638
1.30922
1.30864
1.31955
1.31148
1.30418
1.30993
1.31381
1.30961
1.30371
1.30283
1.29803
1.2996
1.29678
1.29424
1.29944
1.30617
1.30647
1.32599
1.31636
1.31947
1.31376
1.31707
1.31962
1.3226
1.32306
1.32386
1.31253
1.32049
1.31366
1.30803
1.3216
1.31945
1.32115
1.31666
1.32636
1.31707
1.32931
1.32586
1.33385
1.33549
1.33278
1.33763
1.3351
1.3335
1.34181
1.33237
1.31688
1.31541
1.33149
1.32031
1.33312
1.33834
1.33624
1.34611
1.34116
1.34674
1.32565
1.33462
1.32614
1.33333
1.33108
1.32963
1.32963
1.32642
1.33714
1.34677
1.34057
1.33356
1.31657
1.32476
1.33016
1.32337
1.32526
1.3284
1.32969
1.3309
1.33242
1.32616
1.32042
1.32605
1.32544
1.32078
1.3182
1.31665
1.31372
1.32746
1.33011
1.32438
1.31833
1.33548
1.33266
1.32796
1.33015
1.33155
1.33021
1.33094
1.32208
1.32639
1.32531
1.32652
1.31804
1.31487
1.31772
1.30944
1.31294
1.32268
1.32455
1.32259
1.32049
1.32349
1.33566
1.32094
1.31596
1.31886
1.32475
1.32467
1.3234
1.31112
1.3205
1.3168
1.31283
1.31154
1.3262
1.32284
1.31981
1.3247
1.32612
1.33091
1.33123
1.31864
1.31897
1.31961
1.32854
1.31453
1.32981
1.32119
1.31741
1.31553
1.32888
1.32657
1.32744
1.31748
1.31968
1.32238
1.33483
1.3199
1.3208
1.30855
1.31022
1.3113
1.30741
1.31
1.30756
1.31191
1.31937
1.30532
1.31719
1.304
1.31539
1.3072
1.30235
1.30918
1.30843
1.30124
1.29388
1.30174
1.30053
1.29701
1.29507
1.29283
1.29592
1.30363
1.30619
1.30519
1.307
1.30692
1.3098
1.30823
1.31208
1.30038
1.30851
1.30596
1.31366
1.29808
1.29746
1.30865
1.30148
1.30168
1.30395
1.30186
1.30153
1.30377
1.30831
1.30305
1.30292
1.30148
1.29983
1.31639
1.30741
1.3016
1.30362
1.30903
1.31003
1.30691
1.31658
1.31969
1.31733
1.31763
1.31942
1.31047
1.31767
1.32925
1.3269
1.31663
1.31419
1.3198
1.32539
1.31628
1.31906
1.32358
1.31804
1.31297
1.3118
1.31385
1.31744
1.32275
1.32275
1.33123
1.326
1.31687
1.32035
1.32512
1.30798
1.32365
1.32061
1.31777
1.31923
1.31895
1.3206
1.31698
1.32388
1.32774
1.33184
1.32416
1.32917
1.33438
1.33172
1.32757
1.34479
1.33235
1.33793
1.3393
1.33327
1.33218
1.33005
1.33943
1.3441
1.34458
1.34611
1.33576
1.33157
1.32207
1.33019
1.3273
1.33113
1.33119
1.32129
1.33566
1.32939
1.331
1.33278
1.33484
1.33244
1.33078
1.32708
1.33333
1.3207
1.3306
1.32438
1.32439
1.33361
1.33253
1.32732
1.33164
1.32341
1.33529
1.33833
1.33457
1.3349
1.33719
1.34315
1.33842
1.33179
1.32421
1.31586
1.31101
1.31868
1.31814
1.31464
1.32371
1.33429
1.32683
1.32166
1.33138
1.32747
1.32436
1.32293
1.33319
1.32868
1.33615
1.33811
1.34167
1.34788
1.33738
1.33776
1.33058
1.33915
1.33064
1.33431
1.32686
1.34032
1.337
1.3319
1.33746
1.32943
1.33442
1.34277
1.33956
1.34062
1.35052
1.34134
1.34367
1.34421
1.34461
1.34106
1.35081
1.34748
1.34307
1.34517
1.34114
1.35047
1.33799
1.3342
1.33581
1.33955
1.34516
1.33634
1.33801
1.33286
1.33335
1.33382
1.33441
1.3438
1.34417
1.33634
1.33362
1.32226
1.32891
1.33695
1.32826
1.32764
1.32739
1.32732
1.33655
1.33352
1.32558
1.3234
1.33119
1.32581
1.32211
1.32228
1.32847
1.33727
1.32387
1.33433
1.33598
1.32943
1.3317
1.3251
1.33702
1.33637
1.33664
1.33739
1.34464
1.32048
1.32479
1.32055
1.32299
1.32495
1.32472
1.32875
1.31761
1.31704
1.32129
1.32406
1.32943
1.32585
1.32538
1.32215
1.32384
1.32964
1.32276
1.33497
1.32526
1.3283
1.3353
1.33786
1.32387
1.3305
1.32731
1.32326
1.31924
1.32788
1.32605
1.31855
1.31
1.31489
1.32703
1.32861
1.34016
1.32782
1.3334
1.33033
1.32624
1.32983
1.33197
1.32751
1.32812
1.33668
1.3364
1.33531
1.33517
1.33513
1.33184
1.33332
1.32803
1.33468
1.33658
1.33724
1.33522
1.34038
1.33752
1.3321
1.33151
1.3368
1.34384
1.33696
1.34172
1.33545
1.33138
1.32478
1.34091
1.32828
1.3279
1.32899
1.33061
1.32456
1.33128
1.32512
1.32967
1.32813
1.33418
1.33707
1.34481
1.33972
1.34066
1.32109
1.32339
1.32099
1.32265
1.32363
1.33161
1.33377
1.32486
1.3106
1.31584
1.31324
1.31292
1.31653
1.30976
1.3048
1.31607
1.30685
1.29965
1.31174
1.31817
1.30911
1.31113
1.32166
1.32254
1.31001
1.30608
1.30167
1.30445
1.29861
1.29141
1.29443
1.29719
1.2971
1.29015
1.29568
1.29285
1.29879
1.29334
1.29054
1.28856
1.2946
1.29358
1.29751
1.29324
1.29137
1.30577
1.29292
1.30853
1.29779
1.30167
1.30463
1.30591
1.31353
1.31769
1.30253
1.3062
1.30633
1.30607
1.31165
1.30498
1.30715
1.30571
1.30997
1.31349
1.30839
1.30634
1.30531
1.31319
1.29983
1.31578
1.31983
1.30762
1.30448
1.2985
1.30067
1.31388
1.31101
1.30312
1.3119
1.30921
1.31755
1.30207
1.31324
1.32048
1.31291
1.32222
1.31227
1.31223
1.32183
1.31634
1.31562
1.31933
1.31902
1.31322
1.31337
1.31472
1.3179
1.32237
1.3069
1.32318
1.32876
1.3354
1.3391
1.33424
1.32521
1.33975
1.33306
1.32853
1.33105
1.33804
1.32846
1.31907
1.32605
1.32749
1.32973
1.33486
1.32933
1.32995
1.33572
1.33084
1.33789
1.32982
1.33774
1.3295
1.3384
1.33529
1.33134
1.32501
1.3257
1.337
1.33021
1.33968
1.34065
1.34389
1.34415
1.34101
1.34306
1.34555
1.33816
1.34152
1.33163
1.328
1.33468
1.33524
1.33243
1.32888
1.33247
1.32935
1.33323
1.33467
1.32325
1.34603
1.32695
1.32843
1.32477
1.3318
1.32966
1.33366
1.32262
1.33651
1.33582
1.34045
1.32678
1.32502
1.31853
1.3265
1.33791
1.32666
1.32808
1.3216
1.33135
1.33642
1.32304
1.33529
1.32675
1.32892
1.32435
1.33376
1.3198
1.32144
1.31403
1.31236
1.32616
1.32813
1.32909
1.33494
1.34036
1.33365
1.33771
1.32905
1.32429
1.34138
1.32869
1.33163
1.32966
1.32301
1.34512
1.33622
1.33151
1.32823
1.33218
1.33201
1.33269
1.31899
1.32124
1.32524
1.33217
1.33194
1.32805
1.32311
1.33117
1.31948
1.32394
1.32939
1.31727
1.31746
1.3182
1.31475
1.32413
1.32378
1.32104
1.32955
1.33058
1.32822
1.31675
1.32315
1.32025
1.31411
1.32613
1.3165
1.32086
1.32819
1.32234
1.32843
1.33167
1.32474
1.32918
1.33153
1.33527
1.33422
1.33888
1.33061
1.34143
1.33694
1.32955
1.33197
1.33392
1.33214
1.32761
1.33003
1.32562
1.33137
1.32585
1.32431
1.31988
1.32725
1.32608
1.32401
1.32728
1.32356
1.32613
1.32518
1.32697
1.33202
1.33286
1.33562
1.33689
1.33243
1.32544
1.33144
1.34342
1.32932
1.32677
1.31819
1.31738
1.31881
1.3142
1.31264
1.31958
1.31596
1.31975
1.33326
1.32275
1.33115
1.32448
1.32813
1.33352
1.34008
1.34071
1.33179
1.3325
1.33206
1.33138
1.33382
1.33437
1.32836
1.31802
1.32902
1.32995
1.33598
1.33172
1.32979
1.3273
1.32668
1.32071
1.3288
1.31537
1.32005
1.31441
1.32482
1.31802
1.31578
1.30852
1.30658
1.30428
1.31655
1.31423
1.31512
1.30406
1.31081
1.31535
1.3125
1.3194
1.30765
1.30418
1.30423
1.29989
1.31109
1.30722
1.30655
1.30102
1.30508
1.3072
1.30997
1.30219
1.30352
1.30919
1.3166
1.31632
1.30354
1.30831
1.3034
1.31219
1.30507
1.30691
1.31605
1.31451
1.31813
1.30938
1.30499
1.30529
1.31643
1.2999
1.31092
1.31813
1.31066
1.31497
1.31988
1.3145
1.30504
1.29964
1.30482
1.31805
1.31521
1.31271
1.30824
1.30804
1.30939
1.31135
1.3044
1.31086
1.30999
1.31492
1.32078
1.32329
1.32352
1.31116
1.31437
1.31534
1.32151
1.3142
1.32168
1.30512
1.31621
1.31155
1.31101
1.31517
1.31893
1.31205
1.30771
1.31715
1.31988
1.31743
1.31374
1.31759
1.32756
1.31982
1.3183
1.30941
1.31878
1.31831
1.31193
1.31297
1.3197
1.32222
1.31155
1.30781
1.31028
1.30497
1.30568
1.3019
1.31356
1.30572
1.30595
1.31612
1.3177
1.31056
1.30461
1.30455
1.29883
1.29885
1.30258
1.30327
1.31057
1.31019
1.30613
1.30215
1.30482
1.3041
1.29418
1.29615
1.30405
1.29435
1.28895
1.29662
1.3015
1.30368
1.30244
1.29966
1.29535
1.28959
1.28604
1.29076
1.29961
1.28427
1.27885
1.27979
1.27945
1.28701
1.28488
1.29444
1.28898
1.29426
1.28879
1.28924
1.28376
1.29624
1.29359
1.30148
1.30365
1.29688
1.29625
1.30497
1.29936
1.30361
1.29729
1.30829
1.2991
1.29912
1.30703
1.29993
1.3048
1.30397
1.30203
1.30682
1.30287
1.29613
1.29843
1.29115
1.29915
1.3038
1.29716
1.30333
1.30255
1.30829
1.30364
1.29941
1.30134
1.30366
1.2953
1.30017
1.3087
1.29672
1.29753
1.28736
1.29647
1.29488
1.29482
1.29987
1.30195
1.30163
1.29482
1.30068
1.30211
1.31853
1.31352
1.29839
1.29975
1.31158
1.29948
1.29979
1.29344
1.298
1.28932
1.29352
1.28511
1.29484
1.29042
1.28311
1.28508
1.27003
1.27618
1.28345
1.27645
1.27398
1.27487
1.27693
1.28011
1.27643
1.28325
1.28051
1.28613
1.27821
1.27743
1.28648
1.28521
1.27508
1.28831
1.28865
1.28888
1.28323
1.29605
1.29809
1.29076
1.28806
1.29182
1.28198
1.27788
1.27882
1.27975
1.27673
1.28539
1.28563
1.29284
1.28882
1.29227
1.29215
1.30216
1.30048
1.30268
1.29527
1.28801
1.28814
1.30213
1.29441
1.28918
1.28681
1.29004
1.2941
1.29148
1.30066
1.30038
1.29947
1.29912
1.29422
1.30427
1.29133
1.29901
1.30188
1.29364
1.28954
1.29124
1.2936
1.30235
1.29271
1.29606
1.29086
1.29013
1.29118
1.28697
1.28136
1.28391
1.28197
1.29309
1.28395
1.29356
1.29946
1.29834
1.29979
1.29201
1.29026
1.28289
1.29731
1.29436
1.29259
1.27837
1.27996
1.28321
1.2813
1.29322
1.29759
1.29342
1.28979
1.303
1.28925
1.30057
1.29171
1.29285
1.29159
1.28498
1.2817
1.29097
1.293
1.28328
1.28597
1.2821
1.28461
1.29135
1.29673
1.29331
1.2889
1.30144
1.30036
1.29953
1.3112
1.29713
1.29927
1.30083
1.29796
1.30194
1.30381
1.31326
1.30631
1.31026
1.31563
1.3013
1.3091
1.30257
1.29391
1.29595
1.30574
1.3023
1.30235
1.30378
1.30587
1.29729
1.30206
1.2909
1.30964
1.30806
1.29758
1.30154
1.30083
1.29413
1.29988
1.28458
1.29648
1.29991
1.303
1.30026
1.29738
1.29205
1.30279
1.2976
1.29766
1.29204
1.29141
1.30053
1.30646
1.30079
1.29514
1.30107
1.30102
1.30374
1.30691
1.29731
1.29281
1.29691
1.29029
1.29593
1.29916
1.29296
1.29739
1.29351
1.28817
1.29078
1.29423
1.29056
1.28428
1.29598
1.30161
1.2925
1.29496
1.29234
1.29481
1.30482
1.29793
1.29752
1.2919
1.29056
1.29869
1.30466
1.29516
1.29817
1.29391
1.2964
1.30332
1.30997
1.30904
1.30573
1.30854
1.30569
1.30048
1.29298
1.29818
1.28986
1.29237
1.29415
1.29378
1.2966
1.29408
1.29174
1.29163
1.28926
1.29438
1.29592
1.28351
1.2854
1.28614
1.2929
1.29029
1.27616
1.28338
1.28735
1.28787
1.28688
1.29441
1.29399
1.29161
1.29316
1.286
1.29356
1.28736
1.28663
1.2916
1.28314
1.28994
1.28789
1.2787
1.27979
1.2912
1.29784
1.29157
1.29673
1.30039
1.29686
1.30414
1.29848
1.28949
1.30159
1.30093
1.29506
1.29125
1.29727
1.29308
1.29481
1.2929
1.29779
1.28405
1.2905
1.28962
1.29601
1.29606
1.3038
1.3023
1.30766
1.31374
1.30827
1.30402
1.30853
1.31452
1.31145
1.3076
1.30203
1.30809
1.29513
1.3046
1.29573
1.29555
1.29624
1.29651
1.30077
1.30003
1.29687
1.29885
1.29633
1.29565
1.29277
1.29505
1.29988
1.29925
1.29495
1.28875
1.29677
1.29382
1.30289
1.30866
1.2953
1.31667
1.30228
1.30323
1.29437
1.29641
1.29564
1.29755
1.29515
1.29085
1.30208
1.28722
1.29702
1.28656
1.28675
1.28805
1.27362
1.28122
1.27846
1.28609
1.28562
1.28041
1.27819
1.29114
1.29
1.28849
1.28803
1.29112
1.29597
1.28732
1.2829
1.28407
1.28678
1.27627
1.2797
1.28291
1.28773
1.28559
1.29135
1.28824
1.28379
1.29025
1.29134
1.28831
1.29172
1.29332
1.28693
1.29512
1.28403
1.29301
1.2879
1.28451
1.28501
1.28384
1.28471
1.27418
1.28025
1.27083
1.27703
1.28067
1.28463
1.28394
1.28854
1.28841
1.29106
1.27691
1.28196
1.27973
1.28245
1.28108
1.27675
1.28667
1.28568
1.2825
1.29035
1.28829
1.28539
1.29367
1.29454
1.28314
1.28676
1.28496
1.28002
1.2908
1.29202
1.28109
1.28351
1.29397
1.29764
1.29957
1.29566
1.29358
1.29626
1.29841
1.30428
1.29749
1.28568
1.29466
1.29442
1.28881
1.28305
1.29335
1.28439
1.29297
1.29757
1.30489
1.2987
1.30712
1.30199
1.29629
1.30238
1.3136
1.32111
1.31712
1.31368
1.30719
1.30435
1.30461
1.31176
1.29907
1.3044
1.30339
1.31652
1.31495
1.31128
1.32217
1.31781
1.31402
1.30513
1.30292
1.29987
1.29319
1.29276
1.30026
1.30732
1.30624
1.30858
1.30954
1.29288
1.30825
1.29956
1.29485
1.30269
1.2988
1.29809
1.30222
1.30389
1.30117
1.30504
1.29834
1.29902
1.29647
1.30201
1.29601
1.29474
1.28905
1.286
1.28226
1.2938
1.29874
1.30259
1.29649
1.29617
1.29824
1.29934
1.30281
1.30391
1.30332
1.30608
1.30621
1.31009
1.30759
1.30902
1.31059
1.31508
1.32005
1.31021
1.30984
1.31939
1.31989
1.32826
1.3128
1.31533
1.31986
1.31985
1.31458
1.30481
1.31276
1.31119
1.30327
1.29779
1.30485
1.30124
1.29203
1.29978
1.29884
1.29553
1.29627
1.29693
1.29895
1.28771
1.29741
1.28951
1.2849
1.30238
1.29852
1.3035
1.29443
1.29726
1.3008
1.29512
1.29423
1.28857
1.30028
1.29388
1.29914
1.30483
1.29918
1.29596
1.28613
1.27873
1.2824
1.29376
1.28865
1.28356
1.29141
1.28553
1.27746
1.28153
1.28766
1.28216
1.27658
1.27742
1.2879
1.28356
1.28939
1.28919
1.28837
1.28578
1.28491
1.28587
1.28917
1.28655
1.28379
1.29216
1.29008
1.29208
1.28962
1.28675
1.29354
1.29702
1.29043
1.28986
1.29116
1.2906
1.28485
1.2881
1.29064
1.29094
1.29128
1.29443
1.29136
1.28794
1.28123
1.29114
1.29517
1.29156
1.29736
1.29675
1.30005
1.2962
1.29195
1.29051
1.2918
1.29091
1.29081
1.29742
1.29352
1.28768
1.28021
1.28942
1.29568
1.29749
1.29575
1.29646
1.29713
1.2929
1.29436
1.28669
1.29456
1.2933
1.30678
1.27973
1.2808
1.29099
1.28381
1.28056
1.28669
1.28118
1.27504
1.27449
1.28328
1.28086
1.28406
1.29452
1.29654
1.29261
1.28754
1.2866
1.28081
1.27558
1.29403
1.28709
1.28387
1.28398
1.28651
1.28953
1.29077
1.28173
1.28999
1.28809
1.29184
1.28632
1.28228
1.27951
1.2867
1.28454
1.28375
1.29376
1.29076
1.2984
1.29071
1.29043
1.29505
1.2902
1.28649
1.27908
1.28751
1.28614
1.27899
1.28591
1.28682
1.28943
1.28162
1.28849
1.28765
1.29517
1.29069
1.2927
1.2969
1.29488
1.30161
1.29876
1.2996
1.29878
1.3016
1.29082
1.30159
1.30293
1.30579
1.30295
1.29635
1.29343
1.29589
1.30056
1.30544
1.29779
1.30263
1.29812
1.29499
1.3041
1.30386
1.30476
1.29832
1.28968
1.28418
1.29079
1.29149
1.28442
1.28945
1.29378
1.29163
1.29754
1.29617
1.30573
1.30055
1.30688
1.30857
1.29571
1.29854
1.29325
1.2849
1.3025
1.29435
1.29443
1.29118
1.30323
1.29725
1.29882
1.29311
1.30323
1.29297
1.2877
1.30142
1.30069
1.29458
1.29971
1.30292
1.30492
1.29688
1.29911
1.29743
1.29376
1.29872
1.28453
1.297
1.29307
1.30288
1.29859
1.28765
1.29201
1.29663
1.29625
1.29785
1.30383
1.29939
1.29862
1.2939
1.2863
1.29493
1.29832
1.30231
1.29503
1.29733
1.30415
1.30336
1.29898
1.31011
1.30443
1.30884
1.3049
1.30556
1.31156
1.30489
1.30624
1.31084
1.30483
1.30468
1.31098
1.30886
1.3146
1.30848
1.30377
1.30292
1.30509
1.30928
1.30805
1.29782
1.29581
1.30683
1.31921
1.3107
1.30859
1.31109
1.31195
1.30356
1.31255
1.3157
1.31204
1.31322
1.3039
1.30598
1.3141
1.30549
1.30366
1.31236
1.30924
1.30486
1.29648
1.29811
1.30038
1.30654
1.30704
1.30332
1.29268
1.2975
1.30854
1.30785
1.29539
1.29159
1.29216
1.29271
1.2892
1.29078
1.29954
1.29783
1.31133
1.30976
1.3055
1.29743
1.30499
1.31192
1.31264
1.31403
1.29588
1.30992
1.3069
1.29981
1.31331
1.31153
1.30153
1.31226
1.29451
1.3086
1.30543
1.31089
1.30981
1.30653
1.3101
1.31929
1.3235
1.31928
1.31701
1.31218
1.32214
1.3154
1.30808
1.30624
1.30139
1.30616
1.3015
1.29722
1.29594
1.2958
1.293
1.28815
1.29198
1.29265
1.28946
1.2957
1.28225
1.28777
1.28744
1.2897
1.29759
1.29829
1.29896
1.29345
1.30203
1.28814
1.29365
1.29466
1.28849
1.28822
1.29799
1.28538
1.2995
1.30463
1.29258
1.29811
1.30685
1.30773
1.30779
1.29473
1.30841
1.3083
1.30322
1.30434
1.30527
1.29592
1.29653
1.29023
1.28905
1.29548
1.2939
1.29247
1.29056
1.28568
1.2864
1.28828
1.2883
1.27765
1.27877
1.2887
1.29323
1.28208
1.29598
1.29076
1.28793
1.2986
1.29592
1.28526
1.29245
1.29436
1.29984
1.31431
1.30399
1.29606
1.30014
1.30164
1.30892
1.29775
1.29984
1.29237
1.29744
1.291
1.30843
1.30592
1.30958
1.31158
1.29966
1.28856
1.29523
1.29348
1.29611
1.30076
1.28923
1.29612
1.29826
1.29297
1.29224
1.29754
1.29589
1.29973
1.30228
1.29879
1.29983
1.30046
1.29536
1.29595
1.29351
1.30497
1.29674
1.29869
1.30252
1.30495
1.29607
1.29477
1.29896
1.29935
1.30915
1.29881
1.30476
1.30177
1.2994
1.30313
1.29689
1.29624
1.29501
1.2996
1.29205
1.29785
1.29408
1.29486
1.30338
1.29404
1.29072
1.297
1.29692
1.29404
1.29983
1.29301
1.2892
1.28482
1.29456
1.29155
1.29086
1.28992
1.28876
1.28549
1.28515
1.28284
1.29191
1.28725
1.28108
1.29742
1.29406
1.2959
1.2926
1.29516
1.29437
1.27735
1.2836
1.28609
1.28528
1.29862
1.29447
1.28817
1.28242
1.28665
1.2955
1.29467
1.29132
1.28131
1.28541
1.291
1.29119
1.29935
1.29757
1.30243
1.29753
1.29336
1.28971
1.28453
1.29585
1.29808
1.30241
1.29656
1.3011
1.28828
1.2919
1.29097
1.29327
1.2884
1.29652
1.29252
1.29108
1.28325
1.28105
1.28348
1.28131
1.2882
1.29076
1.29368
1.30117
1.28992
1.29105
1.29446
1.28561
1.28937
1.29196
1.28697
1.28759
1.28467
1.29055
1.29228
1.28165
1.29315
1.29174
1.28678
1.28944
1.28743
1.29193
1.29441
1.29177
1.28549
1.28732
1.29586
1.29107
1.28462
1.28336
1.29346
1.28976
1.29142
1.29358
1.28627
1.29281
1.30236
1.30019
1.31118
1.3106
1.30358
1.31138
1.30165
1.30008
1.30476
1.30052
1.31104
1.31554
1.30506
1.31003
1.31512
1.30749
1.31448
1.30445
1.31637
1.30905
1.32085
1.31028
1.31808
1.31524
1.31458
1.31727
1.30695
1.30125
1.30363
1.29536
1.30226
1.29501
1.29128
1.28711
1.29291
1.29038
1.29322
1.29229
1.28931
1.29378
1.28196
1.28539
1.29214
1.28458
1.29634
1.29882
1.30726
1.29244
1.30194
1.30106
1.30146
1.29491
1.29291
1.2921
1.29129
1.28256
1.29089
1.30337
1.29883
1.28838
1.29116
1.29399
1.2987
1.29347
1.29345
1.2883
1.28787
1.29407
1.2847
1.29787
1.29455
1.30098
1.28748
1.29644
1.28982
1.30136
1.29411
1.29982
1.29081
1.2999
1.30739
1.29505
1.2895
1.28372
1.28928
1.28643
1.28796
1.28866
1.29626
1.28402
1.28182
1.27497
1.2734
1.27129
1.26963
1.27185
1.27337
1.27169
1.26557
1.27001
1.27227
1.268
1.26913
1.26038
1.26329
1.26457
1.26003
1.26407
1.26373
1.26489
1.26777
1.27531
1.28088
1.27845
1.29021
1.27518
1.27944
1.28205
1.28669
1.27772
1.2792
1.28554
1.28252
1.28603
1.28965
1.29968
1.29407
1.29702
1.2956
1.29294
1.30162
1.28978
1.29163
1.30311
1.29784
1.29119
1.29487
1.29515
1.29607
1.29601
1.29666
1.29976
1.2919
1.29557
1.29613
1.29384
1.30001
1.29602
1.3029
1.30758
1.30205
1.30242
1.29475
1.29059
1.3002
1.29638
1.30318
1.30124
1.29422
1.28402
1.2947
1.28855
1.29979
1.28916
1.2974
1.29826
1.30499
1.29944
1.29177
1.28679
1.28975
1.28663
1.28993
1.28788
1.2883
1.29166
1.29619
1.28758
1.29182
1.29096
1.29141
1.29575
1.29482
1.30202
1.29341
1.29281
1.30332
1.30342
1.30087
1.30353
1.30183
1.29655
1.29438
1.29324
1.31551
1.30724
1.30299
1.29735
1.29968
1.30407
1.30562
1.29982
1.29624
1.29897
1.29756
1.29361
1.3
1.29684
1.30739
1.30112
1.30151
1.29348
1.29433
1.29421
1.29274
1.29549
1.30073
1.2959
1.28817
1.302
1.29077
1.28497
1.29455
1.29997
1.29462
1.30406
1.2998
1.29621
1.29713
1.29576
1.28585
1.29261
1.2754
1.28019
1.28477
1.29218
1.29283
1.29837
1.29037
1.27747
1.28466
1.28301
1.28514
1.29059
1.28831
1.28243
1.28206
1.27725
1.28319
1.27355
1.27175
1.27713
1.27376
1.27855
1.27891
1.28397
1.27789
1.28192
1.27833
1.27653
1.27785
1.27301
1.27425
1.27415
1.27969
1.28271
1.28051
1.28197
1.27398
1.28105
1.28135
1.29192
1.28967
1.30026
1.29563
1.29865
1.28785
1.28889
1.28271
1.28836
1.29211
1.28567
1.28691
1.28367
1.29302
1.2841
1.2834
1.28554
1.28634
1.28839
1.29111
1.27612
1.28875
1.28832
1.29004
1.28774
1.29357
1.29089
1.29069
1.29289
1.28784
1.28857
1.29841
1.29059
1.28711
1.29258
1.29115
1.28703
1.2798
1.2913
1.29676
1.29085
1.29976
1.28742
1.28815
1.28882
1.29439
1.29685
1.29158
1.29118
1.28925
1.28936
1.28983
1.28546
1.29058
1.28819
1.29265
1.29483
1.29045
1.29645
1.30485
1.29497
1.29379
1.29016
1.2995
1.28532
1.2786
1.27658
1.27848
1.28962
1.28796
1.279
1.2786
1.27852
1.28792
1.28525
1.29214
1.2917
1.28587
1.28443
1.28935
1.28728
1.29177
1.29285
1.28242
1.28998
1.28192
1.28714
1.2776
1.27757
1.28337
1.27888
1.27315
1.27607
1.27039
1.28527
1.28804
1.27896
1.27881
1.27468
1.27037
1.27929
1.27799
1.27647
1.2776
1.27718
1.27381
1.29058
1.27677
1.2865
1.27819
1.28171
1.27769
1.28673
1.2832
1.2833
1.28557
1.28573
1.27824
1.29177
1.29233
1.28159
1.27855
1.27144
1.28425
1.28127
1.27654
1.27497
1.26925
1.27494
1.28277
1.28091
1.27967
1.28108
1.27796
1.28111
1.27899
1.2715
1.28926
1.28191
1.27849
1.27861
1.2776
1.27869
1.27361
1.28227
1.28531
1.28072
1.27748
1.2929
1.28223
1.29259
1.28381
1.28733
1.29611
1.29429
1.29647
1.28969
1.2924
1.28832
1.28383
1.27383
1.28667
1.27938
1.275
1.2707
1.27655
1.27094
1.27095
1.27013
1.26639
1.26464
1.26577
1.26674
1.26354
1.26444
1.27499
1.26649
1.27386
1.27087
1.26445
1.26128
1.26088
1.2661
1.26762
1.27346
1.26608
1.27387
1.26815
1.25601
1.26731
1.26785
1.26348
1.26044
1.26702
1.28844
1.26927
1.26757
1.26339
1.26376
1.2657
1.27206
1.26445
1.27248
1.26793
1.26423
1.25722
1.25981
1.2657
1.26758
1.27123
1.26713
1.2721
1.27082
1.26635
1.268
1.26962
1.26903
1.27089
1.27413
1.25961
1.25989
1.25505
1.25667
1.26244
1.26373
1.26778
1.26289
1.26725
1.26705
1.27119
1.26565
1.26462
1.26961
1.26641
1.26247
1.26202
1.26315
1.25898
1.259
1.26302
1.26013
1.26556
1.26257
1.26972
1.26679
1.25573
1.26145
1.26487
1.25897
1.26895
1.26436
1.26565
1.27257
1.27616
1.26784
1.26968
1.26465
1.26979
1.26984
1.26595
1.27048
1.27435
1.2767
1.26933
1.27151
1.26965
1.27069
1.26322
1.27146
1.26598
1.2665
1.25739
1.26304
1.26743
1.25783
1.26625
1.26901
1.27201
1.27474
1.27057
1.27463
1.27437
1.27516
1.28306
1.27265
1.27335
1.27044
1.28162
1.27182
1.2671
1.27047
1.25654
1.26366
1.27595
1.27832
1.27407
1.28049
1.27585
1.27777
1.27341
1.2762
1.27912
1.277
1.27469
1.26865
1.27855
1.28455
1.27164
1.26179
1.2692
1.25802
1.26292
1.26314
1.26989
1.26856
1.26679
1.27285
1.2658
1.26804
1.26514
1.2675
1.26853
1.2715
1.26514
1.26726
1.2688
1.27275
1.27023
1.26295
1.27051
1.26992
1.26733
1.26744
1.27209
1.26729
1.26495
1.26987
1.26829
1.26495
1.27205
1.27316
1.27739
1.26989
1.2647
1.26672
1.26999
1.27098
1.2693
1.27316
1.27562
1.26881
1.27198
1.26354
1.2692
1.27157
1.26637
1.26705
1.267
1.26914
1.26199
1.27214
1.27369
1.2662
1.27438
1.2739
1.27868
1.27166
1.26963
1.27157
1.26599
1.26882
1.2713
1.26619
1.26872
1.26917
1.26633
1.27186
1.2734
1.26429
1.2654
1.26686
1.27152
1.26323
1.26614
1.25912
1.26545
1.26922
1.26362
1.27344
1.27183
1.26677
1.27245
1.27157
1.2759
1.27429
1.27001
1.26773
1.26432
1.27113
1.26803
1.27309
1.26822
1.27388
1.27249
1.27474
1.27795
1.27811
1.27991
1.2728
1.27365
1.27274
1.27851
1.26741
1.2728
1.26512
1.27111
1.26839
1.27208
1.26965
1.27709
1.27112
1.26775
1.26622
1.27304
1.27247
1.2738
1.26495
1.27061
1.27215
1.27066
1.26613
1.27165
1.26848
1.27085
1.27612
1.26832
1.27581
1.27454
1.27215
1.2868
1.27911
1.27968
1.27916
1.27358
1.28369
1.277
1.28794
1.28886
1.28248
1.27967
1.27863
1.28181
1.27593
1.28633
1.28314
1.27925
1.27009
1.26343
1.2684
1.27388
1.2741
1.27679
1.27706
1.26551
1.27537
1.27106
1.2678
1.2612
1.26802
1.27442
1.26671
1.27902
1.26744
1.27305
1.26985
1.2714
1.27552
1.27167
1.2761
1.2751
1.27829
1.2651
1.27401
1.27395
1.27943
1.27809
1.27136
1.27369
1.27057
1.27798
1.27567
1.27085
1.26662
1.26435
1.25927
1.26773
1.27172
1.26759
1.26816
1.2672
1.27074
1.26325
1.273
1.27056
1.26709
1.26796
1.27295
1.27406
1.27242
1.28002
1.2765
1.28141
1.276
1.28271
1.27169
1.26325
1.27231
1.2657
1.26734
1.28242
1.27561
1.27592
1.27907
1.26978
1.27114
1.276
1.27801
1.27625
1.27077
1.27112
1.27598
1.28661
1.28181
1.27138
1.27646
1.27059
1.28214
1.2765
1.27652
1.27174
1.27395
1.27431
1.27115
1.27192
1.27709
1.27312
1.27602
1.27231
1.27722
1.27289
1.26152
1.2698
1.27228
1.27769
1.27152
1.27272
1.27054
1.26746
1.27484
1.27372
1.26816
1.2693
1.27711
1.27666
1.26837
1.26621
1.26635
1.27152
1.2635
1.27376
1.27653
1.27907
1.27797
1.28076
1.28267
1.27131
1.27417
1.2768
1.28128
1.27375
1.27062
1.27794
1.27494
1.27715
1.27855
1.27579
1.27783
1.28129
1.2706
1.27597
1.27862
1.26996
1.26304
1.27076
1.26743
1.2725
1.27328
1.27444
1.27714
1.27629
1.27471
1.26604
1.26402
1.26618
1.27288
1.265
1.26647
1.26597
1.26791
1.26574
1.26747
1.27307
1.27143
1.26273
1.2737
1.27336
1.2708
1.27723
1.27647
1.26106
1.27054
1.26811
1.26711
1.28153
1.27371
1.28457
1.27596
1.28122
1.27768
1.27947
1.27145
1.26863
1.28386
1.27198
1.27727
1.281
1.27988
1.27541
1.27226
1.27414
1.28245
1.28333
1.28128
1.28353
1.27963
1.29187
1.29056
1.28057
1.28681
1.27886
1.28253
1.27622
1.28115
1.29015
1.28517
1.28194
1.27273
1.27838
1.27896
1.27661
1.28144
1.28772
1.29518
1.29722
1.28661
1.28142
1.2894
1.29457
1.29174
1.28311
1.281
1.27588
1.27789
1.27749
1.28842
1.28627
1.28904
1.27955
1.27927
1.28279
1.27402
1.28183
1.27912
1.2849
1.27849
1.27964
1.27831
1.27802
1.27227
1.27754
1.28351
1.28238
1.28498
1.27552
1.26883
1.26706
1.27919
1.27199
1.27129
1.26591
1.27621
1.27484
1.27274
1.26978
1.27187
1.27616
1.27549
1.28742
1.2851
1.28384
1.28597
1.2775
1.27358
1.28361
1.28003
1.28367
1.28932
1.2818
1.28226
1.27374
1.28245
1.28665
1.27744
1.28738
1.28491
1.28549
1.28836
1.29068
1.28376
1.28468
1.28449
1.29182
1.29262
1.28692
1.28633
1.28494
1.28798
1.28132
1.28565
1.28036
1.28723
1.28265
1.2779
1.27866
1.28122
1.28447
1.29097
1.28674
1.28505
1.28183
1.26997
1.28353
1.28383
1.28231
1.28062
1.288
1.29121
1.28215
1.28409
1.27931
1.28704
1.29205
1.28227
1.28085
1.27743
1.28547
1.28005
1.28004
1.2862
1.28412
1.28949
1.28335
1.28537
1.28718
1.29017
1.29239
1.28828
1.28808
1.29091
1.28883
1.29141
1.28986
1.28694
1.28404
1.27265
1.28401
1.2776
1.27982
1.27984
1.28329
1.27922
1.28496
1.2835
1.27936
1.28515
1.28285
1.28897
1.28057
1.28295
1.27484
1.2773
1.27728
1.27039
1.2706
1.27468
1.27179
1.27134
1.26921
1.2737
1.27998
1.28092
1.28386
1.28968
1.28322
1.28045
1.28108
1.28276
1.27321
1.28407
1.27039
1.27449
1.27895
1.26982
1.27826
1.28278
1.27379
1.28048
1.27839
1.27342
1.27415
1.27931
1.28546
1.27427
1.28167
1.2805
1.28096
1.27625
1.27957
1.28065
1.27201
1.28166
1.27882
1.27013
1.27208
1.27448
1.27113
1.27099
1.26569
1.26572
1.27864
1.2757
1.27084
1.27642
1.27611
1.28311
1.29039
1.29026
1.28158
1.27475
1.27667
1.28206
1.27772
1.28009
1.27298
1.27187
1.27293
1.27565
1.27635
1.27336
1.27661
1.2757
1.28264
1.277
1.27722
1.27598
1.27256
1.27753
1.27983
1.28048
1.2778
1.28291
1.28215
1.28349
1.27324
1.28122
1.27783
1.27538
1.27802
1.26966
1.27706
1.27864
1.28117
1.28297
1.27929
1.28926
1.27751
1.27729
1.27774
1.27648
1.27275
1.27301
1.27564
1.28343
1.27309
1.27677
1.28457
1.28426
1.27009
1.27433
1.27714
1.27617
1.27941
1.27454
1.27874
1.27394
1.27277
1.27743
1.28266
1.27826
1.27955
1.28221
1.27945
1.27311
1.28336
1.28422
1.27474
1.27838
1.26888
1.27432
1.27686
1.27734
1.27435
1.27625
1.26816
1.27296
1.27825
1.26789
1.27611
1.27667
1.26653
1.27087
1.27406
1.27399
1.27445
1.27343
1.2761
1.28526
1.27691
1.28211
1.28145
1.28255
1.27989
1.27758
1.2753
1.26592
1.27226
1.26993
1.27006
1.27468
1.28005
1.28495
1.27375
1.26667
1.27478
1.27428
1.27108
1.28685
1.27068
1.27202
1.27312
1.26458
1.26835
1.26701
1.27386
1.27514
1.27369
1.26995
1.27622
1.27142
1.26907
1.26774
1.26713
1.2688
1.27097
1.26992
1.26318
1.26206
1.26456
1.26448
1.26377
1.27048
1.26457
1.26528
1.2718
1.26562
1.2683
1.27171
1.26437
1.2635
1.26406
1.27027
1.27153
1.26611
1.26461
1.26301
1.26285
1.26788
1.26657
1.26077
1.26645
1.2648
1.27145
1.2684
1.27018
1.25953
1.26329
1.26182
1.27754
1.27255
1.27534
1.27675
1.26666
1.27333
1.26963
1.26614
1.27035
1.27096
1.27803
1.2697
1.28931
1.28746
1.28584
1.28439
1.28316
1.28833
1.28791
1.28254
1.28914
1.2749
1.27921
1.28991
1.28952
1.28783
1.29015
1.28474
1.28091
1.28441
1.29052
1.28522
1.29239
1.29398
1.29307
1.29739
1.2965
1.29197
1.28951
1.29599
1.30145
1.29328
1.28328
1.28659
1.28518
1.28308
1.28342
1.28511
1.28686
1.28822
1.28491
1.28263
1.27821
1.28163
1.28017
1.27786
1.27834
1.28
1.27018
1.27955
1.27783
1.27877
1.27721
1.27396
1.27681
1.27809
1.27351
1.28063
1.28114
1.29371
1.28993
1.2853
1.28388
1.28015
1.28273
1.27757
1.27515
1.27213
1.26951
1.26301
1.27614
1.27304
1.28163
1.276
1.28116
1.2768
1.27854
1.28267
1.27729
1.2751
1.27676
1.27919
1.28289
1.28271
1.27218
1.27509
1.27751
1.27432
1.27373
1.2777
1.27462
1.27074
1.28224
1.28365
1.27392
1.2819
1.28266
1.28473
1.27807
1.27998
1.2829
1.2885
1.28264
1.2884
1.28148
1.28718
1.28233
1.28607
1.28492
1.28219
1.2863
1.28677
1.28544
1.28273
1.28595
1.28612
1.28661
1.28441
1.28436
1.29153
1.28913
1.29481
1.2885
1.29073
1.27887
1.28898
1.29677
1.29915
1.29857
1.29333
1.28996
1.29045
1.29084
1.28677
1.28018
1.28399
1.2956
1.29375
1.29391
1.29141
1.29379
1.30643
1.30063
1.28634
1.28248
1.28394
1.2823
1.28154
1.28276
1.28275
1.28264
1.28807
1.28492
1.28301
1.28189
1.28933
1.28564
1.28036
1.28798
1.27907
1.28846
1.28933
1.2847
1.28428
1.28465
1.27075
1.2699
1.27789
1.28192
1.28591
1.28457
1.28842
1.28482
1.28176
1.28306
1.28518
1.28062
1.28298
1.27768
1.28015
1.27785
1.28144
1.28582
1.28702
1.28191
1.29383
1.28151
1.29413
1.28582
1.28597
1.28388
1.27966
1.28045
1.27969
1.28829
1.28596
1.28933
1.28404
1.28243
1.28742
1.28482
1.28804
1.28739
1.28443
1.29218
1.28823
1.28293
1.28201
1.28248
1.27493
1.27657
1.27251
1.28353
1.28399
1.27697
1.27274
1.26908
1.27327
1.28189
1.28204
1.27609
1.27849
1.27203
1.27744
1.27946
1.27455
1.27048
1.27611
1.27874
1.2743
1.27097
1.26057
1.27186
1.26585
1.26358
1.26779
1.26147
1.25806
1.26266
1.26208
1.2557
1.26939
1.26976
1.26484
1.26276
1.2659
1.2534
1.25157
1.26019
1.2611
1.25724
1.25619
1.24969
1.25622
1.25996
1.25464
1.25565
1.26072
1.25774
1.25831
1.251
1.25572
1.25943
1.25664
1.25484
1.25517
1.26573
1.26425
1.26183
1.26326
1.26903
1.26475
1.25937
1.26322
1.25675
1.26185
1.26712
1.26379
1.26244
1.26522
1.2585
1.26075
1.25481
1.25227
1.25446
1.25142
1.25594
1.2517
1.25364
1.2514
1.25729
1.2561
1.25721
1.2497
1.25241
1.25364
1.24729
1.25433
1.26004
1.25199
1.2569
1.25169
1.25344
1.25387
1.25161
1.24954
1.25696
1.25319
1.25708
1.26396
1.2619
1.26433
1.25373
1.25036
1.25803
1.25248
1.26146
1.25371
1.26041
1.25614
1.26002
1.26276
1.26346
1.25712
1.25558
1.26532
1.26149
1.25952
1.26103
1.26394
1.26062
1.27268
1.2683
1.26677
1.25968
1.25757
1.24902
1.2626
1.25702
1.26192
1.26638
1.25998
1.25687
1.25781
1.26427
1.25809
1.2654
1.26066
1.26581
1.26471
1.25414
1.25468
1.25622
1.25829
1.25919
1.2588
1.25837
1.26394
1.26575
1.2637
1.2609
1.2658
1.26445
1.26623
1.26415
1.27075
1.2684
1.27106
1.2699
1.27516
1.27721
1.27242
1.26933
1.27175
1.25967
1.26862
1.27798
1.26941
1.26902
1.26595
1.27889
1.2778
1.28431
1.27285
1.27293
1.28258
1.28336
1.27838
1.27957
1.28553
1.29251
1.27893
1.28622
1.29163
1.27854
1.28162
1.28725
1.28105
1.28717
1.28551
1.28945
1.28914
1.29118
1.28612
1.28658
1.29623
1.29885
1.28914
1.28686
1.28244
1.28263
1.28214
1.2921
1.2967
1.28927
1.30307
1.29383
1.3092
1.29608
1.30125
1.30044
1.30376
1.29355
1.29637
1.29346
1.27671
1.28245
1.28545
1.29509
1.29267
1.28574
1.28784
1.28189
1.28605
1.28743
1.28694
1.28011
1.2859
1.27305
1.27687
1.27665
1.28636
1.2775
1.27877
1.27821
1.27153
1.27669
1.27158
1.27061
1.27248
1.27266
1.26529
1.27271
1.26948
1.27405
1.27572
1.27551
1.2836
1.27635
1.28055
1.27397
1.26975
1.26799
1.2732
1.26788
1.26913
1.2668
1.26701
1.27133
1.26607
1.26424
1.26753
1.27442
1.27498
1.27212
1.26715
1.26961
1.26655
1.27585
1.27749
1.27216
1.27882
1.27183
1.27983
1.27769
1.28368
1.2844
1.27908
1.27725
1.28096
1.28096
1.28322
1.27666
1.27785
1.27887
1.27905
1.28596
1.27404
1.27718
1.27127
1.27195
1.27665
1.27157
1.2759
1.28111
1.27958
1.28314
1.28017
1.2867
1.27057
1.27466
1.27366
1.26271
1.26269
1.26504
1.27472
1.27817
1.273
1.2726
1.26583
1.26855
1.2689
1.26511
1.26223
1.26941
1.26654
1.2693
1.26588
1.26876
1.25878
1.26692
1.26674
1.26615
1.27129
1.26819
1.29224
1.28037
1.28345
1.27824
1.27498
1.26534
1.27953
1.27719
1.27879
1.28484
1.28068
1.284
1.28276
1.2839
1.29252
1.29046
1.27741
1.28209
1.272
1.26731
1.27049
1.2756
1.28152
1.28186
1.2794
1.28399
1.28119
1.27301
1.27078
1.27025
1.27721
1.27635
1.27019
1.27065
1.2695
1.27204
1.27372
1.27679
1.27479
1.27355
1.26792
1.26865
1.26682
1.26645
1.2659
1.27406
1.2697
1.27244
1.26792
1.26424
1.26821
1.26055
1.26229
1.26098
1.26881
1.26888
1.26993
1.26394
1.27448
1.26967
1.2725
1.27108
1.27358
1.27424
1.26676
1.27304
1.27399
1.26831
1.27006
1.26482
1.2681
1.26202
1.25819
1.26626
1.25878
1.26298
1.26229
1.27108
1.26575
1.27091
1.26849
1.26512
1.26352
1.26061
1.26077
1.25759
1.26385
1.26652
1.27579
1.26623
1.25802
1.25509
1.26023
1.25825
1.2599
1.26196
1.25686
1.26495
1.26619
1.26787
1.26668
1.26473
1.26996
1.26759
1.27242
1.26924
1.25724
1.2653
1.26998
1.25885
1.26597
1.27006
1.26953
1.26851
1.26998
1.26363
1.26587
1.2657
1.26982
1.26551
1.26999
1.25978
1.2599
1.25856
1.25663
1.26284
1.25433
1.26795
1.26297
1.26428
1.26833
1.26872
1.26764
1.25914
1.26642
1.26422
1.27352
1.26051
1.26359
1.26706
1.26247
1.26832
1.2695
1.26357
1.27685
1.27173
1.27181
1.27156
1.27385
1.26769
1.26546
1.26922
1.26413
1.261
1.25237
1.26126
1.25541
1.26053
1.26129
1.25943
1.26267
1.25152
1.26366
1.26284
1.26092
1.26398
1.25723
1.25242
1.26331
1.26487
1.26003
1.2653
1.27152
1.26406
1.26644
1.26799
1.25993
1.25729
1.25462
1.25859
1.25824
1.26199
1.2554
1.26784
1.26075
1.26463
1.27061
1.26079
1.27017
1.25978
1.26063
1.26117
1.26291
1.25944
1.25964
1.26007
1.25534
1.24907
1.25435
1.2536
1.25538
1.2561
1.25125
1.2478
1.25039
1.24938
1.249
1.24403
1.24942
1.24641
1.25403
1.25551
1.2551
1.26595
1.25984
1.2589
1.25967
1.2533
1.25546
1.26648
1.25751
1.25298
1.24976
1.26278
1.26312
1.25859
1.25981
1.26164
1.25643
1.2637
1.25816
1.25099
1.25453
1.2527
1.25231
1.25071
1.25268
1.26055
1.25732
1.24783
1.24328
1.24768
1.2544
1.25596
1.24839
1.25332
1.25284
1.26096
1.26366
1.26091
1.25342
1.2602
1.26164
1.26838
1.25912
1.26152
1.25686
1.26085
1.26073
1.25809
1.25253
1.25685
1.25971
1.25871
1.2598
1.25558
1.25986
1.25612
1.25626
1.2545
1.25134
1.24886
1.24805
1.25011
1.24813
1.25239
1.25371
1.2553
1.24624
1.25031
1.24927
1.24713
1.25681
1.25422
1.26001
1.25486
1.24559
1.24774
1.24799
1.25368
1.25972
1.25186
1.25862
1.25363
1.25737
1.24715
1.25482
1.26061
1.25714
1.25376
1.261
1.25917
1.25317
1.25702
1.25628
1.24953
1.24991
1.25851
1.25939
1.25473
1.25303
1.24647
1.24566
1.25335
1.25149
1.24702
1.25205
1.25821
1.25667
1.25333
1.25563
1.2596
1.25658
1.25733
1.25143
1.25897
1.2484
1.25217
1.24995
1.24107
1.25531
1.24796
1.24491
1.24628
1.24075
1.23953
1.2438
1.24632
1.25556
1.25347
1.25795
1.25346
1.26009
1.26305
1.2562
1.25432
1.24841
1.25238
1.25041
1.25433
1.2517
1.25208
1.24646
1.24991
1.26255
1.25042
1.26114
1.253
1.25932
1.25773
1.25882
1.25779
1.25985
1.25812
1.25107
1.24792
1.2572
1.25234
1.25118
1.24764
1.24147
1.24583
1.24388
1.24585
1.24614
1.248
1.25429
1.25103
1.25458
1.25472
1.24834
1.24549
1.25348
1.25205
1.25942
1.25114
1.25143
1.2557
1.26165
1.25862
1.255
1.24372
1.25652
1.25592
1.25616
1.24706
1.25994
1.25467
1.25678
1.25396
1.2533
1.25568
1.25339
1.24759
1.25337
1.25644
1.25398
1.25901
1.25484
1.25691
1.24999
1.25495
1.24239
1.25023
1.25257
1.25212
1.25027
1.25564
1.2516
1.24672
1.24673
1.25377
1.25334
1.25594
1.2569
1.24859
1.25068
1.25172
1.24757
1.26084
1.25928
1.26046
1.25683
1.25937
1.26197
1.26414
1.26511
1.25702
1.26774
1.26508
1.26476
1.25592
1.25681
1.25238
1.25689
1.26088
1.25252
1.26571
1.25365
1.25128
1.2577
1.25424
1.26187
1.25882
1.2658
1.25697
1.26718
1.26317
1.26116
1.25727
1.26171
1.26316
1.26328
1.26521
1.26652
1.25903
1.2651
1.26165
1.26157
1.2553
1.25687
1.25847
1.27191
1.26137
1.25954
1.26421
1.26667
1.26151
1.26593
1.27713
1.28098
1.27624
1.2749
1.27122
1.2733
1.28356
1.28477
1.27458
1.26628
1.26913
1.28025
1.27412
1.27451
1.27671
1.27637
1.2632
1.26817
1.27018
1.26242
1.26879
1.26972
1.26971
1.26405
1.25833
1.26128
1.26053
1.26241
1.25486
1.26222
1.26407
1.25585
1.26122
1.26215
1.25729
1.25169
1.25306
1.25774
1.26839
1.2609
1.26181
1.25806
1.25889
1.26786
1.25593
1.26155
1.25528
1.26459
1.26467
1.2617
1.2726
1.26613
1.26967
1.2709
1.26331
1.25945
1.27541
1.27802
1.27305
1.27979
1.27199
1.27163
1.26848
1.27863
1.27488
1.27908
1.27322
1.27723
1.27852
1.27558
1.26897
1.26026
1.26062
1.25932
1.26359
1.26212
1.26353
1.25846
1.25254
1.2611
1.26236
1.26238
1.26232
1.26953
1.25769
1.25581
1.26176
1.25352
1.25635
1.25468
1.25418
1.26076
1.25329
1.25578
1.25726
1.25871
1.25779
1.25753
1.25205
1.25077
1.25513
1.25925
1.25572
1.26233
1.2531
1.26052
1.25258
1.25406
1.24483
1.23911
1.24245
1.25801
1.2587
1.25475
1.25168
1.25175
1.25126
1.24883
1.25407
1.25839
1.26023
1.25333
1.26008
1.25829
1.25737
1.26126
1.25163
1.25232
1.25742
1.25693
1.2526
1.25644
1.24674
1.25124
1.25448
1.25545
1.25596
1.26368
1.25454
1.2592
1.25487
1.25829
1.26072
1.26202
1.26296
1.26329
1.26252
1.26585
1.26584
1.27108
1.26741
1.26399
1.25821
1.25664
1.25644
1.24932
1.25138
1.25645
1.2537
1.25805
1.25295
1.26296
1.26323
1.25337
1.26584
1.25716
1.25459
1.25551
1.24768
1.25246
1.2552
1.25682
1.25198
1.25367
1.2555
1.25823
1.25945
1.25964
1.26566
1.25393
1.25883
1.26327
1.25422
1.2583
1.26648
1.2638
1.26653
1.25901
1.26305
1.26505
1.26056
1.26932
1.26331
1.26223
1.2552
1.25992
1.25611
1.26268
1.26068
1.25757
1.2596
1.26421
1.26233
1.26184
1.262
1.26032
1.25644
1.2608
1.26409
1.26852
1.26231
1.26787
1.27299
1.26428
1.26371
1.26608
1.26363
1.26129
1.26121
1.25804
1.27468
1.25966
1.25368
1.26462
1.26381
1.26405
1.25662
1.25935
1.25482
1.26649
1.26784
1.26854
1.27131
1.2694
1.26555
1.26076
1.25972
1.26027
1.25656
1.25719
1.25824
1.25856
1.26703
1.26074
1.25657
1.25957
1.26759
1.25616
1.2625
1.2606
1.25423
1.25441
1.25707
1.25273
1.25007
1.25025
1.26055
1.25885
1.26132
1.26246
1.26074
1.26095
1.26857
1.2647
1.25528
1.25923
1.26607
1.26387
1.26321
1.26803
1.26517
1.26764
1.26968
1.26951
1.26939
1.27249
1.26271
1.26625
1.27164
1.26112
1.26418
1.27253
1.26395
1.27994
1.26159
1.26687
1.26522
1.26572
1.26293
1.26277
1.26936
1.26029
1.26751
1.26929
1.26429
1.26739
1.27048
1.26966
1.26094
1.2623
1.25788
1.2571
1.25599
1.25017
1.26246
1.26472
1.25749
1.26673
1.26259
1.26118
1.25669
1.26639
1.25182
1.25176
1.25391
1.25208
1.24827
1.24924
1.25021
1.25084
1.25582
1.25717
1.25486
1.2595
1.25566
1.25201
1.25646
1.25693
1.25337
1.25519
1.25719
1.25648
1.2541
1.25812
1.25656
1.26021
1.24984
1.25163
1.24624
1.25071
1.2442
1.24976
1.25148
1.24631
1.25066
1.2463
1.25715
1.25637
1.25271
1.25391
1.25872
1.25566
1.2567
1.26488
1.26501
1.26213
1.26408
1.26797
1.26493
1.2665
1.26
1.26744
1.26725
1.26154
1.26176
1.26616
1.26524
1.25897
1.25887
1.26261
1.25815
1.25577
1.25576
1.25436
1.25154
1.2555
1.25188
1.26165
1.2597
1.26263
1.25845
1.25781
1.26145
1.26009
1.27185
1.27355
1.26905
1.26616
1.26398
1.27234
1.27143
1.26201
1.27054
1.26288
1.26813
1.26168
1.25271
1.25049
1.25048
1.25516
1.24983
1.26817
1.25523
1.25392
1.25758
1.25463
1.24538
1.25551
1.25183
1.26532
1.25602
1.26539
1.26429
1.26224
1.26433
1.26378
1.26338
1.26078
1.25208
1.25487
1.26943
1.25952
1.26602
1.26412
1.26278
1.25929
1.25849
1.25765
1.2674
1.25793
1.25924
1.25108
1.25155
1.25659
1.24993
1.25368
1.25852
1.24762
1.25076
1.25179
1.25967
1.25244
1.25689
1.25652
1.26547
1.26065
1.25152
1.26006
1.25945
1.26455
1.26109
1.25868
1.25595
1.25353
1.26511
1.25521
1.25895
1.25783
1.25866
1.25744
1.26194
1.25844
1.25494
1.26204
1.25973
1.26007
1.25943
1.26233
1.26035
1.25756
1.2549
1.25511
1.24935
1.25659
1.26334
1.25735
1.26077
1.26204
1.25673
1.25708
1.25839
1.25831
1.26045
1.2578
1.25731
1.24853
1.25094
1.25862
1.24869
1.24938
1.25328
1.25353
1.25174
1.25674
1.25403
1.25332
1.25192
1.25276
1.25389
1.25746
1.258
1.26061
1.25462
1.25144
1.25196
1.2505
1.25782
1.2554
1.26501
1.26028
1.2629
1.26607
1.27449
1.26813
1.26217
1.26397
1.25869
1.25173
1.25776
1.25594
1.25722
1.25459
1.25618
1.25724
1.25842
1.26442
1.25473
1.25311
1.25375
1.26112
1.26241
1.26419
1.25952
1.25728
1.25058
1.25343
1.26109
1.25889
1.25515
1.25784
1.26488
1.25014
1.25286
1.25327
1.2573
1.2585
1.25987
1.25751
1.25633
1.25765
1.25896
1.25716
1.25286
1.26364
1.25278
1.24788
1.24955
1.25872
1.25263
1.25249
1.25457
1.25806
1.25049
1.26015
1.24919
1.2496
1.2566
1.25813
1.24829
1.26064
1.2496
1.25639
1.26719
1.26836
1.26099
1.26658
1.26295
1.25877
1.25092
1.25231
1.25023
1.25539
1.25312
1.26078
1.25723
1.26181
1.27094
1.26532
1.27054
1.2585
1.2665
1.25675
1.25746
1.26099
1.2624
1.26266
1.26077
1.26609
1.26135
1.26828
1.26197
1.2643
1.27137
1.26161
1.26652
1.2651
1.27035
1.26698
1.27138
1.26237
1.26194
1.26635
1.26791
1.26456
1.26468
1.25587
1.25885
1.25963
1.26003
1.25674
1.26167
1.26537
1.26406
1.26279
1.2648
1.26322
1.26509
1.26053
1.2641
1.26264
1.27296
1.26099
1.26387
1.26121
1.26772
1.25897
1.26336
1.26495
1.26688
1.26327
1.26443
1.26329
1.25369
1.25181
1.25541
1.26192
1.26111
1.26599
1.26169
1.26127
1.26436
1.26002
1.26099
1.25475
1.25189
1.25466
1.25298
1.25967
1.2543
1.26508
1.26492
1.26752
1.26766
1.26288
1.27116
1.27093
1.26978
1.26317
1.26735
1.25543
1.2597
1.25527
1.25337
1.26167
1.25366
1.25758
1.26167
1.27095
1.25787
1.2619
1.26926
1.26342
1.26092
1.2691
1.26336
1.26691
1.27088
1.26622
1.26619
1.26145
1.2633
1.26101
1.25376
1.25973
1.25767
1.25949
1.25962
1.26371
1.26081
1.25849
1.25888
1.26605
1.26276
1.26538
1.26855
1.26813
1.26372
1.25993
1.25231
1.25311
1.25571
1.25979
1.26115
1.25726
1.25365
1.26173
1.26704
1.25077
1.25793
1.25556
1.24329
1.25027
1.25268
1.25782
1.2541
1.26575
1.25188
1.25705
1.25276
1.25735
1.25565
1.25447
1.25949
1.26243
1.25519
1.25156
1.2539
1.25877
1.25479
1.25685
1.24802
1.25304
1.2608
1.25896
1.25481
1.26064
1.25223
1.25589
1.25785
1.25906
1.25906
1.25187
1.25545
1.26091
1.26054
1.25797
1.25236
1.25792
1.25959
1.25422
1.25487
1.25406
1.24923
1.25229
1.25855
1.26098
1.26895
1.26251
1.26172
1.26457
1.26609
1.2624
1.25559
1.26052
1.25671
1.25725
1.25276
1.26052
1.26434
1.25698
1.25604
1.26073
1.25388
1.25916
1.25093
1.25496
1.25641
1.26303
1.25674
1.25924
1.26066
1.26181
1.26386
1.26619
1.25819
1.26719
1.25842
1.25928
1.26439
1.2638
1.26476
1.25076
1.26394
1.26649
1.25497
1.25275
1.25849
1.26666
1.26222
1.25781
1.25923
1.25913
1.25696
1.25455
1.2542
1.25743
1.25483
1.25426
1.25435
1.25085
1.25058
1.2452
1.24318
1.25448
1.2462
1.25069
1.25292
1.25108
1.24859
1.254
1.25097
1.24656
1.25032
1.25597
1.25429
1.25106
1.25801
1.25605
1.26304
1.25911
1.25852
1.26328
1.25103
1.2488
1.24791
1.24848
1.2528
1.25978
1.25162
1.25515
1.25754
1.25297
1.25733
1.24791
1.24145
1.25568
1.26333
1.25645
1.26115
1.25392
1.25117
1.25614
1.25689
1.26358
1.26338
1.26282
1.26728
1.25513
1.26105
1.25941
1.26514
1.25202
1.26737
1.26157
1.26194
1.25959
1.26033
1.25077
1.25063
1.25349
1.25297
1.25019
1.24805
1.24783
1.25171
1.26271
1.26154
1.25773
1.25017
1.24758
1.25451
1.25615
1.2528
1.25563
1.25831
1.25754
1.25283
1.26228
1.25892
1.2522
1.25731
1.25763
1.24975
1.25667
1.25906
1.24219
1.25198
1.25912
1.26315
1.25268
1.25914
1.25263
1.25338
1.26068
1.25668
1.25921
1.26503
1.25423
1.26217
1.25578
1.25118
1.24552
1.25096
1.25398
1.25749
1.2515
1.25578
1.25715
1.25671
1.25836
1.2481
1.25558
1.2561
1.25619
1.25086
1.25449
1.24355
1.2423
1.2458
1.2529
1.25607
1.24995
1.25004
1.24744
1.2505
1.24888
1.24691
1.24958
1.25841
1.24453
1.25175
1.25511
1.24621
1.25481
1.25725
1.25031
1.24772
1.25272
1.25812
1.24989
1.25605
1.25169
1.24704
1.25907
1.25706
1.25633
1.25657
1.2507
1.24837
1.25325
1.25818
1.25662
1.25555
1.25377
1.25986
1.25605
1.25667
1.25142
1.2477
1.25304
1.25348
1.25188
1.2404
1.2381
1.24995
1.24791
1.2509
1.24736
1.25853
1.24916
1.25091
1.25241
1.25859
1.26479
1.24993
1.24621
1.25325
1.24162
1.25452
1.25492
1.25809
1.25174
1.24404
1.25447
1.24842
1.24155
1.24615
1.24893
1.25455
1.25459
1.2451
1.24039
1.24896
1.24878
1.25018
1.24719
1.25003
1.24883
1.25335
1.25738
1.25804
1.25798
1.25504
1.25812
1.25297
1.25158
1.2512
1.25169
1.26134
1.25643
1.25484
1.24727
1.25077
1.25279
1.25351
1.25685
1.25359
1.24984
1.25105
1.25855
1.25729
1.25631
1.25175
1.25364
1.25205
1.24534
1.24728
1.24779
1.24976
1.24917
1.25305
1.25084
1.24622
1.24891
1.24842
1.25238
1.24718
1.25129
1.25297
1.25212
1.25191
1.25701
1.24633
1.255
1.24819
1.24502
1.24612
1.24747
1.24771
1.25563
1.24427
1.25189
1.25085
1.25926
1.25145
1.25337
1.25982
1.2516
1.25065
1.25478
1.2503
1.24782
1.25246
1.24244
1.24945
1.25362
1.25047
1.25516
1.24516
1.25762
1.25474
1.25252
1.25338
1.25417
1.25737
1.2533
1.24694
1.25075
1.25019
1.25715
1.25523
1.25471
1.25067
1.24479
1.2463
1.23944
1.25143
1.24889
1.24712
1.24669
1.24595
1.24675
1.24947
1.24138
1.24584
1.24604
1.24654
1.23979
1.23997
1.23864
1.24631
1.23802
1.24889
1.25104
1.24272
1.24495
1.24624
1.24966
1.24786
1.24399
1.2437
1.24287
1.24173
1.24336
1.25135
1.2516
1.24915
1.25826
1.26389
1.25765
1.26027
1.26143
1.25693
1.26049
1.25398
1.24968
1.2446
1.25125
1.2537
1.25437
1.25088
1.25072
1.25196
1.24628
1.24705
1.24727
1.24603
1.24683
1.25216
1.24067
1.2409
1.23422
1.24874
1.24026
1.242
1.2512
1.24439
1.24792
1.2496
1.24086
1.23595
1.23513
1.23985
1.24101
1.23864
1.23718
1.24124
1.24749
1.2465
1.2415
1.23604
1.23868
1.24242
1.23363
1.24508
1.23807
1.24283
1.23905
1.24594
1.24734
1.25757
1.25636
1.2553
1.25028
1.25333
1.25347
1.25277
1.25133
1.25215
1.25023
1.25044
1.24549
1.24888
1.25232
1.25565
1.25507
1.25001
1.25145
1.24916
1.25138
1.25088
1.25489
1.25246
1.25674
1.24893
1.25306
1.25412
1.25685
1.24883
1.25132
1.24711
1.24897
1.2476
1.24548
1.24878
1.25317
1.25455
1.25481
1.24846
1.25429
1.25247
1.24933
1.24726
1.24505
1.25219
1.24998
1.25568
1.24849
1.24981
1.25357
1.2526
1.25402
1.25082
1.25651
1.25748
1.25485
1.24672
1.25012
1.25372
1.24566
1.25202
1.24435
1.24154
1.2486
1.25134
1.24624
1.24931
1.2579
1.253
1.25323
1.25312
1.25476
1.24767
1.25711
1.25716
1.25527
1.26174
1.26301
1.25987
1.2609
1.26133
1.25106
1.25108
1.24566
1.25767
1.25738
1.25653
1.25739
1.25805
1.25059
1.25241
1.24542
1.25263
1.25198
1.2539
1.25642
1.25782
1.26173
1.25635
1.24977
1.24685
1.24956
1.25445
1.25559
1.25132
1.25697
1.26132
1.25906
1.25446
1.25169
1.24502
1.246
1.24916
1.24484
1.23871
1.2472
1.24182
1.24665
1.24606
1.24444
1.24451
1.24448
1.23913
1.24576
1.24326
1.23971
1.24706
1.24925
1.24773
1.26313
1.25554
1.24806
1.25484
1.25079
1.25133
1.24809
1.24435
1.24483
1.24887
1.24888
1.25526
1.25245
1.25297
1.24741
1.24084
1.2447
1.2477
1.24709
1.24437
1.24055
1.24936
1.24329
1.2412
1.24323
1.23975
1.24299
1.24782
1.23883
1.23467
1.24525
1.23992
1.2458
1.25113
1.24698
1.24328
1.24149
1.24455
1.23985
1.24232
1.24581
1.25274
1.25081
1.2583
1.25084
1.24907
1.24786
1.25068
1.2535
1.25278
1.2476
1.24205
1.23774
1.23967
1.25056
1.24749
1.24656
1.24787
1.25146
1.25057
1.24951
1.24638
1.25203
1.24349
1.24893
1.25003
1.25058
1.25153
1.25903
1.25115
1.24952
1.24949
1.25429
1.25442
1.25834
1.25867
1.25111
1.25747
1.25556
1.25676
1.25773
1.25867
1.25321
1.24915
1.26065
1.26662
1.2598
1.25314
1.25833
1.255
1.25209
1.25647
1.24908
1.25181
1.25954
1.25456
1.26561
1.25654
1.25643
1.24748
1.25452
1.25242
1.25153
1.25255
1.25118
1.26397
1.25549
1.25764
1.25546
1.25685
1.25055
1.24744
1.24966
1.25409
1.25265
1.24676
1.25058
1.25436
1.25489
1.26427
1.25021
1.25234
1.25981
1.25334
1.26261
1.26065
1.25443
1.25772
1.25112
1.25207
1.25848
1.26398
1.26124
1.26666
1.26423
1.27057
1.26105
1.2611
1.26464
1.25657
1.26687
1.26189
1.25628
1.26357
1.26329
1.25685
1.25669
1.25529
1.25275
1.25552
1.26224
1.26561
1.25913
1.26073
1.26293
1.26411
1.26199
1.26341
1.26877
1.2654
1.26539
1.26851
1.26189
1.25659
1.25362
1.25919
1.26259
1.26029
1.25868
1.25803
1.25483
1.26187
1.25957
1.25681
1.2508
1.25737
1.25947
1.26522
1.26929
1.26369
1.26055
1.26424
1.2706
1.27099
1.26237
1.26061
1.26414
1.26799
1.26966
1.25813
1.26281
1.27352
1.26693
1.27653
1.26853
1.2701
1.27247
1.27265
1.26927
1.26392
1.26458
1.26515
1.25766
1.2631
1.2588
1.26357
1.26106
1.26088
1.26309
1.2511
1.25537
1.25464
1.2525
1.25067
1.2554
1.25972
1.26063
1.25762
1.25068
1.26096
1.25638
1.25173
1.25231
1.24927
1.25414
1.25573
1.25361
1.25012
1.26166
1.25633
1.2583
1.24977
1.25814
1.24914
1.25758
1.25713
1.2625
1.25161
1.26229
1.25966
1.2614
1.2623
1.25521
1.25948
1.26431
1.2589
1.25608
1.25796
1.25264
1.2512
1.25789
1.25518
1.25447
1.25436
1.25454
1.25856
1.25978
1.25802
1.2652
1.25257
1.25584
1.25361
1.25419
1.26023
1.25876
1.26966
1.26369
1.26053
1.25586
1.26609
1.26179
1.26595
1.25979
1.26141
1.25966
1.26286
1.26507
1.25775
1.25742
1.25492
1.26322
1.26376
1.26726
1.25677
1.26167
1.25836
1.25975
1.25449
1.25966
1.26022
1.26297
1.26597
1.26213
1.27011
1.26488
1.2691
1.26271
1.27128
1.26658
1.26199
1.25411
1.26201
1.25815
1.2626
1.26577
1.256
1.25356
1.25962
1.25171
1.24777
1.25201
1.24624
1.25123
1.24688
1.25546
1.24535
1.2481
1.25328
1.25139
1.25603
1.24704
1.2582
1.25231
1.25244
1.25553
1.25984
1.25958
1.25863
1.26433
1.25417
1.25326
1.25195
1.26183
1.26537
1.25859
1.2546
1.2604
1.26037
1.26171
1.26105
1.26325
1.26358
1.25897
1.26257
1.26732
1.26106
1.26809
1.26308
1.25451
1.26317
1.26633
1.25293
1.2631
1.26675
1.2637
1.25842
1.26118
1.25555
1.25931
1.25395
1.27176
1.2634
1.26151
1.26113
1.26432
1.2611
1.25675
1.26094
1.26105
1.26171
1.26093
1.27455
1.26363
1.26562
1.26597
1.25785
1.27009
1.26468
1.25731
1.26738
1.26397
1.26965
1.26491
1.25908
1.25775
1.26122
1.25498
1.25017
1.2574
1.25355
1.25819
1.26116
1.25679
1.26371
1.263
1.25417
1.25672
1.25462
1.24301
1.24533
1.25301
1.25392
1.24698
1.2562
1.25182
1.24945
1.25769
1.25096
1.24825
1.25061
1.24718
1.25062
1.24785
1.24783
1.24519
1.24813
1.25134
1.24072
1.24617
1.24316
1.23766
1.23946
1.24438
1.24457
1.24711
1.2402
1.24881
1.25957
1.25674
1.25365
1.25195
1.24966
1.25715
1.25088
1.25813
1.26036
1.25475
1.2548
1.25452
1.25011
1.25114
1.24787
1.24643
1.24826
1.24946
1.24873
1.25248
1.25224
1.2501
1.25069
1.25934
1.2647
1.25613
1.25072
1.25107
1.25831
1.25483
1.25342
1.25133
1.25273
1.25048
1.24428
1.24686
1.25686
1.25914
1.25736
1.25091
1.25165
1.25315
1.25213
1.24939
1.24785
1.25605
1.24454
1.25381
1.25079
1.25321
1.26134
1.25738
1.25933
1.25484
1.25807
1.25618
1.26283
1.2577
1.26476
1.26794
1.26113
1.26096
1.25847
1.25891
1.25997
1.25549
1.26842
1.26978
1.27075
1.26614
1.26666
1.25898
1.25712
1.26107
1.26447
1.2609
1.26085
1.26798
1.26294
1.26167
1.26437
1.26367
1.26791
1.26804
1.26615
1.25491
1.25908
1.25553
1.25093
1.24613
1.25928
1.2624
1.2596
1.26147
1.2569
1.25618
1.26312
1.25904
1.25518
1.26697
1.2559
1.25852
1.25356
1.25153
1.25596
1.26356
1.25774
1.2646
1.26949
1.26121
1.25958
1.26187
1.26557
1.26991
1.25801
1.25922
1.26572
1.27147
1.26771
1.2691
1.26812
1.27583
1.2638
1.26637
1.26321
1.26219
1.26556
1.26469
1.26387
1.25627
1.25267
1.25842
1.25994
1.26344
1.25556
1.25559
1.26318
1.25602
1.25287
1.25094
1.25916
1.25439
1.25789
1.26058
1.25557
1.25015
1.25883
1.26799
1.26245
1.27182
1.26825
1.25827
1.26621
1.2647
1.26403
1.26961
1.26451
1.27862
1.27876
1.2764
1.2788
1.27114
1.27264
1.27529
1.27398
1.2803
1.28181
1.26768
1.27493
1.26964
1.26996
1.27355
1.26492
1.27134
1.27556
1.2662
1.26491
1.26623
1.26692
1.27023
1.27604
1.27628
1.2689
1.27199
1.272
1.26598
1.26891
1.26995
1.27633
1.26924
1.26858
1.27099
1.25986
1.26824
1.26882
1.27325
1.2706
1.27641
1.27798
1.27974
1.28296
1.27692
1.27908
1.27613
1.27252
1.27287
1.26812
1.26974
1.27092
1.26667
1.26885
1.26222
1.26474
1.26922
1.27066
1.26406
1.26029
1.26711
1.26822
1.26961
1.26107
1.26014
1.26519
1.25816
1.27114
1.26584
1.26411
1.25794
1.26026
1.26027
1.2568
1.25908
1.26632
1.26308
1.25544
1.25989
1.26742
1.26346
1.27007
1.26107
1.26483
1.26168
1.26323
1.26669
1.25923
1.26154
1.26417
1.26335
1.26486
1.26543
1.26044
1.26738
1.25683
1.25944
1.26159
1.26037
1.26454
1.26458
1.25978
1.26036
1.26112
1.26255
1.26081
1.25629
1.26647
1.26145
1.26982
1.26442
1.27003
1.26926
1.26786
1.26568
1.27075
1.26819
1.26586
1.25928
1.25329
1.25963
1.25774
1.25728
1.2685
1.26084
1.2594
1.26052
1.26103
1.25975
1.26162
1.25582
1.24561
1.25242
1.25761
1.25596
1.25577
1.24778
1.24799
1.25593
1.25778
1.25957
1.25833
1.25224
1.24875
1.25534
1.255
1.26274
1.25814
1.26009
1.25902
1.26293
1.25858
1.26384
1.26049
1.26171
1.2527
1.25403
1.24871
1.2549
1.24927
1.24884
1.24965
1.25004
1.2453
1.24598
1.25422
1.25877
1.25792
1.2488
1.2522
1.25326
1.25223
1.26277
1.25817
1.25883
1.25504
1.26151
1.26139
1.26331
1.26892
1.26195
1.25976
1.26354
1.26379
1.26264
1.25765
1.26303
1.26664
1.26229
1.25408
1.25386
1.2566
1.25381
1.26028
1.26528
1.2651
1.26391
1.26113
1.26065
1.25628
1.25552
1.25415
1.25996
1.26482
1.26505
1.26215
1.25984
1.25887
1.26213
1.25226
1.25939
1.25565
1.2515
1.25535
1.25091
1.25508
1.25839
1.26008
1.25471
1.26219
1.25986
1.26058
1.25438
1.24931
1.24745
1.25824
1.25614
1.2562
1.25157
1.25467
1.24862
1.2543
1.25423
1.25418
1.25468
1.25448
1.25227
1.26738
1.26461
1.26637
1.26
1.2634
1.25777
1.25605
1.25459
1.25076
1.26643
1.25197
1.24993
1.25857
1.25422
1.2565
1.25877
1.24959
1.25996
1.26168
1.25426
1.25132
1.25113
1.24469
1.2436
1.24599
1.25204
1.25658
1.24812
1.24583
1.2467
1.2488
1.25237
1.25412
1.2561
1.25112
1.25557
1.24969
1.25038
1.25224
1.25194
1.25479
1.24472
1.24706
1.25005
1.2561
1.25955
1.25562
1.2502
1.25228
1.26054
1.25882
1.25578
1.24674
1.25439
1.25737
1.26078
1.26086
1.258
1.25913
1.26017
1.25382
1.25911
1.2613
1.25132
1.24668
1.25018
1.25301
1.26073
1.25438
1.26291
1.24825
1.24817
1.25493
1.25285
1.26048
1.25801
1.25912
1.26676
1.26287
1.25322
1.25471
1.25261
1.25771
1.25786
1.25259
1.25275
1.25163
1.25494
1.24578
1.25518
1.25759
1.25625
1.25178
1.24854
1.25268
1.25984
1.26316
1.25729
1.25245
1.25485
1.25904
1.25761
1.26369
1.25762
1.25232
1.25921
1.25709
1.25642
1.25719
1.25565
1.25641
1.25825
1.25338
1.24986
1.25145
1.25982
1.25894
1.24721
1.24681
1.24753
1.24871
1.25206
1.25092
1.23493
1.23793
1.23851
1.24415
1.23943
1.24734
1.24275
1.25024
1.24919
1.25025
1.24502
1.23571
1.2512
1.2523
1.25261
1.25336
1.24982
1.24967
1.25058
1.25106
1.25867
1.24774
1.24907
1.25072
1.24475
1.25414
1.25208
1.24989
1.25364
1.25522
1.25667
1.25886
1.25149
1.24925
1.25453
1.25215
1.24288
1.2486
1.25109
1.25037
1.2483
1.24145
1.24203
1.24498
1.23613
1.24701
1.2473
1.24505
1.24481
1.24552
1.25017
1.25449
1.24909
1.25597
1.25515
1.25442
1.25642
1.25147
1.24387
1.25055
1.24671
1.24995
1.24236
1.24647
1.2487
1.24962
1.25283
1.24595
1.23905
1.24442
1.24816
1.24575
1.25332
1.24805
1.24683
1.25417
1.25129
1.25416
1.25669
1.2506
1.26083
1.25408
1.2507
1.24933
1.25197
1.2564
1.25768
1.25537
1.25628
1.26618
1.26016
1.25598
1.26164
1.26115
1.26586
1.26499
1.25156
1.25377
1.25948
1.25408
1.25421
1.2531
1.25835
1.24554
1.25371
1.25304
1.24458
1.25571
1.24907
1.25451
1.24227
1.24888
1.24732
1.25804
1.25663
1.24808
1.25414
1.24799
1.25831
1.24814
1.25274
1.24444
1.25672
1.25948
1.25283
1.25181
1.25705
1.25217
1.25144
1.24748
1.25224
1.24744
1.25015
1.25276
1.25156
1.25677
1.24759
1.24965
1.25111
1.24598
1.25715
1.24785
1.25107
1.24891
1.24107
1.24569
1.24724
1.24367
1.25387
1.24959
1.24617
1.23888
1.246
1.25107
1.2449
1.24482
1.25071
1.24752
1.24675
1.25134
1.25131
1.24974
1.25174
1.25396
1.25529
1.25069
1.25396
1.26017
1.25594
1.25697
1.25302
1.26382
1.26158
1.2618
1.25756
1.25575
1.25835
1.25661
1.25292
1.25418
1.25588
1.25247
1.25815
1.24951
1.2487
1.25483
1.25113
1.25789
1.25411
1.25673
1.24948
1.25686
1.25929
1.25692
1.25774
1.25867
1.25194
1.24943
1.25344
1.25843
1.25763
1.25975
1.25765
1.26108
1.26789
1.266
1.26368
1.26494
1.25924
1.25212
1.25984
1.26119
1.26512
1.26203
1.25764
1.27085
1.27217
1.27119
1.26763
1.26188
1.25847
1.26065
1.26656
1.2705
1.25586
1.26
1.25313
1.2635
1.26489
1.26386
1.26236
1.2628
1.2549
1.25749
1.2566
1.263
1.26411
1.26469
1.26074
1.25898
1.26295
1.25926
1.26565
1.26334
1.26632
1.26799
1.26314
1.26397
1.26731
1.2653
1.26122
1.27261
1.27003
1.26594
1.26571
1.26592
1.26324
1.2627
1.25608
1.25946
1.26172
1.25822
1.26031
1.26106
1.25248
1.249
1.25117
1.26152
1.25741
1.25938
1.25685
1.25455
1.26573
1.26026
1.26417
1.25797
1.25769
1.2527
1.25199
1.25255
1.24667
1.25877
1.25479
1.26025
1.25511
1.26331
1.25783
1.25633
1.26433
1.2558
1.25989
1.26301
1.26956
1.26536
1.26557
1.26337
1.26916
1.25979
1.25344
1.26727
1.25957
1.25806
1.25711
1.26565
1.25536
1.26121
1.26034
1.2518
1.25513
1.26179
1.26218
1.25808
1.25445
1.25922
1.25035
1.25346
1.26375
1.25191
1.25555
1.25421
1.25468
1.26064
1.25451
1.25692
1.25842
1.25577
1.26299
1.25275
1.25952
1.25293
1.26148
1.25877
1.26089
1.26696
1.27083
1.26751
1.2608
1.26573
1.26801
1.26867
1.26154
1.26148
1.26169
1.26459
1.2658
1.26351
1.26114
1.2612
1.25805
1.27006
1.26664
1.2686
1.26933
1.26608
1.26808
1.26317
1.2693
1.2737
1.28222
1.27129
1.25943
1.26692
1.2754
1.27589
1.27649
1.27603
1.27287
1.27524
1.26365
1.26408
1.26446
1.25639
1.25793
1.26683
1.26645
1.2628
1.26407
1.26395
1.26863
1.26648
1.27242
1.26882
1.27216
1.26041
1.27114
1.26044
1.26226
1.26487
1.25924
1.26369
1.26219
1.25839
1.26334
1.26464
1.26036
1.26528
1.25927
1.26182
1.26729
1.26657
1.26588
1.25781
1.26184
1.26507
1.26949
1.26428
1.26279
1.27247
1.27399
1.26863
1.27289
1.27351
1.27452
1.27582
1.27398
1.27349
1.2749
1.26977
1.27157
1.26973
1.26968
1.27492
1.26926
1.27017
1.27354
1.26378
1.26925
1.2767
1.27791
1.27292
1.26832
1.27701
1.27629
1.27526
1.26882
1.27473
1.26714
1.27396
1.26626
1.27762
1.26959
1.26569
1.27022
1.27379
1.2714
1.27218
1.26621
1.26515
1.26178
1.26936
1.26855
1.27012
1.26302
1.26321
1.26248
1.27087
1.27292
1.26385
1.2626
1.26338
1.26921
1.26829
1.26943
1.26086
1.25941
1.26186
1.26327
1.26826
1.26446
1.27028
1.26554
1.26454
1.26117
1.26892
1.26673
1.26154
1.26949
1.26159
1.2532
1.2656
1.26007
1.26274
1.26852
1.26542
1.26689
1.25993
1.2642
1.25976
1.25984
1.25829
1.26969
1.25471
1.26096
1.26697
1.25392
1.25871
1.26093
1.25697
1.25706
1.2525
1.25433
1.2606
1.25744
1.26363
1.25955
1.2547
1.26165
1.2541
1.26277
1.25471
1.26061
1.26136
1.26112
1.26084
1.26314
1.26171
1.25219
1.26507
1.2716
1.25946
1.26759
1.26716
1.26187
1.25975
1.26212
1.25975
1.25358
1.26553
1.26389
1.26006
1.25623
1.25182
1.2644
1.26249
1.26911
1.26293
1.26703
1.26
1.26299
1.26809
1.2622
1.25928
1.27169
1.26451
1.26453
1.25608
1.25664
1.26314
1.27091
1.26948
1.25894
1.25848
1.25609
1.2614
1.26117
1.25993
1.25355
1.25313
1.24824
1.25157
1.25681
1.25323
1.24559
1.2603
1.26305
1.259
1.26374
1.26248
1.25963
1.25918
1.26262
1.25909
1.25988
1.26112
1.25815
1.26379
1.25814
1.25344
1.25572
1.2668
1.25529
1.25652
1.25409
1.26041
1.25776
1.25985
1.25711
1.25603
1.25236
1.25526
1.25964
1.25957
1.25464
1.25441
1.2588
1.25528
1.25948
1.26368
1.27546
1.27353
1.27505
1.26537
1.27126
1.267
1.25915
1.26404
1.26709
1.26247
1.26403
1.27189
1.27553
1.26644
1.25519
1.26383
1.2676
1.26673
1.26447
1.26517
1.26659
1.26526
1.26554
1.25914
1.26159
1.26956
1.26965
1.26751
1.26972
1.26636
1.26866
1.27148
1.27073
1.27141
1.26626
1.26764
1.27305
1.26392
1.26869
1.27291
1.26255
1.25931
1.26384
1.26345
1.26269
1.26816
1.26288
1.26629
1.25316
1.25579
1.2557
1.26247
1.26895
1.26165
1.26933
1.26309
1.26955
1.26488
1.26377
1.26457
1.26271
1.27092
1.27559
1.28103
1.28028
1.26943
1.27023
1.26926
1.27278
1.26204
1.26993
1.26433
1.26985
1.26947
1.26536
1.26187
1.26872
1.26216
1.25757
1.26484
1.26286
1.25703
1.25997
1.26772
1.26337
1.2654
1.26006
1.25886
1.26438
1.2598
1.26063
1.25426
1.26016
1.26579
1.26606
1.26797
1.26559
1.26413
1.26817
1.26594
1.27288
1.26927
1.27416
1.26993
1.27014
1.26927
1.26731
1.25644
1.27004
1.26596
1.25796
1.26235
1.25865
1.27493
1.27346
1.27503
1.27525
1.26877
1.26651
1.26238
1.27055
1.2717
1.27299
1.26955
1.26862
1.26597
1.27238
1.28036
1.27963
1.27622
1.27807
1.27405
1.27137
1.26882
1.27539
1.27645
1.27501
1.27169
1.26683
1.27431
1.27092
1.26509
1.27549
1.277
1.28223
1.2754
1.27682
1.26844
1.26633
1.27044
1.26457
1.25972
1.25621
1.2582
1.25593
1.26333
1.26778
1.26843
1.26741
1.26945
1.28031
1.27547
1.2747
1.27285
1.27313
1.27834
1.27032
1.28078
1.27927
1.28054
1.28224
1.28188
1.2863
1.284
1.28434
1.27953
1.28503
1.28448
1.28754
1.28761
1.29589
1.28806
1.27979
1.28144
1.28806
1.28549
1.28205
1.2788
1.2851
1.27737
1.27555
1.28179
1.27382
1.26633
1.27572
1.27969
1.27951
1.29285
1.27718
1.27645
1.27584
1.27502
1.27335
1.28445
1.27685
1.27308
1.27685
1.28355
1.28354
1.28469
1.28656
1.28692
1.2936
1.28868
1.27829
1.29319
1.28412
1.27429
1.2763
1.27319
1.28097
1.27039
1.27869
1.27226
1.27128
1.2635
1.27204
1.26878
1.27421
1.28044
1.2713
1.28156
1.27331
1.27728
1.26946
1.27122
1.27319
1.26681
1.27008
1.2609
1.27181
1.26838
1.2593
1.26698
1.27222
1.27591
1.26167
1.27087
1.27064
1.27356
1.27741
1.27733
1.28094
1.27906
1.29266
1.27275
1.26977
1.27819
1.2837
1.27924
1.28718
1.27802
1.28623
1.27849
1.28064
1.27703
1.2721
1.27167
1.27664
1.27755
1.28771
1.2828
1.27991
1.27632
1.2816
1.28086
1.27649
1.2862
1.27438
1.27559
1.27543
1.27604
1.28074
1.28691
1.28238
1.28025
1.27736
1.28033
1.28024
1.27384
1.28683
1.28205
1.26896
1.27446
1.26399
1.26798
1.27427
1.2776
1.27537
1.282
1.28112
1.27615
1.26432
1.26973
1.26926
1.26786
1.27854
1.27948
1.27199
1.26826
1.26238
1.26408
1.26268
1.26095
1.26467
1.25755
1.25667
1.26521
1.25881
1.26344
1.27207
1.25818
1.2595
1.25572
1.26136
1.26558
1.26305
1.26831
1.25312
1.25972
1.26126
1.26354
1.26944
1.26546
1.2628
1.25905
1.26289
1.2566
1.26493
1.24885
1.26264
1.25987
1.26395
1.25772
1.26146
1.25888
1.25968
1.26753
1.26185
1.25436
1.2534
1.24841
1.25261
1.26007
1.25596
1.2594
1.25746
1.26457
1.26388
1.26476
1.26059
1.25285
1.25968
1.25838
1.26151
1.26273
1.2486
1.25386
1.25411
1.25828
1.24994
1.25595
1.24647
1.25725
1.26109
1.2615
1.26553
1.2712
1.26972
1.26551
1.26235
1.26307
1.26134
1.26558
1.26174
1.2696
1.27116
1.2595
1.26585
1.27218
1.27592
1.26785
1.25836
1.26284
1.26731
1.27143
1.27264
1.2679
1.26199
1.26315
1.25807
1.2604
1.2558
1.25457
1.25447
1.25641
1.25921
1.25655
1.25155
1.25252
1.25929
1.26101
1.26308
1.25179
1.25285
1.25759
1.25338
1.25491
1.25771
1.24597
1.24827
1.25491
1.2573
1.25062
1.25051
1.25151
1.25843
1.26
1.26581
1.27118
1.25929
1.27355
1.2674
1.27048
1.2679
1.26508
1.26417
1.27539
1.26659
1.2581
1.25505
1.25832
1.25989
1.25772
1.26116
1.25137
1.25914
1.25802
1.26037
1.25718
1.2648
1.2624
1.26544
1.2593
1.2617
1.26147
1.2648
1.2668
1.26087
1.25093
1.25938
1.25991
1.26274
1.26209
1.26115
1.26312
1.26203
1.2642
1.26372
1.26507
1.26652
1.2689
1.25512
1.26029
1.26367
1.2676
1.25977
1.26397
1.27148
1.25776
1.26033
1.26323
1.26917
1.27204
1.27052
1.2706
1.27013
1.2635
1.26201
1.25954
1.27054
1.25978
1.2554
1.25755
1.25159
1.25733
1.25116
1.25528
1.26061
1.25898
1.25516
1.25094
1.25641
1.25262
1.25916
1.25162
1.25182
1.25514
1.24629
1.25073
1.25709
1.25277
1.25046
1.25846
1.26013
1.25778
1.26869
1.26583
1.26283
1.26169
1.25949
1.26455
1.26705
1.26222
1.26699
1.2638
1.26654
1.26001
1.26877
1.25753
1.25482
1.25549
1.25436
1.26033
1.25923
1.26242
1.25376
1.25672
1.25192
1.25116
1.25331
1.24764
1.24196
1.25834
1.25667
1.25282
1.2583
1.26123
1.25494
1.25428
1.24931
1.25736
1.25244
1.25028
1.25065
1.25164
1.24869
1.25337
1.25097
1.25389
1.25419
1.25834
1.25997
1.26043
1.25273
1.2558
1.25663
1.25128
1.25454
1.25881
1.25925
1.24963
1.248
1.25344
1.24957
1.24613
1.25843
1.27048
1.26255
1.26865
1.26806
1.26095
1.26451
1.26907
1.25544
1.26021
1.25369
1.25834
1.26074
1.26773
1.26561
1.26456
1.26288
1.25985
1.26009
1.26127
1.26805
1.2733
1.27274
1.26835
1.27076
1.26068
1.2695
1.26391
1.26722
1.2682
1.26895
1.26583
1.26561
1.27223
1.2681
1.26682
1.26091
1.26569
1.2603
1.2537
1.25823
1.26398
1.26132
1.26713
1.26251
1.26855
1.25668
1.26359
1.26168
1.26146
1.25543
1.25226
1.25723
1.25722
1.2558
1.25647
1.25608
1.25352
1.25329
1.24631
1.25696
1.25863
1.2582
1.25104
1.25076
1.25746
1.2568
1.24957
1.25222
1.24324
1.25225
1.24885
1.25107
1.25391
1.25004
1.25372
1.25191
1.2572
1.25798
1.26099
1.25663
1.26067
1.26166
1.25585
1.25848
1.24819
1.26415
1.25868
1.25803
1.25678
1.24741
1.25273
1.25306
1.24677
1.25535
1.25894
1.26421
1.26307
1.2679
1.25972
1.25875
1.25578
1.25475
1.26745
1.25608
1.26596
1.25562
1.24697
1.25699
1.25242
1.24865
1.25083
1.24836
1.25019
1.26842
1.25955
1.25569
1.2567
1.2491
1.2515
1.25371
1.25711
1.25619
1.24584
1.2498
1.25594
1.25558
1.25291
1.25251
1.25579
1.26266
1.25174
1.25506
1.24918
1.25079
1.26586
1.25215
1.25261
1.25493
1.25138
1.24505
1.25087
1.25371
1.24694
1.24275
1.24328
1.24687
1.25161
1.25516
1.24956
1.25035
1.25247
1.24619
1.25982
1.25788
1.26028
1.25619
1.25141
1.2498
1.25618
1.25854
1.26179
1.25658
1.25887
1.25429
1.24938
1.25329
1.25252
1.24711
1.24652
1.24946
1.24995
1.25042
1.23995
1.24691
1.249
1.24524
1.24802
1.2436
1.2437
1.24419
1.24409
1.24793
1.2487
1.24576
1.24296
1.24845
1.2422
1.24817
1.24286
1.24766
1.2533
1.25102
1.25055
1.24872
1.25469
1.25341
1.25414
1.25149
1.26001
1.25654
1.25948
1.25225
1.24998
1.25602
1.25327
1.2541
1.26124
1.2572
1.26015
1.25639
1.25781
1.2558
1.25818
1.2619
1.25327
1.2596
1.25309
1.25301
1.24674
1.2527
1.25351
1.26372
1.25574
1.24846
1.2511
1.25193
1.249
1.25054
1.2551
1.24729
1.24308
1.25298
1.25228
1.25275
1.25057
1.25277
1.26084
1.24845
1.26123
1.25349
1.25655
1.26117
1.25176
1.25685
1.2453
1.25288
1.25354
1.25106
1.24874
1.25225
1.25589
1.25466
1.2603
1.26042
1.26294
1.26162
1.26771
1.25893
1.2592
1.27509
1.26379
1.2658
1.25637
1.25929
1.25062
1.25617
1.26118
1.25184
1.25401
1.25548
1.24672
1.2521
1.24596
1.25263
1.26021
1.25896
1.25826
1.27094
1.26774
1.26981
1.26746
1.25838
1.25548
1.25786
1.26227
1.25052
1.25628
1.26801
1.25926
1.26234
1.25918
1.26592
1.26336
1.26871
1.27136
1.26493
1.27023
1.26433
1.2593
1.26098
1.25238
1.2582
1.25606
1.25533
1.25909
1.25515
1.25989
1.25344
1.2594
1.27008
1.26071
1.26018
1.25341
1.25575
1.25417
1.25458
1.25637
1.26096
1.26646
1.26117
1.26082
1.27015
1.26009
1.26118
1.25805
1.25568
1.25386
1.2581
1.25604
1.25931
1.25658
1.25421
1.25189
1.25467
1.2473
1.2429
1.24614
1.24788
1.25583
1.25333
1.25945
1.25611
1.25189
1.25566
1.26041
1.26376
1.25785
1.256
1.24935
1.26479
1.2577
1.26488
1.26166
1.25536
1.25993
1.26432
1.26203
1.25192
1.2607
1.2553
1.26238
1.26298
1.25707
1.25708
1.26366
1.26966
1.27227
1.27151
1.27122
1.27202
1.26485
1.25451
1.26101
1.26233
1.25682
1.25958
1.25178
1.25066
1.25096
1.25803
1.26455
1.25889
1.25304
1.25672
1.25661
1.25464
1.25799
1.25034
1.2563
1.25712
1.26213
1.26202
1.26524
1.26606
1.25585
1.25911
1.25545
1.26346
1.26885
1.26471
1.25944
1.25941
1.25728
1.25835
1.25989
1.25715
1.25576
1.25365
1.25636
1.25584
1.2527
1.25069
1.25403
1.26626
1.26105
1.2613
1.25327
1.26292
1.2568
1.26026
1.25626
1.25003
1.25696
1.25537
1.25207
1.26301
1.24777
1.24649
1.25501
1.25382
1.2547
1.24862
1.25718
1.26077
1.25255
1.25534
1.24774
1.25594
1.257
1.2684
1.25951
1.25366
1.25479
1.2505
1.25392
1.26182
1.25997
1.25509
1.25949
1.25827
1.25301
1.26472
1.25966
1.26443
1.26385
1.2582
1.26004
1.25826
1.25535
1.26867
1.25788
1.26127
1.27056
1.2595
1.26394
1.26788
1.26459
1.25891
1.26859
1.26391
1.25956
1.2688
1.25956
1.2661
1.2666
1.26705
1.27256
1.27591
1.27441
1.27572
1.27319
1.2734
1.27877
1.26839
1.26757
1.272
1.27373
1.27148
1.27884
1.27508
1.27304
1.26232
1.26127
1.27521
1.27101
1.26794
1.25786
1.25798
1.26188
1.27128
1.26653
1.2688
1.27008
1.25891
1.2657
1.25953
1.26605
1.26695
1.26737
1.264
1.25816
1.26403
1.25927
1.26689
1.25531
1.25495
1.25477
1.25624
1.25452
1.25592
1.25882
1.25797
1.2651
1.25536
1.2605
1.25512
1.25138
1.25269
1.25693
1.24996
1.26381
1.25193
1.25011
1.25518
1.25649
1.25024
1.24607
1.24799
1.25288
1.24796
1.2452
1.25159
1.25366
1.25429
1.2579
1.25735
1.26249
1.25927
1.24944
1.25516
1.25188
1.26417
1.25878
1.2598
1.2666
1.25705
1.26569
1.26205
1.25966
1.25567
1.25943
1.26326
1.25779
1.25765
1.26092
1.25572
1.2585
1.26327
1.25868
1.26219
1.25957
1.26449
1.26187
1.25751
1.26177
1.2562
1.25202
1.25476
1.26313
1.26342
1.26373
1.25974
1.25998
1.26853
1.26488
1.27015
1.26299
1.27423
1.26971
1.26749
1.26754
1.26581
1.2717
1.26816
1.25888
1.26413
1.26587
1.25873
1.25845
1.26725
1.26245
1.25736
1.25703
1.26119
1.25755
1.26032
1.2522
1.25626
1.26268
1.25865
1.25627
1.26153
1.25561
1.25504
1.249
1.25217
1.25333
1.25287
1.25078
1.24988
1.25261
1.2522
1.24831
1.24608
1.25749
1.24991
1.25681
1.24567
1.25063
1.23735
1.24074
1.25097
1.2422
1.24483
1.24956
1.2429
1.24302
1.23923
1.25093
1.24845
1.25379
1.24724
1.24652
1.25521
1.25414
1.25075
1.26407
1.25776
1.25325
1.25253
1.25528
1.25028
1.24862
1.25068
1.26102
1.25666
1.26021
1.2638
1.25239
1.25654
1.25409
1.24914
1.2589
1.25691
1.259
1.26159
1.26155
1.2566
1.25619
1.25681
1.25116
1.25856
1.25735
1.26048
1.25518
1.25662
1.25731
1.25654
1.25584
1.25542
1.25544
1.25452
1.24688
1.25266
1.25288
1.25289
1.25704
1.25606
1.25439
1.24846
1.25753
1.25489
1.24633
1.24789
1.24289
1.24736
1.25058
1.25171
1.2495
1.2492
1.24933
1.25473
1.25157
1.25797
1.25963
1.25139
1.25844
1.25716
1.26474
1.26542
1.25779
1.25706
1.24959
1.25449
1.26137
1.25682
1.25757
1.25804
1.25721
1.25997
1.24727
1.2548
1.25873
1.25712
1.25404
1.25106
1.25335
1.2578
1.25325
1.25662
1.25063
1.25982
1.25109
1.25312
1.26433
1.2593
1.26169
1.25273
1.26286
1.26416
1.26118
1.25229
1.25287
1.25101
1.24639
1.25068
1.25447
1.26285
1.26306
1.25527
1.25902
1.25932
1.25851
1.25479
1.26256
1.2669
1.25318
1.25748
1.26383
1.26172
1.25898
1.2605
1.2552
1.2518
1.26518
1.26138
1.26534
1.26576
1.26488
1.26682
1.26594
1.26935
1.27205
1.26896
1.26875
1.26332
1.26552
1.25127
1.25491
1.2552
1.25695
1.25044
1.25331
1.25207
1.24941
1.25203
1.24946
1.25789
1.24922
1.25629
1.25959
1.26521
1.25755
1.26234
1.25889
1.25451
1.25544
1.26194
1.25355
1.2555
1.24727
1.24339
1.25173
1.25671
1.25601
1.25158
1.25802
1.26826
1.25986
1.2627
1.25931
1.25291
1.26124
1.26113
1.26327
1.25582
1.25505
1.24857
1.24001
1.24208
1.24869
1.24763
1.24467
1.24816
1.25271
1.23916
1.24315
1.25137
1.25042
1.24743
1.24077
1.24949
1.2519
1.25743
1.25046
1.24872
1.26089
1.24973
1.25301
1.25428
1.25405
1.25592
1.25381
1.25234
1.24988
1.25732
1.25346
1.25699
1.26451
1.25151
1.26068
1.25346
1.2531
1.25333
1.25008
1.25396
1.25762
1.25962
1.25991
1.25519
1.26022
1.25452
1.25573
1.26097
1.25733
1.26327
1.25157
1.25514
1.25693
1.25013
1.25832
1.26374
1.26969
1.25297
1.25631
1.26002
1.26036
1.25897
1.25981
1.25215
1.25724
1.25655
1.25129
1.25092
1.25699
1.2523
1.25311
1.25123
1.23911
1.24284
1.24642
1.2437
1.25029
1.24818
1.25075
1.2499
1.25503
1.25279
1.24996
1.2544
1.25701
1.25778
1.25614
1.2595
1.25974
1.2574
1.25322
1.2504
1.25567
1.26047
1.25332
1.25863
1.26446
1.26087
1.26025
1.26606
1.25656
1.25832
1.2573
1.26369
1.26328
1.25446
1.25438
1.26346
1.2574
1.25478
1.24733
1.2496
1.25398
1.24971
1.24985
1.24654
1.25328
1.24941
1.2471
1.24357
1.24595
1.23916
1.25148
1.24885
1.24577
1.24203
1.24595
1.24655
1.25043
1.25106
1.24826
1.24355
1.23465
1.24208
1.24054
1.24086
1.23603
1.24249
1.23452
1.24064
1.2417
1.23951
1.24337
1.25513
1.24732
1.24615
1.24416
1.25144
1.25096
1.24744
1.25877
1.25674
1.24611
1.25145
1.24419
1.24826
1.24896
1.24706
1.25515
1.24442
1.24859
1.24602
1.24757
1.25196
1.24598
1.24819
1.24614
1.24779
1.25135
1.2502
1.24486
1.25666
1.25568
1.2493
1.26444
1.25263
1.25693
1.26224
1.26234
1.266
1.26756
1.26306
1.26129
1.26199
1.25768
1.26046
1.257
1.26389
1.25227
1.25594
1.25431
1.25473
1.25699
1.25425
1.25134
1.25735
1.25588
1.26581
1.25799
1.26497
1.26462
1.26032
1.25732
1.26254
1.25952
1.25754
1.25721
1.26054
1.25579
1.26586
1.26368
1.26513
1.26461
1.25751
1.26426
1.25568
1.24998
1.25729
1.25121
1.25548
1.26316
1.26572
1.26648
1.26894
1.27179
1.26276
1.26338
1.25625
1.25697
1.24673
1.2485
1.26361
1.25925
1.25938
1.26234
1.2582
1.25764
1.25395
1.25909
1.25771
1.25416
1.25358
1.26037
1.25261
1.25301
1.24865
1.2516
1.25556
1.25151
1.26487
1.2579
1.25572
1.25517
1.25774
1.26146
1.26059
1.25284
1.25924
1.25848
1.26102
1.25883
1.25188
1.25136
1.2512
1.24808
1.24704
1.25144
1.25777
1.25095
1.25416
1.25444
1.24681
1.25703
1.25194
1.25818
1.26007
1.25638
1.25399
1.26128
1.26789
1.25899
1.26234
1.26358
1.25604
1.25545
1.25358
1.25715
1.26216
1.25654
1.26077
1.25437
1.25929
1.26665
1.26449
1.25997
1.26873
1.25617
1.2726
1.27001
1.26772
1.26182
1.25988
1.25171
1.25878
1.26109
1.25376
1.25515
1.2486
1.25112
1.24915
1.25044
1.25461
1.25084
1.24902
1.25287
1.24547
1.25323
1.2587
1.25948
1.25296
1.24211
1.25039
1.25336
1.252
1.25737
1.26355
1.25468
1.26462
1.2568
1.25856
1.24983
1.25762
1.252
1.26076
1.25793
1.26066
1.26615
1.26484
1.26417
1.26056
1.26129
1.2667
1.2619
1.26807
1.27414
1.27409
1.27069
1.26496
1.26335
1.27072
1.26449
1.26849
1.2694
1.26621
1.26192
1.27469
1.27516
1.2657
1.26282
1.2692
1.26315
1.2664
1.26523
1.27056
1.27366
1.26741
1.27401
1.27434
1.2697
1.28415
1.27202
1.26798
1.27287
1.26238
1.26344
1.27658
1.26546
1.2633
1.26064
1.26084
1.26227
1.25629
1.25908
1.25503
1.2579
1.25863
1.26273
1.25442
1.24967
1.25353
1.25531
1.258
1.24885
1.25283
1.25677
1.25921
1.25783
1.25614
1.25675
1.25522
1.25638
1.25728
1.2532
1.25104
1.25399
1.25408
1.26796
1.25693
1.26347
1.24756
1.26543
1.25835
1.25622
1.25909
1.26219
1.26632
1.25254
1.25465
1.25578
1.26155
1.26545
1.25737
1.26301
1.26303
1.25937
1.26155
1.26629
1.26369
1.2704
1.255
1.26072
1.2702
1.26831
1.27651
1.27193
1.27776
1.27634
1.26977
1.26837
1.26367
1.26391
1.26528
1.26134
1.25995
1.25841
1.25746
1.2568
1.26404
1.25817
1.2534
1.25495
1.26341
1.26668
1.25724
1.25796
1.26265
1.25894
1.26004
1.2516
1.24764
1.26152
1.25579
1.25194
1.25351
1.25421
1.25741
1.26246
1.25875
1.26537
1.2619
1.26545
1.26937
1.26489
1.25862
1.27311
1.27025
1.26641
1.27061
1.26922
1.26334
1.26895
1.26382
1.2633
1.24991
1.2545
1.25613
1.25796
1.25697
1.26053
1.25511
1.25817
1.2646
1.25652
1.2596
1.25874
1.26211
1.26183
1.2654
1.26733
1.26686
1.26884
1.2647
1.26834
1.26692
1.2571
1.26318
1.25269
1.26404
1.26154
1.26345
1.28001
1.27101
1.26918
1.27889
1.27377
1.26902
1.26119
1.27362
1.26548
1.26321
1.24756
1.25623
1.25536
1.26267
1.25866
1.25792
1.25877
1.25765
1.25361
1.25794
1.24883
1.25425
1.25261
1.25205
1.25193
1.25492
1.25946
1.26503
1.25922
1.25775
1.25866
1.25583
1.26382
1.25844
1.25126
1.25119
1.25472
1.25386
1.25283
1.25672
1.26079
1.26372
1.25326
1.24779
1.24893
1.25603
1.2542
1.25738
1.25453
1.25568
1.25175
1.25108
1.25204
1.25822
1.25983
1.25563
1.24699
1.25159
1.25373
1.25714
1.25445
1.25703
1.25899
1.2611
1.25468
1.25452
1.26159
1.25854
1.26362
1.26315
1.25962
1.25788
1.26304
1.26012
1.25875
1.25591
1.2617
1.26352
1.26302
1.25936
1.25795
1.26765
1.26924
1.26781
1.26728
1.26562
1.26076
1.264
1.26569
1.25715
1.25786
1.26083
1.26105
1.24824
1.25024
1.25299
1.25774
1.25553
1.24976
1.25624
1.24847
1.25942
1.26018
1.26307
1.25424
1.25442
1.24972
1.25393
1.25438
1.24096
1.25152
1.24829
1.25102
1.25323
1.26385
1.25962
1.26053
1.26377
1.25348
1.26118
1.25978
1.25625
1.25526
1.25244
1.25431
1.25277
1.25495
1.25442
1.25828
1.26427
1.25006
1.25751
1.25202
1.26094
1.25821
1.25775
1.26021
1.26693
1.26245
1.26645
1.26262
1.26919
1.2616
1.2627
1.25894
1.25322
1.24918
1.25689
1.2592
1.26703
1.26577
1.26542
1.25954
1.25579
1.25875
1.25681
1.26747
1.25507
1.25315
1.26482
1.26423
1.25504
1.26013
1.26429
1.26559
1.2598
1.26905
1.26995
1.26428
1.2557
1.25852
1.25622
1.26336
1.25559
1.25577
1.25745
1.26207
1.26006
1.25887
1.25421
1.25467
1.25886
1.25889
1.25111
1.24769
1.25552
1.25367
1.2496
1.25049
1.24667
1.26002
1.25349
1.25206
1.25389
1.25065
1.24391
1.24973
1.25983
1.25412
1.24892
1.25559
1.25262
1.25204
1.25262
1.25252
1.25246
1.26233
1.24719
1.25301
1.24684
1.2492
1.25366
1.25143
1.2508
1.24263
1.25154
1.2565
1.25235
1.24751
1.24879
1.24932
1.25566
1.25424
1.24472
1.25252
1.24855
1.25451
1.26035
1.25143
1.25429
1.24939
1.25997
1.25137
1.25113
1.2477
1.24959
1.25515
1.25472
1.25075
1.25269
1.24939
1.25033
1.25255
1.25484
1.24684
1.25539
1.25437
1.25602
1.24944
1.25216
1.25259
1.25574
1.2559
1.24922
1.25434
1.26584
1.25673
1.25493
1.25479
1.26086
1.25878
1.25968
1.25867
1.26479
1.26162
1.25916
1.26024
1.25069
1.25586
1.25504
1.26165
1.24834
1.25002
1.24997
1.24976
1.25371
1.25834
1.26112
1.2559
1.26353
1.2551
1.24838
1.25024
1.25887
1.26366
1.26594
1.26959
1.2654
1.27592
1.26831
1.27247
1.27142
1.27019
1.26711
1.26103
1.2606
1.25835
1.25922
1.25545
1.25435
1.25903
1.26186
1.25729
1.26314
1.26208
1.26533
1.25955
1.2677
1.26317
1.26725
1.26166
1.2517
1.25633
1.25808
1.25377
1.2665
1.25669
1.25849
1.26562
1.26101
1.26629
1.26317
1.25983
1.25878
1.25531
1.2641
1.26119
1.26379
1.25584
1.25932
1.26428
1.26926
1.27209
1.26253
1.26182
1.26331
1.26407
1.26124
1.25939
1.25612
1.25901
1.26371
1.25758
1.2572
1.25189
1.25256
1.26034
1.2572
1.2562
1.24551
1.25233
1.24999
1.25006
1.24985
1.25208
1.25486
1.2523
1.25868
1.25251
1.25418
1.24684
1.25137
1.25667
1.24745
1.25268
1.25368
1.25744
1.25663
1.25168
1.25372
1.25557
1.24536
1.2575
1.24984
1.24769
1.25065
1.25657
1.25608
1.25359
1.25765
1.25485
1.24869
1.25529
1.24829
1.2463
1.24415
1.2376
1.24603
1.25148
1.24787
1.24583
1.2507
1.25046
1.24876
1.2534
1.25519
1.24546
1.24992
1.25334
1.25118
1.26384
1.26354
1.25476
1.25025
1.25556
1.2465
1.24235
1.23635
1.23879
1.23162
1.24581
1.24741
1.24787
1.24634
1.24655
1.25063
1.25175
1.25184
1.2553
1.24759
1.23858
1.23436
1.23208
1.24787
1.24771
1.24945
1.24541
1.25165
1.24265
1.2433
1.24607
1.24924
1.25711
1.24929
1.2431
1.24871
1.25047
1.2398
1.24098
1.24786
1.24799
1.2482
1.2514
1.25362
1.25454
1.25404
1.25321
1.25216
1.25013
1.25345
1.25081
1.2537
1.25647
1.263
1.26682
1.27047
1.26503
1.26172
1.266
1.26634
1.2545
1.26255
1.25793
1.26933
1.25844
1.25855
1.26631
1.25676
1.26897
1.27122
1.26025
1.26125
1.26252
1.26761
1.26476
1.26366
1.26383
1.26514
1.26691
1.26621
1.26749
1.26452
1.27334
1.26568
1.26771
1.26667
1.26454
1.27194
1.26689
1.27415
1.26869
1.26957
1.2638
1.26345
1.27432
1.26789
1.2731
1.26414
1.27146
1.26209
1.2742
1.266
1.27252
1.27021
1.27006
1.2838
1.27435
1.27422
1.27555
1.27997
1.27067
1.2663
1.26637
1.26876
1.26661
1.26896
1.2666
1.26386
1.26717
1.26955
1.27121
1.27287
1.26493
1.27014
1.26246
1.26478
1.27511
1.27632
1.27938
1.27511
1.28528
1.27188
1.27204
1.26505
1.27249
1.27081
1.2733
1.26694
1.26464
1.2703
1.27056
1.27488
1.26912
1.27108
1.26019
1.27264
1.26774
1.27048
1.26841
1.27048
1.26779
1.26885
1.26829
1.26984
1.26881
1.26361
1.27916
1.26025
1.26775
1.26343
1.26154
1.26258
1.25971
1.26855
1.2633
1.27271
1.26267
1.26734
1.26216
1.2613
1.26296
1.26437
1.26134
1.26354
1.26512
1.26617
1.27243
1.27748
1.26346
1.26577
1.25684
1.25942
1.26682
1.25228
1.26379
1.27023
1.26045
1.26741
1.25995
1.26307
1.2601
1.25762
1.26713
1.2618
1.25994
1.26783
1.27175
1.26691
1.2548
1.25741
1.26186
1.25803
1.25252
1.26382
1.26223
1.27147
1.26936
1.26455
1.27094
1.25715
1.26725
1.26548
1.26117
1.26857
1.26489
1.26874
1.26368
1.26677
1.27479
1.27276
1.26681
1.27145
1.27069
1.26938
1.26122
1.26327
1.25282
1.26359
1.27111
1.27555
1.26287
1.27352
1.27575
1.2836
1.28072
1.27981
1.27782
1.28196
1.26876
1.27833
1.26518
1.26529
1.26216
1.25483
1.26479
1.26393
1.25936
1.26925
1.27198
1.26396
1.26125
1.26384
1.26497
1.26677
1.26928
1.26065
1.26974
1.25501
1.25928
1.26189
1.2579
1.25344
1.2643
1.26797
1.25609
1.26122
1.25659
1.26092
1.26948
1.25985
1.26719
1.27015
1.2636
1.2723
1.26445
1.26847
1.26902
1.26863
1.26533
1.26038
1.26435
1.2603
1.26977
1.25781
1.26238
1.25898
1.26435
1.26512
1.25722
1.25773
1.25956
1.25646
1.25272
1.26034
1.26465
1.26253
1.25468
1.25063
1.25441
1.25254
1.25435
1.25006
1.26437
1.25765
1.26159
1.25923
1.26465
1.25459
1.26184
1.26352
1.26377
1.26532
1.26067
1.25256
1.26087
1.25638
1.25625
1.25992
1.2559
1.25935
1.26216
1.26651
1.26725
1.26733
1.26489
1.27752
1.28059
1.26973
1.26652
1.26942
1.25972
1.26193
1.26851
1.27229
1.26129
1.25999
1.25911
1.26138
1.26088
1.25463
1.25314
1.25939
1.26498
1.26314
1.26041
1.25717
1.25923
1.25628
1.25507
1.25028
1.26442
1.26114
1.26619
1.25943
1.26265
1.2756
1.27273
1.27436
1.26363
1.2734
1.27715
1.27359
1.2771
1.27196
1.26359
1.26322
1.25898
1.26266
1.26468
1.26437
1.26561
1.26751
1.28074
1.2666
1.27299
1.26744
1.26215
1.26421
1.26931
1.27131
1.26479
1.2674
1.26429
1.26496
1.26905
1.26619
1.26916
1.25951
1.25006
1.25798
1.25618
1.25647
1.25262
1.25816
1.25754
1.26487
1.26546
1.25529
1.26679
1.26582
1.26532
1.26896
1.26245
1.26259
1.26136
1.26199
1.26417
1.26375
1.26196
1.26187
1.27272
1.26333
1.27486
1.27045
1.26973
1.2689
1.27083
1.27653
1.26361
1.26394
1.26111
1.25757
1.26163
1.26556
1.26791
1.26512
1.27352
1.27689
1.27353
1.26456
1.2724
1.27936
1.26737
1.26514
1.26646
1.27001
1.27186
1.26214
1.26677
1.2636
1.26665
1.26227
1.26643
1.27213
1.27474
1.27465
1.27408
1.26375
1.26923
1.27116
1.27239
1.27583
1.26733
1.27079
1.26698
1.26411
1.27459
1.27455
1.26629
1.26203
1.26398
1.25786
1.26412
1.26116
1.26568
1.27367
1.26823
1.2633
1.25833
1.26366
1.26274
1.26512
1.2679
1.26618
1.26697
1.2623
1.25975
1.26062
1.25972
1.26656
1.26933
1.26767
1.27112
1.2779
1.2658
1.26327
1.26545
1.26502
1.26463
1.25558
1.2552
1.25663
1.25567
1.25381
1.25745
1.25418
1.24808
1.24396
1.25209
1.25245
1.24084
1.24979
1.24716
1.25633
1.25084
1.25019
1.25158
1.26087
1.25002
1.24659
1.24862
1.25186
1.25007
1.24516
1.24921
1.25286
1.24312
1.25401
1.25362
1.25674
1.26115
1.25935
1.2595
1.25462
1.25717
1.25046
1.25009
1.25258
1.25759
1.25922
1.26875
1.25925
1.26017
1.26724
1.26181
1.2605
1.2642
1.26343
1.26548
1.26793
1.26749
1.26699
1.26518
1.26061
1.26348
1.27054
1.25864
1.26744
1.27227
1.26889
1.27685
1.26794
1.26979
1.26314
1.26869
1.26686
1.2715
1.26954
1.27231
1.27664
1.27661
1.26638
1.26752
1.26623
1.26828
1.26847
1.267
1.26561
1.27202
1.2738
1.26921
1.26944
1.27353
1.27173
1.28088
1.27544
1.27007
1.27264
1.27471
1.27581
1.26818
1.26342
1.26065
1.25827
1.25691
1.25075
1.26843
1.25821
1.26083
1.25504
1.25737
1.26033
1.25536
1.25517
1.25662
1.25727
1.25775
1.26118
1.2551
1.26104
1.26364
1.26101
1.25776
1.26235
1.25892
1.25138
1.26037
1.25622
1.25795
1.26359
1.25563
1.24999
1.25476
1.26143
1.26068
1.25991
1.25185
1.25088
1.25595
1.26367
1.25972
1.25698
1.26788
1.26508
1.2572
1.24993
1.25296
1.25617
1.24838
1.24534
1.2511
1.2555
1.24956
1.25748
1.25639
1.25852
1.25444
1.26078
1.24926
1.25679
1.25535
1.25145
1.24918
1.26084
1.26809
1.26086
1.25691
1.25453
1.25054
1.25825
1.26155
1.25074
1.25359
1.25856
1.26093
1.26559
1.25373
1.26088
1.25942
1.26483
1.25435
1.26265
1.24853
1.25557
1.25617
1.25079
1.25735
1.25474
1.25772
1.24861
1.24795
1.26157
1.25587
1.26017
1.26372
1.26093
1.25973
1.26117
1.25625
1.26689
1.26666
1.26065
1.26393
1.26737
1.26919
1.2649
1.26922
1.26614
1.27376
1.25856
1.26467
1.26366
1.25646
1.25751
1.2624
1.26093
1.25139
1.25821
1.26034
1.26339
1.26445
1.26891
1.26655
1.26286
1.26385
1.26468
1.26622
1.2669
1.27011
1.26826
1.2764
1.27484
1.26934
1.27002
1.27689
1.26967
1.27768
1.27023
1.27569
1.26768
1.27248
1.27607
1.27575
1.27916
1.28031
1.27849
1.2739
1.27008
1.2672
1.27157
1.2714
1.27121
1.27377
1.2739
1.27075
1.27268
1.27001
1.26978
1.26683
1.27017
1.26964
1.27088
1.27429
1.26481
1.26608
1.26082
1.26361
1.27256
1.2703
1.26642
1.27276
1.25934
1.26605
1.25944
1.27043
1.26801
1.27259
1.26955
1.27151
1.26891
1.2658
1.26789
1.26883
1.27249
1.25859
1.25742
1.25612
1.25438
1.25808
1.2572
1.26379
1.2664
1.27447
1.27368
1.27074
1.28244
1.26868
1.27116
1.26711
1.27327
1.27646
1.2697
1.27618
1.27685
1.27216
1.26846
1.26493
1.26429
1.26381
1.26669
1.26919
1.26475
1.266
1.26275
1.27082
1.27639
1.27217
1.27247
1.26777
1.25919
1.26578
1.26597
1.26025
1.26315
1.26339
1.27142
1.27103
1.27785
1.26304
1.26686
1.26962
1.26069
1.26868
1.27421
1.27465
1.27475
1.27511
1.27428
1.27793
1.27172
1.26932
1.26722
1.26506
1.27726
1.27604
1.2718
1.28082
1.27719
1.26857
1.27367
1.26483
1.27237
1.26774
1.27587
1.28029
1.28241
1.27611
1.2751
1.26952
1.27142
1.28245
1.27489
1.27744
1.27719
1.27957
1.27661
1.27872
1.27585
1.27802
1.27889
1.27385
1.27577
1.27958
1.27699
1.28624
1.2751
1.27805
1.28376
1.28008
1.27947
1.27867
1.27369
1.27538
1.27781
1.28008
1.27803
1.27132
1.27142
1.27649
1.27931
1.28333
1.28215
1.2778
1.27541
1.27889
1.26428
1.26933
1.27037
1.27033
1.28002
1.26999
1.27544
1.26848
1.27074
1.27346
1.26808
1.27438
1.2655
1.2689
1.27343
1.26693
1.27078
1.26125
1.26353
1.26139
1.26856
1.26033
1.26354
1.26654
1.26094
1.26006
1.25364
1.26094
1.25968
1.264
1.26323
1.26475
1.27223
1.27186
1.27273
1.26829
1.26711
1.26119
1.26848
1.26673
1.27263
1.27572
1.26484
1.26741
1.26373
1.2593
1.26758
1.26746
1.26859
1.27009
1.2765
1.26895
1.26254
1.26171
1.26228
1.27487
1.26555
1.27228
1.27205
1.27224
1.27174
1.26516
1.27066
1.26638
1.27603
1.27745
1.27399
1.26927
1.27683
1.27495
1.27838
1.27135
1.2733
1.27423
1.2667
1.27065
1.25906
1.26591
1.26267
1.26582
1.25971
1.27154
1.2584
1.27223
1.26554
1.27143
1.26873
1.26829
1.27353
1.27497
1.27356
1.2702
1.27423
1.28201
1.2852
1.27419
1.268
1.26711
1.27308
1.27202
1.27413
1.27377
1.28407
1.27401
1.28079
1.28226
1.27831
1.27319
1.27576
1.27783
1.27259
1.27938
1.27917
1.2761
1.27198
1.27995
1.28547
1.28438
1.2867
1.2797
1.27762
1.27823
1.27751
1.28556
1.27814
1.2863
1.28463
1.27987
1.28791
1.27409
1.27753
1.28478
1.29136
1.28149
1.28039
1.28093
1.28857
1.27588
1.27262
1.2752
1.27589
1.26437
1.27258
1.26813
1.27458
1.27779
1.27441
1.27833
1.28634
1.28554
1.2824
1.28567
1.28141
1.2744
1.27476
1.27239
1.27515
1.27333
1.28132
1.27627
1.27156
1.27234
1.26813
1.27393
1.2617
1.27
1.25681
1.26016
1.25805
1.25793
1.25772
1.25553
1.26101
1.26475
1.26674
1.2724
1.27311
1.27361
1.27313
1.27483
1.27277
1.27642
1.2845
1.27585
1.27831
1.27235
1.26487
1.27758
1.26269
1.26197
1.27009
1.27026
1.26729
1.26504
1.27192
1.26954
1.269
1.27619
1.27294
1.26984
1.27773
1.27473
1.27484
1.27551
1.2708
1.27925
1.2839
1.27626
1.27376
1.2766
1.27216
1.28129
1.27464
1.27444
1.26327
1.26355
1.27004
1.26184
1.26139
1.26353
1.26095
1.26626
1.26992
1.27324
1.26615
1.27047
1.27908
1.27576
1.27156
1.27261
1.27989
1.27283
1.27509
1.27175
1.26893
1.26763
1.26318
1.26917
1.26593
1.26609
1.27177
1.28096
1.27601
1.27925
1.27253
1.26961
1.27539
1.27032
1.26402
1.25805
1.26221
1.26298
1.2615
1.26206
1.26469
1.26331
1.26865
1.26328
1.2633
1.27165
1.2748
1.26753
1.27264
1.26132
1.26099
1.25572
1.26549
1.27336
1.26901
1.27247
1.27098
1.26717
1.27238
1.27318
1.27264
1.26453
1.26386
1.26599
1.27044
1.26309
1.27072
1.26574
1.26032
1.26292
1.25886
1.25575
1.26192
1.27219
1.26617
1.26663
1.27057
1.2737
1.27206
1.26951
1.26735
1.26871
1.26368
1.27141
1.26763
1.27248
1.27038
1.26778
1.2727
1.26305
1.26153
1.26805
1.26277
1.2638
1.26344
1.26581
1.27134
1.26414
1.26282
1.26336
1.2634
1.26228
1.26846
1.26469
1.27584
1.27217
1.2637
1.27476
1.27444
1.27082
1.26897
1.26446
1.26786
1.26923
1.2708
1.2809
1.28313
1.27749
1.27578
1.27841
1.2775
1.27626
1.27432
1.27302
1.26732
1.27246
1.27152
1.27033
1.27395
1.27625
1.28245
1.28428
1.27522
1.27297
1.27484
1.26994
1.27627
1.27467
1.27685
1.27472
1.28251
1.2801
1.26837
1.26646
1.2736
1.28591
1.28101
1.27856
1.28864
1.27546
1.26996
1.275
1.26978
1.27564
1.27265
1.27882
1.27896
1.28081
1.26824
1.27919
1.27588
1.26845
1.26814
1.27585
1.27016
1.26874
1.27617
1.2768
1.27809
1.27705
1.27698
1.29097
1.29511
1.28362
1.29151
1.28132
1.28173
1.28422
1.28398
1.2906
1.29055
1.29669
1.29219
1.29032
1.28803
1.29078
1.2869
1.28638
1.28487
1.29379
1.29392
1.29482
1.29229
1.28299
1.26987
1.27408
1.28399
1.27312
1.28281
1.27899
1.27907
1.279
1.2756
1.27934
1.28727
1.28584
1.29186
1.2924
1.28995
1.3007
1.29208
1.28649
1.28878
1.2813
1.28262
1.28749
1.28797
1.2887
1.29015
1.28923
1.28851
1.29321
1.29436
1.2841
1.28063
1.28996
1.29607
1.29512
1.29167
1.29453
1.29938
1.29151
1.29361
1.29414
1.29326
1.29563
1.29984
1.291
1.29147
1.29376
1.28973
1.29911
1.29262
1.29273
1.29025
1.28589
1.29401
1.29456
1.29713
1.30122
1.29243
1.29936
1.30284
1.30025
1.29224
1.28974
1.29905
1.28717
1.28487
1.28839
1.29494
1.28521
1.28212
1.28711
1.28382
1.28166
1.28328
1.28024
1.27528
1.28478
1.27814
1.28189
1.27649
1.2789
1.28389
1.29257
1.2908
1.28934
1.29038
1.28938
1.28443
1.28806
1.28873
1.28276
1.28394
1.28138
1.2905
1.28662
1.28565
1.28436
1.29004
1.28591
1.27955
1.27971
1.27657
1.28294
1.2828
1.28296
1.28234
1.27833
1.27383
1.28068
1.27271
1.27592
1.28237
1.27936
1.27683
1.28216
1.26879
1.28251
1.27468
1.27216
1.27799
1.27755
1.27888
1.28152
1.28093
1.2822
1.27634
1.28887
1.28492
1.29192
1.27706
1.28515
1.28342
1.27991
1.2744
1.27989
1.27909
1.27801
1.28002
1.28053
1.27785
1.28098
1.27782
1.28612
1.29296
1.29069
1.28721
1.27235
1.28053
1.2752
1.28259
1.28015
1.2775
1.28082
1.27459
1.27129
1.27695
1.27656
1.26826
1.27776
1.27828
1.28433
1.27194
1.27364
1.27585
1.27122
1.27614
1.27712
1.27576
1.27625
1.27678
1.27995
1.27524
1.27704
1.27845
1.27987
1.27615
1.28158
1.27805
1.28182
1.27979
1.27791
1.28522
1.27426
1.28097
1.28608
1.28366
1.2826
1.27582
1.28084
1.27458
1.28069
1.27692
1.26871
1.26909
1.27084
1.26979
1.26554
1.27298
1.267
1.26389
1.2697
1.27357
1.27189
1.26837
1.26672
1.27277
1.28088
1.27148
1.26918
1.26582
1.25968
1.26061
1.26728
1.27186
1.27072
1.26791
1.27414
1.27318
1.27451
1.27181
1.26251
1.26785
1.28548
1.27927
1.27803
1.27478
1.27611
1.2731
1.27609
1.27774
1.27707
1.27718
1.28526
1.27951
1.28965
1.2943
1.29817
1.29184
1.29108
1.28285
1.28707
1.28754
1.28945
1.29173
1.28458
1.27596
1.26988
1.2716
1.27871
1.2776
1.27609
1.2671
1.26784
1.2709
1.26914
1.26428
1.26715
1.2673
1.26866
1.27663
1.26796
1.27279
1.26584
1.27196
1.26503
1.27334
1.2755
1.27379
1.27575
1.2733
1.27704
1.27592
1.27764
1.27862
1.2704
1.28208
1.27864
1.2779
1.27427
1.28042
1.28282
1.27941
1.28029
1.27607
1.27539
1.27288
1.2698
1.27236
1.27354
1.28064
1.28371
1.28245
1.28989
1.29085
1.28614
1.29104
1.28699
1.29215
1.28839
1.27513
1.27446
1.28893
1.27965
1.27951
1.28095
1.28691
1.27649
1.27607
1.28111
1.28268
1.28561
1.28309
1.28674
1.28991
1.27798
1.27096
1.27856
1.27584
1.27073
1.2684
1.27057
1.26718
1.27594
1.27404
1.28624
1.28207
1.27726
1.27236
1.28471
1.27935
1.28252
1.27563
1.27522
1.26449
1.27852
1.2743
1.2713
1.27638
1.27664
1.28272
1.27748
1.27225
1.26667
1.27517
1.2849
1.27085
1.27105
1.27247
1.28349
1.27573
1.27722
1.27528
1.28372
1.28239
1.28609
1.2792
1.293
1.27819
1.27911
1.27533
1.27558
1.27075
1.27832
1.27626
1.27102
1.27268
1.27614
1.27141
1.27853
1.27197
1.27268
1.2725
1.28058
1.28009
1.27651
1.28609
1.2854
1.2891
1.28014
1.28427
1.28763
1.28522
1.28768
1.29
1.28632
1.28545
1.28842
1.2913
1.2881
1.27152
1.28273
1.27672
1.27706
1.27253
1.28049
1.28884
1.28446
1.28383
1.2827
1.28633
1.28794
1.28116
1.27794
1.28426
1.28293
1.27891
1.27968
1.27789
1.27362
1.27431
1.27912
1.26971
1.27387
1.28052
1.27265
1.2732
1.27143
1.27383
1.2712
1.26894
1.27171
1.27658
1.27758
1.27346
1.2736
1.27848
1.28249
1.28238
1.28444
1.28283
1.27552
1.28451
1.28799
1.282
1.28137
1.2806
1.28256
1.2894
1.27913
1.28307
1.28115
1.27973
1.28146
1.28276
1.27824
1.27618
1.28798
1.29083
1.29502
1.29335
1.28227
1.28355
1.2736
1.27119
1.28074
1.27992
1.26967
1.28201
1.27595
1.27315
1.27467
1.27016
1.2741
1.26375
1.27067
1.27039
1.26562
1.26664
1.26847
1.27658
1.26563
1.26632
1.26878
1.26295
1.2691
1.26191
1.26491
1.26442
1.26321
1.25376
1.26702
1.25068
1.26726
1.2658
1.26808
1.26658
1.27135
1.26095
1.26383
1.27059
1.27009
1.26675
1.26857
1.2739
1.27005
1.26563
1.26601
1.25851
1.27064
1.26532
1.26816
1.27257
1.27305
1.26629
1.26484
1.26755
1.26747
1.2793
1.26898
1.27555
1.26728
1.26256
1.26929
1.25998
1.26376
1.26765
1.27018
1.26454
1.26772
1.2774
1.27981
1.28273
1.28929
1.28066
1.29365
1.28904
1.28144
1.28269
1.28334
1.28389
1.28897
1.28607
1.28573
1.28214
1.2839
1.28061
1.27446
1.27567
1.26767
1.26966
1.27514
1.2715
1.27456
1.26976
1.27254
1.27218
1.27886
1.26108
1.2605
1.25954
1.26185
1.25886
1.26279
1.26283
1.26366
1.25137
1.25976
1.25314
1.25673
1.25627
1.26298
1.26331
1.25613
1.27126
1.26155
1.2594
1.26193
1.25806
1.26942
1.27154
1.27277
1.27585
1.26433
1.26369
1.26007
1.27355
1.27303
1.2723
1.26817
1.26766
1.26096
1.26345
1.27026
1.2637
1.26948
1.27451
1.27426
1.27499
1.27115
1.26783
1.27366
1.27739
1.26825
1.2755
1.26784
1.27687
1.27353
1.27244
1.26864
1.27593
1.27789
1.27803
1.27045
1.26869
1.27324
1.28081
1.28153
1.28777
1.2951
1.28748
1.2926
1.29489
1.28908
1.28447
1.2888
1.29247
1.27723
1.28396
1.28617
1.27828
1.28599
1.29468
1.29733
1.29673
1.28897
1.28795
1.28068
1.2805
1.27578
1.2842
1.26612
1.27646
1.27389
1.28395
1.28026
1.27779
1.27543
1.28942
1.28404
1.28386
1.27553
1.29819
1.29841
1.30991
1.28562
1.28824
1.28842
1.29242
1.29395
1.29504
1.29119
1.29181
1.29661
1.28469
1.28803
1.29422
1.29487
1.2966
1.29269
1.28552
1.28697
1.3081
1.30107
1.28444
1.29049
1.29514
1.29339
1.28914
1.29486
1.2851
1.28427
1.29521
1.28741
1.28507
1.2938
1.29732
1.29602
1.29156
1.28996
1.2893
1.29324
1.28793
1.29322
1.28833
1.2896
1.27987
1.28486
1.28381
1.28795
1.28365
1.28327
1.28497
1.28135
1.28669
1.28251
1.28011
1.28048
1.28384
1.28313
1.29165
1.27267
1.2778
1.27953
1.2802
1.27788
1.27478
1.26761
1.27926
1.27471
1.27261
1.28067
1.28636
1.28142
1.2866
1.28562
1.28608
1.29069
1.29601
1.28984
1.29306
1.2838
1.2897
1.2953
1.29083
1.28833
1.27568
1.28597
1.28791
1.29634
1.29636
1.29529
1.30442
1.29451
1.30277
1.30018
1.29779
1.29649
1.29253
1.29201
1.29477
1.29925
1.29162
1.30078
1.29915
1.2978
1.30917
1.30914
1.31797
1.31428
1.31476
1.30559
1.3161
1.30337
1.30753
1.30272
1.29738
1.30242
1.3133
1.30627
1.3094
1.31586
1.3193
1.31842
1.31116
1.31033
1.30522
1.30792
1.30947
1.30004
1.30899
1.30235
1.30935
1.3113
1.31051
1.31707
1.32331
1.31825
1.31473
1.30544
1.31165
1.3189
1.31022
1.30328
1.30927
1.30689
1.31288
1.304
1.30466
1.30457
1.31707
1.30872
1.30209
1.29914
1.30171
1.30647
1.29093
1.29225
1.29664
1.293
1.29154
1.29826
1.29755
1.29593
1.30159
1.29806
1.30231
1.29417
1.30665
1.29777
1.30746
1.30393
1.30522
1.30068
1.30423
1.30459
1.29723
1.29516
1.2965
1.29105
1.30778
1.29972
1.29133
1.28585
1.28331
1.30086
1.30209
1.30406
1.29465
1.30597
1.30507
1.30281
1.30481
1.29375
1.29484
1.29649
1.29311
1.3013
1.30502
1.30087
1.30836
1.29922
1.30116
1.29978
1.29788
1.30108
1.3038
1.29783
1.29809
1.28937
1.29425
1.29138
1.29106
1.28827
1.28722
1.29604
1.2928
1.28757
1.28382
1.27825
1.28496
1.28302
1.28276
1.28834
1.27844
1.27833
1.27976
1.27495
1.27231
1.28886
1.27261
1.27711
1.28152
1.28081
1.28347
1.29169
1.28968
1.29228
1.28919
1.2813
1.27876
1.2802
1.29064
1.28412
1.29048
1.28937
1.28264
1.29305
1.27922
1.29027
1.2831
1.28775
1.28264
1.28342
1.28083
1.2878
1.28017
1.28362
1.28246
1.28249
1.28103
1.28752
1.29473
1.27981
1.27671
1.28062
1.27596
1.28104
1.27649
1.28008
1.26862
1.26922
1.27296
1.27125
1.26587
1.27169
1.26954
1.26283
1.2702
1.2669
1.2625
1.26771
1.26459
1.26334
1.25851
1.25924
1.25932
1.25865
1.2655
1.25483
1.25375
1.256
1.26353
1.25684
1.25066
1.26821
1.25457
1.25688
1.26454
1.25269
1.25619
1.26185
1.25988
1.2611
1.25352
1.25681
1.2592
1.27005
1.2687
1.25994
1.26099
1.25977
1.26136
1.26746
1.27171
1.26928
1.27325
1.2785
1.27548
1.26873
1.27003
1.27775
1.28279
1.28707
1.27944
1.2802
1.27785
1.28108
1.27853
1.27833
1.27738
1.2791
1.27563
1.27219
1.27966
1.27293
1.27446
1.26926
1.26945
1.27267
1.2738
1.26924
1.27281
1.27679
1.27401
1.27473
1.27613
1.28163
1.27303
1.27499
1.28033
1.27705
1.27901
1.27712
1.27685
1.27377
1.274
1.27484
1.27564
1.27482
1.28222
1.27712
1.28126
1.27462
1.27557
1.28446
1.27007
1.27505
1.27965
1.28057
1.27281
1.28634
1.2785
1.28482
1.28585
1.27657
1.26859
1.28323
1.28658
1.28009
1.27948
1.28348
1.28222
1.28507
1.27573
1.27948
1.27634
1.27915
1.28287
1.27428
1.2816
1.27801
1.27953
1.27578
1.27821
1.28266
1.28812
1.28769
1.27508
1.27656
1.27639
1.26878
1.27122
1.27865
1.26844
1.27324
1.27571
1.27014
1.26975
1.26189
1.25914
1.27542
1.26885
1.27183
1.27421
1.26639
1.27306
1.28164
1.27276
1.2762
1.27993
1.27128
1.27658
1.26561
1.27259
1.27263
1.27624
1.27503
1.26918
1.26895
1.26862
1.27387
1.2717
1.26998
1.25983
1.26263
1.26491
1.26821
1.26817
1.26687
1.27216
1.27942
1.27816
1.26718
1.26746
1.27159
1.26667
1.27233
1.27004
1.27363
1.27791
1.26697
1.26729
1.2757
1.27955
1.28165
1.27744
1.27201
1.26343
1.26496
1.26124
1.25985
1.26342
1.25907
1.26622
1.26242
1.27019
1.27463
1.26523
1.27719
1.27043
1.26086
1.26417
1.26096
1.26805
1.27033
1.26174
1.26662
1.27141
1.26568
1.26707
1.26685
1.26863
1.26903
1.26073
1.25977
1.27097
1.27532
1.27518
1.273
1.26997
1.28016
1.26422
1.27218
1.27138
1.26528
1.27089
1.26756
1.26179
1.26006
1.26671
1.26821
1.27028
1.26922
1.26767
1.26619
1.27076
1.27226
1.27759
1.27645
1.26842
1.27283
1.27038
1.26949
1.26696
1.26938
1.26038
1.26481
1.26347
1.27101
1.25788
1.26788
1.26791
1.26869
1.2702
1.26326
1.25662
1.26615
1.26223
1.25846
1.25424
1.26244
1.25271
1.27567
1.2646
1.26421
1.2604
1.26073
1.26299
1.27029
1.26489
1.27101
1.26624
1.26606
1.25916
1.25476
1.26472
1.26427
1.26637
1.26337
1.27117
1.26549
1.27013
1.26449
1.25745
1.26532
1.26438
1.26643
1.26678
1.26207
1.25671
1.26294
1.26078
1.25926
1.25932
1.26799
1.26388
1.26118
1.25728
1.25843
1.26479
1.26294
1.2715
1.25733
1.25886
1.2618
1.2576
1.25345
1.25019
1.25463
1.25739
1.26367
1.25806
1.25508
1.26447
1.2615
1.2619
1.26394
1.26486
1.26287
1.25287
1.25713
1.25645
1.26594
1.26864
1.26704
1.26901
1.2683
1.26594
1.26337
1.26153
1.2662
1.26572
1.27082
1.26691
1.27039
1.27309
1.26892
1.26513
1.27058
1.27427
1.27213
1.27899
1.26581
1.26788
1.26558
1.27488
1.28094
1.28107
1.28227
1.29036
1.28777
1.28469
1.28696
1.28938
1.27711
1.29361
1.29123
1.29457
1.28414
1.28692
1.29149
1.29293
1.2941
1.2885
1.28492
1.28758
1.28276
1.27968
1.2766
1.27817
1.26642
1.27992
1.27877
1.28371
1.29076
1.28956
1.28378
1.28563
1.28594
1.29672
1.28117
1.29033
1.28782
1.28913
1.29075
1.2886
1.29096
1.27786
1.28628
1.28177
1.28788
1.28189
1.28212
1.28117
1.28085
1.28893
1.30177
1.29187
1.28823
1.28778
1.28976
1.2874
1.28354
1.2821
1.29502
1.28821
1.29948
1.29688
1.29683
1.29291
1.29585
1.2864
1.29224
1.29485
1.29121
1.29022
1.29213
1.28445
1.28597
1.28403
1.28007
1.2722
1.28421
1.28378
1.27996
1.28608
1.27697
1.26919
1.27078
1.26795
1.27586
1.2815
1.27629
1.27584
1.28047
1.27797
1.2769
1.27442
1.27615
1.28183
1.27817
1.27788
1.27384
1.28344
1.26464
1.28318
1.27714
1.27732
1.27676
1.27522
1.27723
1.2718
1.2737
1.27355
1.27346
1.2837
1.28398
1.2844
1.28211
1.28306
1.28479
1.2781
1.27852
1.28409
1.28887
1.28676
1.28842
1.28265
1.28767
1.28955
1.29677
1.29404
1.29269
1.28595
1.29094
1.28705
1.28217
1.27713
1.27349
1.27554
1.27594
1.28238
1.28222
1.28624
1.27963
1.27942
1.28545
1.28854
1.29
1.29596
1.28551
1.28244
1.29591
1.30137
1.29068
1.28921
1.28213
1.28597
1.28867
1.29059
1.28084
1.28357
1.27919
1.27785
1.28105
1.27629
1.27335
1.27706
1.26645
1.27285
1.28044
1.27364
1.27063
1.27512
1.27462
1.2791
1.278
1.2798
1.27928
1.28179
1.27441
1.28209
1.26712
1.27636
1.27072
1.26125
1.26192
1.26439
1.27438
1.26754
1.27398
1.28264
1.28084
1.27681
1.27974
1.28634
1.27807
1.27131
1.27616
1.2831
1.28559
1.29144
1.2819
1.28472
1.29414
1.29048
1.29004
1.29417
1.29686
1.29761
1.3032
1.30129
1.29681
1.29558
1.30091
1.3069
1.29544
1.30099
1.3016
1.30541
1.30855
1.31033
1.30747
1.31096
1.29851
1.30392
1.30779
1.30765
1.29922
1.29696
1.30339
1.30081
1.30734
1.30596
1.30538
1.29742
1.29847
1.29753
1.29518
1.30217
1.2999
1.30592
1.30255
1.30095
1.30039
1.28972
1.29296
1.28742
1.29006
1.29538
1.29246
1.28476
1.28977
1.28653
1.27978
1.29168
1.29226
1.28978
1.28906
1.2895
1.29257
1.2941
1.29273
1.28529
1.28425
1.29629
1.29563
1.29189
1.29649
1.29467
1.29025
1.29405
1.29882
1.29902
1.30586
1.30747
1.30386
1.28765
1.28397
1.28973
1.28838
1.28673
1.28055
1.27693
1.27641
1.27793
1.28332
1.28033
1.28199
1.27779
1.29517
1.28351
1.28743
1.28681
1.29092
1.29636
1.28534
1.28925
1.2914
1.28022
1.2844
1.27355
1.27999
1.27931
1.27658
1.28261
1.27928
1.27681
1.2752
1.28126
1.27855
1.28304
1.2834
1.28289
1.29057
1.29095
1.29271
1.29592
1.29208
1.29634
1.28308
1.28463
1.29978
1.28826
1.28348
1.29232
1.28313
1.28379
1.28406
1.28687
1.28233
1.27959
1.27458
1.27912
1.28594
1.28405
1.27787
1.282
1.28463
1.2779
1.28081
1.27556
1.27806
1.27953
1.27862
1.27357
1.28244
1.2769
1.28037
1.2754
1.2738
1.27738
1.27387
1.27063
1.28
1.27192
1.27082
1.2722
1.27787
1.27411
1.27281
1.27605
1.28523
1.27642
1.27618
1.28245
1.29369
1.28512
1.27287
1.28154
1.27837
1.28264
1.27811
1.28636
1.28637
1.29607
1.28905
1.28464
1.28549
1.27849
1.28268
1.28514
1.28512
1.27885
1.28108
1.28889
1.28793
1.28863
1.2823
1.28326
1.28801
1.28608
1.28385
1.28864
1.29607
1.28447
1.29009
1.29611
1.28836
1.27856
1.28179
1.28646
1.2777
1.27477
1.28065
1.28052
1.29078
1.2798
1.28733
1.28612
1.2921
1.28942
1.28886
1.28909
1.28025
1.27813
1.28871
1.28391
1.28267
1.28313
1.27483
1.27867
1.27528
1.27573
1.28093
1.27308
1.26211
1.26701
1.27228
1.27578
1.27351
1.27582
1.27678
1.28236
1.28475
1.28225
1.27452
1.28009
1.28065
1.28298
1.28407
1.28663
1.28714
1.28396
1.29351
1.28733
1.2907
1.29151
1.29221
1.29461
1.29978
1.29706
1.30077
1.29759
1.29672
1.29815
1.29614
1.29198
1.3071
1.30257
1.3003
1.29409
1.29893
1.30177
1.29122
1.29952
1.30103
1.29495
1.29684
1.29934
1.29739
1.29292
1.29686
1.30684
1.30273
1.30519
1.30565
1.30405
1.30527
1.31094
1.3069
1.30548
1.30344
1.30431
1.3048
1.31228
1.30246
1.30921
1.3003
1.30132
1.30106
1.30046
1.3012
1.30161
1.29799
1.29305
1.29814
1.28697
1.28363
1.28771
1.2918
1.29108
1.28878
1.29948
1.28383
1.29278
1.29221
1.29337
1.29121
1.28718
1.28359
1.28308
1.28559
1.28875
1.27995
1.28211
1.28858
1.28838
1.29242
1.28272
1.29051
1.29614
1.29966
1.28336
1.28858
1.28828
1.29475
1.29133
1.30047
1.29241
1.29351
1.29823
1.29986
1.28989
1.28396
1.28909
1.2911
1.29543
1.29078
1.29661
1.28791
1.28343
1.28567
1.30226
1.29583
1.29806
1.29758
1.29371
1.29113
1.29658
1.29131
1.29108
1.30698
1.30392
1.29975
1.2994
1.30677
1.30377
1.3074
1.30521
1.30772
1.30651
1.29983
1.29918
1.30047
1.31029
1.3077
1.31103
1.31088
1.30886
1.31391
1.31756
1.3107
1.3185
1.3118
1.30379
1.30179
1.30176
1.30106
1.30278
1.31075
1.31716
1.31584
1.3272
1.31686
1.31927
1.31702
1.31579
1.31665
1.31003
1.3118
1.31598
1.31742
1.31486
1.30609
1.29492
1.30867
1.30091
1.30579
1.31543
1.31177
1.30461
1.30069
1.29726
1.29918
1.29847
1.29089
1.28831
1.29109
1.29568
1.28895
1.29624
1.29526
1.29229
1.29503
1.28763
1.30055
1.29782
1.29005
1.28896
1.2883
1.2744
1.28436
1.28729
1.27974
1.28669
1.27532
1.28215
1.28247
1.27384
1.28401
1.27824
1.27902
1.2816
1.28745
1.29003
1.28508
1.28117
1.27817
1.28711
1.28281
1.28462
1.28925
1.29594
1.28898
1.29266
1.29426
1.29329
1.29268
1.28312
1.27851
1.28366
1.29057
1.28373
1.28631
1.292
1.29344
1.28772
1.29378
1.28964
1.28115
1.28129
1.28743
1.28922
1.28523
1.28075
1.28592
1.28598
1.28604
1.28014
1.28044
1.28174
1.28493
1.28284
1.28102
1.28392
1.28208
1.28835
1.28793
1.28411
1.28484
1.28547
1.27483
1.27533
1.27192
1.28327
1.28648
1.2824
1.28972
1.29349
1.28739
1.28336
1.28935
1.29052
1.28844
1.29683
1.2927
1.28365
1.2922
1.28388
1.28778
1.29312
1.29292
1.28191
1.29037
1.29454
1.28628
1.29258
1.30069
1.2945
1.29272
1.29555
1.29588
1.3003
1.29341
1.30065
1.29659
1.30127
1.297
1.3033
1.29999
1.30614
1.30456
1.29565
1.29012
1.29417
1.29215
1.29097
1.28833
1.29236
1.28402
1.29274
1.28945
1.27774
1.29152
1.28338
1.28222
1.28953
1.30064
1.30295
1.30469
1.29935
1.30674
1.29818
1.29832
1.29298
1.28928
1.29653
1.30267
1.28672
1.29533
1.29469
1.29965
1.28896
1.29216
1.29376
1.29581
1.29017
1.29917
1.30236
1.29504
1.30153
1.30615
1.2989
1.30212
1.29468
1.30232
1.29241
1.2977
1.29911
1.29803
1.30711
1.29445
1.29185
1.29407
1.291
1.29031
1.28232
1.28698
1.28917
1.28731
1.28307
1.28739
1.29238
1.28621
1.29683
1.28632
1.29241
1.3013
1.29537
1.29444
1.29445
1.29282
1.28296
1.28222
1.28311
1.28553
1.28884
1.28979
1.28436
1.29336
1.28932
1.2886
1.29599
1.29688
1.29253
1.29406
1.30075
1.29603
1.29993
1.29565
1.29109
1.28526
1.29564
1.29468
1.29679
1.28318
1.2817
1.28014
1.2797
1.28378
1.28504
1.29314
1.27846
1.28126
1.2813
1.27764
1.27501
1.27278
1.2618
1.2772
1.28026
1.27635
1.27575
1.27336
1.27899
1.28916
1.28606
1.27899
1.29165
1.28482
1.29388
1.30101
1.29703
1.29067
1.28617
1.28775
1.28906
1.2817
1.27874
1.28497
1.27821
1.28245
1.27771
1.286
1.27752
1.27911
1.2818
1.28562
1.30135
1.29411
1.29544
1.29346
1.29389
1.28927
1.28341
1.28299
1.29621
1.29009
1.28279
1.28594
1.28339
1.2854
1.27917
1.29421
1.29933
1.29406
1.28532
1.28681
1.29661
1.29321
1.29978
1.29821
1.30361
1.29665
1.2907
1.29243
1.29522
1.2891
1.28685
1.28213
1.29153
1.29033
1.28511
1.28948
1.29246
1.28935
1.28817
1.29514
1.28585
1.28947
1.29508
1.28395
1.29042
1.29086
1.29171
1.29348
1.29303
1.28445
1.2984
1.28963
1.29286
1.29244
1.29487
1.29631
1.29929
1.30288
1.29033
1.30326
1.29911
1.29829
1.29381
1.28869
1.28922
1.2911
1.29881
1.29773
1.2841
1.29131
1.2861
1.28846
1.30092
1.3026
1.29627
1.2989
1.29613
1.30028
1.29587
1.29177
1.29106
1.29093
1.28505
1.28516
1.28188
1.27734
1.27683
1.28338
1.29087
1.29108
1.28843
1.29827
1.29542
1.29991
1.29724
1.29695
1.29961
1.3064
1.30908
1.30587
1.2901
1.30475
1.29729
1.29933
1.29075
1.29802
1.29237
1.29602
1.30347
1.30617
1.29618
1.30255
1.29471
1.29027
1.29834
1.29647
1.29745
1.3016
1.30122
1.2995
1.29429
1.29577
1.29638
1.30284
1.2938
1.29835
1.29775
1.30258
1.29967
1.29695
1.3032
1.30773
1.30439
1.3048
1.3075
1.3083
1.30879
1.30697
1.30788
1.31371
1.30466
1.30199
1.29935
1.2957
1.30205
1.2985
1.30244
1.30515
1.29816
1.30732
1.31
1.3101
1.30331
1.30395
1.3021
1.29785
1.31112
1.311
1.30354
1.30585
1.30378
1.30544
1.30663
1.29514
1.30533
1.29975
1.29631
1.29693
1.29271
1.29624
1.28627
1.29479
1.3038
1.2876
1.28637
1.28898
1.28838
1.29014
1.28694
1.28898
1.28598
1.28467
1.28793
1.28877
1.28754
1.28667
1.28811
1.28774
1.28056
1.28917
1.29928
1.28827
1.29037
1.29232
1.28502
1.28348
1.2872
1.28883
1.28635
1.2904
1.28051
1.29035
1.28791
1.27738
1.28314
1.27389
1.27977
1.28616
1.28211
1.28382
1.29447
1.2896
1.29578
1.28723
1.29003
1.29133
1.29163
1.29001
1.29454
1.29787
1.28785
1.29282
1.29097
1.28859
1.29689
1.28792
1.29807
1.29938
1.31097
1.30573
1.30425
1.29767
1.3018
1.3072
1.29545
1.29016
1.29376
1.297
1.29218
1.30536
1.29549
1.29543
1.29558
1.29048
1.29973
1.30295
1.29333
1.30117
1.30057
1.2938
1.29194
1.29936
1.30161
1.29541
1.30326
1.29859
1.30145
1.30483
1.29653
1.29872
1.30146
1.2959
1.29628
1.29809
1.29417
1.28218
1.29444
1.29336
1.28474
1.28095
1.28695
1.28723
1.28593
1.29768
1.29793
1.30223
1.299
1.30216
1.2986
1.2878
1.28986
1.28569
1.29683
1.29222
1.28982
1.29362
1.28852
1.29443
1.2966
1.30166
1.29511
1.29196
1.29744
1.30229
1.30112
1.31194
1.30295
1.30783
1.30999
1.3065
1.30125
1.31318
1.30293
1.30394
1.29929
1.29763
1.29467
1.30067
1.30013
1.28795
1.29424
1.31625
1.30577
1.30815
1.30327
1.30342
1.30219
1.30253
1.30655
1.29911
1.29975
1.29945
1.3055
1.29402
1.29563
1.31117
1.29777
1.30713
1.2987
1.29936
1.29712
1.29852
1.2911
1.29219
1.29659
1.28497
1.28825
1.28618
1.29411
1.28928
1.29758
1.29307
1.2916
1.28408
1.28333
1.28761
1.2908
1.30069
1.29402
1.29219
1.3055
1.30132
1.30513
1.30167
1.30833
1.30579
1.30335
1.30665
1.32198
1.30989
1.30833
1.30608
1.30895
1.31314
1.29802
1.30173
1.29866
1.29942
1.30969
1.29182
1.30303
1.29688
1.29762
1.30353
1.29792
1.29854
1.29558
1.29858
1.29628
1.3015
1.2978
1.29786
1.29144
1.2941
1.2992
1.3076
1.2935
1.29975
1.2967
1.30004
1.30941
1.30522
1.30174
1.30066
1.30073
1.30431
1.30716
1.29361
1.30101
1.29995
1.31352
1.31331
1.30679
1.30831
1.30767
1.31859
1.30583
1.30605
1.30678
1.3073
1.3042
1.30446
1.30284
1.29576
1.2991
1.29817
1.29337
1.30249
1.29877
1.29693
1.29498
1.29299
1.28299
1.2861
1.29053
1.29145
1.29462
1.28883
1.30247
1.29328
1.29492
1.29466
1.29222
1.29617
1.28302
1.28399
1.28389
1.29295
1.28613
1.29592
1.29576
1.28679
1.30069
1.30256
1.29949
1.30246
1.29481
1.28991
1.29389
1.29208
1.29022
1.28407
1.29701
1.30029
1.29822
1.2961
1.29319
1.2976
1.30235
1.29842
1.29807
1.30324
1.30169
1.30174
1.29593
1.28838
1.28777
1.28866
1.29556
1.3002
1.28831
1.28743
1.28985
1.29088
1.28856
1.28587
1.29272
1.29059
1.29593
1.29432
1.28549
1.2933
1.30326
1.29524
1.29511
1.29098
1.29155
1.29945
1.29405
1.29726
1.3033
1.30445
1.29119
1.289
1.28491
1.29004
1.29558
1.2917
1.28769
1.28801
1.29005
1.28907
1.29818
1.29845
1.29867
1.29619
1.29936
1.30927
1.28656
1.28375
1.28864
1.29532
1.29954
1.30456
1.28573
1.28095
1.28914
1.29059
1.29693
1.28668
1.29232
1.29109
1.28188
1.28281
1.2813
1.28626
1.27829
1.27727
1.28064
1.28155
1.28122
1.27913
1.27908
1.27317
1.27616
1.28033
1.28349
1.28504
1.27818
1.28283
1.27562
1.27677
1.27424
1.2658
1.26318
1.26068
1.27427
1.27816
1.27241
1.27063
1.29578
1.29802
1.28781
1.28383
1.27954
1.2842
1.27799
1.28577
1.28567
1.29617
1.28972
1.28114
1.28731
1.28387
1.2874
1.27313
1.28716
1.29166
1.28801
1.28253
1.28886
1.278
1.27547
1.28445
1.2807
1.28567
1.28366
1.2818
1.29847
1.28909
1.29537
1.29322
1.2945
1.29434
1.29595
1.29733
1.29063
1.29738
1.30079
1.3005
1.30136
1.29363
1.29827
1.28868
1.28673
1.28734
1.28633
1.28293
1.2825
1.2817
1.27662
1.28841
1.28161
1.28549
1.28833
1.27991
1.27296
1.28038
1.27491
1.27638
1.28138
1.27984
1.28157
1.27196
1.2868
1.2815
1.26207
1.26736
1.28135
1.27695
1.28086
1.27282
1.27428
1.26315
1.2665
1.2706
1.2639
1.26436
1.26197
1.26451
1.25384
1.25264
1.26217
1.25667
1.26626
1.27087
1.26626
1.25719
1.25955
1.26911
1.27313
1.27034
1.27017
1.27998
1.26912
1.27891
1.26954
1.26339
1.27805
1.26759
1.27159
1.26596
1.27244
1.26983
1.26305
1.26602
1.2639
1.26455
1.26171
1.27189
1.2662
1.26446
1.27
1.26586
1.27155
1.26534
1.27487
1.27491
1.27545
1.28075
1.28369
1.28942
1.29113
1.2863
1.28759
1.28471
1.28279
1.27958
1.27622
1.27679
1.27981
1.27497
1.27733
1.28295
1.28019
1.27687
1.28556
1.27917
1.28004
1.28009
1.28132
1.28726
1.28721
1.28477
1.28867
1.2767
1.28276
1.2776
1.27746
1.27457
1.27763
1.27861
1.27552
1.27982
1.27741
1.27263
1.27765
1.26771
1.27631
1.28356
1.27651
1.2759
1.26892
1.2763
1.27766
1.28315
1.28785
1.28863
1.28498
1.28467
1.28546
1.28313
1.28004
1.2874
1.28501
1.28669
1.28513
1.2987
1.28931
1.29207
1.28448
1.28958
1.28217
1.28796
1.28588
1.28998
1.2949
1.2894
1.30181
1.29324
1.29885
1.29015
1.29667
1.29969
1.28698
1.28375
1.28421
1.28275
1.27964
1.28443
1.28023
1.28081
1.28652
1.28197
1.28189
1.28586
1.28645
1.28159
1.2838
1.28502
1.2722
1.27164
1.27076
1.27681
1.27044
1.27447
1.28219
1.26763
1.26559
1.26908
1.27645
1.27679
1.27116
1.26572
1.27293
1.27246
1.27675
1.2739
1.27364
1.27823
1.28027
1.27072
1.2726
1.27506
1.27235
1.27145
1.2697
1.26771
1.26797
1.26639
1.2595
1.26784
1.26925
1.26593
1.25836
1.25245
1.26059
1.26163
1.25529
1.26234
1.26079
1.27217
1.26828
1.26618
1.26751
1.26721
1.26656
1.26307
1.25933
1.26737
1.27686
1.27278
1.26474
1.2676
1.27062
1.26372
1.25829
1.26218
1.26953
1.27017
1.27669
1.26735
1.27313
1.27527
1.27089
1.27525
1.27624
1.27421
1.27612
1.27458
1.28159
1.27587
1.27928
1.27784
1.28077
1.27891
1.28307
1.28814
1.29704
1.27823
1.27423
1.27715
1.27335
1.26875
1.27014
1.26965
1.27543
1.26533
1.26436
1.26529
1.26925
1.26334
1.27052
1.25626
1.26058
1.26916
1.26941
1.26752
1.26833
1.25799
1.25904
1.26308
1.26
1.26907
1.25518
1.26023
1.25126
1.25534
1.25827
1.25794
1.25906
1.25637
1.2581
1.25895
1.26656
1.26809
1.26696
1.26842
1.26367
1.25828
1.26325
1.2737
1.26335
1.27108
1.27049
1.27149
1.26982
1.26271
1.26207
1.27016
1.26778
1.26439
1.25763
1.27231
1.2745
1.2788
1.27428
1.26865
1.2788
1.27819
1.27966
1.28243
1.29054
1.28725
1.28122
1.27619
1.27425
1.25871
1.2697
1.27856
1.27381
1.27025
1.27124
1.25908
1.26567
1.26633
1.2665
1.27519
1.27748
1.2731
1.27086
1.27264
1.276
1.28228
1.27901
1.28241
1.28024
1.27783
1.27492
1.27189
1.27727
1.28589
1.27661
1.2725
1.27971
1.2718
1.26027
1.27115
1.27449
1.27436
1.27415
1.28077
1.27311
1.27611
1.28401
1.2768
1.28272
1.27376
1.28172
1.26834
1.27653
1.27695
1.28111
1.28185
1.27772
1.27761
1.26775
1.26948
1.28677
1.28134
1.28077
1.27383
1.27845
1.2703
1.26609
1.26897
1.27603
1.27329
1.27237
1.27545
1.27716
1.27301
1.27391
1.27333
1.2696
1.27202
1.26937
1.27159
1.27839
1.28071
1.27392
1.27264
1.27546
1.27935
1.27712
1.27392
1.27767
1.27225
1.27638
1.28078
1.26645
1.26535
1.26997
1.27714
1.26867
1.26807
1.26531
1.26498
1.27444
1.26834
1.26908
1.27311
1.27573
1.27772
1.27877
1.27659
1.27288
1.28177
1.27546
1.27553
1.26305
1.27563
1.27314
1.27991
1.28124
1.27765
1.27458
1.27319
1.27538
1.27428
1.26571
1.26478
1.26681
1.26764
1.26822
1.27565
1.2811
1.27736
1.28081
1.27541
1.27465
1.28054
1.27737
1.27364
1.27058
1.28228
1.27531
1.28222
1.2776
1.2647
1.27477
1.26742
1.2702
1.27536
1.27037
1.27548
1.2764
1.27617
1.28558
1.27635
1.28288
1.28283
1.28621
1.28994
1.28924
1.27727
1.27789
1.279
1.28046
1.27608
1.27808
1.27639
1.28489
1.28524
1.28189
1.26873
1.27374
1.28667
1.28111
1.27016
1.27588
1.26542
1.27258
1.27326
1.27915
1.26838
1.27296
1.27276
1.27703
1.27682
1.27314
1.27342
1.26165
1.2632
1.27024
1.27075
1.2647
1.26862
1.27082
1.2718
1.27262
1.27369
1.27281
1.27383
1.27591
1.2563
1.2649
1.26065
1.26417
1.26834
1.26395
1.2609
1.26533
1.27208
1.27681
1.27221
1.27235
1.259
1.25591
1.26423
1.26608
1.26321
1.26211
1.27163
1.27085
1.2625
1.26362
1.26203
1.27337
1.26461
1.26702
1.2653
1.26298
1.26155
1.27824
1.26541
1.26656
1.26301
1.26253
1.2682
1.26656
1.27057
1.26335
1.26715
1.26835
1.26735
1.26346
1.25814
1.26296
1.27181
1.2697
1.25728
1.25338
1.2643
1.26943
1.26426
1.26436
1.2614
1.26305
1.25734
1.25639
1.2558
1.26243
1.26214
1.26796
1.25887
1.26058
1.2596
1.26107
1.25534
1.25338
1.25265
1.26134
1.25882
1.26847
1.27734
1.27293
1.26908
1.26661
1.26414
1.26247
1.266
1.25993
1.26177
1.26391
1.26307
1.26335
1.27494
1.27426
1.26814
1.26555
1.2578
1.26438
1.2614
1.25818
1.25786
1.24992
1.25791
1.25167
1.25122
1.26314
1.26723
1.26641
1.27209
1.26274
1.26491
1.26386
1.26232
1.25773
1.26774
1.26789
1.26825
1.26567
1.26512
1.26863
1.26729
1.26213
1.26673
1.26992
1.25607
1.25907
1.25587
1.25825
1.25689
1.26319
1.26528
1.26057
1.2617
1.26391
1.26462
1.27316
1.2699
1.26653
1.27484
1.27566
1.26948
1.27312
1.27202
1.26883
1.27133
1.27106
1.25886
1.27016
1.2604
1.26552
1.2597
1.25796
1.25703
1.26146
1.2577
1.25208
1.24894
1.25485
1.24874
1.24417
1.24176
1.24309
1.25253
1.24729
1.2555
1.25505
1.25024
1.25771
1.256
1.25855
1.25849
1.2565
1.25674
1.25507
1.24961
1.24957
1.24208
1.24999
1.25095
1.24377
1.24469
1.24971
1.25194
1.24895
1.25539
1.25435
1.25671
1.24629
1.24575
1.25903
1.25966
1.25611
1.26209
1.26289
1.25638
1.25452
1.26127
1.25337
1.25691
1.25363
1.25888
1.24914
1.25131
1.24639
1.25659
1.25128
1.24729
1.2626
1.25386
1.25783
1.26763
1.25087
1.25997
1.26515
1.26675
1.25996
1.25045
1.25991
1.26618
1.26387
1.26033
1.26697
1.24928
1.25077
1.2535
1.24654
1.24823
1.25553
1.25271
1.25647
1.24803
1.25336
1.25642
1.26165
1.24996
1.25581
1.25825
1.25172
1.25574
1.24776
1.24907
1.24904
1.25039
1.25197
1.24706
1.25157
1.2532
1.25954
1.26019
1.2683
1.27662
1.26182
1.25748
1.25304
1.25134
1.2574
1.25656
1.26399
1.25905
1.25184
1.25778
1.25605
1.26058
1.25605
1.25374
1.25801
1.25536
1.25484
1.24885
1.24295
1.25466
1.24693
1.25333
1.25031
1.26186
1.25735
1.25812
1.25245
1.25548
1.25624
1.24686
1.25314
1.25647
1.24694
1.25008
1.25148
1.25402
1.25371
1.24716
1.25868
1.26056
1.25393
1.26295
1.26608
1.25479
1.25411
1.26511
1.26566
1.26069
1.26023
1.26271
1.26245
1.24762
1.25288
1.25444
1.25508
1.24353
1.24571
1.2605
1.25506
1.25522
1.2452
1.26188
1.25362
1.26462
1.26408
1.26632
1.25979
1.26419
1.26835
1.2693
1.26734
1.26766
1.26661
1.2609
1.25983
1.26596
1.26422
1.26844
1.27741
1.27203
1.27282
1.27357
1.27135
1.2757
1.28718
1.28897
1.27718
1.27841
1.27661
1.26774
1.27751
1.28231
1.28038
1.28311
1.28698
1.28143
1.2848
1.26965
1.28029
1.2785
1.26869
1.27057
1.27673
1.27025
1.26972
1.26793
1.26238
1.26273
1.26109
1.26984
1.26006
1.26604
1.25296
1.25909
1.25102
1.25407
1.25988
1.26119
1.26253
1.25159
1.25354
1.25456
1.27547
1.26979
1.26406
1.25701
1.25946
1.2588
1.26008
1.26677
1.26457
1.26605
1.2554
1.27024
1.27129
1.26433
1.26188
1.26043
1.2559
1.25617
1.25674
1.25811
1.26695
1.25866
1.26335
1.26797
1.27056
1.26407
1.26155
1.25755
1.25986
1.26636
1.26261
1.2643
1.2638
1.26185
1.26064
1.26855
1.26352
1.26643
1.25635
1.26207
1.25514
1.25178
1.25666
1.2492
1.2493
1.24946
1.25229
1.24194
1.24837
1.25461
1.25464
1.25284
1.25104
1.25715
1.24648
1.24688
1.25356
1.25541
1.26091
1.25517
1.25331
1.25058
1.2536
1.25657
1.26774
1.25775
1.26503
1.25915
1.26359
1.25963
1.26204
1.25924
1.2621
1.26578
1.26082
1.26143
1.26746
1.26058
1.26528
1.26085
1.26541
1.26309
1.26247
1.26313
1.25855
1.25935
1.25123
1.26421
1.25725
1.26226
1.25766
1.24207
1.24744
1.24806
1.25393
1.25207
1.25783
1.25024
1.24861
1.25328
1.25263
1.25906
1.25915
1.25805
1.26364
1.26136
1.25939
1.26282
1.2582
1.25933
1.27232
1.26571
1.25368
1.25824
1.25226
1.2623
1.26142
1.25937
1.25727
1.25092
1.26371
1.24846
1.25876
1.26874
1.26716
1.26592
1.26588
1.26296
1.27137
1.26178
1.26949
1.25995
1.26366
1.26798
1.26803
1.27002
1.25718
1.26874
1.26368
1.26685
1.26723
1.26699
1.26484
1.27079
1.26979
1.2697
1.27105
1.26547
1.26814
1.2743
1.27079
1.26865
1.2714
1.27371
1.2685
1.26878
1.27005
1.26895
1.27094
1.27237
1.26945
1.26296
1.26488
1.26322
1.25928
1.26592
1.25616
1.26386
1.27015
1.2665
1.26094
1.24852
1.25761
1.2625
1.2565
1.25863
1.26602
1.27462
1.26774
1.27143
1.2694
1.27279
1.26094
1.26893
1.26995
1.26519
1.26079
1.25915
1.25854
1.26297
1.25948
1.25752
1.26256
1.26217
1.26478
1.26914
1.2703
1.275
1.27766
1.27413
1.27633
1.27491
1.26542
1.27149
1.26704
1.26671
1.26984
1.26695
1.27054
1.27501
1.27539
1.27464
1.26818
1.2653
1.26741
1.27233
1.26974
1.27407
1.2766
1.27321
1.26958
1.28062
1.28646
1.27647
1.27692
1.28813
1.2935
1.27443
1.28655
1.28473
1.27841
1.27973
1.27792
1.28871
1.29819
1.28458
1.29173
1.29164
1.29419
1.28465
1.28265
1.28451
1.28476
1.27853
1.28713
1.29623
1.27832
1.27678
1.27802
1.28288
1.27481
1.28131
1.27772
1.28256
1.28146
1.28777
1.2824
1.28874
1.28285
1.28357
1.28987
1.28925
1.29002
1.28071
1.29522
1.28969
1.28428
1.29121
1.27993
1.27999
1.28142
1.27841
1.28242
1.28452
1.2875
1.29388
1.29346
1.28811
1.29332
1.29117
1.29105
1.2908
1.2883
1.27973
1.29084
1.28896
1.27781
1.27838
1.28344
1.28452
1.28911
1.2868
1.2847
1.27915
1.26963
1.27194
1.27627
1.27676
1.27741
1.27711
1.27012
1.2791
1.28
1.27273
1.26565
1.26937
1.27494
1.27915
1.29057
1.27401
1.27616
1.27898
1.27508
1.2743
1.27734
1.2769
1.27572
1.27918
1.28369
1.28517
1.27639
1.27629
1.27986
1.28313
1.2761
1.26954
1.27059
1.27614
1.27446
1.27553
1.27833
1.26855
1.26883
1.26662
1.2736
1.2641
1.26967
1.26509
1.26877
1.26851
1.26221
1.26255
1.26417
1.26657
1.26634
1.26061
1.26353
1.2701
1.26984
1.26929
1.25622
1.26929
1.27043
1.27623
1.26581
1.28233
1.26491
1.26685
1.26038
1.25898
1.26123
1.26687
1.26642
1.26879
1.27088
1.27328
1.26841
1.26634
1.27181
1.25943
1.26319
1.26119
1.25697
1.25639
1.25449
1.25645
1.2649
1.25868
1.26221
1.26115
1.27174
1.27688
1.27519
1.28393
1.27617
1.277
1.27644
1.27701
1.28133
1.28418
1.28163
1.27448
1.27009
1.27906
1.27415
1.27239
1.28189
1.28081
1.27949
1.2865
1.27458
1.27153
1.28227
1.27371
1.2814
1.27982
1.2759
1.27972
1.27692
1.2719
1.26926
1.2671
1.26327
1.25343
1.26176
1.26326
1.26515
1.27049
1.27175
1.27009
1.26439
1.27694
1.26717
1.27165
1.27307
1.26561
1.26452
1.27262
1.27584
1.2686
1.27025
1.25732
1.27115
1.26637
1.28394
1.27323
1.2677
1.26651
1.2674
1.27678
1.26352
1.2751
1.27161
1.27935
1.26683
1.27613
1.27559
1.27549
1.27059
1.26815
1.26455
1.27132
1.27697
1.27125
1.26873
1.27232
1.26686
1.27321
1.27451
1.27165
1.26692
1.26361
1.27353
1.27105
1.27388
1.28217
1.27426
1.27622
1.26553
1.27243
1.27169
1.27157
1.27745
1.27557
1.27346
1.26347
1.26482
1.27109
1.26223
1.26868
1.26559
1.26318
1.25378
1.25756
1.25245
1.25807
1.26116
1.27094
1.27469
1.26188
1.26319
1.26545
1.26616
1.2692
1.25884
1.26765
1.25915
1.2617
1.26543
1.26703
1.26781
1.26943
1.26437
1.26698
1.26932
1.26346
1.26678
1.25981
1.26455
1.25307
1.26133
1.25834
1.25613
1.26648
1.26777
1.26383
1.26518
1.26992
1.26372
1.25679
1.26861
1.26803
1.26137
1.26332
1.25712
1.25374
1.24473
1.25005
1.26082
1.25539
1.25782
1.26119
1.25578
1.25643
1.25594
1.25454
1.25396
1.25494
1.26373
1.24899
1.24927
1.25121
1.25174
1.25142
1.23997
1.25389
1.25611
1.25446
1.25257
1.24808
1.255
1.25806
1.25724
1.25775
1.25343
1.26192
1.25941
1.25576
1.25269
1.24747
1.25166
1.26058
1.25004
1.25024
1.25508
1.25365
1.25635
1.25999
1.26101
1.26905
1.25818
1.25836
1.2589
1.25813
1.25982
1.26427
1.2634
1.25886
1.27069
1.27018
1.26594
1.26702
1.25619
1.26489
1.25941
1.25841
1.27018
1.26081
1.25742
1.25371
1.25971
1.25623
1.26565
1.26758
1.26076
1.25701
1.25908
1.26039
1.26639
1.2707
1.26585
1.26694
1.26242
1.27037
1.27206
1.2746
1.26884
1.26842
1.25482
1.26516
1.26268
1.2629
1.26892
1.27103
1.26215
1.26451
1.26589
1.26538
1.26685
1.27091
1.2768
1.26304
1.26593
1.26821
1.27311
1.26363
1.26585
1.26359
1.26646
1.26821
1.26454
1.26583
1.26622
1.26614
1.26375
1.26962
1.26881
1.2692
1.26335
1.26805
1.26556
1.26728
1.27753
1.27242
1.27502
1.27036
1.27405
1.27026
1.27103
1.2709
1.25935
1.26789
1.27302
1.26309
1.26074
1.26828
1.26687
1.26158
1.26794
1.25994
1.25618
1.26614
1.27204
1.26174
1.26485
1.26905
1.26447
1.26334
1.26135
1.26894
1.27148
1.2796
1.2773
1.27239
1.26765
1.27281
1.26901
1.26798
1.26774
1.26516
1.26951
1.27199
1.26367
1.26433
1.26398
1.2703
1.26825
1.26998
1.2687
1.2663
1.27452
1.26778
1.27078
1.2719
1.27316
1.26925
1.26162
1.2686
1.26231
1.2738
1.26868
1.26832
1.26518
1.26888
1.27602
1.27771
1.27931
1.27529
1.26841
1.26985
1.27968
1.27305
1.28409
1.268
1.26891
1.26844
1.26249
1.26255
1.26569
1.26969
1.26671
1.27217
1.27336
1.27354
1.27039
1.26839
1.26716
1.26521
1.27163
1.25762
1.26436
1.26981
1.2755
1.28223
1.26911
1.2795
1.28037
1.28594
1.28677
1.28618
1.27626
1.27437
1.28075
1.27788
1.279
1.27388
1.27395
1.26874
1.2807
1.27903
1.2738
1.27371
1.27854
1.27917
1.2716
1.27677
1.2705
1.26753
1.26736
1.27026
1.27009
1.27347
1.27379
1.27901
1.27557
1.27393
1.28117
1.27485
1.27212
1.27378
1.2862
1.28826
1.27528
1.28445
1.28148
1.27921
1.27718
1.27655
1.27831
1.27432
1.2681
1.26966
1.27791
1.27352
1.27445
1.27476
1.27089
1.27119
1.26027
1.26179
1.26075
1.25858
1.2551
1.25903
1.26567
1.25953
1.26853
1.26114
1.26071
1.2689
1.26723
1.26671
1.26413
1.2728
1.27647
1.28298
1.26538
1.25883
1.26586
1.25776
1.25359
1.26218
1.26013
1.2539
1.26427
1.26928
1.27607
1.26763
1.26838
1.25873
1.26021
1.26033
1.26509
1.26478
1.26682
1.26415
1.26526
1.26769
1.2644
1.27044
1.2784
1.27042
1.26971
1.27527
1.27611
1.27707
1.27506
1.2653
1.26483
1.27162
1.28039
1.28159
1.28147
1.27519
1.2728
1.26671
1.27086
1.27638
1.26768
1.265
1.26987
1.26596
1.26278
1.26158
1.26023
1.26891
1.26504
1.2577
1.26679
1.26719
1.27082
1.26607
1.26921
1.27029
1.26893
1.26289
1.27049
1.2697
1.27055
1.25978
1.26349
1.26249
1.26587
1.26751
1.26482
1.26519
1.26783
1.27005
1.26425
1.27854
1.28113
1.27377
1.28152
1.27508
1.27944
1.27508
1.27587
1.27192
1.28351
1.28565
1.29063
1.2816
1.28098
1.28378
1.28232
1.27955
1.28188
1.27967
1.27291
1.28192
1.28425
1.28142
1.29044
1.28608
1.28657
1.28277
1.28415
1.28493
1.27721
1.28279
1.29188
1.28247
1.29074
1.28603
1.29034
1.28672
1.28414
1.29067
1.28382
1.27607
1.28151
1.28204
1.28653
1.27756
1.27334
1.27911
1.27662
1.28259
1.28202
1.27655
1.28524
1.27592
1.27336
1.27539
1.27028
1.27462
1.26775
1.26965
1.26621
1.26643
1.26455
1.26539
1.26233
1.27136
1.27571
1.27265
1.26984
1.27597
1.26711
1.26499
1.27203
1.2726
1.27038
1.26909
1.27486
1.27403
1.27364
1.26432
1.26891
1.27849
1.26857
1.27117
1.26438
1.26301
1.24974
1.25251
1.26643
1.25853
1.26045
1.26175
1.2605
1.26257
1.25837
1.25776
1.24951
1.26094
1.25594
1.25442
1.25458
1.25468
1.24703
1.26137
1.25205
1.25171
1.25502
1.25564
1.27569
1.26588
1.26752
1.25159
1.25691
1.26469
1.26484
1.26781
1.266
1.26885
1.25621
1.26167
1.25788
1.26041
1.25884
1.26364
1.26655
1.25628
1.25889
1.26321
1.26367
1.2742
1.2748
1.26666
1.26019
1.25585
1.262
1.2638
1.25761
1.2616
1.26255
1.26413
1.26498
1.2681
1.26426
1.2631
1.26895
1.27144
1.27267
1.2674
1.2672
1.26532
1.26952
1.27714
1.27117
1.2678
1.26552
1.27101
1.27292
1.26652
1.26524
1.27114
1.28177
1.2751
1.26719
1.27884
1.27972
1.27754
1.27831
1.27021
1.26922
1.2759
1.27905
1.27087
1.27336
1.27557
1.27594
1.26666
1.27285
1.27658
1.26663
1.26962
1.26612
1.26912
1.27241
1.27226
1.27069
1.26943
1.27195
1.27181
1.27171
1.27195
1.26948
1.26756
1.27527
1.27409
1.27443
1.27052
1.27345
1.2716
1.2681
1.27084
1.26207
1.26401
1.25787
1.2578
1.26468
1.26486
1.25716
1.268
1.26848
1.26733
1.26684
1.26874
1.26395
1.26831
1.25689
1.25532
1.25859
1.25799
1.26766
1.26265
1.27588
1.26843
1.27138
1.26251
1.27195
1.27159
1.26593
1.26691
1.26004
1.27275
1.26649
1.26034
1.2627
1.27069
1.25997
1.26369
1.25943
1.26276
1.26329
1.26584
1.25877
1.26638
1.2557
1.25645
1.25843
1.25759
1.2588
1.26368
1.26209
1.26056
1.2636
1.26794
1.25763
1.25081
1.25458
1.26549
1.26124
1.26012
1.25897
1.25518
1.25898
1.26537
1.26126
1.26134
1.25618
1.27151
1.26586
1.26083
1.24995
1.25367
1.25579
1.25614
1.25734
1.27126
1.2701
1.26682
1.27128
1.26439
1.25931
1.26492
1.26859
1.26138
1.25963
1.26473
1.26385
1.26825
1.26257
1.26622
1.26019
1.25362
1.25836
1.26342
1.26389
1.26662
1.26033
1.26187
1.25291
1.26243
1.26514
1.2581
1.26675
1.26023
1.25249
1.24928
1.26124
1.26268
1.26213
1.26485
1.25978
1.2703
1.25959
1.26527
1.26144
1.26779
1.26989
1.26813
1.26069
1.26695
1.26726
1.26356
1.26832
1.27425
1.28288
1.27727
1.27841
1.27177
1.26706
1.26675
1.26963
1.2694
1.27132
1.27771
1.27147
1.27144
1.27176
1.27001
1.26709
1.27086
1.27246
1.26715
1.27676
1.26988
1.26652
1.26703
1.26962
1.26578
1.27171
1.27155
1.27742
1.26815
1.26886
1.26523
1.26247
1.26729
1.26544
1.26936
1.26693
1.26938
1.27297
1.27304
1.26703
1.26068
1.26033
1.26981
1.27323
1.26777
1.25824
1.26511
1.2601
1.26852
1.2761
1.26714
1.2634
1.26815
1.26573
1.27385
1.27365
1.27019
1.27335
1.26389
1.26618
1.26432
1.26701
1.26296
1.25685
1.25517
1.25751
1.25825
1.26425
1.25783
1.26035
1.25951
1.26247
1.26756
1.26061
1.26069
1.2698
1.26698
1.26969
1.27288
1.26814
1.27288
1.26984
1.2763
1.27898
1.27126
1.26382
1.27945
1.2721
1.27757
1.27168
1.27716
1.27968
1.27834
1.27416
1.27289
1.27558
1.27926
1.28111
1.27839
1.27408
1.27693
1.27513
1.27179
1.27333
1.28133
1.27491
1.27763
1.28147
1.28137
1.26841
1.2626
1.26741
1.27633
1.2669
1.26571
1.27196
1.27038
1.27082
1.27623
1.27766
1.2727
1.27427
1.27762
1.27074
1.28257
1.27643
1.27656
1.28061
1.27393
1.28241
1.28438
1.27917
1.27172
1.27789
1.26711
1.27702
1.27864
1.28599
1.27494
1.27594
1.27965
1.27804
1.27457
1.28036
1.2685
1.27605
1.27559
1.28651
1.27816
1.27601
1.27098
1.28345
1.28849
1.27546
1.27331
1.2789
1.27907
1.27545
1.28017
1.28772
1.27942
1.28412
1.28017
1.27834
1.2804
1.27507
1.28062
1.28345
1.28311
1.27683
1.2791
1.27989
1.27187
1.27368
1.26591
1.26135
1.27563
1.27792
1.27629
1.27891
1.27976
1.27762
1.26605
1.27451
1.27428
1.28312
1.26647
1.27142
1.26991
1.27146
1.27279
1.27234
1.26688
1.2732
1.27405
1.27984
1.27074
1.2772
1.2697
1.27579
1.27268
1.26902
1.26717
1.2667
1.26239
1.26752
1.26276
1.27062
1.26659
1.26071
1.26235
1.26815
1.26275
1.26569
1.26622
1.26652
1.26537
1.2714
1.26746
1.27479
1.27335
1.26053
1.27634
1.2764
1.26664
1.2674
1.26837
1.26454
1.27999
1.27606
1.27479
1.2738
1.2762
1.26992
1.26416
1.26882
1.27114
1.26646
1.27139
1.26899
1.26578
1.27307
1.27077
1.27142
1.27053
1.27124
1.27199
1.27228
1.26996
1.27548
1.28493
1.26918
1.2768
1.27462
1.27256
1.27244
1.27217
1.28001
1.28167
1.26749
1.2697
1.2641
1.26471
1.27309
1.27961
1.2723
1.27175
1.27393
1.26705
1.26731
1.27247
1.26915
1.26684
1.27452
1.26401
1.27143
1.26465
1.27987
1.2818
1.27909
1.28052
1.28247
1.28313
1.27992
1.27269
1.26577
1.27572
1.2721
1.27033
1.27877
1.27071
1.26493
1.27391
1.27296
1.27308
1.27398
1.28103
1.26494
1.27094
1.26844
1.27389
1.28227
1.28629
1.28461
1.27567
1.26502
1.268
1.26644
1.27448
1.27114
1.28238
1.27938
1.26984
1.27766
1.27901
1.27814
1.27638
1.27229
1.28559
1.28149
1.28482
1.28558
1.28018
1.27653
1.28356
1.28073
1.2722
1.27657
1.2786
1.28595
1.28102
1.2835
1.28225
1.27443
1.27502
1.2728
1.28565
1.28397
1.28318
1.28535
1.27499
1.27426
1.26845
1.27051
1.27574
1.27229
1.27708
1.27153
1.2752
1.2805
1.27209
1.26711
1.26928
1.27608
1.27354
1.27478
1.27688
1.27496
1.27317
1.26958
1.28008
1.28193
1.27877
1.2769
1.27588
1.27708
1.27903
1.27364
1.27362
1.27196
1.27373
1.27162
1.27303
1.27298
1.27276
1.27507
1.26781
1.27062
1.27714
1.27933
1.28033
1.27313
1.27606
1.27131
1.26917
1.26598
1.2789
1.27472
1.27336
1.26927
1.27869
1.27819
1.27669
1.27787
1.28902
1.2836
1.27589
1.28325
1.28184
1.27958
1.28285
1.27611
1.27212
1.27717
1.27582
1.27592
1.26942
1.27954
1.27107
1.27655
1.28005
1.27148
1.27705
1.27369
1.27541
1.26931
1.27629
1.27473
1.27804
1.27297
1.27686
1.27224
1.27823
1.27263
1.27412
1.2841
1.27537
1.27909
1.27479
1.27572
1.26657
1.27513
1.27949
1.2776
1.2771
1.2793
1.28219
1.28099
1.27293
1.28266
1.27107
1.27696
1.27752
1.27808
1.27531
1.28644
1.26928
1.27181
1.27553
1.27253
1.27249
1.26688
1.27884
1.282
1.28437
1.28038
1.28384
1.29229
1.28853
1.28116
1.28619
1.28083
1.28528
1.27454
1.28051
1.28662
1.28461
1.28511
1.2876
1.28036
1.28601
1.28793
1.27937
1.28144
1.28559
1.28449
1.27335
1.27951
1.28366
1.28394
1.27865
1.2769
1.28274
1.27421
1.27186
1.2718
1.27552
1.27303
1.27298
1.2801
1.28559
1.2793
1.27896
1.27831
1.28078
1.28328
1.27358
1.2784
1.27624
1.27723
1.27492
1.27267
1.2677
1.26547
1.27395
1.27955
1.2621
1.26618
1.26411
1.2768
1.27802
1.27766
1.26735
1.2751
1.26876
1.27257
1.2797
1.28087
1.27466
1.27271
1.27202
1.26563
1.26543
1.26271
1.27583
1.27111
1.26266
1.26129
1.25572
1.26694
1.25542
1.26351
1.26121
1.25588
1.26418
1.25749
1.26496
1.26784
1.2641
1.26488
1.25632
1.25236
1.2545
1.25691
1.25667
1.26391
1.25923
1.25865
1.2656
1.25723
1.25949
1.25647
1.25134
1.25802
1.25369
1.25252
1.25229
1.25374
1.25862
1.26391
1.26368
1.26438
1.25544
1.26779
1.26372
1.26665
1.26262
1.25693
1.2582
1.2595
1.26109
1.26443
1.26734
1.25828
1.26885
1.27171
1.25826
1.26752
1.27402
1.27274
1.28139
1.26572
1.25966
1.25854
1.2558
1.26334
1.26049
1.26572
1.26382
1.26157
1.26646
1.26975
1.26987
1.26774
1.26954
1.26455
1.26458
1.26748
1.26557
1.2728
1.26378
1.26934
1.26753
1.27628
1.28019
1.27649
1.27949
1.28027
1.27484
1.27768
1.27596
1.27479
1.28456
1.28013
1.27679
1.28089
1.28431
1.27922
1.28193
1.2925
1.28919
1.28159
1.27872
1.28544
1.28213
1.28773
1.28017
1.28075
1.27731
1.27254
1.27708
1.27937
1.27958
1.2758
1.2695
1.26501
1.26796
1.26341
1.27115
1.26804
1.27721
1.27363
1.28035
1.28338
1.27845
1.28265
1.28251
1.27123
1.27376
1.2724
1.26821
1.27062
1.26828
1.27782
1.27279
1.27431
1.26781
1.26971
1.26653
1.27095
1.27034
1.27645
1.28025
1.26944
1.27642
1.27723
1.27724
1.27661
1.27308
1.27429
1.27762
1.27166
1.27212
1.27933
1.28162
1.27787
1.27643
1.26706
1.2752
1.27111
1.27529
1.27446
1.27415
1.28021
1.28488
1.27493
1.27451
1.281
1.28237
1.2834
1.28408
1.28246
1.26855
1.27224
1.27547
1.27002
1.26429
1.26695
1.27408
1.26609
1.27106
1.27242
1.25929
1.26246
1.27081
1.2616
1.26124
1.26093
1.26933
1.26837
1.26346
1.26978
1.26496
1.26806
1.26779
1.25573
1.26333
1.26645
1.26753
1.27387
1.2718
1.27415
1.26924
1.27502
1.27552
1.27065
1.27839
1.26781
1.27413
1.2715
1.27272
1.2731
1.2813
1.27855
1.27045
1.27653
1.27685
1.27406
1.27642
1.27051
1.26844
1.27353
1.2739
1.27385
1.26989
1.27202
1.27068
1.2799
1.27832
1.27325
1.27967
1.27198
1.2755
1.27235
1.27499
1.27781
1.27399
1.27952
1.28168
1.27041
1.27192
1.2723
1.27364
1.2592
1.2665
1.27447
1.26527
1.27044
1.27164
1.27605
1.28177
1.2676
1.26914
1.27147
1.26999
1.27198
1.27121
1.2769
1.2762
1.28568
1.29117
1.28123
1.28258
1.28222
1.28107
1.27577
1.2804
1.27921
1.27929
1.28266
1.27413
1.27885
1.28589
1.2812
1.28721
1.29489
1.28457
1.28868
1.2854
1.28432
1.28206
1.28873
1.28688
1.28603
1.2895
1.28212
1.29001
1.28949
1.28915
1.28405
1.28616
1.27905
1.27755
1.28382
1.28168
1.27527
1.28027
1.27526
1.27839
1.2809
1.28446
1.28062
1.27874
1.27026
1.27182
1.27674
1.27387
1.26987
1.26911
1.27948
1.27442
1.2613
1.26767
1.27002
1.27802
1.27963
1.27663
1.27891
1.29436
1.29204
1.29778
1.29471
1.29557
1.28757
1.28546
1.29393
1.28843
1.28854
1.28657
1.28479
1.29527
1.29084
1.28794
1.29349
1.2904
1.28454
1.28434
1.28923
1.28561
1.27903
1.28386
1.27945
1.27827
1.28534
1.28772
1.28798
1.27887
1.28904
1.29123
1.28974
1.28922
1.28512
1.28312
1.28926
1.28366
1.28579
1.2873
1.29158
1.28507
1.28735
1.29868
1.28137
1.28946
1.28249
1.2888
1.28185
1.29194
1.28909
1.2761
1.2838
1.28127
1.28247
1.2765
1.2773
1.27929
1.27813
1.28266
1.27845
1.28309
1.28696
1.28704
1.28641
1.2942
1.28695
1.29219
1.28972
1.28397
1.28617
1.28712
1.28693
1.28228
1.28348
1.27738
1.2775
1.28587
1.28568
1.28338
1.29267
1.28233
1.28788
1.28018
1.27775
1.28571
1.28256
1.27837
1.2749
1.28307
1.27281
1.26366
1.26381
1.27501
1.27349
1.27169
1.27949
1.27571
1.27444
1.26824
1.2664
1.27711
1.26924
1.27381
1.27346
1.27025
1.2637
1.27267
1.26946
1.26733
1.27266
1.27413
1.26831
1.27836
1.2738
1.27311
1.2688
1.27082
1.27684
1.27853
1.26792
1.27158
1.26756
1.27574
1.28069
1.2896
1.28202
1.28252
1.28409
1.27681
1.27894
1.27487
1.27673
1.27553
1.2749
1.27081
1.27252
1.27927
1.2836
1.28791
1.28658
1.2893
1.28845
1.28005
1.27273
1.27078
1.2745
1.2667
1.27923
1.27657
1.28049
1.2837
1.27869
1.27456
1.26876
1.27228
1.28108
1.27488
1.27647
1.28561
1.27831
1.28528
1.27786
1.27996
1.28068
1.28094
1.28505
1.28269
1.28294
1.28349
1.27664
1.27774
1.2824
1.27911
1.26993
1.28128
1.28577
1.28319
1.28801
1.28518
1.28833
1.29165
1.27471
1.27412
1.27449
1.2752
1.27986
1.28701
1.28326
1.28351
1.28212
1.29101
1.29579
1.29201
1.28912
1.29478
1.28702
1.29578
1.29004
1.28615
1.27913
1.28013
1.28285
1.27997
1.2877
1.28291
1.27577
1.26937
1.26843
1.27027
1.2671
1.26277
1.26808
1.27464
1.27269
1.27109
1.27556
1.28439
1.28216
1.28792
1.28082
1.27713
1.28306
1.28276
1.27976
1.27923
1.27342
1.26914
1.27589
1.27715
1.27567
1.26917
1.27505
1.26632
1.26638
1.27585
1.27403
1.27473
1.26459
1.27657
1.27594
1.26666
1.2719
1.27608
1.26765
1.26961
1.2678
1.27495
1.27283
1.271
1.27057
1.26849
1.27549
1.25999
1.2786
1.26469
1.27033
1.27819
1.27686
1.27158
1.27699
1.27414
1.27479
1.27927
1.27075
1.27077
1.27214
1.27417
1.26995
1.26704
1.26703
1.27758
1.27684
1.27195
1.27623
1.27055
1.27509
1.28014
1.27945
1.28511
1.27658
1.28175
1.27961
1.27503
1.26542
1.27195
1.27027
1.2762
1.27848
1.27062
1.27748
1.28034
1.28166
1.27737
1.271
1.27057
1.28502
1.27589
1.27624
1.27749
1.28267
1.27288
1.27597
1.27546
1.27313
1.27269
1.26931
1.27267
1.28446
1.28976
1.28521
1.28507
1.29405
1.28877
1.28244
1.28526
1.29124
1.28547
1.28764
1.27993
1.28033
1.27679
1.28178
1.28773
1.28565
1.27705
1.27872
1.27088
1.27355
1.27616
1.26971
1.27666
1.27716
1.27336
1.27267
1.2703
1.27167
1.27986
1.27911
1.27926
1.27415
1.26519
1.26816
1.26504
1.25983
1.26155
1.26485
1.27555
1.27384
1.2717
1.26365
1.2663
1.26555
1.25904
1.27132
1.26946
1.26566
1.26697
1.2707
1.27305
1.27447
1.27087
1.26609
1.27292
1.2696
1.26807
1.26371
1.26911
1.26861
1.26783
1.27113
1.27434
1.26503
1.26047
1.26437
1.27292
1.2649
1.27816
1.26731
1.27214
1.2767
1.27759
1.26446
1.27083
1.27758
1.27745
1.27223
1.27941
1.27727
1.27958
1.27794
1.27248
1.27522
1.26945
1.26755
1.2736
1.26978
1.27302
1.26917
1.26892
1.27636
1.28031
1.27206
1.27497
1.27227
1.27351
1.27014
1.27993
1.27987
1.2766
1.27103
1.27126
1.25896
1.27324
1.2829
1.27802
1.27187
1.26586
1.27051
1.27157
1.27458
1.26591
1.2712
1.26888
1.27104
1.2758
1.27537
1.27723
1.27242
1.27246
1.26904
1.27185
1.26986
1.26929
1.27181
1.25858
1.27172
1.28494
1.28301
1.28138
1.28679
1.2913
1.28834
1.2849
1.29168
1.27808
1.28673
1.2792
1.27745
1.28206
1.28863
1.28172
1.27722
1.27395
1.27408
1.28279
1.28396
1.2813
1.2877
1.28077
1.27307
1.27884
1.29037
1.28053
1.27716
1.28099
1.28453
1.28259
1.2874
1.2873
1.28155
1.28477
1.28162
1.27927
1.28082
1.27718
1.27745
1.27894
1.27457
1.277
1.27958
1.28055
1.273
1.27489
1.27478
1.27474
1.27644
1.2839
1.27271
1.28029
1.27481
1.27669
1.2787
1.27958
1.27333
1.27542
1.2795
1.28292
1.28591
1.28418
1.28704
1.27716
1.27947
1.27833
1.28066
1.28313
1.27787
1.28907
1.28163
1.27573
1.28275
1.28924
1.28146
1.28924
1.28531
1.30271
1.28969
1.28964
1.28909
1.29104
1.30074
1.30617
1.29415
1.30171
1.30869
1.29123
1.30007
1.30775
1.29806
1.2941
1.29865
1.29423
1.29804
1.29223
1.28924
1.28597
1.28555
1.2863
1.28936
1.28959
1.29503
1.29594
1.28563
1.2915
1.28395
1.28166
1.28662
1.28735
1.28409
1.29334
1.278
1.28156
1.2878
1.28319
1.27814
1.27577
1.28935
1.28388
1.28004
1.28498
1.28369
1.2874
1.28652
1.28561
1.28799
1.29512
1.29752
1.29236
1.28664
1.29419
1.28597
1.29052
1.29104
1.29149
1.29272
1.29207
1.28253
1.29171
1.2828
1.28963
1.27862
1.28278
1.29308
1.28106
1.30152
1.28556
1.28574
1.28535
1.27652
1.29091
1.28893
1.28428
1.28167
1.29594
1.28405
1.29286
1.29708
1.29408
1.29389
1.28806
1.28701
1.27696
1.29264
1.29271
1.29359
1.28567
1.28729
1.29032
1.28795
1.2837
1.28211
1.28956
1.28952
1.28088
1.2847
1.29756
1.2878
1.28081
1.27456
1.28857
1.29147
1.29221
1.28673
1.28553
1.28121
1.28648
1.27868
1.29192
1.29329
1.29443
1.29433
1.29587
1.28762
1.29014
1.31045
1.29122
1.30308
1.29848
1.29786
1.29696
1.303
1.29501
1.28851
1.28461
1.30002
1.28623
1.28311
1.28895
1.28699
1.28397
1.28682
1.2878
1.29373
1.28865
1.28631
1.28398
1.2889
1.28343
1.28884
1.28581
1.29372
1.29473
1.28624
1.28519
1.28781
1.28413
1.29335
1.28909
1.29133
1.28705
1.2951
1.29433
1.28558
1.29186
1.28813
1.29594
1.28105
1.28278
1.28969
1.28169
1.28243
1.29157
1.2917
1.28833
1.28842
1.29403
1.30089
1.2978
1.29817
1.30432
1.30314
1.30382
1.29991
1.30394
1.30149
1.30092
1.30286
1.30335
1.30283
1.30787
1.31266
1.30345
1.30986
1.31072
1.30111
1.30499
1.3072
1.31063
1.3058
1.30148
1.30497
1.31624
1.30741
1.30128
1.31059
1.31189
1.30776
1.31064
1.30985
1.30688
1.32267
1.31153
1.31187
1.3117
1.31057
1.30503
1.30612
1.30834
1.31842
1.3047
1.30896
1.31046
1.31326
1.3077
1.31154
1.30926
1.30792
1.30842
1.31087
1.30597
1.3063
1.30255
1.30665
1.30483
1.30498
1.30654
1.30055
1.29641
1.30421
1.30179
1.30175
1.29983
1.29568
1.29629
1.29704
1.29325
1.29059
1.28898
1.29755
1.30387
1.3018
1.30338
1.29982
1.29975
1.29911
1.30323
1.29699
1.29428
1.3024
1.29399
1.29589
1.29146
1.29648
1.30761
1.30515
1.306
1.2969
1.30064
1.30488
1.31122
1.30989
1.31348
1.30862
1.31204
1.31707
1.31449
1.30691
1.30971
1.31041
1.30256
1.30832
1.30359
1.30006
1.3043
1.31289
1.30786
1.30776
1.3036
1.30353
1.30093
1.30555
1.2994
1.30972
1.31554
1.31487
1.31746
1.31579
1.31257
1.30281
1.29844
1.30141
1.29578
1.29666
1.29338
1.29093
1.29862
1.29578
1.30621
1.30636
1.29733
1.29373
1.29368
1.29609
1.29427
1.29688
1.29041
1.28915
1.29675
1.29672
1.29126
1.28911
1.29923
1.29088
1.29278
1.29603
1.29859
1.2977
1.2927
1.29715
1.29827
1.30389
1.30318
1.30587
1.29886
1.29502
1.28747
1.29377
1.28952
1.28592
1.28779
1.28992
1.2928
1.29013
1.29164
1.29257
1.29892
1.29579
1.29855
1.29252
1.29462
1.30301
1.3109
1.31182
1.30995
1.30866
1.3009
1.30562
1.31036
1.30704
1.3
1.30313
1.29697
1.29661
1.30457
1.30036
1.29134
1.29502
1.30019
1.29284
1.29564
1.29862
1.29848
1.30495
1.30331
1.29985
1.29707
1.29456
1.29737
1.29753
1.3017
1.29538
1.29369
1.29386
1.29201
1.29501
1.29737
1.30225
1.3062
1.30059
1.29969
1.30584
1.30561
1.30157
1.29946
1.30367
1.30509
1.30239
1.30209
1.29916
1.29747
1.29462
1.29536
1.29308
1.29599
1.29145
1.30044
1.29264
1.29488
1.29693
1.29518
1.30092
1.30261
1.29392
1.29702
1.30071
1.29764
1.30261
1.2953
1.29705
1.29488
1.30021
1.2891
1.29867
1.30208
1.29978
1.30314
1.30117
1.30812
1.29853
1.29941
1.29761
1.29563
1.29391
1.29372
1.28798
1.29517
1.29481
1.29595
1.29582
1.29505
1.29128
1.29545
1.29258
1.29425
1.30047
1.29807
1.29339
1.30621
1.30377
1.29385
1.29483
1.30031
1.28863
1.30403
1.30888
1.3048
1.30622
1.30489
1.3069
1.30257
1.29736
1.30472
1.30765
1.30341
1.29697
1.30272
1.2955
1.30131
1.30497
1.29374
1.28964
1.30137
1.29467
1.30404
1.29954
1.29656
1.29582
1.28939
1.28979
1.28588
1.30435
1.29544
1.2935
1.30151
1.29253
1.29257
1.29315
1.28527
1.29114
1.29108
1.29327
1.28772
1.27657
1.28934
1.2897
1.28452
1.28547
1.29162
1.286
1.28507
1.2947
1.29567
1.28795
1.29465
1.28627
1.29732
1.29686
1.2835
1.29517
1.30238
1.29752
1.30148
1.29814
1.28956
1.29878
1.29621
1.29686
1.29288
1.28858
1.30031
1.2935
1.29423
1.28737
1.28329
1.27806
1.28548
1.29772
1.29517
1.2917
1.2938
1.29077
1.29578
1.29084
1.29005
1.29627
1.29753
1.29897
1.29114
1.30345
1.29673
1.29308
1.29607
1.29971
1.30007
1.30239
1.29707
1.30288
1.30666
1.28853
1.29751
1.28976
1.28203
1.29045
1.29013
1.28968
1.28674
1.28017
1.28115
1.28912
1.28747
1.28592
1.28605
1.27668
1.27716
1.27626
1.2736
1.27237
1.27898
1.27273
1.2739
1.27508
1.28035
1.27669
1.27907
1.28434
1.2793
1.28011
1.28565
1.28952
1.28409
1.28814
1.28388
1.28768
1.28616
1.28559
1.2745
1.27163
1.27265
1.26974
1.27717
1.27077
1.26962
1.283
1.27714
1.28548
1.28411
1.28198
1.2803
1.28543
1.28553
1.29222
1.29183
1.27852
1.28967
1.28781
1.28183
1.28272
1.28278
1.28214
1.27711
1.27292
1.27829
1.27304
1.28683
1.28233
1.28903
1.28519
1.28229
1.28911
1.2881
1.29028
1.28563
1.28674
1.28246
1.28904
1.29029
1.28896
1.28467
1.28816
1.28476
1.28849
1.29194
1.2998
1.29758
1.29828
1.29369
1.29632
1.29421
1.29565
1.29407
1.28992
1.29114
1.29718
1.29362
1.28868
1.286
1.289
1.28089
1.2758
1.28874
1.28461
1.28163
1.2736
1.28199
1.27746
1.26918
1.27738
1.27666
1.27248
1.27926
1.28013
1.26816
1.2829
1.28246
1.27713
1.27999
1.27906
1.27794
1.28347
1.27572
1.28282
1.28348
1.28274
1.28818
1.29046
1.28303
1.29018
1.28395
1.28101
1.27828
1.28621
1.28447
1.28323
1.27577
1.27533
1.27601
1.28162
1.28762
1.28285
1.27613
1.28237
1.28997
1.29394
1.29283
1.29256
1.299
1.29316
1.29229
1.29
1.29586
1.28104
1.28806
1.28354
1.28691
1.28643
1.28471
1.29286
1.29094
1.28878
1.29454
1.29107
1.2909
1.28693
1.28898
1.28853
1.29158
1.28791
1.28381
1.28678
1.29085
1.27917
1.29377
1.29387
1.29408
1.29563
1.29577
1.29427
1.28548
1.28719
1.28855
1.29713
1.29447
1.28609
1.28835
1.2836
1.28589
1.28926
1.27526
1.28281
1.28208
1.27694
1.27585
1.29103
1.28869
1.27951
1.27939
1.26837
1.27688
1.27498
1.28076
1.28435
1.28636
1.27792
1.27182
1.27947
1.29177
1.28042
1.28435
1.28688
1.28281
1.28505
1.2832
1.28694
1.28705
1.29637
1.28865
1.28265
1.28179
1.28039
1.28621
1.28426
1.27678
1.28002
1.27714
1.27624
1.2816
1.27727
1.27803
1.2761
1.2769
1.27636
1.28783
1.28267
1.28054
1.2797
1.28004
1.29166
1.29411
1.29051
1.28953
1.29058
1.28287
1.28185
1.2922
1.28532
1.28696
1.28699
1.28898
1.29444
1.28805
1.28808
1.29394
1.29049
1.28764
1.29556
1.29772
1.2911
1.29619
1.30041
1.29851
1.2955
1.29277
1.29454
1.30217
1.29271
1.29221
1.28896
1.28888
1.28408
1.28623
1.29512
1.28318
1.29342
1.29109
1.28802
1.29322
1.29988
1.30087
1.29724
1.3017
1.29669
1.30306
1.29572
1.3075
1.29645
1.2935
1.29559
1.30025
1.30362
1.30234
1.30622
1.30324
1.30219
1.30316
1.29504
1.29927
1.30004
1.28721
1.29839
1.29428
1.30554
1.30045
1.29905
1.28989
1.29005
1.28432
1.29456
1.29558
1.29172
1.28515
1.28786
1.29495
1.29105
1.28564
1.28333
1.28886
1.28203
1.27946
1.28303
1.28674
1.29114
1.28684
1.28713
1.29028
1.29181
1.2798
1.28691
1.28713
1.27713
1.28509
1.28494
1.27952
1.28436
1.2842
1.28096
1.28472
1.29025
1.29089
1.28052
1.28581
1.28417
1.27116
1.27635
1.26992
1.26992
1.27235
1.27646
1.27984
1.27483
1.27883
1.28548
1.28162
1.27763
1.27585
1.27622
1.27313
1.27454
1.27428
1.27407
1.27052
1.27319
1.28199
1.27809
1.28244
1.28087
1.27372
1.27457
1.2722
1.27859
1.27386
1.27029
1.26852
1.26606
1.27262
1.2684
1.278
1.26573
1.27493
1.27035
1.27279
1.2722
1.273
1.26775
1.27435
1.26708
1.27223
1.26956
1.26703
1.26515
1.26542
1.26416
1.26507
1.26335
1.25864
1.26193
1.26253
1.2635
1.26129
1.26161
1.27293
1.27388
1.27468
1.26899
1.26779
1.27166
1.27639
1.28007
1.27371
1.28425
1.27558
1.27668
1.28247
1.27937
1.28206
1.27286
1.27461
1.27348
1.27668
1.27829
1.27095
1.27664
1.27414
1.27936
1.2713
1.26862
1.27597
1.27343
1.28077
1.27783
1.27783
1.28418
1.27782
1.28119
1.27313
1.27231
1.27455
1.28016
1.2752
1.27673
1.27794
1.2783
1.27997
1.26988
1.26707
1.27256
1.27454
1.27982
1.28356
1.27943
1.27967
1.28112
1.28054
1.28025
1.26954
1.2713
1.27567
1.27779
1.28177
1.28998
1.28254
1.27742
1.27309
1.26829
1.26599
1.27183
1.28299
1.28626
1.28253
1.28384
1.28509
1.28035
1.29084
1.28883
1.28992
1.29385
1.2822
1.28495
1.29186
1.28302
1.28954
1.29068
1.28882
1.29007
1.29016
1.28819
1.29071
1.29029
1.28815
1.28785
1.28581
1.27861
1.28576
1.28386
1.28047
1.28172
1.28456
1.28165
1.29347
1.29025
1.28309
1.27851
1.27918
1.28207
1.28081
1.28465
1.28785
1.28083
1.27874
1.28928
1.28935
1.28952
1.28622
1.28551
1.27998
1.2833
1.28446
1.28279
1.28069
1.28935
1.28831
1.28858
1.28103
1.28063
1.28112
1.27857
1.2812
1.28166
1.27763
1.28396
1.28473
1.2806
1.28552
1.28499
1.28865
1.28352
1.28265
1.28805
1.28546
1.28908
1.29618
1.29625
1.28878
1.28445
1.2841
1.27849
1.27529
1.2832
1.27336
1.27464
1.27056
1.27378
1.27593
1.26687
1.27778
1.27641
1.2852
1.27575
1.28028
1.26635
1.26735
1.26967
1.2746
1.27104
1.27629
1.28403
1.27313
1.27598
1.26833
1.27417
1.27926
1.27794
1.26521
1.27691
1.27203
1.26829
1.26664
1.26763
1.26827
1.27002
1.27293
1.2698
1.27853
1.27721
1.28141
1.2727
1.26625
1.27585
1.27121
1.27201
1.27766
1.27585
1.28113
1.2743
1.27166
1.28035
1.27328
1.27459
1.2696
1.28126
1.28419
1.2845
1.28822
1.28696
1.27923
1.27946
1.27551
1.28022
1.28533
1.28241
1.27958
1.28243
1.28215
1.28064
1.27648
1.27002
1.27815
1.27221
1.27668
1.28126
1.2812
1.27294
1.27949
1.28316
1.28375
1.28194
1.28401
1.27775
1.27472
1.28965
1.28588
1.2844
1.28607
1.28901
1.28592
1.28138
1.29155
1.28913
1.28269
1.27968
1.29325
1.28991
1.29454
1.29605
1.29166
1.29206
1.29848
1.30186
1.30146
1.29598
1.30354
1.30718
1.2964
1.29875
1.30599
1.30006
1.30006
1.29696
1.30234
1.29286
1.29714
1.30139
1.29775
1.2872
1.28948
1.28681
1.28604
1.28459
1.29139
1.29261
1.28763
1.29626
1.28444
1.29345
1.29118
1.29162
1.29567
1.2893
1.28897
1.29134
1.2957
1.29393
1.30414
1.30455
1.2961
1.29776
1.3011
1.29596
1.28427
1.28599
1.29635
1.28076
1.28786
1.29554
1.2921
1.29081
1.28379
1.29168
1.2822
1.2858
1.28925
1.28196
1.27952
1.28473
1.28239
1.27757
1.28642
1.27207
1.28418
1.27946
1.27039
1.27351
1.27232
1.26675
1.26674
1.27806
1.2716
1.27381
1.27942
1.27793
1.27409
1.27498
1.27838
1.27783
1.27683
1.27864
1.27706
1.27406
1.28569
1.28513
1.28196
1.27776
1.28677
1.28045
1.29032
1.2797
1.2827
1.28115
1.28614
1.27999
1.28594
1.29069
1.29036
1.29019
1.29359
1.28855
1.29326
1.28607
1.2832
1.28803
1.28733
1.28811
1.28556
1.28968
1.28817
1.28603
1.27684
1.29121
1.29207
1.29114
1.2898
1.28642
1.29103
1.28601
1.29317
1.28798
1.28717
1.29316
1.28911
1.29721
1.29046
1.28719
1.29507
1.29136
1.29624
1.29011
1.28431
1.28714
1.28833
1.29233
1.29346
1.29494
1.29137
1.30366
1.30004
1.29266
1.2962
1.29543
1.30406
1.29853
1.28336
1.29739
1.29109
1.29853
1.29237
1.28927
1.30009
1.2962
1.29461
1.30515
1.29701
1.29003
1.28949
1.29202
1.29091
1.28833
1.28465
1.29495
1.28785
1.28593
1.2905
1.28569
1.2893
1.29111
1.29069
1.29859
1.29364
1.29279
1.28987
1.28709
1.2901
1.28901
1.28799
1.29181
1.28944
1.29186
1.29299
1.28852
1.29051
1.28313
1.2934
1.29236
1.29444
1.28903
1.29705
1.29391
1.29693
1.30248
1.29817
1.30419
1.3011
1.29344
1.29814
1.29819
1.2956
1.29219
1.29501
1.29603
1.29535
1.29523
1.29498
1.29958
1.29838
1.2959
1.29377
1.30473
1.30678
1.30013
1.29469
1.29208
1.29446
1.29639
1.29993
1.29257
1.29684
1.29384
1.29015
1.29779
1.29265
1.29235
1.29941
1.29542
1.30512
1.30026
1.3034
1.31345
1.30365
1.31153
1.30525
1.30532
1.30086
1.29755
1.2955
1.29441
1.29391
1.29483
1.30322
1.29867
1.29876
1.30296
1.29753
1.30335
1.28661
1.29675
1.29247
1.29474
1.2975
1.29665
1.30311
1.3001
1.29925
1.29652
1.29682
1.30381
1.30457
1.30266
1.29433
1.29272
1.29652
1.30664
1.2986
1.30522
1.30308
1.29789
1.30662
1.30478
1.31041
1.31198
1.30168
1.30657
1.30678
1.30157
1.30472
1.30177
1.31077
1.30044
1.29383
1.29102
1.29322
1.29073
1.30046
1.29073
1.29694
1.28999
1.29153
1.29515
1.29013
1.29667
1.29395
1.30173
1.29983
1.28617
1.28754
1.29558
1.29299
1.30209
1.30569
1.28835
1.29489
1.29022
1.28687
1.30038
1.29231
1.29147
1.28282
1.28849
1.29147
1.28486
1.27943
1.2871
1.29461
1.29164
1.29161
1.29234
1.29486
1.28464
1.29126
1.28488
1.2877
1.28647
1.29249
1.29373
1.28539
1.28502
1.29558
1.28861
1.29165
1.29018
1.2781
1.29024
1.28311
1.28638
1.2869
1.29319
1.289
1.29679
1.2958
1.29925
1.29193
1.28935
1.29602
1.29224
1.29313
1.29741
1.29697
1.29353
1.28962
1.29844
1.29002
1.29775
1.29942
1.2994
1.30042
1.29804
1.30268
1.30151
1.30586
1.3058
1.30607
1.30121
1.30139
1.28976
1.29616
1.29828
1.29531
1.2902
1.29584
1.2836
1.28258
1.28238
1.28015
1.29016
1.28899
1.28648
1.28333
1.28578
1.28657
1.29051
1.29209
1.29779
1.29923
1.30043
1.30066
1.29974
1.2952
1.28987
1.30179
1.29706
1.29755
1.28892
1.29012
1.29203
1.30184
1.2946
1.29709
1.2944
1.29956
1.29317
1.2957
1.29554
1.29267
1.29789
1.28709
1.29196
1.28905
1.28212
1.29065
1.29126
1.29824
1.29016
1.29204
1.29464
1.29212
1.29929
1.29199
1.29525
1.28805
1.28778
1.29483
1.29332
1.29784
1.30296
1.29204
1.30087
1.29825
1.29762
1.29226
1.2946
1.29091
1.29224
1.28978
1.28406
1.27949
1.28264
1.28236
1.28874
1.28591
1.2905
1.30276
1.29345
1.29083
1.29614
1.28615
1.28302
1.29798
1.29215
1.28266
1.28519
1.29534
1.29696
1.29232
1.29829
1.29274
1.30034
1.29786
1.29229
1.29395
1.28127
1.28063
1.28388
1.28619
1.29406
1.29604
1.28776
1.2946
1.28362
1.29358
1.29546
1.29156
1.2949
1.29508
1.2899
1.28742
1.28295
1.28231
1.28509
1.28682
1.28424
1.27721
1.2834
1.27935
1.28039
1.27752
1.28671
1.28955
1.29202
1.29631
1.29299
1.29579
1.29401
1.29375
1.28392
1.28344
1.29441
1.29477
1.29461
1.29298
1.30238
1.29453
1.30287
1.28802
1.29948
1.28946
1.30831
1.30412
1.30136
1.3068
1.30126
1.29443
1.30297
1.29469
1.29965
1.3019
1.29007
1.2861
1.29236
1.28884
1.29901
1.30046
1.28667
1.29095
1.28674
1.28839
1.28844
1.28888
1.29046
1.29611
1.29398
1.29379
1.29925
1.29444
1.28723
1.28807
1.28156
1.27847
1.29333
1.29296
1.30228
1.30282
1.30021
1.30236
1.30401
1.2981
1.31112
1.30666
1.30259
1.29698
1.30486
1.30929
1.30521
1.31458
1.30555
1.31626
1.31172
1.31495
1.31109
1.30894
1.30892
1.30569
1.30306
1.30054
1.30311
1.30174
1.30098
1.29997
1.29988
1.29889
1.30712
1.29967
1.30279
1.30371
1.29706
1.30222
1.3006
1.31115
1.29363
1.30542
1.30618
1.31142
1.31499
1.31108
1.31945
1.32289
1.30716
1.31326
1.30507
1.31467
1.29968
1.30606
1.31144
1.30612
1.30646
1.2994
1.31635
1.32084
1.31882
1.32238
1.3206
1.31109
1.31273
1.30617
1.30832
1.31663
1.31812
1.31911
1.31566
1.31061
1.30852
1.30654
1.30498
1.31086
1.30365
1.31166
1.30456
1.30024
1.29386
1.29848
1.29843
1.29426
1.30201
1.30409
1.30564
1.31026
1.30319
1.30213
1.31046
1.30219
1.30898
1.3036
1.31479
1.30115
1.29916
1.30784
1.30173
1.3065
1.3038
1.29346
1.28895
1.30073
1.29942
1.307
1.30909
1.30554
1.3059
1.3033
1.30123
1.30498
1.30724
1.30112
1.29701
1.29164
1.29905
1.31219
1.29915
1.30047
1.30198
1.29244
1.30169
1.30033
1.29586
1.29071
1.29431
1.29693
1.30121
1.30561
1.30436
1.29368
1.29879
1.29771
1.29179
1.28751
1.29845
1.28891
1.28992
1.28804
1.28657
1.28169
1.29047
1.29314
1.28278
1.28968
1.29455
1.2874
1.29395
1.29404
1.2932
1.29675
1.29311
1.2928
1.29046
1.28749
1.29382
1.28352
1.29035
1.28982
1.28107
1.28625
1.28646
1.28612
1.28788
1.29194
1.279
1.28703
1.27909
1.27653
1.28111
1.28119
1.28262
1.284
1.28279
1.28236
1.27901
1.29588
1.28863
1.28548
1.28742
1.28636
1.28074
1.28072
1.27995
1.28519
1.28593
1.2901
1.28404
1.28021
1.28086
1.2844
1.29127
1.28497
1.28429
1.28704
1.28879
1.28646
1.27601
1.2743
1.27701
1.26771
1.27877
1.27382
1.27819
1.28151
1.27756
1.28251
1.27573
1.28443
1.28911
1.28824
1.28636
1.27826
1.28063
1.27492
1.27922
1.28347
1.27675
1.2766
1.27844
1.28539
1.28972
1.28349
1.28084
1.28157
1.28619
1.2912
1.28737
1.2905
1.28588
1.28861
1.28271
1.29493
1.29461
1.28432
1.28477
1.2934
1.28755
1.28509
1.28639
1.28086
1.27925
1.28398
1.28704
1.28631
1.28431
1.28883
1.28533
1.28133
1.2803
1.28559
1.29002
1.28609
1.28619
1.28145
1.28642
1.28048
1.27576
1.28186
1.27511
1.28139
1.28175
1.28604
1.2897
1.27817
1.28529
1.2747
1.27373
1.27602
1.26963
1.27159
1.27547
1.27847
1.27515
1.27797
1.27698
1.28878
1.28216
1.27219
1.2797
1.28227
1.27396
1.2738
1.27823
1.28194
1.28364
1.2811
1.2727
1.26815
1.27067
1.262
1.26453
1.2646
1.25669
1.26172
1.26031
1.25821
1.26636
1.26681
1.26052
1.26552
1.26453
1.26113
1.25566
1.2504
1.25376
1.25752
1.25483
1.26265
1.26479
1.26047
1.2708
1.26666
1.26577
1.26624
1.26363
1.26534
1.26571
1.27113
1.26776
1.27025
1.27649
1.27031
1.27582
1.27456
1.27073
1.27056
1.26921
1.27071
1.27372
1.27823
1.26728
1.25518
1.26398
1.26012
1.25274
1.26056
1.26627
1.26775
1.26471
1.26909
1.26593
1.26274
1.26039
1.27465
1.26223
1.25962
1.26385
1.25729
1.26015
1.25644
1.26309
1.25527
1.26247
1.27079
1.27017
1.26734
1.27682
1.27993
1.2841
1.26909
1.27605
1.27896
1.27621
1.28324
1.27217
1.26839
1.2643
1.26779
1.27805
1.27737
1.27253
1.27795
1.27743
1.27182
1.27015
1.27718
1.27684
1.27443
1.2644
1.27175
1.27631
1.27463
1.27273
1.26816
1.26937
1.26736
1.27353
1.2633
1.25946
1.25677
1.26022
1.26217
1.26318
1.26296
1.25259
1.265
1.25615
1.24976
1.25476
1.25494
1.25437
1.25979
1.25654
1.25209
1.26064
1.26528
1.25877
1.25716
1.25863
1.26291
1.26388
1.26021
1.26248
1.26482
1.25801
1.26098
1.26157
1.26051
1.26489
1.26461
1.26951
1.26028
1.26507
1.25708
1.26516
1.26463
1.26544
1.26653
1.25527
1.25865
1.25875
1.2649
1.27056
1.26325
1.25864
1.25778
1.26568
1.25773
1.26318
1.26267
1.26025
1.25984
1.25716
1.2597
1.25483
1.25335
1.25594
1.25057
1.2647
1.26684
1.26536
1.25984
1.26299
1.25764
1.25742
1.27034
1.25801
1.26427
1.2567
1.26056
1.2574
1.25201
1.26188
1.27079
1.26534
1.26964
1.26508
1.26374
1.26677
1.26107
1.26113
1.25661
1.25542
1.25906
1.26011
1.25906
1.25237
1.25593
1.26
1.2648
1.25768
1.25444
1.25791
1.25027
1.26593
1.2562
1.25971
1.25422
1.27141
1.26186
1.26949
1.26612
1.26327
1.26252
1.26341
1.2692
1.26279
1.27006
1.25626
1.25712
1.25713
1.26272
1.25626
1.25781
1.2638
1.25244
1.25237
1.26015
1.2595
1.26083
1.25809
1.26277
1.25967
1.26409
1.26465
1.26937
1.27472
1.26147
1.2668
1.26804
1.26623
1.26606
1.26589
1.27959
1.28284
1.28485
1.28768
1.28266
1.27402
1.27641
1.27903
1.27851
1.2831
1.28071
1.28368
1.28583
1.27996
1.28412
1.28393
1.28386
1.28719
1.2759
1.28391
1.27655
1.28457
1.27617
1.27984
1.27595
1.27353
1.27854
1.27686
1.26894
1.28321
1.28699
1.28576
1.28396
1.28505
1.27416
1.28498
1.27995
1.27574
1.27507
1.27695
1.28125
1.28621
1.2825
1.27731
1.27676
1.27709
1.27036
1.26917
1.27752
1.27106
1.27314
1.27311
1.26413
1.27346
1.27231
1.27855
1.27037
1.27852
1.27579
1.27003
1.27216
1.27384
1.26956
1.27676
1.27817
1.27423
1.28496
1.28433
1.28325
1.28293
1.28135
1.27864
1.28227
1.2824
1.27893
1.28212
1.28137
1.27924
1.28429
1.28493
1.27628
1.2853
1.28552
1.27351
1.27871
1.27907
1.28813
1.28295
1.28246
1.28498
1.27359
1.28164
1.28132
1.28111
1.27887
1.28686
1.28248
1.28092
1.28728
1.27708
1.27957
1.28039
1.27779
1.27259
1.2663
1.27349
1.27295
1.27908
1.27102
1.27352
1.27551
1.2813
1.27474
1.28194
1.28405
1.27836
1.27084
1.2746
1.2682
1.27324
1.27443
1.28035
1.27546
1.2733
1.27534
1.27293
1.27253
1.27549
1.26942
1.26405
1.26494
1.27389
1.26929
1.27214
1.26183
1.26466
1.26851
1.26937
1.27103
1.27127
1.27242
1.26674
1.26689
1.26538
1.25704
1.26209
1.25687
1.25615
1.25483
1.26546
1.25946
1.26174
1.26207
1.26599
1.26003
1.2705
1.26323
1.26682
1.25706
1.26276
1.26029
1.25584
1.25698
1.25756
1.26256
1.25656
1.25564
1.25509
1.26228
1.25642
1.25276
1.25713
1.25594
1.25493
1.25952
1.25098
1.24998
1.24227
1.2517
1.25828
1.24907
1.25138
1.25851
1.25641
1.26266
1.26004
1.26841
1.26662
1.26865
1.26693
1.26598
1.26442
1.26255
1.26362
1.26272
1.25926
1.27025
1.26875
1.26474
1.27389
1.26721
1.26931
1.26387
1.25913
1.26442
1.26019
1.2665
1.26444
1.26486
1.26024
1.26421
1.25441
1.26297
1.2591
1.26467
1.2609
1.26142
1.25583
1.25654
1.25729
1.25928
1.26123
1.2532
1.25636
1.25901
1.26167
1.25243
1.25737
1.25917
1.26178
1.25514
1.26154
1.26167
1.26301
1.27103
1.26866
1.26549
1.27022
1.25992
1.26287
1.26401
1.26542
1.26923
1.269
1.26857
1.26609
1.2738
1.27433
1.26701
1.26565
1.26901
1.2686
1.26962
1.27414
1.28041
1.27395
1.27354
1.28079
1.27359
1.27783
1.27768
1.26692
1.27403
1.26998
1.2781
1.27884
1.27939
1.27337
1.27213
1.27565
1.26799
1.27607
1.27139
1.26782
1.26889
1.27047
1.27749
1.27377
1.27863
1.27668
1.26938
1.27019
1.27205
1.28183
1.26645
1.26104
1.26506
1.26491
1.26429
1.26236
1.26164
1.26529
1.26663
1.26827
1.26848
1.27061
1.2601
1.25995
1.26489
1.26583
1.26995
1.26859
1.27042
1.27111
1.27561
1.27734
1.27895
1.27591
1.28296
1.27921
1.27072
1.27649
1.27798
1.28457
1.27829
1.26895
1.27577
1.27328
1.28421
1.27635
1.27157
1.26402
1.27064
1.26554
1.26838
1.26707
1.26765
1.2597
1.26307
1.26707
1.25753
1.2647
1.26827
1.26217
1.27253
1.27099
1.27126
1.28235
1.2642
1.26397
1.27051
1.27636
1.27053
1.26995
1.27704
1.27045
1.27175
1.26604
1.26786
1.26394
1.26001
1.26951
1.26149
1.26689
1.26693
1.26492
1.262
1.25933
1.26189
1.26279
1.26148
1.26288
1.26025
1.2616
1.26737
1.26776
1.25974
1.26413
1.25958
1.25896
1.26333
1.26426
1.26606
1.25959
1.27056
1.27134
1.27684
1.26819
1.26581
1.27434
1.26863
1.26818
1.27099
1.26769
1.27233
1.26542
1.2683
1.26775
1.26799
1.27268
1.27815
1.27276
1.26614
1.27265
1.27326
1.27483
1.27351
1.26901
1.27493
1.27007
1.26217
1.2687
1.27195
1.26825
1.26708
1.26248
1.27026
1.26903
1.26398
1.26683
1.26473
1.26601
1.26828
1.26683
1.2712
1.25964
1.27083
1.26292
1.26809
1.26491
1.26723
1.26623
1.26507
1.2693
1.27641
1.27469
1.27786
1.26903
1.28425
1.2778
1.2681
1.2655
1.27235
1.27168
1.26882
1.26867
1.26355
1.26609
1.27273
1.274
1.27746
1.26557
1.26633
1.26674
1.27462
1.2797
1.26737
1.28073
1.27031
1.27458
1.26615
1.27404
1.26826
1.26486
1.27234
1.27064
1.27128
1.26994
1.26782
1.27339
1.27652
1.26631
1.26607
1.27358
1.27369
1.27361
1.26955
1.27038
1.26728
1.27063
1.27438
1.27663
1.2703
1.26939
1.27225
1.27099
1.26539
1.26604
1.27643
1.27082
1.27793
1.27284
1.27368
1.27853
1.27928
1.27625
1.27523
1.26858
1.28862
1.2741
1.27679
1.27885
1.27377
1.27087
1.27281
1.27004
1.27625
1.26724
1.27002
1.27434
1.27716
1.27454
1.2783
1.27308
1.26897
1.27148
1.26866
1.27531
1.2709
1.27464
1.27561
1.27068
1.27391
1.2716
1.27583
1.26981
1.27752
1.27255
1.26962
1.27619
1.26322
1.26453
1.2577
1.2669
1.25745
1.25898
1.25698
1.25974
1.25997
1.25866
1.25179
1.26009
1.26427
1.26561
1.25908
1.26919
1.26145
1.27031
1.26431
1.26465
1.27315
1.27023
1.2688
1.2658
1.26752
1.26881
1.27543
1.27797
1.2797
1.26454
1.2762
1.26975
1.26742
1.27149
1.27524
1.27657
1.27408
1.26637
1.27604
1.27339
1.27849
1.27831
1.27478
1.27733
1.27549
1.27312
1.27811
1.27791
1.27083
1.27716
1.27344
1.27576
1.27594
1.27319
1.27312
1.27489
1.27162
1.27604
1.27797
1.27629
1.28485
1.27785
1.27868
1.27301
1.27673
1.26936
1.27123
1.27863
1.27206
1.28379
1.28451
1.27435
1.27614
1.27516
1.26957
1.27138
1.26524
1.27104
1.26635
1.2656
1.26656
1.26489
1.26853
1.2688
1.26816
1.26438
1.27364
1.26937
1.26667
1.27306
1.26969
1.2767
1.27448
1.27103
1.27531
1.27203
1.27172
1.26924
1.27233
1.26741
1.26949
1.26106
1.26492
1.27485
1.26613
1.26238
1.27022
1.27548
1.27282
1.2631
1.26011
1.26464
1.2637
1.264
1.27376
1.26739
1.27294
1.27446
1.27364
1.27117
1.27018
1.26711
1.26292
1.25704
1.26948
1.26222
1.2592
1.26688
1.27155
1.27074
1.26632
1.27184
1.27136
1.27577
1.27715
1.27801
1.2761
1.27891
1.27818
1.26935
1.26497
1.26305
1.26849
1.26587
1.2672
1.26398
1.26668
1.26893
1.27147
1.26865
1.26466
1.26786
1.26974
1.26687
1.26532
1.26845
1.26392
1.27132
1.27696
1.26577
1.27195
1.28532
1.2798
1.28307
1.282
1.27648
1.27995
1.28669
1.28092
1.28349
1.28802
1.29146
1.29459
1.28945
1.28804
1.28936
1.28058
1.28248
1.27974
1.28727
1.27849
1.27069
1.27283
1.27749
1.27762
1.2795
1.27663
1.28264
1.27464
1.28622
1.29437
1.2869
1.2912
1.2915
1.27946
1.28556
1.28929
1.27886
1.27644
1.28553
1.27949
1.277
1.28161
1.28034
1.28088
1.27981
1.28211
1.27973
1.28497
1.28657
1.27871
1.27411
1.28113
1.2822
1.27658
1.28225
1.28344
1.28185
1.27682
1.28618
1.27669
1.27876
1.27426
1.27151
1.28024
1.28342
1.28811
1.28796
1.29254
1.28294
1.27701
1.2719
1.27684
1.2741
1.27684
1.27614
1.27812
1.27495
1.2774
1.27561
1.27786
1.27973
1.28079
1.28462
1.28629
1.28357
1.28471
1.29377
1.30113
1.29591
1.29132
1.28842
1.29278
1.28979
1.29901
1.29852
1.30081
1.29912
1.29772
1.29548
1.28766
1.29017
1.29843
1.30368
1.2989
1.30731
1.29422
1.30008
1.30686
1.30379
1.30254
1.31141
1.31872
1.3202
1.30853
1.30658
1.31086
1.30794
1.30356
1.3016
1.30445
1.30777
1.29624
1.29337
1.29566
1.28934
1.28334
1.29004
1.29235
[truncated: 10,959,733 more chars]
