# Supplementary material for: Protein compactness and interaction valency define the architecture of a biomolecular condensate across scales
Source: eLife. 2023 Jul 20;12:e80038. doi: 10.7554/eLife.80038 (PMC10406433; doi:10.7554/eLife.80038)
Supplement: Figure 4—source data 1. [file elife-80038-fig4-data1.zip › Figure_4_source_data_1/panels_AB_source_data_files/Y2A24_1us_md_Rg_last300ns.dat]

2.06468
2.06332
2.05532
2.04301
2.03168
2.04058
2.04235
2.01553
2.03655
2.0305
2.02617
2.02096
2.02106
2.05313
2.03721
2.04757
2.0265
2.01005
1.99664
2.02006
2.04132
2.04203
2.04208
2.04349
2.03796
2.03851
2.04065
2.05107
2.04371
2.03829
2.02542
2.04649
2.04039
2.03761
2.04602
2.03644
2.05194
2.05769
2.05824
2.05555
2.04521
2.04534
2.04758
2.03953
2.04602
2.02535
2.02919
2.03857
2.04353
2.05777
2.05058
2.06601
2.05728
2.05256
2.05778
2.05995
2.0646
2.06538
2.05762
2.05304
2.02735
2.024
2.04362
2.04712
2.04571
2.03652
2.04891
2.04554
2.03442
2.02782
2.01723
2.01901
2.01408
2.02407
2.02253
2.01292
1.98542
2.01329
1.99623
2.02415
2.01005
2.01346
2.03702
2.05633
2.07576
2.09836
2.07965
2.09548
2.11491
2.09147
2.09883
2.08922
2.07034
2.10793
2.09853
2.1033
2.08769
2.09016
2.09855
2.06415
2.07241
2.0576
2.06479
2.07836
2.06553
2.04958
2.04969
2.0334
2.04628
2.04716
2.04891
2.06421
2.08186
2.08141
2.09415
2.07264
2.09494
2.07747
2.06623
2.07186
2.06446
2.05686
2.04753
2.03415
2.03601
2.05843
2.04434
2.04011
2.03777
2.03973
2.04731
2.05474
2.02304
2.01401
2.01096
1.99683
2.00233
2.01811
2.01003
2.0047
2.00508
2.01898
2.02711
2.03054
2.04318
2.04119
2.02621
2.02589
2.00798
2.00146
2.00193
1.99522
2.02139
2.00719
2.00678
2.02895
2.05865
2.03973
2.05957
2.03862
2.0287
2.00816
2.02917
2.03406
2.02504
2.04902
2.03627
2.03313
2.04249
2.0439
2.04552
2.06607
2.05645
2.03429
2.03605
2.0319
2.04615
2.05305
2.02544
2.0203
2.02705
2.03614
2.05583
2.06285
2.0487
2.02996
2.03468
2.05431
2.06336
2.07425
2.05172
2.07319
2.05325
2.04719
2.05432
2.06507
2.08211
2.07351
2.05372
2.06645
2.07185
2.09065
2.0752
2.06786
2.10323
2.07519
2.06771
2.05242
2.04873
2.04296
2.05219
2.0451
2.02611
2.02412
2.02123
2.03052
2.04342
2.04863
2.05385
2.05217
2.08131
2.05705
2.0539
2.05465
2.07541
2.08165
2.07582
2.06763
2.10659
2.07965
2.08719
2.0741
2.09483
2.09811
2.08673
2.09716
2.08712
2.09059
2.07357
2.04396
2.03759
2.03522
2.03873
2.01499
2.01796
2.01136
2.00737
2.01655
2.01269
2.00383
2.00577
2.00402
2.00062
1.98695
1.98032
1.96457
1.98033
1.99162
1.99913
1.98227
1.97703
1.9814
1.97689
1.96877
1.95768
1.94094
1.95804
1.96066
1.95084
1.95261
1.95563
1.96821
1.96132
1.96019
1.96828
1.94728
1.95691
1.96067
1.97463
1.97904
1.95298
1.94124
1.96015
1.96485
1.9871
1.96681
1.96022
1.96728
1.97065
1.98365
1.97695
2.00535
1.98401
1.97416
1.97803
1.9826
1.97022
1.9599
1.94803
1.94154
1.94888
1.94722
1.96145
1.96354
1.94971
1.96662
1.9601
1.9489
1.96405
1.96431
1.98017
1.99451
1.94665
1.95189
1.95327
1.93844
1.91798
1.90205
1.89586
1.9048
1.8981
1.9153
1.90901
1.90786
1.93424
1.92774
1.90937
1.93348
1.93729
1.94906
1.93815
1.94184
1.9594
1.94701
1.95858
1.94154
1.95297
1.95393
1.97629
1.98472
1.99834
1.98331
1.98697
1.9821
1.99292
2.00073
1.98933
1.98877
2.00754
1.9965
2.02691
2.04951
2.03701
2.01789
2.00769
2.01705
2.03359
2.01194
2.01029
2.0039
1.99925
1.98785
1.99026
1.97703
2.01508
2.02523
2.0233
2.03826
2.0259
2.02103
2.0265
2.03273
2.00662
2.01099
2.02052
1.98265
1.99791
2.00353
1.99287
1.98456
1.97661
1.98928
1.99669
2.00577
1.98677
1.98362
1.98702
1.98896
1.98044
1.99057
1.98472
1.99356
1.98741
1.99068
1.96896
1.99135
1.977
1.96758
1.98118
1.98524
1.99937
2.02052
1.99848
1.998
1.99918
1.9838
1.98707
1.98041
1.97806
1.97462
1.9982
2.02192
2.02117
2.0249
2.01835
2.00432
2.00534
2.00554
1.99465
1.99279
2.01175
2.01988
2.04539
2.03434
2.02641
2.02521
1.99166
1.98818
1.97287
1.97755
1.98318
1.98359
1.97138
1.97483
1.97816
1.97125
1.95085
1.95446
1.96488
1.96354
1.96012
1.96927
1.95681
1.96247
1.96669
1.94591
1.94297
1.96899
1.97912
1.96826
1.99437
1.97191
1.96302
1.95282
1.95238
1.98386
1.96813
1.95725
1.93802
1.94901
1.93792
1.94642
1.94649
1.92817
1.93953
1.93995
1.93976
1.92583
1.943
1.94758
1.94231
1.95252
1.94252
1.96584
1.96839
1.97025
1.95466
1.96906
1.94929
1.9461
1.94033
1.96075
1.97665
1.96222
1.98215
1.98614
1.97825
1.97501
1.99824
2.00341
1.99323
2.00573
1.98336
1.98517
2.00506
2.00113
1.98929
1.99739
1.98612
1.99132
2.0044
1.99649
1.97944
1.98588
1.99918
2.01011
2.03035
2.03213
2.05865
2.05507
2.05308
2.04244
2.04827
2.06283
2.06219
2.03871
2.02592
2.04181
2.04897
2.04006
2.04669
2.06176
2.04616
2.04677
2.04543
2.04215
2.06226
2.05822
2.04491
2.03558
2.02299
2.01276
2.01736
2.02275
2.01423
2.02587
2.01006
2.02316
2.02803
2.01838
2.01448
2.01466
2.0211
2.02232
2.02953
2.01229
2.01831
2.00836
2.03987
2.02761
2.03863
2.02596
2.03331
2.03211
2.01632
2.03303
2.03269
2.04022
2.05358
2.05728
2.06793
2.0605
2.06042
2.06263
2.0688
2.06607
2.05651
2.04595
2.05056
2.04726
2.04183
2.03502
2.03244
2.04088
2.0367
2.03121
2.02641
2.03365
2.04063
2.04308
2.04427
2.06986
2.06951
2.09135
2.08421
2.08226
2.07893
2.08648
2.08722
2.09032
2.08201
2.08893
2.08954
2.08608
2.06559
2.05116
2.05152
2.05481
2.04323
2.04123
2.04507
2.02536
2.00661
1.99867
2.01105
2.02238
2.02287
2.0143
2.03059
2.0496
2.04502
2.03236
2.04065
2.07477
2.07636
2.07854
2.0845
2.07165
2.07933
2.0837
2.0967
2.09049
2.09237
2.11215
2.12174
2.09898
2.09583
2.12205
2.12045
2.14222
2.13187
2.13774
2.12921
2.13385
2.15006
2.1655
2.17747
2.17458
2.163
2.15315
2.17484
2.1544
2.15671
2.16286
2.16985
2.1535
2.15289
2.14894
2.1552
2.16274
2.16757
2.18252
2.17842
2.17429
2.16203
2.17533
2.17261
2.16923
2.17269
2.1898
2.18026
2.18
2.18434
2.17754
2.16873
2.18095
2.18946
2.174
2.16126
2.16269
2.17059
2.16857
2.14202
2.13991
2.15287
2.14715
2.16118
2.16084
2.16019
2.15272
2.15211
2.12394
2.12063
2.13931
2.14857
2.14935
2.14589
2.14114
2.15172
2.14717
2.1678
2.16626
2.16252
2.14849
2.15128
2.15209
2.13634
2.12338
2.13049
2.1452
2.1544
2.15692
2.15616
2.14035
2.16125
2.15803
2.15699
2.13264
2.15283
2.14784
2.13352
2.14781
2.15815
2.16927
2.18275
2.16235
2.1557
2.16146
2.14684
2.17868
2.1555
2.16743
2.19554
2.17462
2.18753
2.19243
2.16636
2.17752
2.18717
2.16864
2.18606
2.17002
2.17693
2.19081
2.18432
2.19153
2.21087
2.19998
2.20291
2.20695
2.21678
2.21097
2.20289
2.18606
2.18348
2.1868
2.17775
2.18183
2.20581
2.19014
2.19288
2.1944
2.20598
2.19074
2.20351
2.20249
2.18987
2.19298
2.17285
2.19156
2.1916
2.1893
2.18208
2.18937
2.18513
2.17908
2.19615
2.18553
2.18169
2.18385
2.18105
2.19679
2.18392
2.18965
2.19722
2.19329
2.19679
2.22258
2.22371
2.23439
2.23481
2.22075
2.22917
2.24033
2.19896
2.20937
2.20521
2.21135
2.22101
2.20364
2.20002
2.19204
2.20832
2.20593
2.19578
2.17617
2.17237
2.1894
2.17667
2.19795
2.1821
2.18503
2.19387
2.19763
2.1905
2.19375
2.18489
2.21104
2.19912
2.18024
2.1993
2.20788
2.20884
2.22418
2.20462
2.20341
2.19356
2.17559
2.19253
2.18118
2.20083
2.19063
2.19537
2.1848
2.18196
2.18959
2.17983
2.17205
2.18977
2.18985
2.17838
2.19374
2.20086
2.23427
2.22178
2.21239
2.20419
2.19515
2.20373
2.20919
2.18883
2.18579
2.17512
2.19086
2.19431
2.19218
2.19357
2.18707
2.18823
2.19373
2.19938
2.19535
2.1878
2.1737
2.17021
2.15482
2.16634
2.15351
2.16562
2.17698
2.18548
2.18233
2.14214
2.16582
2.15232
2.16451
2.15096
2.15726
2.15222
2.14127
2.13541
2.15634
2.14703
2.1618
2.17516
2.15875
2.15994
2.16373
2.14429
2.16752
2.1585
2.15932
2.17228
2.16955
2.14558
2.14826
2.16517
2.15154
2.15429
2.13257
2.12849
2.14552
2.16861
2.16943
2.14486
2.13731
2.16176
2.15688
2.14576
2.15043
2.16707
2.15314
2.15452
2.16264
2.19829
2.18151
2.16796
2.16529
2.1853
2.16803
2.17344
2.15045
2.1486
2.14352
2.15892
2.16611
2.17407
2.1967
2.20243
2.19465
2.20729
2.18808
2.21387
2.21953
2.20578
2.21468
2.23401
2.22794
2.21294
2.21151
2.2014
2.20344
2.23002
2.207
2.20264
2.18401
2.17734
2.16804
2.17244
2.18073
2.18931
2.21612
2.22023
2.20636
2.18713
2.18362
2.20275
2.17039
2.16276
2.16102
2.14539
2.14421
2.14463
2.12764
2.1179
2.11045
2.11273
2.12722
2.13095
2.13406
2.14021
2.15069
2.14387
2.13057
2.15027
2.1624
2.17691
2.17421
2.17413
2.1595
2.13464
2.13776
2.15703
2.16177
2.17038
2.1577
2.17727
2.16804
2.15843
2.17651
2.16563
2.17392
2.16353
2.15333
2.1642
2.18568
2.15418
2.16188
2.17194
2.15954
2.15374
2.15305
2.13396
2.13928
2.123
2.13968
2.12769
2.14664
2.15995
2.16753
2.19067
2.20504
2.19516
2.1841
2.19443
2.18504
2.1906
2.16792
2.17915
2.16022
2.17511
2.16041
2.16838
2.1597
2.15157
2.14804
2.16637
2.16212
2.14459
2.14231
2.13783
2.16186
2.15663
2.14616
2.14078
2.1536
2.15392
2.15943
2.16186
2.16301
2.16402
2.15416
2.15681
2.18229
2.19158
2.17297
2.18385
2.16959
2.16904
2.17135
2.1566
2.16616
2.16018
2.15551
2.15746
2.16295
2.16081
2.16469
2.17637
2.17615
2.19019
2.19538
2.18398
2.17447
2.18517
2.16262
2.15825
2.1498
2.13824
2.13369
2.13496
2.12044
2.12391
2.12033
2.12402
2.12937
2.13443
2.14541
2.1426
2.12682
2.14444
2.10857
2.10184
2.11823
2.10451
2.10784
2.07352
2.06909
2.0687
2.08472
2.09496
2.07555
2.06714
2.06755
2.08516
2.07188
2.07163
2.07747
2.07692
2.08074
2.08539
2.11204
2.10215
2.09536
2.09451
2.10501
2.07944
2.10218
2.10666
2.10792
2.10154
2.07069
2.0727
2.03973
2.06089
2.0463
2.02119
2.01531
2.02239
2.03092
2.02852
2.02171
2.02615
2.03096
2.0443
2.05461
2.04024
2.06232
2.07955
2.07373
2.07032
2.06581
2.06808
2.07418
2.07625
2.1012
2.1018
2.11302
2.10838
2.11357
2.10883
2.12368
2.11168
2.11701
2.1069
2.1058
2.10449
2.10924
2.13451
2.10356
2.1284
2.14674
2.13718
2.16541
2.17213
2.16627
2.18849
2.19618
2.19
2.17547
2.18881
2.19631
2.19481
2.19926
2.19409
2.18823
2.19747
2.21184
2.18455
2.169
2.17458
2.16275
2.15612
2.15346
2.17845
2.17716
2.17042
2.1747
2.18131
2.16005
2.15875
2.15153
2.13887
2.14051
2.14037
2.14985
2.14851
2.11478
2.12563
2.12708
2.07466
2.07588
2.08229
2.09452
2.06189
2.05379
2.05081
2.01618
2.01776
2.02935
2.01025
1.99613
1.99078
1.99603
1.99061
1.99122
2.00114
1.98846
1.98907
1.98971
1.9916
2.0117
2.00503
1.99425
2.00525
2.00924
2.00891
2.00955
2.01309
2.01422
2.01208
2.02253
2.03496
2.04915
2.04746
2.05303
2.024
2.02121
2.01164
2.0048
2.03103
2.02119
2.03625
2.026
2.00788
2.0021
1.99531
1.98596
1.98915
1.97052
1.97416
1.96835
1.97874
1.98676
1.9911
1.99791
2.00771
2.0194
2.01172
2.01076
2.00823
2.01807
2.02397
2.01723
2.02728
2.02541
2.02738
2.02022
2.01201
2.01053
2.02597
2.03058
2.05087
2.06344
2.07278
2.06895
2.05131
2.06838
2.05623
2.03035
2.03297
2.03253
2.0502
2.06476
2.07292
2.07466
2.06558
2.05651
2.05841
2.07029
2.05044
2.07098
2.0496
2.04017
2.03901
2.05556
2.06082
2.04563
2.05366
2.05365
2.03169
2.05
2.0494
2.02421
2.04806
2.057
2.04979
2.01391
2.04297
2.04912
2.06816
2.05548
2.06949
2.058
2.04507
2.0333
2.03245
2.0217
2.02843
2.03425
2.02307
2.03652
2.04416
2.03678
2.02976
2.0234
2.02775
2.01036
2.01859
2.02612
2.00207
2.01126
2.01914
2.04552
2.03666
2.05219
2.06994
2.07017
2.05243
2.03629
2.04294
2.03168
2.01238
2.01912
2.0166
2.01452
2.00063
1.99243
1.98626
1.97838
1.98038
1.99057
1.98165
1.96982
1.96036
1.97949
1.97137
2.00108
2.02132
2.0178
1.99638
1.99065
2.00301
2.00029
1.96994
1.99665
1.98027
1.98122
1.99107
1.9845
1.9876
1.99281
1.99434
2.0084
2.0135
2.00742
2.01403
2.01864
2.01456
2.00724
2.00724
2.03008
2.02591
2.04141
2.05648
2.04763
2.05858
2.08336
2.07983
2.08344
2.08234
2.06929
2.07331
2.07851
2.05726
2.05449
2.05658
2.07256
2.06984
2.06303
2.06703
2.07527
2.06899
2.09556
2.08255
2.1054
2.11519
2.12122
2.11655
2.11706
2.12073
2.09921
2.11453
2.12345
2.12688
2.12917
2.14778
2.16604
2.15458
2.15801
2.16588
2.15144
2.13642
2.13913
2.15561
2.15294
2.15116
2.13579
2.12775
2.12671
2.1038
2.10456
2.10122
2.0971
2.12007
2.13183
2.12233
2.11687
2.10397
2.12244
2.10241
2.0887
2.08595
2.09035
2.09526
2.10907
2.11104
2.1063
2.13451
2.13079
2.14378
2.15241
2.14622
2.14421
2.13649
2.13721
2.14665
2.12061
2.10675
2.11848
2.08366
2.08298
2.08656
2.10841
2.09222
2.09543
2.10099
2.08135
2.08527
2.08182
2.10435
2.08613
2.0981
2.10398
2.11192
2.11697
2.11024
2.1051
2.12272
2.11944
2.13024
2.15593
2.1434
2.14593
2.14818
2.12917
2.11988
2.08837
2.09503
2.09103
2.06954
2.0723
2.0813
2.05881
2.07777
2.0739
2.06466
2.06506
2.05094
2.01982
2.04709
2.01948
2.06286
2.03677
2.04769
2.04666
2.04415
2.05865
2.04203
2.0445
2.03251
2.04554
2.03334
2.02792
2.04866
2.04458
2.05285
2.02597
2.07209
2.0637
2.05565
2.06599
2.06566
2.07022
2.06945
2.07379
2.07064
2.08146
2.07915
2.08302
2.09127
2.0932
2.08591
2.07135
2.07755
2.08174
2.08096
2.07063
2.06098
2.04821
2.03953
2.05354
2.02676
2.02377
2.02022
2.03557
2.0446
2.03197
2.05353
2.05134
2.04881
2.0735
2.06028
2.04766
2.06056
2.05489
2.03491
2.03937
2.0315
2.0304
2.02856
2.03178
2.03677
2.036
2.02868
2.06935
2.07123
2.08626
2.10952
2.11681
2.13028
2.13013
2.11755
2.12132
2.11299
2.10096
2.09618
2.09606
2.10798
2.08007
2.07917
2.10521
2.0975
2.10213
2.11351
2.09313
2.0811
2.08313
2.07518
2.09196
2.0901
2.08781
2.09215
2.09505
2.08541
2.07705
2.08139
2.0839
2.10419
2.10452
2.10143
2.0867
2.08873
2.08774
2.07767
2.09069
2.09238
2.10567
2.10701
2.08428
2.08826
2.08136
2.07229
2.08699
2.08763
2.08983
2.07576
2.08011
2.0802
2.10783
2.10061
2.08689
2.09476
2.08943
2.1025
2.09535
2.1039
2.0828
2.09577
2.12578
2.13514
2.13053
2.12542
2.12147
2.09945
2.1194
2.09166
2.07927
2.09299
2.08699
2.10689
2.10179
2.10014
2.10292
2.11591
2.14188
2.14268
2.1523
2.14308
2.12971
2.14191
2.16462
2.14208
2.13006
2.12183
2.13467
2.11896
2.12489
2.12896
2.13039
2.11157
2.13708
2.12759
2.13768
2.12499
2.12794
2.13794
2.11609
2.15529
2.13338
2.13618
2.12938
2.08915
2.11391
2.12004
2.1174
2.11044
2.11735
2.09714
2.11398
2.10472
2.09882
2.09375
2.10446
2.10531
2.10968
2.10899
2.09392
2.09658
2.11749
2.12176
2.13463
2.12965
2.1403
2.13876
2.14934
2.15949
2.14199
2.15045
2.1262
2.13913
2.11958
2.11212
2.13215
2.09933
2.12337
2.12533
2.14663
2.13329
2.14623
2.15411
2.13033
2.12855
2.13764
2.14248
2.1164
2.11267
2.09307
2.08653
2.08154
2.09623
2.08842
2.08623
2.09792
2.10817
2.11488
2.11829
2.10306
2.10161
2.09403
2.07725
2.05469
2.0754
2.08748
2.10727
2.09134
2.08544
2.08511
2.09407
2.08035
2.08532
2.08106
2.0744
2.08603
2.09892
2.08948
2.07407
2.10101
2.09795
2.11495
2.10292
2.12861
2.11841
2.11196
2.12559
2.13509
2.13156
2.14537
2.1202
2.12357
2.11485
2.14903
2.13665
2.15068
2.15043
2.12452
2.12933
2.13094
2.13517
2.12978
2.12397
2.11489
2.1054
2.08726
2.09039
2.08618
2.07964
2.08052
2.08757
2.0404
2.06693
2.04233
2.06866
2.06776
2.08073
2.05802
2.06894
2.04603
2.04207
2.05612
2.05751
2.06193
2.0644
2.08577
2.09208
2.10886
2.1028
2.11392
2.09845
2.09602
2.10023
2.11419
2.13113
2.12904
2.13204
2.12876
2.13189
2.13486
2.12146
2.11728
2.12198
2.11009
2.12386
2.1007
2.10286
2.11751
2.12722
2.12048
2.12636
2.12215
2.15311
2.14672
2.13223
2.13301
2.13494
2.13648
2.1367
2.1469
2.14411
2.13645
2.16174
2.17599
2.18157
2.17127
2.16484
2.18074
2.1634
2.12895
2.12122
2.1274
2.12676
2.12284
2.13112
2.13641
2.13619
2.14992
2.1529
2.13936
2.15458
2.16708
2.1629
2.14719
2.14882
2.15101
2.14989
2.15782
2.14525
2.15555
2.16649
2.14915
2.16101
2.14152
2.1465
2.14548
2.15537
2.14649
2.14225
2.13883
2.15928
2.15766
2.14803
2.13648
2.1616
2.15923
2.16769
2.18206
2.18247
2.21834
2.19418
2.19478
2.18566
2.17998
2.20247
2.22185
2.22001
2.20797
2.2324
2.20989
2.18544
2.18932
2.20868
2.18904
2.19338
2.20546
2.20424
2.19671
2.19248
2.20818
2.19138
2.20348
2.21045
2.23965
2.25386
2.25048
2.25607
2.23922
2.2295
2.21335
2.19215
2.20906
2.20048
2.20329
2.2113
2.2197
2.20577
2.21235
2.20859
2.20175
2.2169
2.20858
2.21198
2.19972
2.20149
2.21334
2.19502
2.21607
2.21803
2.21258
2.19897
2.20538
2.19694
2.18814
2.20306
2.20026
2.18414
2.20243
2.20099
2.19738
2.20817
2.19371
2.16959
2.20158
2.19996
2.20012
2.19056
2.19716
2.20529
2.18408
2.19919
2.21848
2.22537
2.21473
2.23602
2.19877
2.2051
2.20636
2.2107
2.21929
2.22456
2.22279
2.23606
2.2078
2.2167
2.23115
2.21466
2.2224
2.23555
2.2319
2.2366
2.22426
2.21879
2.21379
2.22298
2.20742
2.20287
2.19166
2.18769
2.17236
2.18151
2.18539
2.18635
2.17309
2.16705
2.18181
2.20082
2.18701
2.18161
2.16549
2.19386
2.19765
2.19028
2.19236
2.19611
2.20142
2.18598
2.20215
2.18658
2.19829
2.17342
2.16395
2.18511
2.18173
2.18646
2.15172
2.16462
2.16398
2.17397
2.19854
2.18981
2.16402
2.16187
2.17067
2.16675
2.17537
2.17379
2.18642
2.16904
2.17071
2.17739
2.1715
2.16406
2.16518
2.16674
2.1493
2.17465
2.18309
2.17662
2.17509
2.17301
2.16875
2.1706
2.14502
2.1555
2.1519
2.14743
2.14502
2.13276
2.15488
2.17692
2.1578
2.1751
2.16811
2.16389
2.15557
2.14284
2.15012
2.14393
2.15259
2.132
2.11625
2.10921
2.10674
2.12104
2.13026
2.10645
2.10692
2.11804
2.1243
2.14281
2.13601
2.10654
2.12561
2.11724
2.10391
2.12886
2.12838
2.11912
2.1185
2.13941
2.14717
2.1006
2.10931
2.09121
2.09063
2.10802
2.09629
2.10192
2.089
2.09
2.09572
2.10306
2.09201
2.08049
2.09189
2.09993
2.11305
2.15682
2.15173
2.15224
2.15245
2.16135
2.13785
2.13999
2.1297
2.13325
2.1483
2.15348
2.15115
2.14163
2.13329
2.13684
2.13041
2.12733
2.11986
2.12689
2.13539
2.11204
2.12115
2.11387
2.13384
2.13414
2.11284
2.1274
2.13171
2.13594
2.11075
2.12181
2.13142
2.13273
2.15579
2.16296
2.14992
2.1681
2.1378
2.10874
2.11648
2.11839
2.10651
2.105
2.11188
2.12607
2.13153
2.13614
2.14513
2.14903
2.12745
2.12115
2.1568
2.16708
2.1369
2.11387
2.09978
2.11485
2.13017
2.11343
2.14909
2.15075
2.15364
2.14768
2.14208
2.13237
2.15509
2.15
2.16153
2.14317
2.13717
2.14971
2.12941
2.12505
2.13977
2.12994
2.11968
2.13397
2.12365
2.13608
2.14347
2.13251
2.13691
2.16533
2.14477
2.13854
2.13392
2.16942
2.14452
2.14696
2.14147
2.13226
2.13767
2.16206
2.16355
2.16655
2.17787
2.17052
2.18995
2.17413
2.15304
2.1511
2.12531
2.14879
2.15058
2.16633
2.17789
2.17191
2.1601
2.17461
2.1729
2.18871
2.18712
2.19987
2.19493
2.20582
2.19337
2.20912
2.22333
2.23371
2.23148
2.22337
2.19681
2.21476
2.22134
2.20985
2.21059
2.21657
2.21414
2.23418
2.224
2.22272
2.21092
2.22635
2.23466
2.22413
2.22717
2.22712
2.2295
2.24101
2.2328
2.21727
2.23134
2.22159
2.21846
2.22253
2.22271
2.23081
2.21448
2.21229
2.21652
2.22385
2.2422
2.24198
2.23016
2.2401
2.23535
2.24795
2.25835
2.27312
2.26807
2.26748
2.24655
2.24762
2.21915
2.19239
2.20314
2.22498
2.22348
2.22535
2.20118
2.22203
2.23
2.23168
2.22143
2.20785
2.22365
2.19024
2.19242
2.18538
2.20738
2.22567
2.21674
2.217
2.21674
2.22233
2.22242
2.18413
2.19781
2.21754
2.22321
2.21932
2.20627
2.20417
2.21296
2.22774
2.20109
2.21704
2.22065
2.241
2.26251
2.26816
2.29186
2.31457
2.29518
2.29716
2.29309
2.29915
2.30072
2.31137
2.30787
2.31652
2.3144
2.31825
2.31313
2.32222
2.29873
2.31199
2.3083
2.3027
2.2821
2.28438
2.26908
2.28316
2.3015
2.29554
2.30321
2.30107
2.28591
2.29698
2.28816
2.27073
2.26869
2.26832
2.25008
2.25169
2.23632
2.26671
2.26287
2.24635
2.24934
2.23483
2.2121
2.2087
2.21469
2.24106
2.23824
2.2513
2.24449
2.24361
2.24967
2.21218
2.22555
2.20993
2.20506
2.22144
2.231
2.23934
2.23557
2.24128
2.23443
2.22712
2.22822
2.2177
2.2574
2.27571
2.28361
2.28297
2.29221
2.2771
2.27194
2.2488
2.24485
2.25448
2.26342
2.26456
2.25115
2.25355
2.21895
2.19892
2.21343
2.22871
2.24128
2.25855
2.26425
2.27753
2.28335
2.29928
2.28238
2.29482
2.30245
2.31956
2.30627
2.33504
2.33408
2.34118
2.34204
2.31329
2.33432
2.30365
2.32981
2.3309
2.3298
2.32976
2.3314
2.34734
2.34555
2.34047
2.33455
2.31017
2.31455
2.31031
2.32532
2.32065
2.33837
2.33834
2.33679
2.35934
2.34742
2.34334
2.33368
2.36283
2.34859
2.354
2.34471
2.32849
2.32508
2.33925
2.34642
2.34825
2.34642
2.34371
2.32443
2.33124
2.33018
2.32494
2.31809
2.3353
2.3475
2.36605
2.35675
2.33087
2.33937
2.34556
2.34805
2.34992
2.35454
2.33544
2.33806
2.34838
2.32113
2.32388
2.32484
2.33137
2.31859
2.32789
2.32721
2.33105
2.33402
2.36082
2.3582
2.3699
2.36311
2.36662
2.38295
2.37284
2.35169
2.36088
2.36301
2.33802
2.35039
2.34829
2.32915
2.34786
2.36471
2.3427
2.35519
2.35196
2.37632
2.38476
2.38752
2.38549
2.37973
2.3878
2.39064
2.36049
2.35648
2.35953
2.36204
2.37569
2.35146
2.35012
2.35292
2.33741
2.32832
2.34814
2.34392
2.34427
2.32801
2.32873
2.32921
2.31747
2.31117
2.31753
2.30336
2.30082
2.29105
2.29819
2.29565
2.27494
2.28649
2.3059
2.29449
2.27638
2.29141
2.29193
2.2911
2.30474
2.30532
2.30397
2.29205
2.31097
2.33308
2.33332
2.3347
2.32154
2.33012
2.35763
2.33852
2.32994
2.34071
2.36198
2.35101
2.35306
2.34557
2.34815
2.36707
2.3423
2.31968
2.35075
2.34351
2.34197
2.34436
2.35125
2.36556
2.34635
2.35426
2.34353
2.33479
2.33317
2.35104
2.36036
2.36201
2.36946
2.35834
2.33899
2.34267
2.36626
2.35505
2.36963
2.36996
2.35486
2.35859
2.37651
2.38162
2.40078
2.38246
2.34456
2.3475
2.33691
2.35737
2.36667
2.34603
2.34807
2.36552
2.36982
2.36205
2.37491
2.38767
2.39556
2.38196
2.39498
2.39604
2.3818
2.40098
2.40659
2.40627
2.40856
2.40641
2.41223
2.40863
2.41738
2.38701
2.39489
2.3938
2.40558
2.3985
2.39813
2.4211
2.41418
2.41187
2.41422
2.4072
2.44677
2.42113
2.44786
2.4386
2.42495
2.44158
2.43531
2.42431
2.39271
2.40812
2.40833
2.4161
2.4197
2.43116
2.42362
2.43071
2.43393
2.44304
2.45
2.45185
2.45991
2.45475
2.45327
2.4364
2.43927
2.43812
2.42477
2.44319
2.43655
2.43334
2.41122
2.4148
2.39998
2.38932
2.38029
2.39749
2.401
2.4079
2.42085
2.42625
2.43118
2.4393
2.43029
2.43305
2.462
2.43802
2.44314
2.454
2.44162
2.43675
2.44936
2.45338
2.4293
2.42119
2.43051
2.44074
2.45762
2.47667
2.4742
2.47132
2.47618
2.48726
2.46911
2.46008
2.44497
2.43971
2.42928
2.41013
2.41545
2.4476
2.4522
2.45519
2.44828
2.43967
2.45062
2.45471
2.45675
2.46279
2.46244
2.44791
2.45351
2.45787
2.45826
2.45876
2.44409
2.4672
2.47928
2.47532
2.48034
2.48039
2.47532
2.47226
2.49373
2.48649
2.47676
2.44588
2.47067
2.45942
2.47534
2.46315
2.46048
2.47717
2.47884
2.48548
2.46805
2.46834
2.44096
2.43628
2.45404
2.44598
2.44506
2.45355
2.4723
2.48106
2.46805
2.43378
2.41183
2.42903
2.42769
2.42767
2.4242
2.43675
2.42017
2.44149
2.42752
2.42361
2.43504
2.44076
2.4372
2.44105
2.38716
2.37682
2.37315
2.40037
2.41482
2.41801
2.414
2.44654
2.44274
2.41099
2.41609
2.42826
2.41207
2.44045
2.42092
2.41177
2.41036
2.40461
2.39736
2.40475
2.38663
2.38944
2.37223
2.38858
2.39035
2.39377
2.37962
2.38736
2.39196
2.40456
2.40435
2.37629
2.39633
2.39942
2.40333
2.40161
2.3863
2.38361
2.3773
2.37293
2.37569
2.36969
2.38042
2.39414
2.39525
2.38694
2.38866
2.38021
2.38384
2.36555
2.37932
2.37617
2.40366
2.40312
2.39385
2.41247
2.41049
2.40133
2.41661
2.42022
2.42028
2.38911
2.39612
2.39305
2.39721
2.38722
2.38674
2.39476
2.38342
2.37517
2.37822
2.36291
2.37926
2.37536
2.3821
2.40647
2.39817
2.39806
2.38292
2.39458
2.38466
2.36626
2.37415
2.37124
2.40299
2.38559
2.36708
2.38982
2.39979
2.3993
2.40695
2.40797
2.43688
2.42103
2.43727
2.42314
2.41546
2.40026
2.38758
2.39993
2.40912
2.40817
2.39498
2.39312
2.41232
2.41627
2.4039
2.38435
2.39577
2.37957
2.37629
2.38744
2.35925
2.37676
2.36531
2.37638
2.37144
2.38189
2.39217
2.37473
2.35336
2.3496
2.35652
2.35648
2.35356
2.35969
2.37506
2.36212
2.36441
2.35377
2.35472
2.34331
2.33655
2.32203
2.29992
2.29323
2.28569
2.28808
2.29323
2.31358
2.3014
2.29884
2.30792
2.31083
2.31942
2.30044
2.30043
2.31477
2.30214
2.3035
2.30559
2.2971
2.31137
2.29469
2.28622
2.30013
2.28836
2.30562
2.29799
2.28371
2.30489
2.30797
2.34218
2.33323
2.32075
2.30887
2.3282
2.29923
2.30609
2.30804
2.2976
2.29587
2.30011
2.29049
2.31593
2.31069
2.32178
2.30146
2.30204
2.32363
2.33017
2.33705
2.34604
2.33747
2.34505
2.35856
2.34709
2.3642
2.32724
2.31981
2.3186
2.31593
2.33743
2.34361
2.36237
2.352
2.34483
2.34049
2.33285
2.32947
2.3562
2.35655
2.34797
2.37363
2.38908
2.38281
2.39115
2.38327
2.38273
2.37129
2.37463
2.36118
2.35484
2.35268
2.34414
2.34253
2.33979
2.32931
2.34074
2.36486
2.35586
2.36084
2.35132
2.36947
2.37696
2.36271
2.36994
2.33425
2.349
2.34809
2.35016
2.33976
2.35529
2.33643
2.33127
2.35528
2.34544
2.34012
2.33848
2.33174
2.33468
2.34449
2.34111
2.37333
2.35447
2.36256
2.35796
2.32336
2.31353
2.33699
2.33283
2.34229
2.3454
2.35163
2.35292
2.36767
2.38741
2.38817
2.36774
2.38095
2.38321
2.39832
2.40167
2.40908
2.41747
2.41027
2.41891
2.41093
2.40605
2.40173
2.40406
2.39564
2.38337
2.40257
2.39978
2.38417
2.37403
2.38194
2.35932
2.36137
2.37139
2.40033
2.35951
2.36015
2.3453
2.35543
2.34914
2.35337
2.35029
2.35385
2.35286
2.36281
2.34084
2.35483
2.37988
2.37342
2.36936
2.37662
2.3839
2.40332
2.39985
2.39212
2.39768
2.37306
2.40273
2.382
2.38715
2.38816
2.39042
2.39221
2.36707
2.38866
2.38142
2.36727
2.35755
2.33246
2.33667
2.32816
2.34087
2.34334
2.34229
2.35737
2.33911
2.33941
2.33686
2.35351
2.36199
2.35406
2.36101
2.33731
2.32448
2.32219
2.32399
2.32477
2.32305
2.30088
2.3047
2.31592
2.31598
2.33433
2.32658
2.29936
2.28613
2.30532
2.31406
2.30213
2.31425
2.30889
2.33759
2.34271
2.3241
2.32908
2.32382
2.31814
2.30679
2.31042
2.299
2.30143
2.3106
2.30494
2.29608
2.29614
2.29581
2.31539
2.33609
2.35135
2.35526
2.3579
2.36648
2.37775
2.38754
2.34368
2.32982
2.31179
2.3148
2.3131
2.3243
2.32911
2.35214
2.34832
2.35315
2.35388
2.34744
2.33788
2.34082
2.32177
2.32572
2.3311
2.33661
2.31971
2.31511
2.31997
2.28926
2.29369
2.29682
2.30215
2.30062
2.31643
2.32274
2.34331
2.37041
2.33647
2.3403
2.33204
2.34002
2.34643
2.34038
2.33097
2.34257
2.35755
2.37213
2.3673
2.37072
2.37235
2.36983
2.40219
2.4117
2.39797
2.40785
2.40075
2.41448
2.42987
2.4383
2.42017
2.41975
2.42973
2.41313
2.42595
2.42413
2.42528
2.44353
2.44345
2.43342
2.45345
2.45703
2.49228
2.45819
2.42575
2.42923
2.45433
2.45239
2.43829
2.4414
2.43956
2.46453
2.47469
2.49156
2.49118
2.5029
2.49746
2.50599
2.50406
2.52436
2.55127
2.56345
2.57107
2.57819
2.57699
2.5773
2.58136
2.57292
2.56076
2.54165
2.54936
2.5557
2.5616
2.54432
2.56492
2.55218
2.55049
2.55401
2.54471
2.53078
2.51658
2.53269
2.5452
2.5264
2.53507
2.55016
2.54819
2.55218
2.56049
2.52276
2.53187
2.54711
2.55603
2.55554
2.51885
2.54786
2.5479
2.54534
2.54185
2.54405
2.53523
2.52589
2.53383
2.52538
2.50558
2.53663
2.52864
2.50625
2.51914
2.50418
2.51491
2.52567
2.53342
2.52388
2.5491
2.56165
2.56045
2.55899
2.56017
2.58487
2.57442
2.59905
2.5903
2.57626
2.56137
2.56304
2.5639
2.56409
2.59685
2.59523
2.5955
2.59329
2.58088
2.56602
2.53928
2.57067
2.54656
2.53997
2.54082
2.54304
2.52846
2.53318
2.53486
2.52873
2.49123
2.51399
2.52742
2.51411
2.52892
2.52304
2.52032
2.50988
2.5102
2.48539
2.47711
2.47346
2.48175
2.48434
2.48244
2.47199
2.49097
2.49771
2.49512
2.51035
2.51674
2.53114
2.53585
2.54605
2.56047
2.54703
2.54621
2.53191
2.53738
2.52858
2.50718
2.4966
2.50261
2.5198
2.52095
2.50881
2.50752
2.52939
2.52995
2.54184
2.519
2.50362
2.50694
2.50302
2.48867
2.49389
2.47407
2.46463
2.44624
2.44565
2.45534
2.46062
2.44556
2.44258
2.42603
2.44614
2.44293
2.4237
2.43415
2.43281
2.45134
2.44405
2.44706
2.44226
2.4671
2.49799
2.51455
2.51746
2.51085
2.50964
2.49319
2.48531
2.48482
2.46788
2.46758
2.46143
2.43247
2.43377
2.44399
2.45784
2.48456
2.49397
2.50226
2.5034
2.48466
2.48399
2.46642
2.46924
2.47301
2.45606
2.45767
2.45851
2.46372
2.46856
2.47956
2.46505
2.45266
2.45544
2.43493
2.44792
2.43004
2.42181
2.42456
2.43851
2.45175
2.429
2.43262
2.41723
2.4184
2.42257
2.43705
2.41299
2.40536
2.40734
2.45389
2.45472
2.41559
2.4293
2.43005
2.42938
2.41666
2.43287
2.40444
2.37575
2.3934
2.37334
2.38665
2.38374
2.38747
2.37675
2.39176
2.39534
2.39694
2.39969
2.39451
2.40475
2.38456
2.38011
2.39735
2.38735
2.38483
2.36328
2.37366
2.36681
2.35795
2.334
2.33568
2.34566
2.34006
2.31825
2.32758
2.33219
2.34964
2.35728
2.37149
2.36192
2.36869
2.3723
2.3561
2.32233
2.33367
2.34299
2.3202
2.34336
2.34581
2.35299
2.355
2.35069
2.37473
2.38915
2.38188
2.37638
2.37607
2.36834
2.37661
2.35853
2.35831
2.36413
2.36774
2.37106
2.38616
2.37805
2.38589
2.3829
2.38404
2.39477
2.40172
2.39044
2.38483
2.37968
2.38117
2.37761
2.36666
2.36292
2.36195
2.35611
2.3447
2.34029
2.33191
2.33778
2.35718
2.34446
2.32985
2.32106
2.29926
2.31071
2.3173
2.28687
2.29772
2.29249
2.29423
2.27516
2.28783
2.25021
2.26287
2.25582
2.24207
2.24911
2.26218
2.28156
2.28481
2.2673
2.2714
2.29088
2.26358
2.27108
2.27789
2.26377
2.25818
2.24595
2.28108
2.25071
2.25834
2.23254
2.24868
2.25861
2.26546
2.25774
2.25726
2.26659
2.25466
2.25151
2.25262
2.26342
2.25803
2.28036
2.27046
2.27902
2.28871
2.26967
2.27238
2.25698
2.25113
2.24057
2.24154
2.24176
2.26539
2.27959
2.25858
2.25446
2.27025
2.27342
2.27623
2.2946
2.30003
2.29467
2.28391
2.29159
2.28461
2.29983
2.31463
2.30901
2.31452
2.30952
2.3141
2.3223
2.31792
2.32941
2.28938
2.28819
2.26383
2.26555
2.26809
2.27799
2.28922
2.29434
2.31944
2.2992
2.2791
2.26221
2.28299
2.27363
2.27951
2.26849
2.25424
2.24218
2.26021
2.26955
2.26858
2.25933
2.28117
2.27714
2.27857
2.27046
2.28002
2.27074
2.29656
2.2756
2.24984
2.24683
2.25349
2.26577
2.26647
2.2813
2.28514
2.28287
2.27647
2.24204
2.21001
2.21187
2.21162
2.22947
2.24844
2.26461
2.2371
2.22435
2.22124
2.21036
2.23544
2.23493
2.22295
2.2421
2.22514
2.21757
2.20472
2.20716
2.19674
2.19766
2.18071
2.16651
2.16459
2.17998
2.20139
2.20585
2.19785
2.1988
2.18828
2.19482
2.17926
2.19946
2.19874
2.21077
2.22509
2.2416
2.22079
2.20119
2.19756
2.22013
2.22053
2.20929
2.21648
2.21886
2.2196
2.23657
2.27084
2.25853
2.2331
2.23345
2.23391
2.22499
2.23259
2.23741
2.22841
2.25132
2.25287
2.26403
2.26424
2.24788
2.25034
2.26394
2.24271
2.24525
2.24657
2.24305
2.26531
2.24103
2.24278
2.24129
2.20568
2.21876
2.23114
2.19612
2.19832
2.15845
2.16003
2.15731
2.16411
2.17453
2.15398
2.13672
2.14575
2.14889
2.16042
2.16355
2.16347
2.16757
2.17418
2.17935
2.17271
2.16509
2.17146
2.16398
2.1611
2.18257
2.15967
2.16485
2.14966
2.15059
2.16829
2.15725
2.15497
2.16529
2.14621
2.1644
2.1578
2.14994
2.1632
2.14907
2.16414
2.13704
2.12963
2.12403
2.10051
2.12538
2.13014
2.13979
2.14409
2.13322
2.12763
2.12415
2.11186
2.10147
2.11844
2.11092
2.10855
2.0893
2.08725
2.08558
2.09856
2.10843
2.10658
2.11632
2.12302
2.11575
2.11
2.12286
2.1086
2.11045
2.12268
2.11776
2.13043
2.12294
2.11378
2.12434
2.12193
2.11985
2.11685
2.11526
2.11524
2.11631
2.11817
2.10828
2.10274
2.11031
2.11301
2.11169
2.10919
2.11502
2.09206
2.09321
2.06804
2.07526
2.09955
2.08912
2.09425
2.10039
2.08461
2.09895
2.10369
2.10501
2.11312
2.12213
2.11416
2.09113
2.10115
2.10691
2.09835
2.12057
2.13245
2.13809
2.12507
2.12151
2.11472
2.11153
2.1183
2.13218
2.12659
2.11848
2.10148
2.10458
2.12228
2.11561
2.10885
2.10041
2.08828
2.08704
2.05808
2.0907
2.07158
2.06807
2.06023
2.06712
2.05816
2.06394
2.07183
2.08292
2.09153
2.06278
2.07689
2.07549
2.0896
2.10471
2.10327
2.10436
2.09228
2.10509
2.08946
2.10027
2.0919
2.09032
2.09373
2.07703
2.08369
2.09951
2.08645
2.07537
2.09344
2.06326
2.08562
2.10848
2.10697
2.08552
2.09229
2.10168
2.11086
2.10677
2.10301
2.13229
2.12874
2.13161
2.13523
2.13369
2.12431
2.11298
2.11401
2.1187
2.11159
2.11302
2.11548
2.11366
2.10708
2.11725
2.11024
2.1042
2.11845
2.11749
2.12003
2.09842
2.10294
2.07805
2.07814
2.10055
2.09539
2.09581
2.0895
2.09349
2.08777
2.09311
2.11682
2.10433
2.11367
2.10508
2.10074
2.09725
2.10741
2.10099
2.11119
2.11065
2.11619
2.09176
2.09088
2.09403
2.08445
2.08885
2.09983
2.09446
2.08826
2.08958
2.07744
2.0791
2.08624
2.07725
2.082
2.10279
2.08925
2.08745
2.08805
2.06762
2.06927
2.05653
2.05788
2.06874
2.07993
2.09415
2.0763
2.07859
2.10433
2.11374
2.09847
2.08522
2.09487
2.10002
2.12348
2.10647
2.11212
2.10644
2.11333
2.09513
2.10322
2.10562
2.09352
2.11278
2.08763
2.10018
2.09433
2.08985
2.09339
2.09953
2.09968
2.10123
2.12537
2.13647
2.13302
2.09697
2.10414
2.08692
2.07275
2.07528
2.08554
2.11366
2.10744
2.10873
2.1062
2.1107
2.11155
2.10542
2.10066
2.09751
2.1053
2.12692
2.11592
2.1019
2.1159
2.11146
2.10703
2.11048
2.11536
2.0896
2.09579
2.10034
2.08329
2.09741
2.09069
2.07797
2.07119
2.05465
2.06766
2.07162
2.06233
2.06314
2.06996
2.04759
2.06937
2.0688
2.05358
2.06092
2.06867
2.051
2.04743
2.05532
2.06373
2.05491
2.08035
2.08554
2.06405
2.07998
2.06921
2.08961
2.09326
2.10758
2.10181
2.09893
2.0959
2.08646
2.08042
2.08193
2.07273
2.07892
2.09602
2.09694
2.0993
2.08672
2.09067
2.09293
2.08952
2.08184
2.09449
2.10991
2.09656
2.09669
2.0926
2.11479
2.08821
2.11259
2.09996
2.09729
2.0997
2.11864
2.10342
2.10256
2.11793
2.14295
2.14249
2.15898
2.18243
2.15948
2.13825
2.1521
2.1525
2.12659
2.13724
2.10187
2.0874
2.0975
2.11045
2.11088
2.1256
2.13077
2.13856
2.13523
2.15632
2.17187
2.15838
2.17086
2.14994
2.14556
2.1333
2.12485
2.15364
2.13526
2.10721
2.1304
2.1448
2.13671
2.15378
2.15156
2.13875
2.14629
2.13104
2.12357
2.13137
2.15571
2.16295
2.16675
2.14724
2.14098
2.13101
2.15113
2.15132
2.16239
2.16936
2.1701
2.17209
2.17502
2.17417
2.14742
2.15045
2.14202
2.15254
2.178
2.16546
2.14188
2.14549
2.13721
2.16029
2.1659
2.15697
2.15437
2.14975
2.1505
2.15428
2.1572
2.1658
2.14757
2.14874
2.13734
2.13906
2.13923
2.1609
2.14218
2.14251
2.16079
2.14877
2.13607
2.12505
2.14564
2.1688
2.16712
2.15795
2.16627
2.16335
2.16505
2.14977
2.14365
2.14489
2.13936
2.13782
2.15957
2.14252
2.13741
2.12885
2.11161
2.11857
2.13832
2.14801
2.17742
2.17256
2.17643
2.15979
2.15556
2.16033
2.1546
2.15072
2.16081
2.13577
2.13694
2.12943
2.14085
2.14239
2.16085
2.15438
2.14416
2.13511
2.13878
2.15485
2.16751
2.17562
2.17731
2.17324
2.1724
2.18307
2.17281
2.15901
2.17182
2.16657
2.1633
2.181
2.18155
2.17944
2.18809
2.20043
2.19459
2.18979
2.19798
2.20546
2.20778
2.21543
2.21561
2.19487
2.18536
2.18327
2.19177
2.1807
2.19634
2.19099
2.17141
2.16595
2.18107
2.1876
2.18663
2.19267
2.19835
2.19805
2.20157
2.20644
2.18952
2.19929
2.19523
2.18822
2.1656
2.17177
2.19702
2.18131
2.18732
2.19402
2.18288
2.17704
2.17453
2.16299
2.17937
2.18478
2.17967
2.16562
2.16739
2.15308
2.16056
2.18236
2.17423
2.14852
2.15801
2.15504
2.16404
2.1566
2.14742
2.12556
2.13647
2.1241
2.12618
2.11862
2.14582
2.1392
2.13778
2.13333
2.12974
2.10735
2.11363
2.11624
2.10294
2.08902
2.0958
2.10057
2.10175
2.07261
2.08265
2.08389
2.06998
2.06743
2.07345
2.07808
2.08524
2.09732
2.0846
2.08838
2.07773
2.08854
2.0576
2.07587
2.06676
2.0665
2.0769
2.05463
2.06573
2.06729
2.06114
2.07332
2.06648
2.07059
2.06616
2.06898
2.05738
2.05726
2.05526
2.07474
2.07527
2.05484
2.07706
2.08483
2.075
2.08202
2.07837
2.06296
2.04264
2.04683
2.05174
2.06915
2.07285
2.07863
2.06857
2.05096
2.04411
2.0496
2.0375
2.0408
2.0465
2.04415
2.06562
2.05285
2.05113
2.05274
2.05332
2.07259
2.06436
2.06137
2.0857
2.07194
2.07297
2.06764
2.0617
2.05065
2.05535
2.05028
2.05808
2.07079
2.08286
2.07273
2.07309
2.0843
2.06531
2.06699
2.05827
2.06129
2.0546
2.06865
2.06854
2.07376
2.08624
2.06057
2.07325
2.07738
2.09638
2.09161
2.06229
2.07694
2.07335
2.10891
2.08521
2.07686
2.0892
2.08541
2.07958
2.07024
2.08009
2.06707
2.06434
2.07486
2.07142
2.08089
2.08284
2.06791
2.06641
2.07474
2.09756
2.07925
2.07563
2.08125
2.06957
2.08271
2.0668
2.09142
2.07627
2.08318
2.09557
2.08093
2.07401
2.10031
2.08378
2.09432
2.08165
2.08883
2.08185
2.08795
2.06335
2.08769
2.09066
2.08545
2.09451
2.09015
2.08405
2.09387
2.10338
2.10347
2.10254
2.09356
2.08048
2.08922
2.10329
2.10488
2.12138
2.09826
2.10815
2.12409
2.12689
2.08452
2.07291
2.09849
2.09427
2.0934
2.10031
2.07821
2.09185
2.09968
2.09999
2.08748
2.09697
2.10069
2.1088
2.09367
2.10083
2.11848
2.10859
2.10945
2.14406
2.14569
2.12297
2.14758
2.16563
2.15403
2.15737
2.17759
2.17654
2.17385
2.15121
2.14423
2.14012
2.15796
2.14947
2.16381
2.17545
2.17528
2.1802
2.17008
2.17437
2.16484
2.18346
2.20844
2.1949
2.18124
2.17879
2.17267
2.17909
2.17865
2.18844
2.17493
2.17664
2.16659
2.17105
2.14292
2.13922
2.11407
2.12753
2.12333
2.12998
2.12563
2.13762
2.1412
2.13693
2.15069
2.15042
2.15156
2.14229
2.12149
2.1325
2.13959
2.13837
2.14071
2.14395
2.13394
2.14096
2.14079
2.14342
2.14177
2.14164
2.14669
2.17855
2.16705
2.17234
2.16542
2.16729
2.17061
2.16229
2.17991
2.17983
2.17876
2.17082
2.19758
2.18984
2.18669
2.19692
2.20415
2.18725
2.175
2.20666
2.21295
2.21095
2.19244
2.19759
2.19242
2.20767
2.21117
2.22027
2.22337
2.2095
2.2011
2.2052
2.20762
2.20151
2.18794
2.17444
2.17909
2.17197
2.17209
2.18558
2.18936
2.18758
2.16721
2.17407
2.19133
2.18439
2.20095
2.21019
2.19463
2.18019
2.18823
2.21506
2.21059
2.22358
2.23244
2.22429
2.23777
2.21677
2.1962
2.19321
2.21333
2.21043
2.2256
2.23937
2.24254
2.24915
2.23833
2.23198
2.24342
2.2216
2.22481
2.24677
2.22901
2.24257
2.22782
2.21159
2.22231
2.23438
2.23829
2.22134
2.22122
2.23
2.238
2.20309
2.21791
2.23084
2.2302
2.23228
2.22084
2.23165
2.24385
2.22375
2.22481
2.22938
2.2159
2.18141
2.20821
2.20762
2.21062
2.20231
2.19997
2.20652
2.22064
2.22121
2.20306
2.21652
2.21896
2.22911
2.22658
2.23584
2.24815
2.24093
2.26945
2.26294
2.25792
2.25922
2.2557
2.27644
2.26169
2.252
2.24088
2.2316
2.2295
2.23479
2.22466
2.24697
2.23655
2.2523
2.23858
2.22978
2.22868
2.2227
2.22652
2.21908
2.22854
2.20397
2.21634
2.2261
2.23911
2.21575
2.23012
2.23171
2.21841
2.20785
2.22017
2.22125
2.21517
2.23304
2.21083
2.21645
2.23043
2.20845
2.21174
2.20827
2.2237
2.22605
2.22735
2.22066
2.23882
2.23933
2.23374
2.2209
2.23464
2.23884
2.23251
2.22791
2.21617
2.22814
2.2238
2.22187
2.22256
2.23241
2.23649
2.22842
2.20819
2.22865
2.22685
2.22523
2.19486
2.18791
2.196
2.19518
2.18419
2.18471
2.17319
2.17452
2.15495
2.15576
2.15235
2.15475
2.15777
2.16209
2.17219
2.1701
2.17908
2.1684
2.16073
2.14544
2.14871
2.14232
2.144
2.14195
2.15098
2.12648
2.14169
2.13705
2.12794
2.14733
2.16706
2.15949
2.17181
2.19184
2.19241
2.16526
2.16955
2.16584
2.17938
2.18218
2.16951
2.18598
2.1926
2.2024
2.20828
2.2042
2.1704
2.17692
2.19938
2.19957
2.17056
2.19238
2.1901
2.21356
2.17105
2.1887
2.19791
2.1896
2.18362
2.19796
2.19594
2.20126
2.19839
2.19535
2.18462
2.18465
2.1877
2.16749
2.16664
2.16122
2.17094
2.18858
2.1733
2.18903
2.18052
2.17975
2.176
2.18788
2.19731
2.18846
2.20156
2.21351
2.18713
2.21375
2.24053
2.24516
2.2419
2.25668
2.25544
2.25066
2.24037
2.24209
2.23965
2.23968
2.23043
2.2547
2.24924
2.24603
2.24566
2.24481
2.26061
2.2571
2.23953
2.23474
2.24809
2.25471
2.25624
2.26153
2.23847
2.24406
2.23437
2.24159
2.23381
2.22355
2.22974
2.24775
2.24987
2.25495
2.26989
2.24487
2.25132
2.24908
2.25727
2.25749
2.24866
2.2401
2.25225
2.23082
2.24884
2.26567
2.25778
2.25795
2.25312
2.25292
2.27365
2.26991
2.28023
2.2714
2.27055
2.26441
2.24836
2.24973
2.24385
2.23225
2.2495
2.23451
2.2342
2.23115
2.23106
2.22388
2.2273
2.24332
2.2473
2.24781
2.25858
2.2248
2.22801
2.22167
2.21516
2.22648
2.20104
2.22674
2.22036
2.22506
2.21643
2.22144
2.2417
2.23288
2.24338
2.23738
2.24453
2.22766
2.24762
2.25209
2.24642
2.22949
2.23527
2.25692
2.2695
2.25762
2.26464
2.25423
2.26564
2.2533
2.26499
2.26498
2.27136
2.28634
2.28233
2.26622
2.24041
2.25302
2.2725
2.27784
2.25687
2.24001
2.24229
2.21675
2.22956
2.22925
2.23802
2.23742
2.23725
2.21908
2.21213
2.21873
2.21041
2.22018
2.22724
2.22214
2.21686
2.22236
2.21391
2.19831
2.19532
2.19577
2.19671
2.19386
2.17841
2.16025
2.15746
2.18104
2.17674
2.16783
2.18248
2.1829
2.14461
2.19424
2.19426
2.21148
2.20292
2.1842
2.18527
2.16641
2.15335
2.18266
2.18542
2.18304
2.18727
2.18755
2.18768
2.18459
2.20109
2.1908
2.19861
2.18635
2.18232
2.1789
2.16891
2.12702
2.13227
2.12093
2.14106
2.1357
2.13705
2.1245
2.13795
2.13337
2.13652
2.14984
2.13872
2.14617
2.14399
2.13594
2.1289
2.12659
2.14202
2.13602
2.1461
2.12905
2.1363
2.15376
2.1445
2.14586
2.15048
2.12398
2.12503
2.13215
2.14639
2.15394
2.14845
2.15487
2.15405
2.15088
2.13908
2.1577
2.1558
2.15303
2.1522
2.15263
2.15511
2.15828
2.1471
2.17421
2.15457
2.16032
2.18857
2.1732
2.16047
2.13476
2.13817
2.15915
2.1605
2.152
2.15936
2.16703
2.1746
2.18468
2.18276
2.16999
2.18259
2.17656
2.16149
2.15108
2.17677
2.20171
2.21039
2.21831
2.21081
2.1846
2.20053
2.2093
2.19807
2.20349
2.2124
2.2217
2.21057
2.20526
2.20259
2.20205
2.19482
2.1989
2.22688
2.21158
2.21506
2.20315
2.19483
2.15206
2.15491
2.17042
2.17164
2.16739
2.16372
2.16608
2.17592
2.16851
2.18207
2.17687
2.17903
2.16371
2.18725
2.1886
2.17104
2.15682
2.17465
2.17356
2.19167
2.18129
2.18998
2.18428
2.17592
2.17621
2.18635
2.19802
2.20148
2.18358
2.17401
2.16775
2.17251
2.20933
2.19719
2.21028
2.20832
2.20385
2.20289
2.1833
2.19002
2.17437
2.17743
2.18275
2.18307
2.17416
2.17069
2.17437
2.15306
2.14771
2.15266
2.16592
2.17226
2.16194
2.16288
2.1428
2.1696
2.17627
2.16065
2.16039
2.15696
2.14802
2.15207
2.15503
2.15154
2.1613
2.15761
2.17516
2.17309
2.17297
2.17302
2.17138
2.17526
2.17268
2.18338
2.18258
2.20775
2.18683
2.18785
2.17206
2.16313
2.18147
2.17142
2.17539
2.16211
2.18115
2.16074
2.16396
2.15186
2.16357
2.15848
2.16636
2.15565
2.14928
2.13065
2.15146
2.17273
2.14282
2.15757
2.18274
2.1829
2.17014
2.16578
2.14989
2.15522
2.13695
2.14609
2.14792
2.15908
2.15344
2.17065
2.1501
2.14858
2.13421
2.15056
2.15056
2.15376
2.14654
2.16123
2.13996
2.15935
2.15859
2.18818
2.20393
2.18148
2.19724
2.17409
2.16145
2.17288
2.15822
2.16036
2.18121
2.19704
2.19175
2.18003
2.2043
2.19485
2.20364
2.20358
2.1843
2.19464
2.18245
2.16351
2.1776
2.17451
2.1842
2.18373
2.20169
2.21228
2.23658
2.23077
2.20855
2.19389
2.19584
2.19094
2.2005
2.18898
2.21424
2.19489
2.20102
2.19302
2.19502
2.19986
2.20827
2.20418
2.21098
2.2072
2.18781
2.1814
2.18179
2.17328
2.1583
2.16948
2.15729
2.14335
2.15185
2.14907
2.16263
2.14586
2.1469
2.17994
2.17806
2.15732
2.15752
2.13944
2.14967
2.16908
2.15636
2.14824
2.15541
2.14796
2.13847
2.14853
2.14818
2.16517
2.16573
2.16639
2.1476
2.14783
2.14285
2.13377
2.13414
2.13486
2.12809
2.13627
2.13671
2.13622
2.13953
2.15726
2.16767
2.15216
2.15736
2.16972
2.15391
2.16027
2.16298
2.14605
2.17565
2.17994
2.19756
2.1871
2.17541
2.16274
2.18194
2.20416
2.20198
2.18936
2.16774
2.1698
2.1697
2.16803
2.18066
2.19543
2.19334
2.19097
2.18925
2.18385
2.19367
2.19228
2.18316
2.18284
2.18664
2.18775
2.20713
2.18579
2.20518
2.17639
2.1605
2.16401
2.18022
2.18851
2.18525
2.16264
2.18555
2.16989
2.17981
2.17465
2.17204
2.16827
2.17248
2.18432
2.14585
2.13884
2.12416
2.13644
2.14945
2.13941
2.12623
2.15191
2.16009
2.15981
2.17951
2.14824
2.14158
2.13845
2.13067
2.16208
2.16632
2.16662
2.15402
2.13813
2.12388
2.12947
2.12093
2.13288
2.13861
2.14645
2.14839
2.15632
2.15665
2.14474
2.15165
2.13788
2.12397
2.1186
2.11147
2.12324
2.11786
2.1
2.10798
2.12936
2.13751
2.11841
2.10892
2.11192
2.11889
2.13477
2.13774
2.12697
2.13215
2.13728
2.15041
2.12367
2.12566
2.13142
2.1156
2.12298
2.09921
2.11907
2.11747
2.11972
2.12431
2.12181
2.12503
2.13372
2.11972
2.13242
2.14642
2.15855
2.1573
2.16328
2.14917
2.16455
2.16559
2.15362
2.18653
2.16669
2.20559
2.2205
2.20047
2.1933
2.19435
2.19686
2.21888
2.21055
2.20267
2.20038
2.20027
2.19996
2.20701
2.19728
2.20174
2.19934
2.19997
2.19973
2.2036
2.19191
2.16919
2.15897
2.1813
2.17709
2.16947
2.17018
2.16623
2.17936
2.15842
2.1621
2.14806
2.12612
2.14679
2.16333
2.16214
2.14248
2.15703
2.14796
2.1522
2.15452
2.1625
2.15901
2.1629
2.15216
2.17987
2.17516
2.18536
2.20171
2.19699
2.17839
2.17524
2.18342
2.18075
2.18554
2.19009
2.17679
2.17325
2.1815
2.15331
2.1613
2.1515
2.12899
2.12355
2.1167
2.11647
2.11469
2.13486
2.13045
2.12345
2.13974
2.14179
2.14932
2.16441
2.17258
2.15991
2.14959
2.15195
2.17452
2.18115
2.18165
2.1709
2.16788
2.17754
2.17147
2.17132
2.1519
2.16791
2.17311
2.1656
2.16471
2.15269
2.18438
2.17817
2.17626
2.1727
2.17938
2.16634
2.14457
2.16223
2.17007
2.17152
2.17589
2.1656
2.15447
2.16237
2.15126
2.16192
2.13216
2.13799
2.13085
2.13539
2.14832
2.13787
2.13173
2.14329
2.15097
2.15
2.124
2.13826
2.12453
2.13495
2.13138
2.14709
2.16328
2.16406
2.17536
2.18851
2.17353
2.17747
2.17771
2.16869
2.19231
2.17951
2.18239
2.18189
2.18181
2.19443
2.19065
2.17667
2.18662
2.17935
2.19688
2.21029
2.20078
2.21177
2.22175
2.21983
2.19863
2.19672
2.19463
2.20583
2.22505
2.23799
2.23252
2.2158
2.20947
2.23555
2.23555
2.27342
2.27593
2.261
2.2544
2.26161
2.27381
2.26121
2.27245
2.2804
2.28931
2.26521
2.2676
2.26949
2.26824
2.25959
2.27165
2.26822
2.26978
2.26445
2.26135
2.26039
2.25543
2.24964
2.25444
2.2591
2.27332
2.28264
2.27835
2.30151
2.27522
2.29745
2.28286
2.2915
2.2784
2.26284
2.25036
2.259
2.22852
2.22694
2.22119
2.22347
2.19646
2.20986
2.2004
2.18908
2.18742
2.1751
2.17146
2.16699
2.16521
2.16901
2.15892
2.16017
2.17046
2.15036
2.14825
2.16357
2.17565
2.15565
2.15371
2.1682
2.18253
2.17255
2.16878
2.19259
2.17371
2.18441
2.20683
2.21468
2.19913
2.19564
2.20616
2.20801
2.20379
2.21671
2.21538
2.2227
2.23693
2.22854
2.2366
2.22976
2.23674
2.22515
2.23648
2.22908
2.20662
2.23761
2.22296
2.20519
2.21642
2.22849
2.25469
2.23608
2.25117
2.25306
2.25548
2.24878
2.26934
2.2579
2.24201
2.22493
2.23967
2.2549
2.25281
2.271
2.25473
2.24754
2.24522
2.23683
2.23513
2.23525
2.22593
2.23164
2.20635
2.2213
2.20868
2.22434
2.22042
2.22142
2.21733
2.21256
2.20827
2.20127
2.21878
2.21395
2.22972
2.21093
2.20367
2.22776
2.24519
2.24818
2.27045
2.27157
2.26982
2.264
2.2603
2.27182
2.25986
2.26155
2.24517
2.25438
2.25495
2.22977
2.2401
2.23804
2.23334
2.25949
2.24087
2.26131
2.26542
2.26892
2.25069
2.2645
2.25944
2.26468
2.25148
2.26584
2.2721
2.26336
2.24271
2.25344
2.25077
2.2527
2.25742
2.25108
2.23018
2.24447
2.24405
2.21858
2.22202
2.22286
2.22451
2.21573
2.21335
2.18659
2.21274
2.20412
2.20698
2.2087
2.22089
2.22868
2.20485
2.2142
2.22197
2.24731
2.24333
2.22161
2.20903
2.21475
2.2168
2.23351
2.20794
2.21246
2.19695
2.21018
2.21304
2.2099
2.19604
2.20448
2.20075
2.18989
2.18023
2.18092
2.16061
2.16419
2.14864
2.14528
2.14284
2.13456
2.15931
2.1476
2.14844
2.13276
2.14442
2.13309
2.14566
2.1312
2.15052
2.15106
2.13839
2.14231
2.14519
2.13194
2.13813
2.12169
2.14199
2.14403
2.16004
2.14919
2.10974
2.12229
2.11661
2.10384
2.11784
2.10075
2.12753
2.12527
2.10968
2.13173
2.11826
2.11459
2.11788
2.11536
2.12438
2.12006
2.12809
2.13012
2.13482
2.1391
2.13189
2.12579
2.13206
2.13396
2.15297
2.13343
2.13357
2.14484
2.13422
2.13696
2.12762
2.12708
2.11275
2.11189
2.12504
2.129
2.1132
2.12045
2.10964
2.10649
2.10603
2.10843
2.11843
2.13993
2.12598
2.14324
2.12287
2.1358
2.12228
2.12573
2.11233
2.10984
2.10073
2.12475
2.10988
2.13324
2.13323
2.13961
2.15348
2.1515
2.15349
2.15317
2.17053
2.17708
2.17551
2.1944
2.20361
2.19283
2.17223
2.16516
2.17205
2.15503
2.16255
2.1632
2.17337
2.1664
2.14729
2.14865
2.15736
2.15444
2.15859
2.16718
2.16537
2.15784
2.1469
2.14949
2.14039
2.14601
2.15295
2.16354
2.16551
2.17263
2.16893
2.14974
2.15345
2.17176
2.15266
2.15662
2.18274
2.18053
2.16398
2.1587
2.15657
2.15661
2.1514
2.14429
2.14929
2.16249
2.14773
2.16219
2.15052
2.17368
2.16439
2.16625
2.17766
2.16801
2.16313
2.15782
2.1799
2.16341
2.17419
2.16158
2.17725
2.1619
2.17172
2.17612
2.19246
2.2081
2.20436
2.20735
2.22637
2.21917
2.23622
2.22694
2.20544
2.21209
2.20998
2.17956
2.19582
2.19521
2.19626
2.19655
2.21015
2.20027
2.20163
2.1775
2.18316
2.19352
2.18112
2.16758
2.2109
2.19873
2.18268
2.18106
2.18787
2.20149
2.20011
2.19005
2.16916
2.17231
2.17347
2.16143
2.15773
2.16151
2.15688
2.14667
2.14476
2.16508
2.15416
2.15763
2.15218
2.15273
2.1458
2.14449
2.13884
2.14588
2.14636
2.16014
2.1764
2.1818
2.17592
2.18646
2.18654
2.19279
2.21457
2.19126
2.17099
2.17995
2.18096
2.17247
2.1822
2.1974
2.18042
2.16652
2.17552
2.18181
2.18253
2.19354
2.19694
2.19286
2.18049
2.18298
2.17202
2.18747
2.17277
2.1852
2.18504
2.18056
2.16123
2.18024
2.18795
2.19025
2.1799
2.16835
2.15146
2.15148
2.14749
2.1646
2.17736
2.17425
2.17891
2.15056
2.16333
2.17265
2.16916
2.19733
2.18934
2.19672
2.19968
2.18691
2.20994
2.19161
2.18018
2.19733
2.19308
2.19468
2.2065
2.1805
2.19528
2.19399
2.17137
2.16164
2.18326
2.1917
2.20255
2.19447
2.19863
2.18571
2.2034
2.18465
2.17346
2.17726
2.17179
2.16078
2.17632
2.17008
2.19908
2.1915
2.20684
2.17378
2.18843
2.15841
2.17387
2.18351
2.18533
2.20415
2.19095
2.1903
2.19343
2.19005
2.18284
2.18836
2.18853
2.18141
2.18429
2.16224
2.17016
2.16758
2.17048
2.17496
2.16361
2.16058
2.1654
2.1755
2.1715
2.18746
2.20262
2.19228
2.15737
2.1962
2.1966
2.18684
2.18387
2.18319
2.1821
2.17548
2.17367
2.18308
2.18201
2.18497
2.17705
2.18113
2.18231
2.18331
2.18242
2.16763
2.18007
2.17514
2.18164
2.18055
2.17191
2.18774
2.16025
2.17325
2.1804
2.19409
2.18619
2.18589
2.18786
2.22129
2.19343
2.1799
2.18594
2.18536
2.19576
2.21109
2.18937
2.20681
2.20934
2.19105
2.18703
2.18547
2.18106
2.19521
2.18519
2.17443
2.17672
2.15899
2.15622
2.15503
2.15238
2.16403
2.1608
2.16383
2.17039
2.17324
2.1776
2.18125
2.18152
2.18725
2.19464
2.19438
2.18986
2.18143
2.19304
2.19833
2.18924
2.17184
2.16233
2.17544
2.17662
2.17315
2.19284
2.18739
2.18233
2.18328
2.18298
2.17637
2.17617
2.15962
2.16783
2.17642
2.15432
2.17015
2.1734
2.17277
2.18089
2.16715
2.15745
2.14788
2.14185
2.15194
2.16722
2.14813
2.15387
2.14534
2.15634
2.12921
2.11986
2.12874
2.13703
2.12436
2.13744
2.12909
2.1114
2.12845
2.12497
2.10589
2.1197
2.13724
2.09831
2.10923
2.11922
2.12856
2.12473
2.11502
2.11293
2.10463
2.1286
2.12596
2.12189
2.13551
2.13774
2.13766
2.13388
2.1196
2.10491
2.11158
2.11013
2.13378
2.14782
2.13274
2.14559
2.14302
2.15006
2.13568
2.14528
2.14695
2.13818
2.13333
2.14421
2.13256
2.15037
2.14463
2.15066
2.16902
2.1532
2.17372
2.17369
2.17723
2.15829
2.17419
2.18217
2.16939
2.16883
2.16228
2.16945
2.17188
2.17923
2.16164
2.15753
2.14664
2.16758
2.15606
2.14986
2.14639
2.12975
2.14462
2.15856
2.16196
2.1522
2.16927
2.17957
2.18927
2.18311
2.19302
2.20402
2.22228
2.21922
2.19915
2.2033
2.20406
2.20984
2.2004
2.19861
2.20025
2.19713
2.20242
2.20397
2.19683
2.19825
2.18271
2.17672
2.1703
2.1746
2.17907
2.17594
2.18713
2.18918
2.19699
2.15963
2.18199
2.1952
2.1812
2.1574
2.17885
2.17415
2.19436
2.21281
2.20872
2.21547
2.22909
2.20325
2.20984
2.21795
2.22863
2.22624
2.22009
2.2156
2.2035
2.18632
2.18876
2.1895
2.18475
2.2
2.20853
2.18683
2.17632
2.16208
2.16838
2.18459
2.17831
2.1916
2.17383
2.19525
2.19898
2.18901
2.19717
2.19028
2.20074
2.18405
2.17512
2.18242
2.18416
2.2022
2.20615
2.22462
2.1992
2.20049
2.19033
2.19393
2.17348
2.17034
2.17027
2.17378
2.18191
2.19855
2.1928
2.193
2.20103
2.20434
2.19846
2.1887
2.18379
2.17768
2.17681
2.17911
2.19794
2.18551
2.18052
2.18229
2.17916
2.1619
2.15231
2.17396
2.16669
2.16722
2.18375
2.17071
2.16478
2.1816
2.15722
2.17759
2.1771
2.18066
2.16166
2.16522
2.16329
2.18416
2.19038
2.18686
2.16972
2.17482
2.16121
2.17291
2.16376
2.16902
2.20287
2.19512
2.18169
2.16783
2.17071
2.15478
2.1626
2.16094
2.15902
2.14323
2.14076
2.15946
2.15278
2.16768
2.17026
2.14544
2.16737
2.1563
2.1699
2.15767
2.13819
2.15607
2.1359
2.12303
2.1219
2.12268
2.13865
2.15008
2.12975
2.15375
2.1274
2.13379
2.11617
2.11348
2.10601
2.10242
2.11517
2.1087
2.10903
2.11091
2.09517
2.09911
2.1001
2.08874
2.09014
2.08556
2.08179
2.0998
2.09008
2.10067
2.09715
2.11717
2.10718
2.11446
2.11203
2.11622
2.09763
2.11517
2.1157
2.12473
2.13622
2.156
2.14495
2.13865
2.12623
2.13685
2.15837
2.16875
2.1627
2.18422
2.15994
2.16891
2.16734
2.15848
2.13074
2.13764
2.14765
2.145
2.13244
2.14889
2.15144
2.13671
2.14174
2.14994
2.15383
2.16904
2.1652
2.1528
2.14228
2.14917
2.14437
2.1277
2.13208
2.13468
2.14706
2.13702
2.12788
2.12816
2.13994
2.14526
2.14604
2.13911
2.12524
2.1248
2.13203
2.1609
2.11914
2.15225
2.15648
2.15515
2.14619
2.13813
2.13622
2.16176
2.15275
2.1543
2.1559
2.13689
2.14756
2.14326
2.1184
2.11393
2.11123
2.09995
2.11722
2.11039
2.11481
2.10425
2.11665
2.09075
2.12324
2.11573
2.11182
2.11113
2.11989
2.11791
2.10891
2.11755
2.11678
2.1129
2.1101
2.09472
2.08373
2.10092
2.08515
2.10274
2.1093
2.0904
2.07722
2.08632
2.08918
2.08954
2.09978
2.08628
2.08987
2.08494
2.09252
2.09022
2.09282
2.10594
2.09921
2.09685
2.09887
2.09096
2.08142
2.07936
2.105
2.08769
2.09842
2.08198
2.07437
2.091
2.10144
2.10158
2.09933
2.08778
2.07532
2.06953
2.08098
2.07869
2.0753
2.10089
2.10646
2.1
2.10031
2.09174
2.08591
2.12157
2.11869
2.11709
2.10102
2.12963
2.13543
2.11357
2.12422
2.11712
2.12518
2.11021
2.0982
2.10604
2.10389
2.11673
2.09419
2.10361
2.10226
2.1151
2.12949
2.12075
2.11994
2.09039
2.08676
2.10293
2.12116
2.1174
2.1235
2.12768
2.12197
2.11947
2.11142
2.12354
2.11335
2.12674
2.12028
2.12801
2.12531
2.14154
2.16866
2.16394
2.16206
2.15045
2.14259
2.13888
2.13787
2.15245
2.14351
2.13339
2.13654
2.14333
2.13286
2.13166
2.13303
2.13626
2.12538
2.13487
2.11601
2.12179
2.10963
2.12992
2.14613
2.13051
2.13
2.09912
2.09488
2.10737
2.10889
2.10401
2.1029
2.10519
2.11843
2.11399
2.10644
2.1011
2.14058
2.14235
2.14971
2.13913
2.13219
2.13574
2.14987
2.16563
2.13269
2.11676
2.10774
2.1273
2.12902
2.13029
2.11296
2.09944
2.08621
2.11282
2.10053
2.12066
2.11591
2.09857
2.08753
2.08377
2.07721
2.05324
2.05112
2.05883
2.058
2.05516
2.07916
2.06596
2.06223
2.05564
2.0483
2.04492
2.04073
2.05064
2.05891
2.04965
2.04926
2.06378
2.07419
2.09524
2.08982
2.0803
2.06413
2.05234
2.04563
2.07112
2.05776
2.04622
2.03327
2.04247
2.05444
2.05063
2.02435
2.05311
2.04295
2.06113
2.0557
2.05698
2.04939
2.04848
2.0562
2.05818
2.0464
2.06021
2.0573
2.07393
2.06922
2.05685
2.06015
2.05942
2.04905
2.0447
2.04586
2.03798
2.02143
2.02513
2.03118
2.03977
2.02666
2.04349
2.04866
2.05169
2.05213
2.06683
2.05077
2.06781
2.05998
2.06726
2.0636
2.06072
2.06579
2.05437
2.06559
2.06624
2.06258
2.05081
2.07566
2.04921
2.05552
2.04704
2.0396
2.051
2.05688
2.06544
2.07451
2.06406
2.0657
2.04544
2.05984
2.05655
2.04862
2.05695
2.03224
2.03683
2.03751
2.04748
2.08022
2.06809
2.0564
2.0583
2.05862
2.04233
2.02477
2.02203
2.00658
1.99822
1.9941
1.99889
2.02561
2.01996
2.02728
2.03054
2.02471
2.00372
2.01024
2.00355
2.01183
2.00355
2.01171
2.0045
2.00529
2.02862
2.02449
2.01262
2.00041
1.97949
2.00759
2.02398
2.0013
2.00379
2.0126
2.01403
2.01442
2.00647
2.00302
2.01619
1.98092
1.9626
1.98079
1.97916
1.96238
1.96317
1.949
1.95354
1.97769
1.9894
2.00034
1.9864
1.97127
1.97123
1.99628
1.99863
2.00415
1.97797
1.98266
1.97942
1.98657
1.97452
1.97639
1.95769
1.9611
1.96638
1.95073
1.96643
1.97322
1.98197
1.98615
1.99032
2.0067
1.99551
2.02833
2.00866
1.99646
1.9872
1.97478
1.99301
2.01462
1.98989
1.96745
1.97469
1.99013
1.9938
1.99271
2.00591
2.01339
2.01869
2.02006
1.99747
1.99801
2.00342
1.99908
1.99006
1.97649
1.99053
1.98242
1.98667
2.00556
1.99784
1.99451
2.01878
2.00617
2.01811
2.01045
2.0069
1.99642
1.99525
1.98558
1.99901
2.00815
1.99642
1.99287
1.99412
1.98538
2.002
1.98599
1.99714
1.99264
2.0028
1.98696
1.98824
2.015
1.99567
1.98589
1.99185
1.98755
1.98717
1.9891
1.99037
1.99949
1.97894
1.98386
2.00143
1.98465
2.00491
1.99892
1.99048
1.99987
1.98521
2.00131
1.98845
2.00446
2.00025
1.98636
2.00008
2.01854
2.01051
2.01541
2.03329
2.03794
2.03885
2.03882
2.04036
2.0564
2.07079
2.05708
2.06063
2.06323
2.06015
2.04409
2.05422
2.05146
2.04903
2.05746
2.05219
2.04691
2.04784
2.04802
2.05947
2.05951
2.04144
2.03352
2.04217
2.05565
2.05997
2.05872
2.04865
2.07874
2.06928
2.06996
2.05963
2.06165
2.0674
2.06481
2.0617
2.08315
2.09143
2.09353
2.10016
2.08211
2.07456
2.07362
2.0771
2.09116
2.08286
2.07799
2.10014
2.09926
2.11881
2.11936
2.1034
2.11524
2.10992
2.11204
2.10695
2.09976
2.10027
2.08724
2.09703
2.08504
2.09578
2.10621
2.10566
2.10977
2.10839
2.12827
2.13042
2.14406
2.12586
2.12396
2.11683
2.12937
2.12867
2.13319
2.13112
2.11857
2.10436
2.10422
2.10898
2.10465
2.09175
2.0987
2.11574
2.12031
2.11637
2.11755
2.10362
2.10787
2.10634
2.11032
2.10143
2.10411
2.11392
2.10272
2.11244
2.0882
2.06831
2.08357
2.1034
2.10266
2.12778
2.11312
2.09033
2.09472
2.10727
2.12355
2.12954
2.12184
2.12431
2.11197
2.12004
2.11749
2.13424
2.15158
2.11085
2.11498
2.12433
2.10163
2.0947
2.1007
2.1322
2.14489
2.125
2.08983
2.09921
2.10053
2.10603
2.11547
2.10248
2.09856
2.11339
2.09798
2.10839
2.10884
2.09771
2.09948
2.10678
2.1186
2.12243
2.11609
2.10125
2.09985
2.11291
2.13683
2.11335
2.12979
2.116
2.13464
2.11397
2.13686
2.12346
2.12588
2.12988
2.1279
2.10465
2.10364
2.11449
2.12856
2.10981
2.10927
2.12045
2.13076
2.14466
2.13457
2.11198
2.11175
2.12386
2.12317
2.11289
2.11011
2.09332
2.07877
2.08282
2.09288
2.08402
2.08435
2.09027
2.08462
2.08896
2.07396
2.08885
2.08897
2.09858
2.10084
2.09628
2.11066
2.10225
2.10871
2.10662
2.10306
2.09042
2.10354
2.10907
2.10112
2.09772
2.10833
2.10394
2.11301
2.09572
2.08363
2.08334
2.06639
2.07968
2.08546
2.0864
2.0814
2.0826
2.08971
2.08868
2.09802
2.11016
2.11492
2.13045
2.12136
2.11487
2.10088
2.11907
2.11763
2.12831
2.11984
2.11527
2.1107
2.07086
2.06978
2.08787
2.07675
2.06407
2.08079
2.07325
2.07252
2.09709
2.08955
2.09398
2.10304
2.10495
2.10164
2.10765
2.11225
2.09435
2.08392
2.06786
2.06729
2.07929
2.06204
2.05335
2.05925
2.04879
2.03309
2.03539
2.04567
2.02786
2.01402
2.02955
2.04643
2.04259
2.053
2.04019
2.04748
2.06079
2.04454
2.04738
2.03229
2.04844
2.05943
2.0703
2.07025
2.0583
2.05565
2.06081
2.05837
2.0599
2.05003
2.08338
2.0614
2.04907
2.03887
2.04276
2.02972
2.04205
2.04953
2.03681
2.03043
2.03433
2.02498
2.00961
2.03079
2.0188
2.01095
2.01231
2.011
2.01197
2.01595
2.00743
2.01261
2.02274
2.02919
2.02279
2.01582
2.01126
2.01315
1.98541
2.0158
1.99435
2.01168
2.02185
2.009
2.02064
2.02364
2.02368
2.03552
2.02944
2.02357
2.01267
2.00787
1.99747
2.01186
2.01353
2.02222
2.02819
2.02718
2.02691
2.01881
2.04734
2.05005
2.06072
2.06708
2.05302
2.05489
2.068
2.07482
2.06546
2.06342
2.05359
2.05732
2.05731
2.05735
2.05424
2.06708
2.06336
2.07312
2.07439
2.06694
2.07518
2.0696
2.05821
2.06196
2.04527
2.05851
2.06085
2.03378
2.04101
2.04886
2.06434
2.05102
2.05078
2.02855
2.037
2.05178
2.06206
2.05815
2.04834
2.04616
2.06389
2.07308
2.07259
2.05768
2.06198
2.04595
2.02879
2.01178
2.0251
2.01921
2.04357
2.04854
2.02816
2.01808
2.01418
2.01833
2.01424
2.02653
2.0041
1.98161
1.9923
1.98973
2.01567
1.99976
1.99507
1.9983
2.01034
2.0221
2.01203
2.02743
2.029
2.03315
2.03991
2.04609
2.01254
2.00072
2.0288
2.03341
2.04055
2.01635
2.01502
2.02401
2.02293
2.01622
2.01419
2.01765
2.02047
2.03543
2.02042
2.01438
2.02459
2.01932
2.00686
2.00082
2.00713
2.01656
1.9995
2.0018
2.03061
2.0084
1.98691
1.99131
1.98615
2.00843
2.0119
2.01742
2.01138
2.00149
2.00585
2.00407
1.99371
1.99995
2.02156
2.02014
2.00671
2.01407
2.0071
2.0084
2.01504
2.01265
2.01357
2.02758
2.0156
2.0106
1.99436
2.01197
2.02365
2.02635
2.03207
2.02832
2.03996
2.02501
2.03083
2.03632
2.04228
2.04018
2.02811
2.01202
2.04275
2.03955
2.03996
2.04872
2.05212
2.04522
2.03572
2.035
2.01966
2.02009
2.03278
2.04271
2.0396
2.0415
2.04587
2.04165
2.04237
2.03712
2.02457
2.05217
2.05107
2.05629
2.05879
2.0687
2.06052
2.0622
2.05546
2.05132
2.05534
2.0633
2.069
2.07288
2.07255
2.07397
2.0674
2.05774
2.03432
2.03854
2.03379
2.03804
2.04733
2.03784
2.02497
2.04357
2.05009
2.02329
2.01523
2.03519
2.02133
2.01476
2.00365
2.01616
2.01542
1.99477
2.00755
2.00132
2.00183
2.00745
2.00691
1.98526
1.99076
1.98494
1.99239
2.00892
2.01389
2.00717
2.01128
2.0137
2.02811
2.02255
2.02855
2.03591
2.0332
2.04417
2.04899
2.02852
2.03617
2.04422
2.02205
2.00309
1.99713
1.98484
1.98123
1.9868
1.97728
1.9943
1.97673
1.99485
1.98924
1.9897
1.9929
1.9768
1.9781
1.98205
1.97162
1.98912
1.99367
2.0026
1.99871
1.99501
1.99979
2.00094
1.98009
1.97225
1.96383
1.95796
1.97556
1.97627
1.96566
1.97285
1.95871
1.96861
1.96913
1.95931
1.99269
1.98554
1.98657
1.9864
2.00289
2.00233
2.01124
2.03212
2.00794
2.02025
2.02163
2.02021
2.02969
2.01881
2.02877
2.02964
2.03514
2.02049
2.01638
2.02267
2.01705
1.99873
2.00666
1.9983
2.00938
1.99189
2.0026
1.99027
2.01001
2.00986
2.01132
2.02778
2.02844
2.01473
2.01642
2.02108
2.02093
1.99603
1.98176
1.97552
1.97061
1.99998
1.98674
2.00249
1.99665
2.01084
1.98466
1.97741
1.97034
1.96305
2.00391
1.9741
1.98055
1.98162
1.97685
1.97026
1.98169
1.96903
1.98956
1.99567
1.97954
1.95995
1.96931
1.95718
1.9922
1.98707
1.95655
1.95162
1.95232
1.95611
1.95172
1.94245
1.93821
1.93135
1.94665
1.94545
1.93935
1.94133
1.94345
1.94787
1.95628
1.95028
1.93504
1.93834
1.92877
1.94133
1.94531
1.94573
1.9511
1.93777
1.93591
1.94963
1.95405
1.95302
1.96132
1.95825
1.97391
1.95347
1.97554
1.97868
1.9598
1.98306
1.97123
1.9955
1.99094
1.98883
1.98824
1.96881
1.9687
1.98056
1.96537
1.95713
1.95369
1.95065
1.95287
1.9607
1.9712
1.94987
1.96915
1.96303
1.96141
1.96147
1.95212
1.9525
1.95092
1.93865
1.92558
1.94699
1.94123
1.93919
1.9315
1.93717
1.91917
1.92358
1.92961
1.93033
1.93386
1.94605
1.93934
1.94292
1.96979
1.9605
1.96041
1.96014
1.97324
1.96018
1.97325
1.97944
1.98615
1.98649
1.99996
1.96644
1.97016
1.96761
1.95269
1.94152
1.94947
1.94646
1.95357
1.9613
1.95752
1.95138
1.96331
1.96351
1.96677
1.9675
1.9552
1.94536
1.94244
1.95763
1.93664
1.94052
1.9435
1.93552
1.9439
1.9377
1.92601
1.91666
1.93164
1.93878
1.93115
1.92883
1.93292
1.93512
1.93348
1.9254
1.91554
1.90948
1.91523
1.91379
1.92428
1.92048
1.90589
1.93355
1.91882
1.92462
1.92994
1.93996
1.9538
1.95202
1.95561
1.94913
1.96178
1.9494
1.94745
1.94225
1.94952
1.93784
1.93751
1.91902
1.91978
1.92029
1.91776
1.89845
1.89971
1.89203
1.90229
1.89964
1.90158
1.91353
1.90995
1.89543
1.90471
1.90948
1.90226
1.89467
1.91321
1.93553
1.91842
1.90542
1.9214
1.91926
1.92035
1.9363
1.92908
1.92835
1.93206
1.92598
1.93902
1.94232
1.93423
1.95175
1.94174
1.95171
1.94709
1.95001
1.94386
1.9411
1.95196
1.9433
1.94967
1.94232
1.93533
1.93118
1.91687
1.92477
1.93566
1.9355
1.94042
1.92582
1.93753
1.93561
1.94685
1.9382
1.95793
1.9564
1.96216
1.97194
1.94771
1.98049
1.96617
1.96372
1.96141
1.96374
1.96534
1.96135
1.95332
1.95595
1.93631
1.95212
1.95588
1.95828
1.94587
1.9334
1.93624
1.94998
1.95406
1.95568
1.95519
1.95545
1.95147
1.94802
1.95635
1.94731
1.94718
1.94656
1.94944
1.95115
1.96896
1.97332
1.9846
1.97251
1.96523
1.96028
1.97183
1.96646
1.97481
1.95726
1.97442
1.96215
1.97334
1.97009
1.98257
1.98343
1.97837
1.97728
1.99304
2.00371
1.99534
1.99337
2.00038
1.9814
1.96879
1.97262
1.96878
1.96967
1.98866
1.9797
1.98058
1.97658
1.97906
1.97359
1.97432
1.98305
1.97841
1.99265
1.98466
1.97924
1.97854
1.98803
1.98994
2.00909
2.008
2.01133
2.01694
2.02644
2.00703
1.9956
1.99517
1.98351
1.97381
1.96665
1.96669
1.96108
1.96048
1.96333
1.94633
1.94498
1.94644
1.95843
1.9695
1.97507
1.99104
1.98244
1.99551
2.00362
2.00007
1.99166
1.9962
1.99723
1.98908
2.0119
1.98585
1.99484
1.99926
2.00213
2.01266
2.01687
2.01498
2.0094
2.00088
2.00297
1.99712
1.98611
1.99398
1.97738
1.99507
1.9823
1.99101
1.98415
1.99277
1.99645
1.99556
1.97072
1.96095
1.96664
1.96152
1.96316
1.97409
1.95401
1.95439
1.94797
1.9589
1.96431
1.97699
1.98315
1.97278
1.99927
1.96957
1.96604
1.9762
1.96966
1.96654
1.97064
1.9874
1.97234
1.9871
1.98079
1.97517
1.98895
1.96893
1.95892
1.96273
1.98475
1.97871
1.97812
1.98408
1.97994
1.97261
1.99165
1.97693
1.95867
1.96248
1.96558
1.96592
1.9682
1.98042
1.97941
1.98435
1.99166
1.97653
1.99611
1.9821
1.98077
1.9763
1.96142
1.96982
1.95478
1.95527
1.95637
1.95996
1.95041
1.96818
1.96249
1.96585
1.96839
1.97626
1.97703
1.97756
1.98836
1.98097
1.99166
1.98669
2.00252
1.98794
1.97767
1.9859
1.98662
1.99687
1.99771
1.98487
1.98619
1.9755
1.99115
1.9935
1.99765
2.02313
2.02479
1.9969
1.98335
1.9799
1.98477
1.96886
1.9596
1.95659
1.95291
1.95217
1.95962
1.95016
1.94678
1.94092
1.94969
1.95917
1.95221
1.96242
1.95093
1.96518
1.97659
1.97956
1.9749
1.98516
1.98309
1.98194
1.96505
1.97618
1.96754
1.97245
1.97446
1.96125
1.96881
1.95989
1.9732
1.97812
1.97914
1.98445
1.98224
1.9823
1.96299
1.96435
1.96399
1.95967
1.95731
1.94545
1.96119
1.97054
1.98033
1.96835
1.9577
1.96729
1.9702
1.9819
1.97908
1.98785
1.98471
1.96435
1.9839
1.96936
1.96016
1.9706
1.97286
1.98659
1.9814
1.97145
1.98657
1.97451
1.97862
1.98546
1.97493
1.96435
1.95563
1.95248
1.9397
1.93332
1.92318
1.93512
1.91091
1.92643
1.91474
1.93581
1.96095
1.96028
1.94123
1.9499
1.94539
1.9395
1.9351
1.95131
1.94288
1.94342
1.96233
1.96131
1.95194
1.94508
1.95342
1.94809
1.94733
1.9537
1.96267
1.94176
1.9497
1.94496
1.9564
1.95124
1.94471
1.95013
1.95175
1.94294
1.94459
1.95192
1.9393
1.96237
1.95924
1.95391
1.96376
1.97024
1.98106
1.98179
1.99968
1.99865
1.99275
1.99164
1.97407
1.97735
1.96286
1.96383
1.96422
1.96254
1.96768
1.97477
1.98267
1.96541
1.98206
1.97733
1.99186
1.99143
2.00915
2.01116
1.9988
1.98199
1.98557
1.97566
1.98691
1.98496
1.97133
1.95239
1.96906
1.9635
1.96347
1.95497
1.93454
1.93912
1.9556
1.95211
1.96174
1.94317
1.93856
1.937
1.936
1.94879
1.94668
1.96427
1.93932
1.94337
1.94438
1.95148
1.95675
1.9641
1.96279
1.96903
1.96854
1.96547
1.96958
1.98059
1.97436
1.99204
1.98785
1.99531
1.98104
1.98259
1.98453
1.98862
1.98431
1.9632
1.94638
1.94488
1.94275
1.94409
1.94278
1.94174
1.94681
1.96481
1.95204
1.95119
1.93474
1.95089
1.957
1.96296
1.95239
1.95435
1.96275
1.94391
1.94242
1.96048
1.97286
1.96017
1.93901
1.93752
1.93999
1.94524
1.95772
1.9358
1.93602
1.92722
1.94211
1.93299
1.93457
1.9479
1.93271
1.93493
1.95063
1.96705
1.97071
1.96984
1.96695
1.97006
1.98064
1.97961
1.97822
1.97687
1.98412
1.98818
1.98497
1.98379
1.98221
1.9731
1.97455
1.95765
1.97321
1.97331
1.97233
1.9778
1.96828
1.96756
1.96719
1.97562
1.96571
1.95857
1.9624
1.97458
1.98477
1.98919
1.97565
1.97851
1.9824
1.97368
1.97438
1.99009
1.98301
1.97575
1.96638
1.9708
1.97921
1.96396
1.95813
1.94568
1.94581
1.95962
1.97314
1.96378
1.96902
1.97348
1.97474
1.97252
1.97709
1.97091
1.98112
1.97778
1.96981
1.98003
1.97621
1.99295
1.99419
1.99082
1.99874
2.00643
2.0179
2.01204
2.00479
1.99493
2.00107
1.99048
1.98906
1.98368
1.97143
1.97853
1.97848
1.97897
1.96609
1.97717
1.9826
1.98805
1.96932
1.96895
1.96029
1.96484
1.96973
1.98486
1.97071
1.97783
1.9964
1.99214
1.98771
1.98946
1.9927
1.98067
1.96873
1.97393
1.99491
1.99513
1.97926
1.99951
1.96509
1.97997
1.98065
2.00186
1.99598
2.00299
1.99153
1.99053
1.98805
1.98496
1.97269
1.97533
1.97283
1.97072
1.98434
1.98581
1.98647
1.96357
1.99373
1.99014
1.99771
1.99882
1.99185
1.9715
1.98554
1.98378
1.9764
1.97755
1.98313
1.98082
1.98196
1.97766
1.9735
1.97712
1.97239
1.97346
1.96119
1.97976
1.97789
1.98513
1.95975
1.97487
1.9722
1.96842
1.96602
1.96952
1.9632
1.97552
1.96729
1.97107
1.97255
1.9639
1.96005
1.96643
1.95082
1.9495
1.94287
1.9407
1.9411
1.94644
1.9466
1.96236
1.94623
1.94496
1.9331
1.9372
1.93203
1.92991
1.91606
1.91469
1.92493
1.92981
1.93043
1.92906
1.93416
1.94735
1.94072
1.93219
1.94506
1.94062
1.93488
1.93291
1.93427
1.95973
1.94564
1.94279
1.96347
1.97491
1.97651
1.96673
1.96853
1.98026
1.95592
1.96393
1.95132
1.93595
1.92702
1.92152
1.93366
1.93772
1.95152
1.95703
1.95787
1.97279
1.96004
1.95169
1.97228
1.94985
1.95021
1.93645
1.93951
1.92828
1.91954
1.92165
1.93001
1.92747
1.93636
1.9369
1.93704
1.9323
1.92556
1.91484
1.90626
1.91076
1.92151
1.92189
1.92373
1.92174
1.92845
1.94423
1.94717
1.94716
1.94192
1.95019
1.94585
1.93077
1.93714
1.93052
1.9168
1.928
1.9309
1.92717
1.90222
1.90546
1.91354
1.90822
1.90544
1.92237
1.92702
1.91997
1.91164
1.90255
1.91213
1.92137
1.90848
1.90066
1.89645
1.89634
1.89755
1.90015
1.91833
1.90207
1.89994
1.90916
1.91341
1.92779
1.92725
1.92231
1.92854
1.91838
1.91244
1.90515
1.91276
1.91085
1.91131
1.90699
1.92181
1.92522
1.92628
1.94662
1.94938
1.94252
1.939
1.92104
1.93778
1.91839
1.9357
1.93561
1.93719
1.93426
1.92571
1.93972
1.93796
1.94991
1.97242
1.9673
1.96568
1.97059
1.95984
1.95801
1.97196
1.96245
1.9636
1.977
1.9753
1.96887
1.97851
1.96334
1.9445
1.96177
1.94664
1.93756
1.93775
1.95533
1.93009
1.92611
1.94887
1.93344
1.93532
1.94013
1.94659
1.93701
1.95335
1.96352
1.9627
1.9725
1.95903
1.95632
1.9651
1.96011
1.97006
1.96073
1.96918
1.95954
1.97346
1.98476
1.97958
1.96318
1.975
1.97282
1.97707
1.97861
1.98402
1.98009
1.98226
1.97662
1.99864
1.98006
1.98205
1.97678
1.96964
1.97181
1.98184
1.97075
1.96368
1.96984
1.96104
1.97207
1.96398
1.96106
1.94105
1.95322
1.96228
1.9503
1.95343
1.95951
1.95482
1.96196
1.95658
1.96299
1.96553
1.95402
1.95732
1.96586
1.977
1.98057
1.98308
1.97818
1.97483
1.97068
1.9863
1.99673
1.99471
2.00317
2.00222
2.0059
1.9875
1.99006
1.98643
1.99167
1.99644
1.9985
1.98846
1.98545
1.98355
1.99558
2.0051
2.00702
1.99896
1.98414
1.99671
1.96235
1.97056
1.98282
1.98939
1.99097
1.98208
1.96632
1.97572
1.98113
1.98092
1.97951
1.98188
1.98486
1.98463
1.98346
1.97866
1.97571
1.98124
1.98809
2.00792
2.00336
1.99518
1.98585
1.98906
1.98565
1.9908
1.98915
1.99148
2.00178
2.00465
1.9928
1.99628
2.00851
1.99113
1.97861
1.95976
1.95792
1.95985
1.95894
1.9488
1.92975
1.93287
1.95184
1.94757
1.94363
1.9488
1.93811
1.94423
1.93613
1.94306
1.94268
1.9498
1.93346
1.95059
1.94242
1.93096
1.9451
1.94179
1.93532
1.92197
1.92428
1.90705
1.91315
1.90725
1.90623
1.91152
1.91531
1.92457
1.92728
1.94163
1.93738
1.93574
1.93443
1.92578
1.92491
1.94162
1.9398
1.94062
1.94809
1.93925
1.93829
1.95613
1.92909
1.9332
1.94697
1.9441
1.94078
1.9385
1.95081
1.93845
1.94008
1.92452
1.92557
1.92402
1.92601
1.9307
1.92279
1.93141
1.93151
1.92782
1.93048
1.91925
1.91975
1.92557
1.93201
1.93099
1.94643
1.95101
1.94004
1.94142
1.93588
1.93928
1.92039
1.92943
1.91939
1.93318
1.94478
1.93433
1.91667
1.93792
1.93428
1.92279
1.92736
1.92385
1.91694
1.92051
1.92299
1.91228
1.92659
1.91114
1.90661
1.91921
1.9336
1.92933
1.93023
1.93256
1.92666
1.94088
1.92205
1.90013
1.90389
1.90458
1.91608
1.91769
1.92179
1.92097
1.92228
1.92122
1.92766
1.94906
1.95587
1.95741
1.94331
1.94571
1.91896
1.92805
1.9224
1.92707
1.92929
1.92964
1.9243
1.92097
1.91147
1.89976
1.91699
1.91226
1.91639
1.91964
1.94505
1.92882
1.93043
1.94946
1.92305
1.94184
1.94973
1.94765
1.93977
1.95546
1.94867
1.94226
1.94276
1.91483
1.93872
1.95304
1.94701
1.95821
1.95268
1.95737
1.97763
1.96588
1.95412
1.96314
1.95836
1.96494
1.96378
1.96629
1.95763
1.95882
1.95173
1.96014
1.97998
1.96726
1.96608
1.9871
1.99226
1.98888
2.00009
2.00824
1.99438
1.99602
1.99282
1.98951
1.98317
1.98117
1.97934
1.97079
1.95108
1.97077
1.9585
1.97534
1.94345
1.96239
1.95188
1.95231
1.96742
1.94143
1.95253
1.97495
1.96102
1.97616
1.96266
1.96854
1.96755
1.95203
1.9424
1.93582
1.95841
1.93479
1.9504
1.94424
1.93231
1.94196
1.93563
1.93775
1.93987
1.95788
1.94298
1.96273
1.978
1.94949
1.94619
1.92664
1.92716
1.93051
1.92186
1.93831
1.92461
1.92266
1.92899
1.95454
1.92641
1.93561
1.93091
1.92247
1.90787
1.89415
1.90665
1.90968
1.90505
1.89156
1.8981
1.88335
1.89374
1.8724
1.87299
1.87275
1.86234
1.87858
1.88446
1.89422
1.88564
1.89893
1.91461
1.90028
1.90483
1.91957
1.91162
1.89951
1.91508
1.91152
1.91154
1.90938
1.89623
1.91606
1.91834
1.90725
1.91115
1.88798
1.89502
1.89176
1.91076
1.90708
1.89345
1.89204
1.9019
1.92162
1.91665
1.91722
1.90599
1.90831
1.89491
1.902
1.9106
1.92206
1.91519
1.92063
1.91351
1.90261
1.89211
1.90473
1.90196
1.89271
1.89292
1.8885
1.88105
1.89141
1.90309
1.90255
1.88904
1.88838
1.89867
1.89864
1.89512
1.8865
1.90385
1.90001
1.87853
1.88801
1.89148
1.91811
1.91933
1.89544
1.89975
1.90009
1.93116
1.92834
1.94625
1.92819
1.94316
1.93785
1.94311
1.94427
1.93049
1.90024
1.90129
1.91975
1.91483
1.93049
1.94819
1.93037
1.92639
1.93332
1.92515
1.90131
1.91991
1.9147
1.91147
1.90476
1.90283
1.92068
1.93086
1.9262
1.92847
1.9233
1.92578
1.93657
1.93656
1.9367
1.92632
1.93075
1.92188
1.93438
1.93208
1.92776
1.9299
1.94394
1.94612
1.95281
1.94947
1.95173
1.95038
1.95131
1.94355
1.93218
1.93373
1.92066
1.91601
1.91058
1.91168
1.90202
1.9032
1.90089
1.90558
1.88704
1.90041
1.90801
1.91241
1.91594
1.91118
1.92735
1.91059
1.92082
1.92779
1.92152
1.91866
1.9241
1.91607
1.91211
1.91089
1.90608
1.9046
1.92398
1.90893
1.91757
1.91703
1.90566
1.90248
1.91521
1.92778
1.93399
1.94012
1.91998
1.91833
1.91238
1.90535
1.90183
1.90132
1.91182
1.9148
1.91962
1.91454
1.92436
1.93851
1.93953
1.91979
1.92794
1.91717
1.91926
1.91711
1.93617
1.94764
1.93114
1.93313
1.93451
1.93614
1.91263
1.91992
1.93307
1.91657
1.90267
1.91368
1.9166
1.90423
1.93421
1.91622
1.9189
1.93307
1.91292
1.91423
1.92458
1.91987
1.91985
1.93183
1.93363
1.91003
1.91922
1.92101
1.92982
1.93776
1.92529
1.92031
1.89862
1.90527
1.91011
1.91229
1.91278
1.91366
1.90445
1.91439
1.90846
1.91331
1.91258
1.90345
1.91664
1.9123
1.92331
1.9375
1.93341
1.92231
1.92687
1.92859
1.91871
1.92733
1.92812
1.91097
1.91682
1.90773
1.9258
1.91366
1.92303
1.91958
1.91437
1.92377
1.94189
1.94349
1.9311
1.91324
1.91429
1.90246
1.91195
1.9076
1.92007
1.91291
1.92059
1.92115
1.93888
1.95133
1.92721
1.93052
1.94444
1.94216
1.94634
1.94815
1.92711
1.9349
1.91083
1.91828
1.8996
1.91036
1.93071
1.91917
1.91963
1.90707
1.91654
1.92704
1.93298
1.91966
1.93017
1.92486
1.92494
1.92742
1.91337
1.91941
1.92376
1.9106
1.90596
1.89934
1.90122
1.9272
1.93963
1.95644
1.92955
1.92182
1.92723
1.92387
1.91816
1.91797
1.9258
1.94426
1.93326
1.9316
1.94961
1.94822
1.93334
1.93579
1.93324
1.93551
1.95575
1.95717
1.94899
1.96389
1.97154
1.98302
1.97136
1.99187
1.98719
1.98083
1.96984
1.95403
1.95996
1.95365
1.9709
1.98079
1.95773
1.97894
1.95422
1.96246
1.97796
1.96222
1.95776
1.95294
1.95337
1.94814
1.9355
1.9419
1.94062
1.9553
1.94786
1.93287
1.95561
1.94337
1.93011
1.92245
1.92467
1.92491
1.92146
1.93931
1.93452
1.92632
1.94585
1.94511
1.96405
1.96718
1.95729
1.96513
1.95661
1.95238
1.95961
1.95054
1.94739
1.92907
1.92449
1.93988
1.93241
1.92627
1.92635
1.94187
1.92276
1.90728
1.93753
1.93358
1.9455
1.93455
1.93786
1.92792
1.9241
1.92744
1.95085
1.93743
1.96854
1.93815
1.94951
1.96607
1.9905
1.99179
1.98592
1.98785
1.99074
1.95786
1.94405
1.93696
1.94019
1.94994
1.9287
1.93611
1.94898
1.94949
1.93982
1.93473
1.93462
1.93286
1.9314
1.93423
1.93656
1.92717
1.9279
1.92654
1.9296
1.92928
1.92752
1.9257
1.91953
1.91808
1.94426
1.94043
1.94521
1.94569
1.94267
1.93859
1.96168
1.95956
1.95957
1.95921
1.95951
1.94306
1.96255
1.93443
1.95313
1.95581
1.96142
1.95247
1.96555
1.93548
1.93661
1.94717
1.93934
1.96871
1.96169
1.96822
1.9576
1.96155
1.9664
1.96279
1.96117
1.95372
1.94962
1.952
1.95389
1.93917
1.93737
1.94782
1.9508
1.96364
1.94155
1.95806
1.95885
1.96313
1.96871
1.99013
1.98945
1.99302
1.99719
2.00261
1.96876
1.99254
1.99698
1.98253
1.99167
1.99038
1.98944
1.97498
1.97808
1.96884
1.9724
1.98017
1.97508
1.96979
1.97742
1.96802
1.9789
1.97886
1.99952
2.01249
1.98708
1.98467
1.984
1.97868
1.98505
1.98662
1.98832
1.98371
1.96922
1.96567
1.95899
1.965
1.98353
1.97145
1.98287
2.00193
2.01148
1.99172
1.99986
1.99263
2.0204
2.00747
1.98813
1.99808
2.00734
1.98716
1.98281
1.98106
1.98997
1.98505
1.98368
2.00123
1.98361
2.00151
1.99826
1.98507
2.00449
1.99541
1.99699
1.98618
2.01319
2.01069
1.99016
1.97272
1.98597
1.99182
1.99015
1.99958
2.0106
2.00277
1.99843
1.99397
2.01161
2.00111
2.0224
2.01118
2.00706
2.02742
2.00825
2.03108
2.02115
2.00961
2.0159
2.02118
2.0105
2.00448
2.02191
2.0292
2.01067
2.01097
2.02144
2.01732
1.98704
1.98575
1.98827
1.98157
1.98974
1.96968
1.98181
1.97867
1.96185
1.96637
1.96906
1.96951
1.93442
1.95003
1.94349
1.96679
1.96208
1.96882
1.97085
1.97708
1.97041
1.99551
2.00082
1.99758
1.99615
1.98288
1.98752
1.99836
2.00026
1.97469
1.96002
1.97527
1.97452
1.99523
1.97791
1.97334
1.98248
1.97071
1.97881
1.97438
1.9916
1.96598
1.98292
1.99003
1.98232
1.9814
1.96633
1.97909
1.97799
1.98364
1.97641
1.97141
1.97072
1.95696
1.96426
1.96239
1.95025
1.97119
1.9686
1.97191
1.96821
1.96731
1.97325
1.98111
1.98637
1.97356
1.97493
1.96753
1.95325
1.95341
1.97663
1.94579
1.93785
1.93762
1.94517
1.95232
1.94686
1.93405
1.94536
1.94183
1.94269
1.9484
1.94424
1.94781
1.93832
1.94197
1.94069
1.95489
1.94359
1.95194
1.95404
1.9391
1.96056
1.95042
1.95724
1.96057
1.9489
1.95232
1.96384
1.9775
1.97522
1.97013
1.9599
1.96214
1.94737
1.96339
1.96941
1.95091
1.9656
1.95586
1.96172
1.96293
1.95959
1.97173
1.96418
1.95133
1.95825
1.9454
1.94787
1.96821
1.96018
1.93809
1.93924
1.95125
1.95409
1.96116
1.96966
1.9399
1.9259
1.93589
1.9318
1.93468
1.9306
1.91238
1.92451
1.92748
1.92161
1.91216
1.91809
1.91591
1.91506
1.93468
1.9132
1.90566
1.92367
1.90558
1.91053
1.91874
1.90288
1.90617
1.90126
1.8907
1.89216
1.88675
1.90413
1.91264
1.91046
1.89395
1.91453
1.90162
1.90785
1.91051
1.92225
1.91141
1.90795
1.90016
1.89807
1.89766
1.90098
1.90672
1.8906
1.9069
1.91406
1.91734
1.90741
1.92188
1.91724
1.91344
1.91225
1.93235
1.94362
1.94365
1.94927
1.93455
1.93999
1.94457
1.93889
1.93517
1.92107
1.92458
1.9301
1.92528
1.92141
1.90781
1.91204
1.91878
1.93762
1.95416
1.94265
1.93684
1.9414
1.93144
1.93814
1.93459
1.93619
1.93952
1.95216
1.93029
1.92418
1.92539
1.92256
1.91594
1.92502
1.91445
1.92554
1.91626
1.921
1.93483
1.95001
1.94398
1.96111
1.9549
1.96047
1.95737
1.95288
1.95785
1.94123
1.93157
1.9367
1.94069
1.95851
1.96877
1.95961
1.95644
1.96612
1.94547
1.94639
1.96332
1.95104
1.96127
1.94829
1.95412
1.95944
1.96925
1.96464
1.96771
1.96026
1.96239
1.95765
1.98533
1.99951
2.00056
1.99482
1.99194
1.98099
1.99884
1.99548
1.97016
1.98267
1.96684
1.95091
1.95329
1.93742
1.92608
1.93189
1.93137
1.92715
1.94632
1.92986
1.93335
1.93579
1.93537
1.92877
1.93869
1.9538
1.97469
1.97619
1.96519
1.96836
1.96456
1.96996
1.96041
1.95671
1.93857
1.95713
1.96135
1.94957
1.95302
1.9555
1.9482
1.94433
1.92355
1.93298
1.92569
1.93978
1.93657
1.93208
1.9249
1.94747
1.94396
1.97687
1.95906
1.9627
1.95004
1.95123
1.94833
1.94614
1.94434
1.95991
1.9767
1.98735
1.97911
1.97661
1.97002
1.97083
1.94099
1.96373
1.95901
1.94747
1.957
1.9445
1.96076
1.96799
1.97505
1.95609
1.95098
1.97005
1.9611
1.97419
1.96491
1.97027
1.98344
1.98378
1.99324
1.97732
1.9843
1.96967
1.97885
1.99141
1.98236
2.00822
2.0055
2.00461
2.00938
1.99021
2.01137
2.00894
1.99524
1.99328
2.0041
1.98974
2.00227
2.00558
1.99965
2.00071
1.9905
1.97482
1.98478
2.00362
1.99931
2.01147
2.00467
2.00562
2.01538
2.02711
2.01092
2.01364
2.02064
2.02953
2.03061
2.02844
2.01099
2.01965
2.02193
2.01543
2.00343
2.01386
2.00969
2.00059
2.03183
2.01173
2.00146
1.99293
2.00735
2.02155
2.02489
2.025
2.01654
1.99585
2.00176
1.99312
1.992
1.97822
2.00517
1.9967
1.98733
1.98591
1.99127
1.99624
2.00546
1.99442
2.01632
2.01761
2.03426
1.99728
2.00069
1.98664
1.98726
1.97147
1.98015
1.98745
1.96902
1.9711
1.98583
1.96544
1.96877
1.96806
1.98942
1.97007
1.97912
1.97739
1.99392
1.97376
1.96478
1.9686
1.97996
1.96383
1.95742
1.94138
1.9506
1.96262
1.95014
1.961
1.95711
1.94696
1.96077
1.9513
1.9419
1.94624
1.95997
1.95654
1.96618
1.94526
1.95316
1.95469
1.95409
1.94028
1.95431
1.95644
1.97016
1.96163
1.97437
1.96785
1.97044
1.95433
1.94898
1.93463
1.93416
1.93132
1.92466
1.94301
1.93648
1.94867
1.92891
1.93149
1.94358
1.93047
1.91105
1.93693
1.9183
1.91158
1.91897
1.9265
1.9079
1.92761
1.93186
1.92442
1.92805
1.92589
1.9457
1.94208
1.94311
1.9455
1.92779
1.93427
1.94548
1.95676
1.96883
1.96643
1.94835
1.96921
1.96554
1.94979
1.96171
1.94514
1.96925
1.9605
1.97717
1.96073
1.96783
1.95599
1.95768
1.95294
1.96264
1.95838
1.9487
1.93241
1.95308
1.96321
1.96954
1.95473
1.95154
1.94299
1.95515
1.95079
1.96186
1.96456
1.93362
1.93551
1.93752
1.94327
1.94905
1.94967
1.95988
1.94835
1.94964
1.96
1.96698
1.95592
1.97278
1.96295
1.97405
1.97632
1.96443
1.96043
1.95629
1.95339
1.95939
1.95786
1.96802
1.95784
1.95472
1.95094
1.9525
1.94474
1.95663
1.96156
1.96816
1.99888
1.97618
1.97551
1.98349
1.98084
1.98789
1.9696
1.97311
1.96012
1.95122
1.96092
1.97132
1.97048
1.96922
1.97121
1.98298
1.97684
1.96424
1.96544
1.9454
1.9641
1.96241
1.96973
1.97058
1.97209
1.98496
1.99311
1.96847
1.98655
1.96338
1.96725
1.97283
1.95494
1.94941
1.97196
1.97057
1.94963
1.96537
1.95992
1.96724
1.93913
1.96042
1.95992
1.96519
1.97464
1.98114
1.96316
1.97097
1.96618
1.98475
1.95428
1.9577
1.9613
1.94605
1.93925
1.93217
1.93945
1.94825
1.95947
1.95412
1.95587
1.95846
1.95177
1.96658
1.96681
1.96183
1.96495
1.94865
1.95521
1.96461
1.95336
1.97475
1.96942
1.96712
1.97704
1.98758
2.00379
1.97687
1.97549
1.98957
1.99026
1.9955
1.97907
1.98822
1.99096
1.98526
1.99815
1.99575
2.00072
1.99565
2.02401
2.02308
2.01545
2.0237
2.01556
2.00732
2.01954
2.01402
2.02609
2.00223
2.01978
2.01029
2.00627
2.01622
1.98046
2.004
1.9798
1.96986
1.96907
1.96557
1.97002
1.98809
1.99025
1.9994
2.00674
1.99389
1.99595
1.97166
1.99272
2.00596
1.98702
1.97822
1.98377
1.97247
1.97435
1.96753
1.97178
1.97057
1.96117
1.95887
1.96158
1.9403
1.9247
1.93349
1.94336
1.92269
1.95382
1.94557
1.9534
1.95588
1.9462
1.94044
1.93474
1.94436
1.94501
1.94194
1.93599
1.9388
1.94264
1.92734
1.93648
1.92379
1.92295
1.91453
1.91753
1.92125
1.91647
1.91436
1.91045
1.90852
1.91145
1.92596
1.93842
1.93585
1.92278
1.91952
1.91317
1.92924
1.94595
1.93483
1.93745
1.93631
1.93552
1.93272
1.91607
1.92113
1.92905
1.91141
1.91543
1.91288
1.91845
1.93424
1.95042
1.93583
1.92345
1.9296
1.9218
1.94306
1.95426
1.95542
1.94395
1.93726
1.93489
1.9303
1.92769
1.92576
1.92752
1.93698
1.93076
1.9226
1.91779
1.90314
1.91755
1.90951
1.91028
1.9122
1.90501
1.91895
1.93324
1.9374
1.93878
1.94482
1.93598
1.91877
1.92585
1.92814
1.93587
1.92131
1.92178
1.937
1.93497
1.93837
1.9398
1.93068
1.92989
1.94397
1.92933
1.93811
1.95369
1.94219
1.93697
1.94083
1.93298
1.93301
1.93829
1.92679
1.93832
1.90912
1.93256
1.93818
1.93882
1.94822
1.93856
1.9456
1.94301
1.95687
1.95229
1.94583
1.95306
1.94332
1.95677
1.94859
1.95847
1.9525
1.94069
1.94029
1.93759
1.94905
1.93869
1.95028
1.94846
1.94546
1.94048
1.94878
1.96189
1.96148
1.94038
1.96443
1.96398
1.97563
1.98621
1.9655
1.97299
1.97234
1.97015
1.97101
1.96266
1.96099
1.97368
1.9766
1.97463
1.95865
1.97276
1.96117
1.97867
1.97828
1.96481
1.9862
1.99773
1.98519
1.97468
1.99019
1.99537
1.98884
2.0031
2.0016
2.00019
1.99528
1.98934
1.97728
1.98217
1.99123
1.99335
1.99083
1.98935
1.9823
1.98993
1.98128
1.99804
2.00408
1.99757
1.98527
1.99329
1.99238
1.99031
1.98432
1.96191
1.95756
1.95935
1.96901
1.96015
1.96093
1.95161
1.96063
1.95668
1.96532
1.97794
1.96639
1.95345
1.97752
1.98499
1.97231
1.95213
1.96029
1.97286
1.95819
1.94912
1.95571
1.95389
1.95888
1.96573
1.95699
1.95288
1.96485
1.96561
1.95459
1.9536
1.95326
1.95839
1.97467
1.9714
1.98154
1.97719
1.97902
1.98299
2.00429
2.00184
1.99126
1.99226
1.99304
1.98444
1.99405
1.99475
1.98502
1.99282
1.99571
1.99402
1.97096
1.97334
1.98198
1.99679
1.99862
1.98054
1.99556
1.99853
1.98385
1.96657
1.97139
1.95618
1.95593
1.93315
1.95384
1.95906
1.97003
1.95458
1.96019
1.97228
1.95327
1.96665
1.95574
1.95461
1.97061
1.96756
1.96327
1.95669
1.95729
1.9632
1.9583
1.94964
1.96701
1.98443
1.99241
1.99991
2.0004
2.00594
1.99274
1.99556
1.98859
2.00379
1.994
1.98892
2.00595
1.98594
1.98261
1.99083
2.0225
2.03118
2.02317
2.0261
2.02543
2.03193
2.03117
2.02996
2.02167
1.99858
1.99425
2.00673
1.99598
1.99477
2.00685
2.00593
1.99529
1.99666
1.99423
2.00149
1.99635
1.9978
1.99218
1.98239
1.99803
1.9998
1.99048
2.00153
1.98885
1.97848
1.99398
1.98315
1.99267
1.98223
1.98288
1.98065
1.98182
1.98983
1.98751
1.99865
1.97675
1.99607
2.01992
2.01778
2.01491
2.00901
2.00318
1.99203
2.00284
1.99218
1.9967
2.00699
1.99615
1.99532
1.99104
1.97728
1.97995
1.96635
1.96964
1.98473
2.0043
2.01609
2.00404
2.00103
2.01405
2.01597
2.01669
2.01316
2.00298
2.01578
2.00922
2.00549
1.99563
1.99565
1.98381
1.98455
2.00758
2.00721
2.00712
2.01818
2.01741
1.99671
2.00025
2.00924
1.9994
1.99038
1.99725
1.98199
1.98462
1.97338
1.95324
1.95935
1.96179
1.96013
1.9781
1.98573
1.98661
1.97753
1.9742
1.98272
2.00311
1.99527
2.01613
2.0068
2.00761
1.99754
1.99124
1.99971
1.99708
2.00724
2.01279
2.01096
1.99989
1.99723
2.01403
2.01527
2.01045
1.99787
2.0067
2.01556
2.01027
1.9926
2.00892
2.00157
2.00169
2.00796
1.99728
2.02373
2.0241
2.04791
2.0354
2.04887
2.01672
2.0344
2.03908
2.03568
2.01923
2.00526
1.99533
1.99114
2.01126
1.99406
1.99147
1.99873
2.00048
1.99642
1.98827
1.99872
2.02446
2.02461
1.99498
1.99305
2.00005
1.99972
1.99401
1.99543
1.98788
1.9962
2.00832
1.99718
1.99002
1.9923
1.98465
1.99308
1.97875
1.9794
2.00456
2.00458
1.98896
1.99128
1.99387
1.96865
1.97342
1.97242
1.96849
1.96813
1.97014
1.95595
1.96386
1.94666
1.94475
1.92937
1.92921
1.9588
1.94243
1.9519
1.96442
1.95558
1.96732
1.96506
1.97914
1.95261
1.9462
1.94164
1.92345
1.92697
1.94684
1.95128
1.94638
1.95008
1.95691
1.95605
1.95354
1.95186
1.94442
1.93299
1.94893
1.93334
1.95083
1.96553
1.96184
1.94117
1.949
1.94309
1.95765
1.94014
1.9445
1.9533
1.94117
1.93807
1.9498
1.95738
1.96648
1.95833
1.95679
1.97324
1.96682
1.97958
1.9916
1.98284
1.99276
1.99532
1.99056
1.99964
1.9828
1.97982
1.96867
1.97233
1.96887
1.97076
1.97457
1.97728
1.99404
1.99924
1.98671
1.97465
1.96554
1.97716
1.98379
1.96532
1.97821
2.0059
1.99507
1.99154
2.0033
1.98647
1.99796
1.99512
1.99313
2.01203
2.01857
2.01889
2.00842
2.00821
2.00922
2.01861
2.02038
2.03491
2.01832
2.01931
2.00788
1.9991
2.00745
2.00267
2.00223
2.0018
1.99231
1.9856
2.00618
1.9854
2.00258
1.99111
1.99274
1.98725
1.98742
1.97189
1.97142
1.98154
1.99407
1.99935
2.00097
1.9947
1.9987
2.00588
1.9991
2.00459
2.0183
2.01925
2.02228
2.02508
2.02072
2.03147
2.02519
2.01854
2.05438
2.04893
2.04974
2.0586
2.02836
2.04389
2.04204
2.03891
2.02356
2.03026
2.04003
2.01671
2.0238
2.01664
2.02817
2.01399
2.02166
2.03307
2.02544
2.00907
2.02405
2.01538
2.02936
2.02329
2.03449
2.03346
2.03264
2.02473
2.03376
2.02858
2.0308
2.01259
2.0332
2.02961
2.05931
2.04485
2.03587
2.02728
2.02357
2.01833
2.01866
2.0404
2.01967
2.03024
2.02765
2.00586
2.0156
2.00052
2.01472
2.02386
2.01149
2.03252
2.02026
2.02099
2.02918
2.03673
2.02439
2.0318
2.02874
2.03019
2.01141
2.0143
1.9804
1.9889
1.99177
1.9918
1.99517
1.97411
1.97701
1.9794
1.9749
1.97964
1.98249
1.96606
1.9714
1.9973
2.00474
2.01532
2.02122
2.00202
1.98833
2.0087
1.99217
1.99219
1.99696
2.00888
2.01414
2.01433
2.0215
2.0072
2.01227
2.01327
2.00652
2.00706
1.98772
1.99131
1.99783
2.00903
1.98898
1.98859
1.9863
1.99298
1.99534
2.01454
2.00081
1.9949
1.99579
1.98504
1.99698
2.00928
1.99567
1.99757
1.99483
1.99424
1.99635
1.99702
1.98344
2.00332
2.01831
2.04017
2.00325
2.0104
1.99975
1.99745
1.99881
2.02215
2.00619
2.01926
2.02452
2.01158
2.01599
1.98837
1.98913
2.00757
2.01949
2.01341
2.01367
2.01821
1.9923
2.01598
1.99046
2.01212
1.99467
1.99869
2.00924
2.0045
1.98293
1.98116
1.9673
1.96837
1.9662
1.95925
1.95958
1.94532
1.93152
1.95143
1.94762
1.94978
1.93886
1.94647
1.94773
1.93792
1.96088
1.93939
1.93697
1.91984
1.91589
1.9176
1.92116
1.90194
1.91589
1.92937
1.93134
1.94021
1.93792
1.93461
1.96175
1.97297
1.94496
1.94061
1.95338
1.95025
1.95628
1.95007
1.96296
1.95545
1.95548
1.97123
1.96183
1.95641
1.96496
1.94019
1.95474
1.94582
1.93944
1.93189
1.94105
1.93527
1.94368
1.94245
1.9372
1.93868
1.92171
1.92107
1.9257
1.92078
1.92554
1.91591
1.90325
1.92178
1.90405
1.90834
1.91619
1.91374
1.9212
1.91978
1.9343
1.92519
1.91622
1.89892
1.89987
1.91394
1.91524
1.92502
1.91363
1.90611
1.89026
1.89264
1.9048
1.91051
1.90783
1.91394
1.91442
1.91729
1.91296
1.92981
1.91967
1.93077
1.92146
1.92271
1.91721
1.90962
1.90245
1.89624
1.90397
1.91932
1.89513
1.88657
1.90636
1.90431
1.90674
1.89201
1.89183
1.88602
1.89979
1.90361
1.87939
1.89115
1.89618
1.8948
1.88231
1.86962
1.88641
1.86336
1.87657
1.85972
1.85095
1.86967
1.8757
1.87333
1.87211
1.88621
1.88368
1.88334
1.89668
1.90014
1.89294
1.91128
1.91188
1.90626
1.89865
1.89534
1.89696
1.88353
1.89063
1.88659
1.90012
1.88864
1.87961
1.89079
1.88404
1.91609
1.90282
1.91443
1.92657
1.9123
1.91226
1.93158
1.91745
1.92198
1.9276
1.93269
1.92173
1.95061
1.93056
1.93021
1.92229
1.90013
1.91225
1.89953
1.88871
1.89258
1.87647
1.87648
1.87487
1.87055
1.86653
1.86062
1.87066
1.8731
1.87146
1.85694
1.86052
1.86965
1.86627
1.86336
1.87347
1.86957
1.859
1.88345
1.88074
1.87151
1.87379
1.86318
1.87544
1.88325
1.89547
1.88181
1.87034
1.88613
1.86201
1.86232
1.86008
1.85834
1.86328
1.85075
1.86054
1.84203
1.85921
1.84412
1.85585
1.85773
1.8552
1.85967
1.87427
1.87137
1.85145
1.87177
1.88761
1.8675
1.86847
1.88042
1.87438
1.86262
1.86012
1.8612
1.86058
1.88041
1.89235
1.87691
1.87958
1.88794
1.89543
1.8874
1.88823
1.88596
1.89773
1.87311
1.89066
1.90932
1.90315
1.89446
1.89262
1.89285
1.87736
1.89733
1.90692
1.92034
1.89021
1.89895
1.89409
1.89421
1.90085
1.89775
1.93159
1.91364
1.90799
1.90845
1.91084
1.90811
1.90677
1.90529
1.90439
1.91904
1.90941
1.92283
1.91128
1.91738
1.93604
1.92078
1.931
1.92592
1.92095
1.90167
1.90673
1.91694
1.8962
1.9077
1.90088
1.91665
1.91315
1.90055
1.89022
1.91049
1.89166
1.90868
1.90867
1.92817
1.93152
1.93402
1.94315
1.94118
1.93059
1.91928
1.92418
1.91276
1.90266
1.92126
1.91924
1.91543
1.92017
1.93668
1.93726
1.93155
1.92338
1.9122
1.89174
1.8997
1.89439
1.8955
1.91561
1.90342
1.91425
1.94751
1.95774
1.95452
1.9603
1.96284
1.96213
1.95849
1.94597
1.95588
1.95771
1.94312
1.94234
1.94148
1.93821
1.94402
1.94159
1.94482
1.93075
1.94239
1.96098
1.96775
1.98113
1.95854
1.94717
1.95162
1.94974
1.95126
1.94213
1.93132
1.93521
1.92633
1.91575
1.91362
1.91028
1.90876
1.89466
1.91122
1.91133
1.89812
1.88714
1.90462
1.90562
1.88625
1.8918
1.89147
1.89597
1.88742
1.88699
1.87825
1.88267
1.89233
1.8975
1.90037
1.89108
1.87504
1.88137
1.87107
1.89167
1.89213
1.89446
1.87208
1.87989
1.88755
1.90879
1.90075
1.90319
1.89738
1.89686
1.87779
1.89063
1.87836
1.883
1.88181
1.88644
1.90247
1.89348
1.89274
1.90707
1.90636
1.90439
1.91688
1.89752
1.89464
1.90512
1.90581
1.89367
1.87042
1.87317
1.87142
1.87602
1.89279
1.88041
1.88135
1.87422
1.873
1.86233
1.87444
1.87543
1.86729
1.88025
1.88909
1.88256
1.8864
1.89178
1.87848
1.88832
1.8802
1.8925
1.87863
1.88485
1.89796
1.89708
1.90081
1.92359
1.91971
1.92277
1.91908
1.89577
1.90196
1.90152
1.88758
1.91807
1.91594
1.91584
1.92627
1.91624
1.91656
1.9192
1.92765
1.91455
1.90379
1.90986
1.89551
1.90272
1.91009
1.91454
1.9028
1.89194
1.91183
1.91712
1.88663
1.89692
1.90588
1.87935
1.89424
1.90075
1.88963
1.89038
1.90722
1.90637
1.90994
1.90868
1.91602
1.90357
1.90241
1.92797
1.92389
1.92426
1.91875
1.94156
1.93089
1.92642
1.93514
1.91195
1.92018
1.91946
1.91958
1.93663
1.91591
1.92007
1.92207
1.92896
1.92443
1.92758
1.93413
1.93368
1.92707
1.94142
1.92189
1.92312
1.91988
1.93461
1.94185
1.93711
1.92147
1.92745
1.9374
1.93586
1.92925
1.93818
1.93947
1.93469
1.93184
1.94174
1.95082
1.96179
1.95273
1.94857
1.9533
1.96275
1.96069
1.96114
1.97091
1.96503
1.96288
1.9761
1.96312
1.958
1.96044
1.9689
1.97748
1.98364
1.99438
2.00095
1.99035
1.9895
1.99034
1.97394
1.98019
1.96929
1.98077
1.96728
1.97628
1.98619
1.96661
1.97859
1.9681
1.95503
1.97032
1.95504
1.9792
1.9975
1.99909
1.98886
2.01777
2.01354
2.01816
2.03687
2.0448
2.0133
2.00216
1.99781
2.0115
1.98951
2.00226
2.00135
2.00487
2.01582
1.99734
1.99842
1.99491
2.00489
1.9902
2.00765
2.01413
2.01206
2.00257
1.99481
1.98671
1.9814
1.99133
1.98311
1.98694
1.9912
1.98181
1.99255
1.98926
1.98295
1.95555
1.94391
1.92935
1.93678
1.94442
1.9491
1.95736
1.94042
1.96483
1.95505
1.95238
1.94838
1.97004
1.9588
1.97359
1.98074
1.97447
1.97041
1.93878
1.95015
1.95575
1.9459
1.95398
1.94418
1.96288
1.95588
1.94088
1.94225
1.9539
1.96312
1.94978
1.94482
1.97102
1.95771
1.96093
1.96572
1.96844
1.94767
1.94802
1.94083
1.93989
1.94877
1.94088
1.94501
1.95943
1.95684
1.95773
1.96536
1.95496
1.94493
1.95186
1.95465
1.94611
1.9581
1.95601
1.97347
1.96805
1.96908
1.96457
1.9695
1.95013
1.94978
1.95587
1.95645
1.95546
1.96844
1.94092
1.94169
1.96022
1.95118
1.9712
1.94721
1.95152
1.9664
1.96681
1.9479
1.94409
1.95273
1.94711
1.93376
1.9312
1.93623
1.94415
1.93941
1.93983
1.94081
1.92742
1.92679
1.92415
1.92232
1.91243
1.9107
1.91877
1.90604
1.91759
1.92301
1.93051
1.92096
1.9075
1.91761
1.91304
1.93332
1.93489
1.94129
1.94325
1.94126
1.94366
1.92855
1.92263
1.91312
1.91497
1.92832
1.92389
1.92402
1.94169
1.91532
1.90755
1.92099
1.90893
1.9227
1.90253
1.90239
1.8872
1.89552
1.91772
1.91419
1.92762
1.91885
1.93206
1.91032
1.94362
1.93784
1.92932
1.92208
1.94367
1.95038
1.93691
1.95117
1.93314
1.96057
1.93916
1.94168
1.94794
1.94379
1.95592
1.96651
1.95586
1.95469
1.96185
1.98123
1.96917
1.96752
1.96602
1.97001
1.95886
1.94081
1.96322
1.95818
1.93524
1.93923
1.95109
1.93716
1.95238
1.93504
1.91508
1.92479
1.94506
1.94711
1.93553
1.92845
1.92153
1.92223
1.92094
1.93227
1.92332
1.92597
1.92153
1.92856
1.92186
1.91925
1.89866
1.90052
1.90415
1.90632
1.91326
1.92452
1.93274
1.93543
1.92721
1.92493
1.93278
1.91737
1.91695
1.91172
1.9099
1.91454
1.90659
1.90621
1.90731
1.88488
1.91257
1.9086
1.91193
1.91935
1.91966
1.91649
1.89353
1.91922
1.92646
1.93865
1.93425
1.92168
1.92947
1.92421
1.91676
1.95202
1.95477
1.94561
1.95275
1.9465
1.95091
1.95461
1.93064
1.94033
1.94392
1.93553
1.94397
1.96261
1.96064
1.95544
1.95206
1.9528
1.94675
1.9578
1.9394
1.94637
1.95631
1.96422
1.93598
1.95369
1.94446
1.94809
1.94682
1.93639
1.93944
1.95101
1.95833
1.95593
1.95093
1.95338
1.95278
1.94998
1.97132
1.97617
1.96594
1.97187
1.96276
1.97571
1.97081
1.97111
1.97022
1.97184
1.96531
1.96636
1.96295
1.94795
1.93847
1.93875
1.93326
1.94182
1.92608
1.92001
1.93024
1.91762
1.9386
1.9311
1.94366
1.91962
1.91414
1.90786
1.88536
1.89844
1.90271
1.92882
1.92924
1.93665
1.93124
1.94377
1.92018
1.92309
1.92486
1.91699
1.90907
1.93078
1.91733
1.91671
1.92077
1.93081
1.91397
1.92628
1.92814
1.93147
1.92158
1.94605
1.94295
1.93759
1.92846
1.93569
1.94159
1.93457
1.93621
1.9287
1.94451
1.93612
1.91451
1.93197
1.92457
1.93515
1.92639
1.93646
1.92572
1.91544
1.90482
1.92341
1.94388
1.93178
1.91899
1.90567
1.90837
1.91418
1.92142
1.9157
1.93621
1.93011
1.91933
1.90479
1.92056
1.92068
1.91654
1.93198
1.92778
1.92798
1.94042
1.93533
1.95333
1.95417
1.95686
1.95474
1.95721
1.9408
1.93728
1.93492
1.95675
1.95352
1.94899
1.94804
1.9357
1.91941
1.9194
1.91066
1.90226
1.90731
1.89918
1.88388
1.89431
1.90227
1.91607
1.89701
1.89677
1.90163
1.89407
1.90557
1.91496
1.90977
1.91493
1.90358
1.91096
1.92883
1.93565
1.92701
1.93183
1.94101
1.93354
1.93016
1.93726
1.95468
1.95156
1.92754
1.92951
1.92085
1.92736
1.9414
1.95108
1.94461
1.94448
1.94623
1.93383
1.94662
1.91011
1.91819
1.91129
1.92943
1.90455
1.91602
1.92098
1.92126
1.92985
1.9114
1.89694
1.90829
1.90851
1.91937
1.9211
1.91688
1.91745
1.91684
1.92013
1.91235
1.91813
1.92433
1.91614
1.91986
1.91701
1.92958
1.92287
1.93014
1.93049
1.91743
1.90823
1.90978
1.91537
1.91557
1.9121
1.91708
1.93565
1.92545
1.93022
1.92947
1.93036
1.9331
1.92162
1.96287
1.94567
1.94568
1.95758
1.9188
1.92391
1.93881
1.91952
1.91815
1.88909
1.88491
1.89908
1.8931
1.90683
1.88402
1.90179
1.90657
1.91707
1.91885
1.9137
1.91928
1.92807
1.91046
1.91256
1.90441
1.90995
1.90939
1.9157
1.91886
1.91562
1.90899
1.9121
1.9068
1.9219
1.9139
1.89417
1.89447
1.91002
1.92772
1.92179
1.9367
1.93785
1.92459
1.93316
1.93889
1.91205
1.91942
1.91899
1.91193
1.9114
1.91748
1.92472
1.9245
1.9231
1.93895
1.94013
1.92526
1.94626
1.9308
1.93532
1.94033
1.931
1.92811
1.94116
1.93454
1.91895
1.91481
1.92204
1.94028
1.93127
1.92513
1.92694
1.91274
1.92999
1.92021
1.89566
1.92042
1.92637
1.9291
1.93227
1.92704
1.92674
1.92116
1.92741
1.92899
1.90868
1.91182
1.92218
1.91528
1.91701
1.93438
1.92814
1.92271
1.91805
1.92259
1.9226
1.90775
1.90175
1.91738
1.94367
1.94782
1.95635
1.96409
1.96948
1.94821
1.93284
1.9473
1.93876
1.96556
1.95712
1.95891
1.92957
1.93804
1.95307
1.95121
1.94953
1.95631
1.98212
1.95742
1.97077
1.9772
1.97229
1.96896
1.95767
1.96
1.9487
1.95394
1.96657
1.96952
1.97938
1.95577
1.95846
1.95158
1.94251
1.95842
1.96494
1.96531
1.97318
1.96638
1.97422
1.98237
1.97852
1.99463
1.98703
1.97672
1.97655
1.97138
1.9617
1.97499
1.97742
1.98005
1.98806
1.99592
1.98484
1.99019
1.99836
1.99581
1.98133
1.9973
1.97168
1.98284
1.97529
1.98495
1.98671
1.97535
1.98101
1.98478
1.99061
2.0088
2.01904
1.99693
1.98537
1.98705
1.97656
1.99167
2.00122
2.02189
2.01221
1.99429
2.00423
2.02381
2.0203
2.00201
2.01525
2.01142
2.00753
2.00635
1.99595
2.01589
2.02624
2.0294
2.04342
2.02536
2.02174
2.01735
2.014
2.00497
1.98968
1.99404
1.98381
1.98437
1.99366
1.98169
1.98628
1.96708
1.99408
1.98217
1.96933
1.96155
1.96288
1.98423
1.97719
1.97862
1.99751
1.99206
1.9957
1.98505
1.99281
1.95817
1.96407
1.9553
1.9893
1.98347
1.98784
1.98946
1.98333
1.97241
1.98755
1.99505
1.99153
1.98638
1.97929
1.96496
1.96972
1.97831
1.97127
1.98751
1.96964
1.9703
1.97272
1.98682
1.96987
1.95745
1.97442
1.96343
1.9598
1.97437
1.98158
1.95699
1.96146
1.94858
1.95947
1.97813
1.99282
1.99053
1.9955
1.99956
1.99994
2.00865
2.01006
1.98743
2.00581
2.01792
2.01135
2.01935
2.00161
2.00974
2.0262
2.01262
2.00084
2.00533
1.99811
2.00885
2.00875
2.00677
1.99162
2.00913
2.01952
2.01425
1.98885
1.98566
1.9813
1.98231
1.99913
2.01639
2.00952
2.01703
1.99637
2.00314
2.00551
2.01815
2.02431
2.02308
2.01844
2.00647
1.99068
1.99571
2.00327
2.01082
2.01015
2.01497
2.01931
2.00825
2.01348
2.02156
2.03177
2.01739
2.01357
2.01196
2.01419
2.02486
2.03163
2.05808
2.05291
2.05011
2.0411
2.05104
2.06612
2.06777
2.04566
2.03581
2.05058
2.02371
2.04144
2.03624
2.03036
2.02193
2.03588
2.04242
2.04334
2.04506
2.06355
2.06439
2.03596
2.06051
2.04695
2.03731
2.04741
2.03301
2.03758
2.03354
2.03873
2.02448
2.01554
2.00811
2.01551
2.01037
2.04261
2.03788
2.02371
2.03551
2.04164
2.03884
2.01982
2.04418
2.0436
2.0382
2.03467
2.04689
2.04865
2.05368
2.04295
2.04722
2.05104
2.05583
2.06195
2.07355
2.04667
2.03697
2.04249
2.0666
2.06462
2.06327
2.06414
2.06409
2.06099
2.06659
2.05633
2.06523
2.07119
2.0818
2.06308
2.04137
2.04325
2.05374
2.04948
2.0496
2.07142
2.05171
2.05865
2.04631
2.04477
2.05021
2.04597
2.03172
2.00922
2.01233
2.02134
2.01621
1.99963
1.99713
2.00591
2.01608
2.01091
2.02668
2.03265
2.01918
2.02617
2.01718
2.00265
2.01285
2.01741
2.01827
2.0169
2.01813
2.01792
2.00783
2.01131
2.02644
2.00902
1.99721
2.00134
2.01207
2.0256
2.01627
2.03312
2.02663
2.0379
2.03725
2.02042
2.01113
2.03298
2.04102
2.03232
2.02922
2.02945
2.02609
2.01529
2.00494
2.02168
2.01482
2.01609
2.00914
2.02318
2.01729
2.0205
2.01305
2.01649
2.02433
2.01846
2.01314
2.01529
2.00865
2.00828
1.99077
2.00972
2.01327
2.00037
1.98473
1.95884
1.97988
1.97155
1.99369
1.98746
1.97838
1.98273
2.00126
1.98288
2.0112
2.01517
2.00043
2.00039
1.99145
1.99188
2.00392
2.00946
2.00196
1.98716
2.01071
2.00484
2.01666
2.01716
2.01573
2.02983
2.01651
2.02358
2.01916
2.01435
2.01436
2.01727
1.99984
1.99619
1.99202
1.99406
2.00076
2.00935
2.00799
2.00788
2.02092
2.03443
2.02593
2.02563
2.01861
2.02321
2.00261
1.98864
1.99187
2.00448
1.98951
1.98202
2.00712
1.99705
2.01231
2.02478
2.02113
2.01968
2.01704
2.00704
2.00298
2.00713
2.00728
2.01255
2.02007
2.01929
2.01518
2.01705
2.01054
2.02366
2.01973
2.01823
2.03118
2.03353
2.04014
2.0492
2.04267
2.02242
2.02741
2.02163
2.03559
2.02397
2.03983
2.02747
2.04027
2.03263
2.03473
2.02182
2.0123
2.01598
1.99742
2.00754
2.0045
2.00821
2.01162
2.009
2.01856
2.00956
2.00897
2.02974
2.03532
2.03757
2.04118
2.05296
2.04074
2.04666
2.02521
2.04715
2.04955
2.03045
2.02461
2.03704
2.02812
2.00656
1.99885
2.01525
2.02718
2.02804
2.02487
2.01288
2.01175
1.99063
1.99373
1.97268
1.96746
1.9747
1.96926
1.97257
1.97753
1.95418
1.96663
1.95871
1.95997
1.96881
1.96771
1.96841
1.97812
1.98263
1.96757
1.97529
1.97508
1.98266
1.97682
1.96152
1.96628
1.96156
1.97404
1.97028
1.96956
1.9771
1.97205
1.9825
1.98826
1.98478
1.97522
1.99187
1.98314
1.98622
1.97729
1.97616
1.98795
1.98724
1.98476
1.98547
1.9962
1.99278
1.99006
1.99802
1.99763
1.99239
1.98324
2.01337
2.02098
2.016
2.02437
2.02309
2.01816
2.01763
2.0267
2.01729
2.01461
2.03418
2.01917
2.0562
2.03963
2.03072
2.02111
2.03228
2.05401
2.04585
2.04179
2.05244
2.05068
2.04238
2.04735
2.04971
2.03945
2.06228
2.06662
2.07295
2.08988
2.07729
2.08296
2.05634
2.06761
2.09062
2.10972
2.0994
2.09676
2.08642
2.10511
2.07681
2.07428
2.06878
2.04528
2.06278
2.04862
2.04105
2.05302
2.04892
2.04777
2.06465
2.05605
2.07588
2.09055
2.07648
2.09613
2.10087
2.09072
2.08171
2.08504
2.08488
2.07732
2.07518
2.08805
2.08909
2.08662
2.08786
2.0658
2.08181
2.08527
2.09074
2.09425
2.08796
2.07903
2.06299
2.0747
2.1073
2.1039
2.08638
2.08523
2.10689
2.0917
2.08673
2.10447
2.08483
2.07542
2.08269
2.0898
2.08228
2.07708
2.08159
2.08379
2.10175
2.09128
2.10359
2.10807
2.09599
2.10556
2.10471
2.12094
2.11675
2.12207
2.10581
2.07915
2.10268
2.12112
2.12219
2.11484
2.12467
2.11461
2.11072
2.111
2.10481
2.11731
2.11914
2.10341
2.09491
2.12891
2.1325
2.1195
2.13313
2.14358
2.13184
2.13075
2.12807
2.13659
2.12144
2.10347
2.10862
2.11796
2.10719
2.09608
2.09114
2.09098
2.09258
2.10637
2.11374
2.11237
2.11385
2.10926
2.12252
2.12768
2.12667
2.1203
2.11499
2.15075
2.12709
2.12892
2.12639
2.12268
2.10217
2.10312
2.08913
2.1066
2.10465
2.11117
2.11724
2.15386
2.13334
2.11603
2.11683
2.10096
2.10637
2.09965
2.11411
2.12634
2.10691
2.08874
2.09068
2.07566
2.09481
2.09619
2.10016
2.11933
2.10843
2.09302
2.09424
2.09849
2.1084
2.08725
2.08294
2.07622
2.08316
2.0887
2.10323
2.08775
2.08488
2.07035
2.07806
2.07845
2.07585
2.08112
2.09693
2.10084
2.08745
2.08309
2.09765
2.09501
2.09976
2.0904
2.08395
2.06884
2.06549
2.07851
2.11275
2.09787
2.12086
2.10677
2.09814
2.0975
2.11509
2.11088
2.11462
2.10479
2.09649
2.09036
2.09426
2.07715
2.07739
2.1047
2.09627
2.10681
2.09924
2.10583
2.11431
2.11837
2.11899
2.12053
2.11442
2.09451
2.10651
2.08335
2.09824
2.08513
2.08321
2.08822
2.07328
2.09523
2.11551
2.10976
2.13243
2.10544
2.10121
2.11762
2.11553
2.10787
2.09679
2.08809
2.09664
2.1159
2.12209
2.14158
2.1377
2.16165
2.16913
2.1611
2.15667
2.16238
2.15691
2.14537
2.16289
2.15495
2.16678
2.17888
2.17909
2.19532
2.1782
2.15363
2.14573
2.14128
2.12978
2.15332
2.18302
2.18201
2.18233
2.1688
2.17828
2.19127
2.20087
2.18989
2.18333
2.16957
2.16782
2.15781
2.18368
2.18249
2.18477
2.18954
2.16
2.15895
2.16449
2.15607
2.14504
2.13055
2.15192
2.16193
2.1534
2.16677
2.15248
2.15024
2.13628
2.16916
2.14356
2.12624
2.11656
2.11361
2.12264
2.14539
2.1322
2.1327
2.13255
2.14825
2.13085
2.12584
2.1494
2.14089
2.15651
2.14876
2.13691
2.14674
2.1556
2.16039
2.15648
2.14034
2.15021
2.15293
2.14828
2.14691
2.14138
2.15525
2.15187
2.16262
2.14315
2.16709
2.15235
2.1518
2.15166
2.1379
2.14762
2.13051
2.13293
2.15169
2.15019
2.15238
2.16639
2.16556
2.15134
2.1479
2.16778
2.14791
2.1521
2.15214
2.17205
2.16158
2.16912
2.17321
2.14998
2.15829
2.14416
2.14128
2.14685
2.14084
2.14108
2.14923
2.16354
2.16322
2.16599
2.15465
2.13456
2.1351
2.12291
2.11741
2.11882
2.09501
2.1144
2.09999
2.11984
2.12635
2.12133
2.11754
2.13365
2.12264
2.12264
2.10729
2.10591
2.08502
2.10749
2.10688
2.12397
2.11179
2.11507
2.10513
2.11146
2.10209
2.09446
2.093
2.0826
2.08577
2.064
2.06098
2.06777
2.05186
2.0617
2.05801
2.05248
2.04081
2.04703
2.05303
2.05923
2.05105
2.0697
2.06304
2.06695
2.06324
2.07636
2.08564
2.07742
2.07869
2.09561
2.09127
2.07753
2.08239
2.09799
2.08909
2.08719
2.11632
2.11881
2.11084
2.11166
2.09288
2.11189
2.10164
2.10484
2.13162
2.14149
2.12833
2.15031
2.15016
2.16176
2.18884
2.18259
2.16671
2.16694
2.15691
2.14759
2.17297
2.14707
2.1577
2.16037
2.14793
2.15412
2.17528
2.16943
2.15198
2.14599
2.11718
2.12509
2.13192
2.16951
2.15269
2.13566
2.12564
2.13965
2.14281
2.16992
2.1585
2.16168
2.18769
2.15995
2.16973
2.16862
2.1417
2.13206
2.12619
2.13505
2.10309
2.10806
2.12756
2.13426
2.11511
2.12154
2.12118
2.12074
2.09917
2.07887
2.07024
2.07975
2.0655
2.05668
2.0935
2.08011
2.09118
2.08588
2.08423
2.08592
2.09131
2.10115
2.09547
2.07757
2.08451
2.06936
2.07849
2.07385
2.06947
2.06663
2.05726
2.06995
2.05264
2.04013
2.03654
2.04211
2.04277
2.04222
2.04286
2.062
2.0348
2.01872
2.03347
2.02726
2.02358
2.01599
2.02093
2.02686
2.03386
2.04588
2.05961
2.05103
2.04821
2.03681
2.03727
2.03963
2.04732
2.0321
2.0058
1.99632
1.97241
2.00946
1.98876
1.9957
1.98897
1.97993
1.97201
1.95219
1.97165
1.97977
1.98728
1.9908
1.9985
2.00749
2.00292
1.99767
2.00902
2.03539
2.03707
2.01967
2.01297
1.99851
1.98952
1.99807
2.00304
2.02645
1.9902
2.01193
2.02175
2.00788
2.00571
1.99996
2.01654
2.00199
2.01119
2.01459
2.0128
2.00553
2.01457
2.00042
1.99651
2.01471
2.01403
2.01135
1.99222
2.01196
2.00816
1.99573
1.99147
1.99869
2.01774
2.00233
2.01762
2.02584
2.04299
2.05221
2.05422
2.06175
2.04901
2.05365
2.07224
2.07209
2.07278
2.04638
2.04326
2.05348
2.05123
2.05738
2.05299
2.07033
2.06464
2.07393
2.06531
2.08586
2.05853
2.07392
2.07522
2.08547
2.07705
2.05568
2.07009
2.07792
2.06047
2.06131
2.05828
2.07488
2.066
2.07062
2.07086
2.06695
2.06437
2.06835
2.07351
2.05912
2.04885
2.06507
2.06915
2.04819
2.06673
2.07626
2.06205
2.083
2.0671
2.09091
2.08746
2.09653
2.11237
2.12139
2.13555
2.14532
2.13849
2.1455
2.12321
2.12212
2.12337
2.12705
2.12628
2.12735
2.11769
2.12901
2.13293
2.12681
2.12375
2.1126
2.09521
2.11948
2.12647
2.11635
2.12093
2.11956
2.13501
2.13654
2.15691
2.17193
2.17002
2.17435
2.17175
2.16808
2.16978
2.16012
2.13991
2.13673
2.14417
2.15718
2.16253
2.17115
2.14805
2.15826
2.15127
2.14675
2.14389
2.11554
2.10747
2.10717
2.11671
2.12542
2.12684
2.12168
2.1311
2.14897
2.14024
2.1274
2.11999
2.11521
2.10057
2.08266
2.10763
2.1063
2.10269
2.08484
2.10089
2.09679
2.06615
2.09532
2.08529
2.07628
2.05917
2.07782
2.07912
2.07089
2.08347
2.08842
2.09904
2.1061
2.08805
2.08807
2.07625
2.05886
2.06401
2.08303
2.07247
2.04589
2.04024
2.04598
2.04019
2.03828
2.00421
2.00918
2.00059
2.01944
2.00932
2.00349
2.00767
2.00098
2.0086
2.01479
2.00421
2.02406
2.03197
2.01753
2.01366
2.01277
1.99818
2.00115
2.01111
1.99868
1.98995
1.99603
1.99831
1.98944
1.99478
2.02139
2.02977
2.04539
2.04418
2.01089
2.02729
2.02087
2.03066
2.03266
2.0366
2.03558
2.02401
2.03914
2.04893
2.02112
2.01835
2.01378
2.00668
2.00235
2.01198
1.99097
1.99889
1.99024
1.98814
1.99464
2.01025
2.02092
1.98964
2.00007
1.99724
2.02425
2.00739
1.99884
1.9955
1.99497
2.00809
1.99393
2.02083
2.01919
2.00554
2.00836
2.02535
2.0083
2.00465
2.01363
1.99752
2.03177
2.04335
2.03697
2.02483
2.02407
2.036
2.01857
2.0159
2.00837
2.01141
2.01978
2.01693
1.99944
1.99796
2.00743
1.9862
2.00295
2.02318
2.026
2.01551
2.03776
2.02128
2.01648
2.02535
1.98808
1.99236
1.97918
1.98235
1.98498
1.98837
1.99872
1.99821
2.00932
1.99402
2.00088
2.00867
2.02053
2.01471
2.00645
2.0105
2.03024
2.02715
2.01842
2.00833
2.0141
2.00645
2.00477
1.99347
2.00803
1.9881
1.97811
1.98145
1.97448
1.96112
1.97656
2.0092
1.99622
2.01419
2.032
2.01298
2.01602
2.01849
2.01422
2.03937
2.03479
2.02007
2.01857
2.00838
2.01357
2.00624
2.00432
2.00749
2.00065
2.015
2.00794
2.01961
2.03297
2.00966
2.01477
2.00569
2.00078
2.00803
1.99606
2.00175
2.00573
2.00736
2.0064
2.03547
2.05144
2.0598
2.04937
2.03301
2.04571
2.05829
2.04291
2.02548
2.03757
2.02723
2.02121
2.03355
2.04151
2.03976
2.03162
2.02802
2.02147
2.0225
2.02425
2.01845
2.02237
2.0004
2.01077
2.02046
2.00772
2.00558
2.00008
1.99231
2.01125
2.01678
2.00907
2.03274
2.02531
2.02016
2.003
1.99758
1.98959
1.99354
1.98213
1.97462
1.97504
1.98572
1.97776
1.98037
1.96507
1.98218
1.97626
1.97131
1.96217
1.97483
1.9675
1.95304
1.94062
1.95853
1.95195
1.94252
1.94885
1.95389
1.95256
1.95326
1.93667
1.95532
1.95123
1.96262
1.95711
1.92532
1.92755
1.9247
1.92987
1.95694
1.95507
1.96917
1.98625
1.97805
1.96124
1.9521
1.96835
1.97392
1.97761
1.97174
2.00223
1.99688
1.99551
2.0002
2.01204
1.98751
1.98555
1.9954
1.99387
1.97817
1.98555
1.98853
1.98756
1.99351
1.99066
1.99262
1.99502
1.99894
2.00751
2.00874
1.99712
2.01212
2.01126
2.00701
2.00684
1.9985
2.00715
2.0118
1.98428
2.02609
1.99993
1.99534
2.02148
2.01804
1.99962
1.99715
2.0123
2.01515
2.02253
2.00316
2.0091
2.01382
2.01972
2.02369
2.03169
2.01862
2.04256
2.03824
2.04204
2.03413
2.05874
2.05247
2.04161
2.04166
2.06022
2.05782
2.05152
2.06635
2.06671
2.07341
2.05679
2.04528
2.04124
2.03939
2.04622
2.04216
2.06278
2.05733
2.05956
2.03738
2.02076
2.016
1.99613
2.01398
2.009
2.0291
2.00393
2.01247
2.00067
1.97928
1.98568
1.98066
1.98676
1.97471
1.97951
1.9561
1.97142
1.95608
1.96004
1.98447
1.9577
1.99255
1.9572
1.9422
1.91837
1.91146
1.90765
1.91164
1.93112
1.92437
1.9286
1.93441
1.9388
1.95621
1.94055
1.93769
1.922
1.93729
1.93655
1.9288
1.92177
1.92372
1.92978
1.92499
1.92843
1.93644
1.94313
1.94805
1.93733
1.91244
1.93886
1.94779
1.94633
1.94824
1.92577
1.92584
1.94204
1.93843
1.93131
1.95034
1.93766
1.95192
1.94617
1.94726
1.93526
1.93147
1.94269
1.91499
1.91717
1.92419
1.89897
1.8999
1.90714
1.9003
1.89844
1.91941
1.90342
1.90997
1.91169
1.91641
1.92224
1.91589
1.89524
1.90208
1.88354
1.89067
1.89567
1.89822
1.88332
1.88635
1.87475
1.86996
1.87149
1.8656
1.87657
1.8768
1.87094
1.86466
1.86776
1.87105
1.8586
1.86416
1.86371
1.872
1.87022
1.86112
1.85762
1.83711
1.84856
1.85013
1.8519
1.84796
1.85878
1.86184
1.8531
1.86145
1.84937
1.84945
1.86518
1.89274
1.88816
1.87473
1.90036
1.89379
1.88885
1.88856
1.88123
1.87158
1.86582
1.87795
1.88209
1.88705
1.87701
1.89009
1.88438
1.88321
1.88172
1.87214
1.87566
1.88581
1.90298
1.88363
1.87098
1.87772
1.86802
1.86936
1.87843
1.89021
1.88995
1.88851
1.90137
1.90774
1.92582
1.92462
1.92108
1.90805
1.8997
1.88745
1.89117
1.87924
1.88341
1.88197
1.87901
1.8748
1.86808
1.86273
1.86184
1.86126
1.84529
1.82939
1.83994
1.84089
1.83046
1.83639
1.84222
1.84979
1.85404
1.86734
1.87903
1.86108
1.84947
1.86103
1.87346
1.87949
1.87464
1.86766
1.88873
1.88199
1.86909
1.87853
1.88639
1.8955
1.89617
1.91647
1.91591
1.916
1.92094
1.91631
1.92158
1.91297
1.91222
1.91047
1.91442
1.88259
1.90579
1.90668
1.91143
1.91087
1.89614
1.92402
1.92934
1.94365
1.92146
1.93764
1.9354
1.9362
1.9282
1.92133
1.91643
1.91417
1.90782
1.90962
1.89822
1.90088
1.90206
1.9012
1.89383
1.88608
1.87893
1.90898
1.91494
1.89438
1.87339
1.88505
1.88551
1.89754
1.91048
1.9049
1.89432
1.89074
1.89217
1.89576
1.88045
1.88208
1.90197
1.88861
1.88894
1.89435
1.89386
1.90182
1.88837
1.89116
1.90872
1.89649
1.89221
1.89318
1.89541
1.90909
1.87841
1.89163
1.8922
1.88786
1.88473
1.90012
1.90502
1.89821
1.90516
1.89404
1.87911
1.89227
1.90081
1.89562
1.91426
1.92085
1.92373
1.927
1.93154
1.92585
1.93886
1.93731
1.93872
1.949
1.93949
1.93306
1.93879
1.93266
1.92942
1.90862
1.93057
1.91597
1.92148
1.93686
1.94701
1.94216
1.92787
1.92896
1.95716
1.94292
1.9563
1.9501
1.95029
1.94709
1.94107
1.9381
1.93104
1.91718
1.93895
1.92876
1.94274
1.93496
1.93483
1.93802
1.94149
1.9307
1.93523
1.93512
1.94172
1.93503
1.96537
1.95403
1.95406
1.95949
1.94674
1.93593
1.94247
1.94837
1.93286
1.94322
1.93502
1.91922
1.93126
1.93301
1.94239
1.93165
1.94743
1.93552
1.93096
1.93213
1.93083
1.93641
1.93376
1.92466
1.91271
1.93547
1.92218
1.92675
1.93452
1.93309
1.92289
1.91695
1.92794
1.94735
1.95234
1.93767
1.93636
1.93412
1.92477
1.9238
1.93261
1.93331
1.91879
1.93545
1.92228
1.90248
1.90285
1.90153
1.89876
1.90895
1.90767
1.89673
1.90586
1.89542
1.89371
1.90024
1.91842
1.88772
1.90459
1.9165
1.90988
1.8915
1.89165
1.88039
1.8745
1.88996
1.89729
1.89029
1.88214
1.89672
1.90799
1.89176
1.88976
1.9049
1.90648
1.92233
1.89386
1.89907
1.89488
1.89281
1.88778
1.89667
1.90233
1.91013
1.90701
1.92096
1.90648
1.90652
1.91122
1.90911
1.90931
1.88531
1.90249
1.89923
1.89207
1.9044
1.9148
1.89223
1.9055
1.90251
1.90514
1.89138
1.8991
1.8994
1.89998
1.88625
1.88876
1.88374
1.89243
1.90557
1.88917
1.89373
1.89525
1.89263
1.89464
1.90467
1.89057
1.88616
1.8901
1.90148
1.88769
1.88989
1.87126
1.88797
1.89002
1.88547
1.88647
1.87812
1.87964
1.89541
1.91275
1.89417
1.91762
1.91749
1.90872
1.91993
1.92321
1.89673
1.89633
1.88105
1.87429
1.90091
1.90217
1.90225
1.88795
1.87513
1.87258
1.88278
1.86118
1.86776
1.85029
1.87066
1.85337
1.85384
1.84536
1.84212
1.85713
1.84934
1.8508
1.84326
1.83272
1.8327
1.82912
1.81994
1.82203
1.81898
1.82139
1.82956
1.80943
1.82062
1.83018
1.82384
1.81725
1.82128
1.82486
1.83491
1.83428
1.84778
1.83749
1.84035
1.84482
1.85392
1.86247
1.8563
1.86952
1.86518
1.84469
1.85022
1.84952
1.85045
1.85069
1.83127
1.83096
1.8219
1.82314
1.83105
1.8447
1.82198
1.80831
1.83307
1.83694
1.84392
1.85786
1.85531
1.87632
1.8785
1.86919
1.86377
1.87224
1.88481
1.90233
1.90022
1.90015
1.90054
1.89718
1.89725
1.89231
1.89919
1.89587
1.90141
1.9015
1.89253
1.89845
1.91002
1.90883
1.90343
1.90182
1.90531
1.91608
1.90721
1.89862
1.90151
1.91383
1.90128
1.91081
1.90127
1.90583
1.90147
1.92419
1.93441
1.90448
1.90514
1.89341
1.88513
1.90432
1.89461
1.91532
1.90215
1.87734
1.88476
1.88879
1.89758
1.90327
1.91285
1.91785
1.92123
1.93202
1.94595
1.93513
1.92797
1.92164
1.91413
1.91058
1.91857
1.91956
1.92603
1.92648
1.92931
1.92652
1.91996
1.91601
1.91401
1.92967
1.94084
1.95086
1.95817
1.95605
1.96061
1.95746
1.94555
1.935
1.94089
1.94864
1.93887
1.96823
1.9685
1.94867
1.95089
1.94519
1.95918
1.95694
1.97482
1.96409
1.95328
1.95425
1.94275
1.95254
1.95135
1.94668
1.94726
1.94143
1.94102
1.93571
1.93816
1.96186
1.9359
1.93541
1.93666
1.93828
1.93742
1.96339
1.96272
1.9593
1.9645
1.94245
1.95056
1.95549
1.9405
1.94263
1.95357
1.93013
1.92993
1.94267
1.93734
1.9415
1.92985
1.9403
1.9351
1.93896
1.9473
1.92702
1.92328
1.91647
1.91601
1.93793
1.92925
1.91758
1.91342
1.90638
1.91896
1.91672
1.92392
1.93094
1.93746
1.93859
1.94731
1.94409
1.95143
1.95672
1.94153
1.92844
1.93786
1.94372
1.94797
1.93928
1.96195
1.95122
1.97305
1.95808
1.9598
1.96734
1.9451
1.94479
1.94473
1.95485
1.94122
1.93043
1.95017
1.94472
1.94962
1.95443
1.95779
1.94388
1.95874
1.94702
1.94398
1.96132
1.95842
1.96303
1.96314
1.96704
1.96042
1.96417
1.96363
1.9378
1.93065
1.93745
1.95268
1.94012
1.95771
1.96042
1.9536
1.95481
1.95817
1.98682
1.97826
1.96533
1.9741
1.97159
1.97228
1.96651
1.95409
1.95406
1.958
1.95856
1.97382
1.95478
1.95442
1.95334
1.94183
1.9484
1.94029
1.92696
1.93164
1.9394
1.93141
1.94334
1.95644
1.94207
1.94185
1.93953
1.92784
1.93859
1.92523
1.92007
1.91262
1.90655
1.91841
1.91639
1.9071
1.90643
1.90514
1.92429
1.91617
1.92778
1.93433
1.94637
1.925
1.93539
1.93886
1.94027
1.92172
1.92565
1.93008
1.92387
1.91113
1.93932
1.93135
1.92545
1.92043
1.93263
1.94564
1.93536
1.9235
1.94232
1.93986
1.93476
1.92128
1.90831
1.91371
1.92031
1.91507
1.92097
1.91239
1.9038
1.92804
1.92112
1.92591
1.91566
1.9157
1.92329
1.92672
1.92283
1.9196
1.91886
1.94112
1.92185
1.9248
1.91668
1.9246
1.93776
1.94427
1.93412
1.93677
1.93272
1.94187
1.94279
1.93788
1.92377
1.94212
1.95456
1.94953
1.94984
1.9701
1.97651
1.96829
1.9811
1.96499
1.9686
1.97987
1.97746
1.97252
1.98002
1.96173
1.96447
1.95203
1.96719
1.96453
1.96567
1.95966
1.95886
1.95317
1.93314
1.92852
1.94631
1.95979
1.94853
1.95644
1.95157
1.93571
1.95218
1.96004
1.94401
1.94486
1.94254
1.93173
1.9298
1.94692
1.94528
1.95087
1.95839
1.9587
1.96764
1.97125
1.97236
1.97204
1.97502
1.98917
1.97427
1.98243
1.97234
1.95547
1.9421
1.94562
1.95829
1.95262
1.95221
1.94615
1.9588
1.93578
1.94882
1.95525
1.95753
1.97082
1.95945
1.96668
1.97606
1.96938
1.97553
1.95823
1.97138
1.97033
1.99108
1.99536
2.00592
2.01878
2.01116
1.99053
1.98901
1.98431
1.97756
1.95375
1.96361
1.96965
1.98447
1.97046
1.96274
1.96305
1.97405
1.97286
1.97814
1.97392
1.96493
1.96642
1.97548
1.98015
1.97754
1.9705
1.97588
1.98243
1.96913
1.97763
1.98809
1.99021
1.99448
2.00297
1.99706
1.99262
1.99327
1.99007
1.99771
2.01685
1.99511
1.99984
2.00903
2.00963
2.01257
1.98365
1.97924
1.9742
1.98905
1.99973
1.99482
1.99769
1.99595
1.97898
1.98215
1.99096
1.99357
2.00261
1.99717
1.99759
1.99594
2.00155
1.99987
2.00623
2.00634
2.03405
2.01945
2.00629
2.02622
2.00874
1.98778
1.98294
1.97728
1.99053
2.00027
2.01237
2.00313
1.98322
1.98626
1.98442
1.97648
1.96906
1.96267
1.96362
1.94541
1.94672
1.95858
1.96106
1.94152
1.97063
1.96256
1.95131
1.97977
1.95301
1.97064
1.97362
1.95987
1.94663
1.94398
1.95221
1.94058
1.93924
1.92745
1.93402
1.94478
1.9318
1.93382
1.90908
1.91628
1.90072
1.92224
1.91708
1.92754
1.92209
1.92255
1.90989
1.90667
1.91757
1.90413
1.91962
1.92231
1.92869
1.92345
1.91135
1.92
1.90977
1.93867
1.9299
1.94885
1.93887
1.93762
1.93684
1.93211
1.93817
1.91755
1.93399
1.92096
1.91768
1.90221
1.90201
1.9127
1.91237
1.90644
1.90379
1.92855
1.93194
1.92334
1.91336
1.92759
1.93346
1.94502
1.94511
1.94852
1.969
1.94872
1.94252
1.94508
1.92728
1.9245
1.92085
1.93991
1.92428
1.92379
1.91964
1.90795
1.92327
1.92149
1.91972
1.92978
1.92328
1.9269
1.91741
1.91669
1.91227
1.93533
1.9262
1.93093
1.93182
1.91568
1.91519
1.9194
1.91637
1.92037
1.91821
1.91226
1.9092
1.9059
1.93079
1.93345
1.94211
1.93306
1.93472
1.92792
1.92456
1.94216
1.94803
1.95579
1.96414
1.96587
1.96466
1.95159
1.96169
1.96115
1.96978
1.96006
1.97488
1.98512
1.99563
1.97588
1.99307
1.99266
2.00675
2.00304
2.01303
2.01658
2.00303
1.99988
1.99504
1.97965
1.98388
2.00085
2.00036
2.0088
1.99621
1.98993
1.98582
1.98961
1.98678
1.9733
1.97115
1.9581
1.94062
1.95819
1.97989
1.97522
1.97907
1.99377
1.98029
1.9943
1.99824
2.00902
2.00451
1.99391
1.99534
2.00285
2.0153
2.01216
2.01367
2.04391
2.03971
2.01238
2.04855
2.05064
2.07168
2.06311
2.05501
2.05102
2.07465
2.05087
2.03398
2.03904
2.05266
2.03794
2.01956
2.02809
2.02824
2.01343
2.01814
2.01777
2.03863
2.03341
2.02793
2.02444
2.018
2.00455
2.01511
2.03573
2.02566
2.01911
2.01481
2.03317
2.03446
2.03259
2.01963
2.00936
2.04087
2.02686
2.028
2.01643
2.01896
2.00648
2.01264
2.0049
1.98696
1.98682
1.99855
1.99543
1.98842
1.99056
1.98638
1.98742
1.98826
1.97875
1.98862
1.96828
1.98277
1.9846
1.97548
1.98867
1.97236
1.97941
1.97935
1.96888
1.97341
1.97138
1.97437
1.98985
1.96657
1.98518
1.99566
1.9861
1.98894
1.97391
1.96907
1.96237
1.98216
1.97971
1.98632
1.99774
1.96285
1.96149
1.94327
1.95629
1.91925
1.9277
1.91795
1.93442
1.94369
1.93399
1.93599
1.94271
1.93799
1.93381
1.94752
1.96161
1.94436
1.93967
1.93917
1.93923
1.93908
1.92299
1.92428
1.92368
1.90278
1.92031
1.92168
1.92401
1.9061
1.89928
1.90112
1.89109
1.8888
1.89864
1.88836
1.88777
1.88713
1.88385
1.88709
1.89005
1.90218
1.8938
1.91085
1.91955
1.9175
1.92334
1.91812
1.91055
1.91214
1.91671
1.89658
1.89557
1.88361
1.90783
1.91353
1.91796
1.91697
1.92285
1.92491
1.91479
1.9199
1.91254
1.90963
1.91474
1.91525
1.91525
1.90327
1.91055
1.90825
1.9149
1.9292
1.90489
1.924
1.9232
1.92235
1.92163
1.93555
1.93647
1.92211
1.9266
1.90878
1.90001
1.88883
1.88812
1.90281
1.88332
1.87389
1.88226
1.89635
1.90442
1.90339
1.90949
1.91814
1.91316
1.90275
1.90041
1.90063
1.90155
1.9304
1.92498
1.91661
1.90749
1.91775
1.92386
1.91403
1.91087
1.91187
1.92076
1.91824
1.9104
1.90513
1.91895
1.90447
1.91795
1.92072
1.91006
1.92089
1.90301
1.89859
1.89359
1.9044
1.91294
1.90236
1.91884
1.90136
1.88711
1.88137
1.87019
1.87068
1.88034
1.88569
1.89241
1.90406
1.89041
1.89975
1.91164
1.91151
1.903
1.9011
1.90698
1.91256
1.90536
1.90248
1.89563
1.90997
1.91156
1.89699
1.88223
1.90433
1.8953
1.90701
1.90374
1.88141
1.88299
1.88756
1.89979
1.90751
1.90378
1.90483
1.89829
1.88662
1.8907
1.89284
1.8854
1.89601
1.89236
1.89034
1.86537
1.87381
1.88023
1.88325
1.88111
1.88602
1.87588
1.88654
1.90883
1.89674
1.91184
1.90748
1.90689
1.91174
1.90494
1.90859
1.89752
1.90893
1.91935
1.91246
1.89858
1.89684
1.9007
1.91092
1.90643
1.88941
1.88001
1.87699
1.88411
1.88371
1.89003
1.89343
1.89558
1.90579
1.90225
1.90453
1.9134
1.90767
1.91337
1.93109
1.93115
1.9363
1.95233
1.93774
1.93576
1.9425
1.95965
1.94597
1.9367
1.92461
1.93305
1.91538
1.90364
1.91691
1.94129
1.9176
1.92458
1.9236
1.92102
1.92827
1.91678
1.91279
1.93343
1.91065
1.92328
1.93405
1.92536
1.91275
1.91612
1.94411
1.92001
1.93495
1.92988
1.93938
1.92922
1.92464
1.93307
1.94632
1.95547
1.94604
1.95919
1.95745
1.95834
1.95914
1.94891
1.95998
1.96476
1.9561
1.94374
1.93571
1.93706
1.95262
1.96282
1.96053
1.94989
1.96804
1.97477
1.9609
1.96745
1.97713
1.99265
1.98837
1.98275
1.97001
1.98061
1.96358
1.97115
1.97549
1.9797
1.97817
1.96883
1.96631
1.97394
1.9809
1.96497
1.9745
1.98644
1.97374
1.97001
1.97743
1.96964
1.98204
1.9796
1.96352
1.97421
1.97656
1.9975
1.99292
1.98278
1.99083
1.99505
1.97919
1.9688
1.96918
1.96529
1.98482
1.97733
1.95671
1.96209
1.97036
1.95196
1.95903
1.96184
1.98421
1.98247
1.98288
1.98066
1.99404
1.96974
1.98043
1.99552
1.97484
1.96689
1.97262
1.96693
1.95121
1.95947
1.95039
1.94529
1.95399
1.95186
1.95379
1.95688
1.94276
1.93152
1.95857
1.94794
1.95643
1.96099
1.96766
1.95862
1.94766
1.94522
1.94366
1.97244
1.96046
1.95283
1.96261
1.96518
1.97859
1.98298
1.98393
2.00457
2.00225
1.99512
2.00394
1.9774
1.98462
1.98248
1.98617
1.99278
1.98542
1.9856
1.99921
1.99731
1.98382
1.98902
2.01204
1.99513
1.99762
1.99209
1.98913
2.01384
2.01286
1.99924
1.99418
1.98734
2.00813
1.99783
2.00142
2.01674
2.00549
1.97737
1.9876
1.97222
1.96441
1.96442
1.96531
1.98064
1.99007
1.97678
1.98378
1.98215
1.98583
1.98977
1.97303
1.96436
1.96146
1.96866
1.94893
1.93997
1.96188
1.9566
1.96023
1.96841
1.96959
1.95442
1.9524
1.94406
1.95068
1.95342
1.92589
1.92814
1.93157
1.93088
1.92023
1.91564
1.93113
1.92309
1.92759
1.93816
1.92884
1.94564
1.95834
1.96353
1.97809
1.97257
1.95568
1.96235
1.96096
1.97164
1.96214
1.95281
1.96822
1.95299
1.97069
1.97505
1.97429
1.95762
1.96342
1.96284
1.96004
1.93254
1.93044
1.92302
1.93512
1.93446
1.92053
1.92053
1.90458
1.92291
1.92045
1.92688
1.92082
1.93718
1.93636
1.91265
1.92269
1.94162
1.92776
1.91838
1.92013
1.90424
1.90624
1.91028
1.89697
1.8828
1.89052
1.89476
1.87879
1.90802
1.90336
1.92301
1.91324
1.91326
1.91115
1.89737
1.90651
1.90867
1.92758
1.89605
1.88896
1.89152
1.90049
1.88342
1.88096
1.87585
1.88228
1.8822
1.8958
1.89887
1.91161
1.9182
1.90854
1.92009
1.92061
1.91951
1.92102
1.9275
1.92105
1.94694
1.92872
1.91447
1.91615
1.90806
1.90416
1.91373
1.91998
1.93643
1.92558
1.92882
1.91948
1.91049
1.92647
1.92176
1.91384
1.93831
1.93671
1.93158
1.9366
1.92728
1.92981
1.91283
1.92168
1.91158
1.91038
1.89993
1.91938
1.9146
1.91554
1.91727
1.90468
1.91142
1.91794
1.93202
1.92707
1.91586
1.90179
1.90955
1.90431
1.90971
1.92204
1.93487
1.93171
1.90103
1.90737
1.92382
1.91732
1.90599
1.90394
1.92902
1.92138
1.90679
1.90757
1.91197
1.92838
1.93836
1.92098
1.91657
1.91593
1.89584
1.90328
1.89246
1.90013
1.93363
1.92566
1.93541
1.93297
1.93372
1.91773
1.91476
1.89455
1.88701
1.90109
1.90193
1.89491
1.88053
1.88027
1.87138
1.87977
1.89505
1.89454
1.88498
1.88632
1.88463
1.89508
1.87951
1.87753
1.87946
1.89173
1.89174
1.89143
1.89635
1.88599
1.89367
1.88871
1.88908
1.89694
1.90136
1.91305
1.89737
1.89444
1.90046
1.89844
1.9112
1.9116
1.89902
1.89869
1.90791
1.91678
1.91819
1.93419
1.93811
1.93813
1.92536
1.91274
1.91479
1.90488
1.9193
1.92905
1.92659
1.92691
1.92967
1.91755
1.92372
1.91044
1.92718
1.91891
1.92066
1.93019
1.94055
1.9538
1.94929
1.93971
1.92657
1.91046
1.91492
1.93333
1.90905
1.92068
1.90469
1.91388
1.92033
1.93499
1.95205
1.96924
1.96746
1.95194
1.96312
1.98115
1.96829
1.98297
1.96712
1.96772
1.98228
1.97018
1.96772
1.97891
1.97733
1.95729
1.95843
1.96327
1.97647
1.98291
1.98026
1.9651
1.95862
1.9708
1.96708
1.96523
1.97072
1.96882
1.97391
1.95906
1.95283
1.95653
1.93008
1.9391
1.93935
1.94036
1.9296
1.94624
1.97433
1.9538
1.96365
1.96297
1.94221
1.96181
1.97412
1.97214
1.97071
1.95947
1.95497
1.96292
1.97897
1.96816
1.9664
1.94692
1.95919
1.93944
1.93373
1.9309
1.94515
1.94057
1.93414
1.93818
1.94397
1.94496
1.9488
1.9471
1.93728
1.94099
1.93702
1.96132
1.9608
1.93336
1.93959
1.9599
1.96093
1.96107
1.9774
1.96009
1.95622
1.9356
1.93226
1.95354
1.95244
1.95223
1.94013
1.92739
1.93725
1.9398
1.94479
1.95151
1.95557
1.9371
1.93969
1.928
1.93021
1.94423
1.95581
1.94335
1.93699
1.95223
1.95208
1.94294
1.95411
1.94524
1.95927
1.93945
1.93808
1.94376
1.9382
1.95089
1.95007
1.92559
1.92142
1.92508
1.92725
1.938
1.93671
1.93555
1.93756
1.92648
1.93992
1.94196
1.95016
1.956
1.96202
1.96388
1.9699
1.96736
1.97209
1.96358
1.97747
1.97032
1.97401
1.98701
1.98872
1.98696
1.99774
2.01563
2.01666
2.00337
1.99949
1.97472
1.98743
1.97113
1.98649
1.99384
1.99461
1.97434
1.97652
1.97152
1.97681
1.98537
1.98757
1.96962
1.96684
1.97144
1.97294
1.97005
1.9957
1.97426
1.97773
1.9762
1.97551
1.95901
1.94488
1.95093
1.94293
1.94682
1.9561
1.94774
1.94557
1.94941
1.94643
1.95813
1.96396
1.97147
1.96281
1.94957
1.94893
1.95068
1.94609
1.92973
1.93419
1.91586
1.94959
1.9286
1.9201
1.93383
1.91807
1.92844
1.94043
1.93469
1.93537
1.94018
1.93354
1.92148
1.92151
1.92649
1.92615
1.93937
1.93401
1.94484
1.93572
1.92764
1.95661
1.93292
1.936
1.93744
1.95009
1.93068
1.93252
1.9414
1.92651
1.94035
1.94143
1.92005
1.91795
1.93438
1.94001
1.94238
1.91893
1.90864
1.91694
1.91688
1.92454
1.94443
1.95394
1.96173
1.95961
1.954
1.9565
1.9479
1.9565
1.96606
1.9575
1.99474
1.99289
1.96332
1.95924
1.94628
1.95378
1.93611
1.94245
1.97049
1.95512
1.95877
1.95111
1.95486
1.95866
1.95778
1.9406
1.94839
1.95691
1.9458
1.94399
1.9445
1.95122
1.94073
1.95457
1.93709
1.93622
1.93539
1.92996
1.9237
1.92642
1.92925
1.93638
1.9399
1.93951
1.94805
1.95621
1.94655
1.953
1.97502
1.9633
1.95808
1.94899
1.95277
1.96618
1.97226
1.98541
1.97768
1.96218
1.96775
1.95584
1.95307
1.95279
1.93468
1.95654
1.94504
1.95136
1.95606
1.95594
1.97193
1.96849
1.9668
1.97212
1.98788
1.97316
1.95689
1.95955
1.97343
1.96803
1.97434
1.94778
1.94188
1.94054
1.95148
1.95114
1.96651
1.97645
1.97558
1.9628
1.96329
1.98656
1.95106
1.9694
1.96945
1.97759
1.97647
1.97025
1.95291
1.95677
1.9675
1.94854
1.93688
1.93873
1.93839
1.93766
1.94227
1.96875
1.94387
1.95521
1.96957
1.92921
1.90632
1.92854
1.93216
1.92519
1.92552
1.93223
1.94836
1.96096
1.94755
1.93906
1.95117
1.94943
1.9661
1.95821
1.94888
1.95563
1.96506
1.97018
1.94546
1.9514
1.99025
1.97973
1.96179
1.95039
1.93429
1.93086
1.93063
1.925
1.90688
1.92115
1.92586
1.9316
1.92771
1.91528
1.91623
1.90946
1.92281
1.90514
1.90794
1.90292
1.90539
1.91853
1.89961
1.91317
1.91028
1.90614
1.91669
1.92173
1.91764
1.93344
1.91303
1.91595
1.94144
1.91418
1.91407
1.91857
1.91103
1.89743
1.91565
1.92623
1.919
1.90634
1.91294
1.9017
1.90932
1.90846
1.9031
1.91179
1.90919
1.92393
1.92863
1.92379
1.91987
1.9314
1.93118
1.95177
1.96085
1.95586
1.93331
1.93949
1.93042
1.91778
1.91631
1.93645
1.94761
1.92769
1.92198
1.89974
1.92275
1.92666
1.90892
1.90968
1.90332
1.92453
1.90851
1.90651
1.89818
1.90875
1.93017
1.93049
1.91389
1.90962
1.92079
1.9178
1.93386
1.92839
1.91911
1.9293
1.92533
1.93722
1.94331
1.93148
1.9427
1.93394
1.93337
1.93152
1.92719
1.9321
1.94181
1.93741
1.96781
1.94169
1.95417
1.95247
1.95781
1.94866
1.94492
1.96078
1.95465
1.97575
1.97712
1.98734
1.99067
1.98375
1.98054
1.97522
1.99946
1.97897
1.98175
1.96685
1.9839
1.99844
1.9983
1.97983
1.98193
1.99488
1.99874
1.99557
2.00967
2.01177
2.01089
2.00375
2.00176
1.99041
2.00138
1.9787
1.98797
1.97871
1.99828
1.98588
1.98152
1.9932
1.98528
1.98261
1.99255
1.98164
1.98093
1.98503
1.99318
1.99134
1.98943
1.97828
1.98219
1.99192
1.99514
1.97969
1.99912
1.99561
1.99728
1.99546
2.01017
1.97661
1.98241
1.98488
1.98889
1.98693
2.00478
2.01195
2.00093
2.01944
2.01843
2.00002
2.02448
2.0292
2.03523
2.02168
2.03189
2.01467
2.00887
2.0054
1.99566
2.01432
1.98815
2.00204
2.02059
1.99937
1.99021
1.97411
1.96516
1.9839
1.98573
1.96873
1.98698
1.9863
1.98903
1.98586
1.97515
1.95216
1.99363
1.9804
1.99224
1.98976
1.99782
1.98597
1.97328
1.98794
1.99286
2.00958
1.9932
1.98495
2.01507
2.0038
1.9972
1.99187
1.99167
2.00036
1.98992
1.99952
1.97899
1.97893
1.97461
1.97418
2.00071
1.98695
1.99077
1.99118
1.97452
1.96798
1.97915
1.98384
1.96573
1.96098
1.9656
1.96517
1.95431
1.95339
1.97182
1.97591
1.98594
1.9923
1.98037
1.97891
1.97101
1.97299
1.97574
1.98401
1.97795
2.0057
2.00176
1.97467
1.97524
1.96591
1.941
1.94821
1.9309
1.91996
1.94087
1.92926
1.91627
1.92859
1.93286
1.93178
1.9197
1.90628
1.89997
1.9015
1.90757
1.9175
1.91289
1.90917
1.92754
1.92048
1.92514
1.91006
1.90803
1.90943
1.91967
1.91174
1.91237
1.91237
1.91981
1.89856
1.93007
1.92342
1.92939
1.92132
1.94013
1.9316
1.91489
1.91059
1.92355
1.94315
1.94292
1.94998
1.9328
1.92627
1.92048
1.91088
1.92643
1.92499
1.92267
1.9237
1.92753
1.90307
1.88806
1.90486
1.90881
1.92137
1.94004
1.92876
1.94164
1.92574
1.94282
1.92766
1.92237
1.9351
1.93493
1.94095
1.93576
1.92081
1.92073
1.91834
1.90898
1.93097
1.93792
1.92265
1.93173
1.94143
1.92766
1.94327
1.94406
1.96266
1.9362
1.93452
1.92811
1.92299
1.94317
1.94676
1.93834
1.97231
1.96028
1.95896
1.96821
1.95261
1.95783
1.95564
1.95693
1.95625
1.94998
1.93453
1.95044
1.93556
1.93532
1.92973
1.93468
1.94006
1.95022
1.95139
1.95305
1.93924
1.94341
1.94255
1.95956
1.95395
1.93558
1.93224
1.93353
1.93616
1.92812
1.9423
1.94318
1.9591
1.9651
1.93487
1.93676
1.94849
1.92217
1.9241
1.92125
1.91894
1.91475
1.91834
1.90403
1.91111
1.91756
1.91949
1.90686
1.92314
1.91885
1.92595
1.9332
1.92358
1.92624
1.93039
1.93172
1.92961
1.91792
1.92551
1.91083
1.9181
1.8934
1.90232
1.91431
1.9199
1.93209
1.93796
1.93858
1.94004
1.9188
1.91642
1.91883
1.92875
1.93293
1.95251
1.94883
1.92647
1.94245
1.92612
1.92063
1.9284
1.91437
1.90532
1.90509
1.90326
1.90345
1.89384
1.90838
1.92914
1.92428
1.93163
1.93129
1.91639
1.91318
1.92913
1.93349
1.9352
1.90895
1.93241
1.92072
1.91709
1.93049
1.92138
1.92775
1.93461
1.93251
1.94113
1.94798
1.95564
1.97402
1.97137
1.96975
1.96627
1.95905
1.95413
1.94956
1.93868
1.93671
1.94261
1.9393
1.94195
1.94552
1.93686
1.93851
1.91329
1.9186
1.89863
1.88854
1.87492
1.9029
1.89536
1.89571
1.9154
1.8957
1.89404
1.90905
1.90639
1.89602
1.91562
1.90056
1.89001
1.89364
1.89385
1.91236
1.90161
1.90441
1.90053
1.91029
1.90803
1.90524
1.91635
1.92134
1.90524
1.90486
1.91627
1.89556
1.90358
1.89337
1.92493
1.91739
1.90663
1.91615
1.91898
1.91367
1.93871
1.91022
1.92089
1.91907
1.90073
1.91727
1.93082
1.93122
1.90476
1.91391
1.91285
1.91268
1.92258
1.91051
1.92338
1.9088
1.91958
1.90923
1.89525
1.9064
1.91946
1.91668
1.91153
1.898
1.90304
1.89043
1.87404
1.86849
1.87242
1.8695
1.8805
1.88281
1.86576
1.87645
1.88412
1.87652
1.8657
1.89216
1.87315
1.87034
1.87763
1.88465
1.87746
1.87229
1.87186
1.87767
1.88861
1.87702
1.86626
1.86661
1.86387
1.85314
1.85401
1.84853
1.83945
1.82453
1.82543
1.83422
1.85892
1.85294
1.8398
1.8403
1.83391
1.83129
1.85002
1.83958
1.83253
1.81708
1.82561
1.84537
1.84413
1.83799
1.8458
1.83656
1.82521
1.82987
1.83478
1.83336
1.8339
1.83543
1.83316
1.84303
1.84331
1.83563
1.82338
1.82862
1.81921
1.82823
1.82916
1.82627
1.82378
1.82202
1.84001
1.82576
1.83558
1.82465
1.82481
1.8264
1.83213
1.81688
1.83259
1.83642
1.82484
1.85308
1.8342
1.8379
1.83618
1.84637
1.85833
1.85387
1.8371
1.84072
1.84801
1.86565
1.86641
1.86232
1.8645
1.87428
1.85631
1.85639
1.84581
1.84187
1.8217
1.81157
1.82655
1.83323
1.81485
1.79134
1.78527
1.80845
1.8312
1.83193
1.82914
1.80755
1.79029
1.77595
1.78658
1.78067
1.78446
1.79493
1.80887
1.81024
1.81104
1.81473
1.80733
1.80687
1.81834
1.81084
1.7899
1.79372
1.79837
1.79886
1.77062
1.78162
1.79193
1.79048
1.78937
1.79347
1.79414
1.81179
1.78497
1.79827
1.79859
1.80016
1.81654
1.79419
1.80135
1.81181
1.80971
1.80457
1.79051
1.80538
1.8147
1.8116
1.81186
1.80632
1.81243
1.82277
1.82222
1.81699
1.80594
1.8127
1.8181
1.82099
1.83998
1.85012
1.83666
1.83353
1.82828
1.8095
1.8129
1.8038
1.82003
1.84399
1.82932
1.82991
1.84303
1.83859
1.8378
1.85547
1.83633
1.84111
1.84016
1.83264
1.8367
1.83932
1.84924
1.85032
1.84231
1.84515
1.84874
1.85371
1.85135
1.836
1.83322
1.83355
1.82699
1.82612
1.81488
1.83199
1.81487
1.83235
1.82315
1.81626
1.83248
1.82976
1.83726
1.83673
1.83193
1.83503
1.84428
1.83884
1.84691
1.85093
1.8651
1.85908
1.86541
1.84283
1.85378
1.86477
1.85592
1.84378
1.84534
1.83318
1.8331
1.82713
1.82823
1.84229
1.84561
1.84717
1.82249
1.8117
1.81575
1.83017
1.81292
1.8152
1.81112
1.83554
1.8398
1.82503
1.84376
1.83184
1.80762
1.82058
1.80558
1.79654
1.78469
1.79539
1.79719
1.82708
1.82506
1.83192
1.81934
1.8086
1.81721
1.83249
1.82585
1.81959
1.84452
1.85763
1.87105
1.86072
1.85318
1.87307
1.8657
1.85763
1.87525
1.87151
1.86235
1.87312
1.85936
1.86225
1.85887
1.87312
1.85722
1.83754
1.84034
1.85161
1.82699
1.82283
1.83742
1.85493
1.84458
1.85211
1.84915
1.83705
1.85162
1.86554
1.84434
1.87796
1.88727
1.87586
1.87107
1.89429
1.87323
1.84789
1.84203
1.85684
1.85827
1.87133
1.86619
1.83576
1.84719
1.85761
1.86669
1.88535
1.87694
1.87365
1.87997
1.86881
1.85207
1.84916
1.85559
1.85734
1.84683
1.8523
1.86828
1.87596
1.86764
1.84367
1.85598
1.87718
1.88248
1.89195
1.8949
1.8895
1.88409
1.87522
1.85717
1.86486
1.86467
1.86642
1.86244
1.87593
1.89526
1.91234
1.88016
1.89394
1.88454
1.8918
1.88386
1.89759
1.9068
1.88252
1.90466
1.90557
1.8939
1.87967
1.88737
1.8848
1.88893
1.89227
1.87938
1.87131
1.86671
1.8801
1.86403
1.87959
1.86009
1.86487
1.87132
1.86619
1.86433
1.86561
1.86668
1.88583
1.86557
1.88145
1.87572
1.88688
1.87417
1.87458
1.87522
1.88863
1.8664
1.85859
1.8445
1.84774
1.86657
1.87984
1.86921
1.86762
1.87753
1.86923
1.86227
1.86378
1.86458
1.87134
1.86233
1.87671
1.87252
1.87789
1.85887
1.86541
1.85431
1.85214
1.85674
1.85141
1.85949
1.85864
1.86086
1.86448
1.87435
1.88237
1.87232
1.87119
1.87046
1.86121
1.87216
1.8636
1.87091
1.8831
1.8564
1.84951
1.87889
1.84389
1.85605
1.85016
1.86745
1.8682
1.87786
1.88624
1.91054
1.90936
1.90785
1.91612
1.92386
1.91703
1.91641
1.93358
1.94131
1.91485
1.90674
1.89808
1.91153
1.91894
1.91021
1.89568
1.90024
1.88464
1.90156
1.8919
1.89738
1.91171
1.89657
1.89715
1.91634
1.91192
1.8828
1.88845
1.87204
1.87434
1.88261
1.87754
1.87398
1.88282
1.86975
1.89666
1.88893
1.88587
1.88842
1.91457
1.91942
1.91395
1.91602
1.89903
1.89344
1.89858
1.89625
1.89942
1.91293
1.90121
1.89822
1.91341
1.90219
1.8871
1.89772
1.89947
1.89765
1.90414
1.89145
1.89293
1.88665
1.89905
1.90011
1.89477
1.89193
1.8955
1.90463
1.90435
1.91512
1.91678
1.91748
1.92309
1.92017
1.9262
1.91084
1.91158
1.91537
1.92978
1.94498
1.91897
1.94202
1.9197
1.91462
1.94127
1.90919
1.92321
1.91877
1.92309
1.92233
1.93216
1.91875
1.89934
1.90292
1.91843
1.92324
1.91809
1.9306
1.91858
1.91856
1.91456
1.9139
1.90117
1.8955
1.90106
1.91042
1.90701
1.90187
1.92213
1.92397
1.91832
1.91736
1.93065
1.92772
1.93641
1.94796
1.95535
1.9562
1.9359
1.9292
1.9222
1.92173
1.94284
1.94054
1.94282
1.93892
1.95152
1.92183
1.94397
1.92319
1.93956
1.93878
1.94084
1.92858
1.91598
1.91607
1.92473
1.92671
1.94081
1.93442
1.94701
1.9467
1.94612
1.93986
1.94106
1.93977
1.93886
1.96465
1.96127
1.95893
1.96378
1.99502
1.96316
1.97069
1.95845
1.9577
1.95694
1.94946
1.95735
1.97155
1.95533
1.9619
1.97806
1.97385
1.97461
1.97461
1.97225
1.95158
1.95153
1.97552
1.95363
1.94753
1.95195
1.9606
1.95607
1.96483
1.94421
1.95318
1.93433
1.94603
1.94037
1.93064
1.92961
1.92865
1.92294
1.90368
1.91931
1.91917
1.91293
1.91374
1.91123
1.90997
1.89462
1.90794
1.91873
1.93561
1.93387
1.94347
1.9254
1.92391
1.90616
1.92818
1.90539
1.90427
1.89705
1.91117
1.91066
1.9254
1.90172
1.88907
1.88567
1.88949
1.89852
1.91818
1.93249
1.93144
1.93224
1.93758
1.93167
1.93246
1.94962
1.94507
1.95745
1.95649
1.96225
1.95599
1.95031
1.95606
1.96076
1.94954
1.95904
1.94929
1.94215
1.92049
1.92891
1.91868
1.93851
1.92971
1.92772
1.93075
1.94374
1.95224
1.9513
1.9514
1.93899
1.95433
1.94395
1.93673
1.94713
1.95245
1.93917
1.94489
1.93448
1.92277
1.92688
1.93512
1.93558
1.92422
1.92642
1.93519
1.94145
1.92949
1.93812
1.91886
1.94253
1.94107
1.91827
1.9198
1.90743
1.91871
1.9178
1.92728
1.9228
1.92287
1.91872
1.91065
1.91462
1.92253
1.93649
1.93918
1.95287
1.94716
1.95653
1.95097
1.9424
1.94286
1.96288
1.95535
1.9653
1.95095
1.94779
1.93891
1.94992
1.93908
1.93413
1.9509
1.95147
1.94997
1.95857
1.94169
1.96445
1.97398
1.96773
1.95813
1.9419
1.95294
1.94098
1.95471
1.95289
1.94665
1.94749
1.97484
1.96478
1.96451
1.95338
1.94363
1.96001
1.95907
1.95861
1.94209
1.9566
1.94073
1.92168
1.91133
1.91274
1.91137
1.91562
1.91986
1.90974
1.93021
1.92675
1.93891
1.93549
1.94717
1.95981
1.94875
1.95829
1.95548
1.94308
1.94235
1.94273
1.92965
1.92914
1.93399
1.93315
1.95008
1.92926
1.92632
1.90971
1.92193
1.90474
1.91378
1.91918
1.91408
1.90478
1.91425
1.91015
1.89184
1.89039
1.8956
1.88915
1.90215
1.88334
1.88984
1.88855
1.87794
1.8786
1.89729
1.90329
1.88939
1.91037
1.90438
1.9157
1.90178
1.89452
1.90428
1.89995
1.91425
1.88648
1.88995
1.87915
1.87252
1.88325
1.89719
1.88691
1.89598
1.88149
1.90118
1.88982
1.88581
1.89871
1.89322
1.89992
1.92619
1.93684
1.92722
1.92068
1.92936
1.92175
1.91943
1.91638
1.89656
1.93051
1.92914
1.95289
1.93179
1.93277
1.94602
1.94173
1.94523
1.93131
1.94217
1.92793
1.91617
1.92191
1.90463
1.9224
1.90899
1.90945
1.91456
1.91737
1.90347
1.90856
1.91919
1.91837
1.91281
1.92271
1.90616
1.91019
1.90464
1.92063
1.898
1.91622
1.91033
1.91079
1.91068
1.91006
1.91281
1.91944
1.89941
1.91058
1.92169
1.93356
1.94512
1.94897
1.95658
1.93492
1.95365
1.933
1.94597
1.92843
1.95335
1.94787
1.9445
1.94863
1.96035
1.96095
1.95488
1.95446
1.94748
1.95462
1.97275
1.98035
1.97432
1.97571
1.97712
1.97929
1.99406
2.01484
2.00781
2.01737
2.00298
1.9981
2.00982
2.00184
2.02151
2.0113
1.98912
1.97111
1.98441
1.97378
1.96929
1.97457
1.94766
1.95348
1.94594
1.97206
1.98334
1.97788
1.99111
1.99016
1.9837
1.97068
1.97304
1.98802
1.98533
1.98226
1.96491
2.00004
1.99357
2.00618
1.9973
1.98492
1.98551
1.98631
1.98296
1.9805
1.98605
1.97836
1.95634
1.96402
1.96197
1.95375
1.95321
1.96222
1.96434
1.97655
1.96166
1.9772
1.9659
1.97314
1.96018
1.94913
1.96437
1.9462
1.94112
1.95426
1.97364
1.95955
1.98214
1.97839
1.95698
1.95247
1.96352
1.98129
1.96832
1.96309
1.95652
1.9591
1.97736
1.99009
1.96574
1.98406
2.00367
1.98024
1.98839
1.98421
2.01367
1.99994
2.01475
2.01532
2.01278
1.99589
2.00184
2.00269
1.98234
1.97186
1.98887
1.96677
1.97517
1.97205
1.96012
1.95936
1.96702
1.98313
1.991
1.98297
1.96919
1.9717
1.97181
1.96917
1.97339
1.95453
1.98461
1.96286
1.97008
1.9617
1.94798
1.93865
1.9483
1.93818
1.93727
1.93987
1.94621
1.94378
1.93582
1.94074
1.94586
1.94472
1.9713
1.95544
1.96004
1.95983
1.96422
1.95016
1.97133
1.9652
1.9586
1.96043
1.95947
1.95757
1.94028
1.9182
1.92765
1.94265
1.93278
1.9488
1.93374
1.92673
1.92139
1.92715
1.93528
1.94183
1.94818
1.95428
1.94679
1.97627
1.96531
1.96062
1.95942
1.96152
1.95884
1.95565
1.94633
1.93275
1.93036
1.92942
1.9512
1.96713
1.95229
1.96748
1.9515
1.9711
1.97147
1.95564
1.96192
1.94724
1.97672
1.97161
1.97036
1.97293
1.96893
1.97105
1.95084
1.9783
1.95584
1.9634
1.96148
1.97555
1.97492
1.98673
2.00302
1.99165
1.99317
1.98317
1.95927
1.96083
1.94804
1.93461
1.93437
1.94506
1.94573
1.94816
1.95123
1.95156
1.94242
1.94789
1.94803
1.93448
1.94593
1.95912
1.95417
1.95086
1.96808
1.96472
1.94965
1.94628
1.95294
1.95947
1.95748
1.95968
1.96499
1.9633
1.97185
1.93774
1.94965
1.94596
1.93538
1.93419
1.94276
1.93934
1.918
1.9287
1.9376
1.92857
1.96336
1.95929
1.95834
1.95677
1.972
1.97503
1.98899
1.97142
1.97464
1.997
1.98916
1.9759
1.9918
1.98349
1.97313
1.9542
1.95295
1.96286
1.96757
1.95873
1.94603
1.9833
1.96035
1.93043
1.93701
1.92808
1.92703
1.94683
1.9472
1.93182
1.93399
1.93776
1.92747
1.94846
1.94458
1.9354
1.94375
1.94324
1.93631
1.94434
1.9332
1.95175
1.94727
1.96026
1.93781
1.95993
1.97384
1.97203
1.96108
1.94913
1.93808
1.94346
1.95318
1.97363
1.98023
1.97796
1.9619
1.95353
1.96612
1.96393
1.94148
1.96317
1.96221
1.97102
1.97529
1.97608
1.96105
1.97039
1.95962
1.9644
1.96344
1.94952
1.94953
1.94595
1.9631
1.94934
1.94185
1.93762
1.93941
1.94153
1.93352
1.94076
1.93758
1.93702
1.93757
1.93025
1.92974
1.91871
1.91762
1.92412
1.92463
1.91391
1.92861
1.91828
1.91
1.92168
1.90211
1.91392
1.88582
1.88457
1.90027
1.90101
1.90376
1.88839
1.90454
1.9232
1.93892
1.94421
1.93092
1.95615
1.95152
1.93957
1.94427
1.93441
1.93969
1.944
1.92476
1.91655
1.91311
1.91516
1.91528
1.88924
1.89002
1.89603
1.89768
1.90366
1.90641
1.91881
1.90642
1.8913
1.90092
1.91061
1.89517
1.88358
1.88554
1.8858
1.88061
1.8887
1.88484
1.88502
1.88142
1.89066
1.88506
1.89516
1.90459
1.9115
1.89495
1.88478
1.8732
1.88144
1.87422
1.86731
1.88026
1.88799
1.89216
1.89243
1.89722
1.90428
1.89149
1.89549
1.88626
1.90033
1.88787
1.87344
1.88837
1.89155
1.88037
1.87272
1.8714
1.86461
1.86537
1.85288
1.84807
1.85008
1.851
1.84728
1.85602
1.86283
1.84189
1.86056
1.86793
1.84965
1.85536
1.84414
1.85481
1.86393
1.87606
1.87373
1.88135
1.87398
1.87082
1.88388
1.90075
1.87303
1.8847
1.86987
1.86906
1.89463
1.90179
1.88918
1.88721
1.91039
1.90565
1.91053
1.89591
1.89903
1.91912
1.89525
1.90015
1.90441
1.88953
1.89131
1.89096
1.89121
1.89503
1.91115
1.91232
1.91777
1.93467
1.91308
1.93715
1.92471
1.91071
1.909
1.92011
1.91509
1.92495
1.91828
1.92635
1.9199
1.92945
1.9108
1.91478
1.91026
1.92448
1.93071
1.94101
1.94644
1.9495
1.92144
1.93335
1.90402
1.91081
1.92143
1.92689
1.90785
1.92276
1.92007
1.93084
1.92748
1.93728
1.92637
1.94829
1.93175
1.96328
1.9761
1.97703
1.95539
1.98134
1.96239
1.94967
1.9684
1.96932
1.97122
1.98632
1.95502
1.95756
1.93428
1.92653
1.91826
1.91546
1.89147
1.9037
1.91048
1.93277
1.923
1.92407
1.93246
1.95635
1.95157
1.95195
1.9417
1.94216
1.95012
1.94711
1.97262
1.98276
1.97391
1.97444
1.96993
1.97368
1.96713
1.98669
1.99415
1.98362
1.98499
1.98527
1.97029
1.98715
1.9917
1.97859
1.99817
1.98976
2.00593
1.99419
1.98833
1.98998
1.99111
1.98834
2.00439
2.0082
2.02538
2.00657
2.00992
2.02119
2.02719
2.03212
2.04688
2.04487
2.04748
2.03042
2.04125
2.04535
2.00626
2.02396
2.02327
2.01355
2.02024
2.01756
2.00783
1.98923
1.9834
2.00732
1.9835
2.00156
1.9685
1.97537
1.99908
2.01662
2.01315
1.99348
1.97786
1.98909
2.01374
2.00555
2.02541
2.01626
2.02348
2.0091
2.01177
1.99152
1.9864
1.97779
1.99967
1.99051
1.99473
2.00174
1.98755
1.98874
2.01093
1.99673
1.99656
1.98338
1.99809
1.9851
1.98886
1.99722
2.01101
2.00357
2.00298
2.00548
2.02301
2.01316
2.02693
2.01982
2.02085
2.02624
2.01736
2.01957
2.00666
2.01231
2.01568
2.02012
2.04715
2.04763
2.0533
2.03814
2.04402
2.04122
2.03851
2.04903
2.02664
2.04465
2.02488
2.03942
2.02105
2.03605
2.05622
2.04004
2.04315
2.03632
2.04364
2.04775
2.02534
2.0553
2.01873
2.00857
2.00188
1.98809
1.98778
2.01654
2.01017
1.98834
2.0141
1.99123
1.992
1.99302
1.99139
2.0182
2.01125
2.00152
2.01693
2.01623
2.01733
1.99775
2.02484
2.03751
2.04358
2.01972
2.02554
2.01451
2.00719
2.00968
2.01261
2.00066
2.00343
1.99586
2.01827
2.021
2.01107
2.01303
2.00063
1.99809
2.00598
1.99688
2.01844
2.01126
2.01033
2.02186
2.00987
2.00159
2.02318
2.03266
2.01205
2.01626
2.03741
2.04789
2.05065
2.03093
2.03388
2.02771
2.06516
2.06098
2.04198
2.04773
2.04244
2.04913
2.05281
2.03016
2.01447
2.03709
2.05349
2.02702
2.03452
2.04621
2.04395
2.04858
2.04927
2.04851
2.05258
2.06707
2.04946
2.03662
2.05781
2.05593
2.06365
2.05971
2.06337
2.0661
2.06559
2.07071
2.08761
2.08279
2.08075
2.03675
2.05257
2.05565
2.02208
2.02955
2.03515
2.03376
2.02977
2.01541
2.03281
2.04092
2.04674
2.02179
2.01442
2.01239
2.01675
1.983
2.0135
2.01656
2.03272
2.01712
1.99794
2.00347
1.99959
1.99874
2.01817
2.02467
2.02509
1.99405
2.01685
2.02992
2.02496
2.01719
2.00914
2.0248
2.01784
2.03585
2.03419
2.03717
2.03719
2.03628
2.03716
2.02601
2.03398
2.04901
2.04156
2.05723
2.05249
2.05289
2.03722
2.01615
2.03555
2.03747
2.01859
2.0138
2.01163
1.99799
1.99347
2.01472
2.00808
2.01011
2.00003
2.02114
1.99585
2.04782
2.02417
2.03649
2.0526
2.03752
2.02742
2.04172
2.01375
2.0131
2.02259
2.01655
2.0365
1.99486
1.99183
2.00207
1.98762
1.99525
1.9988
2.01451
2.00612
1.98485
2.00826
2.02752
2.00149
1.99676
1.97786
1.97707
1.97686
1.98244
1.96781
1.95758
1.95171
1.95276
1.93842
1.93276
1.93107
1.93688
1.9469
1.93734
1.94386
1.95555
1.9376
1.91819
1.9336
1.94032
1.93727
1.91916
1.9354
1.94689
1.94034
1.94078
1.9534
1.95826
1.93818
1.9397
1.94205
1.93106
1.9264
1.92259
1.91335
1.92254
1.91839
1.91876
1.93352
1.91131
1.9046
1.89573
1.88586
1.88735
1.90215
1.90305
1.90221
1.90554
1.91015
1.92618
1.93917
1.96323
1.97156
1.98151
1.97756
1.97047
1.962
1.96301
1.95623
1.94565
1.93995
1.94126
1.94181
1.94076
1.95606
1.93867
1.93251
1.93083
1.95657
1.95758
1.96626
1.95752
1.97431
1.98023
1.97725
1.97017
1.95579
1.94105
1.94395
1.94425
1.95885
1.96836
1.97099
1.98605
1.98321
1.95038
1.95059
1.93327
1.94409
1.94215
1.94026
1.94818
1.95345
1.97196
1.97099
1.97284
1.98668
1.95957
1.95163
1.95005
1.95528
1.9461
1.94883
1.96478
1.96321
1.96284
1.9553
1.93959
1.93339
1.95852
1.9435
1.9181
1.92863
1.9341
1.93979
1.92357
1.91836
1.93716
1.93312
1.93856
1.94157
1.94826
1.95694
1.97022
1.96625
1.96804
1.96691
1.98763
1.98478
1.99202
1.98806
1.97501
1.98037
1.99057
1.96507
1.95657
1.96066
1.97383
1.96371
1.97673
1.98574
1.95948
1.97245
1.97393
1.98897
1.98446
2.00387
1.98864
1.97711
1.98083
1.98984
1.97953
1.9918
1.97632
1.98592
1.98831
1.99349
1.97481
1.97656
1.97502
1.95115
1.95975
1.95268
1.94942
1.95415
1.97279
1.9724
1.98202
1.99412
1.99025
1.99996
1.99594
2.02291
1.98687
1.98739
1.99979
1.99376
2.02652
2.01816
2.02719
2.02352
2.02492
2.02021
2.0356
2.04969
2.03224
2.05548
2.05094
2.05433
2.07115
2.05797
2.06014
2.04726
2.04698
2.05288
2.04656
2.03976
2.06419
2.05766
2.03207
2.00591
2.0046
2.0101
2.0041
2.00204
2.02556
2.02251
2.01508
2.00496
2.03132
2.03532
2.04298
2.04485
2.03574
2.0419
2.05304
2.06075
2.06874
2.03887
2.04967
2.0425
2.03459
2.0359
2.03231
2.0343
2.04493
2.04584
2.04029
2.04424
2.04185
2.03704
2.03096
2.04162
2.03682
2.01134
2.01223
2.00597
2.03712
2.02935
2.05101
2.02248
2.04327
2.02925
2.03196
2.02558
2.02014
2.01876
2.00409
2.02217
2.01202
2.01216
1.99276
2.02105
2.00679
2.02807
2.01177
1.99826
2.00868
2.02814
2.00131
2.00994
2.02498
2.03927
2.00786
2.04028
2.03158
2.03278
2.03981
2.05291
2.0518
2.05848
2.03477
2.05111
2.03762
2.04662
2.04445
2.0424
2.02829
2.02154
2.01074
2.01797
2.00959
2.0132
2.00999
2.01552
2.01761
2.01471
2.02436
2.02875
2.02039
2.01833
2.01674
2.01867
2.02468
2.04972
2.04315
2.05766
2.05498
2.04554
2.0614
2.06112
2.04549
2.05995
2.05292
2.04718
2.03866
2.04938
2.07468
2.06273
2.05178
2.03845
2.04997
2.04463
2.0388
2.03729
2.04057
2.04358
2.04113
2.03114
2.05252
2.01798
2.01605
2.04438
2.01498
2.03159
2.01406
2.02389
2.03863
2.04132
2.04688
2.05416
2.03271
2.03448
2.04011
2.03576
2.01272
2.01584
2.00759
2.00232
1.99742
2.0078
2.00795
2.01884
2.02223
2.02547
2.02027
2.02842
2.02
2.01561
2.03252
2.01841
2.02252
2.02401
2.03511
2.01372
2.00259
1.99618
1.98543
1.98137
1.97144
1.97966
1.98407
1.99025
1.9932
1.99511
1.99651
1.99117
2.00077
2.00331
2.00371
2.02496
2.02771
2.01811
2.00544
1.99837
2.00918
1.99469
2.00732
2.02598
2.02549
2.02432
2.02942
2.0327
2.0446
2.03867
2.0227
2.04316
2.04158
2.06442
2.07028
2.07304
2.06247
2.05001
2.04352
2.03134
2.02861
2.03528
2.01059
2.02215
2.01792
2.02796
2.02126
2.00681
2.02027
1.99912
2.00492
2.00957
2.01231
1.99794
1.98212
1.9945
2.01802
2.02734
2.01142
2.0192
2.00623
2.00612
1.99314
2.02104
2.02386
2.03208
2.03212
2.04557
2.04161
2.06373
2.04293
2.03927
2.01867
2.03998
2.03761
2.0254
2.0248
2.02212
2.02411
2.03546
2.04415
2.03206
2.04692
2.04278
2.03055
2.03626
2.04361
2.03962
2.03847
2.06538
2.0751
2.06848
2.08163
2.06401
2.05256
2.07247
2.08942
2.09899
2.09201
2.1049
2.0853
2.07017
2.06288
2.05762
2.06637
2.07064
2.0721
2.07148
2.0686
2.0663
2.0777
2.07777
2.0922
2.10441
2.09435
2.10867
2.10912
2.09243
2.09795
2.11576
2.13077
2.14077
2.11432
2.13863
2.13502
2.13205
2.13512
2.12617
2.10854
2.10217
2.10921
2.1154
2.09941
2.09729
2.09267
2.07856
2.08689
2.08815
2.07824
2.07879
2.0697
2.06414
2.07581
2.0831
2.09273
2.08764
2.09357
2.0725
2.07968
2.08711
2.07944
2.09109
2.07951
2.06698
2.0614
2.06452
2.05574
2.06149
2.05712
2.05799
2.0677
2.05819
2.07641
2.04918
2.06086
2.04308
2.05986
2.03492
2.02699
2.02892
2.00053
1.99132
1.99273
1.99932
2.01026
2.00099
1.99688
2.00059
1.98923
2.0095
2.03148
2.029
2.02579
2.03025
2.04133
2.03473
2.03148
2.04487
2.04217
2.02265
2.03342
2.00643
1.98698
2.00166
2.00736
2.00178
2.01024
1.99786
1.98584
1.97516
1.98777
2.00382
2.00445
1.99018
2.00204
2.01245
2.00518
2.01221
2.03322
2.01034
2.01419
2.01184
2.00781
2.00233
2.00905
2.01634
2.02406
2.05483
2.04526
2.04257
2.04122
2.05301
2.0535
2.03595
2.02904
2.01758
2.0324
2.04899
2.03954
2.05432
2.05503
2.03937
2.04307
2.03734
2.03347
2.03539
2.03624
2.02475
2.02613
2.03251
2.02296
2.03395
2.02555
2.04368
2.04449
2.06575
2.05489
2.03638
2.05065
2.04046
2.05752
2.04429
2.04498
2.03222
2.0274
2.01878
2.03436
2.00797
2.01748
2.03461
2.03292
2.01408
2.02673
2.0266
2.01909
2.00332
2.02713
2.02684
2.0315
2.02474
2.01896
2.01816
2.01435
2.02333
2.02365
2.01822
2.01458
2.00599
2.03432
2.03486
2.03288
2.03072
2.02757
2.03055
2.01819
2.02666
2.02975
2.02452
2.03135
2.03832
2.03617
2.04434
2.03764
2.04414
2.03166
2.00217
2.01761
2.02082
2.01013
2.0078
2.02493
2.02259
1.99309
2.00395
1.99922
1.98917
1.99856
1.99715
1.9892
1.99386
2.00239
2.01109
2.01223
1.99529
2.0014
2.00055
1.98279
1.97524
1.98766
1.96645
1.97808
1.94982
1.94354
1.95998
1.96852
1.97027
1.99104
1.98522
1.95439
1.98374
1.97767
1.98479
1.97814
1.98782
2.00016
1.98093
1.97954
1.97715
1.98624
1.98213
1.98267
1.98174
1.96323
1.98073
1.9972
1.99194
1.99363
1.99021
1.97941
1.96164
1.95605
1.96534
1.9553
1.95978
1.95758
1.95175
1.95101
1.97673
1.96151
1.95045
1.95391
1.94195
1.93045
1.93847
1.92022
1.94434
1.93652
1.93243
1.93579
1.94192
1.92825
1.92309
1.93427
1.9273
1.92724
1.92017
1.89889
1.88877
1.90644
1.88677
1.88914
1.8933
1.88208
1.86328
1.86388
1.85478
1.84958
1.84321
1.84975
1.84289
1.8503
1.86184
1.86769
1.87557
1.87925
1.87775
1.85709
1.86747
1.86328
1.86786
1.87254
1.8765
1.86754
1.86785
1.88903
1.89634
1.87781
1.89882
1.90329
1.91126
1.92565
1.91669
1.90505
1.9224
1.91017
1.91412
1.91873
1.9009
1.90462
1.90956
1.93254
1.92165
1.91962
1.92018
1.94576
1.94943
1.95666
1.96196
1.95089
1.94568
1.92783
1.94704
1.92773
1.92391
1.92573
1.91168
1.90831
1.92217
1.93704
1.94051
1.94953
1.95139
1.96591
1.94955
1.93308
1.93505
1.91278
1.91332
1.91651
1.91908
1.90654
1.91279
1.92201
1.90213
1.90492
1.9086
1.91849
1.90942
1.91392
1.92172
1.92619
1.92877
1.9318
1.94115
1.9268
1.92357
1.92688
1.91507
1.91392
1.90453
1.89834
1.90829
1.89951
1.9145
1.91863
1.91672
1.91981
1.94311
1.93709
1.93414
1.93389
1.93738
1.9362
1.93759
1.94575
1.95393
1.94513
1.94006
1.94326
1.94784
1.95457
1.92952
1.93622
1.93082
1.91911
1.91265
1.9281
1.90955
1.93199
1.92302
1.91967
1.93503
1.94029
1.95017
1.95896
1.9411
1.92103
1.93842
1.92806
1.93391
1.94154
1.95916
1.94741
1.94076
1.94904
1.96714
1.97584
1.97029
1.9582
1.97233
1.96077
1.9575
1.9646
1.99977
1.99575
2.00875
2.01478
1.99098
2.00361
2.0067
2.02384
2.04279
2.02213
2.03023
2.03177
2.0043
2.007
2.01532
2.01993
2.02297
2.02079
2.01255
2.0145
2.0132
2.02377
2.03126
2.0238
2.01835
2.02141
2.02686
2.03311
2.03729
2.0559
2.05378
2.05956
2.06612
2.06281
2.05095
2.06466
2.03505
2.0281
2.0254
2.0138
2.04498
2.0329
2.03249
2.01562
2.03459
2.02305
2.03794
2.03981
2.04544
2.04024
2.02503
2.02294
2.03642
2.03809
2.02466
2.01011
2.03427
2.0227
2.00492
2.01308
2.01714
2.01902
2.02143
2.01552
2.00395
2.02104
2.01228
2.00861
2.00523
2.0111
2.00323
2.01416
1.9937
1.99479
2.00317
2.00082
1.99312
2.01675
2.02253
2.00935
1.98873
1.99382
1.98774
2.00607
2.00495
1.99904
2.01672
2.01339
2.02814
2.03989
2.0419
2.04465
2.04666
2.03876
2.05103
2.05312
2.05444
2.0707
2.05575
2.04686
2.03413
2.04296
2.04685
2.03284
2.04676
2.04289
2.03863
2.04097
2.04481
2.05821
2.04891
2.05939
2.06044
2.06335
2.07105
2.08173
2.07164
2.07557
2.07884
2.07756
2.08166
2.08662
2.0696
2.07462
2.08701
2.068
2.05653
2.06532
2.05257
2.06086
2.06149
2.0653
2.05222
2.05765
2.06542
2.04741
2.04224
2.04273
2.04829
2.04157
2.05207
2.05114
2.06024
2.05263
2.05266
2.06147
2.03345
2.0432
2.06595
2.0665
2.08317
2.08718
2.06821
2.0568
2.06913
2.05814
2.05159
2.02241
2.01602
2.01237
1.99003
1.97982
1.99274
1.97283
1.96454
1.98279
1.98708
1.98542
1.97378
1.98207
1.97297
1.97976
1.99073
2.00572
2.00845
1.98439
1.99339
2.01119
2.0235
1.99628
1.99475
2.00617
2.02034
1.99656
1.98844
2.00465
2.00871
1.99971
1.99785
1.98564
2.01211
1.99692
2.00787
1.98444
1.99066
2.01542
2.02676
2.01724
2.01571
2.03371
1.99944
1.98225
2.00158
2.00206
2.01485
2.00379
2.00497
2.01145
2.00095
2.03033
2.01964
2.02051
2.02352
2.02793
2.02735
2.02284
1.99973
2.02358
2.02349
2.01233
1.99393
1.99419
1.98799
1.97388
1.98642
1.99758
1.98486
1.96517
1.97443
1.98384
1.97783
1.96809
1.96622
1.96643
1.99721
1.99474
2.00846
1.9963
1.99323
1.99478
1.98673
1.98276
1.98966
1.9864
2.00574
2.00227
2.00376
2.01609
2.02458
2.03104
2.01865
2.01466
2.0132
2.00624
1.99931
1.98158
1.9837
1.97726
1.99168
1.98647
1.97666
1.98541
1.98408
1.97075
1.97539
1.97916
1.9708
1.96271
1.98765
1.9792
1.9799
1.99745
1.99861
2.00678
1.99149
1.99458
1.99829
1.9852
1.99845
1.9963
1.9894
1.99135
1.98592
1.97073
1.98386
2.00091
2.00508
2.00847
2.0082
1.97078
1.97175
1.95966
1.96839
1.96188
1.96783
1.96124
1.98552
1.97475
1.974
1.99205
1.9934
1.99319
1.97901
2.00026
2.00082
1.99671
2.00447
2.01084
2.00397
2.00855
2.00412
2.00045
1.98926
1.97603
1.97837
1.99221
1.98161
1.98962
1.97619
1.98217
1.98909
1.98804
1.97164
1.98794
1.97661
1.98169
2.01419
1.98929
1.99484
1.98983
1.99998
2.0086
2.00349
2.02716
2.01792
2.00952
2.01623
2.02355
2.03137
2.03487
2.01493
2.00768
2.01478
2.03665
2.03607
2.03974
2.03101
2.03782
2.04489
2.04079
2.05752
2.05057
2.05765
2.05028
2.03195
2.04144
2.02995
2.02083
2.02769
2.0254
2.04898
2.05039
2.02086
2.03211
2.02226
2.01232
2.01985
2.03666
2.02453
2.02957
1.988
2.01876
2.03547
2.0403
2.02861
2.00789
2.0042
2.00337
2.02827
2.014
2.04344
2.02537
2.0566
2.04411
2.04317
2.05501
2.05703
2.04582
2.04308
2.02656
2.03198
2.04063
2.02846
2.04269
2.02988
2.0246
2.01394
2.03178
2.02089
2.02312
2.02246
2.01776
2.02071
2.02224
2.0112
2.02332
2.0174
2.01498
2.01809
2.01789
2.01707
2.02489
2.00617
2.0193
2.00907
2.02469
2.05271
2.04112
2.05115
2.04893
2.0523
2.05773
2.07461
2.07924
2.06092
2.07817
2.07623
2.06963
2.07773
2.08364
2.08672
2.09304
2.08083
2.06364
2.06546
2.07636
2.08117
2.09845
2.07995
2.07057
2.08085
2.08722
2.07344
2.06788
2.06333
2.06788
2.08785
2.08145
2.07908
2.07099
2.06827
2.06825
2.05639
2.0464
2.05998
2.04691
2.0484
2.04648
2.06355
2.07764
2.07954
2.06166
2.04919
2.06959
2.04953
2.06129
2.05911
2.0559
2.06431
2.061
2.06197
2.08113
2.04518
2.06851
2.07794
2.08088
2.06837
2.08103
2.07797
2.0942
2.09415
2.09487
2.09815
2.09787
2.08763
2.0862
2.1051
2.11643
2.13141
2.12564
2.13495
2.15254
2.12888
2.14275
2.13441
2.13334
2.14801
2.14855
2.13026
2.14274
2.14591
2.1401
2.14572
2.15889
2.17938
2.17568
2.15873
2.17332
2.1468
2.16178
2.16632
2.17369
2.16927
2.17661
2.19254
2.19109
2.164
2.19395
2.18185
2.21089
2.17814
2.17507
2.18753
2.18791
2.18007
2.19983
2.1824
2.19123
2.17107
2.16196
2.16226
2.15599
2.16985
2.15876
2.1493
2.14321
2.12736
2.12909
2.12652
2.11502
2.13328
2.15784
2.13244
2.14394
2.14337
2.12193
2.11993
2.13954
2.13263
2.11856
2.12176
2.10711
2.10401
2.10801
2.10359
2.11047
2.12442
2.0984
2.12574
2.13915
2.14102
2.14204
2.13448
2.13419
2.13266
2.11032
2.12441
2.11847
2.12034
2.10956
2.12301
2.12376
2.1119
2.13759
2.12117
2.11338
2.10475
2.10074
2.11291
2.12276
2.11639
2.11896
2.12154
2.10579
2.12653
2.12483
2.11285
2.11311
2.12574
2.13405
2.14635
2.12937
2.12836
2.11997
2.12073
2.11871
2.12442
2.15252
2.15966
2.15062
2.15273
2.16694
2.13301
2.13398
2.12152
2.12738
2.11006
2.13612
2.11389
2.13645
2.12123
2.12057
2.12983
2.12225
2.1085
2.11411
2.11306
2.13905
2.13014
2.13279
2.1252
2.10542
2.11196
2.13395
2.13569
2.1185
2.13141
2.11739
2.11243
2.11609
2.1086
2.10915
2.10246
2.09411
2.1222
2.13577
2.14611
2.15342
2.16225
2.13746
2.11503
2.12578
2.12818
2.11145
2.13318
2.11586
2.10014
2.09261
2.08675
2.10381
2.09082
2.10562
2.11388
2.12469
2.12004
2.1032
2.09104
2.07999
2.08418
2.08701
2.05995
2.0656
2.07936
2.07517
2.06697
2.07036
2.07474
2.06117
2.04569
2.06246
2.06598
2.04107
2.0483
2.02148
2.03478
2.03485
2.02105
2.01127
2.02787
2.01774
2.00536
2.01203
1.98733
1.9905
1.99916
2.00278
1.99792
2.01703
2.02962
2.04152
2.03008
2.02025
2.01655
2.01711
2.00254
2.0115
2.01364
1.99799
2.0296
2.02112
2.00672
2.02516
2.02837
2.01295
2.00516
2.01872
2.01386
2.02083
2.01108
2.02564
2.03048
2.03912
2.04033
2.04142
2.02981
2.03399
2.03571
2.03009
2.03642
2.06468
2.04483
2.06023
2.04904
2.04045
2.0516
2.06507
2.04466
2.04583
2.05452
2.05089
2.05458
2.06916
2.06518
2.0467
2.04486
2.05436
2.04213
2.06164
2.05601
2.06608
2.05782
2.05588
2.06522
2.07736
2.0816
2.07404
2.06362
2.05593
2.06603
2.07452
2.07029
2.07902
2.0659
2.07326
2.07299
2.08428
2.06683
2.07641
2.10147
2.09067
2.0978
2.08758
2.08766
2.10409
2.09416
2.08654
2.08853
2.08444
2.08129
2.08845
2.07512
2.0531
2.05747
2.05613
2.06686
2.0764
2.0707
2.08109
2.05619
2.0495
2.07932
2.09877
2.09706
2.07439
2.08084
2.07042
2.05362
2.04532
2.04515
2.04978
2.05384
2.05714
2.04631
2.04858
2.03372
2.04557
2.04901
2.04137
2.0362
2.03422
2.02087
2.01615
2.02004
2.04487
2.01384
2.00241
2.00296
2.0045
2.00871
2.00689
2.02138
2.02589
1.99547
2.0145
2.0142
2.02287
2.02249
1.99392
2.00436
1.97852
1.9807
1.97996
1.97166
1.98283
1.97853
1.96952
1.97704
1.99048
1.99671
1.97866
1.99881
1.9858
2.00472
1.97998
1.98104
1.99553
1.98336
1.98512
1.99107
2.01384
2.00125
1.99156
1.98506
1.98229
1.99538
1.9951
2.00598
1.99374
2.00767
1.9961
1.98989
1.98701
1.97858
1.99863
1.99002
2.00205
1.99185
2.00036
2.00253
2.0119
2.00814
2.01889
2.01222
2.02394
2.01986
2.00735
2.02093
1.9969
2.00769
1.98851
2.00477
2.00236
2.0051
1.99534
2.01398
2.0229
2.01603
2.00632
2.00346
2.02109
2.03007
2.007
2.00231
2.00965
2.02633
2.01952
2.03007
2.0147
2.01549
2.0235
2.02919
2.04116
2.01262
2.00391
2.01874
2.0177
2.00235
2.01095
2.0187
2.04902
2.04708
2.03419
2.04479
2.02408
2.02889
2.01245
2.0387
2.03963
2.01224
2.00914
1.99699
2.01007
2.00614
1.9925
1.99516
2.00307
2.00415
1.99425
2.00099
1.99537
1.98926
1.99681
1.99744
1.99977
2.00276
1.99012
1.99834
2.00059
1.97313
1.98536
2.00298
2.01092
2.01279
2.01834
2.02598
2.02664
2.00989
1.99896
2.00356
2.0075
2.0157
2.01306
2.03442
2.03937
2.03766
2.0357
2.03189
2.03733
2.05329
2.05438
2.05205
2.06669
2.0558
2.05919
2.05421
2.04842
2.04903
2.04355
2.04537
2.04096
2.02476
2.02198
2.05002
2.04863
2.02487
2.02655
2.02873
2.02773
2.01905
2.01532
2.01012
2.01853
2.01574
2.02674
2.03503
2.02057
2.01662
2.02718
2.01932
2.00579
2.02109
2.02314
2.04616
2.04402
2.038
2.02118
2.03153
2.01871
2.01617
2.01297
2.01281
2.02883
2.01598
2.02185
2.03537
2.01702
2.01302
2.0108
2.02157
2.0235
2.0039
2.00503
2.01755
2.02568
2.03629
2.05381
2.05874
2.05318
2.07228
2.03878
2.033
2.03345
2.03196
2.04124
2.06028
2.05258
2.04417
2.05192
2.03237
2.04038
2.04816
2.02773
2.02803
2.02519
2.01996
2.00748
2.01602
2.01435
2.03372
2.01916
2.02078
2.02827
2.04021
2.03848
2.04261
2.0612
2.05487
2.04409
2.04316
2.04964
2.06666
2.04555
2.04019
2.04745
2.03925
2.0436
2.04202
2.05453
2.04645
2.03822
2.04764
2.06683
2.04024
2.03001
2.03632
2.04406
2.06832
2.07108
2.05677
2.06183
2.04055
2.04599
2.05337
2.04583
2.04128
2.04862
2.0367
2.01781
2.03009
2.03551
2.04248
2.04267
2.04628
2.04566
2.0424
2.0489
2.04306
2.04351
2.04089
2.03126
2.0255
2.03537
2.05159
2.02993
2.03841
2.03324
2.01739
2.00997
2.01395
2.02112
2.02769
2.01688
2.01949
2.00808
2.00783
2.00472
2.00953
2.00208
2.00415
2.00936
2.00029
1.98963
1.98827
1.98481
1.99343
1.98839
1.98557
1.97189
1.977
1.98452
1.9902
1.99865
1.96201
1.96584
1.94447
1.94271
1.94023
1.93136
1.92383
1.93516
1.94078
1.92926
1.9417
1.94119
1.94962
1.96393
1.96347
1.96818
1.96577
1.97062
1.98297
1.98829
1.98518
1.99437
1.99313
2.00871
1.99053
1.98458
1.99441
1.98062
1.98982
1.99482
1.99412
1.9877
1.99139
1.98491
1.97086
1.96333
1.97533
1.98107
1.97212
1.97737
1.99772
2.00411
1.99934
1.99584
2.00858
2.00675
1.99534
2.00141
1.9882
2.00076
1.97383
1.96996
1.9712
1.97581
1.99273
1.9916
1.99232
2.00014
2.00532
1.99676
2.00897
2.02307
2.02354
2.03047
2.01617
2.03188
2.02329
2.02339
2.02616
2.03105
2.01047
2.03445
2.02308
2.01045
2.01252
2.00568
2.00744
2.01509
2.01272
2.01032
2.00442
1.99682
1.9855
2.00376
2.01341
2.00598
2.0132
2.00469
2.00129
1.98607
1.99382
1.97731
1.99861
2.00952
2.02521
2.01288
2.00985
2.01914
2.00324
2.00956
1.99884
2.01184
2.00493
1.99957
1.99865
2.01268
1.99165
2.00722
2.00214
1.99856
1.98171
1.97827
1.98434
2.00051
2.01523
2.00145
2.00507
2.00298
1.98819
2.00284
2.00834
2.0032
1.99824
1.99689
1.99929
1.9707
1.97466
1.97128
1.97698
1.97307
1.9775
1.98404
1.97694
1.98786
1.97412
1.98781
1.96779
1.96477
1.97267
1.97327
1.96862
1.97112
1.9783
1.96165
1.96591
1.97853
1.96292
1.96704
1.97498
1.97568
1.98151
1.96479
1.95487
1.95204
1.98284
1.97742
1.98089
1.97559
1.96481
1.96655
1.96897
1.9772
1.97329
1.96919
1.95723
1.95263
1.96805
1.94658
1.94508
1.93159
1.94433
1.95275
1.95756
1.97065
1.96046
1.96359
1.96433
1.96371
1.97191
1.98036
1.96946
1.9739
1.95863
1.96236
1.95702
1.95537
1.97387
1.97601
1.98891
1.9675
1.97633
1.96976
1.98256
1.9992
1.98101
2.00731
1.99132
1.99824
1.99617
1.99464
1.99148
2.0041
1.97998
1.97611
2.00372
2.00062
2.00242
1.9907
1.98742
1.99078
1.99483
1.98916
1.99197
2.00656
1.99704
2.00945
2.0152
2.00928
1.99031
1.97626
1.99036
2.00433
1.99481
2.00008
2.01045
2.00518
2.01143
1.99777
2.01026
2.00642
2.00408
1.99886
2.0269
2.02219
2.03423
2.04266
2.03214
2.03534
2.01603
2.02812
2.02454
2.00573
1.99476
1.99582
2.01351
2.02057
2.00123
1.99921
2.01324
2.00782
1.98412
1.97868
1.9877
2.00151
2.00226
2.00259
1.99675
1.97869
2.01117
1.99094
1.986
1.99137
2.01387
1.99465
1.96811
1.96881
1.96742
1.96882
1.9615
1.95916
1.97241
1.98849
1.97925
1.95991
1.95029
1.96293
1.9484
1.96202
1.96344
1.9764
1.97467
1.96259
1.9883
1.991
1.97819
1.99124
1.98045
1.96956
1.97912
1.97688
1.97635
1.99017
1.98988
1.99846
2.00547
2.0075
2.01778
2.01528
2.01566
2.02662
2.0078
2.01249
2.01646
1.99541
2.01442
2.02866
2.03243
2.04636
2.05818
2.03804
2.03067
2.05966
2.05674
2.04305
2.03696
2.06814
2.05184
2.05823
2.03632
2.05648
2.03693
2.0416
2.0399
2.04067
2.03259
2.04768
2.03667
2.03985
2.03433
2.04539
2.04407
2.05051
2.04662
2.05863
2.06263
2.08343
2.0882
2.08551
2.10396
2.10725
2.09703
2.08619
2.09111
2.091
2.0926
2.085
2.0761
2.07192
2.07027
2.06746
2.07243
2.06228
2.08171
2.09674
2.08045
2.09764
2.08311
2.10125
2.07902
2.07137
2.07374
2.08276
2.07716
2.08645
2.08265
2.08682
2.08903
2.08764
2.10609
2.10769
2.09877
2.08619
2.06812
2.08219
2.07943
2.1089
2.09923
2.0903
2.09799
2.09011
2.08111
2.06459
2.08457
2.0648
2.07006
2.05889
2.07937
2.08022
2.07101
2.0732
2.0789
2.06244
2.04607
2.04932
2.06384
2.07207
2.08216
2.08765
2.09489
2.09214
2.08096
2.07122
2.05906
2.05048
2.04282
2.05179
2.04245
2.03119
2.04437
2.03099
2.04102
2.05456
2.05616
2.0826
2.05966
2.05097
2.08274
2.06288
2.06395
2.05834
2.0329
2.05001
2.04186
2.04947
2.0545
2.05715
2.05314
2.05876
2.05519
2.05673
2.04845
2.04203
2.06
2.03396
2.04648
2.02501
2.03688
2.03398
2.06004
2.04903
2.0552
2.06295
2.0761
2.07244
2.06799
2.06131
2.07095
2.07247
2.06584
2.08423
2.09122
2.07998
2.09237
2.07498
2.09047
2.09627
2.09486
2.06736
2.08673
2.0866
2.07118
2.08884
2.07175
2.07053
2.07081
2.08685
2.09573
2.08174
2.08691
2.09466
2.05802
2.08117
2.09377
2.08494
2.08482
2.08915
2.09544
2.09619
2.11011
2.1115
2.09838
2.08523
2.10106
2.11288
2.09335
2.09024
2.0882
2.09018
2.08411
2.09964
2.08955
2.0937
2.09633
2.0944
2.09033
2.07098
2.07852
2.10107
2.11753
2.12824
2.13641
2.15042
2.13556
2.1486
2.1573
2.14574
2.16009
2.14499
2.15416
2.16653
2.19311
2.18101
2.1815
2.16337
2.17888
2.17182
2.15291
2.1725
2.16781
2.18663
2.19184
2.18903
2.17751
2.16197
2.14879
2.14971
2.16889
2.16961
2.16654
2.15392
2.16377
2.16842
2.17726
2.19234
2.185
2.17807
2.1707
2.17528
2.16165
2.16188
2.178
2.17228
2.15794
2.15406
2.15066
2.16076
2.15668
2.15108
2.16225
2.15711
2.15881
2.13356
2.14077
2.14227
2.17199
2.16956
2.1895
2.16627
2.15533
2.16498
2.17
2.15836
2.14653
2.15637
2.1484
2.1443
2.14702
2.13531
2.11983
2.10999
2.11778
2.10963
2.08905
2.10934
2.09848
2.08946
2.10325
2.11665
2.10432
2.10079
2.12415
2.1374
2.13026
2.12467
2.12766
2.14977
2.1404
2.14786
2.14941
2.14685
2.12192
2.11438
2.0987
2.09333
2.11217
2.12422
2.12396
2.12151
2.12916
2.12919
2.12763
2.12402
2.12658
2.11296
2.08984
2.08373
2.08429
2.10148
2.10515
2.11208
2.10772
2.10123
2.09948
2.10787
2.13444
2.12735
2.11286
2.12967
2.11558
2.1392
2.12524
2.13822
2.13076
2.12406
2.10457
2.12703
2.12705
2.13098
2.13669
2.14396
2.11835
2.13455
2.12061
2.11768
2.11576
2.11994
2.1023
2.11127
2.10418
2.09867
2.08827
2.08708
2.08582
2.10699
2.10485
2.09813
2.08016
2.08643
2.09026
2.11494
2.11843
2.11146
2.11843
2.1166
2.12042
2.11095
2.12376
2.11136
2.10569
2.10333
2.08558
2.07596
2.08174
2.10591
2.08931
2.08294
2.06583
2.06147
2.07816
2.0931
2.09393
2.08761
2.10398
2.07927
2.08326
2.08038
2.05134
2.0538
2.05705
2.0679
2.08793
2.08336
2.06674
2.0668
2.07958
2.08372
2.07399
2.06162
2.08073
2.09799
2.10235
2.0984
2.10058
2.09757
2.10316
2.08617
2.07545
2.10061
2.09951
2.08966
2.0806
2.08505
2.09263
2.10156
2.09109
2.10411
2.09513
2.09294
2.07447
2.08354
2.08017
2.07495
2.08917
2.06812
2.08019
2.08758
2.07994
2.0717
2.08968
2.08057
2.06227
2.05702
2.06472
2.05776
2.05349
2.06923
2.07427
2.0616
2.06624
2.06782
2.08441
2.07751
2.07693
2.0702
2.07528
2.06243
2.06042
2.04485
2.06476
2.04357
2.03056
2.0306
2.03194
2.02783
2.04029
2.03215
2.01604
2.00527
2.00358
2.00081
1.99683
2.00196
2.0123
2.00116
2.00598
2.00688
2.03505
2.02764
2.00472
2.00486
1.99829
1.99499
1.99341
1.98904
1.98996
1.99274
1.97619
1.99651
1.98863
1.98211
1.99204
1.98215
1.98948
1.96294
1.95846
1.95556
1.95917
1.96061
1.96778
1.97012
1.95948
1.95934
1.95555
1.93291
1.9282
1.93185
1.93885
1.93378
1.94041
1.93539
1.92958
1.93761
1.95785
1.96068
1.97656
1.98035
2.00002
1.98751
1.99518
1.9914
1.984
1.97736
1.95911
1.96167
1.97249
1.96875
1.9628
1.95535
1.97796
1.98776
1.98347
1.98865
1.99993
1.99826
2.00075
2.00656
2.01453
2.02118
2.0173
2.01442
2.0107
2.00643
2.019
2.00161
2.00007
1.99107
1.9821
1.97767
2.00868
1.99846
2.00822
2.0038
2.00494
2.00228
2.01153
2.01136
2.00008
1.9982
1.99737
2.01821
1.99094
2.00049
2.00437
2.0094
2.01666
2.01653
2.01152
2.01796
2.01815
2.02377
2.0191
2.0163
1.99638
2.01287
2.02529
2.03685
2.031
2.03904
2.02721
2.0404
2.06864
2.07107
2.06016
2.04961
2.03456
2.04649
2.04515
2.07267
2.08269
2.08271
2.07225
2.09279
2.10967
2.10495
2.09777
2.09877
2.08127
2.08148
2.08501
2.07457
2.07458
2.08341
2.08293
2.08608
2.09373
2.10078
2.10181
2.08468
2.06997
2.08376
2.09183
2.07887
2.06379
2.06489
2.06647
2.04877
2.0456
2.07091
2.04947
2.05053
2.05343
2.05453
2.07074
2.05968
2.07397
2.08096
2.08289
2.06365
2.05914
2.07324
2.06491
2.06539
2.05178
2.04877
2.0497
2.06681
2.06416
2.06064
2.07503
2.06579
2.07813
2.08265
2.07688
2.08355
2.07885
2.10243
2.10972
2.10271
2.0918
2.11913
2.11526
2.12164
2.10306
2.09498
2.0947
2.0842
2.08763
2.10264
2.11101
2.08074
2.08141
2.06079
2.05581
2.05193
2.06368
2.07721
2.08524
2.07277
2.08671
2.08225
2.05486
2.05393
2.05243
2.07113
2.05572
2.06598
2.05229
2.03984
2.03433
2.029
2.02554
2.01802
2.0273
2.03134
2.03119
2.04451
2.04555
2.03946
2.02816
2.03504
2.01755
2.03543
2.01547
2.02322
2.03167
2.02338
2.02147
2.00767
2.01474
2.02499
2.02175
2.02057
2.03087
2.0219
2.03002
2.02066
2.01661
2.00299
1.97564
1.99136
1.99913
2.00245
2.01063
2.01298
1.9958
2.00148
2.03341
2.03028
2.02473
2.06389
2.06643
2.04038
2.0342
2.02464
2.03157
2.04503
2.01782
2.01189
2.00684
2.02834
2.02912
2.02734
2.03284
2.04857
2.04314
2.02308
2.04449
2.01919
2.01656
2.0352
2.03668
2.03485
2.02599
2.02933
2.03731
2.02427
2.01789
2.0041
1.99666
2.01748
2.0112
2.01557
2.0261
2.01407
2.0279
2.03379
2.01884
2.03595
2.0299
2.02963
2.01966
2.02032
2.02233
2.01613
2.02074
2.02618
2.04457
2.02545
2.0304
2.02494
2.03125
2.02221
2.01055
2.02608
2.03753
2.04052
2.05322
2.05078
2.05058
2.05202
2.0439
2.04065
2.05097
2.0281
2.0463
2.03923
2.04488
2.05012
2.04102
2.02365
2.02052
2.03496
2.04315
2.0606
2.05246
2.07302
2.06861
2.07414
2.0686
2.07118
2.08499
2.08275
2.07876
2.07819
2.07314
2.07475
2.06856
2.05652
2.0518
2.0526
2.06267
2.0636
2.04285
2.04757
2.03519
2.03454
2.02268
2.0367
2.05092
2.03785
2.06077
2.05268
2.06367
2.05428
2.06163
2.06475
2.06554
2.05768
2.02966
2.03053
2.03072
2.02484
2.0254
2.02195
2.03425
2.03639
2.05526
2.04992
2.04973
2.05409
2.04984
2.04237
2.0526
2.05415
2.05207
2.05092
2.04504
2.03433
2.04466
2.04283
2.05396
2.05444
2.05729
2.0691
2.04799
2.03949
2.04739
2.07582
2.07822
2.08024
2.07396
2.07732
2.0606
2.06305
2.08146
2.09134
2.08324
2.0893
2.06505
2.06214
2.04111
2.05029
2.05072
2.04171
2.04927
2.04053
2.04553
2.06082
2.05669
2.05206
2.04767
2.05259
2.06535
2.06161
2.05215
2.0422
2.04428
2.03457
2.02515
2.03536
2.04663
2.04538
2.03769
2.04329
2.0319
2.02786
2.0277
2.02778
2.04453
2.02728
2.0385
2.02577
2.01618
2.01576
2.02326
2.02446
2.01132
2.01657
2.02679
2.02707
2.03418
2.04984
2.04288
2.02671
2.03197
2.03627
2.04272
2.02197
2.01537
2.00155
2.03656
2.02657
2.04662
2.03552
2.03339
2.03101
2.02914
2.02072
2.03977
2.02736
2.02649
2.00606
2.02551
2.0131
2.01321
2.02774
2.02205
2.04367
2.04988
2.05362
2.06539
2.05017
2.04363
2.04491
2.01978
2.02666
2.03841
2.04395
2.04708
2.03696
2.0496
2.06105
2.06546
2.04442
2.03315
2.03032
2.03395
2.02575
2.03143
2.0315
2.04209
2.04647
2.04575
2.0358
2.05
2.04929
2.06299
2.06714
2.05817
2.04802
2.06458
2.06465
2.07425
2.07217
2.0617
2.04371
2.05294
2.05946
2.06792
2.06174
2.04007
2.03457
2.05697
2.07098
2.07256
2.07839
2.0838
2.05465
2.06026
2.09176
2.0712
2.07532
2.07194
2.06589
2.06326
2.08413
2.09956
2.09394
2.11381
2.07783
2.05274
2.05677
2.07017
2.06523
2.06012
2.06763
2.07589
2.07286
2.07185
2.06985
2.07519
2.06276
2.06774
2.06503
2.06679
2.08147
2.08163
2.07524
2.09058
2.08043
2.09736
2.09572
2.09237
2.08075
2.08058
2.053
2.04448
2.05597
2.0577
2.07619
2.06644
2.08492
2.09301
2.0895
2.07106
2.06816
2.07086
2.07917
2.07943
2.09489
2.09574
2.08898
2.0948
2.09143
2.09044
2.09252
2.09267
2.091
2.07663
2.08885
2.09919
2.08865
2.09898
2.09357
2.10086
2.09136
2.08187
2.08555
2.08767
2.07356
2.08412
2.08559
2.07287
2.07211
2.07152
2.07985
2.07099
2.05814
2.06979
2.05452
2.07187
2.06337
2.0678
2.06517
2.06516
2.0671
2.058
2.06758
2.06533
2.06776
2.07651
2.05355
2.07784
2.08299
2.07959
2.0742
2.07503
2.06427
2.06216
2.05056
2.06068
2.04668
2.06594
2.06497
2.07607
2.06868
2.05469
2.04238
2.04992
2.03327
2.03281
2.03068
2.04123
2.05318
2.06471
2.06533
2.05126
2.04723
2.06547
2.07128
2.06266
2.06623
2.06841
2.07999
2.08002
2.07255
2.07651
2.07113
2.05407
2.04357
2.06568
2.05287
2.04659
2.06366
2.06489
2.04827
2.0679
2.06563
2.05973
2.06125
2.06126
2.06127
2.05033
2.06984
2.05249
2.06172
2.06282
2.05408
2.07302
2.06049
2.03873
2.04799
2.06695
2.04701
2.04395
2.04513
2.04533
2.04146
2.04147
2.04544
2.03924
2.02569
2.01391
2.00956
2.00367
2.01087
2.01114
2.01435
2.01634
2.01958
2.00644
1.98761
1.99133
1.99164
1.99649
2.00887
2.00289
1.99542
1.98921
1.97722
1.99182
2.0009
2.00155
1.98546
2.00343
1.99097
2.00761
2.00837
2.00993
2.01236
2.00849
1.99923
2.00217
2.02069
2.00648
2.02261
2.00884
2.02429
2.03517
2.02322
2.03454
2.01899
2.03466
2.03394
2.01249
2.01181
2.00225
2.02514
2.0232
2.02713
2.02819
2.03671
2.0397
2.03636
2.04834
2.04981
2.02342
2.06117
2.03961
2.04987
2.05956
2.05551
2.05765
2.05187
2.04512
2.06683
2.05173
2.04758
2.05349
2.03407
2.04535
2.00865
2.01004
2.02209
2.03362
2.02749
2.03028
2.01746
2.02473
2.0149
2.01025
2.01124
2.00324
2.00526
2.00122
1.99794
1.98497
1.97652
1.96625
1.97816
1.97437
1.97696
1.96339
1.96558
1.97173
1.99275
1.9882
2.00215
2.01654
1.99986
1.99053
1.99391
1.99667
1.97504
1.97721
1.99365
2.00949
2.00199
1.99506
1.99221
1.98702
1.98929
2.0033
1.97281
1.96757
1.97526
1.99021
2.00315
2.00775
2.00969
1.99627
2.02126
2.00329
2.00125
1.98315
1.99955
1.99901
1.99083
1.97266
1.98243
1.96804
1.974
1.98565
1.98254
2.00894
2.00457
2.01843
2.031
2.00901
2.01308
2.02355
2.01923
2.02299
2.01528
2.0098
2.01797
2.01626
2.01078
2.03393
2.02749
2.03061
2.01856
2.02773
2.02612
2.02677
2.0138
2.01953
1.99668
2.01278
1.99782
2.00366
2.01956
2.0276
2.01381
2.03261
2.02906
2.03857
2.01593
2.02534
2.03216
2.03437
2.02686
2.0486
2.03876
2.0466
2.05804
2.05161
2.04464
2.03816
2.06273
2.0525
2.04859
2.0596
2.0655
2.07023
2.07207
2.07682
2.07773
2.07563
2.07316
2.07359
2.06295
2.06237
2.03989
2.05439
2.0688
2.06366
2.07723
2.06738
2.05833
2.07046
2.05441
2.06928
2.05471
2.0391
2.04318
2.03799
2.03995
2.06121
2.05513
2.05786
2.07618
2.07853
2.07731
2.0503
2.05689
2.05296
2.04737
2.05057
2.06225
2.05591
2.06014
2.06257
2.06179
2.05978
2.04986
2.06605
2.04187
2.08213
2.06636
2.06011
2.07335
2.07055
2.08939
2.08753
2.07831
2.06759
2.06518
2.08808
2.09655
2.1026
2.10033
2.10312
2.11117
2.11751
2.0993
2.08899
2.08063
2.08536
2.09013
2.10845
2.0691
2.06421
2.04329
2.03455
2.05051
2.0242
2.0214
2.02238
2.02577
2.02711
2.01758
2.01992
2.00372
1.99832
2.00413
2.01423
2.0179
2.01005
2.01836
2.02416
2.03196
2.02512
2.02536
2.01957
2.02221
2.01577
2.01589
2.04031
2.02496
2.03144
2.01117
2.00675
1.99906
2.01617
2.00323
2.01593
1.99858
2.00228
2.01113
2.01163
2.01245
2.01453
2.01207
2.0092
2.00386
2.02391
2.01434
2.01657
2.0147
2.02768
2.02726
2.02566
2.03915
2.03883
2.0233
2.00723
2.00806
2.01421
2.01652
2.01734
2.02989
2.0516
2.04969
2.05342
2.05864
2.06179
2.06367
2.06634
2.07263
2.06621
2.08118
2.09363
2.08993
2.09102
2.0766
2.07485
2.07392
2.07186
2.05673
2.06763
2.04758
2.05531
2.05345
2.06358
2.07276
2.05566
2.05494
2.05086
2.07245
2.07373
2.07574
2.08067
2.07065
2.07554
2.06667
2.06726
2.05749
2.06515
2.08888
2.08017
2.09143
2.07053
2.07101
2.07974
2.05528
2.05377
2.05642
2.06673
2.0644
2.06487
2.06811
2.06105
2.06501
2.06338
2.06842
2.06531
2.05729
2.0488
2.05613
2.05216
2.06134
2.03937
2.04479
2.05939
2.05054
2.04753
2.04623
2.03821
2.04984
2.03604
2.03446
2.04122
2.04069
2.03751
2.04366
2.03768
2.05968
2.0495
2.05018
2.0406
2.04854
2.04254
2.03894
2.03404
2.01976
2.00442
2.0091
2.01719
2.01695
1.99861
1.99233
1.99383
1.97874
1.98337
1.98878
1.99407
1.98991
2.00521
2.01015
1.98326
1.97762
1.99337
1.97957
1.99225
1.99764
1.98971
2.00389
2.01584
2.03085
2.04091
2.01422
2.01824
2.00944
2.00269
2.02358
2.01941
2.02503
2.01782
2.01755
2.01911
2.01822
2.01637
2.01131
2.01922
2.02836
2.04254
2.04734
2.05414
2.03608
2.05179
2.01958
2.01182
2.0358
2.03026
2.021
2.03169
2.03762
2.04322
2.04858
2.04977
2.04353
2.03951
2.05921
2.07378
2.06709
2.05417
2.07366
2.06061
2.05509
2.06976
2.06304
2.07075
2.05329
2.04854
2.03831
2.05681
2.06029
2.06621
2.07011
2.06913
2.06863
2.07982
2.08127
2.08806
2.09233
2.09079
2.11062
2.09447
2.09234
2.09117
2.09547
2.1175
2.11299
2.12597
2.1219
2.13307
2.12642
2.11309
2.11548
2.10662
2.114
2.12124
2.14047
2.13554
2.10996
2.10794
2.11245
2.12498
2.11842
2.11944
2.12365
2.1058
2.10986
2.10107
2.09439
2.11139
2.11415
2.11433
2.11667
2.10608
2.1003
2.08226
2.07136
2.06673
2.06199
2.05121
2.07876
2.0781
2.08824
2.08786
2.09567
2.08495
2.07652
2.08644
2.09658
2.09253
2.08953
2.09411
2.08539
2.07375
2.07059
2.0639
2.06468
2.06297
2.0696
2.0793
2.08527
2.07796
2.0909
2.0918
2.10882
2.11032
2.11275
2.11768
2.12378
2.12333
2.10996
2.12101
2.10988
2.09298
2.10281
2.09196
2.09266
2.08089
2.07005
2.08178
2.05847
2.05252
2.05585
2.06382
2.06353
2.06645
2.06599
2.05832
2.05414
2.04039
2.05492
2.04934
2.04835
2.04582
2.04616
2.03983
2.04692
2.05573
2.05937
2.05962
2.07286
2.08116
2.06647
2.06253
2.07588
2.07254
2.08159
2.09129
2.10395
2.09991
2.10404
2.08715
2.09772
2.10083
2.09307
2.08959
2.11875
2.10174
2.1191
2.12094
2.12575
2.12022
2.11037
2.13969
2.14228
2.13428
2.12511
2.11635
2.11707
2.11235
2.1099
2.10215
2.10026
2.10053
2.10039
2.11193
2.11939
2.10281
2.0984
2.08703
2.08813
2.0912
2.08925
2.1048
2.10429
2.12112
2.10586
2.13346
2.12299
2.14382
2.12706
2.13139
2.12674
2.11966
2.12022
2.14101
2.15172
2.14492
2.13859
2.13757
2.13359
2.11323
2.12998
2.1208
2.11904
2.11537
2.12736
2.1145
2.10522
2.10945
2.0881
2.08768
2.08073
2.0853
2.09701
2.07908
2.08433
2.09751
2.07742
2.0873
2.09419
2.05643
2.0485
2.07166
2.07215
2.0765
2.08841
2.06781
2.07421
2.05297
2.06709
2.07076
2.05104
2.03954
2.05855
2.04959
2.05707
2.03944
2.06185
2.05581
2.06253
2.07632
2.0666
2.05332
2.04267
2.05562
2.05798
2.05049
2.02399
2.02566
2.02102
2.02173
2.01367
2.00418
2.01013
2.01098
2.00962
2.01842
2.01847
2.00765
2.01485
2.00076
2.0097
2.00732
2.01435
2.01097
1.99755
1.99621
1.99828
1.99266
1.99931
1.99365
2.00012
2.03344
2.02422
2.01545
2.0225
2.00783
2.01946
2.02095
2.03438
2.03614
2.03465
2.02848
2.03191
2.02712
2.01034
2.0284
2.01468
2.02087
2.04834
2.03607
2.05051
2.05896
2.05455
2.05204
2.05727
2.06556
2.0561
2.05167
2.0509
2.05547
2.04788
2.03559
2.04204
2.02239
2.0322
2.0163
2.02655
2.03704
2.04949
2.04019
2.05057
2.04784
2.03495
2.04067
2.0335
2.05022
2.04873
2.05827
2.07563
2.08116
2.07293
2.07141
2.05172
2.06216
2.07424
2.07272
2.07285
2.0773
2.07736
2.08766
2.10724
2.09798
2.10243
2.09781
2.09278
2.07797
2.08214
2.06303
2.06438
2.06692
2.07597
2.08738
2.06129
2.06516
2.06598
2.06257
2.06346
2.05992
2.06918
2.06636
2.06867
2.08294
2.10018
2.08588
2.07334
2.07824
2.09329
2.09806
2.07975
2.07334
2.08233
2.09904
2.10386
2.09013
2.07867
2.08843
2.07782
2.06971
2.07538
2.07161
2.06447
2.06378
2.05607
2.05962
2.07689
2.06834
2.06336
2.05962
2.06071
2.0828
2.08987
2.09062
2.06974
2.06495
2.05866
2.05311
2.04952
2.05751
2.06368
2.04822
2.05935
2.05926
2.07698
2.0735
2.08461
2.07326
2.06174
2.05677
2.0512
2.07024
2.08593
2.10766
2.07571
2.08063
2.06187
2.08807
2.06932
2.06198
2.06604
2.06833
2.06828
2.07145
2.0784
2.08378
2.0705
2.06936
2.07554
2.08353
2.07783
2.05784
2.06824
2.0545
2.04242
2.06879
2.05284
2.07271
2.08433
2.08733
2.09143
2.08321
2.08828
2.06247
2.06165
2.08013
2.06239
2.0554
2.05708
2.07538
2.06386
2.07306
2.08088
2.07211
2.07393
2.06052
2.07572
2.06655
2.0654
2.0481
2.05677
2.06095
2.09062
2.08303
2.0652
2.06763
2.04611
2.05175
2.0697
2.05479
2.06297
2.07348
2.08226
2.0706
2.06394
2.08409
2.07849
2.07864
2.06913
2.08097
2.05929
2.05885
2.06073
2.06691
2.08191
2.07699
2.08734
2.08766
2.07942
2.08595
2.10354
2.11053
2.09296
2.12497
2.11584
2.09331
2.08403
2.08374
2.0863
2.08857
2.10133
2.09085
2.09668
2.10115
2.1023
2.10778
2.10875
2.10847
2.12636
2.12196
2.13705
2.12318
2.13414
2.16495
2.15464
2.15866
2.16531
2.14988
2.1509
2.12677
2.13239
2.10994
2.09462
2.1072
2.09696
2.11534
2.11109
2.13609
2.12995
2.10604
2.11549
2.10312
2.10029
2.08702
2.1114
2.10583
2.0938
2.09386
2.09892
2.07682
2.0799
2.09662
2.11106
2.11157
2.10561
2.10188
2.09731
2.08413
2.08184
2.08114
2.07736
2.07015
2.0974
2.11121
2.11211
2.09405
2.08042
2.07507
2.08091
2.0579
2.0832
2.07063
2.06425
2.06569
2.05315
2.05425
2.04946
2.04403
2.04627
2.03871
2.03612
2.04125
2.03546
2.03263
2.03973
2.02941
2.02955
2.02482
2.02864
2.00908
2.00934
2.03057
2.03729
2.04341
2.0351
2.05172
2.05512
2.04447
2.04369
2.06461
2.06526
2.05357
2.06597
2.05826
2.04686
2.05318
2.04338
2.0593
2.06133
2.06247
2.04857
2.04065
2.05245
2.04275
2.06437
2.07252
2.08946
2.07977
2.06931
2.06348
2.08253
2.06327
2.07604
2.05886
2.04114
2.04013
2.03002
2.04799
2.0282
2.05168
2.06133
2.07825
2.05797
2.06711
2.05769
2.04754
2.05521
2.06382
2.0564
2.06229
2.05429
2.05555
2.05476
2.06623
2.06937
2.08241
2.07761
2.09173
2.07319
2.06439
2.06089
2.0583
2.0497
2.04887
2.05986
2.05776
2.04796
2.04993
2.05467
2.07644
2.06926
2.05734
2.07816
2.07776
2.07237
2.10061
2.09645
2.09628
2.09824
2.0903
2.09221
2.10002
2.09191
2.09089
2.11418
2.10063
2.10426
2.08555
2.06994
2.06989
2.05841
2.06368
2.05463
2.04609
2.02967
2.04307
2.0449
2.03314
2.03367
2.01833
2.03753
2.05777
2.07778
2.08009
2.08909
2.08608
2.09388
2.09312
2.08456
2.08773
2.09447
2.09963
2.09958
2.11427
2.11196
2.10434
2.09116
2.09052
2.07622
2.08868
2.07051
2.06482
2.06562
2.08054
2.09571
2.05572
2.07724
2.08004
2.08721
2.05465
2.04839
2.04144
2.05696
2.05164
2.0832
2.08165
2.0798
2.09241
2.09232
2.07787
2.08741
2.08387
2.09684
2.08658
2.083
2.08352
2.0962
2.07367
2.06886
2.08372
2.07254
2.07997
2.07383
2.05547
2.03349
2.05983
2.05286
2.06976
2.04974
2.06684
2.06353
2.04404
2.0533
2.05035
2.04801
2.03433
2.0538
2.04207
2.05353
2.05688
2.04793
2.04561
2.03439
2.03542
2.04057
2.0422
2.03446
2.0399
2.04511
2.05725
2.06839
2.06867
2.05308
2.05756
2.04368
2.04623
2.04803
2.04656
2.03639
2.03576
2.03795
2.04539
2.05672
2.06646
2.05203
2.05309
2.04535
2.05479
2.0569
2.05807
2.05612
2.06639
2.07368
2.06384
2.05434
2.07113
2.0666
2.07075
2.06776
2.07703
2.07569
2.06114
2.07085
2.07767
2.05241
2.0604
2.04666
2.05614
2.07099
2.07588
2.082
2.07481
2.08768
2.10061
2.08536
2.06798
2.05446
2.04163
2.06248
2.04213
2.04967
2.05586
2.05148
2.06597
2.06174
2.03847
2.05113
2.02881
2.02336
2.0372
2.01118
2.04249
2.04757
2.03267
2.04286
2.05315
2.06377
2.07818
2.08497
2.08013
2.09076
2.07881
2.08484
2.08845
2.08761
2.09374
2.09201
2.09472
2.09571
2.09251
2.07699
2.08308
2.07081
2.05795
2.06848
2.05709
2.07657
2.07602
2.07947
2.08305
2.10801
2.11364
2.11748
2.09154
2.09569
2.08841
2.0968
2.09834
2.10154
2.10904
2.1166
2.0886
2.08348
2.09847
2.08532
2.08475
2.08091
2.07773
2.08765
2.0733
2.05682
2.05534
2.07375
2.07267
2.08833
2.10694
2.10746
2.11759
2.0962
2.09714
2.09356
2.08028
2.11949
2.11502
2.13648
2.12927
2.12232
2.11564
2.11472
2.11397
2.11667
2.10384
2.11527
2.10182
2.09569
2.11346
2.11358
2.10611
2.12705
2.11948
2.13076
2.12943
2.13897
2.14245
2.15325
2.15313
2.14096
2.13207
2.14398
2.15604
2.14865
2.14097
2.12263
2.14728
2.13528
2.15816
2.15794
2.14968
2.15463
2.15363
2.16137
2.15422
2.17003
2.16251
2.15321
2.1634
2.17341
2.17585
2.1577
2.16476
2.16346
2.16523
2.15675
2.16359
2.16596
2.13939
2.15442
2.15142
2.1537
2.13623
2.14047
2.1522
2.15358
2.15673
2.15362
2.16721
2.16115
2.18534
2.15437
2.14101
2.14821
2.1516
2.16445
2.17108
2.17216
2.18279
2.16243
2.17027
2.1553
2.15885
2.14718
2.16117
2.12746
2.13823
2.13756
2.14772
2.13572
2.13563
2.12529
2.12519
2.13226
2.13198
2.13831
2.133
2.12321
2.0984
2.10911
2.10367
2.11205
2.10635
2.11093
2.08974
2.1041
2.11121
2.12028
2.10784
2.1194
2.11167
2.09294
2.12052
2.12183
2.12256
2.12738
2.1314
2.15735
2.15279
2.14732
2.15816
2.16119
2.17498
2.17719
2.16312
2.16698
2.17229
2.18396
2.1758
2.17155
2.14971
2.14744
2.1706
2.16479
2.1527
2.17558
2.17116
2.16541
2.17355
2.15253
2.14942
2.14519
2.15819
2.15642
2.16981
2.15137
2.16093
2.15052
2.13777
2.13137
2.13013
2.14262
2.13678
2.13603
2.13446
2.12912
2.12469
2.12935
2.1395
2.14488
2.1347
2.13327
2.12322
2.09934
2.11537
2.10898
2.1141
2.10225
2.10176
2.09983
2.10753
2.10683
2.1065
2.1122
2.1057
2.09925
2.10887
2.13447
2.10233
2.12142
2.10126
2.10714
2.1132
2.10899
2.11095
2.09447
2.10292
2.10925
2.12951
2.13357
2.1272
2.13721
2.11854
2.11869
2.09913
2.11679
2.11885
2.09529
2.12467
2.14279
2.12049
2.12225
2.13195
2.13117
2.13359
2.13621
2.12266
2.1189
2.12263
2.11232
2.13897
2.1515
2.15992
2.14741
2.15654
2.16758
2.16727
2.1627
2.13589
2.14785
2.15611
2.13171
2.1288
2.13211
2.11785
2.12351
2.14385
2.13306
2.13148
2.11979
2.13006
2.13516
2.13927
2.13906
2.11843
2.12633
2.13665
2.14192
2.12756
2.13253
2.13183
2.1174
2.10303
2.10129
2.09824
2.0983
2.12066
2.11656
2.13318
2.13389
2.12949
2.13276
2.13341
2.11478
2.0905
2.09216
2.07132
2.08386
2.10316
2.09063
2.09797
2.11172
2.09831
2.10046
2.10208
2.09048
2.10335
2.09986
2.0924
2.11085
2.12094
2.12883
2.11445
2.10499
2.12173
2.13228
2.12046
2.13612
2.1311
2.14883
2.13911
2.14415
2.14216
2.14334
2.12327
2.1162
2.12322
2.15164
2.15013
2.14045
2.15189
2.1331
2.14137
2.13067
2.13979
2.13895
2.13656
2.14879
2.14934
2.15681
2.15105
2.17358
2.16383
2.17668
2.18904
2.19888
2.1911
2.18786
2.17996
2.18391
2.15628
2.14765
2.14054
2.12524
2.15552
2.1684
2.14887
2.16039
2.1683
2.17419
2.18639
2.16739
2.16232
2.15745
2.17446
2.16862
2.19207
2.19084
2.19146
2.19745
2.19205
2.18709
2.20452
2.21301
2.20466
2.19684
2.20793
2.20681
2.21376
2.22266
2.19529
2.20179
2.19355
2.2034
2.19901
2.20579
2.19452
2.20022
2.19182
2.20519
2.20204
2.20016
2.19186
2.21191
2.19818
2.22043
2.21538
2.18426
2.20623
2.22256
2.22281
2.24232
2.24345
2.23213
2.24262
2.24477
2.22244
2.23908
2.2329
2.21277
2.20278
2.21167
2.21034
2.19589
2.21216
2.21398
2.21627
2.20885
2.20805
2.20634
2.20038
2.18584
2.18749
2.18919
2.19079
2.20718
2.20431
2.20758
2.18351
2.20197
2.208
2.22062
2.20251
2.20191
2.21369
2.20325
2.20713
2.21277
2.20245
2.18618
2.21604
2.21476
2.23367
2.25473
2.23861
2.2375
2.22923
2.20032
2.20392
2.19022
2.17969
2.18924
2.20237
2.18328
2.1648
2.1831
2.18433
2.17475
2.19497
2.2041
2.20349
2.21019
2.20564
2.21166
2.17198
2.1595
2.14526
2.177
2.16349
2.17023
2.15897
2.1552
2.15244
2.12603
2.14109
2.11916
2.14289
2.12726
2.12296
2.14944
2.1299
2.13225
2.13602
2.14007
2.13945
2.16133
2.16618
2.15522
2.13712
2.14651
2.16029
2.15026
2.14111
2.14586
2.15683
2.14703
2.15242
2.1416
2.13084
2.13609
2.12688
2.12882
2.15675
2.14929
2.1423
2.13684
2.13988
2.12235
2.10728
2.10126
2.10923
2.11354
2.10506
2.11281
2.1195
2.12024
2.13116
2.11495
2.12204
2.10104
2.11272
2.11962
2.10301
2.10156
2.12192
2.1238
2.14241
2.14536
2.15032
2.13117
2.14026
2.13527
2.15023
2.15761
2.15332
2.13412
2.14624
2.14614
2.15964
2.16858
2.1663
2.15811
2.1594
2.15715
2.17313
2.17671
2.15183
2.14001
2.12896
2.12901
2.13547
2.12599
2.1387
2.12975
2.13475
2.12099
2.10978
2.11358
2.10798
2.1271
2.11526
2.11122
2.10899
2.08535
2.10865
2.09337
2.09516
2.10535
2.11657
2.11076
2.11249
2.10999
2.09983
2.09471
2.0953
2.0953
2.08535
2.09227
2.07737
2.07074
2.08856
2.10798
2.10114
2.11595
2.10545
2.10557
2.12329
2.13506
2.13359
2.13843
2.11862
2.12899
2.14344
2.11665
2.13469
2.11378
2.12782
2.11336
2.13535
2.14366
2.13788
2.14912
2.14493
2.14498
2.13759
2.12594
2.1291
2.12757
2.11733
2.11183
2.10624
2.1214
2.10951
2.12924
2.12423
2.12149
2.11602
2.13243
2.11658
2.12058
2.12217
2.13362
2.14035
2.13878
2.14772
2.17227
2.16959
2.15715
2.16536
2.1594
2.15562
2.13697
2.13047
2.13738
2.14823
2.13621
2.14846
2.13847
2.16097
2.16626
2.15599
2.16576
2.17948
2.15609
2.14049
2.13217
2.13259
2.1145
2.11428
2.11096
2.12281
2.12217
2.11784
2.11725
2.10946
2.12111
2.13509
2.14958
2.1306
2.12428
2.11501
2.12133
2.12997
2.11113
2.12996
2.14459
2.13219
2.14545
2.14983
2.13757
2.15943
2.15971
2.16117
2.16037
2.15895
2.15744
2.14309
2.17811
2.16762
2.17004
2.16624
2.175
2.18261
2.16645
2.15443
2.16456
2.15896
2.13345
2.13366
2.14316
2.12294
2.13712
2.12837
2.11701
2.13377
2.12198
2.12998
2.11976
2.11993
2.11434
2.08563
2.11678
2.10509
2.11105
2.10169
2.11076
2.12116
2.13457
2.14166
2.11403
2.11976
2.11547
2.12831
2.12349
2.13041
2.11845
2.11477
2.12445
2.11041
2.10993
2.1048
2.10808
2.10795
2.10403
2.12714
2.12193
2.12389
2.10697
2.09775
2.11701
2.11742
2.10036
2.09844
2.08789
2.06152
2.08435
2.0907
2.10615
2.10573
2.10907
2.10085
2.11689
2.11267
2.09716
2.10831
2.11486
2.13096
2.10672
2.12077
2.1095
2.11943
2.11598
2.131
2.13261
2.12127
2.12102
2.11235
2.12572
2.12683
2.12692
2.13844
2.12138
2.11474
2.10249
2.10917
2.12565
2.12264
2.11557
2.12341
2.10473
2.09102
2.09511
2.10259
2.09854
2.09828
2.1174
2.11632
2.11672
2.11879
2.09747
2.10762
2.12119
2.11137
2.11812
2.11711
2.11614
2.10163
2.09702
2.09616
2.09654
2.09557
2.09697
2.08754
2.07905
2.09029
2.10983
2.09557
2.08449
2.08033
2.08411
2.08628
2.0822
2.0664
2.03747
2.04865
2.03684
2.03141
2.05316
2.04077
2.05081
2.02518
2.02848
2.0355
2.03
2.02701
2.02853
2.0168
2.0267
2.02933
2.02835
2.027
2.01188
2.01684
2.03429
2.04024
2.04074
2.01994
2.01678
2.02316
2.01802
2.03532
2.03685
2.03225
2.05754
2.05696
2.03333
2.0495
2.05706
2.0592
2.05702
2.06204
2.06991
2.04688
2.04804
2.03692
2.03949
2.0426
2.05232
2.04363
2.05409
2.0539
2.05896
2.03979
2.06179
2.04656
2.04064
2.06133
2.05443
2.0398
2.06992
2.03916
2.0294
2.03831
2.03207
2.02268
2.01149
2.0233
2.02038
2.00664
2.02402
2.01487
2.04121
2.05207
2.04917
2.04048
2.02946
2.02287
2.02098
2.04212
2.04584
2.01393
2.02948
2.04275
2.02588
2.03403
2.03447
2.02938
2.03076
2.02929
2.02329
2.03042
2.03376
2.05178
2.0496
2.05818
2.05887
2.04361
2.05735
2.05758
2.06472
2.06167
2.04611
2.05679
2.07355
2.06298
2.08418
2.09537
2.0988
2.08436
2.11154
2.11675
2.11415
2.13525
2.13592
2.13131
2.14016
2.14178
2.14103
2.13117
2.13721
2.13206
2.12662
2.12459
2.14882
2.14798
2.15656
2.16893
2.17206
2.17592
2.18854
2.17956
2.19405
2.17829
2.1649
2.16813
2.16103
2.14494
2.16262
2.15775
2.12978
2.15035
2.15204
2.15495
2.18012
2.16564
2.16069
2.13374
2.14674
2.1255
2.12838
2.1249
2.12151
2.11471
2.1099
2.12008
2.10207
2.09602
2.07933
2.12265
2.11
2.1041
2.11385
2.12351
2.1165
2.13094
2.16474
2.15662
2.14317
2.15828
2.15168
2.13152
2.14135
2.15481
2.17113
2.15324
2.15425
2.15404
2.13149
2.12022
2.13524
2.12679
2.11834
2.11762
2.13184
2.1148
2.13339
2.138
2.13265
2.12915
2.12048
2.10239
2.11636
2.11965
2.1157
2.13135
2.15082
2.1558
2.15449
2.15864
2.16191
2.15907
2.11704
2.13381
2.12861
2.1265
2.12403
2.15163
2.13081
2.14507
2.14271
2.13328
2.1629
2.12709
2.12769
2.13074
2.11961
2.11282
2.11841
2.11161
2.11029
2.13181
2.13677
2.12163
2.11503
2.11016
2.0985
2.10527
2.09067
2.09708
2.11527
2.08969
2.09537
2.07364
2.07488
2.07814
2.07835
2.07127
2.08687
2.09604
2.08076
2.08989
2.09752
2.09184
2.09716
2.07737
2.08571
2.07891
2.0877
2.09836
2.07846
2.08824
2.07537
2.09967
2.08658
2.06903
2.0522
2.04458
2.05037
2.06726
2.05931
2.05813
2.06686
2.06151
2.06394
2.07528
2.08084
2.08003
2.09989
2.10688
2.11912
2.09499
2.13249
2.11393
2.12136
2.12142
2.13297
2.12688
2.11851
2.11638
2.13746
2.1295
2.14114
2.13499
2.14085
2.15148
2.12228
2.10677
2.11352
2.09684
2.11058
2.10774
2.10342
2.12339
2.12557
2.1489
2.14992
2.1588
2.16417
2.1751
2.16106
2.1573
2.15568
2.15658
2.13903
2.15101
2.1437
2.16108
2.15129
2.15818
2.14895
2.14315
2.14108
2.14902
2.13094
2.13341
2.13341
2.14303
2.13531
2.11964
2.13106
2.13972
2.12012
2.12477
2.12069
2.10777
2.12266
2.11179
2.0886
2.09763
2.09505
2.08997
2.08003
2.08249
2.08299
2.0911
2.09207
2.07929
2.05339
2.06064
2.07242
2.07232
2.06859
2.07393
2.10395
2.08527
2.08333
2.06955
2.09401
2.08303
2.08942
2.07355
2.10427
2.09643
2.10546
2.09081
2.09962
2.1057
2.10257
2.10417
2.09579
2.08036
2.08528
2.06756
2.0689
2.06454
2.07448
2.07435
2.08384
2.09221
2.11694
2.12217
2.12351
2.10302
2.08871
2.10141
2.0902
2.10459
2.07732
2.08301
2.0845
2.09747
2.09003
2.07378
2.07136
2.0898
2.08918
2.09429
2.08672
2.0735
2.09659
2.09487
2.06935
2.092
2.08631
2.07826
2.06145
2.07175
2.09129
2.07574
2.06779
2.06845
2.05758
2.04632
2.05737
2.05965
2.07068
2.06691
2.07201
2.08801
2.07099
2.08671
2.08266
2.07695
2.09031
2.09506
2.08776
2.06377
2.0742
2.05951
2.05775
2.09291
2.09837
2.09888
2.11524
2.10032
2.08611
2.11423
2.10213
2.11154
2.11738
2.10276
2.09327
2.07391
2.08167
2.08108
2.08826
2.08475
2.07284
2.07147
2.05104
2.05622
2.0365
2.03272
2.02506
2.02878
2.02806
2.05071
2.02653
2.02291
2.01025
2.01095
2.01633
2.02019
2.03004
2.01982
2.02907
2.04812
2.01828
2.0319
2.00509
2.0183
2.02427
2.01806
2.04049
2.03497
2.03944
2.04688
2.05027
2.04132
2.05629
2.05591
2.0489
2.0439
2.04596
2.04108
2.03988
2.048
2.0182
2.04127
2.03651
2.03368
2.02242
2.04345
2.04503
2.06747
2.07559
2.06091
2.05243
2.05785
2.0691
2.05667
2.04042
2.04212
2.04989
2.02603
2.03069
2.05404
2.0443
2.05275
2.05825
2.04351
2.04975
2.04465
2.05287
2.05112
2.0481
2.04823
2.03644
2.04766
2.04874
2.07886
2.07978
2.06821
2.08028
2.05473
2.05554
2.0586
2.07317
2.06605
2.05322
2.05797
2.06264
2.05588
2.06076
2.08488
2.07398
2.07516
2.05808
2.07771
2.05472
2.05088
2.06335
2.06553
2.05313
2.04164
2.03985
2.02875
2.0174
2.02887
2.03303
2.02401
2.03367
2.02189
2.02241
2.03645
2.02286
1.99511
2.0101
2.00314
2.00361
2.01272
2.01346
2.00161
2.00507
2.01853
2.00555
2.01443
2.00112
2.02382
2.05106
2.02359
2.04448
2.05761
2.03752
2.02933
2.04334
2.03889
2.01433
2.01712
2.01648
2.00876
2.00943
2.00714
1.99489
2.00673
1.99658
1.99815
2.00771
2.01646
2.00925
2.02074
2.04746
2.03489
2.04915
2.01773
2.02506
2.01642
2.01369
2.0267
2.01768
2.02392
2.02744
2.0306
2.03194
2.03956
2.04291
2.04557
2.02599
2.05031
2.04732
2.04473
2.02456
2.01508
2.0098
2.0093
2.01543
2.02432
2.01628
2.03112
2.02933
2.02741
2.02686
2.02666
2.02666
2.04822
2.04081
2.01912
2.02834
2.02405
2.03935
2.02621
2.0365
2.0246
2.03978
2.02389
2.02758
2.01821
1.99829
2.00724
2.01612
2.01381
2.02306
2.03386
2.02675
2.01362
2.02281
2.0533
2.02599
2.04173
2.07297
2.07466
2.08633
2.06312
2.08554
2.0836
2.08445
2.08878
2.08151
2.09074
2.09078
2.09388
2.11
2.11025
2.10808
2.1126
2.09653
2.09565
2.11228
2.10671
2.1007
2.09412
2.12069
2.13787
2.11617
2.12204
2.12001
2.12545
2.14213
2.14303
2.12731
2.12408
2.1381
2.13637
2.13891
2.14169
2.1259
2.1158
2.10808
2.11289
2.12307
2.13501
2.11929
2.11554
2.11561
2.11085
2.1285
2.11905
2.12017
2.12773
2.13683
2.12635
2.13396
2.14643
2.15511
2.16086
2.15967
2.15618
2.13066
2.1215
2.13154
2.12081
2.13387
2.13255
2.14238
2.15119
2.13956
2.14443
2.13985
2.14654
2.13325
2.15225
2.16179
2.1715
2.18329
2.18966
2.2157
2.22566
2.22989
2.22727
2.22488
2.21546
2.20481
2.194
2.1962
2.19521
2.20522
2.20457
2.17122
2.15504
2.14895
2.14709
2.16117
2.1691
2.17487
2.16813
2.17882
2.1567
2.16059
2.16412
2.1575
2.17093
2.16165
2.17823
2.17449
2.16149
2.17551
2.15299
2.16272
2.14814
2.17177
2.14861
2.1372
2.12612
2.13957
2.11804
2.13165
2.14541
2.12257
2.12389
2.15234
2.14469
2.15326
2.16594
2.16377
2.16501
2.16407
2.13945
2.13751
2.12619
2.11031
2.10999
2.08464
2.06866
2.07459
2.08069
2.07854
2.07978
2.10055
2.09191
2.09293
2.09469
2.09968
2.116
2.13805
2.12564
2.13302
2.13172
2.11857
2.13139
2.12494
2.11581
2.13334
2.13886
2.1687
2.17036
2.14262
2.15357
2.16893
2.15613
2.15967
2.14675
2.16957
2.16869
2.16436
2.16689
2.16346
2.15622
2.15468
2.13706
2.13559
2.14366
2.14041
2.14917
2.16118
2.16687
2.18094
2.16652
2.17593
2.15681
2.16483
2.18512
2.19746
2.20329
2.21329
2.18998
2.18604
2.1854
2.20142
2.2055
2.21222
2.21374
2.20125
2.20715
2.19532
2.19386
2.18001
2.18454
2.18928
2.1955
2.19123
2.1793
2.18576
2.17356
2.17572
2.18306
2.16546
2.18481
2.18209
2.15777
2.14464
2.16055
2.16402
2.14619
2.1593
2.14492
2.15254
2.13551
2.14167
2.14773
2.14534
2.14099
2.14408
2.14789
2.15485
2.15227
2.15534
2.13943
2.13301
2.13982
2.15741
2.1367
2.12064
2.11011
2.10775
2.09395
2.11402
2.10108
2.11393
2.11744
2.12029
2.1075
2.12394
2.11215
2.12203
2.11854
2.10909
2.12094
2.12972
2.14601
2.13761
2.13227
2.12825
2.13182
2.11584
2.12858
2.12788
2.12868
2.12311
2.11943
2.11092
2.11374
2.12425
2.1138
2.1023
2.122
2.11797
2.11628
2.10563
2.09948
2.10427
2.10083
2.12571
2.10455
2.11618
2.09716
2.10048
2.08442
2.06375
2.07015
2.08879
2.09327
2.10219
2.09143
2.09802
2.10406
2.08727
2.0699
2.08403
2.08426
2.09538
2.10938
2.09623
2.09339
2.11188
2.10494
2.12198
2.09829
2.1111
2.10613
2.09533
2.10873
2.12649
2.12819
2.10671
2.08333
2.10245
2.09273
2.08857
2.07701
2.06501
2.0868
2.08768
2.0893
2.06548
2.0696
2.08467
2.08577
2.06969
2.06437
2.10084
2.102
2.0958
2.13228
2.11787
2.12883
2.14139
2.10799
2.11019
2.10986
2.10133
2.0903
2.09212
2.10082
2.11909
2.11419
2.11568
2.11675
2.14623
2.13964
2.14135
2.15196
2.1682
2.1592
2.16389
2.16961
2.16385
2.16949
2.15698
2.16107
2.14845
2.14169
2.15898
2.16724
2.14213
2.13089
2.1483
2.13495
2.13936
2.14354
2.13702
2.15795
2.14392
2.14909
2.14384
2.13683
2.1233
2.11442
2.11151
2.10949
2.11515
2.12105
2.13359
2.12764
2.14048
2.15042
2.16521
2.14939
2.15532
2.14113
2.1404
2.13484
2.14791
2.15206
2.16213
2.18659
2.19407
2.19044
2.17164
2.17771
2.19841
2.19483
2.16784
2.16406
2.15613
2.14264
2.14097
2.14634
2.13591
2.13526
2.11809
2.13985
2.13015
2.13547
2.15804
2.14458
2.14011
2.14084
2.14818
2.14864
2.14235
2.14559
2.10751
2.10402
2.11189
2.12672
2.11493
2.10877
2.11773
2.13117
2.10791
2.11196
2.13097
2.12779
2.11598
2.12226
2.12499
2.14221
2.15181
2.15967
2.16569
2.14848
2.12663
2.12363
2.14258
2.14386
2.13589
2.1312
2.15107
2.15589
2.15455
2.12999
2.13108
2.12114
2.11936
2.12373
2.10508
2.10727
2.12697
2.1309
2.11863
2.12328
2.12405
2.1044
2.07923
2.09406
2.08758
2.08378
2.10809
2.11633
2.10302
2.09189
2.0908
2.11034
2.11948
2.11066
2.09612
2.09706
2.09435
2.08325
2.08767
2.08689
2.09934
2.11007
2.10468
2.10278
2.10661
2.09849
2.09879
2.09072
2.10267
2.08318
2.09091
2.10418
2.09531
2.10681
2.09952
2.08305
2.09852
2.1077
2.10473
2.09435
2.0994
2.12099
2.10702
2.12457
2.13041
2.13275
2.13318
2.13684
2.14836
2.13865
2.14231
2.15374
2.14338
2.14879
2.14793
2.16955
2.15981
2.1715
2.18546
2.17271
2.18677
2.18308
2.2059
2.17605
2.18425
2.18794
2.18773
2.18674
2.16874
2.16791
2.18419
2.18096
2.19902
2.19874
2.19202
2.19424
2.2031
2.21427
2.21126
2.20091
2.21643
2.22226
2.2158
2.21952
2.22633
2.21983
2.2228
2.22819
2.22767
2.22918
2.24495
2.2293
2.23851
2.23972
2.25263
2.24159
2.22902
2.22108
2.24078
2.25538
2.25319
2.2332
2.24543
2.24416
2.24824
2.241
2.24037
2.24502
2.2628
2.25507
2.25877
2.25099
2.26652
2.2681
2.26966
2.27861
2.25117
2.26954
2.27267
2.28394
2.28603
2.29627
2.3198
2.29909
2.28392
2.2986
2.29455
2.30427
2.30864
2.31151
2.31117
2.30817
2.30035
2.28262
2.29139
2.27369
2.28068
2.27572
2.28575
2.27973
2.27038
2.26504
2.27133
2.28054
2.28247
2.25919
2.26428
2.25176
2.25185
2.26116
2.26612
2.25059
2.24193
2.24508
2.23412
2.23433
2.22983
2.23062
2.22038
2.22583
2.21566
2.24598
2.26336
2.26684
2.27102
2.24097
2.24694
2.23798
2.23437
2.21419
2.22095
2.22581
2.24472
2.2453
2.25863
2.27701
2.27969
2.25851
2.26405
2.25505
2.25297
2.24055
2.22115
2.23069
2.23601
2.22754
2.23229
2.24871
2.24571
2.24468
2.23502
2.26026
2.27012
2.26688
2.28723
2.25322
2.25806
2.26403
2.25584
2.28311
2.25737
2.24228
2.25462
2.24438
2.24015
2.23663
2.24914
2.24544
2.22754
2.23969
2.22392
2.23068
2.21748
2.22289
2.21778
2.19477
2.18124
2.2037
2.20974
2.18607
2.22239
2.21396
2.21814
2.23548
2.22665
2.2316
2.22268
2.21392
2.22222
2.2197
2.22925
2.21341
2.22459
2.23725
2.22051
2.2212
2.21743
2.21382
2.20911
2.21922
2.22382
2.21365
2.21563
2.21005
2.20509
2.23564
2.23923
2.22165
2.24411
2.24741
2.23309
2.23828
2.22262
2.23
2.23156
2.23405
2.2229
2.2298
2.2187
2.22622
2.23877
2.22988
2.24037
2.23357
2.21633
2.19984
2.213
2.21829
2.20413
2.20451
2.20284
2.20171
2.19442
2.18145
2.21104
2.21301
2.21671
2.20261
2.19417
2.18803
2.18619
2.18294
2.15935
2.15455
2.15843
2.16628
2.16714
2.1787
2.17244
2.17318
2.16272
2.15277
2.16502
2.17454
2.1821
2.17197
2.18718
2.18041
2.17262
2.17244
2.16468
2.15608
2.17773
2.16847
2.168
2.14519
2.15047
2.17112
2.15795
2.16732
2.16058
2.14842
2.14661
2.14147
2.15186
2.14048
2.13484
2.16667
2.15345
2.17434
2.16621
2.1681
2.16795
2.16579
2.18173
2.19283
2.18673
2.18466
2.18441
2.18168
2.19589
2.18018
2.16231
2.16203
2.15111
2.15213
2.1442
2.175
2.17477
2.16764
2.13626
2.11384
2.10774
2.11795
2.13802
2.15107
2.16385
2.14706
2.13357
2.13885
2.14938
2.17205
2.18082
2.18007
2.18434
2.17822
2.16677
2.15631
2.17627
2.20141
2.18937
2.21588
2.22296
2.22313
2.19842
2.17857
2.17504
2.20077
2.18646
2.20373
2.20946
2.20022
2.19675
2.18874
2.19435
2.205
2.20609
2.20452
2.21775
2.24617
2.26093
2.2704
2.26065
2.2645
2.27479
2.25469
2.26527
2.26459
2.26267
2.2566
2.25456
2.2768
2.30468
2.28583
2.32037
2.33025
2.3105
2.31506
2.30485
2.29631
2.31587
2.31879
2.31254
2.30599
2.31769
2.30271
2.29251
2.27727
2.28129
2.25093
2.26335
2.28056
2.30749
2.28469
2.30289
2.30728
2.31867
2.31752
2.3141
2.32495
2.32196
2.31307
2.3178
2.30978
2.28612
2.28339
2.26232
2.27345
2.27072
2.2821
2.27719
2.30185
2.26924
2.26639
2.29854
2.30039
2.31156
2.33938
2.32618
2.32375
2.32847
2.32661
2.31863
2.31887
2.33403
2.31367
2.34224
2.32877
2.33065
2.31262
2.31669
2.34608
2.33889
2.35312
2.31984
2.30784
2.31842
2.2991
2.29643
2.2797
2.28861
2.28672
2.26373
2.27609
2.26589
2.25704
2.24806
2.26241
2.27659
2.25458
2.27502
2.28979
2.30071
2.33302
2.31704
2.31878
2.30876
2.32867
2.29799
2.2989
2.29667
2.29692
2.28745
2.31029
2.3176
2.29776
2.30352
2.28675
2.27499
2.29079
2.31096
2.29553
2.29959
2.3232
2.30395
2.30237
2.29205
2.28001
2.29534
2.27858
2.27766
2.26354
2.30082
2.2979
2.29073
2.28169
2.29436
2.29984
2.31172
2.29248
2.30966
2.30613
2.3172
2.28704
2.28521
2.2816
2.26271
2.27081
2.26821
2.27796
2.27977
2.27545
2.30896
2.30043
2.2919
2.30325
2.29379
2.26867
2.27666
2.2902
2.28625
2.2853
2.28139
2.27274
2.26244
2.25324
2.25004
2.26212
2.28425
2.30131
2.2869
2.30186
2.28255
2.27575
2.26255
2.26804
2.28289
2.28978
2.30619
2.299
2.30809
2.29084
2.31906
2.32367
2.31602
2.31628
2.32487
2.30953
2.31524
2.31223
2.30061
2.31544
2.30007
2.29997
2.27882
2.2852
2.30945
2.30016
2.32589
2.30217
2.31487
2.30646
2.32619
2.3334
2.34618
2.32879
2.32271
2.31491
2.32317
2.32729
2.3163
2.30506
2.3225
2.33105
2.29809
2.3166
2.31927
2.31335
2.31197
2.29294
2.30056
2.29674
2.29165
2.28652
2.28411
2.27806
2.27575
2.27746
2.28506
2.26426
2.29384
2.28088
2.28642
2.28666
2.24545
2.26967
2.25844
2.25104
2.26125
2.26514
2.25839
2.2672
2.28938
2.2721
2.2771
2.26917
2.25785
2.27274
2.2749
2.26315
2.27436
2.2473
2.24677
2.25909
2.25891
2.24851
2.24323
2.23111
2.22506
2.22904
2.23461
2.22498
2.22245
2.22163
2.214
2.23437
2.24761
2.237
2.24536
2.25584
2.23838
2.23175
2.24458
2.28008
2.27202
2.25749
2.25223
2.25736
2.25635
2.25621
2.25132
2.28383
2.28027
2.30853
2.30528
2.31014
2.32088
2.31139
2.30071
2.28547
2.27703
2.27467
2.30319
2.29278
2.29558
2.30147
2.30922
2.32196
2.30372
2.29699
2.3127
2.31779
2.3344
2.3337
2.35956
2.35083
2.36443
2.34539
2.35245
2.32418
2.32413
2.30578
2.31765
2.3329
2.32639
2.32868
2.33414
2.31746
2.30304
2.32026
2.32132
2.35488
2.34819
2.34498
2.34126
2.34444
2.36314
2.35565
2.34202
2.31926
2.33145
2.33042
2.33473
2.33495
2.32784
2.32713
2.30446
2.2939
2.29775
2.29651
2.31461
2.29879
2.33205
2.31748
2.32421
2.30598
2.30772
2.3003
2.31153
2.31426
2.30713
2.29501
2.30034
2.3135
2.31665
2.3173
2.32958
2.33455
2.32666
2.33566
2.34577
2.384
2.36724
2.36992
2.36953
2.35922
2.37702
2.35709
2.36054
2.32832
2.33058
2.33515
2.31366
2.29728
2.27754
2.28183
2.30475
2.29302
2.30001
2.28838
2.29395
2.29361
2.32329
2.31186
2.31564
2.32128
2.31857
2.3044
2.30584
2.31202
2.31817
2.32127
2.3007
2.32871
2.34142
2.34415
2.34783
2.33048
2.34157
2.3347
2.34253
2.32929
2.30461
2.30571
2.31024
2.31921
2.3273
2.32187
2.32765
2.33883
2.34154
2.32073
2.32751
2.32899
2.34956
2.34033
2.34124
2.36618
2.38323
2.37748
2.38801
2.35907
2.35691
2.38155
2.37159
2.34984
2.33462
2.32888
2.32501
2.35188
2.3386
2.32223
2.33559
2.34376
2.3576
2.35899
2.33262
2.34285
2.32991
2.31356
2.32465
2.31843
2.31188
2.30415
2.29401
2.30493
2.30442
2.30572
2.30308
2.30467
2.29802
2.31539
2.31879
2.3286
2.32325
2.32353
2.31036
2.33408
2.31538
2.32398
2.29918
2.30666
2.27775
2.30305
2.31782
2.29781
2.33781
2.3354
2.34287
2.33619
2.35748
2.33339
2.35133
2.34052
2.31465
2.31038
2.28138
2.27007
2.26493
2.25157
2.26118
2.26863
2.30438
2.26765
2.28167
2.26884
2.26337
2.2754
2.28029
2.27327
2.27445
2.27892
2.26992
2.26934
2.25136
2.29003
2.29475
2.29202
2.26898
2.25656
2.26
2.26834
2.27295
2.27204
2.28002
2.26584
2.26172
2.26386
2.26334
2.26649
2.25348
2.26126
2.2614
2.26272
2.26209
2.26902
2.2776
2.28872
2.28467
2.29828
2.30593
2.26856
2.251
2.24478
2.2506
2.25836
2.25939
2.266
2.25343
2.25907
2.28004
2.25727
2.253
2.25084
2.27469
2.25395
2.24396
2.25341
2.25019
2.236
2.22677
2.20262
2.19803
2.23264
2.24376
2.22505
2.21909
2.21187
2.21127
2.19309
2.17873
2.17994
2.17468
2.15445
2.17494
2.19631
2.18047
2.17262
2.16131
2.14991
2.1558
2.17043
2.18605
2.1648
2.16591
2.17645
2.17263
2.16656
2.16957
2.17585
2.13854
2.13684
2.14112
2.14881
2.14204
2.13464
2.13491
2.12061
2.12778
2.12909
2.12622
2.12646
2.13266
2.14918
2.11199
2.10124
2.13741
2.126
2.12329
2.11359
2.101
2.11278
2.12682
2.11942
2.12651
2.12096
2.12858
2.12986
2.12134
2.13674
2.13287
2.14476
2.13504
2.12676
2.14005
2.16545
2.1415
2.15626
2.14678
2.14146
2.1509
2.14437
2.15617
2.13566
2.13975
2.13839
2.11896
2.11661
2.1267
2.11164
2.10537
2.11955
2.11902
2.12077
2.11993
2.13552
2.11279
2.10861
2.10685
2.12552
2.13016
2.12149
2.12695
2.1443
2.15024
2.14982
2.14414
2.15554
2.15082
2.13377
2.16202
2.14327
2.15322
2.16353
2.14638
2.17906
2.16365
2.16048
2.1506
2.15124
2.17041
2.1733
2.17923
2.17821
2.16046
2.17513
2.169
2.18045
2.17819
2.20453
2.1626
2.16241
2.14375
2.15831
2.16768
2.16804
2.18079
2.17115
2.17119
2.18443
2.19141
2.18971
2.20353
2.18836
2.17524
2.14631
2.16363
2.15476
2.1547
2.13815
2.14496
2.13964
2.14343
2.14019
2.14803
2.1491
2.15523
2.14451
2.1653
2.15302
2.14652
2.1514
2.15843
2.16328
2.17241
2.17317
2.16727
2.15057
2.15366
2.14784
2.13758
2.13133
2.15946
2.16848
2.1559
2.15084
2.15583
2.1659
2.16694
2.16034
2.16678
2.15978
2.16381
2.15183
2.15135
2.14716
2.1326
2.14738
2.15462
2.14515
2.14619
2.12633
2.12352
2.13148
2.1379
2.12783
2.1102
2.12554
2.11985
2.11738
2.1238
2.15347
2.1651
2.14483
2.15903
2.14928
2.16987
2.14519
2.14057
2.16959
2.16683
2.19497
2.18777
2.20823
2.20981
2.20881
2.2128
2.23067
2.23744
2.23668
2.24922
2.25135
2.25787
2.25269
2.25209
2.23865
2.25267
2.26555
2.26408
2.26765
2.25441
2.27969
2.26282
2.25696
2.24969
2.24535
2.23288
2.25156
2.26692
2.25849
2.24779
2.23993
2.24308
2.25008
2.25729
2.24926
2.26675
2.25365
2.23639
2.2295
2.23949
2.23123
2.22243
2.24397
2.22806
2.24935
2.24976
2.24702
2.25493
2.26894
2.27998
2.27816
2.23867
2.23924
2.23527
2.22118
2.20268
2.21665
2.22002
2.22963
2.24594
2.25762
2.26096
2.2571
2.24842
2.25466
2.26024
2.26104
2.25186
2.25152
2.24209
2.23064
2.20528
2.2106
2.21645
2.19839
2.21032
2.21432
2.20407
2.19341
2.19754
2.19915
2.21075
2.21446
2.19944
2.20984
2.20626
2.202
2.19371
2.18715
2.19751
2.21196
2.18655
2.19122
2.20709
2.19715
2.2075
2.1942
2.20849
2.21355
2.21583
2.19746
2.2239
2.2217
2.23318
2.27011
2.24928
2.25682
2.24972
2.24661
2.26502
2.24145
2.23238
2.23581
2.23205
2.25767
2.25608
2.23364
2.23324
2.25034
2.23691
2.20103
2.17282
2.1954
2.2035
2.20714
2.19717
2.19632
2.17987
2.19416
2.18364
2.15705
2.16751
2.16712
2.16084
2.17743
2.16684
2.16099
2.1773
2.18193
2.16081
2.18059
2.16704
2.15681
2.13238
2.14698
2.16611
2.14347
2.14533
2.17621
2.19146
2.18539
2.19841
2.1985
2.22206
2.22043
2.23442
2.21163
2.19922
2.20355
2.19665
2.20153
2.19531
2.19302
2.18132
2.19209
2.18825
2.17945
2.20131
2.1808
2.21429
2.19162
2.21502
2.19539
2.19826
2.21448
2.1971
2.18528
2.1656
2.17129
2.17538
2.18211
2.17674
2.17298
2.18031
2.19828
2.17813
2.15872
2.18409
2.1716
2.15127
2.20262
2.20458
2.21616
2.20369
2.20607
2.20543
2.20363
2.22634
2.22279
2.20094
2.20467
2.18806
2.2073
2.2226
2.21429
2.19616
2.21504
2.2079
2.19089
2.18241
2.18517
2.17679
2.20603
2.19975
2.19576
2.2241
2.23786
2.21605
2.23173
2.21489
2.20515
2.20555
2.20621
2.18676
2.18715
2.18468
2.18841
2.17311
2.18837
2.19421
2.19457
2.18292
2.18287
2.14508
2.13017
2.1423
2.13698
2.14027
2.14841
2.14545
2.16483
2.19067
2.1829
2.19093
2.21032
2.21193
2.2177
2.21006
2.19385
2.18922
2.18517
2.17348
2.16704
2.15111
2.15173
2.15148
2.17346
2.17077
2.17296
2.18498
2.17143
2.15356
2.14533
2.13643
2.15531
2.15045
2.1589
2.16641
2.1679
2.18707
2.17027
2.17841
2.1913
2.20478
2.19804
2.22451
2.22676
2.21885
2.21828
2.22131
2.24337
2.24381
2.26265
2.25516
2.24228
2.23231
2.21492
2.21775
2.22588
2.22515
2.20699
2.20325
2.1932
2.19644
2.20822
2.2063
2.21596
2.21339
2.20335
2.19727
2.19726
2.17606
2.20485
2.17839
2.18839
2.18664
2.1741
2.17181
2.18821
2.20159
2.21072
2.17402
2.19276
2.18793
2.18611
2.20519
2.19619
2.19585
2.1926
2.18531
2.21532
2.21391
2.21278
2.2172
2.23262
2.21968
2.22267
2.2201
2.20257
2.19852
2.20669
2.19844
2.18465
2.19322
2.21946
2.21836
2.19068
2.19609
2.20206
2.19695
2.17532
2.19102
2.18846
2.19924
2.18025
2.17194
2.16891
2.1585
2.18785
2.17568
2.20332
2.20877
2.19968
2.19233
2.17899
2.17127
2.17729
2.16502
2.16355
2.16432
2.17447
2.17202
2.17207
2.1686
2.18724
2.19249
2.17743
2.18992
2.16138
2.15862
2.14917
2.15451
2.15737
2.16581
2.16368
2.18246
2.17304
2.18474
2.18448
2.17379
2.16928
2.1824
2.18001
2.19366
2.20681
2.17923
2.18691
2.17571
2.2032
2.18097
2.18079
2.1995
2.20724
2.20761
2.21783
2.21294
2.21383
2.21125
2.2265
2.22822
2.21689
2.20671
2.22876
2.22473
2.2294
2.2125
2.23474
2.22487
2.21003
2.21308
2.19883
2.21893
2.22283
2.21427
2.20687
2.21754
2.2181
2.20204
2.20235
2.20797
2.22766
2.22687
2.21366
2.22665
2.2017
2.19911
2.21692
2.23059
2.22197
2.22357
2.21755
2.22293
2.23751
2.23643
2.24533
2.2302
2.23277
2.23392
2.22672
2.22309
2.20926
2.20772
2.20524
2.19065
2.18913
2.18733
2.18188
2.18097
2.19382
2.20709
2.18118
2.20109
2.20048
2.1902
2.17626
2.18732
2.18043
2.19135
2.19127
2.19155
2.20404
2.20279
2.20408
2.19749
2.20481
2.20297
2.21499
2.18785
2.17305
2.16065
2.17406
2.1688
2.17375
2.16023
2.15875
2.15176
2.1406
2.16488
2.17031
2.16453
2.18257
2.17292
2.15466
2.17164
2.1796
2.16836
2.17019
2.16295
2.16278
2.1413
2.13228
2.11409
2.11878
2.10521
2.09922
2.11706
2.12321
2.10151
2.11265
2.101
2.10709
2.12145
2.11376
2.10919
2.11414
2.10572
2.1003
2.09649
2.12215
2.12174
2.12111
2.13025
2.12173
2.12302
2.12671
2.12115
2.10255
2.10909
2.11506
2.1166
2.12568
2.12002
2.10939
2.09839
2.09536
2.09746
2.10004
2.1096
2.1081
2.1094
2.11202
2.10945
2.11475
2.13422
2.13675
2.12372
2.12553
2.11864
2.13763
2.12886
2.13182
2.11336
2.12631
2.10739
2.1114
2.12113
2.12776
2.13932
2.14939
2.15958
2.14003
2.15245
2.14859
2.14282
2.13894
2.13837
2.13092
2.12324
2.11752
2.1188
2.12361
2.12732
2.12393
2.14328
2.16569
2.1904
2.16248
2.16142
2.17389
2.1568
2.13199
2.12293
2.14365
2.13794
2.12775
2.12145
2.13414
2.13373
2.14925
2.15065
2.17459
2.14691
2.15223
2.1442
2.15828
2.18849
2.17054
2.15648
2.14498
2.16387
2.15372
2.16357
2.1729
2.173
2.18515
2.17109
2.16294
2.15534
2.14467
2.12343
2.11759
2.11576
2.1259
2.11072
2.10751
2.09977
2.09429
2.09486
2.09424
2.09424
2.09584
2.0885
2.10575
2.10082
2.0856
2.10991
2.12409
2.10258
2.09772
2.10706
2.10101
2.10269
2.11074
2.11721
2.12917
2.13066
2.11546
2.12948
2.13887
2.14597
2.1367
2.14677
2.13345
2.12523
2.12201
2.12816
2.12239
2.11084
2.12293
2.11724
2.10815
2.12009
2.1374
2.13927
2.13524
2.13662
2.15158
2.14575
2.133
2.13633
2.13197
2.15556
2.13915
2.1358
2.13493
2.12903
2.1303
2.13
2.13684
2.13321
2.14019
2.135
2.11762
2.12957
2.10734
2.11595
2.12285
2.12305
2.13032
2.13223
2.15557
2.14416
2.12576
2.13008
2.12733
2.11632
2.11696
2.1331
2.11813
2.12813
2.12729
2.13535
2.15152
2.14434
2.15612
2.14685
2.14901
2.16429
2.15692
2.14014
2.15357
2.1237
2.11114
2.11375
2.10611
2.1189
2.12943
2.12616
2.11706
2.09287
2.10015
2.11077
2.13794
2.12242
2.11954
2.12323
2.11191
2.14641
2.12659
2.09899
2.10951
2.09677
2.08584
2.09644
2.10079
2.1078
2.11045
2.10051
2.10103
2.10209
2.07992
2.08658
2.08418
2.08373
2.09432
2.09034
2.08087
2.08581
2.09147
2.08937
2.09035
2.11124
2.10078
2.11718
2.12779
2.11448
2.10237
2.12894
2.11313
2.11304
2.09611
2.06977
2.05519
2.0703
2.1027
2.10223
2.07905
2.09384
2.08428
2.08476
2.09026
2.10331
2.11093
2.12808
2.1156
2.12317
2.13905
2.10023
2.1209
2.10495
2.11458
2.11917
2.13074
2.11881
2.15634
2.14237
2.11765
2.13294
2.14195
2.13848
2.12201
2.13647
2.11967
2.11762
2.1056
2.10674
2.1171
2.11522
2.12791
2.13537
2.11905
2.10078
2.11934
2.12233
2.13337
2.15768
2.13469
2.14062
2.14863
2.16488
2.15733
2.16742
2.15851
2.16095
2.18864
2.17331
2.16198
2.16037
2.1762
2.20327
2.1661
2.16161
2.17025
2.17497
2.16161
2.16991
2.18907
2.19072
2.20269
2.1855
2.19007
2.19643
2.19156
2.19852
2.22322
2.21225
2.23147
2.21946
2.21243
2.20736
2.20174
2.22136
2.22603
2.22153
2.22888
2.20687
2.226
2.2194
2.23609
2.20854
2.22126
2.22471
2.20395
2.20306
2.20415
2.18859
2.20544
2.20435
2.19781
2.20701
2.21099
2.21864
2.19439
2.19715
2.2045
2.21215
2.19805
2.19061
2.19042
2.19139
2.19935
2.21526
2.22724
2.23489
2.21261
2.21282
2.20822
2.20509
2.19735
2.21179
2.2264
2.22905
2.23823
2.20984
2.22326
2.22992
2.22491
2.20637
2.19244
2.19639
2.20275
2.18913
2.19408
2.19684
2.21017
2.22362
2.21616
2.24051
2.21887
2.22877
2.22402
2.22323
2.24963
2.22496
2.23168
2.23528
2.23057
2.21902
2.21868
2.21443
2.22325
2.23435
2.23705
2.22713
2.21889
2.20118
2.21572
2.23111
2.22215
2.20102
2.19527
2.17582
2.19261
2.18032
2.18795
2.18126
2.18871
2.21069
2.19249
2.20128
2.2037
2.22217
2.21603
2.23341
2.23451
2.25427
2.24372
2.27622
2.26718
2.25079
2.25924
2.25438
2.24635
2.25283
2.24716
2.26224
2.24235
2.24843
2.24283
2.25273
2.25498
2.24449
2.22529
2.22709
2.19952
2.20859
2.20466
2.2079
2.20533
2.18394
2.1956
2.17134
2.18094
2.18408
2.19437
2.19269
2.19118
2.19095
2.18515
2.17555
2.17063
2.17033
2.17755
2.16729
2.18083
2.1885
2.20863
2.19015
2.19999
2.17502
2.1682
2.13904
2.14963
2.13244
2.1526
2.16448
2.16823
2.18352
2.18715
2.18869
2.20094
2.18697
2.1759
2.16548
2.16411
2.16875
2.17083
2.18222
2.19057
2.18642
2.16646
2.16148
2.15739
2.18613
2.18045
2.18396
2.2042
2.17547
2.17317
2.17926
2.17257
2.16698
2.16445
2.16771
2.16031
2.16786
2.16307
2.16774
2.15479
2.15543
2.14714
2.15394
2.16987
2.16811
2.14869
2.1409
2.14273
2.1603
2.15553
2.1539
2.15385
2.15884
2.15313
2.15671
2.14661
2.16818
2.14774
2.17387
2.16885
2.15899
2.14995
2.1533
2.14802
2.1733
2.18004
2.17888
2.16673
2.16913
2.15644
2.15042
2.14482
2.15395
2.16362
2.1598
2.18659
2.19729
2.21436
2.21839
2.24049
2.23296
2.21417
2.22485
2.23241
2.23521
2.20464
2.2114
2.2104
2.20335
2.2187
2.24355
2.22545
2.23823
2.21712
2.21056
2.20507
2.22087
2.18683
2.17141
2.13031
2.14785
2.16171
2.17218
2.16611
2.16859
2.18709
2.18094
2.17956
2.16641
2.19454
2.18641
2.18594
2.18365
2.17839
2.18871
2.19718
2.19654
2.20143
2.17993
2.17156
2.19833
2.18141
2.18037
2.18432
2.17743
2.1769
2.19749
2.20019
2.19201
2.20049
2.19011
2.16783
2.19451
2.17774
2.17662
2.15994
2.16708
2.15306
2.15825
2.16833
2.18756
2.1623
2.16259
2.16807
2.16334
2.15934
2.16316
2.15501
2.16073
2.17751
2.18712
2.17735
2.16874
2.17971
2.15966
2.16847
2.17118
2.16463
2.14804
2.14962
2.14038
2.13765
2.1363
2.14294
2.12836
2.13739
2.13248
2.13283
2.12313
2.13427
2.14311
2.1319
2.15741
2.15955
2.14917
2.14397
2.14018
2.12354
2.13135
2.13552
2.13097
2.13399
2.14358
2.16196
2.15345
2.1633
2.17365
2.17299
2.15811
2.13244
2.11788
2.13272
2.14837
2.16529
2.14869
2.1617
2.15546
2.14407
2.1323
2.1456
2.15089
2.14434
2.13167
2.13348
2.1238
2.11903
2.12064
2.12431
2.11803
2.11305
2.11172
2.09724
2.09986
2.08544
2.06833
2.0639
2.06149
2.0654
2.04839
2.08171
2.07175
2.0565
2.05662
2.07868
2.07386
2.07633
2.07713
2.0817
2.10099
2.0843
2.08671
2.07559
2.10063
2.08073
2.07946
2.09383
2.09805
2.10384
2.09466
2.07868
2.06261
2.06824
2.07438
2.07054
2.06176
2.0652
2.04976
2.05729
2.06026
2.0469
2.04779
2.05625
2.06501
2.055
2.06149
2.05894
2.07265
2.08966
2.08875
2.09697
2.08561
2.08913
2.0929
2.0835
2.06439
2.04377
2.0245
2.04026
2.02186
2.02702
2.02326
2.00952
2.04533
2.05165
2.05754
2.05435
2.0594
2.06034
2.06778
2.05892
2.05859
2.04714
2.03486
2.03826
2.04071
2.04212
2.0296
2.03874
2.06829
2.0626
2.06483
2.07227
2.06955
2.06464
2.06848
2.04783
2.05796
2.04279
2.06312
2.06015
2.05944
2.06163
2.06188
2.08084
2.09182
2.08378
2.07164
2.08475
2.06048
2.05989
2.07157
2.06501
2.07172
2.07551
2.07227
2.08834
2.09783
2.11417
2.08335
2.10569
2.10051
2.08434
2.10218
2.10926
2.10987
2.1065
2.10353
2.08485
2.08132
2.08031
2.07343
2.06016
2.07605
2.07465
2.08301
2.07515
2.0628
2.05894
2.05326
2.05336
2.05969
2.06481
2.05717
2.05168
2.04575
2.05371
2.06908
2.06411
2.07438
2.07644
2.07941
2.07292
2.06695
2.06767
2.04457
2.03421
2.05105
2.03413
2.04288
2.02547
2.03903
2.04934
2.04606
2.04285
2.05774
2.05636
2.05035
2.06377
2.06354
2.07699
2.07565
2.06041
2.07683
2.06223
2.0526
2.049
2.05693
2.05743
2.05514
2.06295
2.05438
2.06349
2.04848
2.05763
2.05548
2.05379
2.05723
2.047
2.05138
2.03896
2.05106
2.02884
2.03775
2.03686
2.05349
2.0437
2.03959
2.02783
2.01521
2.01264
2.00046
2.02015
2.02082
2.02091
2.0274
2.04053
2.03307
2.00644
2.02708
2.03242
2.00714
2.00033
2.00519
1.9992
1.99997
2.00315
1.99541
1.99346
1.97333
1.99792
1.98906
1.98268
1.98431
1.9804
1.9951
1.97751
2.00078
2.00235
1.99083
1.99224
1.99492
1.98053
1.97785
1.98375
1.99263
2.02346
2.00257
1.9949
2.00921
2.01899
2.01503
2.02423
2.0094
1.99894
2.00609
2.00543
2.0106
2.0199
2.02491
2.03341
2.0348
2.04225
2.03647
2.03661
2.04482
2.03079
2.02151
2.03314
2.03226
2.03197
2.03377
2.02573
2.02836
2.04768
2.05672
2.05457
2.05737
2.05004
2.04641
2.04395
2.02285
2.02816
2.04724
2.05248
2.04981
2.02706
2.02457
2.02706
2.01943
2.02295
2.02701
2.03351
2.05243
2.0426
2.02611
2.01361
2.03328
2.04056
2.04172
2.06573
2.07589
2.07571
2.08588
2.09605
2.08297
2.07523
2.04161
2.04726
2.04948
2.03251
2.0298
2.04232
2.06343
2.05649
2.06063
2.05282
2.0617
2.06431
2.06665
2.05825
2.05339
2.04093
2.03589
2.04485
2.03329
2.02914
2.02985
2.03307
2.01923
2.02566
2.01945
2.03035
2.04394
2.05331
2.05693
2.04653
2.03422
2.04396
2.04342
2.04013
2.03363
2.02952
2.0321
2.01363
1.99321
2.00789
2.00928
2.00825
2.02325
2.01189
2.00758
1.99459
1.99862
2.01166
2.0142
2.0083
1.98441
2.00248
2.00918
2.00378
1.99499
2.00976
2.00607
1.99013
2.00547
1.98535
1.9958
2.0182
2.01546
2.02102
2.01051
2.02985
2.01465
2.00941
2.01304
1.99876
1.98559
1.98524
1.98994
1.98435
1.97949
1.97562
1.97927
1.97957
1.97963
1.96956
1.98084
1.98253
1.9889
1.97417
2.0031
1.99821
2.0011
1.99847
1.96679
1.98535
1.99085
1.98969
1.9828
1.99279
1.99274
2.00518
2.00356
2.01184
2.029
2.01604
2.02825
2.03067
2.02031
2.00115
2.01139
1.99656
2.00865
2.0231
2.01874
2.02045
2.01365
2.03386
2.01961
1.99967
2.01767
2.02629
2.01887
2.02739
2.03054
2.03494
2.03622
2.05293
2.02983
2.01696
2.01122
2.0173
2.00374
1.99955
1.99278
2.00352
1.99157
1.98389
1.9939
1.97213
1.96975
1.98159
1.9765
1.99344
2.00178
1.98045
2.01101
1.98608
1.98885
1.98999
1.999
2.00186
2.00872
2.01323
2.02527
2.03663
2.01553
2.01526
1.99786
1.99089
1.98679
2.00148
1.98186
1.99219
1.98677
1.98695
1.98345
1.98173
1.97681
1.99332
1.99128
1.99126
1.98568
1.9682
1.97858
1.98378
1.98554
1.97198
1.97601
1.9788
1.99534
1.98648
1.99567
1.98129
1.9697
1.96539
1.97744
1.9804
1.9861
1.99413
1.98454
1.98011
1.97625
1.97439
1.99128
1.98577
1.98599
1.9849
1.97199
1.94659
1.95219
1.95463
1.94912
1.96836
1.99777
1.97083
1.9545
1.97461
1.98129
1.99743
1.9999
1.98886
1.98488
1.98103
1.97187
1.97556
1.97819
1.95734
1.95528
1.95634
1.97123
1.96677
1.97408
1.987
1.97741
1.97266
1.97113
1.98161
1.98154
1.98942
1.99723
1.9908
1.99064
1.98685
1.97905
1.97657
1.9731
1.96901
1.96828
1.9924
1.99423
1.99318
2.00499
2.00458
1.99343
1.99779
2.00519
2.00846
2.02256
2.01239
2.00656
1.99429
1.98938
1.99513
1.9799
1.96898
1.96231
1.96716
1.97799
1.98325
1.99142
2.00135
2.00187
1.98946
2.00361
2.0187
2.02058
2.02094
2.01842
2.02429
2.03255
2.03087
2.02846
2.01558
2.01531
2.01734
2.00185
1.99154
1.99455
1.98869
1.96566
1.99183
1.98739
1.97999
1.97766
1.98005
1.98933
1.99898
2.01824
1.99868
1.99332
1.99753
2.00678
2.02496
2.03073
2.03628
2.00623
2.02021
2.02304
2.01275
2.03107
2.0278
2.03777
2.02507
2.03517
2.04474
2.02729
2.02865
2.02147
2.00598
1.9781
1.9761
2.00852
1.99296
1.98104
1.99
1.99203
1.9725
1.97039
1.95239
1.97212
1.97932
1.96585
1.95112
1.95999
1.96376
1.94575
1.94216
1.93898
1.94615
1.9536
1.94625
1.9436
1.93172
1.94629
1.95017
1.91161
1.93119
1.93509
1.93811
1.93012
1.93125
1.93161
1.92793
1.94475
1.94069
1.93901
1.95539
1.95329
1.96598
1.94223
1.92791
1.95217
1.94913
1.97276
1.9449
1.95844
1.9556
1.96409
1.93792
1.94314
1.95195
1.95046
1.93963
1.93681
1.94136
1.93035
1.93609
1.94221
1.93399
1.91834
1.91073
1.91772
1.92109
1.91342
1.93056
1.93864
1.92221
1.93323
1.91969
1.9098
1.92099
1.9286
1.91966
1.91963
1.92148
1.92783
1.93422
1.93115
1.93938
1.92731
1.94447
1.91648
1.93843
1.95193
1.9419
1.95589
1.93912
1.94265
1.94267
1.92587
1.92597
1.92018
1.90802
1.90977
1.8978
1.91096
1.9106
1.90333
1.91462
1.88951
1.90131
1.90507
1.89909
1.87701
1.87222
1.89962
1.88789
1.88705
1.89661
1.89408
1.89061
1.88944
1.89526
1.88556
1.89866
1.90894
1.8902
1.88676
1.88745
1.88002
1.87435
1.87997
1.9018
1.89313
1.9115
1.91922
1.89897
1.89265
1.89928
1.88817
1.89276
1.87502
1.88743
1.88844
1.8985
1.85582
1.86005
1.87703
1.87318
1.8764
1.87225
1.86485
1.8645
1.86702
1.86367
1.86428
1.86683
1.86879
1.88543
1.88753
1.88479
1.8812
1.88211
1.86803
1.8773
1.87159
1.87465
1.89395
1.88635
1.87481
1.8573
1.85981
1.83706
1.84106
1.86562
1.87736
1.8776
1.87148
1.87476
1.86548
1.87647
1.87102
1.87367
1.86005
1.85624
1.85619
1.86561
1.85047
1.86618
1.86144
1.86451
1.86558
1.86331
1.85842
1.86203
1.86342
1.85852
1.87437
1.88042
1.8825
1.86922
1.8515
1.85587
1.8602
1.86735
1.85158
1.85815
1.84712
1.8495
1.84008
1.84882
1.86182
1.88008
1.88137
1.88019
1.86973
1.86486
1.86971
1.85949
1.86642
1.86417
1.86784
1.86326
1.84841
1.85554
1.84515
1.86026
1.85915
1.85436
1.8609
1.86674
1.87364
1.87463
1.86457
1.8784
1.8797
1.87882
1.89494
1.88928
1.89248
1.91689
1.89394
1.88365
1.86231
1.85747
1.85954
1.84386
1.85754
1.84961
1.83898
1.84228
1.84521
1.84582
1.84999
1.83485
1.85387
1.86413
1.87277
1.85132
1.85035
1.85837
1.86364
1.88844
1.8875
1.874
1.85024
1.85095
1.84972
1.83672
1.83948
1.8691
1.85488
1.84088
1.844
1.84408
1.8484
1.83154
1.83432
1.83299
1.86598
1.88115
1.87827
1.8859
1.87879
1.88717
1.8846
1.89379
1.90414
1.8933
1.86338
1.88177
1.89928
1.88967
1.89068
1.89162
1.90457
1.90268
1.90598
1.89562
1.90448
1.90123
1.89752
1.89522
1.90021
1.89504
1.87592
1.87853
1.8777
1.89435
1.90602
1.89838
1.89819
1.88628
1.87824
1.88742
1.88242
1.87574
1.85826
1.86516
1.88589
1.85691
1.87159
1.89738
1.91398
1.91762
1.92037
1.91227
1.91
1.90862
1.9189
1.92488
1.92027
1.93334
1.9297
1.92979
1.92081
1.94278
1.93761
1.94778
1.93845
1.93437
1.95234
1.9414
1.94734
1.92932
1.92362
1.91958
1.93003
1.94047
1.94447
1.95465
1.94145
1.94486
1.94769
1.93945
1.9165
1.91834
1.89055
1.89087
1.89538
1.89835
1.90739
1.9076
1.92633
1.93347
1.94926
1.95158
1.96439
1.9488
1.94615
1.93941
1.9362
1.9354
1.95783
1.95737
1.95577
1.95079
1.95172
1.9599
1.96398
1.95631
1.95042
1.9628
1.95598
1.94849
1.96891
1.95436
1.96911
1.9472
1.98437
1.97703
1.97035
1.98722
1.9873
1.98707
1.97631
1.9763
1.96282
1.95137
1.96109
1.93532
1.95515
1.9421
1.96128
1.95331
1.96434
1.97166
1.97255
1.99269
1.98941
1.97269
1.95775
1.98661
1.99322
2.03161
2.00755
2.01489
2.02142
2.02518
2.00946
2.02125
1.99956
1.99477
1.9936
1.98149
1.97801
1.98591
1.99636
2.01914
2.00111
1.9836
1.9978
2.01044
2.04313
2.03315
2.01121
2.04119
2.02912
2.03901
2.02682
2.04012
2.05225
2.02967
2.06587
2.07554
2.07453
2.06738
2.05404
2.05184
2.06749
2.07463
2.06617
2.07532
2.07719
2.0624
2.07341
2.08802
2.10318
2.07834
2.09599
2.08154
2.06752
2.07062
2.05255
2.07705
2.08105
2.06717
2.06178
2.09503
2.09823
2.08758
2.11182
2.10164
2.11406
2.12809
2.12394
2.11284
2.09743
2.07067
2.09438
2.09995
2.08855
2.08082
2.06069
2.06562
2.03998
2.05162
2.04737
2.05211
2.04955
2.05268
2.04444
2.05353
2.03297
2.03915
2.04892
2.03968
2.03817
2.04587
2.05805
2.03708
2.03693
2.03677
2.02938
2.04478
2.03526
2.03528
2.02866
2.04265
2.02596
2.03257
2.03394
2.02764
2.01349
2.03136
2.04067
2.02207
2.02215
2.04526
2.02171
2.03733
2.03654
2.02877
2.04106
2.03821
2.04542
2.04404
2.04822
2.04758
2.06363
2.05011
2.06543
2.05245
2.05
2.0343
2.04074
2.03882
2.03567
2.03207
2.04578
2.04459
2.05715
2.04894
2.05964
2.0485
2.04289
2.04611
2.02725
2.02369
2.01808
2.02376
2.01216
2.01716
2.0062
2.01122
2.00708
2.00338
2.04433
2.04221
2.02509
2.01289
2.00706
1.99966
2.00145
2.01915
1.99549
2.0102
2.0037
2.0022
1.99528
2.00495
1.99392
1.99085
1.99118
1.99092
1.98935
1.982
1.98946
1.97968
1.97704
2.00239
2.01343
1.98543
1.98743
1.98445
1.9833
1.9915
1.98445
1.9877
1.98428
2.00501
2.00191
1.97864
1.98697
1.98761
1.99266
1.98236
1.98866
2.00759
1.97359
1.97455
2.00074
2.01836
1.99753
2.00547
2.00796
2.01259
2.02399
2.00048
2.00337
2.01969
2.0131
2.02325
2.03583
2.03348
2.0487
2.05976
2.03646
2.05359
2.03802
2.0655
2.06476
2.06784
2.07616
2.08996
2.08431
2.06426
2.0688
2.07873
2.0604
2.08116
2.10299
2.10174
2.09852
2.09579
2.09194
2.09617
2.08484
2.06512
2.07873
2.08036
2.07125
2.05856
2.04272
2.0412
2.04093
2.05551
2.05172
2.07089
2.0892
2.10539
2.09591
2.09641
2.08928
2.10117
2.07447
2.06568
2.02015
2.02991
2.029
2.04087
2.03612
2.04272
2.04782
2.02918
2.05079
2.03739
2.03441
2.02146
2.05019
2.03393
2.04354
2.01921
2.02612
2.05316
2.02382
2.03029
2.03541
2.0443
2.0258
2.03879
2.0036
2.01152
2.01684
2.01692
2.01745
2.02243
2.00592
1.99964
1.9958
2.0112
2.00482
2.01063
2.00057
2.011
1.99977
2.01284
2.02004
2.01216
2.01944
2.01496
2.00444
2.01032
1.99413
1.98823
2.00105
2.00266
1.98995
2.01356
2.00144
1.98836
1.98885
2.00713
2.02529
2.01305
2.04048
2.05176
2.05491
2.05964
2.0721
2.06576
2.08008
2.07851
2.07541
2.0871
2.08903
2.11421
2.10207
2.0982
2.10206
2.10421
2.10433
2.09407
2.10196
2.11657
2.14385
2.13662
2.13767
2.12904
2.12526
2.12118
2.11168
2.11955
2.10092
2.10322
2.09335
2.07278
2.04545
2.03823
2.06081
2.06279
2.08068
2.09477
2.08305
2.0871
2.09162
2.0925
2.08575
2.09738
2.09308
2.09555
2.08162
2.07795
2.07901
2.09318
2.09854
2.09218
2.10723
2.08001
2.08447
2.0786
2.0863
2.08456
2.12114
2.12665
2.11105
2.09295
2.10888
2.11245
2.1093
2.12691
2.13128
2.11388
2.13251
2.13924
2.13984
2.14799
2.14146
2.12221
2.12315
2.10726
2.11744
2.11412
2.11686
2.10829
2.08682
2.10739
2.09204
2.07592
2.09639
2.08814
2.09598
2.0866
2.10705
2.0997
2.0818
2.09767
2.09148
2.11314
2.13031
2.12584
2.14473
2.15117
2.13696
2.1424
2.12502
2.13805
2.15079
2.11664
2.12672
2.13241
2.14911
2.13914
2.11554
2.13393
2.14853
2.15685
2.17026
2.15284
2.15869
2.17118
2.15414
2.17612
2.17201
2.18947
2.1902
2.19484
2.18563
2.2019
2.19931
2.2136
2.20702
2.20762
2.20174
2.20265
2.19724
2.20471
2.21227
2.20357
2.20327
2.2023
2.2041
2.19154
2.1989
2.19594
2.20819
2.17017
2.17773
2.168
2.16506
2.16855
2.16967
2.163
2.15854
2.16497
2.16012
2.14497
2.13482
2.14739
2.14117
2.17332
2.15206
2.15823
2.17388
2.16148
2.15961
2.15607
2.16402
2.18572
2.15538
2.1657
2.16076
2.15066
2.1624
2.16354
2.167
2.1731
2.18424
2.18328
2.1928
2.19103
2.19402
2.20963
2.18076
2.18416
2.18498
2.15868
2.16092
2.13492
2.13836
2.13918
2.14673
2.17742
2.16465
2.17309
2.19949
2.17497
2.18377
2.15332
2.14231
2.13001
2.12696
2.1099
2.11424
2.1141
2.11199
2.10081
2.11605
2.10985
2.10414
2.13231
2.11904
2.12114
2.12772
2.12945
2.13871
2.15176
2.13266
2.14017
2.15904
2.15691
2.15093
2.14806
2.13949
2.15556
2.13807
2.14335
2.14151
2.13932
2.13861
2.13939
2.13532
2.14041
2.14873
2.15637
2.15493
2.15123
2.13582
2.13653
2.12042
2.1241
2.12251
2.10385
2.1007
2.08566
2.09693
2.10166
2.11946
2.1085
2.11163
2.09626
2.09563
2.10935
2.10684
2.09064
2.10046
2.09478
2.09862
2.09406
2.09884
2.09515
2.10907
2.10212
2.09553
2.09244
2.08343
2.0666
2.0746
2.07283
2.06745
2.05262
2.0678
2.07553
2.07429
2.07242
2.07363
2.08312
2.08087
2.07075
2.07218
2.04524
2.04495
2.03584
2.01888
2.03943
2.04784
2.05407
2.05348
2.05384
2.0599
2.05179
2.05237
2.04778
2.05021
2.06502
2.07093
2.05477
2.06794
2.04413
2.03735
2.02751
2.03866
2.03961
2.03659
2.0389
2.03321
2.04148
2.04569
2.0486
2.03969
2.03623
2.0363
2.03731
2.04099
2.03722
2.04965
2.04141
2.05852
2.05276
2.07151
2.04984
2.07419
2.06632
2.05858
2.05532
2.04674
2.051
2.05131
2.05566
2.046
2.04722
2.03526
2.04768
2.04682
2.05079
2.02514
2.0384
2.0264
2.02147
2.02191
2.04235
2.03292
2.04146
2.01659
2.00934
1.99874
2.00602
2.01691
2.00668
2.0027
2.00687
2.01481
2.01752
2.00387
2.00785
2.01123
2.01289
2.03354
2.03896
2.04599
2.04308
2.02598
2.03865
2.03741
2.0388
2.04882
2.05094
2.02859
2.03522
2.02438
2.02455
2.03381
2.02207
2.02832
2.04651
2.04743
2.03682
2.01916
2.04097
2.04316
2.04472
2.03327
2.04564
2.02082
2.02428
2.02405
2.0251
2.01507
2.02557
2.02466
2.01667
2.02371
2.02723
2.01242
2.01296
2.01669
2.02399
2.02696
2.01196
2.01143
2.02417
2.03718
2.05065
2.04117
2.03727
2.03871
2.0417
2.03812
2.02787
2.02997
2.01752
2.03096
2.03958
2.0515
2.03247
2.01168
2.04164
2.02158
2.05427
2.03936
2.05689
2.04225
2.05269
2.03927
2.03455
2.05431
2.05416
2.05749
2.05832
2.03065
2.0343
2.01558
2.01723
2.02006
2.01203
1.99952
1.99907
1.99284
2.01819
2.02088
1.99786
2.00826
2.01708
2.00595
1.99956
2.00988
2.01228
2.01094
2.01352
2.00431
2.00032
2.00198
2.01194
2.01493
1.98731
1.98789
1.9725
1.97298
1.97715
1.96988
1.96161
1.95934
1.96339
1.96477
1.9551
1.96463
1.96726
1.94635
1.94698
1.95778
1.97383
1.96667
1.98089
1.97544
1.97739
1.98843
1.96209
1.96394
1.94547
1.95931
1.9657
1.95484
1.94796
1.94383
1.95058
1.96189
1.93999
1.96155
1.96444
1.95832
1.97714
1.94325
1.94121
1.95777
1.96423
1.95778
1.96322
1.95617
1.93729
1.94104
1.93842
1.93071
1.91743
1.93509
1.94315
1.93687
1.94415
1.94898
1.94407
1.94023
1.92126
1.93596
1.95427
1.93159
1.92364
1.93489
1.93508
1.93829
1.92853
1.92968
1.93875
1.91954
1.92364
1.92261
1.93057
1.92721
1.94507
1.92808
1.92912
1.92422
1.91652
1.9256
1.93543
1.92834
1.92996
1.93841
1.95085
1.93667
1.94379
1.93769
1.94506
1.95293
1.958
1.94304
1.95855
1.94593
1.95138
1.93747
1.94238
1.93023
1.93074
1.94025
1.92614
1.91295
1.90527
1.9297
1.93363
1.92525
1.91419
1.92882
1.93208
1.95346
1.94912
1.94299
1.9262
1.90332
1.89382
1.90645
1.90999
1.90435
1.91004
1.90393
1.93672
1.92967
1.93744
1.93637
1.93517
1.94169
1.93243
1.93549
1.92129
1.92212
1.9272
1.91953
1.90936
1.91552
1.93506
1.93148
1.94142
1.94268
1.93523
1.9306
1.94358
1.94028
1.94002
1.96255
1.96454
1.95393
1.94677
1.96269
1.96624
1.93953
1.94779
1.95519
1.95738
1.95722
1.94665
1.9221
1.92251
1.92193
1.93266
1.93411
1.92661
1.92935
1.91549
1.90362
1.93144
1.92057
1.91808
1.91567
1.95113
1.93773
1.92529
1.91723
1.9057
1.91538
1.90705
1.89706
1.91301
1.89664
1.92803
1.91666
1.92928
1.93419
1.93755
1.93467
1.95041
1.9549
1.946
1.94594
1.95732
1.94964
1.95093
1.9603
1.93962
1.94395
1.9616
1.96268
1.96296
1.96221
1.9637
1.98249
1.96648
1.97859
1.97727
1.9797
1.99372
1.99529
1.9951
1.99852
2.00257
1.99495
1.98073
1.98768
1.98938
1.96626
1.97987
2.00121
2.00043
2.00311
1.99557
1.99659
1.98258
1.99895
1.98733
1.98496
1.98962
1.99653
1.99696
1.99853
1.99942
1.99779
1.9904
1.99631
1.98919
1.98883
1.9879
1.98851
1.97432
1.97732
1.96917
1.99035
1.99045
1.99951
1.99772
2.00302
2.01375
2.01206
2.02053
2.01561
2.00382
2.01949
2.00594
2.02599
2.03425
2.03445
2.03221
2.03621
2.02007
2.01048
2.03837
2.04629
2.03967
2.04253
2.02263
2.01749
2.0179
2.02553
2.02419
2.02224
2.00142
2.0195
1.99522
1.98771
2.00239
2.00089
1.98685
2.00426
1.9942
2.01025
2.01705
2.0095
2.00408
2.00248
2.01676
2.02899
2.01026
2.01457
2.01495
2.02557
2.01659
2.0307
2.03001
2.01667
2.01158
2.00556
2.00991
2.00267
2.01074
2.01025
2.02479
2.0263
2.03268
2.01798
2.03925
2.03739
2.03475
2.03479
2.03722
2.03902
2.02968
2.03686
2.03228
2.04156
2.02404
2.03736
2.06183
2.07251
2.07041
2.06524
2.06966
2.05084
2.05133
2.05731
2.06297
2.06711
2.04243
2.06051
2.05474
2.05178
2.04105
2.04178
2.00565
1.9946
2.01602
2.04288
2.03464
2.03745
2.04749
2.04439
2.05118
2.03492
2.02095
2.01604
2.02116
2.02917
2.02055
2.04049
2.03202
2.05784
2.04846
2.05693
2.05014
2.04248
2.057
2.04636
2.05387
2.05505
2.01455
2.03705
2.04547
2.00816
2.03703
2.0218
2.00812
2.0108
2.0224
2.0155
2.02482
2.03193
2.0381
2.0467
2.04876
2.03829
2.04436
2.06531
2.06449
2.05363
2.06063
2.0502
2.05144
2.04655
2.03094
2.04229
2.05747
2.03829
2.04508
2.06515
2.05682
2.06991
2.07704
2.05553
2.05867
2.05811
2.06173
2.0542
2.04486
2.03068
2.02318
2.01721
2.02046
2.03388
2.02777
2.03539
2.03855
2.03981
2.03218
2.02799
2.04828
2.06515
2.06993
2.06033
2.06724
2.05144
2.02817
2.0414
2.04114
2.03754
2.03419
2.03069
2.04279
2.04858
2.05219
2.03168
2.05553
2.04998
2.06442
2.06247
2.06692
2.07325
2.08787
2.07348
2.06067
2.05715
2.04238
2.04781
2.02652
2.04113
2.04642
2.04609
2.02955
2.05599
2.06057
2.06915
2.07167
2.06353
2.05665
2.06305
2.05943
2.05585
2.05113
2.03086
2.01304
2.01448
2.00991
2.01253
2.01361
2.02483
2.02217
2.01582
2.01397
2.00215
2.00158
2.01123
2.00049
1.99015
2.00189
1.99633
2.00113
2.00104
2.00791
2.00642
1.99905
2.01943
2.01009
2.00707
2.01908
2.03541
2.05338
2.04638
2.04944
2.03707
2.04713
2.06492
2.0486
2.0478
2.03018
2.03007
2.04239
2.03036
2.03069
2.02587
2.03062
2.03632
2.04085
2.05077
2.04724
2.04344
2.0399
2.04572
2.05058
2.05055
2.03936
2.02893
2.04411
2.05266
2.05631
2.07565
2.07669
2.06537
2.05666
2.07826
2.08176
2.09152
2.08511
2.09874
2.10152
2.09507
2.07689
2.08644
2.07448
2.06207
2.05983
2.08375
2.08184
2.09093
2.07615
2.07842
2.06369
2.06425
2.07908
2.07124
2.07007
2.04773
2.02787
2.01365
2.00002
2.01243
2.0149
2.02079
2.02859
2.02929
2.02832
2.03165
2.00097
2.00488
2.00186
2.02692
2.03141
2.02681
2.02847
2.03022
2.0163
2.0128
1.9958
1.99469
2.01061
2.01363
2.02285
2.03599
2.05625
2.03684
2.03008
2.04542
2.0523
2.03439
2.02609
2.04318
2.04364
2.03583
2.02562
2.02863
2.03782
2.03856
2.05241
2.05508
2.04982
2.03043
2.04998
2.04922
2.05832
2.04063
2.04175
2.03444
2.04147
2.02742
2.04137
2.03256
2.03232
2.03779
2.05368
2.07418
2.07207
2.08046
2.07473
2.07311
2.06566
2.05946
2.0923
2.0752
2.09723
2.08385
2.07892
2.08245
2.09753
2.09077
2.07252
2.08062
2.06788
2.08619
2.07657
2.09907
2.08798
2.07597
2.09359
2.08766
2.07811
2.07649
2.07255
2.07807
2.07883
2.07809
2.08427
2.07863
2.06158
2.06713
2.05336
2.06512
2.05545
2.06166
2.05647
2.04485
2.03969
2.06117
2.06337
2.04878
2.04758
2.04559
2.04946
2.07938
2.08123
2.06211
2.07551
2.04707
2.06437
2.06154
2.05817
2.06047
2.06303
2.05978
2.05614
2.05936
2.06254
2.05925
2.06217
2.05959
2.05401
2.04058
2.03985
2.05399
2.06786
2.05323
2.03549
2.04309
2.04537
2.04866
2.03708
2.04456
2.05208
2.06042
2.06152
2.07452
2.06878
2.07439
2.08349
2.07202
2.09674
2.09377
2.1057
2.1068
2.10428
2.11109
2.12239
2.10791
2.11139
2.10894
2.07959
2.07172
2.07075
2.05588
2.06351
2.07005
2.05116
2.05747
2.0601
2.06188
2.07297
2.03595
2.0306
2.04741
2.05148
2.05947
2.08494
2.07703
2.09575
2.10521
2.10943
2.10366
2.11219
2.09914
2.11234
2.10483
2.12541
2.13158
2.13588
2.13111
2.14285
2.13548
2.15098
2.15936
2.13421
2.12715
2.13362
2.14602
2.15525
2.16464
2.14911
2.14247
2.15966
2.15956
2.14999
2.14588
2.15292
2.14617
2.17699
2.16427
2.14475
2.15877
2.17051
2.18325
2.17033
2.17419
2.16089
2.1545
2.16337
2.13589
2.11025
2.07974
2.08031
2.10494
2.09999
2.1026
2.1119
2.11231
2.09817
2.10978
2.11696
2.13828
2.12645
2.11449
2.11856
2.11325
2.14185
2.12621
2.13929
2.13948
2.13418
2.12867
2.11858
2.12783
2.13672
2.1166
2.12993
2.13117
2.11227
2.16021
2.1511
2.15744
2.17634
2.17728
2.17272
2.18625
2.17561
2.16882
2.17676
2.18335
2.18089
2.16113
2.15618
2.17145
2.17956
2.17423
2.19132
2.20934
2.20567
2.2109
2.20646
2.21601
2.2236
2.21543
2.23181
2.23275
2.21643
2.23306
2.23315
2.24923
2.24967
2.2569
2.25542
2.25626
2.2686
2.26272
2.25883
2.2301
2.24165
2.2331
2.24312
2.23283
2.24748
2.24777
2.25195
2.23965
2.24362
2.25424
2.24995
2.22841
2.21364
2.22737
2.22545
2.24561
2.24185
2.24766
2.23213
2.23501
2.22408
2.2062
2.20623
2.19024
2.1904
2.18358
2.16942
2.18037
2.18858
2.1847
2.17564
2.17217
2.17936
2.17657
2.16873
2.18509
2.1668
2.16279
2.17051
2.16214
2.17178
2.17725
2.17581
2.18051
2.19818
2.18954
2.17825
2.16942
2.1736
2.1988
2.19829
2.19676
2.21106
2.23282
2.24059
2.22451
2.24105
2.23327
2.22235
2.24748
2.2345
2.24476
2.24533
2.2273
2.21074
2.21046
2.20949
2.21642
2.23454
2.23192
2.22831
2.24931
2.23363
2.23304
2.25116
2.23291
2.19219
2.19198
2.19052
2.18003
2.19553
2.19229
2.20945
2.21246
2.20438
2.20978
2.21551
2.20466
2.2087
2.17296
2.19019
2.18652
2.17345
2.19222
2.18691
2.19091
2.18549
2.17705
2.18865
2.19184
2.19418
2.22151
2.21665
2.2178
2.20188
2.19733
2.20457
2.21821
2.1961
2.21704
2.21276
2.21661
2.20343
2.20953
2.22324
2.2288
2.25244
2.24429
2.24929
2.24165
2.22918
2.26029
2.23739
2.23133
2.25322
2.25469
2.26095
2.25081
2.23239
2.21369
2.2141
2.20843
2.20303
2.1995
2.17043
2.17283
2.17291
2.18589
2.1918
2.20395
2.20025
2.18811
2.18829
2.17331
2.1853
2.16422
2.17267
2.16989
2.18724
2.19347
2.20548
2.20552
2.21584
2.22438
2.24312
2.2681
2.26261
2.28756
2.27983
2.25765
2.27345
2.26217
2.26369
2.26636
2.29534
2.3001
2.31601
2.30618
2.29177
2.29193
2.28913
2.28893
2.28873
2.28042
2.27382
2.28605
2.30358
2.28492
2.28997
2.28809
2.27337
2.27923
2.28394
2.28201
2.29198
2.2885
2.28854
2.29156
2.30467
2.31468
2.32015
2.31013
2.29046
2.29232
2.29477
2.31296
2.29829
2.28379
2.26889
2.27475
2.28432
2.29749
2.29539
2.31601
2.31975
2.31227
2.3134
2.30537
2.3165
2.30835
2.32154
2.31701
2.3252
2.34762
2.36693
2.36055
2.36524
2.36262
2.37179
2.38473
2.36106
2.35844
2.35784
2.36823
2.37022
2.35946
2.34098
2.32374
2.32133
2.31389
2.30505
2.30402
2.30132
2.31029
2.28862
2.27714
2.26435
2.28243
2.29748
2.2912
2.28356
2.29118
2.31307
2.28961
2.27591
2.307
2.29758
2.32136
2.29821
2.29423
2.30868
2.28201
2.29862
2.31057
2.31087
2.30754
2.30682
2.30602
2.32624
2.30647
2.31702
2.30623
2.32528
2.32373
2.3333
2.3205
2.31183
2.29238
2.30414
2.29982
2.29769
2.29773
2.30343
2.27828
2.2759
2.28137
2.27568
2.26782
2.26657
2.27983
2.26096
2.24587
2.25981
2.25963
2.2566
2.26774
2.26319
2.24728
2.24581
2.24896
2.2423
2.24679
2.2523
2.24014
2.2341
2.23152
2.23552
2.23092
2.23562
2.22633
2.25259
2.24732
2.25108
2.23662
2.2526
2.26262
2.26654
2.26426
2.26591
2.24657
2.26747
2.26948
2.28373
2.26125
2.2518
2.23041
2.23028
2.2133
2.23209
2.22297
2.25041
2.22941
2.2459
2.24682
2.25322
2.25273
2.25478
2.26074
2.25288
2.27864
2.26226
2.25074
2.25883
2.27046
2.28618
2.2981
2.2855
2.2755
2.26919
2.27479
2.25416
2.26295
2.26014
2.25426
2.25421
2.27757
2.28677
2.28925
2.28628
2.29656
2.26331
2.26893
2.27287
2.266
2.25912
2.27689
2.26647
2.28717
2.28136
2.28883
2.2831
2.27748
2.28487
2.28145
2.30874
2.29395
2.28832
2.28813
2.29426
2.27647
2.27674
2.23905
2.27844
2.26173
2.28616
2.28365
2.25907
2.25887
2.2614
2.24008
2.24516
2.26134
2.24937
2.2513
2.24052
2.23966
2.22952
2.23598
2.23276
2.22008
2.23455
2.23726
2.24157
2.24232
2.25378
2.2414
2.25835
2.24193
2.23351
2.23676
2.25062
2.26699
2.25995
2.24792
2.24946
2.24244
2.25419
2.24898
2.24973
2.2572
2.27267
2.27919
2.27597
2.25478
2.27886
2.27206
2.26531
2.26346
2.25684
2.25519
2.27291
2.26165
2.27784
2.28057
2.26732
2.26371
2.27823
2.29465
2.29418
2.29754
2.28647
2.29494
2.28001
2.29158
2.29033
2.27711
2.28546
2.29979
2.27989
2.30508
2.28915
2.30411
2.28657
2.29378
2.2951
2.28229
2.2761
2.28216
2.26799
2.25936
2.26871
2.26268
2.24165
2.24535
2.23039
2.2186
2.21179
2.21404
2.20827
2.21929
2.19371
2.20934
2.19042
2.19782
2.19028
2.19256
2.22227
2.20845
2.21097
2.21009
2.20326
2.21441
2.23156
2.23409
2.22877
2.24741
2.23879
2.24916
2.26062
2.25075
2.24016
2.2451
2.22003
2.23939
2.23553
2.24083
2.235
2.2613
2.24539
2.23407
2.20705
2.21427
2.21498
2.20084
2.20744
2.23277
2.23671
2.24557
2.24144
2.21889
2.20695
2.19271
2.15916
2.18482
2.18264
2.18429
2.18112
2.18341
2.18525
2.18072
2.18038
2.19006
2.19062
2.20657
2.19501
2.18604
2.18564
2.17092
2.18022
2.1573
2.16778
2.16277
2.14312
2.1819
2.18587
2.17498
2.154
2.14954
2.15072
2.15397
2.15903
2.15303
2.14702
2.14773
2.16308
2.16913
2.16859
2.18444
2.1888
2.18468
2.19196
2.19275
2.20277
2.20603
2.21968
2.19229
2.20286
2.19469
2.20202
2.17848
2.17151
2.17526
2.1784
2.182
2.18237
2.18798
2.19738
2.20436
2.22085
2.21649
2.20381
2.20648
2.20334
2.20225
2.19839
2.21579
2.22958
2.22082
2.21624
2.23419
2.22456
2.24292
2.23801
2.23857
2.23881
2.22784
2.23796
2.24117
2.23853
2.229
2.22885
2.24576
2.21929
2.23517
2.23302
2.22559
2.23836
2.22319
2.21931
2.21408
2.20945
2.19015
2.1787
2.18213
2.19546
2.19391
2.19533
2.19226
2.19357
2.20098
2.18222
2.19138
2.17458
2.16702
2.18924
2.22092
2.22052
2.23106
2.21923
2.2279
2.21911
2.22625
2.21491
2.22725
2.21217
2.22289
2.23042
2.22702
2.22972
2.23423
2.25203
2.23709
2.25583
2.26058
2.26602
2.2689
2.27234
2.28622
2.2679
2.27417
2.25702
2.25846
2.24831
2.23704
2.25213
2.2594
2.24861
2.23397
2.2347
2.23181
2.21074
2.20897
2.22322
2.21319
2.21777
2.21751
2.20142
2.21012
2.19272
2.2003
2.18754
2.18456
2.18875
2.18414
2.19146
2.1784
2.23226
2.24073
2.20745
2.20352
2.21005
2.20044
2.20145
2.18995
2.1963
2.21124
2.19542
2.20087
2.22031
2.21343
2.2347
2.20983
2.21853
2.21762
2.22303
2.19724
2.19424
2.20714
2.19663
2.19647
2.18342
2.20501
2.18827
2.1956
2.19647
2.20506
2.20435
2.19763
2.19403
2.21396
2.22146
2.22215
2.23835
2.22505
2.22721
2.2296
2.22341
2.2279
2.22203
2.20639
2.21728
2.21288
2.19067
2.18862
2.20384
2.19028
2.18642
2.17679
2.17508
2.18293
2.20386
2.19304
2.20303
2.21038
2.21059
2.19999
2.21154
2.21593
2.21799
2.20868
2.21697
2.22693
2.24005
2.23243
2.2211
2.22351
2.22871
2.24024
2.23582
2.22984
2.20436
2.20454
2.20038
2.20886
2.2202
2.20498
2.21404
2.18902
2.19246
2.19856
2.20565
2.19173
2.18002
2.18015
2.19472
2.18758
2.18662
2.19624
2.20804
2.19789
2.2078
2.20963
2.21655
2.22634
2.23713
2.22109
2.1971
2.20384
2.20135
2.19177
2.19586
2.20272
2.20158
2.20439
2.21186
2.20714
2.23177
2.19113
2.19216
2.18864
2.18596
2.18499
2.18771
2.18375
2.17671
2.18722
2.17855
2.20391
2.18656
2.189
2.17251
2.195
2.19075
2.21036
2.20377
2.20488
2.19253
2.19314
2.19583
2.1786
2.20273
2.17337
2.17869
2.16414
2.17536
2.18001
2.18298
2.19575
2.17822
2.19734
2.19212
2.19854
2.19168
2.19641
2.16417
2.18023
2.19152
2.19432
2.20854
2.22541
2.20861
2.19832
2.19853
2.18192
2.18192
2.18733
2.20531
2.18296
2.17719
2.19477
2.19566
2.20129
2.2094
2.19072
2.19315
2.1793
2.18131
2.17067
2.17498
2.19146
2.20609
2.19146
2.21129
2.21494
2.23272
2.2211
2.22002
2.24066
2.21903
2.21694
2.20331
2.21872
2.19533
2.19666
2.20036
2.20222
2.2067
2.2269
2.23561
2.22421
2.22187
2.22182
2.22577
2.18884
2.18558
2.17576
2.17706
2.17589
2.2082
2.20237
2.22612
2.22405
2.2067
2.2335
2.22089
2.22222
2.20979
2.23789
2.26047
2.23055
2.23976
2.25354
2.24621
2.26254
2.23907
2.25578
2.2342
2.23295
2.22847
2.21649
2.23461
2.21642
2.21681
2.19268
2.20793
2.20419
2.218
2.22478
2.231
2.23054
2.24231
2.24751
2.23548
2.24435
2.24028
2.23104
2.23709
2.25991
2.25138
2.25364
2.25816
2.26588
2.25934
2.27628
2.26551
2.27909
2.27168
2.2568
2.26747
2.25165
2.25489
2.24468
2.22715
2.24214
2.2571
2.25815
2.24582
2.276
2.26434
2.25705
2.26815
2.27835
2.27975
2.26603
2.2434
2.22741
2.23388
2.24977
2.26719
2.26059
2.2715
2.25768
2.28618
2.27458
2.26737
2.29013
2.27773
2.27444
2.28511
2.2737
2.26344
2.24031
2.23638
2.24231
2.21874
2.24048
2.22551
2.20783
2.22776
2.23165
2.26179
2.24874
2.26593
2.2517
2.26019
2.25907
2.24822
2.2196
2.22319
2.23591
2.23491
2.23376
2.2149
2.21843
2.22107
2.23103
2.22865
2.22607
2.2248
2.21465
2.22105
2.22578
2.20161
2.21218
2.22065
2.24589
2.26345
2.26003
2.27207
2.27538
2.24915
2.25418
2.27094
2.29232
2.28538
2.31518
2.28695
2.29327
2.29744
2.27671
2.2536
2.25396
2.24734
2.26412
2.25578
2.25353
2.25755
2.24261
2.2463
2.23603
2.25113
2.24282
2.24947
2.24449
2.24177
2.22661
2.23294
2.23555
2.22701
2.22042
2.22097
2.20114
2.21447
2.23117
2.23637
2.24138
2.23096
2.22953
2.2189
2.22169
2.21961
2.20029
2.19636
2.20637
2.18553
2.16993
2.15826
2.15595
2.16421
2.16395
2.16669
2.1644
2.16065
2.16044
2.15439
2.15826
2.13854
2.14459
2.1532
2.15896
2.1581
2.15781
2.13495
2.14814
2.12778
2.10715
2.13078
2.12928
2.1441
2.13996
2.13535
2.15028
2.14712
2.14479
2.13445
2.14076
2.12886
2.14674
2.15546
2.15671
2.18708
2.16764
2.15858
2.15321
2.15176
2.14792
2.14928
2.13552
2.13465
2.14949
2.16028
2.16861
2.16379
2.16422
2.15084
2.17255
2.17026
2.17879
2.16496
2.17313
2.15722
2.18087
2.18178
2.20552
2.21925
2.20442
2.2071
2.18841
2.20729
2.19809
2.19123
2.17805
2.20191
2.19431
2.19849
2.19836
2.17261
2.21754
2.21099
2.20699
2.20645
2.21164
2.22142
2.21914
2.22474
2.23489
2.2539
2.23437
2.23402
2.22387
2.2282
2.19993
2.20608
2.2007
2.20123
2.20467
2.20244
2.18369
2.19853
2.20455
2.19509
2.2204
2.2248
2.21231
2.22026
2.23594
2.2623
2.24206
2.24305
2.23562
2.23926
2.24624
2.24176
2.22967
2.22561
2.2236
2.21906
2.22773
2.21076
2.20435
2.21842
2.21948
2.22764
2.23175
2.22625
2.23986
2.217
2.22585
2.23179
2.23437
2.24246
2.23408
2.22114
2.20289
2.23064
2.22895
2.22994
2.22194
2.23158
2.20546
2.21863
2.23196
2.24891
2.23886
2.23345
2.24717
2.25885
2.28878
2.29691
2.2993
2.27817
2.28398
2.27269
2.27342
2.25243
2.28031
2.24443
2.24027
2.24322
2.23199
2.24001
2.23892
2.25408
2.25818
2.26639
2.25805
2.24978
2.24222
2.25117
2.24266
2.2375
2.2364
2.23584
2.22597
2.22755
2.21989
2.23322
2.24123
2.24689
2.233
2.20853
2.204
2.21315
2.21862
2.20039
2.21455
2.22295
2.24432
2.25814
2.24977
2.24529
2.23797
2.26368
2.24544
2.23876
2.22386
2.22027
2.25333
2.2541
2.24325
2.24492
2.23522
2.22338
2.22571
2.24665
2.23003
2.22298
2.24094
2.24776
2.26147
2.26036
2.24687
2.24415
2.26218
2.24694
2.24084
2.23983
2.22835
2.23001
2.21676
2.20354
2.20849
2.20204
2.21429
2.19653
2.2066
2.21081
2.21108
2.20186
2.20019
2.20772
2.21956
2.19674
2.20469
2.21143
2.21771
2.19104
2.18871
2.19437
2.19043
2.1795
2.16186
2.16573
2.16408
2.1986
2.19966
2.19912
2.18841
2.18494
2.19338
2.19629
2.18624
2.18803
2.16572
2.18761
2.16532
2.16783
2.18314
2.17746
2.16999
2.18853
2.18278
2.17841
2.17978
2.18029
2.18214
2.17867
2.15656
2.16681
2.16369
2.16469
2.15493
2.15529
2.16881
2.15441
2.14896
2.17225
2.13689
2.15195
2.14525
2.15471
2.16308
2.17405
2.17862
2.16601
2.16872
2.16421
2.16246
2.1546
2.16699
2.18088
2.18161
2.17267
2.17142
2.16019
2.15623
2.14453
2.12499
2.1154
2.12524
2.14862
2.14462
2.12275
2.14043
2.12412
2.11761
2.12291
2.13924
2.13462
2.11819
2.10277
2.09774
2.11728
2.10513
2.10671
2.11746
2.10693
2.10695
2.11693
2.10472
2.10087
2.11427
2.10032
2.08742
2.08624
2.09004
2.08651
2.08981
2.08192
2.07359
2.06807
2.07447
2.05361
2.07764
2.09741
2.08888
2.09038
2.08555
2.07825
2.05907
2.0731
2.07749
2.06358
2.0693
2.07054
2.06356
2.07376
2.05526
2.04635
2.05362
2.05583
2.06495
2.05247
2.05371
2.06774
2.0612
2.06961
2.05626
2.07123
2.06627
2.08035
2.08028
2.10357
2.11382
2.1127
2.12052
2.11125
2.09627
2.10383
2.10017
2.09959
2.10846
2.10546
2.10122
2.09051
2.10634
2.08881
2.08393
2.08668
2.10556
2.10914
2.10209
2.09326
2.09655
2.08761
2.06924
2.07621
2.07723
2.07984
2.06874
2.07283
2.08406
2.08439
2.06608
2.07279
2.07847
2.06474
2.05287
2.05638
2.07807
2.07803
2.06654
2.06027
2.05685
2.05572
2.05855
2.05101
2.04469
2.04661
2.04442
2.0392
2.03868
2.05127
2.0431
2.05331
2.05942
2.06695
2.06607
2.06328
2.05372
2.06446
2.07043
2.07233
2.05361
2.06894
2.08727
2.08884
2.07152
2.07958
2.06713
2.06068
2.0687
2.07004
2.08242
2.08419
2.08134
2.07971
2.09521
2.09505
2.09356
2.07036
2.08532
2.08101
2.06881
2.08202
2.073
2.06003
2.07555
2.08015
2.06787
2.08689
2.07792
2.07776
2.07752
2.09722
2.08689
2.11385
2.09175
2.08793
2.06943
2.07046
2.0815
2.08751
2.09698
2.10653
2.11724
2.10581
2.10121
2.08991
2.09826
2.08092
2.08298
2.08422
2.07382
2.08476
2.08764
2.09725
2.09807
2.07528
2.08079
2.09305
2.07005
2.08783
2.08353
2.07878
2.07582
2.07358
2.07016
2.06983
2.07979
2.07587
2.08428
2.07887
2.08976
2.08171
2.09518
2.07253
2.06593
2.07507
2.07398
2.06905
2.06224
2.09619
2.08354
2.07357
2.07651
2.09257
2.09074
2.08593
2.07276
2.08021
2.09788
2.0782
2.08306
2.07369
2.07837
2.0767
2.10368
2.07443
2.07017
2.07058
2.07142
2.07504
2.06879
2.06558
2.0586
2.05083
2.05963
2.07694
2.05952
2.06939
2.06308
2.06193
2.08853
2.05352
2.07165
2.07976
2.08616
2.0805
2.06916
2.06592
2.06326
2.04837
2.04805
2.06689
2.08188
2.06343
2.05371
2.06117
2.0432
2.03617
2.02051
2.04095
2.01126
2.02389
2.0218
2.02788
2.03753
2.0569
2.06036
2.0533
2.0613
2.05593
2.05308
2.04009
2.03807
2.02684
2.01168
2.03754
2.02906
2.03746
2.04252
2.05179
2.03991
2.01574
2.01215
2.00886
2.00853
2.01508
2.01459
2.00569
1.98742
2.00755
2.02271
2.03148
2.01787
2.02738
2.01824
2.03631
2.03354
2.02422
2.04564
2.03609
2.03711
2.03645
2.04185
2.04473
2.04263
2.03572
2.05513
2.05878
2.05288
2.0582
2.06872
2.07554
2.07244
2.0932
2.08735
2.09843
2.06019
2.06043
2.03414
2.0409
2.03156
2.03493
2.03354
2.027
2.03057
2.01809
2.03869
2.05741
2.03314
2.04016
2.02521
2.02421
2.01197
1.99854
1.9913
2.00133
2.00752
1.97913
1.994
1.98648
1.98979
1.99887
1.98979
1.99037
1.99146
2.0089
2.01398
2.01514
2.02464
2.0143
2.01527
2.01874
2.03449
2.0227
2.03096
2.02994
2.02818
2.03609
2.02767
2.02981
2.00896
2.01771
2.0173
2.0248
2.03558
2.0346
2.04554
2.03334
2.03587
2.02139
2.02666
2.03436
2.02102
2.0173
2.02875
2.03983
2.0492
2.06261
2.0453
2.05531
2.04139
2.04112
2.04021
2.05566
2.04669
2.07682
2.07767
2.07792
2.06767
2.08355
2.06464
2.0715
2.07329
2.06635
2.07824
2.07647
2.08687
2.06092
2.06516
2.04159
2.0427
2.06385
2.04536
2.03557
2.04169
2.06002
2.0541
2.06554
2.0576
2.05451
2.04917
2.04267
2.04166
2.04484
2.05516
2.06366
2.06101
2.06154
2.0598
2.06297
2.05558
2.05129
2.05751
2.06709
2.06395
2.08033
2.07342
2.07175
2.05915
2.04656
2.06694
2.04473
2.05289
2.04503
2.05864
2.0598
2.06783
2.07645
2.08125
2.06757
2.07546
2.05604
2.05329
2.06611
2.05029
2.0688
2.07286
2.07951
2.08326
2.08477
2.06943
2.07939
2.06357
2.07065
2.0495
2.04969
2.04587
2.06191
2.0525
2.04829
2.053
2.06773
2.05543
2.05184
2.0569
2.06015
2.05416
2.05341
2.06501
2.04838
2.0317
2.04377
2.05816
2.05215
2.03889
2.04344
2.03491
2.02201
2.03561
2.05023
2.04197
2.04653
2.05519
2.05207
2.0598
2.04958
2.04244
2.07391
2.04906
2.04578
2.03983
2.02246
2.01914
2.03578
2.02109
2.04541
2.04072
2.04249
2.06245
2.07049
2.08048
2.07272
2.05578
2.0582
2.06596
2.0736
2.06477
2.07903
2.08692
2.07339
2.06792
2.05493
2.05321
2.05123
2.05106
2.06726
2.0702
2.09309
2.05673
2.06518
2.07261
2.07966
2.05117
2.06883
2.05122
2.05539
2.04952
2.06226
2.06981
2.05914
2.07264
2.07788
2.09238
2.09556
2.09545
2.0918
2.11056
2.09817
2.07798
2.05849
2.07227
2.06222
2.06564
2.06396
2.06763
2.06307
2.0645
2.04634
2.05388
2.05239
2.03263
2.04131
2.04561
2.06187
2.04427
2.03813
2.021
2.02699
2.04233
2.05611
2.05111
2.05142
2.06013
2.04373
2.04677
2.05098
2.037
2.03851
2.03363
2.02125
2.02176
2.0339
2.03117
2.05416
2.03918
2.0447
2.04483
2.03589
2.03902
2.01996
2.02974
2.03292
2.04324
2.04467
2.02827
2.04005
2.03009
2.02724
2.02584
2.02425
2.0313
2.03389
2.02606
2.00739
1.9843
2.00078
2.0249
2.02774
2.01505
2.02481
2.01686
2.0261
2.02271
2.01881
2.00998
2.02072
2.00271
1.99512
1.98709
1.97536
1.98792
2.00308
1.99715
1.99228
2.0142
1.99065
1.99767
2.00786
2.01106
2.01025
2.01709
2.03846
2.02067
2.03568
2.03975
2.0634
2.07088
2.07846
2.06357
2.05224
2.0823
2.0695
2.07511
2.09067
2.08178
2.08641
2.08877
2.08462
2.09915
2.09437
2.08985
2.09943
2.09465
2.09171
2.07868
2.0805
2.07529
2.05914
2.05373
2.06875
2.07749
2.07291
2.07284
2.05875
2.07917
2.0774
2.06133
2.06444
2.04893
2.06657
2.08967
2.08285
2.09313
2.08032
2.07819
2.09816
2.10379
2.08287
2.09745
2.09125
2.09301
2.06941
2.07797
2.08309
2.06874
2.08085
2.09908
2.12194
2.12577
2.13738
2.13023
2.11164
2.10514
2.10438
2.11341
2.12327
2.12642
2.11017
2.12164
2.09927
2.10846
2.1206
2.10748
2.11245
2.12794
2.11958
2.12389
2.11236
2.10615
2.1043
2.12695
2.13579
2.1466
2.13989
2.14065
2.12963
2.14559
2.143
2.13587
2.12203
2.11138
2.12547
2.13431
2.13919
2.14891
2.13283
2.12556
2.13445
2.13327
2.11948
2.11459
2.12537
2.13437
2.15292
2.15671
2.1441
2.13302
2.12369
2.13799
2.13874
2.12891
2.12492
2.14401
2.13493
2.12193
2.11104
2.10924
2.09759
2.08674
2.1167
2.11637
2.10389
2.09551
2.07816
2.07538
2.06493
2.07403
2.077
2.07352
2.088
2.09911
2.08443
2.09123
2.08715
2.10253
2.09348
2.07975
2.08315
2.09206
2.10319
2.10281
2.10709
2.10055
2.10124
2.10356
2.1063
2.10325
2.09694
2.10424
2.09162
2.09405
2.10062
2.11704
2.10912
2.11902
2.12651
2.10431
2.12882
2.11908
2.11054
2.11042
2.13129
2.1175
2.11393
2.12984
2.13205
2.1169
2.09703
2.09546
2.1312
2.11723
2.11116
2.12431
2.11811
2.12454
2.10985
2.1297
2.12406
2.11997
2.12033
2.12985
2.12324
2.12295
2.13836
2.1362
2.1355
2.14188
2.13969
2.13289
2.13073
2.12443
2.10084
2.09427
2.09321
2.09627
2.10252
2.11587
2.1136
2.11428
2.10864
2.10396
2.11669
2.11472
2.1299
2.11699
2.11851
2.10035
2.10855
2.08921
2.11059
2.11269
2.11172
2.11101
2.08689
2.09387
2.1026
2.09494
2.08245
2.08378
2.10374
2.105
2.10514
2.09409
2.09652
2.09393
2.0913
2.09105
2.10445
2.08798
2.07627
2.06236
2.07336
2.06486
2.06639
2.07022
2.06979
2.06466
2.06473
2.0967
2.05766
2.07861
2.05159
2.06565
2.04156
2.06106
2.06863
2.05678
2.08664
2.08081
2.08502
2.09026
2.06545
2.06354
2.06288
2.05995
2.07271
2.08656
2.07026
2.07671
2.04557
2.05971
2.0643
2.05015
2.0517
2.04533
2.07045
2.04979
2.06112
2.05782
2.04808
2.05446
2.06452
2.0677
2.07071
2.06514
2.06706
2.05433
2.06348
2.08246
2.07659
2.05982
2.05745
2.05841
2.06755
2.05735
2.04373
2.05222
2.04742
2.0454
2.06062
2.04489
2.03331
2.05517
2.04952
2.05575
2.02809
2.04874
2.05815
2.04922
2.05948
2.04596
2.02963
2.04687
2.07304
2.051
2.04044
2.06707
2.06673
2.06377
2.06157
2.05139
2.07442
2.06935
2.07096
2.07872
2.07412
2.0771
2.06874
2.07705
2.06607
2.07778
2.07354
2.07115
2.09437
2.06964
2.07232
2.07293
2.08793
2.09405
2.09015
2.08632
2.07944
2.05967
2.09388
2.08771
2.09358
2.07873
2.09548
2.08843
2.09244
2.11946
2.08825
2.08193
2.06937
2.08014
2.08743
2.08616
2.08589
2.07922
2.06967
2.07612
2.06767
2.07994
2.07914
2.09128
2.083
2.08298
2.09118
2.10099
2.10107
2.10565
2.10927
2.08771
2.08924
2.0749
2.07393
2.09226
2.08895
2.09163
2.09331
2.08314
2.09926
2.08991
2.07304
2.06648
2.07049
2.07359
2.07228
2.05908
2.05502
2.06824
2.06947
2.06428
2.0623
2.05241
2.05157
2.04529
2.03765
2.02451
2.02519
2.03818
2.0222
2.02373
2.03596
2.03738
2.04529
2.04147
2.04058
2.05243
2.04978
2.05933
2.06029
2.0419
2.03959
2.03494
2.03801
2.02972
2.01778
2.01027
1.99784
2.00395
2.00863
1.98687
2.00214
1.99173
2.00266
2.017
2.02353
2.0035
2.00201
1.99843
2.01666
1.99709
2.00147
2.00091
1.99345
1.99943
1.98255
1.98708
1.97996
1.97779
1.96423
1.94813
1.95971
1.96321
1.96081
1.96939
1.99636
1.99529
1.99287
1.98901
1.99938
2.0089
1.98483
1.98871
1.9792
1.99407
1.98832
1.97391
1.97597
1.96469
1.96891
1.96692
1.96341
1.97951
1.97833
1.97484
1.98115
1.9634
1.97359
1.96253
1.95883
1.96313
1.96016
1.96833
1.96263
1.9711
1.9787
1.97045
1.98922
1.99076
1.98479
1.98466
1.98104
1.98993
1.97342
1.96868
1.97745
1.95817
1.96371
1.95683
1.95431
1.96243
1.95654
1.95774
1.96214
1.97249
1.94493
1.93917
1.9402
1.94007
1.94238
1.95458
1.94981
1.95647
1.95191
1.94165
1.95473
1.96931
1.96356
1.96266
1.97153
1.9609
1.95705
1.9681
1.95756
1.95622
1.96288
1.95731
1.94839
1.95713
1.96534
1.97743
1.97376
1.96404
1.95827
1.93943
1.95606
1.94923
1.94614
1.95357
1.95528
1.94448
1.95087
1.95358
1.95396
1.96064
1.94732
1.93839
1.9351
1.95254
1.94709
1.95328
1.95525
1.94563
1.94257
1.97684
1.95486
1.94592
1.95248
1.95416
1.93937
1.96159
1.96706
1.96385
1.95259
1.95174
1.95174
1.94113
1.94889
1.92579
1.93969
1.93811
1.93805
1.93504
1.95979
1.94619
1.95141
1.94843
1.96221
1.96465
1.97458
1.96599
1.98
1.97095
1.96145
1.97463
1.96905
1.95001
1.95055
1.96429
1.95456
1.9495
1.94739
1.9479
1.94732
1.94942
1.95093
1.95387
1.96427
1.95347
1.95887
1.95419
1.95398
1.95256
1.95238
1.95748
1.9604
1.94191
1.94136
1.92556
1.93794
1.9438
1.93946
1.9499
1.94018
1.93849
1.94012
1.94063
1.95908
1.95582
1.96668
1.96402
1.96367
1.96401
1.95441
1.96039
1.93816
1.94992
1.96018
1.95965
1.94495
1.94983
1.9556
1.94525
1.95468
1.95873
1.95357
1.96437
1.95279
1.97017
1.9524
1.97234
1.96319
1.93425
1.95208
1.93605
1.93174
1.95724
1.94215
1.94621
1.94371
1.96022
1.96248
1.94897
1.94367
1.93126
1.92804
1.94112
1.94758
1.94133
1.94268
1.95725
1.96801
1.9598
1.9693
1.9765
1.96867
1.96377
1.97281
1.94782
1.93151
1.92681
1.94619
1.9442
1.93224
1.93003
1.94173
1.93181
1.94111
1.92569
1.90322
1.92965
1.94983
1.9499
1.9366
1.92004
1.92905
1.93767
1.92384
1.92399
1.92797
1.91486
1.9115
1.90675
1.91449
1.91472
1.91838
1.92054
1.91824
1.91755
1.91287
1.90235
1.89232
1.90877
1.90301
1.89618
1.89089
1.90357
1.92097
1.90147
1.90223
1.88723
1.88995
1.8828
1.8671
1.86128
1.87108
1.88581
1.87306
1.8931
1.89348
1.89039
1.8884
1.89006
1.89113
1.90478
1.89284
1.8901
1.88205
1.89035
1.89555
1.90789
1.89598
1.88168
1.87417
1.86455
1.87982
1.88147
1.89635
1.88737
1.89876
1.91029
1.93372
1.93342
1.93149
1.937
1.93571
1.93312
1.92116
1.93163
1.93104
1.94694
1.95184
1.9403
1.94065
1.92814
1.9431
1.94059
1.93563
1.94681
1.93307
1.9432
1.93035
1.92721
1.95319
1.93625
1.93548
1.9296
1.93432
1.93181
1.91852
1.9506
1.95611
1.95403
1.95279
1.94355
1.95751
1.95951
1.92859
1.94487
1.9596
1.95514
1.9415
1.94088
1.94459
1.93356
1.93752
1.95219
1.94859
1.95195
1.94953
1.94472
1.94602
1.93067
1.93553
1.93588
1.9396
1.9474
1.94379
1.94382
1.95521
1.93198
1.92746
1.93434
1.93208
1.93502
1.93239
1.91592
1.9196
1.92827
1.94421
1.92047
1.93314
1.93686
1.91842
1.91465
1.9241
1.93132
1.94056
1.94294
1.94371
1.94952
1.94721
1.95042
1.96079
1.95538
1.95561
1.94239
1.93894
1.94262
1.94884
1.94304
1.94001
1.93506
1.9317
1.95243
1.93898
1.94843
1.94965
1.94442
1.94725
1.94085
1.93214
1.9366
1.94031
1.94642
1.92466
1.94567
1.94064
1.94438
1.95567
1.94343
1.93385
1.93396
1.94526
1.93882
1.9409
1.94376
1.95367
1.94812
1.96639
1.97067
1.97684
1.95511
1.94968
1.94797
1.97347
1.94947
1.94376
1.9462
1.94507
1.94668
1.94135
1.93804
1.9377
1.94117
1.92434
1.93534
1.92843
1.92774
1.92982
1.93343
1.92573
1.93009
1.94164
1.94094
1.9336
1.94345
1.94987
1.93645
1.94843
1.92563
1.9423
1.92919
1.92936
1.93112
1.93464
1.92848
1.93484
1.942
1.93796
1.93625
1.92744
1.9308
1.9357
1.93352
1.92687
1.92543
1.90602
1.92049
1.91771
1.93796
1.94552
1.92639
1.92227
1.92578
1.90837
1.91718
1.93329
1.93075
1.92503
1.91866
1.93228
1.93304
1.92719
1.93037
1.94014
1.9456
1.94503
1.95101
1.95867
1.96694
1.95618
1.97185
1.97964
1.96926
1.97148
1.99043
1.99036
1.99388
1.99293
1.98455
2.01066
1.99512
1.99032
2.00207
2.00205
2.00196
2.01443
2.01001
1.9959
2.01233
2.0132
2.01265
2.00941
2.00737
2.01453
2.01077
2.00889
2.00358
2.00231
1.99183
1.98661
1.98678
1.97683
1.9722
1.9791
1.97741
2.00119
2.00231
1.98755
1.99202
1.97834
1.98334
1.99023
1.99406
1.99328
2.01282
2.01012
2.01418
2.00309
1.99225
1.99147
1.99349
1.99365
1.98346
2.01024
2.00516
2.00045
2.01141
1.9966
2.0145
2.02015
2.01622
2.02167
2.01959
2.00805
2.02746
2.05338
2.06123
2.05974
2.06089
2.06848
2.07009
2.06811
2.08761
2.06522
2.0534
2.05233
2.03232
2.028
2.03852
2.04324
2.03089
2.02058
1.99935
2.00489
2.00587
2.00445
2.03266
2.03476
2.04225
2.03776
2.01873
2.04137
2.04628
2.04218
2.04646
2.04682
2.05373
2.05067
2.05287
2.06694
2.0752
2.07233
2.04367
2.06705
2.07912
2.07475
2.05035
2.0661
2.07804
2.07673
2.09731
2.08969
2.08273
2.09508
2.08385
2.08939
2.10115
2.09368
2.09086
2.09591
2.09492
2.07889
2.06925
2.07622
2.08452
2.07245
2.07899
2.0992
2.08556
2.08149
2.08335
2.0685
2.07506
2.07283
2.08395
2.08635
2.0877
2.08064
2.09422
2.06459
2.05951
2.03427
2.03512
2.03835
2.02927
2.03686
2.03733
2.04105
2.03897
2.05037
2.04249
2.03368
2.02057
2.01867
2.03422
2.02659
2.03699
2.03199
2.02806
2.02504
2.02169
2.01599
2.02037
2.02495
2.01721
2.00158
2.0262
2.00236
2.00213
2.01234
2.00459
2.00858
2.01781
2.03027
2.04948
2.04127
2.02869
2.02089
2.02483
1.9951
1.9903
1.9927
1.98498
1.99059
2.00026
1.97564
1.9771
1.97748
1.95731
1.97821
1.98532
1.97787
1.98143
1.98388
1.97281
1.98201
1.99634
1.98584
1.99347
1.97841
1.9731
1.97621
1.96032
1.96513
1.97169
1.96609
1.9665
1.96382
1.95224
1.94712
1.95315
1.96023
1.94317
1.95151
1.94308
1.93101
1.93873
1.94836
1.93821
1.95463
1.95867
1.95578
1.95607
1.96357
1.96835
1.96169
1.9661
1.97032
1.9628
1.96902
1.94181
1.95986
1.97935
1.9663
1.98534
1.96149
1.96614
1.97561
1.99108
1.99276
2.00161
1.98613
1.97515
1.97482
1.97921
1.95878
1.98032
1.99452
1.98475
1.98101
1.9809
1.96384
1.97212
1.96538
1.97882
1.97548
1.98369
1.9681
1.96547
1.95543
1.9388
1.93911
1.95252
1.94495
1.94136
1.92798
1.94759
1.94715
1.93458
1.92824
1.93959
1.95022
1.95662
1.96294
1.96066
1.96091
1.95239
1.93872
1.94065
1.95916
1.96837
1.96154
1.96203
1.95152
1.9688
1.9728
1.98937
1.97723
1.98176
1.98597
1.99519
2.00315
2.00475
2.00746
2.02095
2.03083
2.03228
2.01593
2.0187
2.0179
2.02336
2.00402
2.02178
2.01363
2.02306
2.01639
1.99564
1.99463
2.00419
2.01826
2.0246
2.01054
2.01552
2.01449
2.02871
2.00689
2.02779
2.01281
2.01316
2.00012
2.00206
1.9992
1.99856
1.97251
1.99133
1.99181
1.9945
2.0007
2.00328
1.99713
2.00612
2.01217
1.99637
1.98562
1.97997
1.98223
1.98698
1.98719
1.97754
1.98535
1.98439
1.99197
1.98839
1.99328
2.00201
1.98089
1.99861
1.98944
2.00891
1.98997
2.01024
2.00943
2.00285
2.00191
1.98597
1.98576
1.98636
1.9626
1.95766
1.97418
1.96449
1.95805
1.98321
1.96452
1.96013
1.97899
1.96828
1.96735
1.98596
1.98835
1.97624
1.98168
1.98716
1.97253
1.96636
1.94932
1.9646
1.96369
1.95488
1.9708
1.95813
1.96146
1.95117
1.94531
1.94617
1.96071
1.95038
1.97049
1.96023
1.97068
1.97064
1.94905
1.95637
1.95099
1.96856
1.96588
1.97525
1.96494
1.95647
1.93585
1.94912
1.93559
1.93968
1.93521
1.92504
1.94471
1.92656
1.93849
1.92121
1.92667
1.92168
1.92997
1.93666
1.92986
1.92744
1.91508
1.9123
1.90008
1.89697
1.90243
1.89166
1.88001
1.88294
1.88845
1.88964
1.90916
1.92549
1.92135
1.9283
1.92734
1.92311
1.91932
1.90693
1.9127
1.91971
1.92544
1.90935
1.91599
1.91686
1.91079
1.90164
1.92222
1.92069
1.91599
1.92157
1.92978
1.92794
1.92487
1.93157
1.95506
1.95859
1.96681
1.96154
1.95321
1.96062
1.94156
1.95752
1.96955
1.96873
1.95968
1.95486
1.94315
1.93535
1.92646
1.94769
1.93995
1.95394
1.94884
1.95578
1.96916
1.95493
1.96002
1.94957
1.95881
1.94866
1.92336
1.92907
1.94011
1.92833
1.9235
1.9333
1.95122
1.93388
1.93461
1.94271
1.94016
1.94498
1.9394
1.94488
1.9538
1.95424
1.9745
1.98396
1.97514
1.96895
1.95945
1.98164
1.964
1.95338
1.95734
1.9493
1.96017
1.96536
1.95255
1.96465
1.95023
1.95013
1.95435
1.95996
1.97779
1.97042
1.97823
1.97428
1.98976
1.9744
1.96919
1.9727
1.96451
1.96992
1.9781
1.97902
1.96807
1.96133
1.96495
1.96931
1.98051
1.9854
1.98512
1.97272
1.97491
1.98263
1.99603
2.00895
2.004
2.00627
2.00919
1.99729
2.0087
2.00946
2.01374
2.00197
2.0151
2.02447
2.01959
2.01693
2.02371
2.02212
2.00264
1.98102
1.96661
1.96256
1.96567
1.98266
1.99155
2.00388
1.99148
1.99041
1.98259
1.9968
1.96494
1.96118
1.95336
1.93525
1.95615
1.96317
1.96752
1.94537
1.96794
1.97683
1.98099
1.98474
1.99072
1.9816
1.97425
1.96623
1.96309
1.95862
1.98316
1.98201
1.98037
1.97395
1.96154
1.95265
1.95683
1.96276
1.96906
1.94989
1.96126
1.96319
1.95455
1.95957
1.96402
1.95397
1.9406
1.93683
1.94179
1.92177
1.93873
1.94173
1.96221
1.96909
1.94541
1.95038
1.94792
1.92956
1.92075
1.93476
1.92786
1.909
1.91676
1.92291
1.92387
1.94124
1.94765
1.93513
1.94706
1.94251
1.94616
1.92859
1.93954
1.945
1.93503
1.92632
1.93022
1.93991
1.92982
1.92992
1.94138
1.9314
1.9261
1.93379
1.91983
1.93604
1.93745
1.94415
1.93475
1.93894
1.93953
1.95984
1.9617
1.97098
1.97712
1.97955
1.97349
1.9472
1.95642
1.96955
1.96472
1.97546
1.96332
1.94375
1.96244
1.95777
1.96821
1.99174
1.96784
1.96024
1.95112
1.95455
1.95158
1.96467
1.94536
1.94847
1.93912
1.93398
1.957
1.95943
1.96284
1.96484
1.96683
1.97244
1.96834
1.97691
1.9665
1.95225
1.95839
1.95472
1.95985
1.97873
1.97313
1.95822
1.95414
1.95393
1.96681
1.97276
1.97605
1.97447
1.99338
1.97809
1.95795
1.96252
1.97243
1.94635
1.92518
1.94214
1.9242
1.92126
1.91813
1.91849
1.93842
1.92554
1.93433
1.91651
1.91323
1.91221
1.90746
1.91573
1.92663
1.91
1.8834
1.89767
1.90242
1.90805
1.90093
1.91255
1.89326
1.89892
1.9031
1.90249
1.90475
1.88705
1.88425
1.89645
1.89207
1.90426
1.90959
1.91524
1.92507
1.92826
1.93916
1.94502
1.9533
1.94719
1.94297
1.95917
1.95003
1.9676
1.96342
1.96826
1.95747
1.96107
1.95764
1.96597
1.93407
1.93302
1.93852
1.94832
1.94618
1.93967
1.939
1.92584
1.92004
1.9341
1.92766
1.92451
1.92155
1.91913
1.91544
1.90947
1.92145
1.90171
1.90127
1.92868
1.9401
1.94647
1.93457
1.92315
1.92994
1.93668
1.94951
1.94202
1.91895
1.94521
1.93406
1.93893
1.95724
1.96841
1.95703
1.95287
1.9587
1.97517
1.96318
1.97173
1.9587
1.97367
1.96646
1.98489
1.99329
1.98412
1.97435
1.98452
1.97113
1.95959
1.94413
1.93923
1.95318
1.94926
1.93586
1.93721
1.95762
1.95903
1.95746
1.97233
1.96465
1.96388
1.96094
1.95946
1.95659
1.95238
1.95715
1.94834
1.96211
1.95506
1.96402
1.98803
1.98085
1.97124
1.9737
1.96135
1.94834
1.95554
1.94376
1.94394
1.95463
1.95191
1.9763
1.94821
1.96389
1.97467
1.99183
1.97508
1.98583
1.97767
1.98548
1.98428
2.00358
1.99359
2.02196
2.00663
2.00951
2.00652
2.01959
2.01386
2.00558
1.99464
1.98373
1.97611
1.96459
1.97114
1.97094
1.96456
1.96831
1.97026
1.96557
1.96584
1.96295
1.96615
1.97422
1.98758
1.97832
1.96309
1.9734
1.98285
1.98188
1.98779
1.97234
1.98725
1.96733
1.97914
1.96395
1.97175
1.96172
1.96163
1.97327
1.94864
1.96877
1.955
1.94157
1.95193
1.95699
1.96151
1.95878
1.95638
1.97555
1.96514
1.97193
1.97388
1.9994
1.98071
2.00069
1.9809
1.99014
1.98048
2.00621
1.99224
1.9924
1.99615
1.98941
2.00294
1.99712
2.01764
2.01096
1.99639
1.98967
1.99827
2.00485
2.01518
2.00199
1.99302
1.99535
1.98302
1.99225
2.00675
1.99948
1.99242
2.00079
2.00612
1.9919
2.00796
2.00281
1.99914
2.00327
2.00459
1.98441
2.00508
2.01418
2.03106
2.04249
2.05565
2.0422
2.05247
2.0572
2.06444
2.075
2.08798
2.06787
2.08111
2.08266
2.07682
2.10327
2.10108
2.07835
2.09084
2.11592
2.11945
2.11286
2.12509
2.13728
2.14206
2.12531
2.10877
2.09831
2.10636
2.09903
2.0938
2.1059
2.09308
2.08942
2.09809
2.10308
2.11358
2.10639
2.08852
2.10033
2.10152
2.11341
2.11362
2.11542
2.08833
2.10114
2.09359
2.08069
2.09049
2.1013
2.10477
2.10845
2.12168
2.14902
2.13002
2.12012
2.11826
2.12486
2.11467
2.12982
2.12987
2.11265
2.11302
2.11561
2.14115
2.12856
2.11702
2.12222
2.1275
2.15828
2.14555
2.14111
2.15279
2.139
2.14276
2.16914
2.14429
2.15114
2.1512
2.15792
2.15061
2.13108
2.14471
2.14483
2.13083
2.14982
2.13303
2.13638
2.11504
2.0953
2.09589
2.08677
2.1082
2.09891
2.10353
2.11004
2.127
2.1384
2.12467
2.1128
2.16145
2.14583
2.15649
2.13917
2.1308
2.12179
2.12635
2.12934
2.12962
2.14292
2.12505
2.11821
2.11937
2.13022
2.09752
2.11776
2.11645
2.11466
2.08305
2.0844
2.0887
2.10524
2.11716
2.14
2.11736
2.10682
2.09992
2.11513
2.11375
2.1115
2.13445
2.1243
2.12448
2.12466
2.12175
2.14321
2.12648
2.13994
2.11485
2.13833
2.13745
2.14267
2.17602
2.16109
2.15539
2.15052
2.14277
2.15413
2.15086
2.15447
2.15574
2.15495
2.15875
2.16016
2.16212
2.16607
2.18019
2.19356
2.18403
2.18629
2.18039
2.19951
2.1989
2.18698
2.19482
2.18617
2.1826
2.1585
2.1384
2.12829
2.15468
2.15604
2.14433
2.135
2.14282
2.1444
2.1619
2.17733
2.15145
2.16991
2.16536
2.17267
2.18288
2.17075
2.16563
2.16831
2.15413
2.15364
2.14657
2.15646
2.16367
2.15673
2.15891
2.15986
2.15919
2.15156
2.1281
2.15193
2.16108
2.1695
2.15501
2.16267
2.13711
2.12802
2.12206
2.15132
2.11446
2.11069
2.12304
2.11079
2.11273
2.09733
2.10037
2.10389
2.10429
2.09611
2.10453
2.11383
2.10476
2.09209
2.07767
2.06532
2.082
2.08304
2.08238
2.09635
2.09284
2.0949
2.07604
2.07876
2.1004
2.10138
2.11372
2.10404
2.11576
2.10923
2.09351
2.10011
2.06595
2.04239
2.05079
2.06475
2.0617
2.04468
2.04029
2.01383
2.01483
2.02965
2.03021
2.05091
2.05315
2.05198
2.05602
2.03781
2.03861
2.04317
2.02393
2.02205
2.01226
2.00081
2.00736
1.96571
1.97395
1.96948
1.95385
1.97372
1.95939
1.97115
1.98316
1.98271
1.96878
1.97987
1.98977
1.98148
2.00344
2.01877
2.00979
2.02682
2.05167
2.05261
2.05667
2.04582
2.07257
2.07076
2.06476
2.07168
2.05834
2.06577
2.04555
2.03165
2.03494
2.04759
2.05449
2.05649
2.05916
2.05775
2.04819
2.05268
2.06546
2.07366
2.07466
2.05049
2.06467
2.06419
2.06266
2.05437
2.0629
2.05654
2.06329
2.06648
2.06508
2.0685
2.0626
2.05242
2.07465
2.04937
2.03779
2.06265
2.07285
2.07312
2.08888
2.09039
2.10378
2.11752
2.10029
2.10236
2.09413
2.08059
2.0977
2.10067
2.09125
2.09671
2.0932
2.08792
2.10491
2.10832
2.11296
2.13609
2.13519
2.12675
2.12684
2.11631
2.12412
2.12492
2.11503
2.1148
2.13015
2.11332
2.11152
2.10796
2.09899
2.09377
2.09212
2.10719
2.1094
2.11678
2.11969
2.1238
2.11999
2.10333
2.09955
2.09941
2.09564
2.12089
2.10531
2.11017
2.11404
2.09181
2.09808
2.10451
2.08489
2.08968
2.08906
2.08971
2.09784
2.10648
2.09022
2.07566
2.07825
2.09465
2.09017
2.09522
2.10764
2.0819
2.06251
2.07141
2.06455
2.08565
2.0931
2.10383
2.10934
2.10509
2.11762
2.09565
2.07955
2.0729
2.09299
2.08036
2.0755
2.06355
2.08085
2.07962
2.06844
2.07533
2.06471
2.0773
2.09445
2.10394
2.07093
2.06321
2.07223
2.07569
2.06362
2.06785
2.08971
2.07105
2.07927
2.06283
2.05323
2.07527
2.07104
2.06558
2.04895
2.0594
2.04312
2.04555
2.04309
2.03471
2.03487
2.04489
2.02802
2.01843
2.01087
2.04025
2.02301
2.03499
2.03302
2.03677
2.03972
2.03625
2.02289
2.03516
2.04713
2.05422
2.05536
2.04679
2.06586
2.04896
2.06392
2.07407
2.07999
2.10012
2.08852
2.10476
2.10362
2.10141
2.09616
2.10319
2.11442
2.08985
2.07944
2.06961
2.05997
2.04467
2.0475
2.06158
2.06892
2.05139
2.05154
2.05645
2.04932
2.04097
2.05984
2.06692
2.0542
2.03281
2.04924
2.03295
2.02486
2.03566
2.04632
2.08037
2.08073
2.06972
2.08798
2.07951
2.09815
2.09463
2.09146
2.09077
2.08809
2.09081
2.08677
2.06323
2.0574
2.05802
2.04893
2.05345
2.03998
2.03536
2.0479
2.02774
2.0403
2.02494
2.03164
2.04605
2.04564
2.02142
2.0257
2.04364
2.03929
2.03534
2.03957
2.0162
2.0455
2.01395
2.03499
2.02437
2.02406
2.02763
2.04471
2.02596
2.02482
2.03391
2.03625
2.03583
2.04299
2.0239
2.04555
2.03096
2.04816
2.04504
2.05318
2.04159
2.05549
2.0567
2.05479
2.06126
2.09341
2.08744
2.08208
2.07284
2.08491
2.07291
2.08724
2.06774
2.04903
2.04797
2.04151
2.03781
2.04475
2.04699
2.04919
2.03396
2.05071
2.03173
2.03775
2.04057
2.0256
2.0091
2.02004
2.0135
2.0116
1.99985
2.00913
2.00449
1.99309
2.00795
1.9933
2.00687
2.00172
2.00233
1.99157
1.96011
1.98503
1.98813
1.99388
2.00258
1.9959
2.00136
1.99907
1.99047
2.00868
2.0336
2.00035
2.01788
2.01704
2.02201
2.05138
2.04818
2.06072
2.08633
2.08733
2.06751
2.06907
2.06483
2.05058
2.06418
2.05495
2.07097
2.05473
2.04315
2.05069
2.04535
2.06987
2.07357
2.05702
2.04439
2.04387
2.05538
2.03563
2.03204
2.03454
2.03217
2.02522
2.0364
2.02514
2.00481
2.005
2.01346
2.02196
1.99251
1.99522
1.9766
1.99256
2.0155
2.01914
2.02672
2.02322
2.02876
2.02995
2.02927
2.01266
2.03214
2.01282
2.01039
1.99637
2.00232
2.02296
2.03381
2.03933
2.03058
2.03282
2.03541
2.04246
2.0705
2.07026
2.04779
2.06072
2.04558
2.05654
2.04301
2.05232
2.05624
2.05782
2.05021
2.04197
2.04307
2.04088
2.07869
2.0563
2.05635
2.05591
2.06743
2.06213
2.07781
2.06923
2.07573
2.06809
2.07263
2.067
2.07544
2.09168
2.09768
2.10119
2.11446
2.10642
2.09556
2.09821
2.08496
2.07965
2.07791
2.07755
2.07518
2.06141
2.05498
2.0624
2.06967
2.05446
2.06465
2.05601
2.04739
2.05683
2.07231
2.07004
2.08715
2.07502
2.07266
2.07944
2.07245
2.06066
2.04925
2.01528
2.03022
2.02386
2.02154
2.02165
2.02929
2.0245
2.04195
2.04235
2.04484
2.04311
2.04078
2.05554
2.05386
2.06967
2.06371
2.05157
2.06579
2.04235
2.06483
2.06061
2.04673
2.03268
2.02787
2.05208
2.04075
2.05107
2.05844
2.05802
2.06572
2.08522
2.09104
2.0941
2.06944
2.07772
2.08394
2.06438
2.06964
2.07709
2.05496
2.05907
2.06079
2.06485
2.05723
2.05172
2.05245
2.02858
2.01815
2.00075
2.00734
2.01481
2.01042
2.00349
2.01796
1.99768
2.01778
2.02693
2.01289
2.00644
2.01305
1.99265
1.99102
1.99905
2.0101
2.00024
2.01062
2.00133
2.0178
2.00761
2.00841
1.98905
1.99912
1.98413
2.01067
2.01923
2.02145
2.01879
2.02334
2.02739
2.00699
2.00373
1.99488
1.97595
1.98934
1.99148
1.99081
1.98387
1.97534
1.99293
1.99769
1.99287
2.00713
1.98731
1.98868
1.98609
1.96725
1.99069
1.97345
1.97286
1.96681
1.98163
1.97971
1.98418
2.00045
2.00411
2.01148
1.9923
1.98847
1.97058
1.99043
1.97293
1.97615
1.98139
1.95746
1.95979
1.96253
1.98746
1.9762
1.97802
1.98511
1.98001
1.97611
1.981
1.97374
1.95956
1.97281
1.96892
1.94857
1.95365
1.94853
1.93878
1.92865
1.93992
1.93653
1.93766
1.94101
1.93252
1.94372
1.95802
1.94171
1.96301
1.96565
1.96687
1.95168
1.96225
1.97248
1.96138
1.99228
1.99018
1.98537
1.98465
2.00377
2.00967
2.01738
2.00728
2.02272
1.98793
1.98575
1.99226
2.00015
2.01477
2.03633
2.02208
2.03827
2.04526
2.04735
2.02395
2.02859
2.04388
2.04183
2.05235
2.02677
2.02548
2.02002
2.0182
2.01543
2.02412
2.02275
2.01532
2.03072
2.02277
2.00875
2.02168
2.04049
2.0508
2.05615
2.03699
2.04314
2.04024
2.031
2.03447
2.04239
2.03254
2.02636
2.00935
2.02861
2.02726
2.03346
2.03593
2.05769
2.05539
2.03826
2.0446
2.04165
2.04874
2.03979
2.05267
2.02858
2.0588
2.03338
2.03247
2.03896
2.05924
2.07091
2.06924
2.07492
2.06834
2.06419
2.07343
2.06834
2.08192
2.07643
2.06906
2.0986
2.09478
2.10065
2.08385
2.08412
2.0833
2.07906
2.0807
2.09063
2.07322
2.06078
2.08754
2.043
2.0572
2.04659
2.04595
2.04739
2.05954
2.05787
2.06104
2.05178
2.05858
2.05179
2.05105
2.04372
2.05625
2.06707
2.082
2.08803
2.09358
2.07929
2.06547
2.06184
2.06024
2.06747
2.07975
2.08062
2.07334
2.0789
2.08919
2.09558
2.08977
2.08791
2.08551
2.09682
2.09941
2.10077
2.10023
2.11565
2.11912
2.11889
2.09878
2.09507
2.11626
2.10405
2.10871
2.10928
2.10622
2.10177
2.10871
2.11486
2.12365
2.11666
2.11744
2.11075
2.09954
2.09815
2.11145
2.09844
2.09866
2.11211
2.08863
2.08756
2.06777
2.06301
2.0762
2.08869
2.08266
2.07461
2.05223
2.07284
2.0614
2.06246
2.08113
2.07755
2.06605
2.06271
2.07169
2.07325
2.06055
2.08286
2.07367
2.08468
2.09296
2.07685
2.09134
2.09587
2.11023
2.12688
2.11947
2.10083
2.11131
2.11202
2.09677
2.09099
2.0895
2.08121
2.06641
2.06414
2.08072
2.07132
2.09775
2.10301
2.09349
2.09047
2.06933
2.0755
2.06399
2.08063
2.0724
2.07383
2.0856
2.07201
2.09492
2.08871
2.11774
2.10095
2.11451
2.11986
2.10479
2.11731
2.11459
2.11365
2.09061
2.10785
2.12232
2.10598
2.10374
2.09863
2.08035
2.08073
2.08698
2.09451
2.09213
2.06687
2.06764
2.06178
2.05261
2.06243
2.06633
2.05479
2.0334
2.03122
2.04927
2.04454
2.03199
2.04016
2.0276
2.02858
2.03805
2.03854
2.05683
2.04644
2.05435
2.0364
2.05395
2.03086
2.0351
2.02843
2.03257
2.03388
2.03288
2.02597
2.03376
2.02549
2.05276
2.03484
2.01683
2.02109
2.03938
2.03204
2.02208
2.01175
2.00372
1.99576
1.99791
1.98786
1.99471
1.99542
1.98562
1.98257
1.97149
1.98127
1.98416
1.9795
1.9977
2.03202
2.02446
2.01003
2.00966
2.01031
2.01515
2.02326
2.01682
2.02395
2.00675
2.02364
2.02852
2.04114
2.03765
2.04033
2.06105
2.04746
2.06257
2.03944
2.05053
2.05077
2.05403
2.05186
2.04423
2.05642
2.04993
2.04606
2.04712
2.05717
2.04943
2.05392
2.04512
2.06494
2.04856
2.04833
2.04559
2.06684
2.04405
2.0465
2.04713
2.04455
2.03993
2.0521
2.06664
2.0463
2.03996
2.03198
2.01733
2.03576
2.0357
2.06009
2.03957
2.0324
2.03681
2.04378
2.04835
2.05139
2.04215
2.0597
2.07356
2.08395
2.0898
2.07786
2.06328
2.08634
2.07839
2.05486
2.06844
2.06233
2.07471
2.09652
2.08869
2.08958
2.07035
2.0508
2.0639
2.05493
2.08234
2.07629
2.09669
2.09829
2.10624
2.09621
2.08082
2.05875
2.05707
2.0465
2.06037
2.0585
2.05892
2.06211
2.03184
2.04773
2.0488
2.04783
2.0271
2.03152
2.01885
2.03413
2.02688
2.03084
2.03325
2.0168
2.01836
2.00029
2.01344
2.00643
1.98079
1.9981
1.99886
2.01308
2.01478
2.00464
2.00871
2.01195
2.02385
2.03023
2.03323
2.01408
2.01719
2.02042
2.00624
2.03078
2.03318
2.03433
2.04028
2.02643
2.0157
2.01448
2.02575
2.03329
2.05631
2.03817
2.03351
2.04347
2.04001
2.01252
2.01925
2.03336
2.03224
2.05612
2.05984
2.06303
2.08122
2.09011
2.07925
2.1033
2.08888
2.0882
2.09824
2.10353
2.10379
2.12107
2.10539
2.10221
2.10568
2.10564
2.09371
2.09177
2.09004
2.10824
2.11205
2.11653
2.11485
2.09929
2.11301
2.10804
2.1102
2.09614
2.0919
2.08797
2.10385
2.08997
2.10578
2.08864
2.10986
2.11397
2.10473
2.10858
2.12047
2.10851
2.11363
2.11382
2.11692
2.12256
2.1031
2.10433
2.09413
2.1071
2.10958
2.09652
2.10647
2.08095
2.09043
2.09434
2.1095
2.10261
2.10175
2.10789
2.1014
2.11291
2.11383
2.0955
2.09424
2.08032
2.07656
2.07921
2.09702
2.08063
2.0835
2.07076
2.05959
2.06647
2.05887
2.04492
2.04726
2.05966
2.05505
2.06654
2.06435
2.0636
2.08516
2.07924
2.09901
2.08585
2.08831
2.09452
2.07068
2.0875
2.06662
2.07575
2.07227
2.07353
2.07384
2.06963
2.05134
2.06256
2.07044
2.06617
2.09558
2.09322
2.08885
2.09657
2.10183
2.06755
2.06604
2.08867
2.08412
2.06929
2.09499
2.10426
2.11179
2.09617
2.08967
2.09847
2.0972
2.09565
2.09541
2.10317
2.108
2.11826
2.12312
2.12847
2.13488
2.1516
2.14648
2.12423
2.12367
2.13522
2.12898
2.1232
2.11898
2.12959
2.1404
2.12014
2.11422
2.12888
2.12998
2.13986
2.13232
2.12514
2.12197
2.10889
2.11668
2.1108
2.13004
2.12642
2.13394
2.14348
2.15013
2.14713
2.16579
2.1476
2.1451
2.15453
2.1638
2.14692
2.13073
2.13519
2.15593
2.16462
2.14534
2.12099
2.12301
2.11852
2.12419
2.12652
2.11408
2.11294
2.11107
2.12292
2.12534
2.12379
2.12248
2.11184
2.11443
2.09899
2.09212
2.09219
2.09
2.07428
2.06914
2.06734
2.07433
2.09014
2.05755
2.05784
2.04929
2.06504
2.05438
2.05272
2.05103
2.04988
2.06675
2.08236
2.09033
2.11184
2.11412
2.09736
2.10156
2.10842
2.10747
2.07435
2.0857
2.09749
2.09141
2.08691
2.07022
2.07248
2.08038
2.09556
2.08203
2.09968
2.11696
2.13827
2.13277
2.11505
2.11196
2.10336
2.10524
2.10217
2.11248
2.09039
2.0879
2.05601
2.06233
2.07164
2.07979
2.08268
2.06731
2.05749
2.06436
2.05885
2.05413
2.06673
2.07669
2.09571
2.1033
2.10073
2.07377
2.08988
2.08168
2.09675
2.08329
2.09376
2.10029
2.10156
2.12636
2.09437
2.09176
2.08511
2.10196
2.10627
2.09071
2.07891
2.06633
2.08707
2.09276
2.0955
2.11349
2.11307
2.11864
2.10498
2.11121
2.11058
2.12483
2.12231
2.12721
2.11044
2.11881
2.12619
2.11984
2.14014
2.13605
2.12974
2.12225
2.12471
2.12617
2.14212
2.14372
2.14878
2.14957
2.1476
2.1237
2.12741
2.12085
2.10072
2.11697
2.12402
2.12061
2.10897
2.13662
2.14441
2.1292
2.1306
2.13449
2.14897
2.14692
2.14512
2.13976
2.13607
2.13623
2.14185
2.13681
2.12558
2.12856
2.12364
2.12393
2.10165
2.10226
2.13229
2.09844
2.1047
2.10531
2.1046
2.11512
2.10759
2.12038
2.09799
2.09268
2.10268
2.09949
2.0954
2.10778
2.10481
2.09319
2.09785
2.10863
2.09737
2.0827
2.07319
2.09028
2.07079
2.09145
2.08322
2.07208
2.08386
2.09374
2.07143
2.06916
2.06136
2.06458
2.07464
2.07036
2.06506
2.06625
2.06601
2.06212
2.05932
2.08715
2.06977
2.06959
2.0732
2.04803
2.05278
2.04323
2.05064
2.03628
2.01931
2.01232
2.02044
2.00634
2.00892
2.03541
2.02147
2.03057
2.03123
2.07353
2.08695
2.07928
2.0758
2.09026
2.0818
2.1066
2.11228
2.10125
2.09046
2.0939
2.11415
2.12746
2.11886
2.11171
2.14901
2.15084
2.14875
2.14315
2.14585
2.14419
2.15651
2.15458
2.15058
2.13375
2.11908
2.11438
2.112
2.12264
2.10718
2.09396
2.10271
2.09593
2.11295
2.11845
2.10233
2.09132
2.09981
2.09473
2.1029
2.11774
2.09116
2.0903
2.08015
2.0921
2.09624
2.10304
2.08924
2.07009
2.0726
2.06585
2.08555
2.07985
2.06756
2.06562
2.03413
2.05996
2.03926
2.04896
2.05481
2.06169
2.06428
2.07383
2.08285
2.06929
2.07918
2.07824
2.07268
2.07354
2.06963
2.08003
2.085
2.07869
2.08478
2.06562
2.06769
2.06194
2.03919
2.04437
2.03783
2.04106
2.0373
2.03973
2.0342
2.03728
2.04479
2.02597
2.02397
2.03455
2.02448
2.03292
2.0165
2.0204
2.05024
2.01658
2.01159
2.03354
2.01501
2.01286
2.02534
2.02898
2.00902
2.03818
2.02708
2.0326
2.02914
2.02066
2.01645
2.00648
2.0167
2.02636
2.0229
2.01686
2.00427
2.00654
2.00424
2.00918
2.03149
2.02621
2.03378
2.03529
2.0297
2.04946
2.04328
2.03463
2.03258
2.03884
2.04461
2.04397
2.05446
2.04618
2.05594
2.04946
2.04229
2.04573
2.05175
2.04001
2.04797
2.03497
2.04074
2.0341
2.01918
2.01606
2.00107
2.00737
2.00749
2.00968
2.00483
2.00258
2.00167
1.99295
1.99501
1.9968
1.99067
1.99917
1.97528
1.97319
1.96286
1.98323
1.98407
1.98767
2.00958
1.98033
1.98393
1.99473
1.98868
1.97104
1.96824
1.95432
1.93161
1.93197
1.93728
1.93937
1.93806
1.93324
1.93916
1.92789
1.93841
1.94527
1.94392
1.9558
1.96611
1.97266
1.98331
1.97383
1.98036
1.99766
2.00073
2.01332
2.0147
2.0241
2.00711
2.02592
2.03678
2.04481
2.0333
2.04765
2.03298
2.05792
2.03524
2.03834
2.05106
2.0527
2.04602
2.05184
2.05153
2.04665
2.05308
2.03
2.03035
2.02827
2.01672
2.02349
2.01513
2.02714
2.01722
2.00213
2.00397
1.98547
1.99602
1.9967
1.9789
1.98149
1.99453
1.98823
1.98849
1.99922
1.99095
1.97937
1.96677
1.97236
1.98439
2.00451
1.99671
2.00205
2.00607
2.00561
2.01027
2.00956
2.00529
1.99577
2.01427
1.99671
2.01988
2.00006
1.99827
2.00252
1.99908
2.01346
1.9947
1.99643
2.01511
2.02697
2.00505
2.01133
1.98892
1.98262
1.975
1.98679
1.97064
1.98804
1.97602
1.98578
1.97844
1.97699
1.96735
1.9833
1.96207
1.96724
1.97364
1.9704
1.97028
1.95806
1.95212
1.95945
1.96323
1.96774
1.96096
1.95062
1.94265
1.97518
1.96873
1.95455
1.96878
1.97501
1.9689
1.95567
1.97631
1.97841
1.98097
1.98882
2.00427
1.99601
2.00141
2.01072
2.01799
2.0001
1.98372
1.98004
1.9962
1.98436
2.00159
1.99456
1.98761
1.97247
1.96129
1.96424
1.97728
1.98891
1.99353
1.98719
1.96855
1.96833
1.96809
1.95966
1.95006
1.9499
1.9622
1.95351
1.96862
1.97389
1.96879
1.95658
1.96043
1.93816
1.94179
1.9686
1.96194
1.97075
1.99939
1.99127
2.00624
1.99104
1.98983
1.96277
1.96784
1.95701
1.95146
1.9592
1.94601
1.93589
1.94304
1.95059
1.94185
1.93858
1.93963
1.93187
1.95276
1.9494
1.9379
1.94827
1.94485
1.94192
1.92611
1.91623
1.92112
1.93231
1.92442
1.93829
1.96056
1.93945
1.94836
1.92716
1.94342
1.92667
1.93283
1.94501
1.9305
1.9218
1.93092
1.93947
1.92648
1.92459
1.91699
1.91276
1.91915
1.92941
1.9392
1.95851
1.95195
1.94616
1.94464
1.93996
1.93953
1.93943
1.94661
1.94683
1.93748
1.94469
1.95369
1.96899
1.96117
1.96227
1.96452
1.98149
1.97113
1.97858
1.9802
1.98977
1.96891
1.96515
1.96651
1.97353
1.98498
1.98376
1.99257
2.01021
2.00931
1.99434
1.98443
1.98487
1.99371
1.98833
1.99896
1.99446
1.98793
2.00447
2.00189
1.9873
1.98554
1.96256
1.96927
1.96133
1.97001
1.97165
1.98387
1.99039
1.98082
1.9806
1.98005
1.97613
1.95806
1.95546
1.97423
1.95695
1.98768
1.97409
1.96218
1.94871
1.95194
1.95028
1.93317
1.92864
1.93558
1.92991
1.93524
1.94727
1.96238
1.95343
1.96073
1.95365
1.94104
1.95966
1.95065
1.94113
1.94269
1.96769
1.95382
1.9626
1.95982
1.96071
1.9647
1.96448
1.96546
1.96945
1.97332
1.98973
1.99972
2.00471
2.00427
2.01345
2.01237
2.02342
2.02016
2.02697
2.02019
2.01618
2.03237
2.03231
2.0398
2.04054
2.04772
2.06599
2.08206
2.08697
2.09218
2.09008
2.09045
2.08853
2.0877
2.10493
2.11397
2.10809
2.11391
2.11637
2.10427
2.09988
2.1136
2.11157
2.11586
2.11299
2.11746
2.09675
2.08174
2.0871
2.10784
2.1179
2.14018
2.14118
2.12772
2.11505
2.12158
2.08021
2.08601
2.10298
2.08964
2.08881
2.07307
2.08356
2.07929
2.0748
2.07614
2.07666
2.07793
2.06283
2.07102
2.07559
2.06866
2.0807
2.04878
2.0433
2.04005
2.03035
2.03029
2.02671
2.01126
2.01741
2.01338
2.01758
2.02936
2.01161
2.00701
1.99723
1.98317
2.00787
1.99944
2.00534
2.00791
2.02069
2.01279
2.00124
1.98786
1.97669
1.98182
1.96775
1.97115
1.98204
1.98672
1.98848
1.98572
1.98438
1.99426
2.00865
2.00665
1.98242
2.00569
2.00602
2.02504
2.0258
2.0347
2.03362
2.04143
2.03685
2.01802
2.0051
2.00764
1.9936
1.99667
1.98803
1.97188
1.97204
1.97755
1.97647
1.98238
1.97935
1.97922
1.96446
1.95194
1.93945
1.95152
1.9597
1.97447
1.97255
1.97597
1.975
1.95101
1.9768
1.99432
1.98684
1.99148
1.99106
1.98446
1.97927
1.96063
1.96173
1.96106
1.95344
1.95878
1.93927
1.96844
1.96705
1.96713
1.9871
1.9931
1.97789
1.99716
1.98241
1.99012
1.99125
1.99387
1.9843
2.00213
1.96844
1.97617
1.99567
1.98934
1.98328
1.97903
1.97288
1.96882
1.9718
1.9613
1.9735
1.98243
1.98332
1.96608
1.97803
1.96444
1.96422
1.95605
1.96279
1.98645
1.97593
1.99251
2.00901
1.99996
2.01465
1.99257
2.00253
1.99929
1.99627
2.0373
2.03195
2.03446
2.03185
2.0281
2.03616
2.02866
2.01097
2.0341
2.01741
2.02732
2.02003
2.00545
2.02348
2.01865
2.00177
2.00637
2.01328
2.01497
2.01298
2.02064
2.02385
2.01794
2.02603
2.02578
2.0135
2.02878
2.00619
2.00885
1.99605
2.01075
2.01376
2.00106
2.01951
2.00276
1.98524
1.97473
1.9694
1.96345
1.9646
1.94939
1.9567
1.97079
1.97027
1.95665
1.95595
1.95808
1.97691
1.97831
1.97722
1.97017
1.97318
1.97494
1.95915
1.95449
1.96576
1.94737
1.95694
1.94567
1.95112
1.96621
1.95869
1.95888
1.964
1.96669
1.9693
1.96534
1.96303
1.94202
1.95467
1.95644
1.95517
1.96287
1.95853
1.94185
1.94741
1.93894
1.94697
1.95587
1.94337
1.94057
1.94145
1.93968
1.94754
1.96155
1.95212
1.94249
1.96681
1.95082
1.94303
1.95387
1.93646
1.95427
1.95102
1.95652
1.94646
1.96003
1.954
1.97098
1.96254
1.94966
1.95688
1.95381
1.95408
1.95627
1.96657
1.96908
1.94208
1.93183
1.93136
1.92319
1.93666
1.93123
1.93613
1.92573
1.93535
1.92501
1.93022
1.92745
1.90636
1.91443
1.89966
1.89696
1.89356
1.89808
1.90367
1.89295
1.89538
1.89328
1.89714
1.88956
1.8948
1.88971
1.8951
1.89604
1.90307
1.89009
1.90487
1.91689
1.90242
1.89745
1.90668
1.91876
1.90456
1.90671
1.89844
1.91166
1.89169
1.90182
1.90755
1.91242
1.91077
1.91463
1.93326
1.95048
1.92944
1.921
1.91753
1.90537
1.89486
1.89717
1.8898
1.89009
1.88855
1.88704
1.88977
1.89242
1.88386
1.87575
1.8819
1.87889
1.87514
1.86865
1.86752
1.88253
1.88821
1.91146
1.89193
1.89372
1.91441
1.91674
1.92517
1.91763
1.91046
1.91152
1.89349
1.89914
1.90033
1.9095
1.89331
1.8888
1.88863
1.89401
1.91175
1.89655
1.89369
1.89059
1.89077
1.89907
1.89705
1.90531
1.90777
1.93075
1.93463
1.92121
1.93765
1.92877
1.94147
1.93959
1.9593
1.96434
1.95242
1.94567
1.93351
1.93749
1.93559
1.93137
1.92179
1.91555
1.9235
1.92472
1.91296
1.90813
1.89707
1.91246
1.91778
1.90197
1.91657
1.91141
1.90277
1.9033
1.89109
1.86732
1.89582
1.8759
1.89676
1.89168
1.89714
1.87896
1.88249
1.90046
1.90019
1.89231
1.89278
1.8942
1.89934
1.89186
1.88207
1.88337
1.89476
1.90398
1.89946
1.89731
1.87949
1.8834
1.88963
1.88362
1.88314
1.89853
1.88656
1.90763
1.91413
1.91657
1.91207
1.93093
1.93001
1.92545
1.88668
1.88511
1.89186
1.89755
1.87788
1.88835
1.90538
1.90839
1.9045
1.90516
1.8994
1.90098
1.90479
1.88805
1.8726
1.86731
1.88506
1.88456
1.87717
1.86687
1.88606
1.9073
1.90734
1.9289
1.89878
1.89784
1.89428
1.90867
1.90798
1.91428
1.91178
1.91558
1.91777
1.90616
1.92163
1.92331
1.9191
1.91942
1.91092
1.91158
1.91886
1.91953
1.90903
1.92698
1.90931
1.9181
1.91875
1.91349
1.92499
1.92093
1.91895
1.91916
1.91317
1.90021
1.8955
1.90209
1.90196
1.90542
1.90457
1.88317
1.88448
1.90008
1.89245
1.88115
1.88679
1.88642
1.89102
1.90766
1.90625
1.89026
1.88744
1.87594
1.87947
1.88566
1.90341
1.88461
1.88124
1.87339
1.84899
1.85112
1.84928
1.86864
1.85079
1.8293
1.84288
1.84556
1.82641
1.80997
1.80541
1.81753
1.80567
1.79428
1.80213
1.81743
1.81697
1.80845
1.81987
1.82569
1.82023
1.8296
1.82894
1.81929
1.82301
1.81973
1.82058
1.82839
1.82269
1.80417
1.81036
1.79908
1.80025
1.79159
1.78547
1.7949
1.80177
1.79053
1.79461
1.78822
1.78295
1.78017
1.79171
1.80106
1.81694
1.81188
1.81766
1.81105
1.81582
1.82466
1.82606
1.81855
1.80619
1.82281
1.83752
1.84294
1.83878
1.81741
1.82606
1.83003
1.83172
1.81867
1.83878
1.82729
1.84704
1.85151
1.8508
1.85453
1.85318
1.85461
1.83491
1.82951
1.83522
1.83369
1.83117
1.80334
1.82285
1.83071
1.83095
1.82516
1.81434
1.82223
1.81917
1.81942
1.8263
1.81758
1.80101
1.79589
1.815
1.81577
1.79394
1.80213
1.8254
1.83491
1.85235
1.84859
1.84185
1.83208
1.83538
1.82592
1.83968
1.83104
1.8202
1.81513
1.81341
1.82652
1.8098
1.79716
1.78458
1.80296
1.78006
1.80049
1.80369
1.82745
1.82806
1.81815
1.83755
1.83716
1.83064
1.81555
1.81416
1.81139
1.824
1.82892
1.81589
1.81132
1.83443
1.83495
1.82528
1.83081
1.82942
1.83484
1.82744
1.8354
1.81227
1.8261
1.82142
1.81004
1.79649
1.80406
1.80765
1.82287
1.81356
1.81923
1.81862
1.81528
1.81371
1.81972
1.81338
1.83063
1.81451
1.80365
1.82178
1.82756
1.81398
1.82012
1.80411
1.80982
1.81863
1.82858
1.83252
1.82148
1.81589
1.82068
1.81898
1.82229
1.8186
1.81889
1.82472
1.8298
1.84168
1.8455
1.84749
1.85015
1.85096
1.8549
1.85877
1.84593
1.84635
1.85425
1.86278
1.87014
1.87408
1.86654
1.89372
1.87317
1.86295
1.87061
1.87748
1.88289
1.89412
1.88193
1.89045
1.87944
1.89888
1.89604
1.90477
1.9289
1.91845
1.90588
1.90212
1.90067
1.89751
1.89329
1.89464
1.88947
1.88647
1.91531
1.91085
1.89842
1.9025
1.9016
1.91067
1.91229
1.91413
1.92345
1.89396
1.90111
1.8918
1.90867
1.90147
1.91739
1.92001
1.90182
1.92373
1.91084
1.92057
1.92497
1.91664
1.92358
1.9288
1.93033
1.90852
1.91408
1.90432
1.91277
1.90619
1.92327
1.90794
1.90385
1.90291
1.89035
1.88953
1.90382
1.91672
1.91158
1.89942
1.91085
1.90412
1.90038
1.90082
1.88272
1.88685
1.89899
1.90109
1.87658
1.87
1.87387
1.88003
1.88281
1.88301
1.88098
1.88077
1.88375
1.87066
1.86481
1.85974
1.86544
1.87763
1.87634
1.87
1.87391
1.88627
1.87536
1.88046
1.87296
1.89547
1.8853
1.87861
1.8837
1.87977
1.86756
1.88964
1.87549
1.87418
1.87389
1.86851
1.87596
1.87481
1.87663
1.85776
1.86909
1.85596
1.85094
1.84701
1.85992
1.84184
1.85613
1.87219
1.87446
1.85911
1.85389
1.85737
1.84948
1.84138
1.86709
1.88055
1.86905
1.86193
1.87687
1.87944
1.88095
1.88568
1.89556
1.89047
1.88213
1.88464
1.88453
1.88837
1.8673
1.87052
1.87533
1.88179
1.89301
1.87539
1.86391
1.86972
1.85496
1.85075
1.86279
1.86261
1.84733
1.85436
1.86025
1.85546
1.86012
1.85117
1.86155
1.84112
1.83655
1.84476
1.82967
1.8341
1.83622
1.85052
1.84866
1.84135
1.8559
1.85845
1.85656
1.86362
1.88342
1.86809
1.87285
1.87165
1.85437
1.84781
1.86583
1.87614
1.87193
1.85642
1.86218
1.87268
1.86931
1.87407
1.86236
1.8579
1.86221
1.86387
1.86891
1.88176
1.87783
1.85635
1.86746
1.86172
1.86119
1.86144
1.85546
1.86976
1.86879
1.86452
1.87184
1.86239
1.86701
1.87119
1.86865
1.87762
1.87854
1.8606
1.86319
1.86951
1.86729
1.87526
1.86603
1.87246
1.88388
1.87516
1.86152
1.86314
1.88244
1.86581
1.86165
1.85359
1.87274
1.84933
1.83072
1.85452
1.86168
1.86745
1.85248
1.85013
1.86213
1.86648
1.8536
1.85563
1.86359
1.85029
1.86356
1.88134
1.89469
1.89362
1.87848
1.87186
1.89212
1.89483
1.89378
1.89477
1.90264
1.89824
1.88958
1.87408
1.87476
1.88308
1.88529
1.88119
1.8693
1.88379
1.87597
1.87449
1.87915
1.87445
1.89242
1.89468
1.90321
1.90704
1.93259
1.93025
1.92514
1.92122
1.93155
1.91306
1.90931
1.91156
1.9304
1.92565
1.93566
1.95532
1.94255
1.95879
1.96128
1.97828
1.97265
1.97483
1.98296
1.98831
1.96217
1.96436
1.96079
1.95568
1.95833
1.95931
1.93595
1.92814
1.92384
1.93136
1.9194
1.92887
1.93556
1.93789
1.95105
1.95163
1.95926
1.93489
1.93147
1.91918
1.91899
1.93147
1.94524
1.93911
1.94204
1.93909
1.92188
1.9412
1.93678
1.94232
1.9261
1.92347
1.91535
1.90021
1.9057
1.89823
1.89851
1.89756
1.89116
1.89182
1.90371
1.9002
1.91237
1.92198
1.92701
1.91299
1.91462
1.89506
1.90493
1.90312
1.88266
1.89485
1.89434
1.90331
1.90437
1.91093
1.90566
1.90388
1.90178
1.91176
1.89848
1.89447
1.89149
1.88978
1.86862
1.88328
1.8828
1.88999
1.88948
1.89968
1.9061
1.90774
1.91254
1.90132
1.90543
1.92185
1.93223
1.90956
1.90955
1.89991
1.91463
1.90273
1.90639
1.90397
1.89853
1.88302
1.87487
1.87146
1.86902
1.86404
1.86128
1.8587
1.86755
1.87511
1.84816
1.84408
1.85548
1.85073
1.85685
1.86951
1.87034
1.86704
1.86243
1.85679
1.85743
1.8602
1.86637
1.85722
1.87209
1.86082
1.86747
1.84181
1.86543
1.8678
1.86407
1.86308
1.84873
1.87533
1.88699
1.89661
1.87267
1.87006
1.86283
1.87281
1.88554
1.89032
1.89942
1.89112
1.88278
1.89052
1.89649
1.90514
1.90597
1.90342
1.89877
1.90195
1.89286
1.88624
1.89964
1.90732
1.90517
1.90678
1.92691
1.90649
1.89254
1.88589
1.88398
1.87826
1.89883
1.88855
1.90505
1.91534
1.89484
1.90114
1.92678
1.91055
1.90176
1.90574
1.89565
1.90077
1.89425
1.8997
1.90533
1.90159
1.89735
1.89266
1.87213
1.86978
1.85526
1.86205
1.87966
1.88122
1.87432
1.87726
1.87417
1.88142
1.88242
1.89084
1.89027
1.90317
1.90051
1.90344
1.91256
1.92266
1.90124
1.90366
1.90805
1.91044
1.92722
1.9404
1.93179
1.91935
1.9111
1.88048
1.87806
1.8952
1.87907
1.88601
1.87616
1.87154
1.87538
1.87762
1.89891
1.88178
1.87849
1.88522
1.88598
1.89323
1.88225
1.88362
1.88508
1.88153
1.89447
1.89338
1.90188
1.89513
1.89227
1.87626
1.87836
1.8759
1.88681
1.88813
1.88734
1.88434
1.8904
1.89346
1.90344
1.90067
1.89293
1.86931
1.86756
1.87073
1.8765
1.87637
1.8744
1.87647
1.88308
1.88472
1.89
1.88717
1.8893
1.86102
1.85909
1.84446
1.85136
1.84338
1.86669
1.87108
1.8808
1.87143
1.87437
1.87057
1.87128
1.84958
1.86461
1.8647
1.85377
1.85252
1.85344
1.86257
1.85984
1.86048
1.85491
1.85802
1.86688
1.87601
1.86795
1.8604
1.85631
1.8556
1.86397
1.86666
1.8671
1.85576
1.87939
1.86429
1.87329
1.87997
1.88035
1.86933
1.87845
1.88505
1.88069
1.87217
1.87052
1.85801
1.85855
1.84725
1.84419
1.8542
1.86143
1.85743
1.85218
1.83347
1.84922
1.84958
1.85463
1.84721
1.84222
1.84266
1.85296
1.85332
1.85538
1.86068
1.85903
1.86669
1.88752
1.88551
1.87948
1.88113
1.87913
1.88877
1.8964
1.89104
1.88582
1.91132
1.91776
1.92436
1.91453
1.91092
1.91925
1.92711
1.92399
1.90189
1.93552
1.93886
1.9316
1.9337
1.94938
1.95983
1.94786
1.91982
1.92977
1.93788
1.92926
1.91831
1.94036
1.94401
1.93555
1.91789
1.92637
1.92974
1.92528
1.93037
1.92858
1.93899
1.92682
1.94446
1.95094
1.95742
1.95405
1.96012
1.94648
1.9508
1.93768
1.94989
1.94734
1.96046
1.96066
1.95265
1.93207
1.93027
1.92437
1.92608
1.91882
1.93832
1.90821
1.91626
1.91477
1.92105
1.92981
1.95416
1.95278
1.95473
1.96119
1.9641
1.95319
1.96053
1.9726
1.95788
1.97809
1.96856
1.96591
1.96875
1.98139
1.97043
1.97305
1.97897
1.97829
1.98398
1.98146
1.97665
1.95647
1.9271
1.94449
1.95963
1.96204
1.94977
1.95942
1.92319
1.92695
1.92333
1.91292
1.9267
1.94545
1.93186
1.93786
1.95018
1.94823
1.95719
1.97557
1.96564
1.97066
1.97076
1.97092
1.9777
1.97865
1.95238
1.96147
1.96709
1.96564
1.94919
1.95128
1.93181
1.93938
1.94592
1.93576
1.92302
1.92501
1.93461
1.94992
1.94555
1.94514
1.94966
1.93206
1.93807
1.93703
1.93249
1.9377
1.94827
1.93579
1.92839
1.93728
1.9369
1.93994
1.93613
1.9262
1.93124
1.93809
1.93502
1.93724
1.93185
1.93439
1.92988
1.91737
1.92275
1.92571
1.92533
1.90914
1.89932
1.89817
1.8898
1.90876
1.90596
1.90348
1.8968
1.91286
1.91588
1.89047
1.91108
1.91679
1.91787
1.92033
1.90816
1.91248
1.90737
1.9141
1.90936
1.91696
1.90772
1.90888
1.9004
1.90344
1.90382
1.91406
1.91203
1.91288
1.92249
1.91679
1.90913
1.91216
1.92275
1.91312
1.92189
1.90306
1.91749
1.91766
1.91368
1.91705
1.89125
1.89026
1.90496
1.90935
1.89069
1.88626
1.88226
1.86675
1.87168
1.87033
1.87744
1.87292
1.8917
1.89738
1.88798
1.88317
1.88217
1.88182
1.89036
1.86993
1.85401
1.87675
1.86509
1.87529
1.86623
1.8668
1.86436
1.86236
1.86791
1.85762
1.85787
1.85449
1.87262
1.86718
1.87505
1.86741
1.87937
1.8827
1.85842
1.8618
1.88886
1.87833
1.90258
1.91343
1.9095
1.90096
1.89595
1.91527
1.90673
1.91486
1.91461
1.90414
1.89958
1.89522
1.88916
1.91353
1.88877
1.90054
1.89011
1.89767
1.88949
1.89193
1.8912
1.90767
1.90594
1.90288
1.88771
1.91267
1.91267
1.90727
1.92018
1.92598
1.91638
1.92755
1.9337
1.92999
1.92619
1.93664
1.91319
1.92185
1.92939
1.91621
1.91551
1.91032
1.90685
1.92644
1.92199
1.93053
1.93399
1.9199
1.92369
1.92331
1.91797
1.9045
1.90639
1.90714
1.89601
1.89155
1.89877
1.88477
1.90057
1.90799
1.91324
1.9045
1.90745
1.91235
1.91798
1.91364
1.91929
1.92327
1.92684
1.93288
1.92769
1.91552
1.92252
1.90443
1.90065
1.89023
1.90204
1.91881
1.91786
1.92164
1.925
1.90458
1.92013
1.90971
1.90158
1.88293
1.88594
1.89404
1.90857
1.89346
1.90752
1.92756
1.94024
1.94198
1.958
1.94251
1.9311
1.93761
1.93442
1.94656
1.93168
1.9263
1.93486
1.92325
1.93283
1.93785
1.93219
1.93943
1.94252
1.92249
1.92968
1.93374
1.94676
1.93901
1.93984
1.95483
1.95813
1.93763
1.95649
1.96527
1.94639
1.94674
1.93742
1.95117
1.93058
1.92845
1.92964
1.9431
1.93952
1.9397
1.96156
1.94557
1.9455
1.93388
1.94418
1.95428
1.95006
1.95557
1.96385
1.9548
1.95781
1.94763
1.9457
1.96469
1.97848
1.98079
1.97863
1.95889
1.95774
1.95343
1.96543
1.94864
1.9525
1.96664
1.98898
1.98782
2.0049
2.01198
2.00435
1.99586
2.00173
1.985
1.96935
1.98173
2.00536
1.97661
1.9741
1.96009
1.99146
1.97713
1.99591
1.99191
1.99677
2.01086
1.99641
1.98001
1.9928
1.97978
1.98646
1.99416
1.97651
1.98908
1.98502
1.98793
1.98054
1.96505
1.98004
1.9962
1.97893
1.98754
1.95912
1.97743
1.96759
1.95883
1.95608
1.96011
1.96092
1.96415
1.95465
1.97288
1.97181
1.95362
1.96193
1.95116
1.97586
1.96706
1.96758
1.97314
1.96688
1.97653
1.96562
1.95187
1.95529
1.95656
1.94625
1.94282
1.93822
1.95106
1.94076
1.93836
1.9388
1.933
1.94494
1.9606
1.94462
1.95679
1.94929
1.95537
1.94325
1.95169
1.95424
1.9554
1.94408
1.97689
1.95516
1.96112
1.95301
1.94909
1.95737
1.95586
1.93439
1.93568
1.93216
1.95649
1.97259
1.98377
1.97107
1.98109
2.00352
1.98183
1.99149
1.9754
1.97533
1.97043
1.97955
1.99122
1.98489
1.97997
1.99405
1.99701
2.00858
2.00371
1.9972
1.99418
1.98289
1.99075
1.99315
1.97499
1.97482
1.98956
1.96036
1.97285
1.95069
1.9342
1.94063
1.94818
1.95133
1.93031
1.93654
1.93781
1.94201
1.93862
1.95275
1.93714
1.93603
1.93731
1.93085
1.93491
1.94075
1.94232
1.95674
1.95348
1.95047
1.95355
1.95308
1.97424
1.97138
1.96816
1.96965
1.96193
1.96915
1.96288
1.99503
2.00111
1.99715
1.98502
1.9649
1.97807
1.97606
1.98527
1.99194
1.97576
1.97622
1.9695
1.98521
1.98496
1.99143
2.00374
2.01563
2.00184
2.00083
2.0092
2.00879
2.00858
1.97225
1.98515
1.97701
1.98076
1.97924
1.98609
1.98724
1.9822
1.96615
1.96932
1.98112
1.97119
1.99767
1.98245
1.98189
1.98825
2.00167
2.00752
1.99733
2.00117
2.02885
2.00613
2.00796
1.99654
1.99979
1.99151
1.98781
2.00994
1.99208
1.99943
1.99554
2.00696
2.02985
2.02005
2.02007
2.02046
2.02536
2.04517
2.0369
2.06283
2.08736
2.0656
2.07059
2.08819
2.06434
2.06705
2.06526
2.0723
2.05133
2.04908
2.04985
2.06061
2.07209
2.05762
2.05295
2.04491
2.0437
2.03524
2.04539
2.04119
2.03288
2.04305
2.04161
2.04779
2.04201
2.03843
2.03412
2.02632
2.01415
2.02229
2.02042
2.02705
2.02779
2.02272
2.02554
2.01045
2.00809
1.99975
2.01332
2.02651
1.99396
2.02642
2.02794
2.02039
2.01771
2.02494
2.03002
2.00507
2.02199
2.01642
2.01169
1.99871
2.01045
1.99917
2.01498
2.00646
2.01642
2.0131
2.00843
2.02181
2.0047
2.01682
2.01375
2.02972
2.00781
1.99683
2.02574
2.03046
2.0402
2.03518
2.0258
2.01716
2.01804
2.01539
2.03094
2.02983
2.02111
1.99192
2.01316
2.03175
2.03257
2.03515
2.02753
2.02387
2.02809
2.02184
2.02934
2.03158
2.02203
2.0237
2.00437
1.99053
2.00306
1.99321
2.00014
2.00306
2.01016
2.00035
2.01098
2.0316
2.03303
2.0261
2.01669
2.02792
2.03165
2.03019
2.0167
2.03002
2.02629
2.02233
2.01986
2.01868
2.02272
2.01809
2.01823
2.01093
2.00225
2.00229
1.98195
1.97189
1.99709
1.99135
1.98742
1.98205
1.98375
1.97936
1.96916
1.97099
1.96801
1.95296
1.95681
1.93642
1.96044
1.95274
1.9379
1.93913
1.94006
1.95682
1.96731
1.96388
1.96567
1.95004
1.9505
1.93754
1.92633
1.92117
1.95792
1.95366
1.94476
1.96124
1.95826
1.94182
1.96693
1.95242
1.95511
1.9728
1.95927
1.9871
1.98086
1.98137
1.96998
1.96295
1.96466
1.96174
1.96127
1.96232
1.9507
1.95476
1.95988
1.94772
1.93743
1.93102
1.92624
1.92979
1.9282
1.94656
1.96367
1.96249
1.96662
1.96485
1.95414
1.95748
1.97147
1.95261
1.95218
1.95309
1.97901
1.97339
1.96049
1.93923
1.9471
1.95832
1.97014
1.97803
1.99212
1.99551
1.96947
1.99491
1.96621
1.96553
1.96212
1.9695
1.95779
1.9534
1.96964
1.98427
1.98574
1.98922
1.99017
1.98178
1.9917
1.98497
1.97757
1.98439
1.98843
1.99056
1.97766
1.96683
1.96762
1.9708
1.97351
1.97218
1.96245
1.96583
1.9586
1.96067
1.96934
1.98761
1.99497
2.01655
2.01668
2.02685
2.02068
2.02606
2.01196
2.01375
2.00231
2.00477
1.98655
1.9761
1.98142
1.96404
1.97276
1.98511
1.99115
1.98788
1.9688
1.96351
1.97533
1.97126
1.96329
1.97082
1.9918
1.98362
1.96031
1.95757
1.97516
1.97527
1.97051
1.96639
1.9527
1.94724
1.95089
1.9496
1.92986
1.91268
1.92398
1.92909
1.93077
1.92907
1.90633
1.91384
1.90514
1.89542
1.90646
1.89503
1.90003
1.89572
1.89895
1.90099
1.90486
1.91165
1.90549
1.91696
1.88936
1.90805
1.90367
1.897
1.90179
1.92814
1.93367
1.92547
1.91998
1.92742
1.92038
1.9056
1.9305
1.91753
1.92845
1.90738
1.92836
1.92272
1.9276
1.91141
1.91502
1.90581
1.90372
1.91023
1.91623
1.93379
1.94218
1.93448
1.91939
1.90697
1.91769
1.90745
1.90423
1.90786
1.90604
1.89137
1.88446
1.90052
1.90467
1.90028
1.89427
1.91088
1.91432
1.92135
1.89799
1.86905
1.87307
1.88463
1.88249
1.88735
1.88005
1.88644
1.87653
1.89703
1.8965
1.92012
1.90823
1.91534
1.90126
1.91905
1.92552
1.91573
1.92733
1.90803
1.90858
1.91826
1.90294
1.9152
1.90202
1.88348
1.8942
1.90142
1.89548
1.88466
1.88163
1.88193
1.89672
1.91005
1.90779
1.88789
1.90558
1.87569
1.8813
1.89451
1.89487
1.89269
1.87303
1.88793
1.89402
1.89222
1.88689
1.8624
1.87111
1.88045
1.8774
1.89261
1.882
1.8743
1.87152
1.88058
1.86718
1.8764
1.86386
1.87003
1.87661
1.86712
1.86688
1.8694
1.87327
1.87938
1.87167
1.87027
1.86521
1.85484
1.86155
1.87883
1.86877
1.87024
1.86323
1.84401
1.8594
1.86641
1.86802
1.86377
1.87657
1.87393
1.87237
1.8979
1.87387
1.87991
1.87649
1.86631
1.87154
1.88835
1.86636
1.86686
1.86689
1.87719
1.88384
1.85328
1.87002
1.86609
1.87681
1.86253
1.86088
1.86077
1.85338
1.86989
1.87511
1.85244
1.85968
1.85844
1.86555
1.87185
1.88341
1.88825
1.88492
1.90847
1.90268
1.90252
1.90206
1.89591
1.88571
1.89951
1.89079
1.90697
1.90165
1.89062
1.87457
1.86568
1.86572
1.88836
1.88757
1.86679
1.87349
1.878
1.86951
1.87848
1.89316
1.89837
1.88507
1.85975
1.86841
1.88262
1.90308
1.87757
1.88456
1.88959
1.88994
1.91385
1.9024
1.89379
1.88925
1.91375
1.90426
1.9068
1.89297
1.8849
1.8978
1.89074
1.89517
1.89965
1.89789
1.89808
1.89317
1.89527
1.87591
1.87801
1.87502
1.87405
1.88257
1.87453
1.87166
1.88063
1.89456
1.88565
1.89644
1.88259
1.87524
1.88804
1.88593
1.89397
1.89399
1.87942
1.87091
1.87591
1.90623
1.89766
1.9083
1.89295
1.88388
1.88032
1.89936
1.91168
1.91447
1.91226
1.90343
1.89309
1.88966
1.90773
1.86993
1.88098
1.89083
1.88712
1.90722
1.91438
1.92872
1.92667
1.91493
1.9104
1.90257
1.89829
1.89255
1.88592
1.8921
1.88535
1.8841
1.88667
1.89164
1.88084
1.8773
1.89952
1.87032
1.87351
1.88535
1.88889
1.85999
1.85643
1.86273
1.85997
1.88534
1.89458
1.86399
1.87361
1.85742
1.8477
1.85108
1.85655
1.87491
1.88108
1.88505
1.88279
1.87626
1.88607
1.8783
1.87985
1.87356
1.87464
1.87006
1.85683
1.86751
1.85971
1.85319
1.84124
1.84749
1.83778
1.83241
1.82278
1.83135
1.8257
1.82716
1.80825
1.82775
1.8415
1.86122
1.85113
1.82719
1.83569
1.83139
1.83814
1.82929
1.83305
1.82146
1.83495
1.84414
1.83458
1.82346
1.83333
1.83597
1.82746
1.82142
1.81972
1.80493
1.81649
1.80291
1.81488
1.82638
1.81173
1.81918
1.80395
1.79933
1.79849
1.81473
1.82573
1.82781
1.81856
1.82326
1.82539
1.83671
1.81062
1.81792
1.82409
1.83741
1.84029
1.83885
1.86013
1.84643
1.8365
1.80499
1.80583
1.80177
1.79135
1.80732
1.81401
1.80497
1.8222
1.83897
1.82711
1.83615
1.80783
1.82726
1.838
1.83671
1.84103
1.85079
1.85255
1.84627
1.85003
1.85063
1.84709
1.85304
1.84266
1.85878
1.83734
1.85233
1.86839
1.84032
1.82304
1.84254
1.8297
1.84335
1.85739
1.85384
1.85954
1.84647
1.84762
1.85005
1.85789
1.86385
1.86162
1.84604
1.84742
1.82986
1.84165
1.84661
1.83793
1.84217
1.83334
1.84517
1.85127
1.83023
1.81063
1.82362
1.82144
1.82052
1.82092
1.83566
1.8238
1.82679
1.82514
1.82645
1.82708
1.81318
1.83014
1.84046
1.82806
1.81846
1.81117
1.79981
1.79172
1.79474
1.77084
1.78881
1.78078
1.79506
1.79475
1.79188
1.79049
1.77762
1.78376
1.78812
1.78
1.78407
1.78016
1.78895
1.80547
1.78911
1.81697
1.81288
1.82095
1.82499
1.83585
1.82027
1.81014
1.7987
1.79658
1.78659
1.791
1.78004
1.76043
1.79847
1.79788
1.79635
1.78546
1.8151
1.81949
1.81519
1.84397
1.83499
1.83299
1.83559
1.82162
1.81151
1.82787
1.82112
1.81682
1.81729
1.81128
1.82426
1.83992
1.84029
1.84648
1.84259
1.84801
1.8637
1.84052
1.84478
1.83471
1.84836
1.86257
1.85161
1.84724
1.8647
1.88827
1.87602
1.87122
1.87217
1.88591
1.86037
1.87002
1.88999
1.90519
1.90134
1.90248
1.9048
1.90256
1.9109
1.91663
1.93493
1.91975
1.9032
1.91744
1.9199
1.91509
1.93419
1.93403
1.94008
1.9197
1.92832
1.91011
1.91695
1.93922
1.93299
1.92435
1.92268
1.94259
1.92671
1.91871
1.91338
1.90854
1.89152
1.87991
1.87312
1.88121
1.87888
1.87734
1.88344
1.86825
1.88106
1.87646
1.86514
1.87667
1.87364
1.87423
1.86695
1.86046
1.84991
1.85963
1.85258
1.8571
1.85667
1.85209
1.84368
1.85522
1.85519
1.87796
1.87064
1.88979
1.89001
1.87214
1.84406
1.84556
1.86184
1.86638
1.87546
1.88985
1.87699
1.88366
1.88442
1.88913
1.87448
1.9008
1.90422
1.93768
1.94408
1.9448
1.94088
1.93828
1.91854
1.92118
1.89883
1.90355
1.90082
1.90101
1.91119
1.88215
1.86518
1.86602
1.86229
1.8741
1.88361
1.88964
1.88931
1.86939
1.88732
1.89724
1.87941
1.87195
1.86041
1.85863
1.85288
1.84834
1.85125
1.84614
1.8552
1.85123
1.84969
1.8661
1.867
1.85287
1.85451
1.85776
1.8646
1.85845
1.86575
1.8729
1.86297
1.85633
1.84856
1.86237
1.86876
1.86029
1.87871
1.86935
1.87653
1.85649
1.87132
1.88404
1.88954
1.88094
1.88122
1.8835
1.88653
1.91331
1.88881
1.8883
1.87053
1.86639
1.87251
1.8845
1.87335
1.89803
1.88094
1.86559
1.86481
1.86316
1.85202
1.85885
1.85963
1.8492
1.85492
1.85717
1.83668
1.8396
1.8309
1.83063
1.84459
1.84586
1.83843
1.8568
1.86079
1.85373
1.88256
1.8677
1.836
1.85703
1.86776
1.86311
1.86157
1.86496
1.87201
1.87279
1.87976
1.86876
1.88513
1.87398
1.86074
1.8664
1.87671
1.8702
1.88773
1.89372
1.87048
1.87369
1.88858
1.86985
1.84907
1.86183
1.85644
1.86448
1.85485
1.85747
1.84256
1.84932
1.83838
1.84474
1.83574
1.82979
1.83129
1.82359
1.81628
1.83699
1.82872
1.83118
1.82556
1.83298
1.8301
1.83951
1.84568
1.83563
1.83485
1.83837
1.83828
1.8324
1.8347
1.8196
1.81602
1.81894
1.83002
1.83764
1.84149
1.82203
1.83789
1.82773
1.82909
1.82579
1.82384
1.81647
1.83971
1.87171
1.87016
1.87651
1.86895
1.85716
1.8586
1.83984
1.86507
1.86297
1.87013
1.85176
1.82408
1.84125
1.84297
1.83511
1.83602
1.83944
1.85269
1.84348
1.83975
1.83628
1.83934
1.81056
1.8122
1.82775
1.82833
1.80885
1.79378
1.79913
1.7889
1.7923
1.77376
1.79136
1.78241
1.7777
1.77778
1.79508
1.78256
1.78228
1.7877
1.78219
1.76264
1.75458
1.78003
1.78151
1.79186
1.77994
1.78377
1.77713
1.7868
1.7975
1.81077
1.80976
1.79613
1.80391
1.80699
1.81607
1.83026
1.81633
1.82943
1.81771
1.82429
1.84396
1.83285
1.81772
1.81625
1.85252
1.84005
1.84073
1.83405
1.83041
1.84131
1.85585
1.84572
1.83279
1.84836
1.84635
1.84393
1.86902
1.87222
1.88153
1.86839
1.86891
1.85747
1.85716
1.86279
1.87754
1.86439
1.86033
1.84758
1.86035
1.87544
1.86116
1.86755
1.86368
1.86635
1.86
1.85071
1.85392
1.86329
1.86827
1.87399
1.87357
1.87625
1.8832
1.87326
1.87917
1.8777
1.88969
1.87486
1.89219
1.8932
1.88908
1.91797
1.92812
1.91631
1.93692
1.93085
1.94242
1.95333
1.93879
1.93721
1.92751
1.94007
1.93244
1.94735
1.94685
1.95252
1.955
1.94809
1.95183
1.92476
1.94839
1.92381
1.94457
1.93992
1.95527
1.94256
1.93999
1.94274
1.94699
1.96541
1.98061
1.99669
1.98443
1.97326
1.97699
1.96832
1.99414
1.9855
2.0005
1.9969
2.00582
2.00287
2.01242
2.00726
2.00189
1.99544
1.98315
1.94855
1.98455
1.97578
1.98713
1.98107
2.00185
1.96981
1.98866
1.98772
2.01982
2.02777
2.02757
2.01835
2.04187
2.03631
2.03844
2.04736
2.01715
2.04513
2.03563
2.04121
2.03432
2.04764
2.03649
2.0251
2.00028
2.01736
2.0046
1.99952
1.98646
1.98519
1.9949
1.99534
1.98451
1.98811
1.97792
1.98336
1.99275
1.9786
1.98227
1.97937
1.98018
1.99182
1.97685
1.98129
1.96901
1.97594
1.94908
1.96384
1.96341
1.96895
1.97941
1.96197
1.96717
1.96847
1.98685
1.99779
2.00669
2.01627
2.01284
2.00987
2.00441
2.00479
1.98254
2.00353
1.99357
1.98026
1.9906
1.97846
1.97786
1.96825
1.95363
1.95933
1.94744
1.96552
1.95258
1.96242
1.96539
1.94543
1.9514
1.9561
1.9683
1.95613
1.95924
1.93241
1.94476
1.96756
1.96595
1.94332
1.93806
1.92422
1.93293
1.95199
1.95237
1.95759
1.94922
1.94618
1.95475
1.95451
1.94203
1.95115
1.94351
1.93722
1.92996
1.91724
1.90724
1.89996
1.90089
1.88008
1.89543
1.92018
1.89673
1.88957
1.90283
1.90267
1.89673
1.89283
1.89363
1.89707
1.90889
1.91353
1.92506
1.93178
1.91529
1.91144
1.91596
1.91717
1.91816
1.88805
1.87494
1.89879
1.89487
1.88399
1.8954
1.89986
1.87808
1.87854
1.85655
1.8642
1.87109
1.88496
1.85803
1.86207
1.85056
1.85544
1.85779
1.85025
1.8516
1.84751
1.84818
1.8508
1.87121
1.85703
1.85607
1.86618
1.86013
1.8553
1.86717
1.85117
1.8643
1.85023
1.83466
1.84319
1.85525
1.87162
1.86613
1.8773
1.87311
1.86797
1.86578
1.84436
1.82685
1.82972
1.81604
1.82049
1.82941
1.80963
1.81484
1.81558
1.806
1.80594
1.80621
1.81424
1.80043
1.79132
1.80642
1.81706
1.82428
1.82836
1.81965
1.80502
1.78721
1.80053
1.80156
1.8054
1.80644
1.79988
1.79339
1.77982
1.78182
1.77846
1.76947
1.78397
1.78798
1.77656
1.79205
1.78603
1.78978
1.8059
1.80656
1.80136
1.79773
1.80605
1.82325
1.81706
1.79255
1.7956
1.78503
1.78732
1.80094
1.7917
1.78299
1.76986
1.78965
1.76973
1.78036
1.76811
1.78308
1.78136
1.76946
1.75182
1.75182
1.75085
1.77165
1.77033
1.78415
1.77898
1.76955
1.78027
1.77292
1.79546
1.81677
1.80989
1.81832
1.84907
1.85824
1.85626
1.86194
1.86854
1.86547
1.84797
1.87601
1.89014
1.90394
1.87949
1.87028
1.85657
1.85181
1.84018
1.84774
1.82752
1.84123
1.81962
1.84012
1.83748
1.85294
1.87046
1.86907
1.8481
1.86651
1.8634
1.86361
1.8541
1.8569
1.83846
1.843
1.85194
1.86495
1.88353
1.89121
1.85742
1.88234
1.87352
1.8778
1.87171
1.87935
1.87822
1.88002
1.90784
1.91396
1.92128
1.90846
1.90408
1.89417
1.90128
1.91679
1.9022
1.91263
1.9121
1.91726
1.91782
1.90937
1.90813
1.91366
1.90936
1.91647
1.91063
1.90837
1.91152
1.90135
1.87828
1.87647
1.88394
1.87898
1.87649
1.86983
1.87749
1.87482
1.87147
1.88432
1.87781
1.87019
1.8831
1.90704
1.89394
1.89847
1.92108
1.90406
1.91476
1.90616
1.89141
1.87263
1.8653
1.87789
1.87919
1.88031
1.89001
1.9089
1.88478
1.87991
1.9033
1.87272
1.88057
1.87706
1.8803
1.87625
1.87814
1.86643
1.87544
1.86178
1.85239
1.86494
1.86555
1.87933
1.88203
1.89093
1.8902
1.89588
1.88811
1.89544
1.88975
1.8713
1.87806
1.8625
1.87009
1.86058
1.86362
1.84781
1.86464
1.85978
1.88144
1.87481
1.88529
1.88249
1.88006
1.88107
1.88072
1.87784
1.84622
1.83746
1.84202
1.85897
1.86245
1.85997
1.86777
1.89873
1.87554
1.88397
1.8752
1.87852
1.89029
1.89254
1.8727
1.8972
1.91995
1.92934
1.91835
1.92162
1.92103
1.91169
1.9108
1.90445
1.9028
1.89448
1.90794
1.91235
1.91159
1.91651
1.9303
1.93551
1.93631
1.94113
1.93711
1.95085
1.91204
1.93056
1.91863
1.92915
1.92297
1.9383
1.9539
1.94615
1.95347
1.93287
1.9316
1.94493
1.94164
1.9674
1.9593
1.96225
1.94247
1.95939
1.96803
1.94821
1.96048
1.96469
1.97028
1.9752
1.9861
1.97862
1.99817
2.0067
2.01819
2.02481
2.02491
2.0187
2.02043
2.0257
2.02277
2.01936
2.04556
2.06544
2.07977
2.08471
2.09724
2.11635
2.12852
2.12378
2.10845
2.11213
2.11528
2.10276
2.09185
2.10101
2.08228
2.08731
2.07769
2.0566
2.0786
2.08297
2.06775
2.07067
2.0764
2.0896
2.07552
2.07966
2.07072
2.08055
2.06061
2.02944
2.05766
2.05295
2.04053
2.04392
2.04625
2.05184
2.04653
2.0715
2.05304
2.06233
2.06205
2.06419
2.08248
2.07484
2.07094
2.04058
2.03883
2.01912
2.01856
2.02838
2.04424
2.03655
2.04511
2.05769
2.03604
2.04595
2.05353
2.04478
2.06035
2.06007
2.07014
2.07514
2.06563
2.07028
2.06214
2.06828
2.04942
2.04558
2.06298
2.04586
2.03922
2.02204
2.03273
2.04047
2.02158
2.0142
2.02804
2.01958
2.04123
2.05996
2.06437
2.05758
2.06047
2.03679
2.04503
2.03361
2.05206
2.05098
2.062
2.06947
2.06765
2.07507
2.06686
2.06662
2.06156
2.07732
2.05958
2.05213
2.04978
2.0364
2.01849
2.02094
2.01019
1.99712
1.99345
1.99997
2.00416
2.01296
2.02654
2.03155
2.00908
2.02162
2.00826
2.00271
1.98745
2.00617
2.01018
1.99863
2.02407
2.02464
2.02069
2.02405
2.0136
2.01217
2.01727
2.02344
2.04066
2.04166
2.03788
2.05102
2.04658
2.0464
2.0451
2.04863
2.04182
2.04515
2.05997
2.04919
2.04825
2.05261
2.04042
2.0338
2.02261
2.01796
2.00449
2.02239
2.01649
2.03223
2.02863
2.0104
1.99955
2.01654
2.01776
2.0344
2.04577
2.0344
2.04056
2.03285
2.03274
2.05494
2.05741
2.04915
2.06044
2.07522
2.08319
2.06633
2.09027
2.07603
2.08384
2.09709
2.10431
2.09673
2.09863
2.09012
2.08069
2.09996
2.08041
2.08893
2.09511
2.08808
2.07628
2.07196
2.06911
2.07647
2.07599
2.07086
2.05054
2.05847
2.06712
2.07309
2.08303
2.09152
2.09684
2.08313
2.07311
2.07449
2.10929
2.12769
2.12044
2.14687
2.15266
2.16788
2.18526
2.18954
2.19345
2.18093
2.1757
2.1854
2.19806
2.1976
2.16128
2.15083
2.13612
2.14978
2.13318
2.14336
2.15164
2.14534
2.14135
2.11215
2.10404
2.0955
2.07788
2.0713
2.07624
2.10277
2.07244
2.0872
2.10029
2.10177
2.08297
2.08009
2.07895
2.09162
2.11934
2.09507
2.09608
2.10244
2.08913
2.10198
2.1041
2.0926
2.11067
2.11118
2.11633
2.10162
2.13001
2.12585
2.13691
2.14767
2.15317
2.16539
2.162
2.16645
2.17357
2.15887
2.14967
2.16292
2.17071
2.16604
2.17361
2.18332
2.17982
2.20904
2.19547
2.18858
2.17847
2.18176
2.20507
2.22013
2.21077
2.19563
2.20377
2.18633
2.1813
2.17158
2.17126
2.18047
2.16627
2.18452
2.17216
2.15531
2.14505
2.13697
2.14142
2.12318
2.11794
2.13055
2.11535
2.10332
2.0914
2.10247
2.07804
2.07009
2.06827
2.07349
2.05158
2.03459
2.06668
2.04734
2.04847
2.05323
2.04224
2.0262
2.03563
2.03613
2.03808
2.07802
2.06042
2.05895
2.0611
2.06995
2.08032
2.08727
2.08893
2.08802
2.0996
2.06782
2.07615
2.08115
2.06466
2.08521
2.06025
2.07309
2.05687
2.05142
2.0405
2.01701
2.01851
2.02313
2.01916
2.01998
2.04295
2.06582
2.0717
2.04966
2.06689
2.05429
2.07186
2.06326
2.06276
2.05719
2.07085
2.06151
2.05747
2.04788
2.04994
2.0479
2.06095
2.02982
2.04613
2.04693
2.02079
2.02916
2.05485
2.03893
2.07122
2.0691
2.0587
2.06956
2.0455
2.04222
2.04811
2.06746
2.05997
2.05462
2.04142
2.04868
2.06255
2.08747
2.09106
2.07766
2.09051
2.11343
2.10451
2.08299
2.10242
2.10463
2.09623
2.07734
2.08432
2.06224
2.06031
2.0697
2.06622
2.06532
2.05101
2.06772
2.05838
2.04113
2.0472
2.0471
2.01645
2.02763
2.00668
2.0131
2.01137
2.0057
2.01292
2.01276
2.02233
2.02226
2.0166
2.01115
2.02199
2.04097
2.03824
2.04112
2.05397
2.05132
2.04564
2.05994
2.04878
2.03056
2.03382
2.03315
2.03798
2.03245
2.00491
2.02726
2.03718
2.02191
2.03441
2.04898
2.06252
2.05148
2.08142
2.06973
2.05151
2.06172
2.07682
2.09794
2.10271
2.10991
2.10744
2.10352
2.07232
2.05524
2.04037
2.03204
2.0308
2.02132
2.01332
2.04626
2.04898
2.03678
2.06031
2.05209
2.06897
2.06519
2.06311
2.07784
2.08442
2.09814
2.08105
2.10823
2.09131
2.0901
2.08035
2.07961
2.05667
2.05965
2.06776
2.09986
2.09853
2.07555
2.08564
2.07
2.07797
2.09127
2.10009
2.08203
2.07148
2.06743
2.07419
2.08282
2.08826
2.08782
2.08398
2.06724
2.07196
2.05671
2.04872
2.06589
2.0568
2.04071
2.03763
2.05282
2.06247
2.07979
2.08393
2.08304
2.07819
2.09197
2.09532
2.09442
2.10572
2.10441
2.0989
2.10482
2.10073
2.10351
2.09224
2.10578
2.09599
2.09941
2.10056
2.08442
2.09714
2.06781
2.06378
2.07155
2.06217
2.07026
2.07812
2.08547
2.10315
2.10128
2.07409
2.064
2.07115
2.06066
2.05873
2.03525
2.04532
2.04695
2.0431
2.03691
2.05939
2.0389
2.03872
2.03126
2.04166
2.0465
2.05937
2.08837
2.07182
2.04337
2.03762
2.04579
2.02331
2.00567
2.0011
2.00695
2.01941
2.01925
2.0122
2.02636
2.05882
2.03383
2.03009
2.03535
2.04143
2.03041
2.05419
2.03962
2.02356
2.04665
2.05336
2.06748
2.05053
2.05689
2.03898
2.04395
2.04856
2.04789
2.05685
2.05681
2.08789
2.09046
2.06227
2.0627
2.06162
2.06277
2.07357
2.07473
2.06628
2.06604
2.07548
2.07014
2.07314
2.08644
2.08333
2.07867
2.07705
2.06865
2.06797
2.09376
2.07274
2.06232
2.0579
2.04262
2.04562
2.02239
2.02046
2.02287
2.03477
2.02987
2.04211
2.04015
2.01887
2.02967
2.03099
2.03017
2.01583
2.0107
2.04993
2.03113
2.03427
2.05929
2.06135
2.04153
2.03727
2.02803
2.04222
2.04914
2.05168
2.05945
2.0829
2.0752
2.09691
2.1086
2.11158
2.10141
2.12283
2.08662
2.0927
2.09168
2.09293
2.07067
2.06813
2.05806
2.05334
2.04942
2.05008
2.03221
2.04353
2.02019
2.02216
2.04246
2.03219
2.04239
2.03078
2.03443
2.03204
2.01703
2.01051
1.99422
1.97239
1.9823
1.99305
1.97309
1.97439
1.97972
1.99094
1.99164
1.98738
2.0076
2.01684
2.0172
2.02611
2.04926
2.04429
2.03677
2.05332
2.04715
2.01175
2.01817
2.01574
2.01857
2.01147
2.014
2.0193
2.02057
2.02247
2.00983
2.02569
1.99859
1.98714
1.99129
1.97821
1.98964
1.9925
2.00331
1.9899
1.99972
1.99049
1.9657
1.97544
1.95235
1.95166
1.95386
1.96175
1.96807
1.93407
1.90836
1.92342
1.92119
1.91267
1.93775
1.94487
1.94791
1.9396
1.94673
1.94105
1.94676
1.95772
1.96315
1.96881
1.97466
1.97608
1.96765
1.95524
1.95878
1.94042
1.94922
1.96129
1.95687
1.95016
1.95099
1.9349
1.93452
1.92675
1.9428
1.93289
1.92687
1.93543
1.91976
1.92268
1.94004
1.94168
1.94586
1.94222
1.94229
1.96574
1.96345
1.96214
1.95712
1.96012
1.92904
1.92226
1.91331
1.92269
1.93084
1.92485
1.92438
1.91437
1.9087
1.94272
1.92046
1.94817
1.95529
1.94487
1.94788
1.9412
1.94775
1.93556
1.95172
1.92847
1.94407
1.96014
1.95693
1.95367
1.95158
1.96058
1.94854
1.94642
1.92389
1.9155
1.91212
1.8841
1.90038
1.88793
1.89421
1.89027
1.90811
1.9178
1.91757
1.9238
1.91586
1.91046
1.90398
1.90728
1.89305
1.89142
1.88926
1.87843
1.88829
1.88761
1.8965
1.89293
1.88764
1.87409
1.89351
1.88563
1.87712
1.88165
1.88513
1.86569
1.86559
1.87343
1.8674
1.86735
1.87652
1.86896
1.86966
1.87312
1.88473
1.88162
1.89683
1.89228
1.89299
1.89452
1.89696
1.90047
1.90815
1.91809
1.9289
1.93234
1.9358
1.94303
1.94335
1.95648
1.95951
1.97092
1.96499
1.95605
1.96566
1.96115
1.93404
1.92635
1.91564
1.91293
1.90968
1.90238
1.90449
1.90196
1.92069
1.90317
1.91459
1.894
1.89836
1.89623
1.87728
1.89534
1.92816
1.92701
1.91887
1.90095
1.91583
1.89828
1.89161
1.90734
1.90606
1.88806
1.89424
1.88852
1.88184
1.86676
1.85114
1.84393
1.83894
1.83371
1.83159
1.82981
1.83425
1.84509
1.84316
1.84741
1.85926
1.82979
1.85339
1.8376
1.84665
1.83665
1.8289
1.82844
1.84205
1.84267
1.84207
1.84663
1.85019
1.84995
1.86727
1.8451
1.83928
1.84003
1.82719
1.80921
1.81349
1.8299
1.84327
1.84063
1.84434
1.8542
1.83456
1.84907
1.854
1.84834
1.84442
1.83509
1.83057
1.81399
1.80687
1.80712
1.823
1.83639
1.84627
1.87348
1.85879
1.85985
1.84582
1.84761
1.85142
1.85335
1.84875
1.84863
1.86572
1.87614
1.87799
1.87059
1.90539
1.91886
1.9183
1.92066
1.89942
1.90725
1.91945
1.91923
1.92187
1.9284
1.91421
1.91311
1.89191
1.87633
1.89148
1.91223
1.91314
1.91395
1.92468
1.93363
1.93807
1.93529
1.92461
1.89003
1.93691
1.91838
1.92947
1.93413
1.90996
1.91719
1.91323
1.90713
1.90318
1.90526
1.92676
1.89589
1.90979
1.93226
1.92824
1.91878
1.90926
1.90992
1.92415
1.91083
1.91294
1.91384
1.91672
1.90286
1.91017
1.93102
1.91278
1.89943
1.89794
1.90064
1.90775
1.91164
1.92566
1.90897
1.90165
1.89862
1.90437
1.89952
1.88784
1.89328
1.90381
1.90865
1.91591
1.93544
1.90002
1.89605
1.89109
1.88743
1.9143
1.8963
1.90532
1.91763
1.9032
1.92022
1.91929
1.91768
1.90804
1.91415
1.91963
1.93913
1.92737
1.92632
1.93244
1.93793
1.95293
1.94194
1.94765
1.92636
1.92453
1.9014
1.90786
1.9161
1.90543
1.90516
1.91062
1.8833
1.88999
1.88681
1.88863
1.88841
1.89625
1.88972
1.88061
1.86988
1.86938
1.88715
1.87667
1.90034
1.88337
1.8769
1.85883
1.86241
1.88492
1.89167
1.89782
1.91729
1.92502
1.91943
1.92311
1.91519
1.9209
1.93498
1.93298
1.94569
1.95188
1.9657
1.94957
1.94449
1.94381
1.9169
1.90806
1.90865
1.90489
1.89543
1.87868
1.90251
1.92472
1.90648
1.88578
1.88402
1.87516
1.88474
1.87667
1.87561
1.88378
1.87718
1.90544
1.90291
1.88459
1.90301
1.89625
1.88585
1.8826
1.87972
1.87424
1.8993
1.91268
1.93577
1.90432
1.90703
1.89015
1.89105
1.88876
1.8619
1.87929
1.88519
1.90071
1.88165
1.88356
1.87971
1.86932
1.87535
1.88832
1.87162
1.85405
1.86831
1.86767
1.86064
1.86241
1.87017
1.86864
1.86181
1.86123
1.86909
1.85184
1.85379
1.85632
1.87092
1.86643
1.8574
1.86209
1.85964
1.86773
1.8911
1.88044
1.85965
1.85969
1.86577
1.8528
1.86733
1.85778
1.86983
1.88062
1.88821
1.88639
1.87747
1.89952
1.89337
1.89177
1.89101
1.90188
1.9204
1.90602
1.8941
1.8959
1.90056
1.89293
1.89221
1.88858
1.88269
1.89949
1.8963
1.90171
1.90459
1.89302
1.90433
1.89937
1.88868
1.90435
1.9168
1.90311
1.90015
1.90838
1.8817
1.88576
1.88705
1.87746
1.89754
1.87616
1.89733
1.88925
1.89138
1.91409
1.91416
1.9317
1.90614
1.90607
1.88402
1.8897
1.90801
1.91314
1.93415
1.93425
1.92564
1.9357
1.94361
1.9483
1.94308
1.92126
1.9325
1.92942
1.94343
1.94688
1.97565
1.98115
1.98862
1.95278
1.94305
1.93744
1.94195
1.94337
1.95239
1.96062
1.96717
1.97185
1.96035
1.97758
1.9689
1.98488
1.98029
1.98228
1.99161
1.97183
1.99732
1.99092
1.98961
1.97034
1.96062
1.98011
1.99204
2.0174
2.01583
1.99616
2.00925
2.01683
2.01371
2.01742
2.01982
2.01197
2.0124
2.02157
2.02838
2.0127
2.00491
1.99407
1.99777
1.98112
1.99517
2.00232
1.99481
2.00867
1.99795
2.01704
2.00878
1.99471
1.99418
2.00052
2.00715
1.99755
2.00089
1.98991
1.98631
2.00146
2.01026
2.01475
2.01762
2.01718
2.00851
2.01291
2.02975
2.01199
1.98822
1.99492
2.01021
1.99576
1.98924
2.00758
2.01334
2.01211
2.01764
2.00465
2.00145
2.01168
2.00535
2.0034
1.99451
2.00687
1.99437
1.99873
2.00318
1.98967
2.00426
2.01068
2.0275
2.02895
2.01507
2.00965
2.03377
2.02839
2.02046
1.99751
2.00379
1.99819
1.97572
2.00885
2.00192
2.00162
2.00051
2.01675
2.01522
2.00228
2.01493
2.01203
1.99792
2.0084
2.00662
2.02191
2.04913
2.03853
2.04446
2.0333
2.05814
2.06026
2.0693
2.06341
2.0673
2.05972
2.05036
2.06735
2.07546
2.06943
2.06064
2.07089
2.05097
2.04407
2.0559
2.05194
2.06522
2.03541
2.04398
2.02012
2.00272
1.9831
1.99726
2.00809
2.01379
2.03265
2.03148
2.01202
2.01968
2.01108
2.03537
2.03077
2.03583
2.01874
2.03346
2.05576
2.04295
2.03782
2.02171
2.01197
2.01897
2.01907
2.01809
2.04012
2.01888
2.02644
2.01518
2.00074
2.00846
2.0194
2.02655
1.99225
1.98457
1.9784
1.9462
1.96013
1.98405
1.97838
2.014
2.0138
1.9858
1.9817
1.99977
2.01214
2.01092
2.04633
2.0367
2.01791
2.0292
2.02775
2.00491
2.01837
2.0112
2.0027
1.99172
1.97885
1.97075
2.00046
2.00714
2.00727
1.99934
1.9787
1.99092
1.97134
1.97545
1.97842
1.96185
1.9499
1.95136
1.98093
1.96355
1.97559
1.96199
1.95838
1.97097
1.95312
1.95685
1.95879
1.96241
1.95106
1.94948
1.96395
1.94798
1.93255
1.94166
1.94347
1.95745
1.95551
1.95999
1.96799
1.95595
1.94633
1.94677
1.93902
1.95217
1.94159
1.95622
1.95184
1.94555
1.93185
1.94504
1.90805
1.9273
1.93636
1.92825
1.93819
1.92206
1.92723
1.90555
1.91132
1.93237
1.9481
1.95098
1.96017
1.97182
1.9814
1.94426
1.95608
1.95382
1.96579
1.9409
1.93932
1.93022
1.93437
1.95789
1.96494
1.97492
1.95966
1.95174
1.96598
1.97158
1.9563
1.96533
1.95564
1.96304
1.93057
1.95896
1.95089
1.94568
1.95269
1.94649
1.95114
1.95874
1.94609
1.92049
1.9434
1.94319
1.93257
1.92062
1.93137
1.94162
1.94256
1.93729
1.93507
1.9453
1.94005
1.94203
1.95014
1.94668
1.94781
1.97251
1.96701
1.95718
1.9522
1.95096
1.93989
1.94216
1.94876
1.958
1.96335
1.94173
1.96966
1.94547
1.9455
1.93741
1.93941
1.92423
1.92893
1.9275
1.92356
1.90612
1.89369
1.92524
1.92177
1.92579
1.92739
1.90594
1.90539
1.91787
1.91316
1.91479
1.91636
1.91552
1.8856
1.90286
1.90265
1.90466
1.91076
1.91895
1.89587
1.91233
1.92891
1.92501
1.922
1.90976
1.91048
1.91061
1.92087
1.90669
1.89997
1.9076
1.91736
1.9122
1.918
1.92625
1.94422
1.92624
1.91948
1.89861
1.90458
1.8979
1.91826
1.91639
1.90827
1.93543
1.95774
1.94763
1.94834
1.94193
1.9216
1.92046
1.9055
1.88564
1.88563
1.89165
1.89839
1.90795
1.91824
1.89854
1.90395
1.92009
1.90561
1.89618
1.90673
1.90905
1.89378
1.89431
1.89955
1.888
1.91133
1.9106
1.90448
1.90348
1.90385
1.90382
1.91156
1.90441
1.89722
1.89737
1.90732
1.92278
1.93658
1.95351
1.9438
1.9412
1.94698
1.9637
1.96678
1.97464
1.96036
1.96703
1.96709
1.97206
1.97858
1.96707
1.98436
1.99006
1.99579
1.98633
1.98521
2.00648
2.00794
2.03475
2.04273
2.02286
2.04544
2.05036
2.05843
2.05474
2.0392
2.02415
2.01304
2.00409
2.00265
1.99807
2.00163
1.98748
2.01077
2.01524
2.02369
2.01466
2.01387
2.00606
2.02638
2.01839
2.03781
2.0309
2.02872
2.03202
2.01945
1.9896
1.98697
1.9798
1.9849
1.98013
1.98939
1.98435
1.99524
1.94629
1.94339
1.96339
1.95103
1.94063
1.95411
1.94892
1.96705
1.96837
1.93594
1.9294
1.93377
1.92014
1.91946
1.92613
1.91986
1.94101
1.9289
1.94249
1.9256
1.92267
1.90597
1.90536
1.88812
1.90084
1.90706
1.89407
1.92261
1.91396
1.92001
1.88256
1.90077
1.88885
1.88491
1.87501
1.87897
1.87987
1.88127
1.89072
1.86807
1.87409
1.87259
1.88939
1.88477
1.88724
1.89669
1.88728
1.86049
1.85117
1.8653
1.85131
1.84905
1.86864
1.86149
1.86832
1.86754
1.85871
1.85625
1.84145
1.82872
1.83834
1.85167
1.84976
1.85938
1.84632
1.84443
1.84648
1.85337
1.84872
1.86564
1.82987
1.84413
1.83803
1.83818
1.836
1.8441
1.8335
1.82724
1.82981
1.83522
1.84272
1.86418
1.84261
1.84521
1.83556
1.84457
1.83799
1.84706
1.82801
1.82522
1.82021
1.80532
1.82407
1.82618
1.82674
1.84822
1.85189
1.82495
1.83369
1.83505
1.83937
1.84213
1.84377
1.83801
1.84707
1.83808
1.85772
1.84751
1.85893
1.86039
1.86748
1.86427
1.85711
1.87067
1.87222
1.87507
1.8833
1.88355
1.89108
1.88118
1.8688
1.86301
1.86604
1.86247
1.84507
1.85989
1.85
1.85792
1.85144
1.84616
1.85245
1.84269
1.84656
1.8614
1.86395
1.87203
1.84618
1.84942
1.86729
1.85868
1.85727
1.87249
1.86737
1.85655
1.86895
1.88151
1.87241
1.87319
1.8818
1.87006
1.88072
1.87504
1.85905
1.88202
1.86766
1.88133
1.88008
1.87242
1.88912
1.88109
1.87857
1.89232
1.89852
1.89682
1.88431
1.88069
1.87199
1.85537
1.8685
1.86771
1.86098
1.83903
1.8397
1.83459
1.83672
1.83932
1.84879
1.83505
1.83663
1.82292
1.83628
1.84784
1.8378
1.84567
1.83498
1.81631
1.83644
1.83271
1.84388
1.83141
1.81672
1.81733
1.81568
1.82535
1.81103
1.82518
1.83926
1.86763
1.85628
1.86169
1.85178
1.85508
1.84726
1.84823
1.84456
1.84138
1.83332
1.84122
1.82719
1.83811
1.81743
1.8146
1.81652
1.81436
1.81714
1.82308
1.80978
1.81839
1.81717
1.80633
1.8071
1.80921
1.79643
1.78316
1.78565
1.78981
1.7887
1.79691
1.7801
1.7958
1.79924
1.78718
1.7848
1.77503
1.76548
1.76595
1.7668
1.78103
1.78111
1.76562
1.76655
1.78493
1.79443
1.77077
1.76278
1.7657
1.75782
1.76274
1.7669
1.77334
1.77152
1.78086
1.78244
1.7756
1.7947
1.79419
1.80314
1.79036
1.79962
1.79052
1.80053
1.79319
1.78204
1.79782
1.79472
1.80758
1.7939
1.80525
1.81703
1.81535
1.81987
1.81321
1.80655
1.79851
1.80551
1.81638
1.84399
1.83013
1.85029
1.83277
1.84341
1.82481
1.83986
1.84274
1.83493
1.8259
1.81853
1.81749
1.84253
1.85839
1.84709
1.84912
1.85701
1.84908
1.85275
1.8483
1.85472
1.83156
1.85333
1.85887
1.84275
1.85162
1.84597
1.8679
1.88311
1.88397
1.88846
1.90761
1.91838
1.93243
1.91795
1.92197
1.90532
1.88978
1.89338
1.88289
1.89341
1.89272
1.90495
1.89311
1.8866
1.88786
1.88277
1.87999
1.88457
1.88537
1.85794
1.86409
1.86422
1.86646
1.86265
1.87572
1.85597
1.8656
1.8768
1.86861
1.83728
1.85477
1.85134
1.86968
1.85797
1.85576
1.87725
1.8649
1.8763
1.87159
1.88629
1.87702
1.87997
1.88623
1.89055
1.8844
1.86587
1.87105
1.87389
1.88874
1.8919
1.88501
1.89971
1.89331
1.90849
1.90068
1.88272
1.88207
1.87605
1.87367
1.88294
1.87933
1.87847
1.86974
1.88085
1.88752
1.90106
1.8843
1.88377
1.86669
1.86752
1.87616
1.87557
1.87053
1.8635
1.8613
1.87918
1.88203
1.86844
1.87429
1.86858
1.87455
1.87258
1.88261
1.8798
1.87783
1.87548
1.8786
1.88661
1.8826
1.89115
1.87237
1.87324
1.87155
1.86083
1.87481
1.86999
1.86623
1.85758
1.86188
1.85189
1.84872
1.86569
1.8627
1.85651
1.86259
1.86425
1.86043
1.84784
1.84712
1.8464
1.8526
1.84335
1.84751
1.82955
1.84282
1.8237
1.81868
1.81101
1.82409
1.81239
1.80782
1.80333
1.79812
1.80236
1.79789
1.79107
1.7902
1.77982
1.78712
1.77095
1.77297
1.7687
1.76919
1.76369
1.76743
1.76333
1.76954
1.76919
1.7691
1.7763
1.77237
1.77854
1.77701
1.79021
1.78465
1.80704
1.80128
1.80987
1.81143
1.79341
1.80169
1.79824
1.79126
1.78538
1.78725
1.79285
1.81822
1.80696
1.79828
1.77328
1.78706
1.7838
1.78239
1.77904
1.78457
1.79063
1.78135
1.78431
1.75744
1.77748
1.78494
1.77655
1.79446
1.79667
1.79387
1.78007
1.79305
1.81036
1.79559
1.77203
1.79909
1.8011
1.7992
1.79917
1.81349
1.80706
1.80149
1.81057
1.8313
1.84195
1.82902
1.83207
1.83946
1.83261
1.82436
1.82738
1.83584
1.83265
1.81856
1.81705
1.82233
1.82322
1.81023
1.80747
1.81941
1.8135
1.81389
1.82747
1.84484
1.83833
1.82749
1.83005
1.83528
1.82899
1.82183
1.80722
1.82444
1.82097
1.81686
1.8214
1.82813
1.82257
1.82148
1.80785
1.83231
1.8291
1.82689
1.82465
1.83889
1.84469
1.84106
1.85234
1.85115
1.85792
1.8761
1.87631
1.86941
1.88991
1.87861
1.88936
1.89914
1.89023
1.88088
1.83277
1.84761
1.84344
1.86894
1.84863
1.84475
1.86476
1.86507
1.86516
1.86434
1.89226
1.87982
1.88108
1.87447
1.88246
1.88442
1.89928
1.88412
1.88737
1.88059
1.87681
1.89645
1.9019
1.9025
1.88312
1.90458
1.89105
1.89008
1.9094
1.90691
1.8975
1.89677
1.91364
1.88434
1.89811
1.90324
1.91629
1.89623
1.90419
1.88654
1.8932
1.88275
1.88751
1.87919
1.8712
1.89004
1.86981
1.89089
1.90176
1.91709
1.90453
1.90679
1.91264
1.88774
1.90245
1.93092
1.93026
1.92125
1.92809
1.92848
1.95033
1.933
1.94192
1.94251
1.95435
1.96143
1.97378
1.98226
1.96726
1.95346
1.96461
1.96094
1.9637
1.95504
1.94491
1.93957
1.94327
1.94138
1.93957
1.93517
1.94892
1.95012
1.94741
1.9502
1.94698
1.94326
1.94663
1.97027
1.96204
1.94275
1.94429
1.95084
1.94583
1.96973
1.97981
1.98576
1.99464
1.98607
1.97147
1.97927
1.97703
1.97062
1.95464
1.95875
1.96948
1.95805
1.95283
1.94699
1.94073
1.9431
1.94935
1.95803
1.94832
1.97715
1.97697
1.98687
1.9671
1.97299
1.96383
1.94476
1.9229
1.92765
1.92143
1.91622
1.89852
1.90706
1.90539
1.90398
1.92079
1.92332
1.93815
1.9262
1.92694
1.92424
1.91415
1.90416
1.90837
1.92731
1.90594
1.91008
1.91433
1.90068
1.90869
1.90586
1.90343
1.90859
1.89862
1.90516
1.90044
1.89064
1.90378
1.91831
1.9129
1.89976
1.89828
1.90623
1.90825
1.87978
1.89145
1.89086
1.89657
1.88132
1.87621
1.87209
1.87731
1.88605
1.88499
1.88551
1.89304
1.88688
1.88266
1.87827
1.8957
1.89737
1.89264
1.90674
1.91755
1.92318
1.91255
1.92523
1.9269
1.93289
1.91297
1.89307
1.90214
1.90582
1.93005
1.92454
1.92798
1.92624
1.93727
1.93287
1.95551
1.93333
1.92115
1.90866
1.89793
1.91989
1.91201
1.91074
1.91985
1.92928
1.92926
1.92019
1.92596
1.92246
1.9324
1.91554
1.91228
1.90953
1.92306
1.92659
1.93035
1.93549
1.94585
1.92486
1.92535
1.90787
1.91543
1.90364
1.90201
1.89226
1.90068
1.90528
1.92315
1.93979
1.95375
1.94355
1.92213
1.89534
1.9052
1.91514
1.9071
1.90277
1.90862
1.91505
1.92769
1.93614
1.91826
1.92756
1.91592
1.92422
1.91668
1.93037
1.91709
1.92352
1.92391
1.92583
1.92219
1.9063
1.92342
1.94431
1.93078
1.91851
1.94667
1.93325
1.93121
1.91953
1.92737
1.90777
1.89322
1.90622
1.89205
1.89942
1.90654
1.90797
1.92114
1.90445
1.87655
1.89462
1.901
1.89792
1.90107
1.88323
1.8976
1.89627
1.89789
1.89487
1.89322
1.88198
1.90968
1.88207
1.89255
1.90413
1.89421
1.88103
1.87581
1.87938
1.87592
1.88913
1.88887
1.86627
1.8784
1.87607
1.86382
1.85288
1.83892
1.85495
1.86988
1.85604
1.85023
1.85234
1.8633
1.86566
1.86933
1.8671
1.85612
1.86998
1.86843
1.86195
1.85863
1.84448
1.85126
1.83806
1.85068
1.86053
1.85603
1.85339
1.84875
1.85443
1.87877
1.87034
1.86869
1.88568
1.86521
1.85809
1.84248
1.82563
1.82892
1.8366
1.83052
1.80626
1.81021
1.81809
1.83022
1.83539
1.84571
1.86952
1.85132
1.85675
1.8452
1.84366
1.87022
1.86035
1.87812
1.87208
1.89231
1.87958
1.86735
1.8784
1.88867
1.89397
1.88137
1.89129
1.89128
1.88313
1.88481
1.88997
1.88434
1.87774
1.87211
1.8685
1.86964
1.85776
1.86569
1.87294
1.87344
1.85871
1.85512
1.84421
1.86418
1.87037
1.86844
1.8618
1.85051
1.85283
1.83305
1.84741
1.85472
1.84006
1.84678
1.83999
1.86917
1.85944
1.83929
1.82195
1.83077
1.8392
1.83627
1.83279
1.82144
1.81197
1.79816
1.8167
1.81087
1.80583
1.81812
1.80334
1.80814
1.81796
1.82418
1.83039
1.84943
1.82918
1.83253
1.83359
1.82242
1.85473
1.84114
1.82254
1.83046
1.84245
1.84056
1.82078
1.8118
1.79327
1.79656
1.79185
1.77413
1.79789
1.78286
1.78185
1.77894
1.78876
1.78066
1.77936
1.75983
1.7629
1.76281
1.781
1.77447
1.76947
1.76923
1.79777
1.79065
1.77302
1.77974
1.78386
1.80191
1.79837
1.79593
1.81285
1.82248
1.80711
1.81985
1.8073
1.80775
1.7968
1.80687
1.80447
1.80899
1.82202
1.81267
1.82699
1.83667
1.8248
1.80573
1.81634
1.82316
1.83374
1.83258
1.83682
1.82296
1.82192
1.83685
1.81385
1.82118
1.80604
1.79691
1.76786
1.76712
1.79393
1.78196
1.77157
1.76832
1.7774
1.77959
1.77848
1.78424
1.78252
1.77991
1.79116
1.7881
1.79635
1.80851
1.80418
1.79602
1.80429
1.79154
1.81165
1.78778
1.78338
1.76671
1.77875
1.7862
1.79507
1.79413
1.79783
1.77795
1.78879
1.80394
1.77577
1.75561
1.77532
1.76738
1.76968
1.75155
1.75992
1.76294
1.77448
1.76799
1.75898
1.74767
1.74494
1.76502
1.74978
1.75709
1.76748
1.79012
1.78547
1.78884
1.7894
1.78399
1.77721
1.7559
1.76882
1.77266
1.79212
1.78492
1.77128
1.77804
1.78794
1.77513
1.7842
1.77314
1.77574
1.77033
1.79239
1.78684
1.82859
1.81438
1.81312
1.80751
1.81471
1.81935
1.8079
1.81115
1.80539
1.82583
1.81827
1.83524
1.84447
1.84952
1.83796
1.85466
1.84661
1.86612
1.85239
1.85469
1.84313
1.83262
1.83565
1.82688
1.83042
1.82925
1.82543
1.84052
1.82722
1.84674
1.84133
1.84027
1.8307
1.84546
1.84946
1.86113
1.84554
1.84896
1.83992
1.82663
1.82351
1.83501
1.84463
1.85231
1.8527
1.84359
1.84467
1.86
1.84378
1.82842
1.84067
1.8496
1.85085
1.83355
1.85643
1.86127
1.85203
1.85997
1.85836
1.8684
1.86478
1.84345
1.84942
1.85988
1.8401
1.84002
1.82773
1.82618
1.82023
1.81981
1.83931
1.83847
1.84002
1.84867
1.82849
1.84419
1.82353
1.83891
1.83752
1.83877
1.82837
1.84237
1.83876
1.84194
1.83848
1.84
1.84508
1.86153
1.83806
1.84561
1.82514
1.83088
1.82446
1.83673
1.82808
1.81566
1.8338
1.81975
1.8261
1.8263
1.84953
1.86643
1.85158
1.8416
1.84155
1.85292
1.8946
1.89519
1.88521
1.89831
1.90392
1.89951
1.91465
1.90016
1.90282
1.91332
1.8942
1.91512
1.92599
1.91101
1.91216
1.92356
1.92135
1.8941
1.90933
1.89817
1.90907
1.91496
1.94087
1.92637
1.91263
1.92595
1.92248
1.91949
1.90934
1.89911
1.8971
1.902
1.90571
1.89067
1.89194
1.89182
1.89326
1.90717
1.92886
1.9267
1.91057
1.89692
1.91622
1.9186
1.91048
1.89871
1.89575
1.87294
1.86785
1.89461
1.90324
1.89233
1.88849
1.88608
1.91677
1.91498
1.91025
1.91169
1.89884
1.88923
1.89744
1.90778
1.90184
1.925
1.92774
1.90785
1.89836
1.89091
1.90581
1.89331
1.8743
1.86457
1.87651
1.88553
1.87772
1.89195
1.8997
1.87772
1.88978
1.88922
1.8673
1.90181
1.91625
1.91557
1.9142
1.91153
1.88517
1.89804
1.90435
1.90786
1.91173
1.90385
1.91767
1.90923
1.90274
1.88633
1.87918
1.89845
1.89747
1.89111
1.9017
1.89991
1.88809
1.88215
1.86493
1.86578
1.87473
1.8975
1.89931
1.89051
1.90047
1.90787
1.90454
1.89125
1.92084
1.91357
1.91883
1.91203
1.9017
1.88924
1.88981
1.8818
1.89596
1.8927
1.87576
1.8828
1.879
1.87701
1.87891
1.88114
1.87011
1.86907
1.86629
1.86356
1.86912
1.88582
1.88374
1.87499
1.88596
1.88343
1.87158
1.87575
1.87152
1.85115
1.84409
1.8609
1.86726
1.85765
1.85782
1.86251
1.8755
1.8576
1.86183
1.87463
1.87327
1.88588
1.86252
1.87039
1.87127
1.88655
1.87592
1.88985
1.86874
1.88038
1.89836
1.90944
1.91832
1.91642
1.90001
1.89032
1.88841
1.88711
1.88125
1.88676
1.88542
1.86988
1.87432
1.88757
1.89405
1.89287
1.88112
1.87983
1.88509
1.91742
1.87164
1.88975
1.87987
1.87996
1.8757
1.86696
1.87917
1.88024
1.89294
1.89296
1.89234
1.8803
1.87957
1.87507
1.88279
1.88279
1.90035
1.89455
1.90666
1.90226
1.90333
1.90001
1.90135
1.89132
1.88572
1.90193
1.89173
1.89243
1.91273
1.91872
1.90933
1.90491
1.91539
1.909
1.91999
1.92159
1.9186
1.93832
1.92472
1.92824
1.91906
1.92509
1.93463
1.94409
1.93492
1.95013
1.94776
1.9411
1.92995
1.95423
1.96
1.96762
1.9564
1.98093
2.00449
1.99294
1.99132
2.00346
2.01267
2.0086
2.0064
2.01714
2.00789
1.9993
1.99384
1.97848
1.98234
2.00365
2.01826
2.03411
2.04784
2.05455
2.04746
2.04637
2.05132
2.04985
2.02937
2.02155
2.011
2.03694
2.01391
2.00302
2.01952
2.02407
2.00467
2.00951
2.01676
2.01338
2.02124
1.99773
1.98908
2.01162
2.01388
2.03945
2.05267
2.06831
2.06256
2.04794
2.03789
2.04909
2.0455
2.03521
2.00847
2.01345
2.00025
1.99857
2.01035
2.00577
1.99404
2.00953
2.01866
2.02849
2.01155
2.03054
2.00938
2.01669
2.03302
2.0228
1.99437
2.00297
2.01486
2.00237
1.98818
2.0055
2.01768
2.01759
2.0155
2.01655
1.99807
2.00449
2.00308
1.99294
1.98364
1.97714
2.00189
2.00793
1.99978
1.992
1.99997
1.97968
2.00312
1.99264
2.01812
2.03153
2.04313
2.03627
2.05386
2.03902
2.03801
2.03162
2.03327
2.03196
2.02897
2.01364
2.0202
2.02256
2.01295
2.01449
2.03387
2.04832
2.04744
2.03474
2.03125
2.02108
2.0345
2.04469
2.04507
2.04802
2.03939
2.04842
2.03005
2.04676
2.05278
2.05687
2.06739
2.06536
2.04962
2.0578
2.06443
2.05838
2.07143
2.07832
2.08285
2.07653
2.07925
2.09544
2.0978
2.08169
2.08309
2.07629
2.06308
2.07773
2.087
2.06946
2.07038
2.08254
2.08615
2.09357
2.0801
2.06272
2.0803
2.0921
2.10472
2.07863
2.0817
2.08355
2.08818
2.06834
2.05238
2.06854
2.06904
2.08502
2.08647
2.0744
2.06675
2.06716
2.07699
2.08135
2.07689
2.08034
2.09061
2.05952
2.09668
2.08975
2.08236
2.10195
2.09761
2.08186
2.08712
2.09686
2.09452
2.07318
2.08069
2.08265
2.09478
2.08561
2.09795
2.08955
2.09198
2.10163
2.10422
2.11012
2.1186
2.11506
2.13688
2.12222
2.11616
2.11614
2.11772
2.12919
2.13192
2.13434
2.14305
2.14934
2.13798
2.1327
2.14958
2.15709
2.14393
2.15191
2.14172
2.13823
2.13129
2.12678
2.09148
2.08735
2.06248
2.0726
2.07109
2.05298
2.03931
2.05105
2.06218
2.06747
2.07139
2.0761
2.0859
2.07565
2.0917
2.07588
2.07994
2.08037
2.08567
2.10909
2.10848
2.07918
2.08718
2.09517
2.08942
2.09177
2.0872
2.07305
2.09213
2.09434
2.08286
2.0792
2.07195
2.08589
2.09386
2.09211
2.06955
2.07912
2.07584
2.0693
2.05718
2.06671
2.07399
2.0597
2.06541
2.07057
2.0645
2.06813
2.08999
2.09517
2.09937
2.08108
2.07648
2.05061
2.05812
2.06187
2.04691
2.03757
2.0294
2.02317
2.04606
2.04972
2.02919
2.05296
2.05876
2.05622
2.05571
2.07477
2.09347
2.10126
2.10164
2.10869
2.10866
2.11271
2.11717
2.11259
2.12305
2.11597
2.08465
2.09244
2.10084
2.12775
2.12699
2.13291
2.1418
2.13721
2.14614
2.12561
2.12466
2.12083
2.11268
2.09643
2.0827
2.06441
2.071
2.0787
2.08748
2.08595
2.07664
2.07272
2.09713
2.11601
2.1217
2.10744
2.10724
2.12337
2.12289
2.1227
2.13297
2.13043
2.14456
2.12663
2.12549
2.11442
2.103
2.11837
2.11938
2.12011
2.12449
2.11609
2.11165
2.11243
2.11804
2.10952
2.11236
2.11961
2.12959
2.13203
2.12748
2.11628
2.119
2.10762
2.11951
2.11463
2.13807
2.13108
2.12591
2.13356
2.11562
2.10638
2.09172
2.11081
2.11044
2.108
2.09512
2.10343
2.11981
2.11043
2.13094
2.14545
2.1238
2.13306
2.12382
2.10595
2.10407
2.10011
2.09844
2.1134
2.09335
2.10448
2.12181
2.11957
2.1161
2.11173
2.1081
2.11598
2.11296
2.10589
2.11335
2.11103
2.11816
2.10605
2.08175
2.09881
2.08951
2.093
2.10468
2.1237
2.12279
2.09108
2.09494
2.10351
2.09528
2.09396
2.097
2.06648
2.05881
2.08601
2.09059
2.0935
2.09602
2.09142
2.08728
2.0889
2.08629
2.06892
2.08172
2.09193
2.11621
2.12527
2.1315
2.14338
2.14499
2.13601
2.15566
2.15119
2.16116
2.13763
2.14799
2.14793
2.15464
2.15189
2.16002
2.13533
2.14803
2.14911
2.14708
2.16932
2.16498
2.16584
2.16845
2.16706
2.1878
2.17231
2.19618
2.17301
2.16496
2.17133
2.16278
2.16839
2.16294
2.15978
2.16197
2.15205
2.14609
2.13815
2.11629
2.12836
2.12724
2.13784
2.11258
2.10177
2.08748
2.08294
2.08887
2.08216
2.10874
2.09179
2.10796
2.10065
2.11306
2.14366
2.13425
2.13052
2.1349
2.13904
2.10577
2.08811
2.09395
2.10753
2.10385
2.09573
2.0969
2.09113
2.08439
2.08972
2.10093
2.09016
2.083
2.0859
2.08579
2.09294
2.08385
2.0865
2.09947
2.06611
2.08953
2.07482
2.09257
2.08488
2.07534
2.07606
2.08738
2.09183
2.09318
2.10388
2.10876
2.1058
2.10466
2.10007
2.08446
2.08448
2.07472
2.07053
2.08725
2.0951
2.09467
2.09391
2.10982
2.1018
2.12738
2.12519
2.1196
2.11726
2.10562
2.10854
2.11859
2.11689
2.11109
2.11317
2.10705
2.09177
2.0699
2.07861
2.08499
2.08816
2.08255
2.07171
2.06375
2.05089
2.07125
2.07403
2.08482
2.0909
2.08924
2.07064
2.06012
2.05585
2.06461
2.07545
2.08466
2.09763
2.07917
2.0812
2.06708
2.0465
2.0572
2.05316
2.04595
2.06074
2.05486
2.03536
2.03876
2.04441
2.0605
2.04433
2.03989
2.0506
2.0585
2.05548
2.07115
2.084
2.08256
2.07484
2.06303
2.08116
2.08082
2.09977
2.08668
2.11318
2.0968
2.09374
2.12685
2.1196
2.12995
2.12849
2.1459
2.12914
2.11272
2.1273
2.10749
2.09673
2.10054
2.09658
2.09944
2.08616
2.09172
2.09572
2.09945
2.09258
2.09993
2.10378
2.09419
2.09375
2.10009
2.11586
2.1096
2.10391
2.10924
2.10551
2.09977
2.10205
2.08968
2.07644
2.06768
2.07609
2.06375
2.05044
2.05929
2.07029
2.06517
2.07089
2.08387
2.08658
2.09585
2.09853
2.11613
2.10387
2.09869
2.07508
2.05722
2.07959
2.09222
2.07987
2.08389
2.0984
2.10869
2.10808
2.10914
2.09393
2.09298
2.1007
2.09299
2.09059
2.08543
2.08692
2.07545
2.06064
2.08367
2.0956
2.08073
2.07967
2.08357
2.07447
2.08305
2.065
2.08343
2.07462
2.06163
2.0726
2.06911
2.06669
2.06906
2.06195
2.05231
2.0453
2.06613
2.06089
2.05233
2.04618
2.06308
2.08262
2.0781
2.06784
2.07915
2.11004
2.08458
2.07574
2.07191
2.07562
2.05791
2.05661
2.06997
2.06405
2.05947
2.06127
2.07578
2.03885
2.05361
2.06015
2.03909
2.02818
2.02913
2.05291
2.02316
2.03114
2.02634
2.02285
2.00521
2.0174
2.00711
2.00962
2.0093
2.00373
2.01254
2.01177
2.015
2.01847
2.00944
2.00179
1.99744
1.9844
1.99283
1.98418
1.99943
1.97271
2.00044
2.00502
2.0012
2.01309
1.98653
1.99076
2.01063
2.01593
2.00772
1.98689
1.99252
1.97492
1.96276
1.98342
1.98682
1.96894
1.95438
1.96658
1.98037
1.97634
1.95676
1.95473
1.98239
1.9737
1.97532
1.94521
1.93145
1.94462
1.93841
1.94447
1.94339
1.95382
1.94873
1.9461
1.9371
1.94869
1.93953
1.93535
1.94988
1.94728
1.92102
1.94735
1.94764
1.93197
1.92639
1.91963
1.90905
1.91288
1.90713
1.91793
1.93909
1.93756
1.92952
1.92131
1.9296
1.93047
1.94201
1.936
1.9467
1.95763
1.96172
1.95119
1.97578
1.97906
1.97992
1.96929
1.95808
1.96011
1.97289
1.96102
1.98654
1.97076
1.95802
1.96017
1.95247
1.93486
1.93387
1.92553
1.95199
1.9439
1.93729
1.9388
1.93814
1.91732
1.91495
1.92161
1.90761
1.90046
1.93011
1.9515
1.94345
1.93917
1.9252
1.92001
1.90956
1.90458
1.916
1.89427
1.89785
1.90425
1.90488
1.89301
1.88279
1.88923
1.88834
1.89408
1.9031
1.91947
1.91984
1.89274
1.8926
1.88215
1.88757
1.90819
1.91335
1.92369
1.94712
1.93131
1.93929
1.94806
1.93758
1.93554
1.92596
1.93058
1.92892
1.93505
1.93774
1.9439
1.93511
1.93118
1.93261
1.93656
1.94234
1.94732
1.9671
1.96261
1.9744
1.9726
1.9627
1.95666
1.96313
1.97812
1.95575
1.96572
1.97246
1.96458
1.96878
1.96238
1.96462
1.96418
1.94472
1.94244
1.95642
1.95934
1.94667
1.93612
1.96257
1.96335
1.94685
1.94616
1.94999
1.95251
1.94695
1.95534
1.95183
1.94713
1.93681
1.95273
1.95528
1.95275
1.95995
1.94228
1.93734
1.94936
1.94547
1.9538
1.94149
1.94679
1.95224
1.94802
1.94751
1.96686
1.96205
1.94903
1.94321
1.9421
1.94406
1.95374
1.9497
1.94813
1.96481
1.95849
1.96572
1.97558
1.97613
1.96565
1.95668
1.97219
1.96356
1.95206
1.93864
1.94478
1.94931
1.93892
1.91675
1.93433
1.95851
1.95807
1.95828
1.97235
1.92736
1.94065
1.95487
1.95642
1.95269
1.96326
1.95182
1.96631
1.96691
1.96866
1.99691
1.985
1.98068
1.9543
1.96402
1.95429
1.97154
1.96551
1.99177
1.98205
2.00397
2.01589
2.01086
2.02065
2.00436
1.99244
1.98625
1.98221
1.97485
1.9768
1.99045
2.00991
1.98993
2.00451
2.00339
1.99053
1.98118
2.00932
2.00658
2.00173
2.00262
1.99746
1.97373
1.98285
1.97763
1.99716
1.98394
1.98898
1.9677
1.98848
1.98406
1.99975
2.02077
2.01593
2.0107
2.00186
2.01492
2.00778
1.98957
1.9954
1.98938
2.00087
1.99255
2.00413
2.00877
2.01091
2.02235
2.0384
2.02475
2.00657
2.00934
2.019
2.02345
2.0306
2.03553
2.04573
2.03868
2.03528
2.03543
2.0299
2.03008
2.0285
2.03516
2.02102
2.0243
2.01289
2.02568
2.02189
2.00227
2.02275
2.04452
2.05109
2.05328
2.03887
2.04092
2.02645
2.04031
2.06978
2.07739
2.06497
2.05358
2.05096
2.07357
2.07222
2.05965
2.07966
2.06904
2.07173
2.06685
2.04655
2.05565
2.05985
2.04915
2.0641
2.07915
2.07959
2.07109
2.06239
2.04043
2.03682
2.03645
2.05218
2.05707
2.03236
2.03179
2.05607
2.06562
2.06159
2.06873
2.06977
2.05697
2.05027
2.0852
2.07764
2.07962
2.09864
2.11696
2.10477
2.09249
2.08727
2.08795
2.09249
2.09605
2.10875
2.11396
2.0889
2.09049
2.07932
2.06802
2.05497
2.04477
2.01966
2.04928
2.05176
2.05239
2.05946
2.05908
2.06532
2.0544
2.08432
2.09379
2.07905
2.07951
2.0585
2.05097
2.0617
2.05873
2.05794
2.06398
2.07192
2.05607
2.07913
2.0886
2.10039
2.10145
2.09742
2.10641
2.10003
2.09458
2.09342
2.08474
2.08325
2.08146
2.07179
2.06225
2.06569
2.0837
2.09596
2.08447
2.07389
2.07257
2.08997
2.09841
2.08997
2.10373
2.09757
2.08346
2.08396
2.09894
2.08667
2.06692
2.07467
2.07653
2.10168
2.09696
2.08048
2.06761
2.05005
2.05102
2.03116
2.03581
2.04845
2.05311
2.06631
2.05646
2.075
2.06356
2.06257
2.05343
2.05612
2.07199
2.08546
2.08191
2.07783
2.06096
2.04854
2.06713
2.05029
2.04643
2.04486
2.04219
2.04013
2.02906
2.03298
2.04933
2.06422
2.05297
2.05801
2.08783
2.08375
2.1042
2.10859
2.08605
2.08546
2.10183
2.07624
2.0819
2.0737
2.10366
2.09497
2.08351
2.06623
2.05707
2.05198
2.06669
2.05808
2.05577
2.0705
2.07865
2.08127
2.09376
2.08479
2.09703
2.12337
2.10721
2.10156
2.09384
2.10007
2.09155
2.10106
2.08601
2.08979
2.08075
2.07045
2.09418
2.10449
2.10982
2.11839
2.08175
2.09553
2.056
2.04967
2.04706
2.0473
2.04575
2.03722
2.01357
2.03614
2.03513
2.02291
2.01975
2.02257
2.01344
2.02545
2.01588
2.01276
2.00949
2.02334
2.01121
2.02619
2.01837
2.02886
2.03146
2.02635
2.0274
2.03385
2.0147
2.01166
2.02923
2.02182
2.03703
2.02951
2.03423
2.01346
2.01971
2.02595
1.9924
2.00422
2.00853
2.00507
1.99219
1.99349
1.9996
2.00042
2.00567
1.99365
2.00089
2.00145
2.01173
1.99636
2.0103
1.99349
1.98915
1.9941
1.98398
2.00327
2.01374
2.00391
2.00479
1.97504
1.9757
1.9785
1.97946
1.97101
1.96915
1.96549
1.96282
1.95488
1.97529
1.98029
1.97105
1.97885
1.98602
1.99132
2.00391
1.99854
1.97515
1.97811
1.9788
1.97096
1.97454
1.95027
1.9414
1.94946
1.97143
1.96144
1.9594
1.96881
1.96071
1.96413
1.9549
1.96635
1.97935
1.98669
2.00157
1.99933
2.01138
2.01967
2.01298
2.03299
2.03796
2.04861
2.06742
2.0474
2.04741
2.06616
2.05882
2.0571
2.03361
2.02758
2.0206
1.99849
2.00778
2.0002
2.02389
1.99792
2.01165
2.01983
2.00377
2.01723
2.0296
2.01419
2.00818
2.01159
1.98126
1.99869
2.00212
1.99638
1.99121
1.9848
2.00331
1.99884
1.98956
1.99164
1.99556
1.97786
2.00261
1.99728
1.99419
1.99819
2.01151
2.01582
2.01671
2.02736
2.00991
2.02052
2.02744
2.03433
2.02711
2.0167
2.0133
2.00464
2.00475
1.99562
2.0024
1.99657
1.99995
2.01007
1.98885
1.98644
1.96871
2.00223
2.00097
2.00921
2.02456
2.00929
2.02621
2.03526
2.03181
2.03032
2.01613
2.01435
2.02492
2.00643
2.02052
2.02731
2.02604
2.01829
2.00982
2.01751
2.00986
2.00278
2.01084
2.00253
1.98198
1.98961
2.00504
2.012
2.01125
2.02939
2.01433
2.02315
2.03874
2.04586
2.0308
2.02192
2.00548
2.00453
1.97743
1.97052
1.96576
1.97552
1.99664
1.98209
2.00276
1.99786
1.9964
1.98773
1.98024
1.97261
1.97121
1.97195
1.97628
1.96366
1.9612
1.96067
1.95423
1.96387
1.98564
1.97648
1.98656
1.99399
1.99426
1.99137
2.01777
1.9966
1.98551
1.98117
1.98561
1.99302
2.00511
2.02617
2.03303
2.01527
1.99645
1.99649
1.98952
1.99696
1.99734
1.99437
2.01316
2.01642
2.00668
2.02479
2.02039
1.9999
1.98913
1.99624
1.99931
1.98769
1.98411
1.9793
1.97962
1.98015
1.97938
1.99863
2.00124
2.01129
2.01616
2.02232
2.02467
2.05232
2.04553
2.02733
2.00832
2.02326
2.00864
1.9914
1.99797
2.00925
2.01818
2.03365
2.02279
2.0254
2.02744
1.99137
1.99624
2.00335
2.01471
2.02568
2.01768
2.02369
2.02357
2.01571
2.01132
2.00665
2.02766
2.0313
2.03764
2.0355
2.02358
2.01108
2.00728
1.98154
2.00193
1.98917
1.95544
1.95868
1.96003
1.96765
1.97248
1.99206
1.9663
1.97651
1.97438
1.98154
1.96228
1.9774
1.96295
1.95534
1.96453
1.95904
1.99194
2.00135
2.00241
1.98775
1.99445
1.98074
1.96348
1.9478
1.93612
1.9378
1.9455
1.97006
1.95884
1.94895
1.96028
1.96641
1.96716
1.98284
1.98631
1.98998
1.9775
1.98355
1.9658
1.94453
1.93868
1.95195
1.95698
1.95957
1.95474
1.96714
1.96384
1.96545
1.93842
1.91086
1.92915
1.93174
1.93491
1.94551
1.94106
1.91662
1.93682
1.95712
1.95579
1.93448
1.96115
1.95162
1.96385
1.97744
1.95446
1.95543
1.95842
1.93924
1.95978
1.95613
1.95317
1.95456
1.95289
1.94529
1.95223
1.93769
1.95056
1.97106
1.97319
1.96918
1.97874
1.95821
1.96049
1.96893
1.96299
1.9427
1.9335
1.94681
1.95184
1.96502
1.94638
1.93623
1.95548
1.94673
1.96557
1.96618
1.96773
1.96786
1.98233
1.98201
1.97158
1.97829
1.97604
1.98093
1.9633
1.95844
1.96377
1.95928
1.9566
1.96577
1.96244
1.95995
1.9653
1.94941
1.97024
1.9923
2.00185
1.99074
1.97823
1.98216
2.00948
2.01898
2.01965
2.03034
2.04185
2.0222
2.02404
2.01946
2.04404
2.04173
2.05279
2.0425
2.04816
2.02304
2.03538
2.05343
2.03703
2.0328
2.03813
2.04906
2.03161
2.03297
2.01956
2.02466
2.02705
2.03478
2.01138
2.01081
2.0109
2.00782
2.04099
2.03079
2.03322
2.03201
2.03562
2.03133
2.04532
2.04878
2.04392
2.0506
2.02492
2.03042
2.04682
2.03235
2.03591
2.03311
2.03206
2.03454
2.04343
2.02825
2.04004
2.04538
2.04673
2.04654
2.03787
2.04499
2.03808
2.01643
2.036
2.03089
2.01621
2.03285
2.01863
2.04579
2.03593
2.02999
2.03643
2.02712
2.0118
2.03249
2.0369
2.04108
2.0351
2.04714
2.03519
2.02835
2.01008
2.02622
2.03008
2.02729
2.01838
2.03641
2.02528
2.03613
2.0263
2.03301
2.03398
2.03994
2.02367
2.02466
2.02578
2.01194
2.03169
2.01601
2.01329
2.01144
2.04365
2.02117
2.00119
2.01015
2.01557
2.00596
2.02862
2.03614
2.02425
2.00969
1.99633
1.9889
1.99942
2.00533
2.00184
2.00517
2.00607
2.01832
1.99228
1.98651
1.96988
1.98257
1.96854
1.97081
1.97489
1.98627
1.97318
1.99956
1.99357
1.97648
1.99353
1.98771
1.97257
1.97533
1.97584
1.98568
1.98421
1.95942
1.9565
1.9451
1.94976
1.96339
1.96634
1.9764
1.98185
1.97355
1.98139
1.98947
1.97657
1.97177
1.96044
1.96363
1.95558
1.95613
1.96276
1.93187
1.9337
1.93131
1.93466
1.94332
1.91247
1.92736
1.92846
1.94674
1.94474
1.93185
1.93751
1.95088
1.94279
1.92231
1.93011
1.94339
1.93924
1.9304
1.9519
1.94756
1.93401
1.93093
1.91271
1.90208
1.91062
1.90463
1.91592
1.91062
1.91984
1.91417
1.90582
1.90156
1.88496
1.91417
1.90547
1.9169
1.92486
1.95116
1.94591
1.95236
1.9624
1.95965
1.95875
1.97624
1.96655
1.96986
1.97103
1.94958
1.93134
1.95382
1.94752
1.92197
1.9439
1.95188
1.95772
1.95408
1.96272
1.96558
1.94686
1.93797
1.92351
1.93386
1.9442
1.92939
1.92898
1.9307
1.93108
1.92537
1.92693
1.91788
1.91299
1.91829
1.93515
1.9274
1.92934
1.9286
1.92526
1.93526
1.94638
1.94672
1.94029
1.94763
1.91656
1.92743
1.94382
1.93478
1.96382
1.96393
1.96658
1.97191
1.956
1.94402
1.94397
1.95199
1.94474
1.94839
1.93825
1.94352
1.95304
1.94905
1.97387
1.96225
1.96965
1.96005
1.96739
1.96767
1.97832
1.98921
1.97057
1.97277
1.95161
1.9652
1.95777
1.94959
1.94155
1.93323
1.92422
1.91932
1.88931
1.91247
1.90788
1.917
1.90576
1.91272
1.92783
1.93245
1.93048
1.93834
1.923
1.91703
1.9364
1.92177
1.9172
1.91744
1.91905
1.9342
1.92759
1.91531
1.9099
1.92478
1.93293
1.92016
1.9165
1.91496
1.90386
1.92241
1.92099
1.91935
1.92431
1.91171
1.90176
1.91777
1.90268
1.90854
1.92543
1.94413
1.93365
1.95341
1.95064
1.93645
1.96408
1.95427
1.96584
1.933
1.94654
1.93441
1.93711
1.93046
1.90091
1.90476
1.91714
1.89916
1.88683
1.89791
1.91441
1.91428
1.89488
1.90225
1.89902
1.91456
1.9535
1.9327
1.93569
1.9426
1.93141
1.9405
1.93652
1.94356
1.94009
1.92197
1.92389
1.93012
1.92056
1.92116
1.92609
1.92255
1.91806
1.93659
1.92281
1.92023
1.91691
1.92626
1.9246
1.92184
1.91521
1.91472
1.91826
1.89525
1.89607
1.89048
1.89925
1.90304
1.9042
1.88949
1.89704
1.92455
1.90341
1.89863
1.91408
1.90876
1.91672
1.91491
1.90159
1.90885
1.88844
1.89015
1.89845
1.90338
1.89578
1.91386
1.92717
1.92594
1.94958
1.94808
1.94373
1.95107
1.95671
1.9389
1.91688
1.90264
1.90611
1.89141
1.91631
1.92234
1.9112
1.91656
1.91174
1.91435
1.9134
1.90557
1.90275
1.90513
1.91969
1.90243
1.88407
1.8837
1.89858
1.91436
1.91663
1.92444
1.92332
1.91876
1.92091
1.92498
1.92049
1.9235
1.92493
1.91522
1.90549
1.91502
1.9205
1.93129
1.94103
1.93978
1.93104
1.91551
1.9228
1.92444
1.93045
1.9264
1.93236
1.93719
1.92188
1.92638
1.92261
1.92472
1.93748
1.9352
1.93397
1.91961
1.92772
1.94471
1.94272
1.95243
1.96493
1.96575
1.96202
1.95507
1.92794
1.92799
1.91293
1.92955
1.92891
1.93056
1.93192
1.9324
1.93482
1.9425
1.95963
1.96394
1.96336
1.95137
1.9318
1.93769
1.94426
1.95427
1.94298
1.92046
1.93006
1.90171
1.91013
1.91046
1.90211
1.89495
1.90374
1.90514
1.9057
1.91957
1.92372
1.92662
1.93717
1.94141
1.93224
1.92964
1.93082
1.91099
1.90548
1.90379
1.88574
1.90594
1.89503
1.89836
1.90341
1.8984
1.89454
1.90941
1.8859
1.87909
1.90044
1.89318
1.89409
1.89356
1.87673
1.88012
1.88405
1.88757
1.89353
1.88432
1.88299
1.89765
1.90373
1.91915
1.89607
1.88047
1.89633
1.90406
1.88747
1.90589
1.91465
1.89796
1.88516
1.89992
1.90181
1.89803
1.89795
1.88989
1.9014
1.90707
1.88375
1.88268
1.88811
1.90094
1.90612
1.91123
1.92327
1.89
1.89025
1.88972
1.87838
1.88341
1.8845
1.87099
1.858
1.85344
1.8466
1.85272
1.85553
1.85794
1.8609
1.85708
1.85204
1.8387
1.83233
1.82925
1.84465
1.84151
1.86736
1.87766
1.89245
1.90037
1.89481
1.86401
1.87268
1.85973
1.85826
1.86782
1.86126
1.86112
1.87555
1.86406
1.86721
1.84889
1.85065
1.84962
1.85682
1.84819
1.84903
1.85848
1.84907
1.84217
1.87421
1.87823
1.84812
1.87402
1.88349
1.89884
1.89442
1.87309
1.88583
1.87837
1.86924
1.87527
1.87835
1.87895
1.8618
1.85306
1.8438
1.84725
1.83561
1.84563
1.85493
1.85557
1.87154
1.87239
1.87013
1.87172
1.86526
1.88143
1.88255
1.87771
1.87594
1.87861
1.87095
1.88852
1.87617
1.87055
1.88482
1.89141
1.88448
1.90069
1.86899
1.85804
1.87791
1.87327
1.87448
1.86691
1.88048
1.89615
1.90575
1.91304
1.89355
1.91261
1.91124
1.897
1.89062
1.90425
1.91119
1.92116
1.91389
1.92122
1.90896
1.89581
1.90505
1.88996
1.90033
1.90123
1.91022
1.90942
1.91879
1.94258
1.92484
1.92445
1.91955
1.92596
1.91656
1.93283
1.90778
1.91759
1.92921
1.9232
1.93503
1.93083
1.92096
1.92993
1.93753
1.95657
1.94751
1.94091
1.94712
1.93808
1.95511
1.95271
1.92981
1.92212
1.93249
1.93935
1.93007
1.93537
1.91913
1.9078
1.93028
1.94507
1.92404
1.93288
1.9242
1.92605
1.9245
1.92307
1.90025
1.92662
1.90095
1.9203
1.93404
1.92661
1.93282
1.94983
1.92602
1.90494
1.92528
1.92142
1.92983
1.9168
1.93442
1.9632
1.94694
1.94305
1.92966
1.9144
1.93492
1.92408
1.94396
1.94321
1.92712
1.91279
1.91097
1.94696
1.94248
1.95312
1.95021
1.95727
1.94054
1.94529
1.97788
1.97603
1.98328
1.97953
2.00047
1.97828
1.98192
1.95902
1.9752
1.97451
1.971
1.96713
1.97855
1.97407
1.97674
1.96545
1.97854
2.00852
2.00034
2.00869
2.02726
2.0184
2.05481
2.03451
2.04351
2.02255
2.00863
2.00147
1.98394
2.01146
1.99438
1.97649
1.96244
1.98981
1.9776
1.99358
1.99805
2.00762
2.00552
2.00566
2.01148
2.02301
2.04002
2.04482
2.04875
2.04618
2.05491
2.04148
2.02784
2.01525
2.05355
2.02705
2.04556
2.03247
2.03405
2.03301
2.03458
2.02952
2.03076
2.01469
1.99615
2.00902
1.99398
2.003
2.01478
2.01947
2.00883
2.00849
1.99974
1.98329
1.98413
1.99663
2.01652
2.00438
1.99225
2.0043
1.99023
2.00037
1.98995
1.99642
2.00419
1.9974
1.97613
1.98812
1.9986
2.01323
2.02163
2.00898
1.99873
2.01075
2.02365
2.03133
2.01182
1.98768
2.00107
1.99682
1.99
2.01301
2.01232
1.99871
2.01502
2.01505
2.00592
1.99769
2.00275
2.00525
2.02949
2.02285
2.02852
2.02258
2.04431
2.02589
2.02199
2.03392
2.01658
2.03831
2.02691
2.05495
2.03066
2.01853
2.01258
2.02881
2.02444
1.99834
1.99869
1.99822
2.00554
2.00568
2.00419
1.99481
1.98543
1.95827
1.96038
1.97613
1.97286
1.96195
1.96571
1.97933
1.97014
1.97944
1.99085
1.97175
1.96808
1.96438
1.96984
1.97712
1.97131
1.97119
2.01014
1.99852
1.99525
2.00011
1.99857
1.99015
1.97592
1.9686
1.96841
1.98598
1.9832
1.98373
1.98568
1.99147
1.99667
1.97778
1.95137
1.96082
1.92798
1.9418
1.95211
1.9545
1.96253
1.97021
1.97719
1.98156
1.96652
1.97263
1.96414
1.99293
1.99879
1.99679
2.01494
2.00608
1.99374
1.98722
1.97768
1.99728
1.98577
1.97556
1.97291
1.96542
1.98041
1.95812
1.94588
1.9703
1.98046
1.97762
1.99141
1.98856
1.9963
1.99201
1.9993
2.00381
1.97433
1.968
1.97701
1.9904
1.99054
1.979
1.99623
1.98929
1.99949
1.98356
1.99161
1.98467
1.995
1.99422
2.00151
1.98439
1.97525
1.98169
1.96547
1.97756
1.97777
1.97361
1.98787
1.98314
1.98414
2.00801
1.99997
1.99761
1.9975
2.00014
2.02346
2.01131
2.00017
2.02664
2.04715
2.0557
2.04355
2.03774
2.02191
2.01495
1.99982
2.0095
2.0135
1.99855
2.00212
2.00979
1.99787
1.98112
1.98747
1.97853
1.98383
1.96369
1.96253
1.96167
1.93777
1.92952
1.92237
1.92427
1.90606
1.91659
1.91192
1.93285
1.93359
1.92777
1.91756
1.92909
1.93994
1.92752
1.91565
1.922
1.938
1.94259
1.93621
1.94589
1.95848
1.94826
1.96272
1.96446
1.96575
1.97371
1.98052
1.96093
1.95471
1.95896
1.97833
1.98158
1.97875
1.97499
1.97626
1.96186
1.98581
1.98751
1.97091
1.98127
1.96251
1.99247
1.96948
1.94961
1.97832
1.98802
1.9832
1.98991
1.98932
1.99032
2.00171
2.00723
2.01223
1.98941
1.99434
1.99113
1.98732
1.97655
1.9785
1.9692
1.97235
1.97288
1.97991
1.99822
2.01002
2.01147
2.00107
2.00757
2.00775
2.00402
1.99222
1.99002
1.99018
1.99656
2.01115
2.00298
1.99923
2.00082
2.01079
2.01444
1.99665
2.01509
2.00564
2.00854
2.00545
2.00339
1.99383
2.00012
1.97925
1.96694
1.9821
1.98197
1.98268
1.9676
1.99091
1.98337
1.98131
1.99275
1.97849
1.98302
1.99695
1.97679
1.99401
1.98728
2.00769
2.01965
1.98727
1.99173
1.98396
1.98982
1.95671
1.96589
1.96903
1.95048
1.98567
1.97982
1.98325
1.94203
1.96424
1.96622
1.94872
1.94794
1.93889
1.9526
1.93969
1.94366
1.94301
1.9277
1.93062
1.95431
1.9482
1.94132
1.95303
1.97667
1.96828
1.99049
1.97144
2.00085
1.99029
2.00586
1.99357
1.98971
1.99042
1.98614
1.98942
2.00158
1.99131
2.00144
1.99874
1.98312
1.99119
1.97627
1.96902
1.97426
1.9811
1.98706
1.98102
1.98553
2.00983
2.00062
2.02638
1.99553
1.98424
1.98256
1.97847
1.97828
1.99578
2.01637
2.01478
2.01958
2.01624
2.03028
2.03899
2.04874
2.0567
2.05629
2.04882
2.08418
2.08526
2.08644
2.07379
2.09844
2.10422
2.09806
2.10709
2.09423
2.09549
2.07306
2.08412
2.08692
2.1088
2.10002
2.10449
2.106
2.09987
2.1146
2.10181
2.11081
2.12287
2.11883
2.10787
2.11408
2.10362
2.10068
2.08371
2.08412
2.08898
2.08265
2.05453
2.05066
2.0629
2.06749
2.06912
2.07501
2.07103
2.07009
2.07027
2.07567
2.07612
2.06194
2.08607
2.07089
2.08047
2.11099
2.11059
2.11148
2.08776
2.08277
2.08064
2.10022
2.07643
2.08899
2.05293
2.07716
2.04844
2.05014
2.03762
2.04802
2.0243
2.03293
2.00942
2.00885
2.03973
2.03901
2.02835
2.04187
2.0415
2.00187
2.03206
2.03035
2.0544
2.0387
2.03295
2.03154
2.03576
2.05695
2.07651
2.05144
2.04456
2.03758
2.02372
2.02049
2.021
2.03611
2.02927
2.02739
2.02632
2.0122
2.01971
2.02586
2.02004
2.02087
2.0409
2.02643
2.01628
2.0181
2.0297
2.04404
2.02615
2.03274
2.01944
2.01706
2.04191
2.04831
2.03883
2.03384
2.02122
2.01422
2.02179
2.03163
2.04489
2.0342
2.05035
2.06675
2.05642
2.07328
2.04092
2.01537
1.99886
2.01353
2.02884
2.02504
2.01787
2.01858
1.99692
1.99732
2.0066
2.01119
2.00505
2.01282
2.00443
2.00957
2.00325
1.98233
1.95402
1.95932
1.96305
1.96933
1.9755
2.009
1.98801
2.00214
2.0099
2.01277
2.00096
2.00323
2.00798
2.02825
2.02362
2.00938
2.02024
2.00645
1.99675
2.01486
1.99449
1.99849
2.00887
1.99249
1.99517
1.99917
1.981
1.97055
1.96503
1.96351
1.97028
1.96127
1.94951
1.96392
1.94974
1.97558
1.97293
1.94478
1.9521
1.94289
1.94484
1.94068
1.93055
1.92514
1.92005
1.9206
1.92852
1.94549
1.93654
1.93271
1.93913
1.92435
1.9171
1.9198
1.94139
1.93819
1.95423
1.97578
1.96157
1.97231
1.96347
1.94147
1.94225
1.94782
1.93829
1.94471
1.94136
1.93864
1.94646
1.94157
1.94331
1.95082
1.94868
1.93903
1.94683
1.96816
1.95244
1.95674
1.96154
1.94859
1.96385
1.97124
1.96986
1.97181
1.97266
1.97445
1.98064
1.98143
1.97033
1.95132
1.97824
1.96527
1.96559
1.97555
1.97042
1.97199
1.96415
1.96511
1.95239
1.94891
1.97504
1.95705
1.97031
1.97373
1.98103
1.98427
1.99131
2.00615
1.9917
1.98547
1.97261
1.99211
1.99086
1.99106
1.99063
1.97972
1.96579
1.98592
1.98038
1.9695
1.94581
1.96013
1.95074
1.95536
1.97569
1.98549
1.97945
1.96168
1.95474
1.9551
1.95477
1.94721
1.94898
1.94749
1.92716
1.91943
1.92706
1.94275
1.94542
1.94393
1.93707
1.95286
1.95473
1.95589
1.97835
1.95967
1.93472
1.92984
1.95464
1.94602
1.92532
1.91618
1.93462
1.94931
1.93071
1.93708
1.93768
1.92236
1.91747
1.91811
1.92617
1.93042
1.94574
1.94674
1.94878
1.93659
1.95029
1.95408
1.9677
1.94787
1.93396
1.94122
1.9126
1.91814
1.91182
1.9237
1.93558
1.92693
1.93848
1.93027
1.93233
1.93114
1.92402
1.94259
1.9605
1.96685
1.9553
1.96752
1.95535
1.96096
1.96447
1.95254
1.95593
1.95855
1.97387
1.975
1.98437
1.97231
1.96525
1.96969
1.96109
1.97024
1.97435
1.97216
1.95431
1.96883
1.9721
1.96566
1.96686
1.97579
1.95788
1.96474
1.97595
1.99495
1.98948
1.98694
1.99118
1.96879
1.98117
1.97775
1.97271
1.96109
1.9618
1.9483
1.95893
1.96436
1.95747
1.96873
1.96452
1.99335
1.97871
1.98217
1.98737
2.0129
2.01223
2.01478
2.0077
2.00296
2.00329
1.9857
1.99198
2.01384
2.02194
2.01813
2.03196
2.022
2.02334
2.03209
2.02303
2.02597
2.01901
2.01131
2.02981
2.00808
2.01819
2.0058
2.01144
2.00674
1.99827
1.98565
1.99621
2.00095
1.9965
2.00768
1.9983
1.98042
1.99286
2.01327
1.9781
1.99009
1.98716
1.99007
1.99809
1.97554
1.99815
2.0064
1.99714
2.00183
2.02202
2.03222
2.04206
2.03911
2.04033
2.07371
2.0466
2.05103
2.05024
2.05462
2.03945
2.03704
2.02213
2.01144
2.01208
2.01267
2.00221
2.00659
2.00858
2.0007
2.0198
2.0049
2.00554
1.9995
2.02955
2.01905
2.01943
2.0231
2.00887
2.01564
2.00554
2.01563
2.01408
2.00715
2.01772
2.00832
2.04066
2.02639
2.00721
2.00188
2.0087
2.01599
2.00203
2.00902
2.005
2.01904
1.99928
2.00765
2.01269
2.01997
2.03315
2.04012
2.0318
2.03682
2.0626
2.07738
2.04012
2.05491
2.03559
2.03109
2.03108
2.04946
2.05475
2.06305
2.04579
2.06114
2.0434
2.03887
2.02463
2.04551
2.03887
2.03394
2.02305
2.01672
2.03743
2.01788
2.02684
2.01793
2.00094
1.98491
1.98717
1.98732
2.00793
1.99199
1.97483
1.99889
1.99184
1.97778
1.97489
1.96874
1.96497
1.97519
1.986
1.97348
1.98721
1.96257
1.94952
1.95954
1.96211
1.9577
1.96879
1.97042
1.98106
1.97655
1.96074
1.96503
1.9552
1.95826
1.95813
1.94973
1.94103
1.94649
1.93473
1.9184
1.94073
1.93536
1.93182
1.91921
1.93823
1.93959
1.91751
1.91806
1.9365
1.93216
1.92421
1.91472
1.90476
1.92965
1.93353
1.92594
1.90793
1.92551
1.91641
1.91676
1.91753
1.90987
1.90864
1.91347
1.91641
1.94355
1.93284
1.92879
1.93178
1.91515
1.93503
1.93621
1.92986
1.90982
1.92956
1.92044
1.92367
1.92173
1.91318
1.92084
1.92307
1.90471
1.89786
1.89761
1.89977
1.9085
1.90407
1.91877
1.90358
1.90603
1.93793
1.92716
1.93535
1.91382
1.94442
1.93989
1.92604
1.92874
1.91475
1.91866
1.92865
1.93776
1.92503
1.93445
1.92641
1.94833
1.96563
1.95385
1.97022
1.99907
1.9819
2.00325
2.00062
1.99773
2.01048
2.00138
1.99288
1.97889
1.96984
1.98609
1.98675
1.98974
1.98297
1.9874
1.96733
1.94593
1.93215
1.93365
1.93858
1.94407
1.96887
1.9647
1.97188
1.95418
1.95475
1.94847
1.94546
1.93993
1.92598
1.93986
1.9489
1.96999
1.97636
1.96681
1.9915
1.98148
2.00172
2.00608
1.9969
1.99272
1.99714
1.99695
1.99518
1.97143
1.98385
2.00806
1.99724
1.98381
2.01532
2.02079
2.00116
1.99122
2.00994
2.01237
2.02544
2.02347
2.02604
2.02241
2.02987
2.01003
2.01497
2.009
2.00468
1.99513
1.99855
1.9928
1.98077
1.97726
2.01166
2.02462
2.02976
2.01882
2.01925
2.02305
2.00626
2.00407
2.00113
2.02208
2.01459
2.01656
2.02585
2.01762
2.02521
2.02701
2.00792
2.021
2.02219
2.02016
2.02452
2.01431
2.00822
2.03372
2.01478
2.0311
2.04799
2.04344
2.0492
2.05434
2.04682
2.0408
2.03253
2.04701
2.04256
2.02825
2.0348
2.0165
2.00037
2.02579
1.99987
2.01184
1.99909
2.00329
1.99496
2.00947
1.99172
1.97018
1.9784
1.97433
1.96982
1.9822
1.9625
1.96073
1.95962
1.9388
1.95507
1.9403
1.94196
1.94232
1.9355
1.94133
1.9423
1.94962
1.93601
1.96224
1.95188
1.94287
1.94553
1.96083
1.94881
1.9494
1.97327
1.98696
1.98625
1.99284
1.97924
1.98896
1.99642
2.00586
1.98513
1.98456
1.98207
1.97448
1.96086
1.96526
1.98052
1.96892
1.97946
1.96315
2.00005
1.993
1.97417
1.97838
1.9797
1.9724
1.97729
1.99307
1.99163
1.98684
1.98288
1.95384
1.95779
1.93773
1.92803
1.94631
1.96536
1.96458
1.97014
1.9739
1.97412
1.99718
1.97858
1.98644
1.97406
1.98768
1.99406
1.99236
2.00357
1.97643
1.97429
1.96391
1.9626
1.96235
1.96169
1.97224
1.96184
1.97703
1.98314
1.9749
1.99153
1.9924
1.97821
1.98344
1.96861
1.97589
2.00291
2.00302
1.98537
1.99523
2.01137
2.02216
2.00662
2.01398
2.0109
1.99045
1.98303
1.99308
2.01004
2.02536
1.99445
1.9765
1.97997
1.98722
1.98197
1.99121
1.99222
1.99092
1.98698
1.98252
1.98227
1.97544
1.98724
2.00063
1.99255
2.0068
2.00899
1.99294
1.98413
1.98016
1.96616
1.98119
1.97813
1.97709
1.97367
1.98501
1.9663
1.95042
1.93128
1.95633
1.9646
1.97568
1.9667
1.99932
1.99561
1.97627
1.97822
1.97771
1.98066
1.9594
1.95739
1.96959
1.94986
1.97958
1.96833
1.9808
1.97436
1.95573
1.96277
1.97134
1.94269
1.93823
1.95841
1.94083
1.9411
1.95037
1.92306
1.93197
1.93912
1.92906
1.92484
1.91796
1.91717
1.9256
1.93939
1.93099
1.91936
1.921
1.9155
1.91899
1.9328
1.93182
1.92213
1.9013
1.91352
1.92295
1.91445
1.91279
1.90455
1.9101
1.90076
1.89169
1.89828
1.90346
1.9067
1.89814
1.89139
1.89272
1.89316
1.88489
1.8939
1.90879
1.89829
1.912
1.911
1.92397
1.92905
1.91698
1.91192
1.92386
1.9366
1.92264
1.92737
1.92848
1.91545
1.90661
1.90111
1.90138
1.90744
1.91303
1.92192
1.91194
1.92151
1.88387
1.91034
1.89825
1.90824
1.92262
1.93837
1.94127
1.92665
1.93184
1.94855
1.94315
1.94862
1.95295
1.95127
1.94805
1.94506
1.9458
1.96282
1.9763
1.96352
1.93917
1.96267
1.96107
1.96267
1.975
1.96479
1.97389
1.96965
1.99282
1.99923
1.99071
2.02006
2.01445
2.00401
2.00079
1.99539
1.99968
1.99378
1.99643
2.00129
2.00612
2.01262
1.9884
2.00538
2.01205
2.02831
2.03205
2.02327
2.05055
2.04697
2.0473
2.02022
2.02247
2.04168
2.0476
2.04567
2.0624
2.05497
2.04954
2.06501
2.05122
2.05311
2.057
2.07014
2.07771
2.0897
2.0938
2.09439
2.10394
2.12484
2.13028
2.12144
2.13388
2.08559
2.08524
2.07536
2.08008
2.07575
2.06923
2.06456
2.07041
2.07795
2.07871
2.0967
2.07097
2.07717
2.08645
2.09227
2.09597
2.08641
2.1192
2.11402
2.12474
2.1104
2.09996
2.09731
2.0843
2.11814
2.13339
2.13252
2.07984
2.12255
2.11654
2.11583
2.10176
2.07919
2.07214
2.06876
2.08338
2.09083
2.08156
2.09169
2.0882
2.10068
2.08595
2.08113
2.08757
2.0778
2.09858
2.09277
2.09551
2.08378
2.10312
2.1122
2.09201
2.08025
2.10094
2.08389
2.079
2.09018
2.10842
2.09317
2.11527
2.12303
2.10228
2.11105
2.10228
2.10157
2.09545
2.09476
2.08973
2.08824
2.07357
2.09482
2.04929
2.04242
2.04193
2.0498
2.02694
2.04565
2.05868
2.05159
2.02252
2.0139
2.0086
2.02483
2.01257
2.02231
2.0088
2.00727
2.01542
2.01414
2.02832
2.01084
2.00683
1.99618
1.99299
2.00013
2.02427
2.02511
2.02241
2.04042
2.03785
2.04039
2.04507
2.03028
2.03499
2.04626
2.03404
2.05334
2.04275
2.01872
2.02994
2.03238
2.01559
2.00718
2.01577
2.03734
2.03492
2.0249
2.02359
2.025
2.0271
2.02333
2.05899
2.05736
2.04322
2.03681
2.05734
2.04924
2.05352
2.07629
2.06972
2.06999
2.04383
2.07706
2.06785
2.05868
2.06783
2.05249
2.05854
2.04839
2.03469
2.01512
2.01119
2.01922
2.01608
2.01554
2.03107
2.04693
2.03635
2.03096
2.03465
2.01952
2.00808
2.00853
1.99387
1.99781
1.99197
1.96768
1.97601
1.97009
1.98336
1.97863
1.9728
1.9541
1.94027
1.94477
1.94742
1.95107
1.96173
1.96931
1.95651
1.94598
1.95206
1.94928
1.96654
1.96918
1.96736
1.97185
1.95607
1.96694
1.96613
1.95748
1.95215
1.96763
1.96699
1.97881
1.99329
1.99772
2.00688
2.01739
2.02184
2.03503
2.04191
2.01466
2.02434
1.99709
1.99825
1.97255
1.98135
1.98109
1.9855
1.98151
1.99141
2.00061
2.01884
2.02697
2.01366
2.00391
1.99161
2.00807
2.01111
2.00136
2.00493
2.00479
2.01912
2.01308
2.01266
2.01636
1.99745
2.00077
1.98946
2.00011
2.01054
2.00503
2.00344
1.98983
1.9857
1.99097
2.00329
2.01032
2.00384
1.99403
2.00422
1.99189
1.98364
1.97799
1.99518
2.00023
1.99656
1.99369
1.98943
1.97349
1.96864
1.96969
1.9533
1.95465
1.95
1.94314
1.94823
1.94208
1.93893
1.95017
1.96275
1.94616
1.94731
1.95529
1.96752
1.96933
1.97292
1.97301
1.96816
1.97722
1.97175
1.98977
1.97804
1.97621
1.98119
2.00176
2.01989
2.03295
2.0292
2.02425
2.03125
2.05755
2.04999
2.04807
2.06224
2.04129
2.01929
2.03074
2.04437
2.03522
2.03502
2.05145
2.02648
2.03492
2.0254
2.01591
2.01926
2.04378
2.04721
2.06329
2.07298
2.07264
2.08973
2.06857
2.07256
2.07137
2.05967
2.08799
2.0953
2.10219
2.09628
2.09072
2.08987
2.11951
2.09303
2.10729
2.09603
2.0937
2.09347
2.09119
2.07821
2.09503
2.10493
2.10667
2.11652
2.1191
2.10575
2.09736
2.0961
2.08979
2.10228
2.09356
2.09631
2.08348
2.08299
2.10267
2.09778
2.11745
2.11298
2.11928
2.09836
2.0842
2.0898
2.07895
2.06593
2.09738
2.0921
2.1028
2.09621
2.09306
2.07764
2.11394
2.09721
2.11519
2.10011
2.08429
2.08904
2.10352
2.10482
2.12576
2.11431
2.13647
2.10525
2.10482
2.10185
2.12244
2.12404
2.1259
2.14082
2.1407
2.13971
2.16258
2.16129
2.16561
2.14774
2.14958
2.15637
2.15006
2.16573
2.17803
2.17307
2.18903
2.19877
2.20116
2.19802
2.19125
2.2002
2.1862
2.18693
2.1872
2.19087
2.17398
2.20293
2.21916
2.20164
2.20876
2.21859
2.20862
2.20808
2.21256
2.20636
2.20628
2.19641
2.20093
2.20732
2.19481
2.20567
2.21432
2.20677
2.1979
2.21972
2.20652
2.19839
2.18727
2.1877
2.1783
2.15417
2.16138
2.16437
2.17302
2.17487
2.15461
2.14261
2.14372
2.14567
2.14392
2.12948
2.11143
2.13915
2.16914
2.14297
2.13518
2.15431
2.14634
2.14989
2.14868
2.16634
2.14966
2.13296
2.13558
2.13832
2.13766
2.15113
2.15414
2.1392
2.15046
2.15977
2.1559
2.15313
2.18987
2.17879
2.16292
2.15325
2.13957
2.15066
2.1813
2.19121
2.17428
2.20585
2.2181
2.18351
2.19982
2.20706
2.20287
2.20515
2.19423
2.19781
2.19232
2.20191
2.19704
2.2128
2.18888
2.21259
2.21795
2.20813
2.20121
2.22732
2.21546
2.20086
2.21294
2.22826
2.23447
2.22295
2.20467
2.18979
2.18353
2.19989
2.17979
2.17755
2.1847
2.19235
2.17034
2.17562
2.16004
2.16999
2.16455
2.1534
2.18395
2.18599
2.17269
2.20921
2.19889
2.18392
2.17379
2.16351
2.15041
2.14913
2.12732
2.17092
2.14217
2.14439
2.17419
2.17267
2.14521
2.14077
2.1534
2.18976
2.19853
2.21207
2.22817
2.22508
2.23291
2.21195
2.21116
2.18853
2.18038
2.19995
2.18846
2.20124
2.20684
2.22093
2.24215
2.23544
2.24374
2.2181
2.21681
2.22003
2.23025
2.23024
2.21505
2.21124
2.20058
2.21437
2.1976
2.1884
2.20144
2.21122
2.21344
2.20877
2.20901
2.20562
2.21347
2.19947
2.19828
2.20935
2.20643
2.19227
2.16915
2.1671
2.15592
2.15508
2.16323
2.17324
2.17472
2.15651
2.1369
2.16757
2.1831
2.20321
2.18742
2.20336
2.24013
2.22006
2.21548
2.20607
2.19808
2.20343
2.20539
2.22418
2.22789
2.23722
2.21987
2.24116
2.24049
2.22152
2.21892
2.22315
2.22366
2.21293
2.21662
2.23473
2.22252
2.218
2.23452
2.23545
2.25076
2.23043
2.24237
2.22873
2.20966
2.19446
2.22311
2.2174
2.21854
2.22399
2.22244
2.22508
2.23446
2.23207
2.23797
2.25075
2.24815
2.22709
2.23108
2.21781
2.21777
2.21022
2.21959
2.22231
2.22689
2.25159
2.22328
2.21988
2.22999
2.24021
2.2341
2.23176
2.22945
2.23546
2.25352
2.22629
2.22775
2.22448
2.23074
2.22522
2.22322
2.22865
2.21177
2.21688
2.22288
2.22911
2.21935
2.23359
2.23289
2.25028
2.2274
2.21186
2.20774
2.20479
2.19019
2.19418
2.22458
2.20697
2.2296
2.22415
2.20924
2.20696
2.19872
2.22045
2.2166
2.25171
2.22085
2.22819
2.23635
2.24427
2.24255
2.2385
2.23229
2.2179
2.21035
2.19553
2.19864
2.19414
2.20621
2.22355
2.2377
2.20629
2.19547
2.20939
2.20925
2.22528
2.23535
2.23878
2.22023
2.20531
2.2424
2.2294
2.20487
2.22194
2.23538
2.24051
2.25711
2.2566
2.27677
2.29154
2.30793
2.28729
2.278
2.26476
2.25939
2.24719
2.2465
2.24238
2.21624
2.2094
2.21956
2.20952
2.20348
2.19107
2.1784
2.16747
2.18516
2.17997
2.16211
2.15609
2.14427
2.14391
2.1562
2.15038
2.1593
2.1453
2.13043
2.13587
2.15088
2.1338
2.1376
2.17356
2.16828
2.17176
2.17685
2.18199
2.19308
2.17173
2.20012
2.20007
2.19966
2.20866
2.21066
2.21203
2.21153
2.20123
2.19892
2.18942
2.19562
2.20125
2.17895
2.17614
2.18563
2.18553
2.19056
2.20243
2.19497
2.22005
2.21156
2.2178
2.20554
2.22046
2.20794
2.20956
2.1907
2.18568
2.19457
2.17609
2.1524
2.16841
2.15394
2.15336
2.14884
2.13508
2.14721
2.14428
2.13854
2.14615
2.13812
2.1442
2.13438
2.1557
2.1569
2.13497
2.14215
2.13924
2.12485
2.11498
2.10641
2.12158
2.12231
2.13571
2.15319
2.13467
2.12587
2.15532
2.15742
2.15881
2.14937
2.15334
2.15844
2.15164
2.15453
2.16021
2.17999
2.17677
2.17935
2.17808
2.1673
2.15985
2.18835
2.16186
2.17536
2.1765
2.15102
2.15711
2.1515
2.14638
2.13575
2.14184
2.15431
2.14046
2.15637
2.16064
2.17789
2.16207
2.14625
2.14534
2.14116
2.14319
2.1384
2.13565
2.14642
2.14477
2.13383
2.15331
2.15842
2.14086
2.13004
2.14183
2.13849
2.09715
2.09201
2.09518
2.08261
2.11118
2.1069
2.11597
2.1109
2.12367
2.09954
2.09887
2.09516
2.10386
2.09603
2.08847
2.10326
2.10499
2.08738
2.09366
2.11105
2.09231
2.10462
2.0861
2.10359
2.09095
2.09398
2.10094
2.10545
2.10615
2.08701
2.08846
2.09304
2.10535
2.12047
2.11364
2.11311
2.11052
2.10895
2.10466
2.11396
2.13414
2.11439
2.08876
2.09921
2.07779
2.07845
2.0861
2.06493
2.09011
2.09418
2.10454
2.09766
2.0957
2.11107
2.1332
2.11325
2.11422
2.10417
2.11555
2.11675
2.11115
2.12566
2.12052
2.12766
2.11062
2.1182
2.12295
2.13517
2.12407
2.14254
2.12064
2.13757
2.12111
2.13326
2.11549
2.13074
2.09724
2.10458
2.11083
2.14825
2.15518
2.16526
2.14939
2.14233
2.12283
2.14435
2.09198
2.1103
2.11193
2.13355
2.10816
2.10351
2.11991
2.10198
2.09248
2.10575
2.09875
2.07714
2.08005
2.05863
2.04888
2.05687
2.05712
2.06699
2.08007
2.06662
2.06113
2.07451
2.09042
2.08852
2.07616
2.08375
2.08428
2.06307
2.07467
2.07224
2.05164
2.05824
2.05599
2.05996
2.06976
2.04545
2.05341
2.05062
2.04401
2.05678
2.0782
2.07342
2.05245
2.05119
2.05476
2.07082
2.06802
2.06703
2.07524
2.08901
2.09394
2.10969
2.09744
2.0934
2.10772
2.11428
2.12394
2.10566
2.09959
2.09967
2.10699
2.09881
2.09552
2.10799
2.11582
2.12655
2.11251
2.12238
2.1464
2.14607
2.11938
2.14625
2.13679
2.14161
2.1448
2.12145
2.09977
2.11665
2.10031
2.07981
2.10301
2.09082
2.09668
2.09135
2.07668
2.07211
2.08144
2.04939
2.05429
2.05861
2.05015
2.06556
2.05447
2.03147
2.05079
2.04082
2.02985
2.02151
2.02438
2.01812
2.03829
2.0321
2.03085
2.03985
2.0277
2.02258
2.02351
2.01618
2.01843
2.03318
2.03599
2.03509
2.04856
2.04675
2.03652
2.02668
2.03417
2.03017
2.02507
2.04493
2.03738
2.03462
2.03106
2.04506
2.04172
2.05576
2.06321
2.04891
2.05466
2.04413
2.05901
2.07039
2.06159
2.04057
2.0605
2.08771
2.10841
2.11144
2.08866
2.08202
2.10187
2.08882
2.11096
2.0855
2.06522
2.06609
2.05581
2.05433
2.0734
2.05821
2.07096
2.0666
2.07437
2.04877
2.0519
2.06816
2.07705
2.07309
2.06995
2.06539
2.08733
2.09564
2.08048
2.07481
2.0709
2.0754
2.05814
2.08479
2.07434
2.08199
2.08594
2.07567
2.07774
2.07632
2.07105
2.06841
2.06173
2.0553
2.06009
2.05782
2.05022
2.0349
2.05002
2.03967
2.0471
2.04527
2.06353
2.0772
2.06949
2.07389
2.05558
2.05406
2.04101
2.05104
2.04692
2.06888
2.06603
2.06834
2.08513
2.11133
2.11335
2.09953
2.11463
2.12878
2.13712
2.13569
2.13017
2.14346
2.14275
2.13018
2.13542
2.14266
2.14557
2.15064
2.14066
2.12956
2.13194
2.12857
2.12216
2.12056
2.10871
2.12882
2.12946
2.12643
2.11761
2.1298
2.13457
2.12526
2.10766
2.11997
2.13452
2.13321
2.13545
2.16074
2.1598
2.14332
2.14111
2.15762
2.15437
2.16163
2.18434
2.16402
2.16608
2.16224
2.14575
2.15486
2.15574
2.13225
2.14619
2.14871
2.15225
2.15178
2.13035
2.12339
2.13385
2.1506
2.14918
2.13661
2.12229
2.15493
2.14761
2.13841
2.15705
2.15064
2.1518
2.12932
2.13066
2.11388
2.11491
2.12897
2.12757
2.11502
2.11315
2.09958
2.09159
2.08702
2.10252
2.1153
2.10717
2.11753
2.11475
2.10836
2.11422
2.10683
2.1102
2.09535
2.10983
2.12234
2.12656
2.13179
2.12254
2.12255
2.12128
2.12491
2.14677
2.13845
2.14444
2.14208
2.12441
2.13589
2.12713
2.1235
2.10908
2.11269
2.12469
2.11344
2.11369
2.12237
2.11338
2.13028
2.10696
2.12015
2.14046
2.15165
2.1377
2.11824
2.11853
2.101
2.09058
2.08946
2.08599
2.11204
2.09803
2.09704
2.08035
2.08209
2.0801
2.07271
2.05765
2.07319
2.06099
2.05983
2.03751
2.03718
2.03515
2.0214
2.03639
2.01307
2.01838
2.02839
2.02889
2.03281
2.03331
2.02455
2.01572
2.00079
2.00625
1.98537
2.00461
2.00758
2.02289
2.04002
2.03057
2.03646
2.05412
2.05339
2.02881
2.04575
2.07184
2.07402
2.06344
2.05626
2.0304
2.04041
2.00318
2.01502
2.01564
2.00107
1.99745
2.00092
2.00275
1.98364
1.98361
2.00848
2.0048
1.99097
1.99431
1.99977
1.98554
1.98797
2.00646
1.99352
1.99313
1.99267
1.99071
2.00015
1.99243
1.96618
1.96931
1.98332
1.96943
1.96365
1.96735
1.96016
1.95107
1.9629
1.94491
1.95424
1.93845
1.93836
1.95504
1.94392
1.93809
1.97347
1.96609
1.9598
1.95705
1.96645
1.96946
1.97978
1.97416
1.96603
1.97101
1.96931
1.99762
2.00797
2.00774
2.00642
2.0074
2.01065
2.01235
2.00663
2.01642
2.02638
2.02345
2.02336
2.01629
2.01394
2.01907
2.00112
1.99776
2.00785
2.01302
2.00808
2.00495
2.02909
2.02938
2.02347
2.03062
2.01266
2.02845
2.031
2.04265
2.04601
2.04196
2.03692
2.04875
2.05507
2.0632
2.03516
2.04705
2.04595
2.04207
2.03617
2.02184
2.03409
2.0233
2.04763
2.03329
2.02197
2.02052
2.0178
2.00343
2.01756
2.02414
2.03333
2.01317
2.00299
2.01723
2.01178
1.98903
2.0045
2.02454
2.04515
2.05314
2.072
2.04462
2.03034
2.03018
2.03025
2.01685
2.01164
2.01542
2.02172
2.00734
2.00938
2.0148
2.00522
2.02029
2.01623
2.00009
2.01153
2.01201
2.01037
2.00263
2.01239
1.98435
2.00511
1.99436
2.00451
1.98565
1.98919
1.98076
1.99112
1.98424
1.99067
1.99897
1.99557
1.97884
1.99152
1.99457
1.9797
1.99045
1.97672
1.96557
1.95944
1.96184
1.96213
1.97342
1.96639
1.98126
1.99149
1.97554
1.95678
1.95824
1.97647
1.98505
1.97422
1.96621
1.96317
1.96053
1.97917
1.97854
2.00123
1.99816
2.01644
2.00825
2.00414
2.00766
1.98567
1.9985
1.98446
1.98543
1.98596
1.98753
1.98941
1.99474
2.00981
1.99461
2.017
2.01371
1.99529
2.00038
2.00475
2.02222
2.01418
2.01407
2.00681
2.00318
1.99875
1.99344
2.01181
1.98014
1.98139
1.9635
1.9921
1.98133
1.97828
1.99309
1.96867
1.96644
1.97295
1.9767
1.97986
1.97878
1.97075
1.94265
1.95781
1.95937
1.96433
1.97323
1.98193
1.98001
1.97871
1.97633
1.96481
1.9635
1.98147
1.97667
1.96198
1.96132
1.95852
1.97278
1.97184
1.97182
1.96509
1.95757
1.96083
1.94771
1.94742
1.951
1.95862
1.92472
1.93391
1.91768
1.90237
1.90056
1.9134
1.90206
1.90599
1.88993
1.90629
1.88773
1.88468
1.89724
1.89168
1.8993
1.89403
1.89662
1.88536
1.8979
1.90358
1.89944
1.88806
1.89493
1.89933
1.90691
1.88929
1.89902
1.88121
1.87811
1.89201
1.88295
1.90547
1.89875
1.90689
1.91386
1.91077
1.90288
1.89423
1.87712
1.89023
1.90411
1.91401
1.92016
1.93035
1.92228
1.92517
1.92453
1.9221
1.91451
1.92024
1.93297
1.93442
1.93586
1.94323
1.93296
1.91459
1.9358
1.93719
1.93392
1.93141
1.92777
1.92483
1.92583
1.93056
1.94376
1.945
1.93937
1.93608
1.92252
1.94058
1.94729
1.91718
1.90728
1.91024
1.92075
1.92734
1.92146
1.90958
1.92042
1.90282
1.92421
1.92437
1.92807
1.90449
1.90569
1.90615
1.8971
1.90345
1.89428
1.88657
1.90668
1.90081
1.92282
1.91481
1.9185
1.91526
1.92176
1.91495
1.91444
1.90601
1.9062
1.90683
1.90574
1.91357
1.90845
1.92539
1.92013
1.93003
1.93186
1.94929
1.94614
1.93124
1.93928
1.9433
1.93702
1.92818
1.91939
1.93515
1.92078
1.91298
1.92242
1.9209
1.91787
1.91555
1.90876
1.90328
1.92018
1.91415
1.92923
1.92408
1.92825
1.94114
1.92221
1.92772
1.93102
1.92029
1.90345
1.91004
1.92574
1.92087
1.93244
1.91335
1.9331
1.93352
1.92112
1.93445
1.94997
1.9401
1.94425
1.95896
1.95757
1.95327
1.9399
1.94588
1.93467
1.94616
1.92845
1.93758
1.91707
1.91933
1.91518
1.90597
1.90104
1.89855
1.91435
1.92621
1.92402
1.91903
1.91576
1.92238
1.92624
1.92982
1.93105
1.92895
1.94013
1.93983
1.96813
1.94988
1.95517
1.93009
1.93426
1.95384
1.94996
1.94141
1.94434
1.95341
1.95366
1.94887
1.94682
1.92593
1.92396
1.92973
1.91759
1.94487
1.94824
1.95315
1.94933
1.96677
1.96893
1.96424
1.96321
1.9727
1.98124
1.96736
1.97999
1.96254
1.96486
1.95008
1.95496
1.96135
1.95576
1.94648
1.96001
1.96991
1.94683
1.94306
1.96424
1.9762
1.95718
1.94209
1.95919
1.97247
1.96506
1.96857
1.9511
1.94902
1.95429
1.95384
1.9578
1.94546
1.94862
1.95779
1.94353
1.95134
1.96342
1.95176
1.93842
1.93061
1.93364
1.95022
1.94436
1.93768
1.93093
1.93851
1.94997
1.94967
1.95255
1.95782
1.9741
1.96644
1.97924
1.97838
1.97414
1.95522
1.95807
1.96337
1.94018
1.96828
1.9596
1.95126
1.94802
1.94932
1.94194
1.94418
1.94275
1.9588
1.94655
1.95932
1.97279
1.98706
1.97742
1.98446
1.97562
1.95869
1.94347
1.92207
1.94709
1.95489
1.94587
1.93964
1.93633
1.93587
1.92508
1.92766
1.9312
1.9165
1.90833
1.92388
1.92373
1.9314
1.93157
1.9473
1.94539
1.95594
1.9401
1.94475
1.94627
1.94642
1.93437
1.93604
1.95338
1.94589
1.93819
1.95097
1.96512
1.96634
1.95143
1.94588
1.96513
1.9559
1.95083
1.95434
1.95698
1.96973
1.97805
1.96791
1.97031
1.97315
1.97386
1.95766
1.9495
1.95246
1.96216
1.9543
1.96019
1.95908
1.93845
1.94724
1.94337
1.96315
1.95582
1.94524
1.96709
1.94569
1.96532
1.95794
1.97415
1.97376
1.9872
1.97902
1.98968
1.98767
1.98626
1.98787
1.98219
2.0008
1.99472
1.99801
2.01638
2.00064
2.01554
2.01574
2.03243
2.02355
2.01551
2.00249
1.97646
1.99251
1.98191
1.99763
1.97849
1.9867
1.98476
2.00343
1.99729
1.98418
1.99228
1.9775
1.98157
1.97833
1.97942
1.98165
1.98714
2.01722
2.00881
2.01485
2.03247
2.03205
2.03883
2.01153
2.01511
1.9887
1.98739
2.01767
2.00305
1.99902
1.99862
2.0012
2.00545
2.00783
2.02186
2.03322
2.01971
2.01794
2.00455
2.00052
1.98961
1.98757
2.00362
1.99703
2.00199
2.00099
1.99093
1.99629
1.98399
1.99629
2.01432
1.99705
2.0149
2.02526
2.02158
2.00675
1.9849
1.9815
1.9581
1.97461
1.978
1.99946
1.98932
1.9769
1.99079
2.00637
2.01509
2.0202
2.00624
2.01913
2.01491
2.02344
2.03034
2.023
2.03991
2.03213
2.01226
2.01212
2.01214
1.99943
1.98602
1.99433
1.99292
1.98745
1.98786
1.96642
1.96621
1.99356
1.98611
2.01376
1.99762
2.00164
2.00675
2.00938
2.0045
1.97445
1.99154
1.99482
1.97494
1.97702
1.97688
1.97438
2.0032
1.98948
2.00392
2.01252
1.98709
1.9812
1.9892
1.98176
1.99757
2.00491
1.98054
1.99487
2.00905
2.00099
1.99241
2.00762
2.01272
2.03267
2.02777
2.02749
2.03333
2.04356
2.03161
2.01883
2.03259
2.03952
2.03574
2.01985
2.03587
2.0337
2.03866
2.02891
2.04113
2.04954
2.04207
2.0583
2.03988
2.042
2.04086
2.01747
2.02952
2.03173
2.02889
2.02504
2.03482
2.03
2.03707
2.04623
2.04532
2.04102
2.06336
2.05865
2.05795
2.05301
2.08021
2.06713
2.07385
2.07124
2.0674
2.0634
2.06119
2.06523
2.06351
2.0574
2.04899
2.04244
2.04779
2.04675
2.0471
2.02565
2.03973
2.0316
2.03917
2.03879
2.04517
2.04202
2.04822
2.06488
2.04215
2.04736
2.06287
2.03376
2.03678
2.03532
2.01898
2.03052
2.02206
2.01019
2.00129
1.9903
2.00347
1.9949
1.99642
2.00051
2.00371
1.99704
2.00498
1.98503
1.99243
1.97736
1.97798
1.99067
1.98988
1.97893
1.9755
1.96821
1.98071
1.9922
1.99811
2.00318
1.9922
1.97022
2.00314
1.99087
1.96882
1.98176
1.98273
1.99117
1.98597
2.01663
2.01799
2.01489
1.99465
1.99717
2.01097
2.00851
2.01532
2.00295
1.9995
1.99723
1.99347
1.99813
2.00354
2.01769
1.99257
1.98618
1.99215
1.99231
2.00571
1.98748
2.02088
2.0086
2.00726
2.03062
2.02196
2.03869
2.03622
2.02939
2.04229
2.0287
2.01471
2.01239
2.00813
2.01895
2.03656
2.02205
2.00603
1.99789
1.9996
2.00164
2.00143
1.99311
2.00193
2.00902
2.00051
2.00355
2.00683
2.02197
2.01186
2.00787
2.01225
2.00313
2.00626
1.9952
2.00295
1.99891
1.99906
2.01461
2.00721
2.01037
2.01844
2.02444
2.01318
2.01833
2.0111
2.00864
2.02147
2.01746
2.0378
2.01439
2.02015
2.01814
2.01583
2.01938
2.01494
2.01007
1.99963
1.99615
1.98658
1.99262
2.00769
2.01284
2.02834
2.0202
2.00405
2.0129
2.03337
2.03767
2.04014
2.03779
2.03482
2.01953
2.01584
2.01453
2.01167
1.99699
1.99879
2.02155
2.02632
2.02274
2.01959
2.02556
2.02455
2.03929
2.03309
2.04363
2.02731
2.03986
2.03195
2.01285
2.00916
1.99458
1.98974
1.97498
1.96888
1.97096
1.9748
1.99697
1.96402
1.96202
1.9785
1.9751
1.9718
1.96954
1.99912
2.00635
2.01495
2.01222
2.0211
2.02179
2.01954
2.01223
2.03061
2.02444
2.03805
2.02194
2.02324
2.01535
2.03714
2.05771
2.06811
2.07849
2.07126
2.06233
2.06529
2.05255
2.06796
2.06588
2.0503
2.04569
2.04395
2.0487
2.05074
2.05084
2.06876
2.07054
2.06911
2.06668
2.05913
2.06892
2.07461
2.08598
2.08211
2.07441
2.07189
2.06498
2.06457
2.06998
2.07425
2.07199
2.05917
2.05693
2.05419
2.05219
2.02547
2.04067
2.01753
2.01567
2.03762
2.03721
2.02552
2.03265
2.04298
2.0541
2.06796
2.06613
2.05663
2.06813
2.08158
2.08909
2.07839
2.0942
2.09244
2.10334
2.0797
2.06962
2.04657
2.06815
2.05335
2.0607
2.04908
2.06005
2.06422
2.06985
2.08914
2.07668
2.07687
2.0545
2.06875
2.07225
2.08538
2.09302
2.07792
2.06947
2.06782
2.05217
2.07665
2.10462
2.0966
2.09826
2.10266
2.0884
2.1105
2.12037
2.12626
2.1157
2.13179
2.13193
2.10882
2.12069
2.12961
2.14398
2.13223
2.11904
2.1469
2.12881
2.10196
2.11772
2.10219
2.09682
2.08607
2.10027
2.09566
2.09659
2.09232
2.07277
2.08978
2.09253
2.09207
2.09664
2.10363
2.09408
2.08747
2.09069
2.08459
2.09873
2.1081
2.10809
2.10008
2.07983
2.08254
2.05906
2.06172
2.05621
2.0625
2.04787
2.06271
2.06994
2.05921
2.06637
2.06955
2.07737
2.07932
2.08889
2.07395
2.09344
2.10476
2.10533
2.08039
2.07731
2.0935
2.09688
2.09544
2.12862
2.12291
2.11671
2.13261
2.14752
2.1211
2.1327
2.12518
2.12757
2.12153
2.11182
2.10118
2.10785
2.10294
2.0941
2.10303
2.11813
2.12024
2.13331
2.14294
2.14372
2.16056
2.1343
2.13464
2.15348
2.16521
2.15709
2.15353
2.14918
2.1482
2.15153
2.1492
2.14287
2.1557
2.16772
2.16164
2.157
2.14634
2.15515
2.13746
2.15036
2.14255
2.15107
2.14154
2.14097
2.14114
2.14973
2.15585
2.15248
2.15628
2.15083
2.15961
2.16819
2.15241
2.17021
2.15137
2.15084
2.15706
2.17787
2.18317
2.16815
2.17918
2.16341
2.17547
2.16311
2.16306
2.15971
2.1635
2.16381
2.16717
2.15834
2.13836
2.13575
2.16432
2.15641
2.16202
2.18881
2.16827
2.15686
2.15803
2.17941
2.17879
2.16968
2.1782
2.18332
2.18027
2.1798
2.16483
2.17592
2.17262
2.15809
2.16494
2.1387
2.15058
2.15527
2.15847
2.15332
2.15621
2.15601
2.12308
2.11178
2.11163
2.12101
2.11253
2.13464
2.12109
2.12356
2.10614
2.1343
2.14307
2.15521
2.12208
2.12793
2.1264
2.1007
2.09856
2.10515
2.1078
2.11191
2.08618
2.0889
2.09673
2.08816
2.0836
2.09277
2.09702
2.11007
2.09822
2.09855
2.11458
2.09126
2.0927
2.09147
2.07945
2.07215
2.07473
2.07225
2.08898
2.0864
2.11914
2.1092
2.09891
2.10762
2.12078
2.11378
2.11477
2.11816
2.12559
2.12065
2.12591
2.08953
2.09717
2.08438
2.1006
2.08577
2.0772
2.06079
2.07087
2.06324
2.07693
2.08421
2.0978
2.09434
2.10898
2.10448
2.10818
2.10267
2.10914
2.1193
2.12236
2.12565
2.12445
2.12844
2.12497
2.09524
2.10289
2.10082
2.08982
2.11609
2.10203
2.09065
2.09468
2.10474
2.10078
2.08533
2.09553
2.08247
2.07071
2.08496
2.06206
2.05769
2.05569
2.05885
2.06673
2.05603
2.06675
2.05733
2.07549
2.07476
2.06681
2.05671
2.07468
2.06057
2.0761
2.07946
2.08285
2.12976
2.11702
2.1061
2.10383
2.11185
2.09793
2.1054
2.07964
2.09331
2.07384
2.06886
2.08393
2.10957
2.11746
2.1249
2.09597
2.09705
2.0896
2.08126
2.09644
2.10191
2.09208
2.09734
2.11683
2.10566
2.09257
2.09385
2.08777
2.09422
2.07704
2.08713
2.06953
2.10416
2.0756
2.04989
2.0613
2.06005
2.06175
2.06246
2.0587
2.06509
2.06866
2.08599
2.06037
2.0583
2.04732
2.04812
2.04684
2.0469
2.05527
2.05444
2.06228
2.07729
2.06392
2.08378
2.08518
2.0783
2.06894
2.0365
2.05198
2.05391
2.03831
2.03965
2.0269
2.03333
2.03881
2.06391
2.06841
2.07015
2.09314
2.07342
2.07428
2.07416
2.06649
2.04961
2.06462
2.06141
2.07066
2.06744
2.05813
2.06198
2.0537
2.06106
2.03494
2.0452
2.05611
2.03586
2.05156
2.04187
2.04628
2.073
2.06088
2.06069
2.07078
2.05654
2.06782
2.06101
2.07526
2.09238
2.10353
2.09238
2.10769
2.08129
2.07726
2.07551
2.0768
2.0791
2.09439
2.10858
2.09855
2.06665
2.06255
2.07718
2.07031
2.05752
2.05308
2.06424
2.04476
2.0449
2.06137
2.06382
2.06869
2.07436
2.07609
2.07154
2.0699
2.0647
2.05883
2.05375
2.04672
2.06674
2.08077
2.06923
2.08804
2.09588
2.10639
2.09764
2.0794
2.05311
2.0458
2.0514
2.03759
2.04831
2.0335
2.03584
2.03888
2.05421
2.03633
2.02551
2.02946
2.05465
2.07092
2.05545
2.05292
2.06064
2.05731
2.04861
2.04249
2.03014
2.03778
2.01426
2.03073
2.03848
2.02946
2.0351
2.04719
2.0381
2.04999
2.03653
2.0624
2.05857
2.0439
2.0493
2.03717
2.0418
2.03659
2.04231
2.03553
2.04579
2.04919
2.04933
2.06323
2.04341
2.05703
2.04672
2.05189
2.04235
2.05106
2.0454
2.04996
2.03471
2.02708
2.03569
2.0427
2.03855
2.04391
2.01974
2.03652
2.01651
2.0232
2.04114
2.04153
2.0399
2.0538
2.04272
2.04237
2.04818
2.03405
2.03473
2.05231
2.04161
2.0511
2.04104
2.02737
2.03778
2.03854
2.05862
2.04499
2.05437
2.05908
2.0622
2.07081
2.04222
2.05195
2.04121
2.03591
2.03586
2.03628
2.02594
2.02573
2.03067
2.0346
2.01803
2.01668
2.02015
2.01427
2.02811
2.03429
2.02937
2.04392
2.05008
2.04627
2.0525
2.08348
2.05687
2.0732
2.08053
2.09315
2.09245
2.06533
2.04988
2.04895
2.03626
2.05249
2.04575
2.04929
2.04978
2.06528
2.04315
2.04454
2.03245
2.03666
2.0457
2.05137
2.06193
2.058
2.06838
2.06047
2.06194
2.04107
2.03421
2.02414
2.0422
2.07142
2.04254
2.0439
2.06627
2.0443
2.05354
2.06849
2.05821
2.05634
2.06098
2.05665
2.06715
2.0678
2.05495
2.0579
2.06577
2.04617
2.06376
2.05417
2.05384
2.06394
2.0688
2.0679
2.06066
2.05996
2.04697
2.05304
2.05215
2.05967
2.07686
2.07669
2.07744
2.06826
2.07286
2.07075
2.07218
2.06243
2.05821
2.03835
2.04748
2.04668
2.04935
2.06675
2.04853
2.0679
2.05525
2.05451
2.06934
2.06418
2.03409
2.02103
2.02266
2.00946
2.00476
2.01532
2.03351
2.04182
2.03245
2.03909
2.05422
2.02756
2.03634
2.03186
2.04015
2.04231
2.04594
2.0593
2.04309
2.03031
2.02473
2.02393
2.03675
2.03884
2.04768
2.04219
2.05313
2.02681
2.04679
2.03878
2.03037
2.01776
1.99986
2.00255
2.00654
1.99801
1.99059
1.99779
1.97566
1.98615
1.97586
1.98285
1.99438
1.99589
1.99684
1.99948
1.99025
1.97598
1.96131
1.96956
1.96157
1.95369
1.92827
1.92626
1.9221
1.93665
1.96142
1.9502
1.96164
1.9614
1.96834
1.98113
1.98046
1.96488
1.99741
2.0168
2.01011
1.99648
2.02767
2.02124
2.03128
2.03493
2.03696
2.04064
2.04165
2.04637
2.03447
2.06194
2.05779
2.08398
2.07909
2.06945
2.06938
2.07292
2.08426
2.08079
2.08616
2.0758
2.06204
2.06619
2.05843
2.0696
2.04848
2.06174
2.07842
2.07695
2.05378
2.04201
2.06246
2.06369
2.06624
2.07272
2.0557
2.06746
2.08618
2.09793
2.10902
2.10708
2.12285
2.11127
2.10966
2.10621
2.1139
2.10003
2.10221
2.08932
2.11859
2.10904
2.10861
2.09712
2.10062
2.09645
2.10441
2.09938
2.10707
2.12225
2.11421
2.13016
2.1259
2.12333
2.10792
2.13182
2.12319
2.13151
2.11746
2.11388
2.09929
2.10337
2.10564
2.12491
2.11558
2.1257
2.13639
2.1113
2.10874
2.11274
2.09601
2.09767
2.09347
2.09519
2.09016
2.08565
2.08719
2.09236
2.10228
2.1247
2.13076
2.11982
2.12639
2.0996
2.10585
2.11374
2.08888
2.07422
2.0749
2.08102
2.05585
2.05321
2.04206
2.05675
2.04614
2.04008
2.06244
2.05871
2.04984
2.05524
2.05659
2.05974
2.05078
2.06343
2.06086
2.055
2.0534
2.06072
2.05184
2.06724
2.05372
2.04438
2.04726
2.05156
2.06379
2.08235
2.09356
2.09475
2.09967
2.11184
2.118
2.11317
2.10702
2.10141
2.08051
2.07106
2.06704
2.07402
2.06295
2.06907
2.07926
2.05815
2.06473
2.07252
2.08682
2.08806
2.09469
2.07823
2.09134
2.09594
2.11061
2.11629
2.12708
2.1078
2.12273
2.1226
2.10616
2.10598
2.14108
2.15614
2.12906
2.15016
2.13921
2.12211
2.13287
2.14272
2.14133
2.1465
2.1432
2.14282
2.14921
2.14226
2.12806
2.13506
2.12475
2.12593
2.1169
2.10477
2.11423
2.1066
2.10956
2.09678
2.07972
2.05789
2.07959
2.0672
2.07173
2.07874
2.083
2.08842
2.10623
2.12674
2.11484
2.12776
2.1319
2.13198
2.14376
2.13085
2.13838
2.12845
2.12355
2.11796
2.12104
2.11081
2.13487
2.13357
2.14696
2.13446
2.1268
2.13409
2.13503
2.14756
2.15576
2.13804
2.12592
2.11601
2.1235
2.10873
2.11801
2.11866
2.12819
2.11784
2.09993
2.0875
2.10103
2.07482
2.07526
2.06848
2.0742
2.07579
2.07566
2.0596
2.06626
2.0803
2.08485
2.08963
2.07518
2.07147
2.08829
2.07113
2.07146
2.07964
2.08733
2.07917
2.08565
2.08955
2.06818
2.07919
2.07424
2.06455
2.0617
2.07664
2.07296
2.06965
2.06923
2.05995
2.06526
2.07768
2.0843
2.09903
2.11379
2.12076
2.11603
2.11477
2.12272
2.10946
2.12273
2.10734
2.09892
2.11069
2.11693
2.08397
2.10271
2.11378
2.10581
2.11819
2.1052
2.10238
2.12258
2.12515
2.12467
2.15092
2.15022
2.14883
2.14558
2.16937
2.19488
2.19433
2.16846
2.17773
2.16336
2.16508
2.17958
2.17061
2.16495
2.18663
2.20001
2.1891
2.2082
2.19298
2.16581
2.18814
2.19709
2.21037
2.21483
2.19476
2.18183
2.20719
2.19793
2.19977
2.16179
2.15326
2.16331
2.15073
2.13881
2.14446
2.16281
2.17014
2.16733
2.17145
2.17546
2.16911
2.17028
2.19966
2.20267
2.18902
2.20351
2.20003
2.19299
2.16853
2.15017
2.1482
2.15049
2.14722
2.12804
2.13791
2.13328
2.1315
2.12118
2.13359
2.12889
2.1569
2.18506
2.20532
2.20298
2.20085
2.18972
2.1962
2.18853
2.2101
2.18503
2.18982
2.18554
2.17095
2.16819
2.16426
2.13182
2.13813
2.11458
2.12861
2.1408
2.15735
2.14598
2.1542
2.1537
2.12942
2.12615
2.13096
2.15302
2.14866
2.16707
2.16467
2.15442
2.1734
2.16812
2.17548
2.18614
2.18345
2.16824
2.17864
2.17144
2.17517
2.19379
2.2014
2.18505
2.18785
2.16853
2.16002
2.15882
2.16776
2.14198
2.13487
2.11634
2.13702
2.11932
2.15586
2.14328
2.1499
2.16668
2.1561
2.13244
2.15265
2.14939
2.13744
2.16227
2.14426
2.15445
2.16621
2.16524
2.17405
2.17783
2.17049
2.14927
2.15034
2.15632
2.1734
2.1734
2.17637
2.17107
2.197
2.17318
2.18249
2.17472
2.16067
2.16951
2.17138
2.16908
2.17176
2.17741
2.17083
2.17064
2.15214
2.16265
2.15742
2.15478
2.15532
2.1688
2.15851
2.17669
2.18748
2.19611
2.20664
2.19875
2.19321
2.17802
2.17244
2.17233
2.1938
2.16883
2.17414
2.16043
2.16196
2.16335
2.15358
2.16519
2.17286
2.17006
2.17104
2.18275
2.19341
2.18192
2.19115
2.18226
2.18498
2.20595
2.2102
2.19606
2.2009
2.20303
2.19491
2.19063
2.19766
2.20296
2.19117
2.21475
2.19969
2.19843
2.21544
2.21656
2.21493
2.19834
2.20328
2.20532
2.22291
2.22232
2.22295
2.23041
2.23748
2.24303
2.23127
2.22099
2.22169
2.23793
2.24504
2.24946
2.24796
2.24679
2.25882
2.27462
2.26373
2.27643
2.25639
2.2747
2.25645
2.25769
2.26689
2.25955
2.28794
2.27753
2.28256
2.29096
2.29334
2.27901
2.27805
2.28966
2.3051
2.30571
2.29669
2.28353
2.30448
2.29752
2.29809
2.28746
2.29664
2.29372
2.30961
2.29379
2.3202
2.33005
2.3201
2.3112
2.34187
2.3227
2.33379
2.33064
2.34861
2.34054
2.33916
2.34541
2.32477
2.32302
2.34458
2.33782
2.33621
2.33955
2.34154
2.35075
2.33104
2.3346
2.34572
2.33649
2.34818
2.32381
2.31133
2.31056
2.33936
2.33696
2.32433
2.3061
2.31103
2.32029
2.2965
2.31228
2.30671
2.31432
2.30996
2.32084
2.28653
2.28578
2.30344
2.29703
2.26675
2.2682
2.28336
2.28082
2.2834
2.27521
2.28029
2.29609
2.29841
2.28787
2.2973
2.30276
2.2877
2.2924
2.2933
2.29119
2.30045
2.32116
2.31419
2.34294
2.3355
2.34293
2.34027
2.35801
2.34767
2.34969
2.37227
2.36273
2.36545
2.34627
2.3399
2.33459
2.33407
2.33889
2.34618
2.34348
2.34179
2.35575
2.35303
2.34977
2.346
2.35953
2.34477
2.36211
2.32427
2.34781
2.3407
2.36347
2.35383
2.35204
2.34175
2.34348
2.33669
2.33756
2.32169
2.32487
2.32859
2.3439
2.35437
2.34278
2.35695
2.36606
2.36412
2.34756
2.38643
2.38236
2.39527
2.38628
2.36217
2.36844
2.36489
2.39462
2.40022
2.40941
2.38724
2.42211
2.40912
2.42358
2.42592
2.42597
2.42028
2.43861
2.41632
2.44236
2.42818
2.43478
2.44355
2.48631
2.46709
2.45846
2.45746
2.44092
2.44602
2.45629
2.44897
2.45645
2.44503
2.42745
2.4466
2.4637
2.45934
2.45163
2.46068
2.48378
2.49552
2.47249
2.48056
2.49782
2.50202
2.48669
2.45116
2.45602
2.45866
2.46266
2.46043
2.43715
2.43074
2.44148
2.43346
2.4548
2.46016
2.42613
2.44619
2.44763
2.45786
2.46015
2.44465
2.43684
2.40681
2.39265
2.39514
2.38584
2.40508
2.38456
2.3516
2.38304
2.37982
2.36719
2.37626
2.38259
2.35615
2.35539
2.365
2.3637
2.35929
2.35529
2.36044
2.38069
2.3638
2.37415
2.36597
2.35134
2.3491
2.33921
2.35105
2.34651
2.32699
2.32455
2.31986
2.33495
2.32199
2.32068
2.32199
2.30339
2.31555
2.33939
2.31408
2.30312
2.31876
2.33357
2.32367
2.32959
2.30517
2.31052
2.29636
2.26494
2.27275
2.27156
2.26839
2.2681
2.25716
2.24464
2.27438
2.27261
2.2716
2.28697
2.29126
2.29579
2.29889
2.30446
2.30579
2.32244
2.31844
2.3016
2.31695
2.32932
2.32851
2.34783
2.33412
2.32902
2.32337
2.32652
2.31032
2.3292
2.33089
2.33665
2.32525
2.30609
2.30166
2.3108
2.31373
2.30499
2.30947
2.311
2.30197
2.29214
2.29331
2.30595
2.32376
2.327
2.33041
2.32572
2.34667
2.33667
2.34215
2.33668
2.34001
2.34118
2.32821
2.30456
2.31189
2.30233
2.32703
2.3185
2.31835
2.31443
2.31844
2.32412
2.31786
2.30809
2.29505
2.27187
2.29744
2.29821
2.29568
2.30072
2.31159
2.30519
2.31903
2.32664
2.3292
2.3401
2.35748
2.35953
2.34884
2.34647
2.35493
2.35114
2.37198
2.37165
2.36374
2.3377
2.34891
2.35167
2.3644
2.37543
2.36246
2.37814
2.35606
2.37679
2.35546
2.36737
2.37
2.37055
2.36782
2.35723
2.34759
2.3514
2.35731
2.36093
2.3365
2.34394
2.32384
2.32444
2.32135
2.3203
2.32726
2.3182
2.30938
2.31813
2.32554
2.31603
2.33535
2.35452
2.35372
2.33372
2.33215
2.33411
2.33951
2.32868
2.32365
2.33749
2.33644
2.35742
2.35033
2.34
2.33884
2.36094
2.34912
2.33997
2.32518
2.3161
2.3352
2.31846
2.32472
2.32504
2.33279
2.35064
2.39148
2.38081
2.37619
2.36224
2.35347
2.36983
2.36488
2.3735
2.39201
2.40232
2.37831
2.40885
2.42329
2.41394
2.39665
2.40249
2.41474
2.41395
2.4172
2.39934
2.39523
2.41447
2.39264
2.38931
2.38491
2.37967
2.40319
2.37785
2.38651
2.39062
2.40698
2.38979
2.36761
2.39195
2.38516
2.4006
2.38244
2.37551
2.38186
2.38113
2.38914
2.39831
2.38458
2.35995
2.37575
2.36513
2.38146
2.38271
2.36254
2.35992
2.3725
2.36455
2.3864
2.39
2.37833
2.37952
2.36642
2.36346
2.34319
2.33443
2.3434
2.34989
2.34177
2.34791
2.37343
2.36986
2.35751
2.36418
2.35248
2.3372
2.36784
2.3653
2.35204
2.34336
2.33928
2.34152
2.33356
2.34527
2.35739
2.36133
2.36689
2.34409
2.36104
2.37749
2.38471
2.36416
2.35435
2.35732
2.38845
2.37834
2.38475
2.3758
2.39389
2.3996
2.38915
2.38798
2.38542
2.34992
2.3629
2.35594
2.37849
2.36115
2.37426
2.39582
2.36825
2.40367
2.41256
2.39997
2.41726
2.40591
2.41089
2.41849
2.42979
2.42613
2.43371
2.4425
2.46659
2.45591
2.45767
2.45249
2.45632
2.44455
2.44184
2.45546
2.46358
2.45075
2.46122
2.47157
2.42309
2.41409
2.41281
2.42575
2.40941
2.39548
2.38414
2.40993
2.41129
2.40104
2.42012
2.39982
2.39341
2.39495
2.40803
2.41681
2.42518
2.40501
2.397
2.42321
2.41249
2.40473
2.39498
2.41664
2.44879
2.4366
2.43849
2.45319
2.45642
2.46046
2.44465
2.44028
2.42272
2.43062
2.4298
2.41941
2.39374
2.39837
2.39895
2.41819
2.42308
2.43893
2.4296
2.42302
2.44203
2.45547
2.46035
2.45853
2.45755
2.45154
2.45644
2.45886
2.43173
2.44935
2.45276
2.44793
2.44232
2.41698
2.4257
2.43355
2.41586
2.41821
2.41881
2.42522
2.45812
2.44267
2.46451
2.48851
2.49176
2.50458
2.4776
2.4575
2.46571
2.43383
2.44315
2.41779
2.4007
2.41185
2.39716
2.39064
2.4009
2.38363
2.3931
2.39661
2.40167
2.37017
2.39139
2.38321
2.39105
2.38328
2.38366
2.39015
2.3796
2.37192
2.37383
2.36903
2.38346
2.35909
2.36609
2.39357
2.37268
2.37568
2.36729
2.35478
2.34158
2.36744
2.36443
2.32544
2.33305
2.32927
2.34588
2.34986
2.36167
2.36737
2.34746
2.33533
2.33439
2.32654
2.3355
2.32674
2.34621
2.35181
2.35325
2.36035
2.34326
2.35661
2.32906
2.33005
2.33172
2.32058
2.31777
2.36774
2.36567
2.35768
2.36202
2.38035
2.3901
2.36747
2.36147
2.36724
2.38637
2.37777
2.38631
2.38769
2.35587
2.38007
2.37266
2.35444
2.35278
2.35673
2.36198
2.37137
2.35422
2.3603
2.34432
2.36353
2.36274
2.3449
2.32014
2.33039
2.33679
2.3342
2.36139
2.32298
2.34462
2.32372
2.31187
2.32243
2.30439
2.30295
2.31756
2.32456
2.31857
2.32475
2.31817
2.31682
2.32675
2.29813
2.29259
2.27889
2.26882
2.26777
2.27205
2.2765
2.26894
2.2809
2.26451
2.25695
2.2787
2.28479
2.26112
2.25333
2.2518
2.26727
2.25018
2.25353
2.24649
2.24859
2.24781
2.26762
2.27159
2.25974
2.25512
2.25984
2.27764
2.24699
2.25947
2.24467
2.27444
2.23776
2.25667
2.21573
2.22155
2.23503
2.22169
2.22287
2.21165
2.22437
2.20504
2.20382
2.21328
2.21542
2.21113
2.21151
2.23411
2.23292
2.23945
2.23914
2.23505
2.23475
2.22251
2.22055
2.22643
2.22853
2.21899
2.22746
2.21191
2.19073
2.21694
2.2216
2.23188
2.22794
2.23457
2.22455
2.20893
2.22219
2.23108
2.22207
2.23118
2.21623
2.20976
2.22113
2.22205
2.20703
2.19992
2.21093
2.22529
2.25117
2.22243
2.22537
2.19486
2.19498
2.20567
2.21125
2.21043
2.20662
2.20139
2.2128
2.21785
2.21189
2.19628
2.20896
2.21691
2.21868
2.21056
2.2061
2.21582
2.19659
2.21681
2.21787
2.22327
2.21451
2.21831
2.22939
2.22179
2.24955
2.26403
2.26186
2.26663
2.2534
2.24935
2.25056
2.25692
2.2581
2.25847
2.22892
2.23631
2.25486
2.24268
2.23278
2.22907
2.21538
2.24216
2.23606
2.21831
2.23088
2.21741
2.23325
2.24255
2.23956
2.24393
2.22975
2.23351
2.24669
2.24206
2.24626
2.22823
2.23018
2.25042
2.22114
2.22072
2.22446
2.23877
2.24498
2.25729
2.26618
2.28034
2.27681
2.28436
2.27983
2.28345
2.28934
2.28433
2.28863
2.28814
2.28914
2.26964
2.26452
2.26804
2.27507
2.25537
2.26134
2.26551
2.264
2.25275
2.25141
2.23974
2.22826
2.23936
2.24394
2.2509
2.25187
2.25591
2.25505
2.26216
2.25375
2.26392
2.24532
2.25343
2.23583
2.24566
2.24681
2.25725
2.25057
2.23454
2.24133
2.24634
2.25291
2.21995
2.24649
2.23205
2.22771
2.23067
2.22359
2.22753
2.22665
2.22005
2.21744
2.21346
2.20869
2.21071
2.22289
2.21728
2.21562
2.21351
2.20161
2.20216
2.2233
2.21252
2.21848
2.22769
2.22933
2.22327
2.2254
2.21414
2.20648
2.22498
2.23058
2.21912
2.22944
2.2104
2.2247
2.21369
2.21907
2.20756
2.21165
2.21468
2.21014
2.21953
2.22728
2.22462
2.22859
2.23234
2.22111
2.2278
2.22727
2.22367
2.22601
2.23098
2.23884
2.24192
2.26159
2.26819
2.25693
2.26939
2.25583
2.25456
2.25628
2.26202
2.25984
2.27737
2.27165
2.25453
2.26619
2.27803
2.28206
2.2859
2.28832
2.29328
2.31166
2.28287
2.29893
2.29432
2.29182
2.28693
2.29023
2.28629
2.28494
2.26877
2.28704
2.2979
2.29805
2.2913
2.28237
2.2694
2.27202
2.27079
2.2787
2.27082
2.2889
2.28214
2.27721
2.28712
2.28741
2.28281
2.28757
2.2866
2.30569
2.27793
2.28421
2.28697
2.29269
2.30997
2.30748
2.29601
2.2789
2.27528
2.28085
2.28266
2.28678
2.29804
2.29338
2.28738
2.2941
2.28306
2.27626
2.29502
2.30323
2.31416
2.31469
2.31203
2.30613
2.32087
2.3017
2.28949
2.28701
2.28925
2.28386
2.3051
2.2934
2.28402
2.28334
2.27167
2.25511
2.25678
2.26911
2.26266
2.27523
2.27373
2.28703
2.29021
2.29509
2.29203
2.29091
2.30422
2.2841
2.28968
2.29897
2.29811
2.30705
2.27766
2.30414
2.32624
2.31972
2.30835
2.31936
2.30693
2.29562
2.30827
2.28605
2.28583
2.30436
2.28462
2.27424
2.27047
2.28707
2.31466
2.31245
2.30178
2.30931
2.3065
2.29674
2.31987
2.30785
2.30173
2.31226
2.29151
2.27184
2.29321
2.28912
2.27174
2.29255
2.29706
2.28182
2.25916
2.26292
2.28301
2.28351
2.25935
2.26525
2.25546
2.24256
2.25381
2.27576
2.2675
2.27598
2.27447
2.28115
2.28033
2.27023
2.27193
2.26926
2.27536
2.27109
2.25868
2.23781
2.23781
2.2409
2.25918
2.24615
2.24283
2.24819
2.24142
2.25749
2.2369
2.2361
2.22956
2.23832
2.22891
2.22143
2.22452
2.23658
2.25265
2.25628
2.22458
2.23718
2.25527
2.26309
2.27105
2.27271
2.27857
2.28325
2.27439
2.27222
2.27745
2.27196
2.2651
2.25341
2.24916
2.25841
2.26481
2.27451
2.27526
2.26653
2.28621
2.29183
2.28721
2.29159
2.27916
2.2676
2.24728
2.25493
2.24991
2.25873
2.27227
2.23442
2.256
2.24423
2.26218
2.27101
2.27238
2.27441
2.30244
2.31582
2.31306
2.3109
2.30638
2.30229
2.28409
2.29756
2.30728
2.29942
2.31752
2.32324
2.3134
2.30313
2.31975
2.31903
2.31933
2.29826
2.31322
2.2997
2.3349
2.33848
2.33883
2.35095
2.33418
2.32822
2.31458
2.30103
2.30429
2.30189
2.30019
2.32566
2.33082
2.3262
2.32057
2.34493
2.34143
2.34123
2.34848
2.35284
2.35533
2.35464
2.33025
2.33621
2.33463
2.31986
2.35553
2.35458
2.34938
2.31491
2.31346
2.32473
2.32435
2.33628
2.34217
2.37376
2.35115
2.34283
2.33694
2.33673
2.32593
2.34242
2.33439
2.35755
2.35129
2.33122
2.33719
2.33232
2.34392
2.34218
2.33969
2.34566
2.3482
2.36462
2.35697
2.33332
2.30928
2.34827
2.34254
2.35348
2.36168
2.36026
2.35345
2.35801
2.35796
2.35509
2.36046
2.36764
2.35296
2.3448
2.34735
2.36298
2.37696
2.37516
2.36767
2.37207
2.35042
2.32621
2.30654
2.31138
2.33537
2.31691
2.32046
2.32596
2.31445
2.32575
2.29951
2.30738
2.29489
2.30324
2.29885
2.31711
2.30376
2.29387
2.29713
2.29053
2.30062
2.3138
2.2971
2.30745
2.29365
2.32651
2.32369
2.32278
2.309
2.32934
2.33363
2.32928
2.33825
2.33393
2.32184
2.31828
2.33999
2.33431
2.3334
2.32322
2.31004
2.30971
2.32354
2.32068
2.30446
2.28545
2.29798
2.3267
2.33066
2.32413
2.34986
2.35566
2.35373
2.33449
2.36499
2.35033
2.36423
2.36477
2.35738
2.36322
2.36255
2.3601
2.36374
2.34186
2.34806
2.35666
2.36786
2.35363
2.36821
2.36463
2.3761
2.36283
2.34496
2.35774
2.33589
2.37201
2.36913
2.35458
2.34421
2.31217
2.30779
2.2941
2.28867
2.30426
2.30871
2.30758
2.32133
2.341
2.35016
2.35671
2.33649
2.32655
2.31799
2.31107
2.28828
2.27127
2.27692
2.29439
2.2913
2.30288
2.27887
2.31438
2.3098
2.31773
2.31071
2.31581
2.31837
2.33676
2.34337
2.35306
2.34992
2.34384
2.30794
2.30649
2.3325
2.30236
2.30194
2.32547
2.33773
2.32315
2.32647
2.3534
2.34278
2.34848
2.33586
2.3179
2.32312
2.31824
2.29825
2.30461
2.33145
2.30371
2.2994
2.28327
2.28726
2.30375
2.30243
2.27879
2.28413
2.29144
2.29481
2.29118
2.28791
2.30378
2.30385
2.30561
2.30083
2.31282
2.30213
2.30195
2.30977
2.32083
2.2856
2.29039
2.29735
2.28854
2.29135
2.29296
2.29896
2.30845
2.32354
2.30011
2.30299
2.31023
2.31844
2.32294
2.29439
2.29821
2.3119
2.31531
2.32263
2.31167
2.32726
2.32855
2.33381
2.3187
2.30637
2.3257
2.31614
2.32199
2.30578
2.3165
2.31731
2.32522
2.32304
2.31656
2.30823
2.33382
2.33059
2.32754
2.30386
2.31148
2.3089
2.3397
2.30922
2.32701
2.33126
2.31522
2.34229
2.32168
2.31142
2.32537
2.32075
2.30703
2.29852
2.2872
2.30048
2.27825
2.29463
2.2855
2.27532
2.26745
2.27822
2.28729
2.28431
2.28536
2.27921
2.27769
2.27439
2.25684
2.26006
2.27512
2.28909
2.28035
2.28115
2.29995
2.30421
2.26287
2.26483
2.2756
2.29097
2.27728
2.28533
2.27468
2.29116
2.32966
2.31553
2.30608
2.31844
2.32037
2.30923
2.29458
2.31442
2.32801
2.32921
2.3369
2.29712
2.32296
2.3216
2.29898
2.30432
2.32365
2.31043
2.33005
2.31584
2.32559
2.29163
2.30248
2.31165
2.30698
2.28355
2.29004
2.26124
2.25595
2.25311
2.26199
2.28061
2.27738
2.26505
2.26684
2.27454
2.2694
2.27732
2.29783
2.2868
2.28231
2.29232
2.30036
2.26977
2.26748
2.2637
2.27934
2.26479
2.2979
2.26982
2.27323
2.25064
2.24781
2.22582
2.22241
2.21759
2.20485
2.22132
2.23948
2.23707
2.24406
2.24055
2.26097
2.26471
2.25002
2.25202
2.23752
2.24331
2.24944
2.26702
2.27368
2.28051
2.28902
2.28664
2.28452
2.30065
2.29193
2.30127
2.29426
2.30824
2.29842
2.28949
2.29145
2.27848
2.25129
2.25493
2.26957
2.26898
2.29053
2.28071
2.26574
2.26261
2.2757
2.28215
2.26584
2.27677
2.29309
2.29143
2.31014
2.31646
2.3156
2.29268
2.30953
2.30559
2.3114
2.30723
2.26764
2.27925
2.28892
2.28335
2.30098
2.29398
2.28643
2.28756
2.30208
2.28578
2.28281
2.26985
2.29081
2.29215
2.30706
2.31358
2.30636
2.30335
2.30619
2.32267
2.29619
2.28285
2.29119
2.27999
2.29641
2.28791
2.28746
2.30132
2.31097
2.31491
2.30509
2.31057
2.29126
2.31431
2.31908
2.3241
2.33198
2.31022
2.29952
2.31991
2.3183
2.31109
2.32469
2.31504
2.31721
2.34348
2.32098
2.32079
2.34165
2.35501
2.33554
2.33822
2.32744
2.30348
2.30806
2.31491
2.31531
2.30443
2.30084
2.312
2.31933
2.31992
2.341
2.33564
2.31872
2.32821
2.30825
2.30015
2.29652
2.28002
2.29238
2.30599
2.3156
2.2961
2.29402
2.28263
2.26219
2.25695
2.29222
2.29476
2.2962
2.29443
2.28911
2.31157
2.29932
2.27554
2.26296
2.2745
2.28418
2.29618
2.29295
2.28993
2.28631
2.26795
2.26852
2.2783
2.30148
2.29029
2.2861
2.28971
2.27207
2.26506
2.27198
2.2735
2.2844
2.27396
2.26513
2.25427
2.25298
2.25291
2.24003
2.25208
2.23862
2.24538
2.25861
2.27673
2.23488
2.24094
2.24804
2.23568
2.2309
2.22872
2.25699
2.26613
2.25775
2.25657
2.2404
2.24071
2.23219
2.2325
2.24534
2.2374
2.24089
2.23454
2.23938
2.22254
2.22106
2.22494
2.19499
2.20327
2.22916
2.23432
2.20439
2.21483
2.23417
2.25195
2.25376
2.23638
2.24696
2.24727
2.23289
2.23666
2.24142
2.2296
2.22565
2.21699
2.24186
2.24025
2.24105
2.2483
2.23811
2.22984
2.22624
2.22256
2.23176
2.22544
2.2035
2.19588
2.2113
2.2152
2.21636
2.22554
2.20068
2.20155
2.19028
2.19954
2.21064
2.21447
2.21998
2.20851
2.21557
2.22624
2.22132
2.21718
2.21964
2.1919
2.18903
2.19724
2.19859
2.18275
2.18452
2.20784
2.2101
2.20626
2.19154
2.19994
2.19684
2.20134
2.21322
2.23042
2.21877
2.20099
2.21728
[truncated: 10,960,593 more chars]
