# Supplementary material for: Protein compactness and interaction valency define the architecture of a biomolecular condensate across scales
Source: eLife. 2023 Jul 20;12:e80038. doi: 10.7554/eLife.80038 (PMC10406433; doi:10.7554/eLife.80038)
Supplement: Figure 4—source data 1. [file elife-80038-fig4-data1.zip › Figure_4_source_data_1/panels_AB_source_data_files/WT24_1us_md_Rg_last300ns.dat]

1.47969
1.4846
1.48493
1.47391
1.48453
1.48431
1.48984
1.47235
1.49082
1.4831
1.49422
1.47959
1.47851
1.48527
1.48165
1.4746
1.47567
1.48022
1.4788
1.48013
1.4864
1.48225
1.4813
1.47399
1.46645
1.47444
1.47454
1.47106
1.46779
1.45994
1.46484
1.46612
1.45884
1.4686
1.46656
1.47319
1.48671
1.47859
1.47933
1.47482
1.48194
1.47989
1.49077
1.47601
1.4724
1.48249
1.48246
1.46675
1.47324
1.46712
1.47444
1.47916
1.48049
1.47133
1.46602
1.47298
1.46589
1.47162
1.45297
1.46825
1.45899
1.45801
1.46413
1.46947
1.46902
1.47293
1.46814
1.47667
1.46827
1.46179
1.46628
1.4669
1.47147
1.46382
1.45998
1.46603
1.45849
1.45948
1.45414
1.46465
1.46724
1.46945
1.47874
1.46968
1.46522
1.46598
1.46672
1.46885
1.46865
1.46854
1.46364
1.46184
1.46212
1.46713
1.46273
1.46984
1.47726
1.47031
1.4678
1.47476
1.47564
1.47204
1.47725
1.47479
1.47434
1.46629
1.48003
1.47861
1.47598
1.47437
1.46578
1.46785
1.461
1.46508
1.46428
1.46476
1.46686
1.46384
1.45618
1.47253
1.48139
1.48275
1.47683
1.48219
1.48051
1.46795
1.46967
1.47414
1.47657
1.47406
1.47707
1.46774
1.47835
1.47528
1.48414
1.48972
1.48796
1.48156
1.48064
1.48926
1.48267
1.47807
1.47595
1.47723
1.48774
1.48779
1.48023
1.47887
1.48715
1.47789
1.47662
1.47039
1.48447
1.48072
1.47511
1.48218
1.48243
1.49474
1.49055
1.48625
1.49156
1.4883
1.49145
1.48467
1.48999
1.47603
1.48109
1.49055
1.48758
1.48175
1.47975
1.48669
1.46866
1.471
1.46807
1.48139
1.47532
1.47939
1.47884
1.4725
1.47719
1.47035
1.47298
1.47955
1.48406
1.47789
1.48253
1.47958
1.47369
1.47177
1.47563
1.47212
1.47677
1.47747
1.47722
1.4826
1.48151
1.48782
1.48631
1.48843
1.48428
1.47474
1.47192
1.47357
1.47249
1.46868
1.47735
1.47684
1.47384
1.48131
1.4818
1.47744
1.47204
1.47764
1.47176
1.47932
1.47311
1.47793
1.47793
1.48229
1.47649
1.4832
1.49074
1.47691
1.47993
1.47665
1.47061
1.46423
1.47246
1.48007
1.47607
1.4762
1.47531
1.48262
1.48561
1.46946
1.47556
1.48286
1.48307
1.48215
1.4834
1.48675
1.50352
1.48583
1.49492
1.4952
1.49177
1.49915
1.50314
1.50577
1.4957
1.4955
1.49883
1.50739
1.49316
1.49996
1.50297
1.4905
1.48691
1.47829
1.48696
1.49064
1.49776
1.48494
1.49614
1.48883
1.47976
1.49299
1.48699
1.48271
1.47139
1.47681
1.47622
1.48664
1.48986
1.4752
1.46968
1.48226
1.48418
1.49898
1.50681
1.48406
1.48595
1.49647
1.49374
1.49339
1.50264
1.49779
1.48863
1.49113
1.49372
1.49108
1.48648
1.49051
1.48734
1.49448
1.4838
1.48024
1.4843
1.4801
1.47692
1.47629
1.47459
1.4818
1.478
1.48482
1.49183
1.50182
1.49472
1.49026
1.48497
1.48593
1.49804
1.50091
1.49089
1.48918
1.49568
1.48837
1.49578
1.49653
1.49194
1.48761
1.49536
1.48575
1.49453
1.48482
1.49066
1.49825
1.49778
1.48499
1.49201
1.48994
1.49642
1.48857
1.4797
1.49898
1.49235
1.4987
1.48806
1.49739
1.50572
1.49064
1.48977
1.49956
1.48243
1.49678
1.49575
1.50049
1.49519
1.49396
1.49881
1.48941
1.49146
1.49658
1.49121
1.49475
1.50554
1.48905
1.49837
1.496
1.50931
1.49443
1.49514
1.4991
1.50031
1.50689
1.51122
1.50702
1.5147
1.49211
1.49399
1.50003
1.494
1.49633
1.48015
1.48777
1.48367
1.47511
1.48838
1.48612
1.49861
1.49422
1.49619
1.50007
1.48836
1.49196
1.49091
1.48832
1.49208
1.47568
1.48764
1.48148
1.48889
1.4881
1.49082
1.4785
1.49468
1.49596
1.4952
1.47925
1.4833
1.4737
1.48748
1.48644
1.48341
1.47204
1.47441
1.48426
1.49303
1.48488
1.50002
1.50038
1.50914
1.49475
1.49849
1.48897
1.49565
1.50212
1.4974
1.49106
1.47999
1.4809
1.49655
1.48097
1.47557
1.48334
1.47595
1.48334
1.48256
1.48194
1.48372
1.4832
1.47264
1.47265
1.46805
1.46815
1.46968
1.47104
1.47316
1.47741
1.47758
1.47717
1.48503
1.49845
1.48298
1.50162
1.49734
1.4987
1.49416
1.49365
1.48483
1.48475
1.49739
1.48668
1.49757
1.49126
1.47684
1.4736
1.48193
1.47424
1.47715
1.47205
1.47612
1.47681
1.47667
1.48046
1.48057
1.4831
1.48343
1.47084
1.479
1.47501
1.45888
1.46215
1.4745
1.48042
1.46916
1.48224
1.47141
1.47753
1.47838
1.48498
1.47531
1.47984
1.49413
1.49262
1.48938
1.48521
1.49075
1.49288
1.50556
1.50579
1.49847
1.50757
1.50307
1.51204
1.51429
1.51171
1.51195
1.5045
1.52231
1.51301
1.52089
1.50839
1.50779
1.5095
1.50509
1.51464
1.50673
1.50399
1.49608
1.49496
1.50359
1.50052
1.49958
1.50915
1.49489
1.49732
1.48843
1.48311
1.47624
1.47485
1.46912
1.47753
1.47184
1.47239
1.48277
1.48317
1.48217
1.4906
1.48998
1.49228
1.48377
1.49166
1.48973
1.49809
1.49654
1.49398
1.50183
1.48971
1.48136
1.49098
1.49644
1.50406
1.49803
1.49041
1.48477
1.48597
1.47738
1.47549
1.48791
1.48255
1.47583
1.47992
1.47619
1.48423
1.49451
1.48683
1.49064
1.49796
1.49975
1.50411
1.50166
1.50353
1.49458
1.50974
1.52318
1.51333
1.50951
1.51049
1.50923
1.51002
1.50656
1.52151
1.52194
1.52475
1.51487
1.51753
1.52284
1.52149
1.52785
1.52505
1.52931
1.50824
1.51035
1.50399
1.50584
1.5047
1.50623
1.51289
1.5083
1.51967
1.52006
1.53009
1.51184
1.50454
1.51536
1.51296
1.50018
1.50368
1.52188
1.52668
1.5293
1.53329
1.54708
1.53566
1.54246
1.52988
1.53889
1.53561
1.54711
1.54804
1.54199
1.54327
1.53804
1.54436
1.54064
1.5426
1.54154
1.55212
1.54557
1.54658
1.55412
1.55625
1.5667
1.56174
1.56819
1.56582
1.56452
1.56831
1.56485
1.55775
1.5539
1.56042
1.56772
1.56533
1.57566
1.56339
1.56681
1.56336
1.5537
1.56311
1.5658
1.55508
1.55477
1.5449
1.55083
1.5455
1.53111
1.53757
1.54509
1.53902
1.54808
1.54136
1.53893
1.54326
1.55256
1.549
1.55447
1.556
1.56457
1.55903
1.56663
1.5673
1.56611
1.5668
1.55527
1.55148
1.55967
1.54409
1.53413
1.53264
1.52339
1.53527
1.52678
1.53609
1.52351
1.52287
1.52438
1.51112
1.52454
1.52185
1.52042
1.528
1.52843
1.53838
1.53675
1.53379
1.53664
1.53443
1.53253
1.54398
1.5511
1.56228
1.56008
1.55695
1.55708
1.55647
1.56812
1.56083
1.55842
1.5558
1.56164
1.56315
1.57152
1.55571
1.54651
1.54709
1.53722
1.52863
1.53701
1.5441
1.53402
1.53676
1.53242
1.5378
1.53324
1.52577
1.53863
1.5338
1.5392
1.53852
1.53323
1.53433
1.53264
1.54067
1.52565
1.53339
1.53617
1.53813
1.53874
1.54394
1.55182
1.55187
1.54319
1.55611
1.55341
1.5471
1.56039
1.55903
1.56832
1.57115
1.56969
1.56264
1.57266
1.55906
1.5682
1.56315
1.54952
1.54264
1.54611
1.54428
1.53811
1.5371
1.54245
1.54292
1.53419
1.55519
1.5458
1.54013
1.54759
1.53776
1.54648
1.54398
1.54214
1.5367
1.54203
1.5384
1.55219
1.55167
1.55211
1.55196
1.55684
1.55772
1.54802
1.55084
1.5496
1.54536
1.53241
1.53988
1.54393
1.54164
1.53193
1.5359
1.52977
1.52527
1.52505
1.52142
1.5093
1.5206
1.52756
1.52362
1.52874
1.52916
1.53731
1.53752
1.53669
1.53255
1.52684
1.533
1.53707
1.53281
1.54296
1.53605
1.53341
1.53812
1.5307
1.53047
1.52221
1.5291
1.53449
1.53048
1.52946
1.52528
1.5224
1.52154
1.5295
1.5442
1.53718
1.5309
1.53569
1.53477
1.53732
1.52257
1.52381
1.50502
1.51774
1.51957
1.52443
1.52642
1.52078
1.5374
1.53013
1.52976
1.52157
1.534
1.52177
1.5137
1.52055
1.5202
1.51327
1.50984
1.51689
1.51731
1.51314
1.51186
1.50974
1.51922
1.51793
1.52137
1.52305
1.5305
1.53141
1.52336
1.52168
1.52606
1.52082
1.51083
1.52845
1.52332
1.50841
1.51393
1.51634
1.50694
1.50851
1.5198
1.51633
1.53111
1.53412
1.53144
1.5468
1.54025
1.53841
1.53166
1.53113
1.53094
1.52575
1.52384
1.52042
1.52804
1.52282
1.52751
1.52842
1.53983
1.5326
1.54685
1.53593
1.53851
1.52947
1.52772
1.52546
1.5362
1.53891
1.53809
1.52097
1.52286
1.52579
1.53009
1.54161
1.53546
1.52884
1.53684
1.53238
1.5408
1.53155
1.5277
1.5313
1.53122
1.52568
1.52063
1.52003
1.52573
1.5242
1.52129
1.52036
1.5183
1.5306
1.53773
1.53917
1.53932
1.53429
1.53751
1.53735
1.54482
1.53943
1.55456
1.5478
1.55115
1.55867
1.55373
1.54198
1.55709
1.56842
1.56559
1.55008
1.55665
1.54254
1.55189
1.55525
1.54448
1.54871
1.55314
1.54411
1.54701
1.5434
1.53236
1.54097
1.53841
1.54638
1.53852
1.53335
1.53092
1.54071
1.52987
1.54261
1.54452
1.53565
1.53842
1.53929
1.52436
1.5199
1.51718
1.51459
1.51899
1.5151
1.51223
1.52356
1.50385
1.50588
1.50455
1.51705
1.51191
1.50199
1.49896
1.50282
1.50363
1.51101
1.51117
1.5192
1.51257
1.50901
1.50428
1.50121
1.48779
1.49336
1.49675
1.48907
1.49257
1.47803
1.47903
1.49272
1.48551
1.47495
1.48455
1.47357
1.49003
1.4921
1.49132
1.48738
1.49077
1.49031
1.48422
1.49113
1.49446
1.49206
1.49504
1.49847
1.49336
1.49602
1.4898
1.50351
1.51249
1.50568
1.50769
1.51072
1.50208
1.51375
1.51067
1.49957
1.50135
1.50611
1.51797
1.49423
1.49361
1.4933
1.49533
1.49182
1.484
1.48801
1.49146
1.49105
1.49809
1.49811
1.49787
1.50464
1.51788
1.51764
1.50658
1.51998
1.51243
1.51192
1.5158
1.51781
1.51938
1.52099
1.51505
1.52504
1.51407
1.50581
1.5169
1.50417
1.50483
1.5105
1.51134
1.51555
1.51593
1.53264
1.51524
1.51266
1.50811
1.51378
1.52036
1.50134
1.50872
1.50435
1.50561
1.51127
1.51328
1.5164
1.52409
1.52121
1.51973
1.52359
1.53349
1.53506
1.54305
1.55282
1.54441
1.54348
1.53124
1.51802
1.53117
1.53468
1.52713
1.52045
1.51673
1.52727
1.52814
1.53052
1.51721
1.5244
1.52371
1.52587
1.52428
1.51424
1.51923
1.52481
1.5137
1.51099
1.51188
1.50403
1.49514
1.49707
1.50429
1.50058
1.50539
1.50092
1.50432
1.50011
1.49619
1.50338
1.50548
1.49778
1.50149
1.50371
1.50586
1.51325
1.50909
1.50591
1.51987
1.52951
1.54385
1.52748
1.52902
1.52912
1.52804
1.52663
1.52305
1.52926
1.53336
1.52989
1.52692
1.5374
1.52859
1.52776
1.523
1.52777
1.52469
1.52211
1.51422
1.51276
1.51117
1.51004
1.51317
1.51562
1.53559
1.53341
1.5377
1.53496
1.53582
1.53289
1.53243
1.5197
1.52425
1.52968
1.51549
1.51134
1.51678
1.52737
1.52424
1.53385
1.53999
1.53368
1.51589
1.52537
1.52681
1.52783
1.53329
1.54119
1.53488
1.53372
1.53921
1.54307
1.52276
1.52776
1.52644
1.54126
1.54611
1.54475
1.54629
1.54798
1.54916
1.54174
1.5429
1.54533
1.53659
1.53826
1.53521
1.53336
1.52997
1.54366
1.53593
1.54068
1.5469
1.54287
1.54084
1.53882
1.54073
1.53329
1.52136
1.53541
1.53247
1.53114
1.53178
1.53856
1.53808
1.54081
1.53331
1.54153
1.55332
1.54253
1.5466
1.55402
1.56027
1.55872
1.54964
1.55231
1.54286
1.5554
1.55359
1.55291
1.54166
1.55177
1.55398
1.54138
1.5262
1.53452
1.54201
1.53522
1.5318
1.54272
1.53245
1.53263
1.54758
1.54471
1.54239
1.54342
1.54488
1.54502
1.54445
1.54447
1.54374
1.53818
1.53546
1.53773
1.54347
1.52714
1.52026
1.52617
1.53528
1.52067
1.53119
1.53611
1.53426
1.52896
1.52495
1.54975
1.55216
1.53927
1.55271
1.54449
1.54391
1.53555
1.5435
1.54512
1.52151
1.53809
1.52607
1.53488
1.52967
1.53257
1.52316
1.535
1.54121
1.5437
1.53887
1.5318
1.54324
1.54005
1.55029
1.55266
1.54469
1.5497
1.54646
1.54958
1.55253
1.56517
1.55986
1.54536
1.5464
1.55133
1.56113
1.54484
1.53512
1.52372
1.53616
1.53708
1.54296
1.54875
1.55381
1.55281
1.55857
1.57367
1.55342
1.5604
1.55198
1.54876
1.54899
1.55642
1.54058
1.53317
1.53758
1.54333
1.53626
1.52025
1.52784
1.53099
1.53217
1.54971
1.54415
1.54361
1.52976
1.53448
1.5284
1.52719
1.52994
1.52393
1.52997
1.54415
1.54354
1.54361
1.54453
1.54747
1.54656
1.55186
1.54458
1.53787
1.53985
1.53362
1.53764
1.54843
1.53729
1.53083
1.5368
1.53425
1.53644
1.5432
1.54593
1.5456
1.54608
1.54161
1.54741
1.54527
1.54139
1.53591
1.54394
1.54159
1.55472
1.55894
1.55769
1.54513
1.52884
1.54302
1.55379
1.55165
1.54673
1.53728
1.54607
1.54261
1.55401
1.54481
1.5479
1.5447
1.54513
1.54345
1.54918
1.53336
1.54208
1.53393
1.54155
1.55306
1.54823
1.53913
1.54654
1.53726
1.55511
1.54232
1.55273
1.53594
1.53877
1.54476
1.54401
1.53748
1.53387
1.53456
1.53817
1.52931
1.54579
1.53942
1.54867
1.53941
1.55225
1.55819
1.54806
1.54749
1.54159
1.54335
1.53889
1.54329
1.52383
1.5251
1.5366
1.52602
1.54296
1.52618
1.51687
1.51399
1.52309
1.533
1.54054
1.52761
1.53882
1.54808
1.53163
1.53128
1.537
1.53572
1.535
1.5327
1.54683
1.53459
1.53209
1.53416
1.53656
1.54038
1.53542
1.53412
1.53534
1.53125
1.54065
1.52928
1.53435
1.54515
1.54907
1.5598
1.55004
1.53947
1.54048
1.54286
1.55058
1.55328
1.55722
1.55252
1.55901
1.54877
1.55207
1.55011
1.54452
1.54958
1.56053
1.55289
1.55857
1.5466
1.54952
1.54507
1.5425
1.54386
1.53799
1.54801
1.53873
1.53126
1.52884
1.54884
1.55399
1.55238
1.55768
1.5395
1.53398
1.5478
1.55179
1.53742
1.55054
1.54092
1.54553
1.55682
1.55357
1.55261
1.54442
1.55527
1.55908
1.55953
1.55376
1.55539
1.55187
1.54423
1.55209
1.55522
1.55116
1.55449
1.53898
1.53439
1.53473
1.5384
1.53204
1.53966
1.53424
1.5318
1.52864
1.52865
1.53709
1.53712
1.53039
1.52666
1.52221
1.52197
1.52784
1.5214
1.50635
1.51196
1.51697
1.52175
1.51133
1.50477
1.52209
1.52335
1.53484
1.51303
1.51093
1.52087
1.50368
1.50691
1.50946
1.50933
1.50926
1.50725
1.51285
1.50917
1.50298
1.52685
1.52904
1.52257
1.51302
1.5156
1.50689
1.51243
1.50903
1.51712
1.52263
1.51557
1.51796
1.50921
1.5034
1.49424
1.50011
1.49312
1.50226
1.49668
1.49232
1.49838
1.49129
1.49281
1.50118
1.50732
1.49813
1.49563
1.4872
1.49467
1.4909
1.49075
1.4944
1.48396
1.48302
1.50297
1.49051
1.48353
1.48056
1.47996
1.49032
1.48427
1.4939
1.49471
1.49073
1.48601
1.49142
1.49083
1.49139
1.49152
1.48329
1.49882
1.4894
1.51461
1.50189
1.50104
1.50928
1.50382
1.51139
1.50043
1.50295
1.51124
1.51445
1.51322
1.51266
1.51146
1.51362
1.50637
1.52862
1.51364
1.51031
1.51828
1.50278
1.49303
1.50303
1.50898
1.52263
1.51618
1.51806
1.50757
1.51421
1.52299
1.50998
1.51039
1.51898
1.51221
1.51333
1.50648
1.51824
1.51337
1.51189
1.50622
1.51292
1.5182
1.50337
1.50756
1.518
1.5206
1.52158
1.50047
1.5114
1.51747
1.51888
1.51703
1.53169
1.52349
1.51329
1.52075
1.51501
1.51153
1.51347
1.50782
1.50115
1.49912
1.51378
1.50894
1.51188
1.50179
1.50703
1.51059
1.50369
1.49875
1.49545
1.50383
1.5089
1.50799
1.5117
1.5147
1.51572
1.52873
1.52281
1.52298
1.52428
1.53553
1.52002
1.52912
1.5281
1.52783
1.52691
1.52608
1.53117
1.51802
1.52562
1.524
1.51529
1.50728
1.51587
1.51593
1.50698
1.51397
1.52084
1.51534
1.51288
1.50852
1.51261
1.5259
1.50368
1.5149
1.51322
1.50211
1.51962
1.52539
1.51919
1.52246
1.52975
1.53438
1.53316
1.54494
1.54076
1.5305
1.5446
1.52943
1.54503
1.54792
1.56179
1.54948
1.54771
1.55644
1.54439
1.54738
1.52219
1.52333
1.53197
1.5307
1.53172
1.52714
1.53504
1.54241
1.53899
1.5223
1.51418
1.52505
1.52504
1.52876
1.53884
1.54087
1.53713
1.52918
1.52082
1.53129
1.52493
1.52183
1.51351
1.52106
1.52755
1.52577
1.53252
1.5226
1.53412
1.53045
1.53413
1.52329
1.52884
1.52784
1.52263
1.52051
1.51665
1.53117
1.5269
1.52252
1.5262
1.52828
1.52642
1.52337
1.51775
1.51991
1.52917
1.53083
1.51418
1.52258
1.5292
1.52709
1.53396
1.54879
1.53924
1.55537
1.55094
1.54104
1.53117
1.52997
1.53697
1.53568
1.54272
1.53307
1.52757
1.53107
1.53005
1.53781
1.5155
1.52693
1.53013
1.52593
1.52287
1.52777
1.52198
1.52403
1.51703
1.51939
1.51941
1.52683
1.5204
1.5266
1.52725
1.53331
1.5371
1.51155
1.52321
1.53529
1.5334
1.52231
1.51173
1.51586
1.50712
1.51323
1.5152
1.50071
1.50747
1.50949
1.50949
1.51095
1.50745
1.51367
1.50694
1.50349
1.5025
1.48667
1.49588
1.49211
1.50567
1.49341
1.50625
1.51908
1.52037
1.52126
1.52137
1.51586
1.5231
1.51876
1.51568
1.51538
1.5111
1.51546
1.51071
1.51139
1.5019
1.50742
1.51418
1.51499
1.51008
1.51064
1.51317
1.51241
1.4902
1.51531
1.51079
1.51411
1.50955
1.51401
1.51763
1.51815
1.52897
1.52267
1.5114
1.52386
1.50664
1.50353
1.50023
1.50952
1.51321
1.50389
1.51398
1.51238
1.50128
1.50516
1.51809
1.51682
1.51731
1.52151
1.5173
1.51397
1.51312
1.507
1.51692
1.50844
1.51034
1.51103
1.51634
1.50748
1.51071
1.50966
1.50314
1.50877
1.50092
1.5056
1.51163
1.50449
1.50109
1.52169
1.50724
1.48629
1.49867
1.48951
1.49556
1.49722
1.48829
1.4913
1.49472
1.49491
1.49844
1.50267
1.50828
1.50682
1.50567
1.50477
1.50051
1.50305
1.50061
1.50695
1.50424
1.5057
1.49673
1.50426
1.49655
1.51259
1.49832
1.49723
1.49711
1.49656
1.49896
1.50917
1.51412
1.52051
1.50958
1.49466
1.48683
1.49239
1.49511
1.50546
1.50074
1.51275
1.50516
1.50872
1.50462
1.51128
1.5074
1.49572
1.49618
1.49608
1.5106
1.51083
1.50969
1.49559
1.49276
1.50534
1.48874
1.48541
1.48572
1.48145
1.46594
1.4672
1.46838
1.473
1.47212
1.47528
1.47766
1.48933
1.48276
1.48032
1.4954
1.49617
1.49239
1.49258
1.4873
1.48479
1.48783
1.50285
1.50205
1.49527
1.50986
1.51242
1.51152
1.51031
1.51388
1.52341
1.51371
1.5165
1.52021
1.50071
1.49693
1.50081
1.50725
1.4978
1.49708
1.50624
1.50325
1.50017
1.50448
1.49752
1.509
1.50693
1.49896
1.50693
1.5112
1.50171
1.49552
1.48284
1.48723
1.48762
1.47325
1.48423
1.48152
1.48958
1.4924
1.4791
1.48145
1.49107
1.49076
1.49128
1.49541
1.48483
1.48267
1.49506
1.4802
1.4869
1.48952
1.47037
1.49038
1.47754
1.46966
1.46936
1.47216
1.47241
1.47825
1.48732
1.4907
1.48425
1.47415
1.48426
1.47852
1.48495
1.48104
1.47209
1.46868
1.46184
1.46225
1.46288
1.46075
1.46516
1.46836
1.47121
1.47013
1.46719
1.47705
1.46575
1.47598
1.49107
1.4834
1.4844
1.486
1.48497
1.48481
1.48139
1.47245
1.47533
1.46939
1.47183
1.48625
1.47567
1.48076
1.48745
1.48714
1.50266
1.4891
1.48879
1.48084
1.48479
1.47908
1.47571
1.48909
1.47803
1.49803
1.49634
1.4949
1.50778
1.51076
1.51344
1.50402
1.49584
1.50577
1.52603
1.51407
1.51226
1.50587
1.50144
1.50091
1.49938
1.49618
1.48729
1.48222
1.48334
1.48489
1.49268
1.49871
1.5031
1.51412
1.51026
1.49981
1.49404
1.49773
1.48426
1.48877
1.48601
1.48869
1.49791
1.49445
1.49388
1.4914
1.48191
1.49653
1.48578
1.49196
1.48023
1.48297
1.48057
1.47356
1.48183
1.46499
1.47608
1.48124
1.49364
1.49183
1.49025
1.48472
1.49072
1.49382
1.48502
1.49466
1.50216
1.50055
1.50455
1.51122
1.49923
1.50473
1.51336
1.49774
1.50572
1.49638
1.49424
1.49209
1.49663
1.49484
1.49848
1.50311
1.48798
1.49432
1.50377
1.50053
1.50239
1.50096
1.49733
1.50315
1.50166
1.50375
1.49421
1.5081
1.51098
1.51199
1.5136
1.51779
1.51874
1.51793
1.51637
1.51407
1.53258
1.52
1.52102
1.54124
1.53095
1.53277
1.53149
1.53619
1.52482
1.5232
1.51923
1.51791
1.50957
1.50479
1.50542
1.50281
1.5102
1.51361
1.52016
1.51991
1.51019
1.49503
1.49392
1.49848
1.49687
1.49208
1.48787
1.49342
1.50628
1.492
1.49114
1.48695
1.49152
1.50912
1.50204
1.49618
1.49099
1.49801
1.49454
1.51038
1.50022
1.48728
1.49502
1.50243
1.50239
1.49987
1.50056
1.50193
1.5109
1.51277
1.50059
1.50434
1.49558
1.50719
1.50273
1.49061
1.50131
1.50747
1.4941
1.49388
1.48352
1.48993
1.47718
1.48205
1.48058
1.48134
1.50129
1.49447
1.49784
1.49963
1.48789
1.49002
1.4993
1.48785
1.49424
1.48825
1.49291
1.49918
1.48325
1.49047
1.50612
1.50208
1.49697
1.49207
1.4994
1.50363
1.50855
1.50131
1.49633
1.51053
1.51761
1.50613
1.51049
1.51063
1.50995
1.51007
1.51127
1.51686
1.51934
1.52451
1.51776
1.52338
1.52881
1.52325
1.52605
1.51348
1.52211
1.51948
1.50322
1.50075
1.5035
1.49108
1.49875
1.49724
1.49854
1.50102
1.49547
1.49751
1.4852
1.482
1.48549
1.48864
1.48711
1.49599
1.49653
1.49181
1.48486
1.48067
1.48052
1.48812
1.48012
1.48881
1.49112
1.49679
1.48944
1.51074
1.51026
1.50329
1.50309
1.51515
1.50701
1.4937
1.49318
1.48903
1.48815
1.47816
1.4846
1.48917
1.47869
1.48228
1.47865
1.48896
1.49856
1.49194
1.50679
1.5104
1.50476
1.51242
1.50518
1.49902
1.49742
1.4979
1.49779
1.50013
1.49273
1.48236
1.47649
1.48672
1.48272
1.48519
1.49233
1.49279
1.4946
1.50372
1.50481
1.51975
1.51443
1.51
1.50206
1.49392
1.49574
1.50628
1.50944
1.50984
1.52493
1.51595
1.51559
1.52616
1.52085
1.52281
1.54286
1.53923
1.54166
1.53676
1.54376
1.52137
1.51457
1.5207
1.50875
1.51432
1.51581
1.51319
1.52208
1.522
1.49972
1.50926
1.50731
1.51213
1.50656
1.50534
1.4998
1.51152
1.51297
1.51279
1.51086
1.50596
1.5166
1.50988
1.51639
1.53168
1.51278
1.52769
1.51362
1.51137
1.50863
1.50299
1.50351
1.48619
1.49458
1.49576
1.49817
1.48696
1.4846
1.47655
1.48928
1.47571
1.4714
1.48452
1.48571
1.49261
1.49215
1.48722
1.48702
1.48622
1.48153
1.48019
1.47044
1.47158
1.4725
1.47781
1.47852
1.47731
1.48495
1.48719
1.47839
1.47994
1.49684
1.49727
1.51271
1.50358
1.5088
1.49631
1.50547
1.50476
1.49757
1.49937
1.49842
1.49932
1.49165
1.48535
1.49656
1.50641
1.50143
1.50477
1.50319
1.49738
1.51261
1.5262
1.51304
1.51892
1.51838
1.50896
1.50652
1.50628
1.51378
1.50248
1.50321
1.51639
1.5073
1.50314
1.50645
1.50542
1.50561
1.50278
1.50399
1.5109
1.51005
1.51086
1.50621
1.51702
1.51813
1.51459
1.51409
1.516
1.49563
1.49601
1.49435
1.51191
1.5126
1.51975
1.51211
1.52669
1.52715
1.51925
1.51832
1.51851
1.52317
1.51851
1.52463
1.52285
1.52989
1.52708
1.53246
1.5213
1.52276
1.52131
1.52083
1.51028
1.50578
1.50564
1.51061
1.51437
1.51202
1.52032
1.52087
1.51749
1.51042
1.51076
1.51306
1.49909
1.51329
1.50798
1.52659
1.52044
1.51838
1.5254
1.51755
1.51918
1.52552
1.51064
1.53462
1.51164
1.51181
1.51218
1.52114
1.50723
1.51175
1.50554
1.50349
1.50182
1.50118
1.51113
1.51554
1.51407
1.52356
1.51952
1.52156
1.51938
1.51631
1.51653
1.51754
1.52508
1.52039
1.50634
1.5046
1.5047
1.50413
1.50695
1.52086
1.51307
1.50764
1.50301
1.50584
1.49682
1.51032
1.51247
1.52354
1.51768
1.51499
1.52359
1.50833
1.51378
1.50731
1.51258
1.52175
1.52727
1.5136
1.51742
1.52076
1.51272
1.51177
1.51492
1.50793
1.50356
1.51475
1.5111
1.52272
1.51987
1.51636
1.50836
1.51279
1.50716
1.50395
1.518
1.50607
1.5066
1.49771
1.51103
1.51772
1.51479
1.52992
1.53248
1.52595
1.5269
1.51844
1.50566
1.50594
1.51844
1.51571
1.51397
1.50532
1.50489
1.51836
1.53148
1.52157
1.51262
1.52581
1.51056
1.50489
1.50813
1.51359
1.51857
1.50344
1.51566
1.51355
1.53085
1.5288
1.53243
1.52391
1.52401
1.52333
1.51673
1.52967
1.52492
1.52302
1.53363
1.54035
1.52966
1.5279
1.54617
1.54587
1.54892
1.541
1.5464
1.54425
1.53079
1.52885
1.52866
1.52361
1.52408
1.52757
1.52609
1.51444
1.51105
1.50901
1.50351
1.50316
1.49557
1.50619
1.50064
1.50269
1.49802
1.49881
1.50674
1.49013
1.49146
1.49759
1.50959
1.50123
1.48679
1.49349
1.49296
1.51387
1.50123
1.4916
1.4936
1.50836
1.50161
1.49668
1.49821
1.49008
1.50105
1.49197
1.49523
1.48482
1.47888
1.47993
1.48286
1.4795
1.48646
1.49554
1.49854
1.49324
1.49651
1.49861
1.50147
1.49534
1.4865
1.4965
1.49454
1.49748
1.49721
1.49784
1.4923
1.49572
1.49365
1.49071
1.48238
1.48186
1.49468
1.49183
1.50561
1.50685
1.51231
1.50749
1.50878
1.50363
1.50533
1.50562
1.50754
1.51588
1.49352
1.50648
1.51166
1.49856
1.49555
1.49939
1.49369
1.49881
1.49553
1.49745
1.4981
1.50403
1.49164
1.48732
1.49762
1.48353
1.49646
1.49901
1.49465
1.4955
1.50008
1.50303
1.49246
1.4955
1.48531
1.49626
1.49686
1.50038
1.49321
1.49488
1.48912
1.48159
1.49334
1.49274
1.49009
1.49145
1.48905
1.49617
1.49335
1.50473
1.49557
1.49603
1.49326
1.49155
1.50428
1.49624
1.5062
1.50273
1.51166
1.50575
1.50197
1.49822
1.50963
1.49694
1.49859
1.50352
1.5114
1.50419
1.49653
1.4993
1.49031
1.50036
1.483
1.48662
1.49283
1.50289
1.50281
1.49419
1.4958
1.50268
1.50284
1.50202
1.48877
1.48927
1.48904
1.50922
1.49661
1.49952
1.51036
1.51165
1.51061
1.50161
1.50417
1.49708
1.48997
1.49486
1.50313
1.49147
1.4866
1.49665
1.50222
1.50704
1.50559
1.50295
1.50219
1.50712
1.5057
1.50663
1.4995
1.49822
1.49021
1.49175
1.50388
1.49815
1.49297
1.50264
1.49757
1.50066
1.49441
1.50171
1.50993
1.51596
1.5021
1.49882
1.50432
1.49408
1.49856
1.50455
1.50239
1.50675
1.50479
1.50723
1.49336
1.49642
1.50552
1.51266
1.50066
1.51425
1.50217
1.49884
1.49659
1.49231
1.48969
1.50729
1.50559
1.50742
1.51509
1.51244
1.49218
1.50868
1.51026
1.50975
1.51533
1.50351
1.49617
1.5021
1.49005
1.50098
1.51124
1.50764
1.50818
1.50092
1.49074
1.49209
1.49227
1.48869
1.48581
1.49025
1.48855
1.49816
1.49559
1.49939
1.49728
1.50561
1.50378
1.50175
1.49681
1.51135
1.51024
1.51282
1.51117
1.50856
1.51835
1.51673
1.51136
1.51449
1.50725
1.50568
1.50445
1.50133
1.51193
1.51423
1.51136
1.51744
1.51419
1.50307
1.50921
1.51043
1.50503
1.51227
1.49844
1.49337
1.48636
1.49918
1.49605
1.49978
1.50695
1.50668
1.4967
1.49352
1.49655
1.51117
1.50749
1.50844
1.50571
1.50392
1.50608
1.50488
1.50347
1.49917
1.50047
1.49733
1.50055
1.51462
1.51306
1.51077
1.51763
1.51881
1.51486
1.51279
1.5017
1.50496
1.50627
1.51365
1.51356
1.51259
1.52552
1.5215
1.52058
1.519
1.53065
1.53114
1.53358
1.52824
1.51308
1.50996
1.51376
1.5254
1.52784
1.52737
1.52035
1.52613
1.52401
1.53347
1.53108
1.5399
1.53472
1.53269
1.53187
1.52887
1.5257
1.51642
1.52522
1.52388
1.51665
1.52054
1.52206
1.53138
1.54836
1.52872
1.53824
1.52346
1.51532
1.51229
1.51659
1.50965
1.51307
1.53091
1.51477
1.52381
1.52109
1.52324
1.51976
1.51439
1.51932
1.52495
1.53292
1.53715
1.53623
1.53648
1.54803
1.54882
1.54343
1.53947
1.53548
1.52406
1.53472
1.54326
1.54583
1.55166
1.53743
1.5311
1.5279
1.52392
1.52679
1.53344
1.52921
1.52418
1.51774
1.53281
1.52308
1.52671
1.52458
1.52527
1.53693
1.5384
1.53238
1.54556
1.53395
1.5347
1.53547
1.52692
1.52537
1.53986
1.53638
1.53334
1.53399
1.53069
1.52854
1.54119
1.52159
1.51958
1.52009
1.51084
1.52025
1.52404
1.514
1.51303
1.50764
1.51325
1.51077
1.51623
1.52226
1.53155
1.5311
1.52906
1.52193
1.53446
1.52926
1.52538
1.52786
1.53995
1.53695
1.53734
1.54559
1.55446
1.54907
1.55966
1.55609
1.55502
1.56428
1.55481
1.54921
1.53498
1.55414
1.54554
1.53262
1.53952
1.54227
1.54591
1.54157
1.544
1.54159
1.55405
1.55127
1.53904
1.56116
1.56372
1.55356
1.54658
1.55128
1.55223
1.54131
1.53969
1.53004
1.5305
1.51194
1.5345
1.53673
1.53476
1.54075
1.55166
1.54912
1.54855
1.5434
1.53186
1.55154
1.5524
1.55441
1.55191
1.54941
1.5511
1.54767
1.55532
1.55957
1.54767
1.54824
1.57167
1.5684
1.5618
1.5657
1.56773
1.55016
1.5446
1.53498
1.55131
1.55509
1.54604
1.53539
1.5373
1.53633
1.55277
1.56259
1.55907
1.54809
1.55608
1.55822
1.56005
1.55287
1.55205
1.5496
1.54319
1.54583
1.56274
1.56189
1.5626
1.56753
1.57961
1.58033
1.58074
1.57375
1.57552
1.5623
1.56944
1.58626
1.57695
1.57574
1.55021
1.55192
1.54657
1.54124
1.54098
1.55633
1.55706
1.55212
1.54124
1.54801
1.55976
1.55275
1.55168
1.54923
1.5446
1.55215
1.5423
1.536
1.53996
1.5322
1.5569
1.55897
1.55349
1.55247
1.54405
1.53866
1.54208
1.53847
1.53491
1.53844
1.53737
1.55197
1.54774
1.54434
1.52524
1.54094
1.53003
1.5437
1.53968
1.53372
1.52715
1.52572
1.52055
1.51626
1.51505
1.52898
1.53077
1.51105
1.51894
1.52295
1.52341
1.52436
1.52645
1.53199
1.53105
1.53111
1.53591
1.5224
1.53073
1.52403
1.52429
1.51325
1.50859
1.52357
1.50706
1.52513
1.52489
1.51688
1.5222
1.52349
1.53198
1.52338
1.52941
1.53526
1.52296
1.52061
1.51772
1.52945
1.52223
1.51471
1.52015
1.52628
1.5307
1.52603
1.52173
1.51582
1.51432
1.51419
1.5169
1.51778
1.51803
1.52631
1.52626
1.52756
1.51343
1.52427
1.53297
1.53518
1.51733
1.52329
1.52099
1.5229
1.52249
1.52899
1.53303
1.53677
1.54176
1.54583
1.55861
1.55434
1.55881
1.55471
1.57996
1.55687
1.55022
1.55489
1.55707
1.56185
1.56028
1.56475
1.55451
1.55452
1.55924
1.56245
1.55486
1.55223
1.55592
1.55754
1.5584
1.55439
1.56199
1.55181
1.553
1.55674
1.5575
1.5371
1.55265
1.54317
1.55275
1.54621
1.54558
1.5317
1.53577
1.53536
1.5328
1.52386
1.53711
1.52676
1.52964
1.53174
1.52813
1.54318
1.53027
1.54085
1.53586
1.54106
1.54588
1.54142
1.55089
1.54815
1.54962
1.54635
1.54498
1.53833
1.54593
1.54819
1.5302
1.52312
1.53419
1.52451
1.53028
1.52164
1.53639
1.53166
1.53395
1.54266
1.54128
1.53589
1.53042
1.53449
1.53962
1.53337
1.51948
1.51649
1.52666
1.51993
1.51943
1.51495
1.5174
1.51658
1.51652
1.51346
1.51576
1.52109
1.51705
1.52107
1.52452
1.52391
1.52147
1.53127
1.53065
1.5355
1.5326
1.53965
1.5392
1.53672
1.54224
1.54365
1.54755
1.54458
1.55255
1.55362
1.56087
1.5497
1.54348
1.54827
1.54476
1.53865
1.5302
1.52562
1.51308
1.51946
1.52188
1.52022
1.51594
1.51131
1.51868
1.51724
1.51208
1.50631
1.51767
1.52684
1.53405
1.50823
1.51875
1.51379
1.50431
1.50066
1.50002
1.49717
1.50698
1.49816
1.5044
1.49189
1.50573
1.48809
1.4941
1.49531
1.48426
1.49069
1.48736
1.48318
1.49556
1.49502
1.50085
1.49267
1.48567
1.50678
1.50033
1.49801
1.48929
1.49139
1.48895
1.49377
1.51396
1.51065
1.49883
1.50959
1.50431
1.51207
1.51226
1.5113
1.51072
1.50499
1.52266
1.51143
1.508
1.50817
1.51707
1.51245
1.52818
1.51229
1.51659
1.51333
1.51098
1.50858
1.50362
1.50704
1.51559
1.51988
1.52036
1.51368
1.52019
1.5238
1.51555
1.51948
1.51314
1.52316
1.51658
1.51639
1.51444
1.51875
1.51013
1.51838
1.53196
1.52883
1.53279
1.52527
1.51451
1.50912
1.50108
1.50423
1.49399
1.5001
1.50647
1.49484
1.50203
1.49545
1.50783
1.51102
1.5124
1.51201
1.50242
1.51402
1.50041
1.50841
1.50675
1.51959
1.5144
1.52576
1.52986
1.53745
1.51978
1.52766
1.52458
1.52622
1.53094
1.52352
1.51498
1.52236
1.51136
1.51742
1.51874
1.53184
1.53134
1.53181
1.53651
1.5185
1.51695
1.51776
1.51991
1.5233
1.50927
1.52069
1.52851
1.52763
1.53928
1.52238
1.52539
1.52538
1.52546
1.53609
1.53516
1.53217
1.52664
1.5261
1.50926
1.52041
1.52157
1.51489
1.50373
1.52008
1.53117
1.52888
1.53486
1.53423
1.53256
1.53672
1.52198
1.52198
1.52908
1.53043
1.53052
1.53247
1.534
1.52937
1.5265
1.51619
1.52046
1.51577
1.51605
1.51622
1.52046
1.53145
1.52963
1.52779
1.51796
1.53306
1.50666
1.50486
1.50589
1.48526
1.49695
1.48967
1.49696
1.50022
1.4984
1.49963
1.50406
1.50959
1.51278
1.50442
1.50519
1.50771
1.50548
1.50044
1.51065
1.49411
1.50318
1.50035
1.49299
1.489
1.48382
1.48599
1.48727
1.5063
1.49146
1.50609
1.50138
1.48753
1.48853
1.48182
1.4932
1.48139
1.48293
1.49639
1.47814
1.49577
1.48115
1.48773
1.49063
1.50113
1.48304
1.49797
1.50783
1.50234
1.50228
1.51247
1.51433
1.50939
1.50565
1.51454
1.51474
1.51876
1.51397
1.50475
1.51309
1.50313
1.50819
1.4939
1.50671
1.50759
1.49552
1.51012
1.51058
1.50615
1.51037
1.51069
1.50485
1.51858
1.51488
1.52721
1.52397
1.52221
1.52125
1.50891
1.50763
1.51602
1.51019
1.52293
1.51934
1.52746
1.53341
1.5373
1.52432
1.52241
1.53508
1.51958
1.53587
1.52689
1.50856
1.51876
1.50053
1.50584
1.50768
1.51897
1.50269
1.49517
1.50102
1.49322
1.50164
1.52039
1.50993
1.50762
1.51194
1.51984
1.51804
1.51766
1.51935
1.51713
1.51142
1.52318
1.52162
1.52031
1.51628
1.53385
1.5406
1.54559
1.55167
1.54896
1.54825
1.54408
1.54556
1.54208
1.54872
1.5255
1.52321
1.52601
1.5291
1.51609
1.51357
1.52511
1.52439
1.52699
1.52452
1.52883
1.52008
1.5346
1.52198
1.52771
1.54358
1.54164
1.54666
1.53323
1.54066
1.53863
1.53681
1.54781
1.5289
1.52586
1.5297
1.52904
1.53517
1.52344
1.52989
1.52089
1.51635
1.50944
1.51093
1.50481
1.48464
1.48387
1.48296
1.49069
1.49262
1.48223
1.4916
1.49822
1.50025
1.50854
1.51279
1.50593
1.51265
1.51325
1.51116
1.51626
1.50893
1.51927
1.52213
1.53389
1.52104
1.52428
1.52197
1.51922
1.51502
1.51695
1.51104
1.50817
1.53333
1.52212
1.51309
1.52044
1.50733
1.52078
1.51344
1.52142
1.5183
1.51296
1.5208
1.51434
1.52261
1.5132
1.49783
1.51061
1.48995
1.49529
1.48137
1.49601
1.48514
1.49686
1.49945
1.49913
1.49387
1.49952
1.49672
1.49285
1.48687
1.47684
1.48026
1.48606
1.48432
1.47706
1.4765
1.47596
1.46929
1.47918
1.48481
1.4801
1.48571
1.48676
1.48124
1.48142
1.4789
1.49134
1.48428
1.48436
1.49445
1.48868
1.48266
1.4837
1.48823
1.47729
1.48631
1.48366
1.49078
1.48085
1.49462
1.48654
1.488
1.49574
1.49762
1.48632
1.47488
1.47898
1.49077
1.48585
1.48155
1.48081
1.48955
1.47979
1.48417
1.47853
1.48711
1.4774
1.48624
1.48466
1.47077
1.47568
1.47993
1.48391
1.4937
1.47723
1.47317
1.48188
1.49229
1.48692
1.48555
1.48942
1.49696
1.50554
1.50449
1.50646
1.49459
1.4942
1.48487
1.48696
1.50496
1.49741
1.5017
1.5091
1.50539
1.50153
1.49852
1.50816
1.50143
1.49745
1.49572
1.50237
1.49635
1.49862
1.50179
1.4965
1.49707
1.48251
1.48619
1.49083
1.49131
1.48023
1.48066
1.48495
1.49272
1.48805
1.48412
1.47582
1.47136
1.47504
1.46067
1.46947
1.47181
1.47121
1.45559
1.45956
1.45661
1.45515
1.46495
1.46053
1.45863
1.46337
1.45761
1.45638
1.47342
1.46696
1.46901
1.47089
1.45923
1.46693
1.46716
1.46911
1.46508
1.47666
1.47491
1.47634
1.472
1.48311
1.47133
1.48261
1.48167
1.48091
1.47666
1.47941
1.46908
1.47408
1.48634
1.47405
1.48562
1.4765
1.47081
1.47168
1.47892
1.48354
1.48067
1.48685
1.49472
1.49296
1.49564
1.50622
1.49844
1.51683
1.51236
1.50663
1.50595
1.51094
1.50379
1.52501
1.51466
1.51916
1.51867
1.51428
1.51773
1.51968
1.52004
1.51956
1.50995
1.50844
1.50319
1.50067
1.5041
1.50517
1.50782
1.51669
1.53212
1.51488
1.51859
1.51619
1.51318
1.52147
1.53068
1.5132
1.5027
1.5155
1.51143
1.49003
1.49345
1.49382
1.49884
1.49358
1.49915
1.50306
1.49137
1.49457
1.50178
1.50146
1.49455
1.49095
1.50675
1.49469
1.49438
1.50299
1.49367
1.5019
1.50843
1.50877
1.49806
1.50601
1.49423
1.49459
1.50714
1.49851
1.4991
1.49917
1.50127
1.5014
1.48859
1.48812
1.48636
1.48776
1.49735
1.488
1.49742
1.50036
1.51
1.50344
1.50776
1.50732
1.509
1.49038
1.50278
1.48442
1.49241
1.49111
1.4897
1.48773
1.49717
1.49306
1.48693
1.48507
1.47983
1.4794
1.47677
1.49088
1.48072
1.48435
1.471
1.45852
1.47265
1.47033
1.46811
1.46819
1.47179
1.49198
1.48417
1.4853
1.49289
1.49276
1.49413
1.48443
1.47795
1.48097
1.47408
1.48433
1.48802
1.48711
1.49019
1.48964
1.47884
1.48594
1.47547
1.47917
1.48735
1.49453
1.47891
1.48234
1.47987
1.47612
1.4818
1.48635
1.49425
1.48789
1.49123
1.49643
1.5006
1.48241
1.49982
1.4991
1.49074
1.49335
1.49172
1.49187
1.48699
1.49781
1.48858
1.48892
1.49297
1.49361
1.49174
1.48841
1.49226
1.50255
1.50988
1.50289
1.49312
1.49776
1.5097
1.50039
1.50451
1.49078
1.48565
1.49079
1.49661
1.49454
1.49452
1.49443
1.50659
1.49915
1.50071
1.49223
1.49505
1.49296
1.48506
1.48951
1.50006
1.50638
1.49867
1.49765
1.49623
1.49733
1.49063
1.50104
1.49447
1.50599
1.48964
1.50298
1.49714
1.49965
1.49987
1.49794
1.49099
1.49751
1.49728
1.50014
1.50146
1.5061
1.50615
1.50321
1.51509
1.50057
1.50386
1.49945
1.50946
1.4959
1.48793
1.49632
1.49694
1.48776
1.49848
1.49436
1.50718
1.49428
1.49371
1.49064
1.50058
1.50451
1.50223
1.49369
1.4984
1.50364
1.50696
1.49521
1.50027
1.50093
1.49843
1.50857
1.50333
1.50956
1.50401
1.48426
1.49061
1.49677
1.50012
1.49086
1.50119
1.50902
1.5077
1.51343
1.4972
1.51696
1.51165
1.50938
1.50855
1.5078
1.50379
1.4989
1.49986
1.51557
1.50585
1.50549
1.4998
1.49986
1.48906
1.49187
1.50224
1.50097
1.50842
1.51625
1.50613
1.50193
1.5123
1.51307
1.51152
1.52462
1.51933
1.52851
1.52048
1.52968
1.52271
1.53169
1.53057
1.53418
1.52895
1.5193
1.51428
1.51504
1.50148
1.51225
1.51511
1.51877
1.52958
1.52654
1.52643
1.5208
1.51048
1.5116
1.51813
1.5206
1.51852
1.51918
1.52517
1.52114
1.52074
1.52097
1.52161
1.52263
1.52095
1.51466
1.52078
1.52058
1.51964
1.52454
1.51606
1.51396
1.52292
1.52706
1.53189
1.53485
1.53516
1.54015
1.52685
1.52883
1.52369
1.52047
1.51846
1.51246
1.51694
1.51689
1.51742
1.52809
1.51863
1.5231
1.51666
1.52446
1.54005
1.53049
1.51939
1.5308
1.53776
1.52627
1.52371
1.5215
1.52241
1.52127
1.51855
1.51793
1.50444
1.50581
1.51279
1.51355
1.51608
1.50809
1.51936
1.51602
1.52514
1.52684
1.53968
1.52456
1.53639
1.53312
1.52996
1.53341
1.52223
1.5352
1.5249
1.53413
1.53203
1.51643
1.51835
1.53431
1.52814
1.52531
1.52306
1.51455
1.52058
1.53037
1.52724
1.51959
1.52838
1.53102
1.53046
1.52812
1.53476
1.52315
1.52164
1.53066
1.51727
1.5203
1.51449
1.51145
1.50841
1.50876
1.52276
1.52755
1.51878
1.51928
1.5225
1.52061
1.52407
1.51538
1.51951
1.5222
1.51721
1.507
1.51454
1.51559
1.51032
1.50919
1.50322
1.51658
1.50781
1.50475
1.50193
1.50206
1.50926
1.50696
1.51185
1.51471
1.50149
1.50684
1.50712
1.50899
1.50292
1.50198
1.49248
1.49287
1.49718
1.50042
1.4926
1.49926
1.49219
1.49325
1.49972
1.49388
1.50169
1.49992
1.50452
1.49864
1.4856
1.49363
1.49128
1.49282
1.5004
1.50191
1.50697
1.50751
1.51406
1.50988
1.50425
1.51162
1.50356
1.50526
1.49636
1.50284
1.50579
1.51309
1.51915
1.51678
1.51817
1.50503
1.51276
1.50448
1.51379
1.50171
1.50457
1.51838
1.50695
1.50172
1.5008
1.49547
1.4942
1.49545
1.4939
1.50379
1.50279
1.50124
1.49471
1.49905
1.5089
1.50762
1.50814
1.50197
1.52034
1.51426
1.51584
1.51106
1.51036
1.51209
1.51582
1.50432
1.5083
1.5241
1.51816
1.50831
1.51404
1.50368
1.5102
1.5026
1.50086
1.50566
1.49719
1.50457
1.49095
1.50814
1.49862
1.51151
1.49597
1.50355
1.50712
1.51736
1.50582
1.51884
1.51605
1.50893
1.51733
1.52097
1.53472
1.54071
1.53429
1.52758
1.52687
1.52975
1.53446
1.53964
1.52929
1.51802
1.52062
1.52315
1.52662
1.52112
1.51875
1.52562
1.51303
1.53485
1.52998
1.5322
1.52443
1.51847
1.51353
1.51159
1.52317
1.51917
1.52311
1.52494
1.52085
1.51413
1.52245
1.51198
1.5261
1.53036
1.53359
1.52666
1.5311
1.52059
1.52604
1.52848
1.51969
1.51726
1.51785
1.52174
1.51027
1.53988
1.53857
1.53714
1.52929
1.52823
1.5289
1.51911
1.5172
1.52682
1.52238
1.52815
1.5188
1.51165
1.506
1.51451
1.51594
1.5177
1.51296
1.52261
1.52104
1.52792
1.51819
1.51925
1.52325
1.51808
1.51835
1.51338
1.51826
1.51899
1.51696
1.52168
1.51632
1.51939
1.53766
1.52941
1.51276
1.52496
1.52081
1.52315
1.52307
1.52239
1.52811
1.51735
1.51658
1.51797
1.52188
1.5219
1.52804
1.5263
1.52839
1.52416
1.52554
1.51159
1.51286
1.51398
1.51928
1.51154
1.51715
1.51099
1.51783
1.52256
1.51853
1.52171
1.52888
1.53462
1.52901
1.53886
1.5255
1.5206
1.52924
1.53083
1.53823
1.53286
1.527
1.53939
1.52561
1.52871
1.52327
1.51873
1.52178
1.51044
1.51245
1.49264
1.50978
1.50305
1.50696
1.51294
1.51939
1.51466
1.51837
1.50569
1.51832
1.5077
1.51011
1.50768
1.50309
1.50288
1.49466
1.49804
1.49638
1.51207
1.51402
1.5092
1.50348
1.49879
1.50649
1.51373
1.51636
1.52864
1.50476
1.5153
1.52363
1.51237
1.51145
1.51676
1.51082
1.52136
1.51353
1.51536
1.51494
1.50929
1.50829
1.51896
1.51146
1.51143
1.51509
1.51989
1.50868
1.50349
1.5073
1.5061
1.50172
1.49493
1.49045
1.50083
1.50801
1.51441
1.50599
1.50574
1.4999
1.50025
1.50521
1.50235
1.51157
1.50885
1.49366
1.50358
1.4943
1.50236
1.50945
1.49968
1.50285
1.49684
1.51232
1.51137
1.50425
1.5037
1.51881
1.51804
1.5114
1.49921
1.50814
1.51517
1.52308
1.5178
1.51877
1.50733
1.52265
1.51925
1.5097
1.51323
1.51661
1.51636
1.51927
1.51571
1.50948
1.51558
1.5152
1.51683
1.51565
1.51491
1.50352
1.51079
1.52068
1.51754
1.51972
1.51743
1.52232
1.52288
1.52538
1.54278
1.53147
1.54524
1.53336
1.53518
1.54095
1.5453
1.53283
1.53673
1.53414
1.54758
1.54043
1.54534
1.53422
1.54094
1.53786
1.5489
1.52822
1.53263
1.54165
1.54083
1.53955
1.54207
1.54392
1.54856
1.54452
1.54479
1.5457
1.55066
1.55177
1.54492
1.54034
1.55284
1.55524
1.55285
1.55683
1.55238
1.53273
1.53831
1.53006
1.53916
1.53212
1.54598
1.53387
1.52876
1.52766
1.52987
1.53933
1.53663
1.52952
1.52675
1.51603
1.52154
1.53241
1.51741
1.51929
1.52556
1.51518
1.51846
1.51203
1.51103
1.50888
1.51692
1.51261
1.50546
1.52357
1.50865
1.50987
1.51105
1.52459
1.51631
1.51608
1.51763
1.53542
1.52372
1.51374
1.51602
1.51449
1.51873
1.51543
1.52552
1.51591
1.51034
1.5214
1.52471
1.53892
1.5336
1.5365
1.54208
1.52145
1.5305
1.54587
1.53698
1.5215
1.52775
1.52629
1.51382
1.50174
1.50602
1.51933
1.50279
1.50525
1.51189
1.51489
1.52602
1.51897
1.51691
1.52783
1.52146
1.5306
1.52535
1.51562
1.52535
1.52132
1.53104
1.5257
1.50876
1.51343
1.52108
1.51216
1.51387
1.51528
1.51759
1.52333
1.51124
1.51402
1.51375
1.51272
1.51738
1.5174
1.51081
1.50083
1.51459
1.50747
1.50724
1.51725
1.51429
1.50763
1.50954
1.51234
1.51003
1.51083
1.51768
1.5191
1.51886
1.52559
1.52065
1.51895
1.50511
1.52609
1.52223
1.51498
1.52719
1.51237
1.51256
1.50999
1.51563
1.51624
1.50161
1.50121
1.49836
1.49713
1.50692
1.51073
1.52937
1.52785
1.52823
1.52453
1.52609
1.51863
1.52599
1.53321
1.53731
1.53979
1.53181
1.51958
1.53988
1.53755
1.53258
1.53964
1.54351
1.54441
1.53359
1.52884
1.53865
1.5361
1.53884
1.54429
1.53961
1.5425
1.53496
1.53353
1.52911
1.52449
1.53438
1.54536
1.54489
1.537
1.52803
1.54746
1.53313
1.53166
1.51915
1.52254
1.52454
1.52474
1.52178
1.51543
1.52828
1.52935
1.52431
1.52464
1.52212
1.51463
1.52307
1.52203
1.52226
1.51094
1.50275
1.51056
1.50029
1.50174
1.5188
1.51956
1.52457
1.51901
1.51451
1.4963
1.50664
1.51479
1.5125
1.49798
1.50745
1.51478
1.5107
1.51063
1.51294
1.50435
1.51516
1.51391
1.5168
1.51773
1.5423
1.53201
1.53012
1.53225
1.54337
1.52588
1.54674
1.54297
1.53159
1.52746
1.52922
1.52141
1.53445
1.53322
1.53025
1.5235
1.51527
1.51508
1.50814
1.51218
1.50051
1.50729
1.52244
1.50922
1.51578
1.50007
1.49927
1.49326
1.5034
1.49611
1.49066
1.50029
1.49129
1.50073
1.49935
1.50377
1.51722
1.51991
1.50816
1.51468
1.52083
1.51224
1.52861
1.52776
1.52131
1.52701
1.5219
1.51369
1.519
1.5131
1.52851
1.52261
1.52141
1.51601
1.51546
1.50759
1.50298
1.51256
1.51115
1.51164
1.51497
1.5118
1.5177
1.51572
1.52265
1.51651
1.51235
1.51607
1.5074
1.5032
1.50443
1.49411
1.49541
1.49918
1.49338
1.5068
1.51682
1.5114
1.51751
1.51489
1.52336
1.52295
1.52289
1.52791
1.53145
1.53924
1.52187
1.52289
1.52343
1.51631
1.52438
1.5207
1.52529
1.51268
1.50926
1.51428
1.51194
1.51153
1.51581
1.5098
1.50858
1.51571
1.50869
1.50369
1.5071
1.50774
1.50376
1.51352
1.49946
1.48664
1.48474
1.50759
1.49777
1.50176
1.49731
1.49759
1.50053
1.50045
1.49684
1.49927
1.49439
1.4916
1.48876
1.48038
1.48821
1.48685
1.48719
1.47912
1.48326
1.48998
1.4947
1.48483
1.48784
1.48372
1.49098
1.48976
1.48959
1.49802
1.49422
1.48032
1.47888
1.48781
1.48711
1.49126
1.48267
1.4903
1.48746
1.48998
1.50202
1.50206
1.51178
1.52056
1.51456
1.50718
1.51204
1.49976
1.5118
1.50233
1.49046
1.50495
1.49115
1.49406
1.49051
1.49407
1.5015
1.49842
1.51831
1.51554
1.51059
1.50519
1.51856
1.50132
1.50298
1.5042
1.50107
1.50601
1.50549
1.50643
1.515
1.52785
1.5098
1.50941
1.50483
1.5113
1.52181
1.52805
1.50308
1.51314
1.51313
1.5126
1.51675
1.51498
1.51488
1.51286
1.51851
1.5218
1.52856
1.53015
1.53397
1.53154
1.52544
1.5224
1.53181
1.52505
1.52593
1.51403
1.51242
1.5226
1.5218
1.52238
1.52305
1.51511
1.52176
1.50474
1.51818
1.51457
1.4949
1.50974
1.51838
1.51857
1.51888
1.51107
1.51608
1.51456
1.51721
1.52439
1.52326
1.53433
1.52689
1.53486
1.52646
1.52478
1.52267
1.51228
1.51034
1.51615
1.50437
1.51929
1.50984
1.51928
1.49987
1.51125
1.51272
1.49892
1.5074
1.50609
1.50703
1.50605
1.49535
1.49384
1.4975
1.49985
1.5029
1.49955
1.49231
1.50132
1.51116
1.50206
1.505
1.49806
1.50078
1.51721
1.52153
1.51445
1.50905
1.51462
1.50646
1.51191
1.5268
1.51672
1.50684
1.50971
1.50246
1.51209
1.49496
1.50418
1.50764
1.51422
1.4993
1.50754
1.49917
1.50114
1.49611
1.50175
1.50793
1.49233
1.50748
1.49942
1.50437
1.51009
1.50742
1.51533
1.51292
1.5029
1.49471
1.50223
1.49824
1.49763
1.49211
1.50046
1.50005
1.49736
1.5197
1.51686
1.5012
1.50667
1.51413
1.50592
1.51953
1.51
1.51724
1.50874
1.50688
1.5023
1.4989
1.49922
1.49546
1.50451
1.49627
1.49436
1.49288
1.49648
1.49996
1.49302
1.4974
1.50215
1.49528
1.50538
1.50452
1.49697
1.49802
1.50493
1.50076
1.51025
1.51224
1.50452
1.50694
1.51666
1.50554
1.50889
1.51318
1.51478
1.51456
1.49968
1.50118
1.49244
1.49029
1.48387
1.49363
1.50073
1.48349
1.49058
1.49432
1.49991
1.50214
1.5027
1.49473
1.49959
1.49211
1.50015
1.49194
1.49472
1.50015
1.49597
1.5014
1.51101
1.50626
1.5134
1.49428
1.50176
1.50699
1.50733
1.5048
1.5085
1.5092
1.51173
1.51054
1.50845
1.51525
1.52081
1.50633
1.49763
1.4997
1.50234
1.48842
1.49352
1.4924
1.48962
1.49223
1.49851
1.49328
1.49112
1.4981
1.48683
1.47959
1.48972
1.48143
1.48911
1.48609
1.48556
1.49051
1.48913
1.48964
1.49144
1.4924
1.49275
1.50085
1.49491
1.50248
1.49245
1.49299
1.49885
1.5028
1.49859
1.49542
1.50236
1.49848
1.50658
1.50086
1.50536
1.49524
1.50832
1.51331
1.52501
1.51975
1.51453
1.52569
1.50688
1.50337
1.49937
1.50154
1.51288
1.50254
1.5087
1.51531
1.52149
1.51789
1.51932
1.52482
1.50644
1.51418
1.52104
1.50844
1.49802
1.50884
1.50464
1.50716
1.50825
1.51397
1.49891
1.50384
1.50818
1.50963
1.50168
1.51786
1.51156
1.51521
1.51953
1.52471
1.52173
1.52139
1.52573
1.51911
1.52307
1.5307
1.54135
1.54115
1.53486
1.53035
1.5307
1.53396
1.52129
1.51678
1.51666
1.50288
1.52701
1.50715
1.50812
1.50527
1.50489
1.49342
1.49896
1.50592
1.50925
1.5066
1.52444
1.5149
1.52123
1.52836
1.52413
1.5255
1.51952
1.52247
1.50436
1.50873
1.50793
1.51479
1.52336
1.51173
1.52133
1.51734
1.52071
1.51346
1.51121
1.51532
1.50773
1.52327
1.51134
1.52695
1.52068
1.52223
1.53971
1.52719
1.53019
1.52344
1.52838
1.52801
1.54003
1.53677
1.53332
1.53058
1.5247
1.51641
1.52233
1.52119
1.52204
1.52982
1.51272
1.52043
1.52912
1.52796
1.51519
1.50591
1.52606
1.5214
1.51875
1.53561
1.53113
1.5292
1.52518
1.53664
1.53226
1.5329
1.52941
1.53993
1.5319
1.53979
1.52057
1.52434
1.5147
1.52599
1.51642
1.516
1.51789
1.52354
1.52267
1.5118
1.51346
1.51038
1.50435
1.50392
1.51057
1.50643
1.50959
1.50815
1.50626
1.5199
1.52778
1.51971
1.52261
1.51755
1.52035
1.52421
1.52441
1.5159
1.52094
1.52546
1.53017
1.53204
1.52664
1.51379
1.52874
1.52534
1.50672
1.51271
1.5243
1.50299
1.49423
1.50056
1.49545
1.50168
1.50329
1.50154
1.49747
1.50109
1.50154
1.51294
1.50651
1.50722
1.49926
1.48764
1.49487
1.49397
1.49627
1.49821
1.50403
1.50298
1.50212
1.49707
1.50139
1.50133
1.49318
1.49422
1.49309
1.49324
1.492
1.4963
1.50168
1.4975
1.51144
1.49444
1.49585
1.48636
1.48482
1.48589
1.47658
1.47711
1.48873
1.48416
1.47668
1.47379
1.48108
1.48936
1.4801
1.49275
1.4872
1.48499
1.49639
1.50032
1.50766
1.50219
1.49591
1.4946
1.49691
1.49589
1.48373
1.49841
1.49486
1.5101
1.49298
1.49256
1.5029
1.50612
1.49265
1.48926
1.49387
1.48964
1.48791
1.48395
1.48874
1.48912
1.48653
1.48308
1.49218
1.49913
1.50996
1.50062
1.50086
1.49172
1.50766
1.49823
1.50105
1.49688
1.49027
1.47448
1.47841
1.4761
1.48166
1.48353
1.50009
1.49208
1.49205
1.49325
1.48875
1.48078
1.48347
1.48958
1.48998
1.50097
1.50974
1.51898
1.52168
1.51281
1.50699
1.50275
1.5135
1.50626
1.49761
1.4966
1.49699
1.50684
1.51163
1.5169
1.50119
1.50944
1.49666
1.50532
1.51439
1.51701
1.51111
1.51402
1.52807
1.51462
1.51445
1.51302
1.52356
1.51904
1.53089
1.5289
1.50892
1.51077
1.51694
1.52384
1.513
1.51288
1.51046
1.51638
1.51461
1.51038
1.51317
1.50236
1.50355
1.50332
1.49874
1.50033
1.50366
1.49231
1.48953
1.49844
1.49327
1.49362
1.50888
1.50904
1.49984
1.49412
1.49298
1.50435
1.50448
1.51599
1.50313
1.50776
1.49892
1.4908
1.49038
1.48563
1.49209
1.48582
1.49538
1.50808
1.49919
1.49135
1.4955
1.49355
1.49584
1.5057
1.502
1.50115
1.5037
1.50991
1.51319
1.51239
1.49352
1.49768
1.50038
1.49932
1.51705
1.50931
1.51488
1.52661
1.52053
1.51519
1.52041
1.51545
1.51522
1.51084
1.50569
1.51165
1.51076
1.51244
1.51634
1.50736
1.49431
1.49735
1.50892
1.50116
1.51161
1.51725
1.51213
1.5204
1.53136
1.5206
1.52183
1.52938
1.52963
1.53206
1.52171
1.51295
1.53531
1.52591
1.52195
1.51609
1.51947
1.52681
1.51151
1.51963
1.52537
1.51857
1.52555
1.51721
1.51373
1.51558
1.51493
1.5142
1.51358
1.51869
1.52553
1.53022
1.52802
1.53412
1.53426
1.52489
1.52759
1.51525
1.51607
1.5067
1.50956
1.50023
1.51253
1.51185
1.51065
1.49999
1.50345
1.49909
1.49959
1.50799
1.49692
1.49484
1.49582
1.48639
1.49364
1.48705
1.48347
1.50004
1.49698
1.49647
1.49994
1.50195
1.49803
1.49277
1.48764
1.49172
1.49363
1.4852
1.49518
1.49077
1.48714
1.48489
1.48887
1.49319
1.48606
1.48743
1.47689
1.49001
1.47153
1.47782
1.47708
1.47474
1.47461
1.48065
1.4754
1.48278
1.4833
1.47587
1.48079
1.47446
1.4717
1.47076
1.47436
1.46589
1.47617
1.46082
1.47613
1.48323
1.48275
1.49031
1.49585
1.49049
1.48242
1.47842
1.47554
1.48236
1.48965
1.47597
1.4903
1.48261
1.47857
1.47623
1.47874
1.4854
1.49491
1.48565
1.48419
1.48279
1.48769
1.4901
1.49619
1.49315
1.49903
1.49426
1.4901
1.4902
1.4955
1.50251
1.50929
1.50458
1.48724
1.50321
1.49116
1.49907
1.49114
1.50887
1.513
1.50431
1.4917
1.5015
1.49133
1.4945
1.49691
1.4977
1.49187
1.5061
1.50331
1.50888
1.50479
1.50502
1.52093
1.50801
1.49345
1.48446
1.48473
1.48098
1.48425
1.49078
1.49533
1.48856
1.48156
1.49693
1.50039
1.49961
1.49018
1.49533
1.49691
1.50662
1.49918
1.49694
1.49047
1.49817
1.50754
1.50275
1.51545
1.5198
1.53099
1.5233
1.51711
1.51747
1.519
1.50609
1.50157
1.50011
1.50882
1.50428
1.50786
1.5053
1.50614
1.51578
1.50956
1.49688
1.4967
1.50135
1.5037
1.49556
1.50566
1.50662
1.50492
1.50686
1.49663
1.50329
1.49479
1.49935
1.51465
1.4972
1.50856
1.50181
1.502
1.49772
1.50855
1.50102
1.51193
1.51051
1.50501
1.51368
1.51797
1.52029
1.52179
1.51024
1.50713
1.51959
1.51455
1.52011
1.50724
1.52584
1.51922
1.51087
1.51732
1.51364
1.5069
1.52292
1.51733
1.51408
1.50395
1.50421
1.50911
1.50577
1.5014
1.50585
1.49763
1.50145
1.50519
1.51039
1.51048
1.51575
1.5116
1.50791
1.49636
1.50689
1.5105
1.50191
1.4962
1.49465
1.4969
1.49424
1.50573
1.50506
1.50078
1.50716
1.51557
1.50561
1.50369
1.49559
1.49486
1.48601
1.49147
1.49235
1.49047
1.4891
1.49359
1.49895
1.50797
1.51797
1.50011
1.48429
1.49947
1.48804
1.49011
1.4891
1.49309
1.49446
1.49355
1.49012
1.49415
1.4911
1.47995
1.48495
1.48111
1.48555
1.48256
1.4966
1.48809
1.49133
1.48743
1.47984
1.4936
1.49954
1.49898
1.49346
1.50609
1.49184
1.49661
1.49483
1.5015
1.49595
1.49255
1.49262
1.49641
1.48785
1.48884
1.49021
1.48926
1.49197
1.49469
1.49644
1.48728
1.49335
1.50394
1.50137
1.49421
1.50936
1.50158
1.49682
1.49197
1.50417
1.49818
1.49788
1.50496
1.51503
1.50093
1.50163
1.50473
1.50272
1.50085
1.51022
1.50441
1.51534
1.51364
1.50178
1.52172
1.52059
1.52353
1.51215
1.51155
1.51419
1.50449
1.50889
1.50964
1.50562
1.51445
1.49347
1.50945
1.49611
1.50349
1.49644
1.48718
1.4908
1.49906
1.50708
1.50531
1.49539
1.50484
1.50852
1.5165
1.51547
1.51701
1.51998
1.50969
1.50761
1.50397
1.50734
1.50788
1.48943
1.50751
1.50861
1.50481
1.50102
1.50071
1.49516
1.50187
1.51158
1.49569
1.50359
1.50774
1.49695
1.49976
1.50835
1.51006
1.50668
1.51651
1.50477
1.49407
1.49131
1.49466
1.49706
1.49649
1.48709
1.49358
1.50563
1.50892
1.49766
1.49856
1.50889
1.50612
1.49377
1.50029
1.4968
1.50237
1.504
1.50284
1.51009
1.51277
1.51986
1.52715
1.51258
1.51334
1.51992
1.51477
1.51346
1.51514
1.48979
1.49383
1.49619
1.50311
1.49059
1.49018
1.48759
1.49697
1.49997
1.50798
1.51
1.51404
1.51274
1.50114
1.50167
1.4975
1.50151
1.50135
1.49091
1.49702
1.498
1.49407
1.47849
1.47712
1.4749
1.47794
1.49943
1.48732
1.49637
1.50001
1.48413
1.4823
1.47717
1.49269
1.49022
1.48731
1.47997
1.47513
1.47894
1.48779
1.48162
1.48397
1.48767
1.48006
1.47612
1.47117
1.475
1.48122
1.46936
1.46951
1.47534
1.47938
1.47742
1.49213
1.48271
1.48573
1.4842
1.48074
1.48231
1.48067
1.47359
1.477
1.47055
1.46625
1.46964
1.46124
1.48822
1.46571
1.47152
1.47036
1.46581
1.45926
1.47005
1.47533
1.46991
1.46442
1.46939
1.46926
1.46765
1.4685
1.45602
1.47093
1.47372
1.472
1.47263
1.46319
1.46649
1.47254
1.46822
1.47845
1.46912
1.47009
1.46695
1.46315
1.47103
1.47409
1.47687
1.47574
1.48007
1.4831
1.4802
1.4758
1.48799
1.47615
1.47902
1.49054
1.49103
1.4949
1.48995
1.49523
1.49321
1.49266
1.51012
1.49126
1.49114
1.48356
1.49053
1.49077
1.48541
1.49949
1.48923
1.48461
1.49579
1.48438
1.48985
1.48728
1.48441
1.4854
1.48801
1.48286
1.49415
1.48722
1.48672
1.48085
1.4833
1.4874
1.47877
1.48943
1.48275
1.48584
1.48469
1.48405
1.47557
1.48298
1.47618
1.47716
1.47773
1.4713
1.48
1.4741
1.47499
1.46669
1.46874
1.46037
1.46754
1.47839
1.48067
1.48241
1.48787
1.49026
1.48722
1.49697
1.50182
1.49908
1.495
1.49059
1.47515
1.48794
1.48894
1.49614
1.49272
1.49441
1.48398
1.48259
1.48206
1.48388
1.48385
1.48833
1.48405
1.4912
1.48524
1.4754
1.49132
1.49252
1.48898
1.48747
1.48793
1.49951
1.49437
1.48928
1.48413
1.49355
1.49226
1.49492
1.47754
1.48469
1.49223
1.47601
1.47607
1.47152
1.47889
1.47484
1.47781
1.46464
1.4719
1.46732
1.46685
1.46815
1.45929
1.47557
1.48387
1.47733
1.48041
1.47601
1.47387
1.47358
1.46724
1.46885
1.47179
1.47192
1.46741
1.49129
1.47067
1.48339
1.47862
1.47682
1.47273
1.48023
1.48419
1.48828
1.48378
1.48443
1.48056
1.48506
1.47963
1.47383
1.492
1.48479
1.48217
1.48369
1.49379
1.49
1.49879
1.48267
1.48655
1.49835
1.47911
1.49483
1.495
1.49951
1.49248
1.50571
1.49301
1.49073
1.50293
1.49419
1.49364
1.49023
1.50158
1.48936
1.50132
1.49572
1.49604
1.48431
1.48646
1.48934
1.49375
1.50592
1.51839
1.50359
1.50568
1.504
1.49544
1.50088
1.48637
1.49638
1.48477
1.49115
1.48622
1.48899
1.49728
1.50322
1.50475
1.5226
1.51483
1.50895
1.50334
1.50324
1.50499
1.49617
1.50847
1.51037
1.49839
1.50618
1.49979
1.51378
1.50688
1.49113
1.48826
1.48804
1.50324
1.49173
1.49645
1.5013
1.50263
1.50223
1.50617
1.51025
1.50872
1.49979
1.50012
1.49508
1.50231
1.50094
1.49907
1.51561
1.50366
1.5093
1.5091
1.51171
1.5059
1.50734
1.5055
1.48975
1.49031
1.49753
1.49865
1.4909
1.48856
1.50269
1.49888
1.49566
1.50291
1.50021
1.49503
1.49574
1.49441
1.50409
1.50442
1.49348
1.50726
1.50176
1.50516
1.51129
1.50409
1.4992
1.49791
1.51204
1.51558
1.50647
1.5083
1.50478
1.50365
1.50867
1.51329
1.51434
1.52194
1.50611
1.50101
1.49609
1.49391
1.48916
1.49332
1.50428
1.49811
1.50285
1.48798
1.50208
1.5176
1.5107
1.50834
1.4963
1.49775
1.5071
1.50348
1.49643
1.50434
1.5064
1.50374
1.50529
1.5098
1.51508
1.50427
1.51046
1.51039
1.50158
1.49942
1.50347
1.51421
1.51687
1.51571
1.51447
1.49865
1.49832
1.50744
1.50199
1.48829
1.49425
1.49624
1.49994
1.4939
1.50162
1.51277
1.51285
1.49478
1.49822
1.48419
1.49424
1.48917
1.49209
1.48253
1.49805
1.48938
1.49982
1.49479
1.49978
1.50134
1.51628
1.50798
1.4999
1.50132
1.50618
1.49742
1.51437
1.5217
1.51614
1.51402
1.5072
1.50644
1.50204
1.50971
1.5105
1.50965
1.50638
1.49788
1.50843
1.51083
1.5272
1.51899
1.52221
1.52013
1.51906
1.51759
1.51465
1.51219
1.5148
1.51205
1.51835
1.53651
1.52548
1.5261
1.53146
1.53336
1.53838
1.52015
1.53466
1.53311
1.52248
1.52216
1.51548
1.51182
1.51833
1.53337
1.52366
1.52695
1.52917
1.52714
1.52266
1.52199
1.52873
1.52108
1.52676
1.52224
1.52735
1.51719
1.52316
1.51291
1.50394
1.52176
1.53311
1.53287
1.52083
1.52976
1.52712
1.53117
1.5376
1.52761
1.52574
1.52979
1.53652
1.53036
1.53255
1.53989
1.53499
1.5299
1.53427
1.53097
1.52178
1.53451
1.52449
1.52635
1.50916
1.52628
1.52407
1.51937
1.52168
1.51746
1.51664
1.51804
1.51572
1.51618
1.51145
1.51357
1.51219
1.51609
1.52038
1.52538
1.51759
1.52386
1.52041
1.52609
1.51883
1.51579
1.50973
1.50376
1.52318
1.5193
1.52254
1.51896
1.52499
1.51147
1.50978
1.51741
1.51565
1.49851
1.50409
1.51136
1.50979
1.50456
1.50266
1.50706
1.50303
1.50108
1.50688
1.48939
1.49131
1.49762
1.50833
1.50514
1.49435
1.50263
1.50627
1.51708
1.50187
1.51484
1.51316
1.51201
1.50184
1.51388
1.52155
1.49785
1.50046
1.49588
1.49891
1.51361
1.50869
1.50398
1.5051
1.50892
1.51321
1.51573
1.52258
1.51943
1.51522
1.53237
1.50598
1.51883
1.49891
1.51288
1.52111
1.52593
1.51314
1.52203
1.51701
1.50828
1.50761
1.50091
1.51291
1.51005
1.50512
1.51413
1.50004
1.51863
1.51527
1.51579
1.51858
1.50878
1.51471
1.51517
1.5231
1.51776
1.52642
1.52468
1.5176
1.52519
1.5123
1.53238
1.51951
1.51548
1.52562
1.5301
1.51939
1.5167
1.52801
1.5003
1.50848
1.50424
1.51002
1.51847
1.51487
1.50853
1.50241
1.51
1.51248
1.52284
1.52003
1.51448
1.52461
1.52904
1.5215
1.52252
1.51746
1.51857
1.52262
1.52314
1.53026
1.51473
1.51902
1.51316
1.51668
1.51592
1.50625
1.51952
1.50928
1.51558
1.52388
1.51302
1.5109
1.50537
1.51242
1.50947
1.51631
1.52003
1.51044
1.50649
1.50999
1.51005
1.51194
1.50524
1.52146
1.51834
1.52491
1.52372
1.51143
1.51931
1.5025
1.4987
1.50553
1.51529
1.50806
1.51123
1.49523
1.49198
1.50104
1.49601
1.49118
1.50432
1.50636
1.50951
1.50193
1.51007
1.50777
1.52337
1.51406
1.5168
1.51516
1.51974
1.52067
1.50875
1.505
1.50958
1.51325
1.50894
1.50033
1.49843
1.49609
1.49534
1.50086
1.51021
1.5081
1.50873
1.50555
1.51014
1.49846
1.52032
1.50428
1.51479
1.52006
1.52193
1.51583
1.51001
1.51462
1.50813
1.5097
1.50643
1.50884
1.52521
1.51296
1.51273
1.51815
1.50145
1.50388
1.50695
1.49886
1.49916
1.5126
1.49866
1.51312
1.50896
1.51199
1.51177
1.50113
1.49866
1.50223
1.49988
1.50063
1.4958
1.50343
1.5012
1.49878
1.50177
1.50474
1.50059
1.50396
1.50012
1.49367
1.49868
1.49529
1.50133
1.50167
1.49023
1.49749
1.48453
1.49409
1.5125
1.49847
1.50187
1.50322
1.49373
1.50207
1.5014
1.50665
1.50034
1.49548
1.50218
1.5034
1.50981
1.50162
1.49951
1.50557
1.50205
1.50534
1.51412
1.50817
1.50701
1.49904
1.51278
1.51512
1.50841
1.51147
1.50589
1.50366
1.50426
1.5039
1.50509
1.50559
1.50546
1.50496
1.51266
1.514
1.5093
1.51017
1.50693
1.51437
1.52087
1.52077
1.50046
1.51256
1.51027
1.51425
1.51668
1.50344
1.50188
1.50497
1.51236
1.51571
1.51136
1.52231
1.52845
1.52738
1.5257
1.51977
1.52049
1.51612
1.51939
1.5161
1.52685
1.52355
1.52242
1.51702
1.50673
1.51186
1.51926
1.51808
1.53149
1.53077
1.52441
1.53552
1.52749
1.51922
1.51169
1.51761
1.51689
1.51987
1.52271
1.53156
1.51972
1.52927
1.53175
1.52817
1.53534
1.5294
1.53691
1.51236
1.5272
1.52854
1.52298
1.52778
1.52332
1.52524
1.52896
1.53042
1.53498
1.53358
1.52842
1.54224
1.52875
1.52672
1.52666
1.52366
1.52809
1.52821
1.53027
1.52706
1.52241
1.52913
1.5277
1.53237
1.52895
1.53493
1.53136
1.53107
1.53044
1.51677
1.52776
1.53826
1.53799
1.53723
1.54621
1.54313
1.53914
1.52612
1.52789
1.53244
1.53115
1.52416
1.52339
1.53935
1.52566
1.52674
1.53448
1.53246
1.52962
1.53328
1.54015
1.53538
1.53062
1.52629
1.52445
1.52545
1.52001
1.51381
1.51895
1.51875
1.52845
1.51874
1.53593
1.52295
1.5188
1.51518
1.52135
1.5126
1.51695
1.51247
1.51867
1.52364
1.52719
1.53056
1.52389
1.5264
1.52001
1.52679
1.54131
1.53783
1.52342
1.5288
1.52108
1.51381
1.52248
1.51145
1.52044
1.51102
1.5195
1.52651
1.52975
1.5289
1.52606
1.53802
1.53383
1.52938
1.53382
1.53905
1.53619
1.54031
1.53403
1.54047
1.5319
1.53779
1.53169
1.53262
1.51965
1.52198
1.52174
1.51968
1.50815
1.51286
1.52025
1.52207
1.51309
1.51671
1.51503
1.51269
1.52129
1.50429
1.50985
1.52036
1.51058
1.51781
1.51534
1.51568
1.51827
1.51898
1.51744
1.51504
1.52735
1.51519
1.51152
1.51068
1.51084
1.50854
1.50395
1.50941
1.51003
1.49864
1.50282
1.50671
1.5032
1.48961
1.498
1.49012
1.48687
1.49184
1.48716
1.49523
1.49332
1.50315
1.48903
1.48792
1.48085
1.49094
1.49424
1.49686
1.49861
1.49931
1.50162
1.50301
1.49817
1.50466
1.497
1.48864
1.49018
1.48538
1.49842
1.49604
1.51203
1.49355
1.50436
1.51796
1.51463
1.5303
1.53231
1.52336
1.52212
1.52924
1.52558
1.53199
1.53634
1.52885
1.51386
1.51372
1.51417
1.52231
1.5286
1.51062
1.52374
1.52128
1.51343
1.51344
1.52097
1.52931
1.5291
1.5326
1.53231
1.52591
1.51766
1.53111
1.51457
1.51908
1.50927
1.50864
1.50571
1.51875
1.52594
1.53305
1.53486
1.51704
1.52867
1.52959
1.5129
1.51615
1.50257
1.50197
1.50036
1.5142
1.51541
1.51386
1.49649
1.51585
1.51304
1.5142
1.50892
1.50844
1.50536
1.49255
1.50894
1.51074
1.5141
1.51811
1.51406
1.52417
1.51063
1.51119
1.51359
1.52002
1.52508
1.53012
1.52858
1.52478
1.52558
1.53192
1.53971
1.52216
1.52522
1.51871
1.50214
1.50316
1.51176
1.5094
1.51882
1.522
1.52103
1.51521
1.51996
1.52503
1.52368
1.52233
1.51832
1.54204
1.52465
1.52473
1.51963
1.52868
1.51701
1.53
1.53089
1.51927
1.5244
1.52554
1.52601
1.52285
1.52214
1.52049
1.51669
1.51835
1.5204
1.521
1.52203
1.52138
1.51245
1.51799
1.51708
1.5182
1.52184
1.51969
1.51867
1.52903
1.51923
1.51716
1.51234
1.51556
1.51484
1.52656
1.53209
1.52831
1.5317
1.51951
1.51879
1.51892
1.5254
1.52338
1.51779
1.52184
1.51876
1.5203
1.5139
1.50478
1.5075
1.51366
1.51588
1.51213
1.51823
1.5133
1.50656
1.51291
1.51893
1.50801
1.50413
1.5119
1.50303
1.49925
1.49383
1.49496
1.49817
1.50071
1.50298
1.51675
1.52432
1.51031
1.50682
1.51748
1.51933
1.51485
1.51801
1.52733
1.51759
1.51182
1.51189
1.52277
1.51115
1.51361
1.5019
1.5186
1.50903
1.50202
1.51299
1.5052
1.50446
1.49875
1.49114
1.50312
1.49156
1.4949
1.50623
1.51138
1.50106
1.50155
1.5052
1.51129
1.51
1.51443
1.52799
1.52035
1.52071
1.5131
1.51487
1.50715
1.5024
1.50066
1.49746
1.50912
1.49345
1.4995
1.50143
1.50872
1.50446
1.50762
1.50762
1.50949
1.50714
1.5026
1.51257
1.50697
1.50262
1.50199
1.51128
1.51676
1.51535
1.5188
1.51939
1.50751
1.51711
1.51086
1.51517
1.50615
1.51922
1.51823
1.51614
1.51311
1.51552
1.51315
1.51785
1.52147
1.52321
1.52852
1.51002
1.50575
1.49529
1.48469
1.49241
1.49989
1.51057
1.51
1.49223
1.49084
1.49312
1.51066
1.50831
1.50601
1.52101
1.51424
1.50729
1.51091
1.50157
1.50342
1.5067
1.50248
1.49793
1.51439
1.50915
1.51052
1.5161
1.50898
1.51929
1.52521
1.50045
1.50433
1.51123
1.51211
1.51259
1.5252
1.5302
1.53399
1.52337
1.51922
1.52045
1.51898
1.52777
1.51181
1.5257
1.49933
1.50917
1.50816
1.52373
1.52219
1.52175
1.53063
1.52993
1.52578
1.51124
1.52032
1.52193
1.51411
1.51884
1.50829
1.50899
1.51478
1.51602
1.52069
1.51162
1.50943
1.50514
1.49846
1.49679
1.51065
1.50186
1.49801
1.51325
1.51485
1.52434
1.52269
1.50909
1.50448
1.49338
1.49185
1.49597
1.50365
1.50787
1.49647
1.50689
1.51052
1.51467
1.51536
1.50617
1.52045
1.52611
1.51595
1.50536
1.51738
1.50773
1.50855
1.51779
1.51911
1.5233
1.52237
1.52255
1.5249
1.53164
1.53124
1.52098
1.53465
1.52295
1.52344
1.52069
1.51503
1.5106
1.51011
1.51167
1.51805
1.50802
1.5043
1.51154
1.51688
1.52064
1.51219
1.52491
1.5159
1.5118
1.50471
1.51753
1.52272
1.50602
1.51374
1.52424
1.52045
1.5161
1.53301
1.52154
1.5212
1.5326
1.541
1.53574
1.53769
1.5427
1.53406
1.53629
1.52859
1.53255
1.53457
1.53322
1.5288
1.52365
1.52764
1.52427
1.527
1.52085
1.52298
1.52837
1.54323
1.53697
1.52358
1.52598
1.5374
1.53808
1.54176
1.55178
1.5499
1.54693
1.55215
1.55278
1.55313
1.55442
1.55271
1.55358
1.54687
1.54472
1.55768
1.55808
1.55646
1.55567
1.56352
1.56856
1.56801
1.56004
1.54018
1.55579
1.55772
1.5515
1.55871
1.55815
1.55837
1.54981
1.5504
1.54449
1.53695
1.5475
1.54853
1.53667
1.53894
1.5339
1.54591
1.54949
1.53516
1.53962
1.53585
1.5282
1.52299
1.53282
1.54094
1.53426
1.53515
1.53001
1.53154
1.53227
1.53738
1.53147
1.53626
1.54372
1.53657
1.53051
1.53652
1.52634
1.54699
1.55388
1.54121
1.53658
1.5316
1.5374
1.54385
1.53592
1.54612
1.53149
1.5472
1.54405
1.53582
1.54211
1.54771
1.54988
1.54647
1.53388
1.53766
1.54335
1.53955
1.54405
1.53857
1.52688
1.52795
1.52698
1.53262
1.54673
1.54135
1.5227
1.53593
1.52486
1.51532
1.52577
1.5218
1.52277
1.5177
1.51763
1.52901
1.51167
1.51574
1.51595
1.50715
1.5149
1.51782
1.52465
1.51764
1.5146
1.5194
1.52993
1.52635
1.53849
1.52807
1.52805
1.52287
1.51013
1.51282
1.52197
1.53546
1.52807
1.52514
1.53221
1.51909
1.51246
1.50682
1.50301
1.50822
1.51199
1.51608
1.50178
1.50778
1.52114
1.52079
1.52185
1.5136
1.51522
1.51961
1.52211
1.5251
1.53256
1.52462
1.52169
1.51689
1.51483
1.50438
1.51184
1.49967
1.50166
1.49668
1.50017
1.49505
1.48885
1.48277
1.48201
1.48528
1.48359
1.48798
1.48785
1.48161
1.4842
1.48514
1.47472
1.47041
1.46858
1.46549
1.47472
1.4796
1.48418
1.48566
1.49084
1.4923
1.49006
1.48534
1.49349
1.48817
1.46964
1.47699
1.4775
1.48434
1.47691
1.48841
1.48292
1.49104
1.49138
1.5048
1.49084
1.48702
1.48857
1.49068
1.50258
1.49874
1.50094
1.49897
1.50174
1.49656
1.51055
1.51605
1.5211
1.51712
1.51128
1.51125
1.51369
1.51551
1.50162
1.50075
1.50403
1.50487
1.50469
1.50568
1.49727
1.49558
1.49375
1.49311
1.50228
1.48884
1.48342
1.4903
1.47924
1.47714
1.48166
1.49488
1.48536
1.49407
1.49948
1.48934
1.49545
1.49159
1.48649
1.49165
1.48272
1.49588
1.48914
1.50357
1.49416
1.5018
1.50794
1.5074
1.49331
1.49176
1.49422
1.48608
1.49065
1.49552
1.491
1.48907
1.48749
1.48479
1.49044
1.49212
1.48897
1.49469
1.49159
1.48802
1.49524
1.49745
1.48759
1.48185
1.48887
1.48703
1.48458
1.49036
1.49107
1.48786
1.4889
1.49388
1.48443
1.48837
1.49505
1.48711
1.49408
1.51137
1.49727
1.51601
1.50878
1.502
1.50686
1.49606
1.49953
1.49698
1.48631
1.48397
1.49395
1.50076
1.50143
1.5061
1.50222
1.50886
1.51151
1.52086
1.50467
1.5055
1.50724
1.51224
1.51726
1.50508
1.50413
1.51051
1.50608
1.50021
1.50266
1.48861
1.49365
1.49176
1.49966
1.50397
1.51567
1.50675
1.50063
1.49934
1.50373
1.50535
1.50476
1.50001
1.48842
1.48983
1.48215
1.50061
1.49978
1.48598
1.49505
1.49707
1.49382
1.49335
1.49215
1.48586
1.49212
1.50393
1.49946
1.50505
1.50318
1.50501
1.50885
1.50602
1.52545
1.52288
1.51228
1.52494
1.51963
1.51285
1.51328
1.51796
1.51614
1.50649
1.5184
1.50869
1.50908
1.51205
1.51602
1.50896
1.51415
1.51431
1.51043
1.51431
1.50522
1.51685
1.51222
1.50353
1.51626
1.51394
1.50326
1.50882
1.50289
1.52069
1.50972
1.5073
1.51834
1.52866
1.52563
1.52779
1.53462
1.53431
1.52761
1.54813
1.54297
1.54187
1.55138
1.53398
1.53449
1.53482
1.54841
1.55279
1.5496
1.55651
1.53405
1.52956
1.52149
1.52545
1.53494
1.53706
1.5493
1.54239
1.53236
1.5381
1.53687
1.53833
1.53343
1.53381
1.53597
1.53674
1.54432
1.53632
1.53855
1.52978
1.54699
1.54078
1.53218
1.53106
1.52889
1.53073
1.52535
1.52893
1.53406
1.52917
1.53359
1.53063
1.52614
1.5241
1.51826
1.52377
1.51717
1.51434
1.50749
1.50637
1.51932
1.51018
1.51322
1.50794
1.50279
1.51045
1.4932
1.51702
1.51859
1.5167
1.51248
1.48904
1.48821
1.49577
1.48688
1.47928
1.4809
1.47659
1.48258
1.47122
1.48499
1.49012
1.48644
1.49025
1.4887
1.49704
1.49391
1.49195
1.49336
1.49978
1.48979
1.49216
1.48805
1.48871
1.49061
1.49281
1.49069
1.50193
1.49097
1.49202
1.49823
1.49242
1.49416
1.4895
1.49489
1.4882
1.49144
1.48728
1.48673
1.48543
1.48768
1.49334
1.49051
1.48876
1.4828
1.50262
1.48823
1.47929
1.49387
1.48913
1.49248
1.48059
1.48442
1.48593
1.48968
1.49477
1.49316
1.50131
1.4941
1.49581
1.48478
1.48692
1.49277
1.50232
1.50175
1.49614
1.50077
1.49566
1.50287
1.50996
1.50334
1.50025
1.49744
1.50031
1.50701
1.50522
1.50489
1.51138
1.51218
1.51688
1.51009
1.53213
1.53282
1.53622
1.53015
1.54057
1.53194
1.51884
1.52501
1.53022
1.52563
1.52761
1.5234
1.51291
1.52137
1.50887
1.51576
1.51414
1.51347
1.51114
1.514
1.51324
1.5277
1.52026
1.51708
1.51792
1.51885
1.51864
1.51769
1.51904
1.51173
1.51359
1.51495
1.51996
1.51598
1.52261
1.5321
1.52915
1.52906
1.52792
1.53294
1.52464
1.53561
1.5254
1.53363
1.53489
1.52875
1.54868
1.54159
1.53923
1.54884
1.54971
1.53238
1.53547
1.52322
1.52438
1.53731
1.51985
1.51355
1.5214
1.51366
1.51387
1.5088
1.53066
1.51413
1.52008
1.52672
1.53283
1.52337
1.52607
1.52085
1.52503
1.51511
1.51059
1.51389
1.51136
1.5167
1.525
1.51859
1.53074
1.52053
1.50641
1.50296
1.5073
1.50702
1.50695
1.50749
1.50761
1.5112
1.50597
1.50153
1.51738
1.5059
1.50452
1.50388
1.50517
1.50126
1.50474
1.49966
1.50506
1.50423
1.50742
1.51057
1.51431
1.52257
1.50946
1.5009
1.50565
1.50617
1.51272
1.51057
1.51416
1.51868
1.51925
1.51496
1.51106
1.50489
1.5177
1.51784
1.51851
1.52924
1.53193
1.53041
1.53054
1.53718
1.54248
1.55177
1.55827
1.54625
1.54948
1.54652
1.55559
1.54449
1.54392
1.54416
1.5395
1.54598
1.54248
1.54368
1.53641
1.53186
1.53297
1.53504
1.52288
1.52675
1.52043
1.52974
1.51398
1.52592
1.51666
1.51708
1.51572
1.51564
1.5343
1.53933
1.53291
1.5207
1.52908
1.5159
1.52738
1.51624
1.51996
1.52663
1.5295
1.52745
1.52626
1.53091
1.53182
1.52706
1.53426
1.5349
1.53037
1.52482
1.5244
1.54285
1.54926
1.54274
1.52948
1.53502
1.54496
1.53467
1.53397
1.5329
1.53533
1.5367
1.54162
1.54239
1.54517
1.54542
1.55268
1.54663
1.55505
1.55549
1.54538
1.54302
1.54427
1.56111
1.56507
1.55004
1.55383
1.55861
1.55566
1.54841
1.54695
1.54649
1.54281
1.54285
1.53834
1.53305
1.53102
1.53908
1.53695
1.54032
1.54642
1.54595
1.55648
1.54656
1.54183
1.54359
1.54997
1.53994
1.53946
1.53859
1.54852
1.55045
1.54429
1.55033
1.5417
1.54101
1.54369
1.54728
1.54921
1.55435
1.55131
1.54131
1.54054
1.54573
1.53231
1.52801
1.52446
1.53655
1.53778
1.53178
1.53369
1.53703
1.53355
1.54997
1.5214
1.53651
1.52885
1.53255
1.53384
1.52547
1.52888
1.53328
1.51934
1.53178
1.52404
1.52405
1.50998
1.50833
1.53063
1.52429
1.52659
1.53133
1.5309
1.52183
1.52295
1.51346
1.52231
1.51818
1.52164
1.54433
1.53599
1.53305
1.52618
1.54062
1.53986
1.51946
1.53117
1.53701
1.54463
1.54559
1.54012
1.53137
1.5235
1.53033
1.53522
1.51789
1.53699
1.53457
1.52523
1.52871
1.51986
1.5287
1.5274
1.52847
1.5354
1.53901
1.53275
1.54149
1.52884
1.54331
1.5578
1.53009
1.54044
1.53981
1.54774
1.54937
1.54306
1.53174
1.5417
1.53873
1.53696
1.54214
1.54255
1.53528
1.52449
1.52275
1.52487
1.52454
1.52412
1.52057
1.5147
1.52319
1.518
1.52504
1.52466
1.52992
1.53117
1.5205
1.51798
1.54041
1.53701
1.54661
1.5421
1.54483
1.56186
1.53869
1.54745
1.55333
1.5433
1.5484
1.54929
1.53469
1.5437
1.54591
1.54434
1.52603
1.53287
1.5429
1.53728
1.52765
1.54085
1.53849
1.53205
1.52897
1.53376
1.53236
1.5338
1.53603
1.52526
1.52629
1.53904
1.55128
1.5498
1.55467
1.55233
1.55041
1.55778
1.54403
1.5493
1.54895
1.54881
1.55685
1.5608
1.57781
1.56795
1.5582
1.55392
1.54745
1.53565
1.53709
1.54607
1.53886
1.52592
1.53285
1.52666
1.51363
1.52439
1.52751
1.54758
1.53293
1.54242
1.53147
1.54351
1.54184
1.54151
1.55612
1.54798
1.56267
1.55954
1.54542
1.54753
1.55123
1.54548
1.54959
1.54757
1.53414
1.55042
1.54604
1.55369
1.54524
1.55436
1.55534
1.54695
1.54676
1.5491
1.54925
1.54567
1.53658
1.5331
1.53661
1.5323
1.51881
1.51649
1.52041
1.52468
1.527
1.52552
1.52656
1.52912
1.536
1.52991
1.52812
1.53535
1.52998
1.52783
1.52735
1.52487
1.5176
1.52056
1.52715
1.51708
1.52084
1.5185
1.51663
1.51555
1.5158
1.50343
1.5069
1.50879
1.50224
1.51724
1.52957
1.53843
1.53064
1.53254
1.52956
1.5378
1.53288
1.53618
1.53686
1.54408
1.52829
1.5461
1.54557
1.55898
1.56092
1.55224
1.54321
1.52685
1.51129
1.52563
1.51815
1.52913
1.5305
1.53461
1.51977
1.52008
1.50785
1.51501
1.51774
1.51151
1.51379
1.52851
1.53578
1.54446
1.55036
1.54315
1.54682
1.54283
1.53907
1.54259
1.52217
1.51368
1.51965
1.52943
1.5303
1.52568
1.53311
1.52492
1.54247
1.54365
1.53858
1.55326
1.55775
1.56089
1.55836
1.56108
1.55301
1.54442
1.55962
1.56634
1.55609
1.55488
1.57244
1.56191
1.55861
1.56608
1.57371
1.57542
1.57336
1.56187
1.57395
1.56864
1.55951
1.56974
1.55404
1.55512
1.54368
1.54807
1.55391
1.56063
1.56222
1.56935
1.56369
1.56635
1.57368
1.56047
1.56929
1.55066
1.55985
1.56498
1.55465
1.55173
1.5423
1.56843
1.58406
1.58124
1.57208
1.56945
1.56427
1.56192
1.56631
1.56509
1.56713
1.58612
1.58126
1.57836
1.58074
1.60015
1.5788
1.57877
1.5906
1.59108
1.59497
1.59707
1.6015
1.59953
1.59492
1.60292
1.59219
1.58905
1.59897
1.5871
1.59551
1.589
1.59408
1.59387
1.59785
1.60011
1.59853
1.6192
1.61139
1.59209
1.59085
1.61511
1.59745
1.60789
1.60393
1.60693
1.59939
1.59765
1.59873
1.59479
1.58387
1.59806
1.60245
1.59465
1.59963
1.59944
1.59676
1.59778
1.5962
1.60316
1.60401
1.58873
1.59712
1.58097
1.59424
1.59144
1.57726
1.59767
1.57603
1.58242
1.58413
1.59116
1.5833
1.59083
1.58092
1.57943
1.57994
1.57575
1.57551
1.57089
1.577
1.56747
1.57052
1.56728
1.57147
1.57778
1.57591
1.56113
1.57905
1.57092
1.5704
1.5693
1.5635
1.56071
1.56933
1.57354
1.57122
1.5807
1.57247
1.57739
1.57864
1.58886
1.59274
1.59797
1.59247
1.59297
1.59329
1.57517
1.57732
1.57923
1.56885
1.60081
1.59603
1.58984
1.59639
1.61321
1.59973
1.60094
1.60429
1.59236
1.59342
1.58604
1.59837
1.60006
1.59732
1.59924
1.59419
1.60154
1.58449
1.57736
1.57923
1.57648
1.58083
1.57928
1.56251
1.55845
1.56733
1.55686
1.56298
1.57992
1.58098
1.56752
1.56556
1.57516
1.56469
1.58651
1.57533
1.57424
1.58111
1.58691
1.59201
1.58989
1.60488
1.59544
1.5742
1.58424
1.57957
1.58592
1.57905
1.58783
1.57584
1.5753
1.57972
1.57911
1.57874
1.59131
1.60832
1.60507
1.59571
1.60274
1.59634
1.57395
1.58076
1.56919
1.5758
1.58005
1.56918
1.58394
1.57347
1.57813
1.57097
1.56925
1.57817
1.57686
1.56722
1.5721
1.57091
1.57625
1.5756
1.57748
1.57396
1.57822
1.56656
1.57344
1.57584
1.56485
1.56618
1.5648
1.55759
1.56855
1.55829
1.55711
1.54378
1.54947
1.54859
1.5591
1.55265
1.54647
1.54803
1.55621
1.54796
1.55423
1.56055
1.5524
1.55496
1.55952
1.54679
1.54578
1.5447
1.54547
1.56161
1.55914
1.55815
1.55452
1.56648
1.56933
1.5691
1.56574
1.55327
1.55405
1.55537
1.57215
1.56289
1.55677
1.56025
1.55539
1.56801
1.55929
1.56704
1.57039
1.58157
1.5673
1.5749
1.58593
1.56837
1.57817
1.5695
1.5759
1.58501
1.58419
1.57512
1.58052
1.60077
1.57621
1.57137
1.57612
1.56969
1.58332
1.58019
1.5778
1.57875
1.57328
1.58357
1.583
1.58336
1.57172
1.57659
1.58407
1.57222
1.57545
1.58793
1.58256
1.58717
1.58119
1.59337
1.58045
1.58249
1.57982
1.57363
1.55047
1.55732
1.56621
1.55724
1.56102
1.55599
1.56225
1.55859
1.5608
1.55294
1.56521
1.55943
1.5574
1.55803
1.56043
1.579
1.56793
1.56966
1.56821
1.55704
1.55885
1.57011
1.56313
1.5639
1.57127
1.5647
1.57925
1.58183
1.58982
1.57802
1.5667
1.56542
1.57057
1.56231
1.57013
1.55482
1.57478
1.56474
1.55715
1.56675
1.57542
1.57848
1.56749
1.56191
1.57325
1.58306
1.57624
1.57467
1.59381
1.58042
1.57749
1.56559
1.57333
1.58396
1.58443
1.56968
1.57393
1.57194
1.55992
1.55491
1.55616
1.54869
1.55702
1.55624
1.55954
1.55563
1.55784
1.55349
1.53676
1.55595
1.55167
1.54214
1.53444
1.53815
1.53819
1.54581
1.54397
1.5286
1.53542
1.53173
1.527
1.53815
1.54228
1.53502
1.53786
1.54097
1.54809
1.56011
1.54851
1.55121
1.55947
1.54688
1.55349
1.55405
1.54831
1.54071
1.53949
1.54756
1.53911
1.54187
1.53265
1.52742
1.53915
1.53719
1.53787
1.53291
1.53777
1.5358
1.54282
1.52837
1.53633
1.52412
1.52575
1.51516
1.53807
1.52761
1.51048
1.51484
1.52922
1.53608
1.55008
1.5457
1.55124
1.555
1.54957
1.54479
1.54082
1.5404
1.55141
1.53771
1.54003
1.53595
1.53969
1.55447
1.55573
1.56045
1.56258
1.55578
1.55058
1.5558
1.54121
1.56323
1.53986
1.55275
1.55479
1.53999
1.55188
1.55649
1.56534
1.56991
1.57115
1.5608
1.55954
1.55345
1.55142
1.57213
1.56232
1.56668
1.56308
1.55746
1.55601
1.56144
1.56288
1.54964
1.55311
1.5507
1.55495
1.56875
1.55546
1.5741
1.55074
1.55004
1.55226
1.55255
1.54288
1.5531
1.55858
1.56508
1.56485
1.56723
1.57345
1.56835
1.56349
1.56199
1.55572
1.56134
1.55458
1.55453
1.5525
1.55238
1.55267
1.55548
1.55303
1.55168
1.57056
1.56866
1.55997
1.56553
1.55561
1.54492
1.55019
1.56102
1.55435
1.57249
1.56538
1.57469
1.56417
1.58514
1.58187
1.5734
1.56348
1.5829
1.56863
1.57707
1.57423
1.56294
1.56654
1.57317
1.56516
1.55894
1.57039
1.58307
1.5754
1.56436
1.56542
1.56386
1.56515
1.5638
1.56205
1.56611
1.57822
1.55672
1.56095
1.56578
1.56982
1.57566
1.57786
1.57916
1.55976
1.56092
1.56735
1.56616
1.55951
1.56861
1.56386
1.56008
1.56361
1.57432
1.56995
1.54526
1.54103
1.53524
1.53236
1.53141
1.54213
1.54258
1.5412
1.54207
1.54482
1.53583
1.53844
1.53339
1.54421
1.55679
1.54718
1.55695
1.5571
1.54588
1.55242
1.54273
1.5504
1.53609
1.5338
1.54645
1.54882
1.54539
1.54353
1.53955
1.54166
1.54451
1.56059
1.56565
1.54865
1.54163
1.53839
1.55989
1.54568
1.56514
1.58626
1.57664
1.56628
1.57114
1.55935
1.5709
1.56322
1.56804
1.55475
1.56223
1.56036
1.57408
1.57682
1.57504
1.56164
1.5727
1.57565
1.56947
1.56322
1.56242
1.56511
1.57262
1.5778
1.57483
1.57375
1.56503
1.56883
1.56303
1.56702
1.5624
1.56819
1.55989
1.56394
1.55598
1.55755
1.54993
1.53997
1.55769
1.57296
1.56254
1.56768
1.55674
1.54193
1.55259
1.55162
1.5578
1.57038
1.55678
1.55115
1.56403
1.54806
1.55854
1.5573
1.56264
1.56935
1.56421
1.57014
1.57158
1.56107
1.55671
1.56827
1.57698
1.5764
1.57269
1.56295
1.56449
1.56795
1.55862
1.54358
1.54405
1.54723
1.54361
1.55541
1.54181
1.55794
1.55644
1.56768
1.56615
1.58518
1.5783
1.58071
1.58054
1.57397
1.57493
1.57635
1.57356
1.5742
1.57777
1.56788
1.5612
1.58183
1.57749
1.55866
1.56355
1.56873
1.5583
1.55378
1.56845
1.55762
1.55405
1.54294
1.54956
1.55293
1.56427
1.58189
1.57001
1.5619
1.56963
1.57669
1.57993
1.57788
1.5832
1.57592
1.57558
1.57222
1.56984
1.55871
1.56741
1.56026
1.55443
1.56679
1.5648
1.56909
1.5699
1.57237
1.56914
1.56084
1.56808
1.55932
1.57133
1.56238
1.57116
1.57055
1.57789
1.55824
1.57343
1.56369
1.56803
1.57496
1.57707
1.58478
1.58065
1.57477
1.58377
1.58392
1.58759
1.57055
1.57345
1.57527
1.55699
1.57282
1.5649
1.57236
1.57361
1.57506
1.5729
1.57765
1.56761
1.55162
1.57537
1.57206
1.57593
1.5778
1.56905
1.55794
1.56038
1.56666
1.55937
1.55568
1.55837
1.56067
1.56114
1.56529
1.56982
1.5681
1.5768
1.57047
1.56123
1.56022
1.5677
1.57672
1.58245
1.57944
1.58592
1.58264
1.57643
1.5673
1.57688
1.56391
1.54885
1.54608
1.56171
1.55855
1.54577
1.54608
1.54295
1.53766
1.54716
1.54015
1.52514
1.5263
1.54027
1.53637
1.53619
1.54793
1.54585
1.54894
1.55085
1.55478
1.56309
1.55096
1.55577
1.54152
1.54851
1.54271
1.55987
1.55411
1.54923
1.55231
1.54982
1.55907
1.53698
1.54818
1.56068
1.56051
1.56329
1.55437
1.55359
1.55546
1.54627
1.5607
1.56915
1.56042
1.57612
1.56687
1.5585
1.5515
1.55289
1.55053
1.54226
1.55091
1.55596
1.55564
1.56729
1.55515
1.55642
1.55998
1.56627
1.5577
1.56501
1.56257
1.54962
1.5462
1.54566
1.55131
1.56087
1.56364
1.55863
1.56433
1.55403
1.56653
1.56885
1.56437
1.54924
1.54863
1.54214
1.54186
1.53549
1.53482
1.53622
1.55198
1.54821
1.56275
1.57473
1.57105
1.55639
1.5439
1.55544
1.55736
1.56925
1.55373
1.55659
1.55246
1.54853
1.54402
1.54931
1.56246
1.56125
1.55649
1.55347
1.55805
1.56174
1.5613
1.55822
1.55881
1.56006
1.56488
1.56052
1.55552
1.53847
1.55614
1.54748
1.55841
1.55675
1.55704
1.55162
1.55538
1.55524
1.56507
1.54731
1.54501
1.55118
1.56031
1.56395
1.55453
1.5459
1.55126
1.55025
1.55208
1.5455
1.54542
1.54541
1.55134
1.53717
1.54424
1.55457
1.55324
1.55336
1.54863
1.53769
1.55365
1.55033
1.53314
1.53875
1.5328
1.54139
1.54404
1.53259
1.53682
1.54083
1.54304
1.55204
1.54918
1.54799
1.53017
1.54574
1.5382
1.53323
1.54812
1.53745
1.54267
1.54782
1.5443
1.53601
1.54382
1.55454
1.5415
1.53626
1.5432
1.53835
1.54419
1.5461
1.54478
1.54513
1.5342
1.53348
1.53722
1.53258
1.5397
1.53655
1.54134
1.53345
1.53524
1.53525
1.53103
1.52243
1.53724
1.5261
1.55069
1.54251
1.55324
1.55598
1.55385
1.55223
1.54873
1.54612
1.55881
1.55244
1.55568
1.53881
1.54229
1.54755
1.55274
1.55832
1.558
1.54384
1.56234
1.54397
1.53997
1.52719
1.548
1.53343
1.54018
1.55209
1.55451
1.54459
1.54616
1.53625
1.54297
1.54138
1.54753
1.55248
1.54622
1.54805
1.55478
1.54532
1.54738
1.56169
1.55987
1.56356
1.56643
1.57014
1.55907
1.57954
1.56763
1.55543
1.56358
1.56218
1.57162
1.56698
1.57034
1.5706
1.57747
1.57111
1.56427
1.56406
1.55608
1.56431
1.55465
1.56532
1.55207
1.56808
1.54823
1.57143
1.56753
1.56791
1.55893
1.57051
1.56832
1.57823
1.57949
1.58227
1.58691
1.595
1.59381
1.58981
1.58874
1.58191
1.58808
1.57699
1.58062
1.5804
1.56474
1.57663
1.57747
1.58323
1.58143
1.57713
1.57757
1.57235
1.568
1.56433
1.57138
1.56668
1.55473
1.56288
1.55942
1.56036
1.55971
1.55834
1.55625
1.56349
1.56696
1.56384
1.54303
1.53544
1.53107
1.54254
1.53577
1.5324
1.5238
1.52757
1.54036
1.5386
1.55
1.54776
1.54652
1.54398
1.54953
1.54854
1.55177
1.55996
1.57317
1.5616
1.54935
1.55893
1.55364
1.56051
1.54476
1.54905
1.54843
1.5535
1.55154
1.56259
1.5517
1.55676
1.55921
1.55928
1.5527
1.56485
1.56445
1.56936
1.55822
1.56789
1.56059
1.56591
1.56647
1.5617
1.56874
1.56585
1.56799
1.55381
1.55049
1.56277
1.55825
1.55604
1.55513
1.55696
1.54022
1.55584
1.55917
1.55285
1.55876
1.56753
1.55637
1.56216
1.55199
1.55599
1.55828
1.55874
1.55788
1.54806
1.548
1.5517
1.5536
1.56238
1.54751
1.54686
1.5459
1.54179
1.55054
1.5437
1.5457
1.53967
1.53865
1.53406
1.5338
1.53151
1.54367
1.53748
1.54454
1.53997
1.54309
1.53875
1.53931
1.54358
1.53773
1.54745
1.55473
1.54592
1.54439
1.54304
1.54062
1.54986
1.54896
1.54453
1.55305
1.53822
1.54714
1.55738
1.55794
1.56596
1.55522
1.5531
1.55626
1.55613
1.56088
1.5598
1.56757
1.56838
1.56146
1.56117
1.57039
1.55571
1.56909
1.56714
1.56759
1.55758
1.54718
1.55663
1.57761
1.57024
1.56857
1.56572
1.5871
1.56783
1.56514
1.58126
1.57491
1.57359
1.57268
1.57287
1.56956
1.57534
1.5699
1.57864
1.5788
1.57316
1.57612
1.57179
1.58156
1.57111
1.57474
1.5673
1.5588
1.55781
1.57324
1.57574
1.56338
1.56916
1.56081
1.57234
1.56334
1.58046
1.59786
1.59225
1.59799
1.58035
1.58222
1.58785
1.57907
1.57186
1.57876
1.56934
1.56818
1.57821
1.56293
1.58003
1.58202
1.58798
1.57565
1.57648
1.5834
1.58068
1.5718
1.58502
1.58178
1.57358
1.56839
1.57783
1.57502
1.57988
1.58073
1.57329
1.57294
1.57668
1.56956
1.57741
1.57396
1.58327
1.5766
1.58685
1.57833
1.57431
1.57279
1.58353
1.59103
1.57719
1.57464
1.59251
1.57296
1.57799
1.56493
1.5714
1.58583
1.57929
1.58654
1.5851
1.57924
1.57563
1.58298
1.58715
1.57457
1.58371
1.58194
1.56654
1.57152
1.5667
1.56396
1.56925
1.56349
1.56434
1.54976
1.55883
1.56168
1.57063
1.56423
1.56292
1.57424
1.57762
1.59007
1.59126
1.58581
1.57194
1.58461
1.56022
1.57592
1.57171
1.59214
1.58367
1.57917
1.5817
1.57731
1.5813
1.57426
1.57278
1.57935
1.56128
1.5652
1.5626
1.55598
1.55825
1.56142
1.56782
1.56364
1.57316
1.56442
1.56942
1.55617
1.56673
1.56375
1.57599
1.58298
1.57398
1.572
1.56566
1.56491
1.56544
1.56923
1.57474
1.57753
1.57753
1.57129
1.55882
1.55427
1.56058
1.5605
1.57223
1.58182
1.57626
1.5671
1.57694
1.57157
1.58356
1.56828
1.57349
1.57258
1.5782
1.57814
1.56868
1.57518
1.57464
1.56618
1.57016
1.57242
1.55862
1.55738
1.5674
1.56881
1.54889
1.55003
1.56102
1.56507
1.57687
1.57544
1.56112
1.57074
1.56681
1.57641
1.57852
1.57831
1.57772
1.57409
1.56768
1.57459
1.56536
1.57733
1.56984
1.57548
1.56113
1.57046
1.57549
1.5694
1.58311
1.58337
1.58712
1.58393
1.58758
1.58004
1.56516
1.58094
1.5698
1.56834
1.57115
1.57529
1.56455
1.56885
1.56688
1.56134
1.56474
1.57084
1.58153
1.58687
1.57422
1.57865
1.57982
1.57681
1.57094
1.57989
1.5783
1.57754
1.58653
1.58712
1.58474
1.58266
1.57658
1.57981
1.5787
1.5834
1.57683
1.56865
1.55372
1.56593
1.55606
1.56246
1.55943
1.56835
1.56219
1.56633
1.57002
1.57592
1.56539
1.56612
1.56859
1.55711
1.56413
1.56497
1.56184
1.55387
1.55796
1.57152
1.56013
1.56329
1.56148
1.56458
1.57434
1.55843
1.56026
1.58196
1.57016
1.56578
1.56876
1.55167
1.54725
1.5643
1.56261
1.56286
1.56466
1.55483
1.55058
1.55237
1.56852
1.57107
1.55713
1.55477
1.56537
1.55994
1.55829
1.56027
1.55082
1.55252
1.55102
1.55995
1.54581
1.55718
1.54288
1.54994
1.54324
1.54944
1.55064
1.55517
1.55058
1.55056
1.54349
1.55087
1.55438
1.56741
1.54554
1.56375
1.56225
1.55849
1.55761
1.5663
1.5632
1.5659
1.55335
1.57196
1.56006
1.56276
1.5667
1.55849
1.57247
1.56187
1.54707
1.56012
1.55826
1.55338
1.56017
1.55716
1.55512
1.55123
1.55522
1.55433
1.55302
1.55767
1.55656
1.56138
1.55074
1.55431
1.55874
1.55652
1.55127
1.57664
1.56321
1.56969
1.57839
1.56915
1.55989
1.55744
1.58224
1.57109
1.57586
1.58664
1.58243
1.56886
1.55913
1.57035
1.56674
1.55755
1.55482
1.56528
1.56682
1.56373
1.56135
1.55093
1.54918
1.55311
1.54899
1.5627
1.55385
1.56254
1.5572
1.55892
1.55561
1.56493
1.56783
1.56245
1.56655
1.5629
1.56944
1.56801
1.57275
1.57155
1.5745
1.57389
1.56774
1.57639
1.58133
1.58376
1.57279
1.57432
1.57779
1.58284
1.57931
1.57434
1.58037
1.57668
1.57222
1.57717
1.56958
1.57637
1.58676
1.58184
1.58477
1.57625
1.57301
1.57715
1.57293
1.57351
1.57067
1.55994
1.56887
1.56652
1.57197
1.56956
1.56276
1.55956
1.571
1.5633
1.56127
1.55817
1.55905
1.55734
1.56182
1.55524
1.55412
1.55048
1.55441
1.53928
1.5414
1.5443
1.56392
1.5706
1.57617
1.57686
1.57064
1.55753
1.55812
1.55198
1.55372
1.55986
1.56301
1.56905
1.56877
1.56324
1.56955
1.55215
1.55092
1.5448
1.54113
1.54614
1.56341
1.57627
1.5675
1.56349
1.56218
1.56388
1.56603
1.56322
1.57599
1.56398
1.57121
1.56244
1.56052
1.56666
1.5704
1.56172
1.56067
1.57146
1.56638
1.56133
1.5588
1.56514
1.55816
1.54526
1.54522
1.53489
1.54426
1.54089
1.53951
1.54133
1.53965
1.54658
1.55002
1.53556
1.54523
1.53549
1.53384
1.53457
1.53183
1.53268
1.53038
1.54177
1.53355
1.54816
1.54749
1.53842
1.53669
1.54073
1.54517
1.55558
1.54394
1.53368
1.52974
1.54386
1.54089
1.52998
1.52429
1.52537
1.54362
1.54899
1.54751
1.5549
1.55188
1.56114
1.54585
1.54842
1.54461
1.53744
1.54433
1.54315
1.54883
1.54677
1.55772
1.55183
1.54228
1.55007
1.55129
1.54642
1.55323
1.56119
1.55841
1.56128
1.55389
1.55352
1.55146
1.52819
1.53279
1.54495
1.54207
1.55137
1.55452
1.55101
1.5584
1.55218
1.54087
1.54262
1.55
1.54481
1.53818
1.53476
1.53695
1.54735
1.54018
1.53155
1.53429
1.52535
1.53035
1.53745
1.52954
1.52494
1.52745
1.53452
1.54519
1.53899
1.53315
1.5381
1.55169
1.53416
1.53754
1.53795
1.55274
1.53987
1.53624
1.54545
1.5488
1.5469
1.5328
1.52856
1.53749
1.53443
1.53655
1.54325
1.54163
1.53766
1.54367
1.56154
1.55011
1.55319
1.55071
1.54748
1.54564
1.54221
1.53771
1.54782
1.56188
1.54693
1.54358
1.53547
1.54409
1.53097
1.53325
1.54059
1.54046
1.5406
1.53367
1.52883
1.52591
1.52952
1.51596
1.53406
1.52672
1.53572
1.54
1.54336
1.54906
1.54984
1.5448
1.54787
1.54623
1.54387
1.54496
1.53965
1.54256
1.54617
1.56906
1.55881
1.56923
1.56889
1.56822
1.56947
1.56316
1.56119
1.54986
1.55063
1.53469
1.53173
1.52268
1.52717
1.52563
1.51558
1.52197
1.51108
1.52014
1.52015
1.51644
1.52375
1.5252
1.51661
1.53032
1.53067
1.51654
1.51573
1.52009
1.52337
1.51838
1.52853
1.52533
1.52885
1.52185
1.53044
1.52592
1.5307
1.52699
1.53409
1.53643
1.54413
1.53183
1.52668
1.52626
1.52512
1.54377
1.53305
1.54098
1.53477
1.53437
1.53363
1.53799
1.52728
1.52625
1.52177
1.53107
1.53534
1.53054
1.52808
1.5315
1.52323
1.53191
1.53638
1.52193
1.52712
1.52832
1.53113
1.53407
1.51911
1.5297
1.52775
1.53336
1.53999
1.52773
1.53636
1.5297
1.53273
1.5405
1.5342
1.52743
1.53756
1.5369
1.53413
1.5157
1.53137
1.53756
1.52492
1.53813
1.53679
1.52761
1.52134
1.51944
1.52806
1.52705
1.52265
1.53617
1.53295
1.54163
1.54193
1.54218
1.55182
1.53961
1.53221
1.54251
1.52663
1.5239
1.52689
1.53149
1.53678
1.53662
1.53744
1.53407
1.54267
1.55067
1.55231
1.55766
1.56256
1.56763
1.56539
1.56532
1.55426
1.56681
1.5601
1.55897
1.55691
1.5423
1.53838
1.54274
1.5433
1.55677
1.5556
1.55292
1.55386
1.55076
1.53628
1.53275
1.53915
1.54269
1.53592
1.54199
1.54255
1.55115
1.55656
1.54588
1.53633
1.53437
1.54066
1.55205
1.52988
1.53063
1.54032
1.53636
1.5493
1.54839
1.54253
1.5412
1.53384
1.52919
1.53971
1.53716
1.54148
1.54834
1.54235
1.55586
1.54745
1.53867
1.54764
1.55261
1.5567
1.55811
1.54944
1.55575
1.54686
1.54955
1.5408
1.55021
1.54961
1.54951
1.54181
1.53432
1.53538
1.52704
1.53681
1.54088
1.53085
1.52447
1.51335
1.51504
1.51312
1.51226
1.52745
1.52622
1.52748
1.53722
1.54738
1.54918
1.54697
1.54288
1.54777
1.55159
1.56236
1.5408
1.54867
1.55504
1.55128
1.54417
1.53937
1.54101
1.53856
1.53023
1.53065
1.52893
1.51827
1.5101
1.51471
1.5242
1.51514
1.52707
1.52836
1.53568
1.52738
1.51901
1.5147
1.50471
1.51459
1.51988
1.52379
1.53521
1.53109
1.54805
1.53
1.53506
1.53085
1.53158
1.53406
1.53167
1.54041
1.53593
1.5287
1.52866
1.54056
1.54379
1.55024
1.54812
1.54921
1.53041
1.52701
1.54643
1.54375
1.5475
1.54901
1.55457
1.54259
1.53343
1.53916
1.53553
1.54253
1.52884
1.54384
1.53761
1.54245
1.55546
1.54039
1.54983
1.54885
1.55154
1.54549
1.54015
1.54216
1.53894
1.53591
1.55231
1.53953
1.54551
1.53716
1.56036
1.56059
1.54806
1.55033
1.54056
1.5494
1.54724
1.54039
1.54477
1.54675
1.53551
1.54479
1.541
1.55126
1.54088
1.54936
1.54965
1.55535
1.55775
1.55849
1.55529
1.56469
1.55692
1.5606
1.55048
1.55157
1.56159
1.56854
1.57031
1.57327
1.5647
1.54898
1.54899
1.54911
1.55002
1.55691
1.56589
1.55231
1.55657
1.56019
1.55798
1.5556
1.5506
1.5436
1.55207
1.55433
1.5645
1.55467
1.56562
1.56063
1.56278
1.55009
1.56609
1.56089
1.55696
1.55179
1.5688
1.55358
1.55115
1.5525
1.55161
1.5451
1.55837
1.55032
1.55702
1.54845
1.55217
1.55199
1.56026
1.55261
1.55922
1.55706
1.56287
1.55403
1.55457
1.54821
1.53933
1.54366
1.54434
1.54563
1.5634
1.54291
1.54146
1.55833
1.54531
1.55646
1.563
1.56304
1.56241
1.55039
1.55433
1.5696
1.56447
1.56441
1.57177
1.56199
1.56667
1.57508
1.5574
1.56335
1.57759
1.58339
1.57536
1.57455
1.55919
1.57333
1.55611
1.55442
1.55412
1.55234
1.5527
1.55181
1.55511
1.5493
1.54578
1.55709
1.54825
1.55235
1.55732
1.55094
1.54715
1.53548
1.54929
1.54548
1.55292
1.56461
1.55194
1.5648
1.55078
1.5493
1.54958
1.54302
1.55392
1.5473
1.548
1.55517
1.54875
1.55395
1.55327
1.54113
1.55262
1.54438
1.54803
1.535
1.53845
1.5342
1.54212
1.53206
1.5409
1.53505
1.52523
1.52509
1.53477
1.53732
1.5329
1.52972
1.54507
1.55459
1.55296
1.5353
1.54398
1.54357
1.5303
1.53842
1.53515
1.52694
1.52936
1.5351
1.52689
1.53188
1.55177
1.53757
1.52951
1.53054
1.52978
1.53708
1.52783
1.53763
1.52664
1.54188
1.54345
1.53951
1.5464
1.53861
1.54153
1.54082
1.54475
1.53959
1.54438
1.53602
1.54575
1.53933
1.56178
1.56204
1.5464
1.54333
1.5593
1.55481
1.56415
1.54568
1.55096
1.55144
1.54386
1.5486
1.54605
1.53581
1.54662
1.53409
1.52865
1.52476
1.53664
1.53757
1.52168
1.52593
1.53136
1.52986
1.52886
1.53751
1.54081
1.54028
1.52851
1.54016
1.52398
1.52417
1.52562
1.52754
1.51974
1.52014
1.52778
1.53443
1.54104
1.52619
1.52544
1.52202
1.50909
1.52704
1.52452
1.51577
1.52622
1.52586
1.52692
1.52651
1.52779
1.5272
1.52326
1.50693
1.52355
1.52282
1.52937
1.5344
1.5394
1.53707
1.5337
1.53207
1.52666
1.53716
1.52039
1.51411
1.51269
1.51955
1.51519
1.51359
1.53243
1.52125
1.52146
1.51943
1.52507
1.53137
1.5228
1.5291
1.53033
1.52945
1.53203
1.52245
1.52017
1.51793
1.52802
1.52204
1.53051
1.51216
1.5093
1.52003
1.5145
1.52257
1.51073
1.51173
1.50607
1.50498
1.50546
1.51474
1.51358
1.51816
1.50881
1.52457
1.52014
1.51895
1.51693
1.51995
1.50547
1.50093
1.513
1.50767
1.51722
1.52459
1.52156
1.51043
1.50906
1.50747
1.51054
1.50705
1.51502
1.51235
1.51901
1.51277
1.51207
1.51833
1.51426
1.50741
1.51362
1.5106
1.50939
1.5045
1.49992
1.50705
1.50659
1.49846
1.50563
1.50447
1.49197
1.4915
1.49037
1.49686
1.49848
1.51149
1.50872
1.50678
1.49864
1.50048
1.49525
1.51169
1.5096
1.51442
1.51226
1.51704
1.51046
1.51689
1.51544
1.51671
1.52448
1.51691
1.50612
1.50975
1.52011
1.51575
1.50123
1.51796
1.51602
1.52714
1.53668
1.5193
1.53537
1.52653
1.52766
1.521
1.52448
1.52915
1.51964
1.52974
1.53254
1.53402
1.53686
1.52835
1.52406
1.51519
1.51502
1.51307
1.52018
1.51611
1.52169
1.51921
1.5211
1.51357
1.52454
1.51099
1.51864
1.51705
1.5103
1.51672
1.51955
1.51371
1.52131
1.52167
1.52866
1.53107
1.51241
1.51734
1.51378
1.50386
1.50263
1.51076
1.51678
1.5053
1.51202
1.514
1.52058
1.51911
1.52311
1.51665
1.51635
1.51493
1.5253
1.51729
1.50993
1.51256
1.51283
1.52061
1.52533
1.51326
1.52295
1.53456
1.53156
1.52369
1.51782
1.52039
1.5082
1.51288
1.51789
1.51716
1.52287
1.51455
1.50784
1.50723
1.50582
1.50716
1.51694
1.50588
1.50972
1.49967
1.49509
1.50471
1.51966
1.5236
1.51184
1.50535
1.50933
1.50281
1.5036
1.49989
1.51486
1.5115
1.51212
1.52221
1.51829
1.53295
1.51814
1.52342
1.52662
1.52637
1.52502
1.52668
1.52471
1.51979
1.52467
1.51721
1.51761
1.5213
1.52662
1.53955
1.53522
1.53043
1.54236
1.53433
1.53813
1.5341
1.53479
1.5262
1.52196
1.51031
1.52283
1.51955
1.5185
1.50617
1.50702
1.52236
1.52224
1.52493
1.52169
1.52927
1.52871
1.51739
1.52723
1.51225
1.51386
1.51697
1.52768
1.52252
1.50149
1.51688
1.52259
1.52283
1.51796
1.5204
1.52264
1.5185
1.52293
1.51693
1.51576
1.52193
1.52165
1.52407
1.53764
1.53359
1.54215
1.52484
1.5359
1.53647
1.53198
1.5295
1.53284
1.53399
1.54015
1.54766
1.53119
1.53904
1.53725
1.53742
1.53319
1.54066
1.54443
1.53798
1.54084
1.54012
1.54638
1.54157
1.54872
1.53712
1.52687
1.51859
1.52423
1.51801
1.5341
1.53284
1.53068
1.5431
1.54215
1.55019
1.54917
1.5492
1.55548
1.55226
1.54648
1.54125
1.53724
1.54718
1.53487
1.54147
1.55167
1.53448
1.53219
1.52555
1.51591
1.51269
1.52555
1.52844
1.51641
1.53907
1.54002
1.54889
1.54973
1.53783
1.53352
1.54155
1.53297
1.52493
1.52707
1.52592
1.53484
1.54716
1.53882
1.55173
1.53981
1.54435
1.54925
1.54684
1.56571
1.55329
1.54952
1.54975
1.55546
1.55125
1.52867
1.54781
1.54828
1.55154
1.55252
1.55151
1.54687
1.54249
1.55197
1.55099
1.56349
1.56397
1.55255
1.55813
1.55766
1.57032
1.55047
1.56403
1.55632
1.56776
1.56025
1.55474
1.56812
1.563
1.56507
1.55394
1.55557
1.55194
1.56136
1.56739
1.57274
1.56587
1.56537
1.57983
1.55749
1.55813
1.55865
1.56183
1.56674
1.5781
1.59442
1.57743
1.5586
1.55593
1.56071
1.55646
1.54449
1.54596
1.5414
1.53907
1.53601
1.53293
1.55049
1.55071
1.56587
1.55528
1.55723
1.55085
1.55171
1.55699
1.55855
1.56544
1.56639
1.56193
1.56522
1.57378
1.57106
1.55393
1.56809
1.56654
1.56966
1.5754
1.5673
1.56308
1.55534
1.56874
1.56322
1.5669
1.55886
1.5607
1.55856
1.55647
1.55913
1.55407
1.55912
1.55459
1.55673
1.54733
1.54891
1.54232
1.54571
1.54694
1.54895
1.54378
1.54948
1.56134
1.55486
1.55971
1.56694
1.56352
1.56205
1.54797
1.55316
1.55673
1.56023
1.56749
1.56438
1.56466
1.54818
1.55545
1.5575
1.55557
1.5485
1.5437
1.54152
1.53185
1.52926
1.54807
1.54844
1.54259
1.55299
1.54889
1.55357
1.55796
1.55761
1.55189
1.55735
1.54501
1.54025
1.54063
1.53837
1.54857
1.54785
1.54489
1.54489
1.55292
1.54889
1.53746
1.54114
1.53745
1.53818
1.53518
1.53578
1.54456
1.53103
1.53841
1.53996
1.54558
1.54239
1.55471
1.55868
1.5542
1.55136
1.56052
1.56204
1.57436
1.56048
1.55348
1.54347
1.54915
1.55069
1.54966
1.5537
1.53677
1.54074
1.54566
1.53762
1.535
1.55695
1.55208
1.55473
1.5439
1.54734
1.54645
1.55049
1.55782
1.55728
1.54941
1.54872
1.54818
1.54782
1.54405
1.54655
1.5422
1.5564
1.56162
1.55504
1.55148
1.55053
1.53486
1.52841
1.53955
1.53259
1.52314
1.52253
1.52795
1.51731
1.53132
1.52473
1.52409
1.54136
1.53675
1.53893
1.53599
1.53328
1.52575
1.53112
1.52584
1.53901
1.55803
1.54488
1.54304
1.53882
1.5285
1.52789
1.52743
1.52478
1.53073
1.53489
1.54512
1.54059
1.54093
1.53523
1.535
1.53585
1.52542
1.51835
1.52001
1.52291
1.53715
1.52756
1.52565
1.52504
1.5251
1.52388
1.51969
1.52255
1.52397
1.52006
1.53059
1.53543
1.52357
1.5377
1.53942
1.53291
1.53402
1.53448
1.54839
1.55537
1.54517
1.54484
1.53393
1.53691
1.52702
1.51628
1.51917
1.50753
1.52419
1.51508
1.50889
1.50057
1.51067
1.50459
1.5061
1.51798
1.50977
1.51137
1.51987
1.51866
1.51616
1.52045
1.50882
1.51776
1.51628
1.51582
1.52369
1.51363
1.508
1.51522
1.51777
1.52485
1.51828
1.51504
1.52247
1.52584
1.5127
1.51495
1.50168
1.508
1.51621
1.52309
1.51037
1.52147
1.52502
1.51356
1.52393
1.52226
1.52943
1.52689
1.52572
1.51503
1.51942
1.51179
1.51022
1.52634
1.51899
1.5171
1.51959
1.52939
1.51501
1.52421
1.5114
1.52183
1.53713
1.5138
1.53629
1.51919
1.5227
1.51736
1.51421
1.51448
1.51527
1.50603
1.51899
1.51925
1.50556
1.50791
1.51117
1.52506
1.51312
1.51731
1.52806
1.52244
1.51494
1.52105
1.52957
1.52112
1.51645
1.52482
1.52069
1.51144
1.52205
1.51691
1.51356
1.51803
1.51398
1.51814
1.51296
1.52746
1.52446
1.52581
1.52143
1.52208
1.51185
1.51396
1.5138
1.51215
1.51399
1.51599
1.5063
1.50977
1.50484
1.50297
1.50358
1.50362
1.49978
1.49823
1.49771
1.49097
1.51211
1.50323
1.50755
1.51091
1.50374
1.50951
1.51064
1.51857
1.50468
1.51015
1.5074
1.50426
1.51046
1.52504
1.50611
1.51879
1.5074
1.50812
1.50889
1.51758
1.49785
1.50007
1.51385
1.518
1.50852
1.49776
1.48798
1.49067
1.49605
1.49139
1.49296
1.49445
1.49628
1.50053
1.49804
1.499
1.50198
1.50642
1.50042
1.51072
1.51012
1.50073
1.4999
1.49994
1.49613
1.49145
1.48794
1.49458
1.49489
1.5003
1.49499
1.51123
1.5033
1.49523
1.49362
1.50492
1.50151
1.49316
1.50507
1.50118
1.4929
1.508
1.50901
1.50055
1.50156
1.49655
1.51047
1.50585
1.50615
1.51361
1.5205
1.50655
1.50528
1.50349
1.50178
1.50693
1.50175
1.50426
1.50883
1.51317
1.51918
1.52583
1.5237
1.52158
1.52513
1.52483
1.5236
1.52126
1.5223
1.53144
1.51892
1.51964
1.52851
1.52982
1.52268
1.51453
1.52073
1.51772
1.51261
1.51881
1.51211
1.51895
1.51663
1.51916
1.51925
1.52675
1.52224
1.52602
1.52591
1.52126
1.52703
1.52999
1.537
1.53303
1.52103
1.5252
1.52763
1.53263
1.53271
1.53784
1.52457
1.51747
1.52976
1.53214
1.52208
1.51845
1.52813
1.53188
1.52128
1.52213
1.52148
1.52795
1.53432
1.52172
1.52667
1.51464
1.5331
1.51732
1.52484
1.53641
1.51575
1.50493
1.51816
1.5277
1.51236
1.51518
1.50743
1.51281
1.51035
1.50722
1.50243
1.48738
1.49666
1.50192
1.5124
1.49351
1.50672
1.5087
1.51167
1.50724
1.49655
1.50162
1.5006
1.50003
1.4908
1.50604
1.49666
1.49659
1.50276
1.49967
1.49912
1.49965
1.49974
1.50079
1.50619
1.49255
1.51601
1.49553
1.49641
1.50089
1.49257
1.48758
1.48191
1.49093
1.48501
1.48937
1.49416
1.49269
1.49033
1.50176
1.49116
1.50459
1.49643
1.50389
1.49874
1.50526
1.50764
1.50124
1.49519
1.50525
1.51447
1.51515
1.51406
1.51339
1.51902
1.52138
1.52356
1.51995
1.51381
1.50097
1.49736
1.51967
1.51148
1.50683
1.50307
1.49642
1.50739
1.50973
1.50945
1.48633
1.49402
1.49317
1.50075
1.50483
1.50262
1.49965
1.51191
1.51148
1.52454
1.52099
1.5164
1.50165
1.50834
1.49998
1.49764
1.50419
1.50421
1.50267
1.51863
1.51119
1.52397
1.5197
1.52154
1.52776
1.53329
1.52686
1.52774
1.52423
1.51415
1.51731
1.51434
1.5153
1.51946
1.50852
1.52257
1.50959
1.50551
1.50248
1.4996
1.50802
1.49646
1.50863
1.5203
1.53337
1.53821
1.53691
1.53563
1.52494
1.53331
1.51811
1.51315
1.52084
1.51676
1.50379
1.50699
1.51455
1.52302
1.5351
1.54097
1.54566
1.54323
1.56217
1.55584
1.55309
1.56448
1.56295
1.56528
1.55971
1.55225
1.54091
1.53881
1.55009
1.5451
1.53408
1.5425
1.54363
1.54012
1.53354
1.53703
1.53762
1.53976
1.53436
1.53122
1.53606
1.54938
1.53048
1.55677
1.54788
1.5386
1.52718
1.52981
1.53549
1.52582
1.51823
1.51825
1.51881
1.51484
1.51191
1.52647
1.53486
1.53781
1.5294
1.53332
1.52955
1.53892
1.53072
1.526
1.53558
1.53417
1.53624
1.54103
1.55139
1.55282
1.56646
1.57094
1.56865
1.56457
1.57407
1.56322
1.56652
1.56687
1.56838
1.57079
1.57433
1.57418
1.55878
1.57428
1.57156
1.56929
1.57901
1.57042
1.57011
1.57352
1.57067
1.57446
1.56862
1.58149
1.57901
1.58811
1.58029
1.59596
1.58916
1.58275
1.59087
1.57229
1.57584
1.5881
1.6045
1.59805
1.58977
1.59519
1.5882
1.58979
1.59077
1.59097
1.58913
1.59544
1.59688
1.58103
1.59753
1.58755
1.5649
1.57299
1.59245
1.5955
1.58434
1.586
1.57168
1.58379
1.58333
1.59603
1.59686
1.59855
1.57918
1.59395
1.58096
1.57738
1.58002
1.58274
1.57789
1.58812
1.58306
1.58012
1.58888
1.59585
1.59827
1.58873
1.58564
1.59583
1.59457
1.59764
1.59982
1.60741
1.6121
1.61504
1.61858
1.60846
1.61602
1.60729
1.61669
1.59688
1.60542
1.60706
1.60769
1.6082
1.60403
1.60988
1.61893
1.61943
1.60673
1.60424
1.60778
1.60862
1.59875
1.59942
1.60068
1.59989
1.58082
1.58108
1.57921
1.58319
1.58684
1.58287
1.57741
1.57379
1.57451
1.58297
1.57609
1.5805
1.56547
1.5842
1.58387
1.58257
1.58351
1.58292
1.58373
1.59169
1.57968
1.57685
1.59492
1.58402
1.57497
1.57312
1.56607
1.57593
1.56091
1.56786
1.56849
1.56347
1.57954
1.5663
1.57605
1.57795
1.58284
1.57255
1.56152
1.57461
1.57441
1.57366
1.57659
1.5824
1.57903
1.56544
1.58552
1.58979
1.57105
1.57244
1.57841
1.56877
1.5751
1.58751
1.60466
1.58659
1.58723
1.59591
1.58834
1.58616
1.59573
1.58641
1.5899
1.58337
1.5815
1.5858
1.57902
1.58351
1.59714
1.60907
1.6079
1.60325
1.6052
1.61101
1.58444
1.59984
1.58768
1.59221
1.58784
1.59093
1.59492
1.60033
1.59429
1.58856
1.59473
1.59701
1.59399
1.59311
1.58823
1.57471
1.58395
1.56486
1.57045
1.56628
1.56231
1.5641
1.56781
1.5632
1.56026
1.55559
1.56604
1.55846
1.56142
1.54755
1.56003
1.54908
1.55244
1.55687
1.55779
1.57386
1.56407
1.58278
1.56616
1.57392
1.56272
1.56691
1.56274
1.55837
1.54971
1.55811
1.5649
1.55768
1.54893
1.53819
1.53916
1.54467
1.55281
1.55163
1.55931
1.55013
1.5444
1.54282
1.54137
1.52647
1.52656
1.54078
1.52797
1.53546
1.53138
1.53501
1.53761
1.54866
1.53769
1.54102
1.53278
1.53506
1.52791
1.5284
1.54056
1.5324
1.53532
1.54318
1.54787
1.54203
1.56853
1.56643
1.55238
1.5635
1.55946
1.56508
1.5561
1.54379
1.54686
1.54588
1.54738
1.54589
1.54654
1.5518
1.54301
1.54593
1.54056
1.54148
1.54586
1.54506
1.51163
1.5282
1.53695
1.53927
1.5349
1.53626
1.53316
1.53498
1.53431
1.53498
1.53421
1.53718
1.53086
1.54392
1.54315
1.52574
1.54376
1.52345
1.53748
1.54058
1.53356
1.54049
1.53359
1.54316
1.541
1.54738
1.54398
1.54953
1.5527
1.54711
1.54408
1.55967
1.55773
1.54698
1.55549
1.55201
1.55233
1.55259
1.54255
1.54273
1.54837
1.55964
1.55071
1.56378
1.55904
1.58529
1.56745
1.57246
1.56363
1.57131
1.55853
1.56416
1.57263
1.56062
1.55752
1.55389
1.56257
1.56073
1.55627
1.54228
1.53091
1.52802
1.53638
1.54306
1.54256
1.54228
1.54482
1.54879
1.54533
1.54041
1.54495
1.54684
1.54421
1.54673
1.55359
1.55932
1.55485
1.56054
1.55752
1.55863
1.54853
1.53856
1.5346
1.5388
1.55044
1.54139
1.54083
1.5246
1.53865
1.54107
1.53838
1.53993
1.53271
1.53579
1.54321
1.54714
1.5449
1.54911
1.54194
1.54909
1.54202
1.54961
1.54487
1.54077
1.54562
1.54071
1.54197
1.54442
1.53687
1.54808
1.53788
1.54306
1.54801
1.53766
1.55429
1.54552
1.54588
1.55208
1.53186
1.53877
1.52627
1.52131
1.53041
1.51924
1.52423
1.51967
1.52501
1.53311
1.53973
1.53067
1.53501
1.53931
1.53663
1.54958
1.54546
1.55189
1.54248
1.54174
1.54934
1.54011
1.53058
1.53948
1.51683
1.51708
1.51811
1.5118
1.51914
1.52698
1.53321
1.53603
1.53436
1.54259
1.5334
1.53321
1.54001
1.53078
1.53786
1.54696
1.55013
1.54535
1.54622
1.53364
1.53064
1.55031
1.55366
1.54425
1.54774
1.55111
1.54468
1.54846
1.54893
1.53573
1.54273
1.5415
1.53904
1.55864
1.54712
1.54607
1.5526
1.54204
1.54594
1.53373
1.54707
1.53302
1.55048
1.53743
1.54584
1.56138
1.55485
1.53687
1.54577
1.55033
1.55074
1.56607
1.55881
1.55671
1.56019
1.54916
1.54299
1.55321
1.53832
1.54107
1.55526
1.55657
1.55943
1.55703
1.56299
1.54984
1.53646
1.54142
1.54248
1.54249
1.54269
1.54029
1.54218
1.53817
1.54108
1.54039
1.54112
1.54142
1.53526
1.54425
1.5464
1.55094
1.54158
1.55116
1.55237
1.55862
1.55502
1.56208
1.55841
1.55147
1.54251
1.54486
1.54592
1.54076
1.54051
1.54033
1.53731
1.539
1.53354
1.54022
1.54621
1.54862
1.54669
1.55532
1.56307
1.57456
1.56089
1.55928
1.54617
1.55074
1.55223
1.54996
1.54239
1.54085
1.53263
1.53966
1.54504
1.54186
1.52977
1.53124
1.53127
1.53363
1.52906
1.52872
1.54101
1.53919
1.54009
1.53523
1.5259
1.53178
1.5238
1.51558
1.52815
1.53008
1.53056
1.54435
1.53112
1.53677
1.53406
1.53331
1.53709
1.53306
1.53288
1.546
1.53423
1.53928
1.55063
1.53358
1.54363
1.53096
1.53087
1.52992
1.51848
1.52341
1.51846
1.52489
1.52954
1.52823
1.51637
1.52431
1.53151
1.52944
1.52654
1.53478
1.53019
1.53221
1.53419
1.52512
1.52377
1.53023
1.52777
1.51125
1.51553
1.51012
1.51105
1.51546
1.50742
1.51677
1.51751
1.50894
1.50056
1.51091
1.51177
1.51153
1.51087
1.50866
1.51273
1.51355
1.51447
1.5095
1.50381
1.50642
1.5029
1.50193
1.51104
1.50593
1.49602
1.50777
1.50123
1.49568
1.50189
1.508
1.50356
1.50647
1.51251
1.49696
1.49956
1.49948
1.49562
1.50489
1.51411
1.51383
1.50354
1.51333
1.51036
1.50139
1.50803
1.50273
1.49896
1.49907
1.48126
1.4904
1.48846
1.499
1.50449
1.51094
1.5091
1.49745
1.49239
1.49477
1.50997
1.52352
1.50092
1.51329
1.51123
1.49416
1.50881
1.50349
1.4977
1.50199
1.50854
1.51567
1.50628
1.50869
1.5157
1.49548
1.49569
1.50977
1.50652
1.52757
1.51101
1.52124
1.51087
1.507
1.50267
1.5047
1.5119
1.51629
1.52061
1.52166
1.51127
1.51017
1.51283
1.50551
1.51388
1.51459
1.5177
1.51864
1.52265
1.52568
1.5237
1.52717
1.52212
1.52359
1.50969
1.52098
1.517
1.52726
1.52587
1.53725
1.5144
1.53178
1.52202
1.52965
1.51528
1.51661
1.5091
1.51088
1.50359
1.50222
1.49808
1.50985
1.51348
1.50571
1.50299
1.50134
1.49956
1.49745
1.49075
1.49588
1.49598
1.50005
1.49289
1.50046
1.5041
1.5014
1.5152
1.50355
1.50876
1.51718
1.51256
1.51514
1.50209
1.50495
1.4976
1.51292
1.50594
1.49863
1.50282
1.50766
1.50008
1.50632
1.50629
1.51133
1.50636
1.50982
1.51634
1.51041
1.50102
1.48261
1.50057
1.49477
1.50269
1.5021
1.49431
1.48763
1.49086
1.49753
1.49476
1.48564
1.49359
1.49695
1.49573
1.48997
1.50034
1.499
1.4852
1.49572
1.49943
1.49563
1.49263
1.49827
1.50788
1.50705
1.50238
1.50235
1.49136
1.49574
1.49288
1.4883
1.4927
1.49523
1.48878
1.48576
1.48175
1.47662
1.48961
1.49447
1.4915
1.48221
1.50263
1.49604
1.49658
1.50061
1.50181
1.49483
1.50633
1.4993
1.48904
1.48572
1.50031
1.49174
1.48894
1.49723
1.48927
1.4933
1.49771
1.49781
1.50819
1.48493
1.49667
1.5054
1.50279
1.50687
1.49735
1.49702
1.49934
1.4874
1.50685
1.49277
1.49873
1.49547
1.49373
1.48976
1.49516
1.48001
1.49305
1.49227
1.49294
1.49558
1.5063
1.49142
1.49685
1.51444
1.51372
1.51185
1.5105
1.50718
1.50436
1.50241
1.4959
1.49754
1.49761
1.48763
1.48428
1.49308
1.48129
1.49207
1.4795
1.47144
1.47823
1.48032
1.48522
1.49388
1.48737
1.49048
1.4843
1.48419
1.47588
1.47665
1.47979
1.48633
1.47412
1.48223
1.48867
1.47239
1.47178
1.48885
1.48126
1.48505
1.48077
1.47683
1.47225
1.4754
1.48462
1.47401
1.47503
1.48208
1.48498
1.47726
1.47466
1.48427
1.49763
1.48727
1.49056
1.49299
1.49032
1.49142
1.498
1.49377
1.49978
1.49807
1.49657
1.50463
1.51076
1.51153
1.51985
1.5226
1.50707
1.50997
1.5118
1.52805
1.52379
1.51807
1.51497
1.50635
1.51691
1.50592
1.50941
1.51033
1.52126
1.51984
1.52072
1.53325
1.51633
1.50456
1.51779
1.51748
1.50622
1.51489
1.50966
1.5069
1.50615
1.51769
1.51227
1.50392
1.50426
1.50796
1.51172
1.51002
1.49852
1.50087
1.50143
1.50744
1.50583
1.50322
1.50615
1.50387
1.49365
1.49593
1.49339
1.49467
1.48959
1.50335
1.50457
1.49714
1.50808
1.50206
1.50936
1.50021
1.50173
1.48869
1.50106
1.49539
1.50872
1.50987
1.50693
1.49942
1.49924
1.51611
1.51422
1.51853
1.51365
1.51505
1.51067
1.50396
1.50542
1.51218
1.52515
1.52457
1.52868
1.52316
1.53378
1.53198
1.52772
1.51236
1.52784
1.51735
1.52101
1.51883
1.51618
1.50202
1.4991
1.49894
1.51238
1.51768
1.5055
1.51521
1.5161
1.51379
1.52269
1.505
1.51717
1.50842
1.51812
1.51792
1.50737
1.51485
1.51948
1.52177
1.51791
1.52103
1.51542
1.52234
1.52475
1.51245
1.52722
1.50743
1.51162
1.51381
1.50856
1.50101
1.51913
1.51526
1.51715
1.51417
1.52187
1.52459
1.52306
1.51774
1.5101
1.51931
1.52314
1.52811
1.51955
1.51634
1.51537
1.52005
1.52596
1.52666
1.5316
1.52503
1.54352
1.52724
1.52967
1.53665
1.5297
1.52918
1.52741
1.51913
1.51641
1.50454
1.51097
1.51448
1.51418
1.52094
1.5217
1.51927
1.5262
1.5216
1.51844
1.51582
1.52179
1.52161
1.52258
1.53565
1.51445
1.52374
1.52415
1.53051
1.5215
1.53241
1.53278
1.52436
1.52407
1.51908
1.53082
1.52587
1.51332
1.52545
1.50521
1.52632
1.51447
1.52082
1.51902
1.52267
1.51371
1.512
1.52926
1.53337
1.5442
1.52457
1.53735
1.53126
1.53844
1.52624
1.52707
1.51605
1.52595
1.53024
1.54859
1.53335
1.52832
1.5279
1.52737
1.52809
1.52129
1.52571
1.52897
1.51783
1.5205
1.51069
1.5044
1.50623
1.50978
1.52443
1.51481
1.51591
1.50674
1.51046
1.51054
1.5139
1.52066
1.52321
1.50853
1.50088
1.50998
1.51014
1.50575
1.50942
1.50937
1.49927
1.50853
1.50439
1.50617
1.50085
1.49321
1.49907
1.51354
1.51304
1.50846
1.51481
1.51235
1.5144
1.51287
1.52145
1.53261
1.52721
1.5162
1.51647
1.52316
1.51258
1.51634
1.50904
1.51069
1.51141
1.51177
1.50662
1.50857
1.50811
1.50461
1.505
1.51142
1.50969
1.50911
1.50271
1.50919
1.51471
1.50983
1.50553
1.51774
1.50719
1.51451
1.50722
1.50936
1.51971
1.51185
1.51137
1.51065
1.51145
1.50593
1.49629
1.48711
1.48969
1.49824
1.49144
1.50397
1.50952
1.51458
1.51474
1.51245
1.50356
1.51712
1.51939
1.51376
1.5159
1.52616
1.51842
1.51227
1.51539
1.51789
1.51392
1.5184
1.51782
1.53097
1.5173
1.51006
1.51724
1.52052
1.52836
1.51996
1.52566
1.52247
1.52601
1.52771
1.52131
1.51691
1.52001
1.51314
1.50895
1.50092
1.51614
1.51877
1.52266
1.52092
1.52909
1.5235
1.51648
1.51531
1.53217
1.51522
1.51324
1.51493
1.52496
1.51274
1.50565
1.48998
1.49735
1.49116
1.48588
1.50515
1.50351
1.5033
1.50864
1.50929
1.50386
1.49917
1.50612
1.51653
1.51668
1.52345
1.52478
1.52226
1.51536
1.5177
1.52335
1.52416
1.51807
1.51259
1.52298
1.52663
1.51699
1.52426
1.50822
1.51654
1.52287
1.51767
1.50978
1.50702
1.49761
1.51698
1.5154
1.50436
1.52647
1.51431
1.51316
1.50837
1.51377
1.52941
1.51864
1.53352
1.51805
1.52585
1.53287
1.5233
1.52253
1.51577
1.51927
1.53046
1.52401
1.52975
1.53233
1.54289
1.53016
1.5281
1.51969
1.51539
1.51706
1.51882
1.51559
1.52809
1.53178
1.53246
1.53587
1.52263
1.52729
1.52388
1.5165
1.51739
1.50914
1.51662
1.52181
1.51459
1.52462
1.51252
1.51546
1.51338
1.52194
1.50688
1.51936
1.51179
1.51358
1.51884
1.52798
1.52428
1.52834
1.52875
1.52567
1.52903
1.53236
1.5198
1.52675
1.5132
1.53229
1.52575
1.51293
1.52097
1.53473
1.53351
1.52477
1.51951
1.52815
1.52735
1.5268
1.52599
1.53275
1.51928
1.52511
1.51688
1.5169
1.50765
1.50122
1.51658
1.51313
1.52444
1.52398
1.52846
1.52552
1.51696
1.52328
1.51148
1.51435
1.51312
1.53352
1.53575
1.52882
1.52007
1.52704
1.52284
1.51509
1.5129
1.51545
1.51895
1.51536
1.51947
1.51509
1.51865
1.51825
1.52393
1.51954
1.53619
1.52886
1.52187
1.52704
1.52668
1.5345
1.52573
1.53875
1.53416
1.5243
1.52909
1.53117
1.52762
1.52784
1.52355
1.54493
1.5397
1.54924
1.54689
1.52979
1.53768
1.54049
1.53721
1.53485
1.5356
1.55036
1.54237
1.55121
1.55368
1.54938
1.54369
1.5508
1.56033
1.54875
1.55731
1.54434
1.55025
1.54494
1.55354
1.54408
1.53575
1.54892
1.54566
1.55943
1.54566
1.53923
1.53577
1.53147
1.54125
1.54157
1.52575
1.53724
1.53496
1.5361
1.53843
1.53571
1.53384
1.54067
1.52808
1.53867
1.53905
1.53532
1.52776
1.54474
1.53688
1.54121
1.53654
1.54927
1.5377
1.54151
1.54991
1.53684
1.53493
1.53238
1.52986
1.5452
1.55319
1.55104
1.55442
1.54854
1.54648
1.55321
1.54046
1.5488
1.55484
1.54969
1.54754
1.54832
1.54093
1.53167
1.52172
1.52771
1.52425
1.51305
1.52218
1.52421
1.52646
1.53084
1.50202
1.49792
1.5062
1.49694
1.50692
1.50053
1.49184
1.49497
1.50576
1.49722
1.49603
1.50119
1.49395
1.49606
1.51446
1.50994
1.50323
1.49774
1.5106
1.51765
1.51609
1.52271
1.51193
1.49809
1.49641
1.4899
1.49176
1.4962
1.50474
1.51329
1.4997
1.50435
1.51136
1.52187
1.52527
1.52029
1.52129
1.52782
1.52124
1.51571
1.51496
1.50169
1.51052
1.52262
1.51955
1.51352
1.5173
1.52084
1.51439
1.51377
1.51275
1.51845
1.50615
1.50627
1.50688
1.51261
1.51014
1.51614
1.51666
1.50858
1.50367
1.51074
1.51635
1.51668
1.52252
1.51747
1.51095
1.51886
1.51781
1.52413
1.51847
1.51937
1.514
1.52525
1.52026
1.5227
1.51768
1.51332
1.51209
1.52126
1.51918
1.52088
1.50659
1.51294
1.52056
1.50862
1.50875
1.50714
1.50189
1.51593
1.5083
1.49909
1.51139
1.51809
1.50912
1.50131
1.50669
1.49857
1.49659
1.51087
1.51326
1.52186
1.51146
1.51247
1.51275
1.49971
1.51368
1.53014
1.52774
1.53183
1.52222
1.52462
1.52238
1.52576
1.52994
1.52913
1.53493
1.52178
1.5259
1.51786
1.51775
1.53353
1.52517
1.51764
1.52029
1.51326
1.51956
1.52445
1.5176
1.51997
1.50904
1.50791
1.50905
1.50951
1.50594
1.51568
1.50448
1.51101
1.5023
1.4976
1.49113
1.50444
1.49941
1.50044
1.50303
1.50253
1.5099
1.50252
1.49923
1.48214
1.48444
1.48355
1.49135
1.4962
1.50592
1.4915
1.49698
1.49591
1.50307
1.50037
1.50014
1.49635
1.49559
1.49594
1.50618
1.51338
1.49638
1.51136
1.51492
1.51008
1.5076
1.49705
1.49533
1.48415
1.48234
1.48724
1.49806
1.49145
1.49405
1.4996
1.50622
1.50614
1.51514
1.5119
1.50627
1.50041
1.49665
1.50121
1.49496
1.4904
1.49956
1.49867
1.49714
1.49421
1.51008
1.508
1.50326
1.48765
1.4912
1.48377
1.49268
1.48534
1.48122
1.49731
1.48066
1.48325
1.48588
1.46915
1.47704
1.48355
1.47986
1.47866
1.4796
1.48953
1.48615
1.48859
1.47703
1.47695
1.48266
1.46753
1.48374
1.47619
1.48246
1.4817
1.48734
1.47863
1.47654
1.48416
1.48093
1.47891
1.50008
1.49833
1.50552
1.50307
1.49503
1.50439
1.50159
1.50258
1.51013
1.51637
1.49432
1.49724
1.50782
1.50967
1.52161
1.51268
1.5201
1.49672
1.51781
1.51872
1.51889
1.52448
1.52866
1.51618
1.50981
1.49988
1.51028
1.50525
1.51132
1.50818
1.49956
1.49949
1.51531
1.49694
1.50181
1.50228
1.50216
1.49801
1.50307
1.49422
1.50111
1.49069
1.48351
1.49824
1.48826
1.48967
1.484
1.49976
1.49622
1.49655
1.49999
1.49855
1.51146
1.48772
1.49399
1.49284
1.49873
1.49359
1.50233
1.50063
1.4911
1.49675
1.50511
1.5042
1.51038
1.50815
1.50965
1.50627
1.50459
1.50372
1.50495
1.49902
1.49102
1.49839
1.49862
1.49317
1.49979
1.4931
1.49341
1.48916
1.49891
1.50124
1.50586
1.49793
1.49647
1.5036
1.51248
1.51635
1.51762
1.5049
1.51484
1.51226
1.5024
1.50848
1.49977
1.49826
1.49581
1.50717
1.50155
1.48924
1.49212
1.49679
1.50028
1.50432
1.49782
1.49329
1.49709
1.49735
1.49313
1.49796
1.49718
1.48811
1.48882
1.48445
1.48055
1.49878
1.495
1.49098
1.48886
1.49649
1.50387
1.50545
1.49976
1.49908
1.49393
1.48173
1.48472
1.49316
1.49334
1.49397
1.49715
1.48243
1.4926
1.49189
1.50201
1.48838
1.49629
1.49319
1.48651
1.49671
1.49371
1.48074
1.47892
1.484
1.4894
1.48153
1.47845
1.48313
1.47587
1.48356
1.49386
1.49655
1.49261
1.49669
1.48803
1.48379
1.48892
1.48922
1.48983
1.49023
1.49482
1.50333
1.49612
1.51042
1.50677
1.50172
1.51004
1.49446
1.48372
1.49675
1.49845
1.49291
1.49623
1.51343
1.49881
1.48632
1.48193
1.47949
1.48986
1.48612
1.49631
1.49182
1.50985
1.49365
1.4944
1.4984
1.50705
1.50157
1.48039
1.48501
1.50156
1.49228
1.48355
1.4882
1.48916
1.49433
1.49984
1.49459
1.49623
1.48282
1.49765
1.48018
1.49177
1.4804
1.49617
1.47802
1.48862
1.48912
1.47595
1.48059
1.47836
1.48145
1.48138
1.48056
1.47984
1.48702
1.48913
1.49136
1.48523
1.4817
1.4913
1.48669
1.48805
1.48743
1.4939
1.49075
1.47722
1.48497
1.47794
1.47465
1.48597
1.48688
1.47515
1.48548
1.48357
1.47682
1.47569
1.49275
1.48686
1.48189
1.49038
1.48288
1.48715
1.48877
1.49082
1.49359
1.49681
1.4946
1.49199
1.49373
1.49687
1.49138
1.49328
1.49753
1.49401
1.49293
1.49002
1.49126
1.49558
1.49183
1.49237
1.50063
1.49582
1.49125
1.49304
1.50101
1.49657
1.50175
1.4987
1.49997
1.48844
1.49684
1.49804
1.50196
1.49669
1.49605
1.50106
1.50434
1.49598
1.50133
1.49065
1.50027
1.49587
1.49523
1.50915
1.49702
1.50143
1.5007
1.49194
1.49085
1.48961
1.49004
1.49014
1.48998
1.49781
1.50126
1.49983
1.49996
1.5083
1.49907
1.51488
1.50444
1.50138
1.50148
1.5035
1.51856
1.50497
1.50174
1.49783
1.49889
1.50823
1.50277
1.50234
1.49575
1.491
1.4861
1.48039
1.4797
1.47994
1.48133
1.47579
1.4775
1.47427
1.47649
1.46843
1.46915
1.48025
1.47585
1.47642
1.47962
1.48791
1.49585
1.48918
1.48592
1.48382
1.48988
1.49323
1.48677
1.49793
1.48481
1.48768
1.48322
1.48537
1.4922
1.49832
1.48976
1.49417
1.49764
1.49949
1.49504
1.4964
1.48985
1.48768
1.48793
1.47897
1.49484
1.49835
1.50031
1.50358
1.49753
1.50441
1.49864
1.50194
1.50045
1.51734
1.49672
1.51107
1.50503
1.50856
1.50017
1.50208
1.50336
1.51037
1.50813
1.51201
1.49365
1.50211
1.48195
1.48777
1.50209
1.48999
1.49318
1.49466
1.49503
1.49193
1.49608
1.49287
1.49177
1.49342
1.48769
1.48391
1.494
1.48615
1.4881
1.49821
1.49812
1.4897
1.49185
1.50305
1.49041
1.4898
1.49084
1.49725
1.50134
1.48986
1.49954
1.49962
1.49828
1.50178
1.49091
1.50201
1.51746
1.51138
1.50573
1.50796
1.4943
1.50358
1.4948
1.4994
1.49589
1.50784
1.50981
1.52284
1.51977
1.51176
1.49937
1.51039
1.50237
1.52498
1.51693
1.50957
1.51486
1.51122
1.51043
1.50971
1.51079
1.5052
1.51352
1.52164
1.5284
1.52689
1.53366
1.53024
1.52479
1.53673
1.52201
1.52811
1.53771
1.53539
1.53422
1.53138
1.5318
1.52982
1.53409
1.52529
1.53342
1.52869
1.5291
1.5166
1.52309
1.52149
1.52821
1.52001
1.5179
1.52085
1.53328
1.51507
1.52865
1.52536
1.5287
1.53192
1.53152
1.53545
1.53207
1.52313
1.53729
1.5318
1.53425
1.53391
1.52846
1.53703
1.53451
1.54141
1.5301
1.54376
1.53977
1.53637
1.52785
1.53524
1.54076
1.52679
1.53254
1.53329
1.5392
1.54845
1.52257
1.53815
1.53392
1.53489
1.52823
1.53007
1.54274
1.53017
1.52617
1.53627
1.5257
1.53361
1.53272
1.5321
1.53249
1.52259
1.53656
1.53054
1.52248
1.51676
1.51371
1.52542
1.52344
1.52811
1.51373
1.52138
1.51651
1.51575
1.50596
1.50693
1.5209
1.51136
1.52534
1.5232
1.52727
1.53497
1.54331
1.54005
1.53148
1.53412
1.53509
1.53466
1.52979
1.53201
1.52291
1.53362
1.53737
1.52925
1.52983
1.53573
1.52388
1.52926
1.52988
1.52042
1.52078
1.52304
1.51583
1.53205
1.53464
1.54115
1.53716
1.53948
1.53087
1.52608
1.53029
1.52977
1.52286
1.5238
1.52776
1.52556
1.52528
1.51471
1.52521
1.52932
1.52652
1.52781
1.53646
1.53746
1.53486
1.52569
1.5189
1.50794
1.51246
1.50758
1.51741
1.52387
1.51204
1.51339
1.5118
1.5088
1.52197
1.53133
1.5302
1.53917
1.52242
1.52906
1.51804
1.5242
1.52439
1.52413
1.5216
1.52285
1.52908
1.53195
1.5201
1.54111
1.53931
1.52681
1.53361
1.52588
1.53071
1.5277
1.53356
1.54753
1.53816
1.53633
1.53268
1.53609
1.54503
1.54264
1.54895
1.54067
1.52699
1.54701
1.55428
1.53996
1.54434
1.5375
1.54519
1.54656
1.53881
1.54326
1.53967
1.54366
1.54061
1.52354
1.53403
1.53258
1.53568
1.53857
1.52399
1.53027
1.53754
1.55267
1.52801
1.52711
1.52181
1.51671
1.53103
1.52614
1.5302
1.5352
1.54383
1.53527
1.55134
1.54683
1.54423
1.54283
1.54295
1.55158
1.54014
1.55315
1.54677
1.53878
1.53679
1.54506
1.54468
1.54896
1.54297
1.5436
1.54139
1.52368
1.54111
1.52714
1.52297
1.53682
1.51916
1.51571
1.51178
1.51684
1.5208
1.51801
1.51936
1.52445
1.52876
1.51846
1.51489
1.51857
1.52248
1.53169
1.53302
1.52515
1.5387
1.5263
1.53553
1.53316
1.52631
1.53363
1.54259
1.52855
1.53873
1.53168
1.5241
1.52807
1.54229
1.54115
1.53788
1.55048
1.54948
1.55298
1.54741
1.54352
1.5438
1.54606
1.54494
1.54116
1.54374
1.54004
1.55066
1.54925
1.54472
1.55022
1.55291
1.55169
1.55257
1.551
1.55034
1.5494
1.55595
1.5665
1.55492
1.55727
1.55152
1.54775
1.55528
1.5395
1.53199
1.53865
1.5371
1.5405
1.53712
1.54281
1.5584
1.55344
1.55415
1.53195
1.54447
1.53347
1.54128
1.53494
1.53104
1.52749
1.5316
1.53241
1.53056
1.53755
1.54481
1.54184
1.53496
1.54341
1.53328
1.54084
1.54055
1.53759
1.53726
1.54099
1.54263
1.53993
1.53162
1.52476
1.5259
1.51646
1.5437
1.53068
1.53804
1.52548
1.52456
1.52726
1.53513
1.53153
1.51975
1.52204
1.51682
1.52353
1.53496
1.52697
1.52412
1.5254
1.52703
1.53583
1.53369
1.52086
1.53552
1.53672
1.53155
1.53776
1.54662
1.54476
1.53015
1.52899
1.5408
1.54452
1.55007
1.53619
1.5268
1.52195
1.52506
1.52919
1.52723
1.53598
1.53168
1.52678
1.51757
1.53225
1.52896
1.52617
1.53109
1.52433
1.52124
1.52888
1.52833
1.53116
1.53316
1.54084
1.52961
1.53484
1.5339
1.51358
1.5216
1.52302
1.52081
1.52813
1.52494
1.53479
1.52933
1.52735
1.51614
1.52638
1.52615
1.5218
1.53395
1.53068
1.5258
1.52817
1.51713
1.53699
1.51601
1.51208
1.52504
1.52194
1.52459
1.51946
1.52411
1.52493
1.5262
1.5057
1.51556
1.49997
1.51716
1.5111
1.51502
1.50755
1.51345
1.51806
1.51107
1.5095
1.51621
1.50461
1.51168
1.50106
1.5069
1.52348
1.50936
1.50359
1.50716
1.51352
1.51031
1.50533
1.50666
1.51605
1.5066
1.503
1.51948
1.50809
1.51197
1.51614
1.51438
1.50314
1.50243
1.50638
1.51677
1.51587
1.50305
1.51506
1.51916
1.51859
1.51894
1.51469
1.51092
1.51816
1.51494
1.52038
1.52145
1.51003
1.51186
1.51897
1.51986
1.53089
1.51202
1.51273
1.52149
1.52469
1.5244
1.52886
1.52375
1.52839
1.52311
1.5284
1.5251
1.5301
1.5313
1.5365
1.53393
1.52921
1.51597
1.5269
1.53969
1.53569
1.53322
1.53772
1.54085
1.53773
1.52387
1.53279
1.52996
1.52709
1.53796
1.54743
1.54704
1.54801
1.54038
1.53775
1.5567
1.55323
1.55588
1.54478
1.53434
1.5337
1.55007
1.54086
1.52787
1.54242
1.53874
1.53417
1.52968
1.54083
1.55426
1.54419
1.54182
1.54183
1.54804
1.53638
1.54033
1.53442
1.54147
1.5465
1.54494
1.53463
1.53724
1.53395
1.54767
1.54483
1.54654
1.54589
1.55338
1.55153
1.53471
1.53788
1.53354
1.53142
1.53325
1.5329
1.53137
1.53335
1.53539
1.53577
1.53228
1.52755
1.54186
1.53451
1.51638
1.52823
1.52527
1.53008
1.52599
1.51776
1.52464
1.51449
1.52452
1.5202
1.51893
1.51399
1.50792
1.5135
1.50386
1.51951
1.52222
1.5228
1.5171
1.52798
1.5271
1.53194
1.52915
1.52841
1.53275
1.52355
1.53075
1.52229
1.51627
1.50166
1.51618
1.50643
1.51458
1.51386
1.50986
1.50994
1.50315
1.50587
1.5002
1.49932
1.5053
1.50139
1.50386
1.50555
1.50416
1.50178
1.51145
1.51247
1.50868
1.49885
1.50829
1.5045
1.51295
1.51454
1.51452
1.52416
1.51735
1.51275
1.51452
1.49945
1.5065
1.50692
1.51192
1.51785
1.51498
1.50697
1.5214
1.52884
1.51361
1.50955
1.51002
1.50607
1.50032
1.50748
1.50837
1.50943
1.50427
1.50489
1.50649
1.50681
1.50452
1.50628
1.50303
1.51531
1.5299
1.51791
1.50507
1.51202
1.50422
1.51473
1.52117
1.52559
1.51787
1.50905
1.50762
1.51676
1.5254
1.52148
1.5325
1.53148
1.53697
1.52108
1.52667
1.52235
1.53755
1.52638
1.51801
1.51807
1.52922
1.51137
1.51556
1.51763
1.51632
1.519
1.5172
1.51976
1.51665
1.50285
1.51093
1.50178
1.49758
1.4939
1.50473
1.50027
1.50832
1.50489
1.50341
1.50551
1.49464
1.49968
1.50366
1.49596
1.49048
1.49399
1.51005
1.49246
1.49504
1.49482
1.4903
1.48417
1.48376
1.48291
1.48692
1.48983
1.47687
1.50162
1.48369
1.49141
1.48016
1.48387
1.49258
1.48812
1.4901
1.50009
1.49114
1.49379
1.50535
1.50316
1.50871
1.49814
1.49571
1.50287
1.50325
1.49495
1.50848
1.50409
1.50804
1.5084
1.50951
1.51259
1.51052
1.50929
1.49287
1.4852
1.50413
1.49751
1.50299
1.49512
1.49141
1.49106
1.49057
1.49942
1.49552
1.49359
1.50261
1.48888
1.4863
1.49346
1.49762
1.50022
1.50163
1.49692
1.51045
1.51348
1.51812
1.50819
1.51142
1.50361
1.50898
1.49653
1.49902
1.50026
1.50984
1.51668
1.5252
1.52073
1.5106
1.5302
1.52256
1.51741
1.50233
1.50847
1.49492
1.499
1.4847
1.49064
1.50265
1.50566
1.51212
1.51266
1.52762
1.51538
1.52217
1.51434
1.53039
1.52058
1.52079
1.52075
1.51597
1.5161
1.52115
1.52503
1.52549
1.52344
1.53022
1.51396
1.52115
1.5159
1.51498
1.51535
1.51435
1.51116
1.52038
1.51252
1.51627
1.51195
1.52231
1.51683
1.50992
1.52982
1.52047
1.53326
1.53292
1.52783
1.52928
1.53445
1.5299
1.54316
1.53268
1.52875
1.5312
1.52709
1.52851
1.53707
1.5314
1.53407
1.54107
1.5455
1.53526
1.54188
1.54391
1.53665
1.54349
1.54841
1.535
1.53098
1.53122
1.53246
1.52757
1.52412
1.51827
1.51714
1.52556
1.51468
1.51444
1.52017
1.52193
1.50627
1.51161
1.51897
1.51648
1.51482
1.50993
1.51169
1.51473
1.50873
1.50851
1.51296
1.50756
1.50728
1.49911
1.49927
1.50247
1.4901
1.50846
1.49992
1.49551
1.48884
1.49437
1.50185
1.51429
1.49702
1.50199
1.50829
1.5007
1.49366
1.50666
1.49809
1.49685
1.49343
1.50094
1.48603
1.48906
1.495
1.49596
1.48632
1.48532
1.49767
1.49749
1.49415
1.48625
1.50144
1.5007
1.49436
1.49767
1.49123
1.50177
1.50845
1.50842
1.49759
1.5031
1.49941
1.51012
1.50727
1.5009
1.49148
1.49822
1.51335
1.51004
1.51587
1.50517
1.50807
1.50789
1.50341
1.50455
1.51383
1.51192
1.49905
1.50009
1.50971
1.50611
1.50047
1.51016
1.50497
1.50309
1.48635
1.50077
1.49514
1.50887
1.4944
1.50988
1.50331
1.49218
1.49998
1.51176
1.51412
1.50553
1.50344
1.50232
1.50478
1.49874
1.49574
1.50444
1.50807
1.49518
1.50009
1.49657
1.49856
1.51168
1.5049
1.50288
1.49977
1.50233
1.49289
1.49934
1.51381
1.51208
1.50994
1.52032
1.52029
1.51507
1.52126
1.52048
1.51568
1.52152
1.53806
1.53027
1.51871
1.52898
1.5245
1.52134
1.52355
1.52551
1.53241
1.53161
1.53315
1.53743
1.53444
1.53942
1.54113
1.53073
1.54022
1.51892
1.51526
1.50942
1.51653
1.50985
1.50832
1.51432
1.51407
1.54379
1.53007
1.52887
1.52858
1.52975
1.51907
1.51466
1.52213
1.52678
1.52851
1.5214
1.50842
1.51392
1.51938
1.50602
1.51698
1.51314
1.51026
1.51932
1.52174
1.52603
1.52969
1.5156
1.51982
1.52072
1.51825
1.52192
1.5203
1.51507
1.52547
1.51787
1.51803
1.52754
1.52758
1.53152
1.52245
1.52167
1.53518
1.53252
1.5385
1.53704
1.5507
1.53289
1.54847
1.54097
1.54727
1.53104
1.54023
1.53417
1.53589
1.55198
1.54678
1.53374
1.5411
1.53254
1.54606
1.53314
1.53597
1.53434
1.53956
1.53136
1.52404
1.53663
1.5306
1.52078
1.52173
1.52331
1.52895
1.51871
1.53349
1.5191
1.53863
1.53676
1.54761
1.528
1.53022
1.53095
1.53742
1.52798
1.52893
1.51648
1.51659
1.51801
1.51466
1.50723
1.51699
1.51084
1.50936
1.51549
1.5242
1.5168
1.50634
1.51258
1.50917
1.49996
1.51001
1.51415
1.51845
1.51561
1.52008
1.50976
1.52782
1.5261
1.52338
1.51511
1.5262
1.5166
1.52093
1.52695
1.51501
1.50949
1.51031
1.51754
1.5138
1.51559
1.50393
1.52135
1.51391
1.5107
1.51198
1.51862
1.51892
1.53335
1.53305
1.51972
1.52614
1.53798
1.52052
1.51436
1.50501
1.51932
1.53078
1.52398
1.51922
1.52636
1.52023
1.52458
1.53736
1.52822
1.53091
1.51853
1.53671
1.53116
1.53694
1.53763
1.5286
1.53148
1.52079
1.5271
1.53309
1.52896
1.52474
1.51921
1.52612
1.51229
1.5273
1.51342
1.52165
1.52777
1.51083
1.51504
1.51552
1.51234
1.51752
1.5081
1.51533
1.52276
1.52454
1.51175
1.51495
1.51159
1.52078
1.51747
1.527
1.52359
1.53011
1.51597
1.52335
1.5184
1.52392
1.53301
1.52089
1.52509
1.51491
1.52259
1.52214
1.53477
1.5369
1.52796
1.53424
1.54013
1.53451
1.53478
1.5331
1.5334
1.5228
1.52333
1.52855
1.52249
1.53153
1.52154
1.51806
1.52208
1.52325
1.52483
1.53195
1.52662
1.51913
1.5141
1.52759
1.51696
1.52363
1.52903
1.51522
1.52849
1.52196
1.5254
1.52593
1.5259
1.51716
1.51943
1.52414
1.52866
1.51493
1.51171
1.51964
1.51493
1.51327
1.50481
1.51065
1.5204
1.50194
1.50501
1.51577
1.52053
1.5219
1.51773
1.51945
1.53159
1.53167
1.52587
1.52721
1.52875
1.52019
1.52477
1.52148
1.52345
1.52091
1.52032
1.52902
1.51469
1.52495
1.52552
1.51767
1.53607
1.53366
1.52966
1.53179
1.52764
1.53378
1.51526
1.52755
1.52668
1.53325
1.52192
1.5204
1.52111
1.52659
1.52086
1.52082
1.52877
1.52211
1.52593
1.53204
1.53879
1.53256
1.54052
1.5385
1.53946
1.54065
1.53927
1.52918
1.53301
1.54108
1.54943
1.54783
1.53227
1.54259
1.54849
1.55048
1.53942
1.53789
1.54848
1.54021
1.53848
1.54685
1.5436
1.54688
1.55103
1.55467
1.54847
1.5507
1.53863
1.5478
1.55431
1.55738
1.54491
1.55464
1.5515
1.54892
1.53778
1.54904
1.5444
1.53548
1.55238
1.55124
1.54518
1.55289
1.53452
1.54117
1.55216
1.54675
1.54483
1.5546
1.55655
1.53471
1.54165
1.54206
1.55096
1.53261
1.53341
1.54218
1.53405
1.5451
1.54595
1.53706
1.52873
1.53925
1.54647
1.52872
1.53897
1.53287
1.53884
1.53588
1.55146
1.54413
1.54291
1.55497
1.54848
1.54384
1.52462
1.53304
1.52312
1.51185
1.52561
1.52291
1.52663
1.52111
1.50311
1.50891
1.50771
1.50861
1.51977
1.5309
1.53378
1.54186
1.53667
1.53359
1.53326
1.52777
1.52008
1.51692
1.52122
1.51353
1.50908
1.5168
1.51249
1.51416
1.5159
1.5276
1.51754
1.5389
1.52035
1.51492
1.51245
1.51904
1.51981
1.51762
1.52118
1.52445
1.51708
1.52327
1.52354
1.5312
1.53233
1.54228
1.53694
1.52733
1.53672
1.52731
1.52951
1.51747
1.51362
1.52045
1.51121
1.51555
1.51176
1.50321
1.52155
1.5236
1.52021
1.51922
1.52556
1.51861
1.5279
1.52364
1.52231
1.52062
1.51764
1.52708
1.5172
1.52576
1.51974
1.51417
1.50495
1.51808
1.52872
1.51742
1.5147
1.51775
1.52338
1.53211
1.5339
1.5262
1.52527
1.52885
1.5117
1.51566
1.53235
1.52864
1.52797
1.51756
1.51303
1.51433
1.52364
1.52466
1.50956
1.50621
1.51082
1.51005
1.51585
1.51764
1.52816
1.52443
1.51515
1.51287
1.52604
1.51933
1.5241
1.51102
1.51902
1.52408
1.52088
1.52985
1.51596
1.52622
1.52548
1.53205
1.53196
1.52953
1.52721
1.53109
1.52571
1.5265
1.52072
1.52456
1.53565
1.52736
1.51602
1.52441
1.5301
1.53162
1.53459
1.53756
1.54134
1.54605
1.53511
1.54242
1.53486
1.5282
1.52818
1.53217
1.5225
1.52938
1.53447
1.52706
1.5325
1.52206
1.51256
1.50924
1.50933
1.52088
1.52022
1.52027
1.51515
1.52393
1.52077
1.51761
1.50875
1.51861
1.51948
1.5179
1.51544
1.50622
1.50489
1.49591
1.50636
1.5184
1.51317
1.5135
1.5145
1.51041
1.50801
1.50489
1.50245
1.50598
1.51034
1.51094
1.51363
1.51448
1.51178
1.51736
1.50581
1.50455
1.5223
1.51418
1.52199
1.52196
1.51851
1.50994
1.50124
1.52171
1.50475
1.52438
1.51383
1.51744
1.51913
1.50714
1.51866
1.51061
1.52194
1.51545
1.52026
1.51656
1.5152
1.52422
1.52251
1.51916
1.51796
1.50804
1.52309
1.51808
1.50907
1.51878
1.53124
1.51639
1.52766
1.52878
1.53027
1.52492
1.52624
1.53147
1.53648
1.5382
1.53069
1.52425
1.53037
1.53324
1.53947
1.53731
1.54151
1.53983
1.5357
1.52768
1.53188
1.52493
1.51929
1.52427
1.53201
1.52725
1.52525
1.52443
1.53391
1.53366
1.53001
1.52553
1.54125
1.54772
1.54449
1.54827
1.54282
1.53303
1.52584
1.52511
1.51914
1.52688
1.53326
1.52155
1.53507
1.53545
1.5317
1.52058
1.52506
1.51482
1.51661
1.52834
1.52392
1.52051
1.52087
1.51047
1.50637
1.50686
1.52013
1.51167
1.51173
1.51309
1.50075
1.51417
1.518
1.51715
1.51818
1.51827
1.51489
1.5076
1.50842
1.51743
1.52049
1.51958
1.52236
1.51864
1.52074
1.51256
1.52762
1.5327
1.53992
1.53158
1.53269
1.52517
1.51779
1.51623
1.51844
1.5135
1.51008
1.51355
1.51898
1.52131
1.52299
1.5133
1.51284
1.51196
1.51197
1.51262
1.50992
1.50775
1.50392
1.4957
1.4995
1.50204
1.50248
1.49449
1.50077
1.50983
1.50313
1.51196
1.51692
1.52564
1.51808
1.52647
1.51515
1.51156
1.5236
1.52832
1.52785
1.51731
1.52776
1.53499
1.52737
1.52608
1.51993
1.54157
1.52431
1.51461
1.51278
1.51085
1.51904
1.51964
1.53549
1.52279
1.53716
1.53853
1.54347
1.53953
1.54177
1.54685
1.53811
1.52631
1.53813
1.53468
1.53952
1.5238
1.53632
1.55234
1.54516
1.54832
1.55868
1.5399
1.53651
1.54243
1.53666
1.52792
1.52275
1.53476
1.52318
1.52363
1.51635
1.52243
1.52603
1.52652
1.52806
1.5331
1.53705
1.53281
1.53015
1.53801
1.54052
1.53935
1.53838
1.54463
1.53231
1.5333
1.53803
1.52957
1.54341
1.53927
1.53651
1.54352
1.55483
1.54658
1.54815
1.55625
1.54045
1.54599
1.53721
1.54963
1.54179
1.54521
1.55451
1.55423
1.54763
1.56046
1.54988
1.56246
1.5526
1.53759
1.53325
1.53535
1.54519
1.54506
1.52751
1.53797
1.53508
1.53343
1.54791
1.55783
1.54959
1.55964
1.55866
1.55696
1.54961
1.55026
1.54903
1.54498
1.54305
1.53861
1.53279
1.54706
1.55161
1.55715
1.55228
1.54373
1.54792
1.54069
1.55305
1.54555
1.56091
1.5576
1.55282
1.54511
1.53568
1.54167
1.53867
1.52887
1.53677
1.53488
1.54296
1.55077
1.5335
1.54092
1.54024
1.55095
1.5407
1.54762
1.54657
1.55073
1.54942
1.54626
1.55148
1.55426
1.57188
1.56307
1.55806
1.55288
1.55334
1.54993
1.54178
1.54055
1.54191
1.55213
1.5456
1.55324
1.55344
1.54736
1.54589
1.55729
1.55638
1.54808
1.54649
1.54236
1.53573
1.54896
1.54445
1.5415
1.53796
1.54411
1.54739
1.54511
1.55071
1.53886
1.54206
1.53693
1.54996
1.55925
1.54717
1.54639
1.54227
1.5438
1.5509
1.53587
1.53348
1.54112
1.53103
1.54118
1.55154
1.5469
1.54457
1.54528
1.54934
1.54847
1.54909
1.54154
1.54908
1.55556
1.5442
1.54621
1.54371
1.54382
1.54628
1.55218
1.54284
1.53966
1.53856
1.54423
1.53881
1.54534
1.54534
1.53933
1.54215
1.53235
1.54275
1.53501
1.53977
1.53457
1.53552
1.53873
1.53117
1.53689
1.5392
1.53745
1.54134
1.52976
1.54118
1.53946
1.55481
1.5456
1.54085
1.53879
1.53468
1.5354
1.53491
1.53267
1.52813
1.52959
1.52727
1.52723
1.53015
1.5308
1.5175
1.51913
1.531
1.52431
1.52405
1.53647
1.52964
1.52086
1.52775
1.54415
1.53751
1.53132
1.54359
1.54742
1.53243
1.54559
1.54274
1.54295
1.53954
1.53695
1.54129
1.53626
1.53647
1.53979
1.54292
1.54024
1.53408
1.53281
1.52962
1.53081
1.53178
1.5251
1.54381
1.54554
1.53642
1.54153
1.53669
1.54357
1.54782
1.53091
1.53815
1.53143
1.53477
1.5228
1.53073
1.53404
1.53862
1.54049
1.54467
1.5384
1.5506
1.53836
1.53995
1.54077
1.53424
1.54344
1.55095
1.543
1.54639
1.54671
1.54971
1.54943
1.54046
1.54531
1.53455
1.5518
1.55215
1.54271
1.54722
1.53898
1.54207
1.54106
1.53874
1.53988
1.53424
1.52488
1.53358
1.53428
1.5301
1.52865
1.53561
1.53517
1.53597
1.54671
1.54813
1.55102
1.53681
1.5362
1.53147
1.53459
1.54221
1.53467
1.52757
1.53071
1.53385
1.53472
1.53867
1.5311
1.53525
1.53015
1.52814
1.53012
1.54035
1.51636
1.54181
1.53577
1.54457
1.53726
1.54269
1.52857
1.5315
1.5483
1.53629
1.54261
1.53531
1.54809
1.54654
1.55101
1.55396
1.54567
1.54684
1.55385
1.55889
1.561
1.54959
1.54324
1.54773
1.54457
1.54003
1.54397
1.54146
1.5418
1.54061
1.54376
1.54655
1.54648
1.55656
1.55578
1.55377
1.54188
1.53771
1.5393
1.5317
1.53346
1.52364
1.53619
1.54102
1.52458
1.53075
1.52601
1.53228
1.52608
1.52364
1.51816
1.51017
1.52209
1.53682
1.53952
1.54564
1.54578
1.5455
1.54476
1.55762
1.55334
1.54881
1.54475
1.5512
1.53863
1.5348
1.54544
1.5519
1.53712
1.54133
1.54237
1.54574
1.5405
1.53852
1.53682
1.54384
1.53943
1.54069
1.54088
1.54328
1.54098
1.53588
1.53921
1.5316
1.53044
1.53978
1.53116
1.53512
1.53467
1.54091
1.54699
1.5544
1.54841
1.54501
1.55032
1.54768
1.5447
1.53911
1.53356
1.53323
1.54437
1.54688
1.5369
1.5462
1.54635
1.53575
1.5463
1.53633
1.54698
1.55282
1.53882
1.53336
1.53105
1.53441
1.53272
1.52608
1.52545
1.5264
1.52484
1.52813
1.5209
1.53425
1.52552
1.52556
1.52917
1.52463
1.52512
1.51874
1.52434
1.53205
1.52999
1.52461
1.51929
1.52001
1.51238
1.51748
1.52156
1.51718
1.51162
1.52016
1.50487
1.51093
1.50411
1.51686
1.52036
1.51382
1.52416
1.51489
1.52044
1.51791
1.52014
1.52323
1.51912
1.5182
1.51632
1.5212
1.51019
1.50653
1.51505
1.5235
1.54067
1.52993
1.52838
1.54331
1.53166
1.53835
1.53221
1.52606
1.5288
1.52567
1.52642
1.53536
1.53572
1.54376
1.53311
1.52823
1.54005
1.53266
1.52243
1.53419
1.53421
1.54872
1.54421
1.5401
1.53313
1.54228
1.54692
1.55034
1.55138
1.53715
1.53561
1.53122
1.53181
1.52901
1.52078
1.53548
1.52878
1.53183
1.53128
1.53691
1.53122
1.54533
1.53591
1.54295
1.53238
1.52811
1.5237
1.53284
1.53542
1.52489
1.5405
1.53694
1.53219
1.53258
1.54592
1.54177
1.5369
1.54637
1.53317
1.53541
1.53215
1.53341
1.54078
1.5301
1.53764
1.53809
1.543
1.54088
1.54959
1.54124
1.54888
1.53788
1.5352
1.5274
1.54935
1.52159
1.52813
1.52816
1.52073
1.53872
1.53381
1.53156
1.52625
1.53802
1.52333
1.52396
1.54039
1.53343
1.52061
1.52553
1.52506
1.53784
1.52415
1.5172
1.5181
1.51718
1.5209
1.5242
1.51246
1.51715
1.51577
1.53265
1.53965
1.53544
1.53612
1.52749
1.51361
1.50657
1.50767
1.50981
1.52007
1.51736
1.52639
1.52711
1.52413
1.51605
1.52805
1.52827
1.52579
1.53788
1.52539
1.5266
1.53034
1.53233
1.52697
1.53888
1.5353
1.53327
1.53597
1.53219
1.54558
1.53262
1.54052
1.5389
1.52904
1.53507
1.53012
1.53388
1.53432
1.53729
1.52174
1.52212
1.52502
1.51938
1.53078
1.53771
1.52686
1.52917
1.53145
1.53316
1.5325
1.53389
1.53392
1.54059
1.53266
1.53951
1.54703
1.543
1.55015
1.5424
1.54892
1.54638
1.53749
1.54025
1.53284
1.53303
1.54493
1.54081
1.54981
1.53845
1.53769
1.55095
1.56283
1.55434
1.55327
1.54631
1.53791
1.54104
1.54364
1.54465
1.54404
1.54661
1.54889
1.55207
1.54984
1.56035
1.55404
1.54532
1.54461
1.54091
1.54628
1.53528
1.54466
1.53411
1.52816
1.53769
1.53613
1.54834
1.54406
1.54434
1.53535
1.54041
1.53321
1.5348
1.54433
1.53843
1.53707
1.53495
1.53851
1.52027
1.54051
1.55083
1.55217
1.54397
1.5523
1.55
1.5485
1.55101
1.5507
1.54785
1.53896
1.54779
1.54503
1.54101
1.54129
1.54877
1.54975
1.55971
1.55672
1.54862
1.54256
1.53373
1.53723
1.52675
1.53501
1.53626
1.51972
1.52209
1.5306
1.5291
1.53947
1.54127
1.53576
1.5449
1.54589
1.53394
1.54596
1.5333
1.54411
1.54644
1.54892
1.5305
1.53552
1.53999
1.5499
1.5487
1.54838
1.5518
1.55083
1.55487
1.54647
1.54951
1.54141
1.5308
1.54327
1.54551
1.54971
1.5672
1.56211
1.56219
1.55787
1.54416
1.53934
1.54398
1.54214
1.55017
1.54451
1.54204
1.54361
1.54727
1.54203
1.56095
1.55072
1.55549
1.56327
1.5646
1.56435
1.56913
1.56431
1.56982
1.5638
1.56059
1.55074
1.55159
1.56207
1.56409
1.55465
1.5577
1.54545
1.54258
1.54318
1.54727
1.54142
1.539
1.53721
1.54892
1.55626
1.5497
1.55659
1.55304
1.56962
1.55462
1.55375
1.54949
1.54897
1.54845
1.55639
1.56302
1.56322
1.56369
1.56178
1.56236
1.5649
1.56538
1.56135
1.55963
1.56771
1.57635
1.55528
1.55858
1.56602
1.55835
1.55649
1.55683
1.57384
1.56055
1.57066
1.56458
1.57527
1.5681
1.55333
1.55547
1.55982
1.55579
1.56526
1.56814
1.55327
1.56381
1.55962
1.56285
1.5677
1.57109
1.58293
1.56938
1.57787
1.57513
1.58271
1.57608
1.57671
1.57989
1.58238
1.57764
1.57906
1.57355
1.58046
1.5916
1.58095
1.57307
1.58248
1.58243
1.58705
1.57256
1.58864
1.57155
1.57382
1.5711
1.5747
1.56749
1.56207
1.56453
1.55738
1.55377
1.54876
1.56282
1.56512
1.56225
1.55787
1.55234
1.5576
1.56813
1.57034
1.5724
1.57156
1.57023
1.56676
1.57154
1.57182
1.57775
1.57134
1.5862
1.58036
1.57748
1.56238
1.58167
1.57608
1.58216
1.57589
1.58354
1.57529
1.57345
1.58449
1.58844
1.5855
1.57197
1.58241
1.5799
1.58566
1.58423
1.56823
1.56895
1.57172
1.5686
1.5752
1.57345
1.5645
1.57436
1.57829
1.56543
1.55563
1.56326
1.56071
1.56138
1.56388
1.56965
1.55966
1.56728
1.57618
1.57996
1.56722
1.56683
1.55861
1.55819
1.55652
1.57425
1.55855
1.56143
1.5488
1.55571
1.55867
1.55828
1.54505
1.55416
1.55646
1.54274
1.55592
1.54939
1.54605
1.55258
1.54405
1.53689
1.54208
1.54025
1.54078
1.53661
1.55264
1.54697
1.56562
1.55964
1.55196
1.54507
1.54629
1.55138
1.54032
1.543
1.55618
1.54746
1.55651
1.55887
1.55438
1.55681
1.55214
1.56155
1.56221
1.56769
1.57321
1.55785
1.56392
1.57517
1.57216
1.57218
1.57444
1.5729
1.5748
1.57777
1.58364
1.56909
1.57001
1.56076
1.56725
1.57791
1.57677
1.57025
1.57391
1.57411
1.58039
1.58744
1.57538
1.57276
1.5682
1.57621
1.56985
1.57659
1.57334
1.57659
1.57747
1.56369
1.58163
1.57333
1.55733
1.57842
1.56718
1.56148
1.56106
1.56975
1.56144
1.56181
1.57163
1.56315
1.55317
1.56299
1.55278
1.55851
1.55248
1.55986
1.55082
1.54967
1.55549
1.56537
1.56274
1.56119
1.55304
1.54205
1.55187
1.56738
1.57012
1.57033
1.56432
1.56836
1.56542
1.57748
1.56609
1.56177
1.56664
1.56521
1.56069
1.5696
1.56745
1.56261
1.56635
1.56004
1.56643
1.56917
1.56865
1.56811
1.55571
1.55772
1.56943
1.56106
1.564
1.55792
1.56054
1.55488
1.55876
1.55077
1.55117
1.55039
1.55081
1.55525
1.55069
1.56096
1.56394
1.56399
1.56199
1.56212
1.5622
1.55498
1.54097
1.55317
1.54159
1.54976
1.54321
1.55028
1.55426
1.54652
1.53923
1.54782
1.55804
1.54561
1.54687
1.55196
1.5443
1.54481
1.55018
1.55032
1.53681
1.55099
1.54781
1.55274
1.54914
1.54785
1.55396
1.56239
1.56364
1.55788
1.57863
1.56276
1.57417
1.5731
1.56869
1.57438
1.56489
1.56183
1.55664
1.55249
1.55191
1.55852
1.56193
1.56025
1.56721
1.56192
1.56586
1.56448
1.57667
1.57183
1.5736
1.56857
1.56133
1.56282
1.5545
1.56027
1.55612
1.5543
1.54282
1.55197
1.55402
1.53563
1.53436
1.53818
1.54371
1.55029
1.54189
1.54464
1.54886
1.54668
1.5376
1.5294
1.53878
1.54143
1.54333
1.53859
1.55519
1.54931
1.54841
1.54949
1.53944
1.53416
1.53503
1.53982
1.52931
1.54271
1.53795
1.53039
1.52782
1.52475
1.53044
1.53059
1.53664
1.53812
1.5285
1.54108
1.54892
1.53741
1.54393
1.54424
1.54679
1.55671
1.55055
1.53678
1.54625
1.54387
1.54955
1.56753
1.55967
1.55222
1.55349
1.55674
1.54084
1.53473
1.54141
1.53242
1.53748
1.54374
1.54314
1.53044
1.53481
1.52319
1.53046
1.5179
1.51664
1.51788
1.52034
1.51981
1.5159
1.51562
1.5178
1.52341
1.52118
1.51207
1.50511
1.51737
1.50934
1.50884
1.50672
1.50986
1.52724
1.51456
1.5191
1.51611
1.50778
1.504
1.51138
1.51755
1.52237
1.51183
1.52535
1.52412
1.5257
1.52631
1.52876
1.52691
1.52168
1.53017
1.51758
1.52194
1.52321
1.51964
1.52657
1.52455
1.52144
1.53039
1.52479
1.52328
1.53175
1.52959
1.52875
1.51542
1.52395
1.52339
1.5243
1.51392
1.51725
1.5235
1.51885
1.51717
1.51788
1.52021
1.52547
1.51454
1.52196
1.52063
1.51237
1.50715
1.51862
1.522
1.51589
1.51552
1.50342
1.50301
1.51584
1.50892
1.50502
1.50556
1.50162
1.50309
1.49337
1.4955
1.50781
1.51074
1.52332
1.51941
1.50775
1.50596
1.5036
1.52316
1.5049
1.51438
1.52456
1.5212
1.52882
1.52021
1.51751
1.52521
1.5232
1.52215
1.5204
1.52373
1.52322
1.52376
1.52756
1.53754
1.5354
1.5242
1.53349
1.53202
1.53557
1.53873
1.5366
1.54247
1.53992
1.53487
1.52555
1.53502
1.54484
1.53728
1.54352
1.54473
1.53311
1.528
1.53687
1.53771
1.53059
1.53056
1.51474
1.52821
1.51314
1.52656
1.52104
1.51506
1.52993
1.53934
1.53134
1.54123
1.53005
1.52773
1.53673
1.5384
1.5355
1.52069
1.5331
1.53557
1.52739
1.52761
1.52853
1.52717
1.53386
1.53455
1.53756
1.5271
1.53098
1.53757
1.52726
1.53385
1.52877
1.5149
1.51436
1.5046
1.50935
1.50977
1.51051
1.51556
1.51663
1.51035
1.51569
1.5236
1.52758
1.53487
1.53006
1.53155
1.52998
1.5367
1.53065
1.5364
1.52698
1.53605
1.53241
1.51737
1.51102
1.52002
1.51972
1.50368
1.51218
1.50283
1.50868
1.50956
1.5219
1.51746
1.51672
1.51323
1.49912
1.50788
1.50791
1.5101
1.50939
1.51001
1.50243
1.51694
1.51114
1.51925
1.51577
1.52509
1.51551
1.5148
1.51123
1.51606
1.51509
1.51161
1.49788
1.50541
1.50277
1.49865
1.49743
1.4913
1.49976
1.49088
1.49079
1.4868
1.48269
1.49134
1.49818
1.49591
1.49377
1.50318
1.50722
1.504
1.49759
1.50139
1.49571
1.49079
1.50377
1.50734
1.51045
1.51632
1.50263
1.51507
1.50635
1.51726
1.51475
1.50947
1.53222
1.51754
1.51933
1.52132
1.51613
1.5103
1.51332
1.52249
1.51302
1.52729
1.51287
1.50834
1.5097
1.52542
1.50645
1.51949
1.51767
1.52332
1.52502
1.51288
1.52993
1.51558
1.52494
1.52699
1.5355
1.528
1.52792
1.53622
1.5378
1.52542
1.53332
1.5221
1.52729
1.52308
1.52336
1.51737
1.51533
1.5289
1.52295
1.52354
1.53309
1.5221
1.51821
1.50768
1.51272
1.51853
1.51633
1.5226
1.5226
1.51459
1.5106
1.50646
1.50695
1.49878
1.51168
1.49788
1.50468
1.50454
1.51923
1.50132
1.49778
1.49931
1.50893
1.51277
1.51607
1.50772
1.50114
1.50246
1.51136
1.52229
1.51768
1.50402
1.51714
1.52172
1.50994
1.51152
1.51136
1.5038
1.50271
1.50178
1.50611
1.51143
1.50069
1.48804
1.49723
1.51276
1.50134
1.50984
1.50259
1.48694
1.49988
1.49148
1.49125
1.4971
1.5046
1.48917
1.49955
1.49578
1.49662
1.5081
1.50363
1.50316
1.49898
1.49876
1.49747
1.49353
1.48928
1.4969
1.49696
1.49642
1.49472
1.50036
1.50716
1.49072
1.49138
1.49659
1.49344
1.49151
1.49207
1.48176
1.50679
1.50328
1.498
1.49579
1.49323
1.50113
1.50341
1.49759
1.49259
1.48741
1.49056
1.49419
1.49044
1.4926
1.50663
1.50122
1.49409
1.48309
1.4852
1.49063
1.49778
1.50034
1.48802
1.49313
1.49085
1.48884
1.50506
1.50559
1.50412
1.50813
1.4999
1.49283
1.48527
1.49076
1.49195
1.48417
1.49371
1.49502
1.50188
1.49923
1.50202
1.50065
1.4903
1.49822
1.49965
1.50588
1.50206
1.49773
1.50157
1.50091
1.49835
1.49345
1.49868
1.48775
1.485
1.4978
1.49822
1.51389
1.50877
1.50185
1.49412
1.49746
1.50915
1.51789
1.50609
1.50843
1.50359
1.50953
1.50749
1.49653
1.50604
1.49535
1.49319
1.4957
1.49414
1.49441
1.49667
1.50118
1.49412
1.48958
1.50081
1.49824
1.49249
1.48884
1.49576
1.48939
1.48104
1.48669
1.48604
1.47367
1.47255
1.46207
1.45263
1.45805
1.45689
1.45895
1.47338
1.4617
1.46339
1.4686
1.46999
1.46234
1.46917
1.47629
1.47003
1.46954
1.46165
1.47198
1.47159
1.4653
1.46569
1.46142
1.47537
1.48272
1.47858
1.46949
1.45875
1.46708
1.46982
1.46373
1.46817
1.48025
1.47335
1.47527
1.49865
1.50277
1.4874
1.48953
1.49357
1.48947
1.48688
1.48365
1.4811
1.48156
1.49147
1.48776
1.48249
1.48771
1.48028
1.47576
1.47417
1.48221
1.48705
1.49193
1.48493
1.48301
1.4931
1.48587
1.47688
1.47662
1.4772
1.47178
1.48056
1.48509
1.48067
1.48968
1.48898
1.48975
1.47676
1.48575
1.48535
1.47917
1.48571
1.48346
1.49297
1.4853
1.48827
1.48571
1.48116
1.48548
1.48078
1.47581
1.48847
1.49226
1.49148
1.48184
1.49223
1.49492
1.49281
1.49374
1.50125
1.48866
1.49235
1.49179
1.49268
1.49585
1.50432
1.49182
1.50021
1.5008
1.5091
1.51118
1.50568
1.50235
1.50702
1.52014
1.51118
1.50614
1.50582
1.50455
1.50939
1.50558
1.51314
1.5148
1.50657
1.51025
1.50826
1.50417
1.50939
1.51298
1.50499
1.50425
1.51211
1.50541
1.50745
1.50645
1.5084
1.51444
1.51716
1.52237
1.52157
1.52474
1.52118
1.52092
1.52234
1.51389
1.51165
1.52117
1.52873
1.51761
1.51111
1.50602
1.51659
1.52175
1.51085
1.51582
1.51029
1.51783
1.52334
1.51768
1.53287
1.54656
1.54247
1.53247
1.52179
1.52745
1.52654
1.53083
1.53291
1.51262
1.52332
1.5217
1.52585
1.52445
1.52778
1.51744
1.51583
1.52044
1.52675
1.53515
1.53823
1.52757
1.52967
1.53826
1.52858
1.53378
1.53035
1.52383
1.52601
1.5327
1.52555
1.53803
1.52882
1.53172
1.53312
1.523
1.52686
1.53288
1.52597
1.54086
1.5466
1.54485
1.53659
1.53634
1.53326
1.5325
1.51534
1.52151
1.52949
1.51621
1.51457
1.51243
1.52271
1.51463
1.50394
1.51814
1.50534
1.49966
1.50366
1.50519
1.51409
1.51716
1.51804
1.52029
1.50999
1.51717
1.50667
1.503
1.50157
1.48985
1.49868
1.49868
1.50861
1.50318
1.50383
1.51641
1.51641
1.50976
1.49526
1.49517
1.50573
1.5028
1.49356
1.50524
1.51459
1.50736
1.50842
1.51007
1.50861
1.51253
1.51826
1.52138
1.51661
1.50121
1.51056
1.50352
1.50184
1.51026
1.52051
1.50248
1.51775
1.51656
1.50973
1.5056
1.5127
1.51068
1.51255
1.50803
1.51303
1.50809
1.5045
1.51798
1.50014
1.50823
1.51299
1.51052
1.51212
1.4948
1.49862
1.50541
1.51197
1.5048
1.51695
1.50581
1.51154
1.52177
1.51214
1.50445
1.52027
1.5121
1.5165
1.51114
1.50169
1.49292
1.49914
1.49501
1.48549
1.48974
1.50328
1.4926
1.48928
1.49532
1.48674
1.48918
1.49772
1.49893
1.49518
1.5008
1.51028
1.5025
1.50072
1.49815
1.49405
1.48894
1.48584
1.48507
1.4904
1.49603
1.48577
1.4764
1.48495
1.48236
1.49351
1.49527
1.49183
1.48667
1.48323
1.48766
1.48762
1.47956
1.48398
1.48674
1.50052
1.48474
1.47592
1.48304
1.48928
1.49003
1.49394
1.497
1.50317
1.4955
1.49918
1.50253
1.50167
1.49831
1.50118
1.50536
1.50693
1.509
1.50351
1.50561
1.49649
1.50708
1.50912
1.50998
1.51393
1.51207
1.5101
1.51407
1.50266
1.50808
1.50674
1.50737
1.50471
1.5018
1.49582
1.50901
1.51253
1.50296
1.52419
1.52806
1.52756
1.52162
1.52492
1.52595
1.52246
1.52216
1.51414
1.52045
1.52311
1.51977
1.52203
1.52334
1.51841
1.52119
1.52377
1.52714
1.51954
1.50853
1.52138
1.52088
1.51491
1.52065
1.52868
1.52225
1.51734
1.5139
1.51334
1.50665
1.50214
1.50789
1.50862
1.50763
1.50521
1.50372
1.5077
1.50884
1.51037
1.51215
1.52833
1.52268
1.50872
1.49619
1.49746
1.49699
1.49024
1.48562
1.49023
1.50153
1.49754
1.48905
1.50566
1.49226
1.50163
1.50549
1.49255
1.48304
1.4874
1.48223
1.4846
1.50021
1.50037
1.50945
1.50572
1.49371
1.50638
1.50746
1.48997
1.49876
1.4945
1.49398
1.49605
1.49556
1.51557
1.50108
1.4861
1.49487
1.49565
1.49553
1.48709
1.47165
1.48084
1.48949
1.48291
1.48392
1.4947
1.49261
1.48837
1.4938
1.49133
1.50531
1.50943
1.50383
1.51011
1.51127
1.51154
1.52442
1.51851
1.52273
1.5206
1.51663
1.51759
1.51438
1.52389
1.52513
1.53519
1.52931
1.52996
1.51894
1.52992
1.52071
1.52486
1.5202
1.52632
1.52625
1.51612
1.50656
1.51494
1.52055
1.51143
1.51568
1.52365
1.51234
1.52101
1.51598
1.51846
1.51011
1.49403
1.5098
1.50201
1.50118
1.50435
1.51721
1.5105
1.511
1.51231
1.50264
1.5054
1.50545
1.51099
1.50187
1.52561
1.50746
1.50347
1.51101
1.51539
1.51524
1.51007
1.51198
1.50328
1.50953
1.50626
1.50172
1.49939
1.5031
1.49658
1.49577
1.49551
1.50349
1.4978
1.49695
1.49166
1.49361
1.50598
1.51239
1.51718
1.51127
1.51362
1.52038
1.49698
1.51734
1.50415
1.51116
1.51107
1.51592
1.52045
1.51364
1.501
1.50165
1.50602
1.50684
1.50004
1.50514
1.50115
1.49297
1.49303
1.49303
1.48771
1.48682
1.48294
1.48408
1.48269
1.48052
1.48183
1.48538
1.49008
1.50085
1.49733
1.49998
1.50673
1.51451
1.50864
1.50019
1.4932
1.48583
1.49666
1.49551
1.50522
1.50652
1.51681
1.50056
1.51009
1.50515
1.49249
1.49732
1.5072
1.51122
1.51389
1.50131
1.51336
1.52135
1.51364
1.53093
1.51777
1.52401
1.52627
1.51631
1.52187
1.52919
1.52971
1.52205
1.5121
1.51418
1.50619
1.49662
1.50009
1.49518
1.49617
1.49188
1.48528
1.49002
1.49194
1.49222
1.49296
1.49319
1.48573
1.4831
1.49056
1.48087
1.48629
1.48154
1.48548
1.4882
1.49631
1.50149
1.50316
1.49524
1.50162
1.49767
1.4939
1.48986
1.49648
1.49872
1.50833
1.49726
1.51274
1.50413
1.50046
1.5094
1.49444
1.49246
1.50031
1.48751
1.48219
1.47678
1.49202
1.49007
1.48292
1.47912
1.48687
1.47912
1.48724
1.48794
1.49371
1.48218
1.4772
1.48712
1.48108
1.48885
1.49635
1.49866
1.50722
1.50003
1.49618
1.49704
1.48902
1.50573
1.50748
1.49689
1.50816
1.50717
1.50851
1.50135
1.50127
1.50308
1.51957
1.50677
1.5078
1.51698
1.50332
1.51456
1.51029
1.509
1.50625
1.50702
1.50592
1.51215
1.51121
1.49899
1.49972
1.50549
1.51152
1.50778
1.52274
1.52909
1.52871
1.52966
1.524
1.52521
1.5338
1.52607
1.52067
1.52248
1.52668
1.53521
1.53526
1.54772
1.54593
1.54864
1.55607
1.55026
1.54836
1.54924
1.54694
1.54575
1.54718
1.55406
1.55896
1.55091
1.55213
1.55381
1.55847
1.55471
1.56555
1.56719
1.5808
1.56974
1.55768
1.55248
1.55176
1.54608
1.54556
1.54484
1.53553
1.53631
1.54314
1.54681
1.55523
1.54697
1.55796
1.54473
1.54046
1.54748
1.5479
1.53999
1.53164
1.55331
1.5347
1.54698
1.55136
1.53769
1.52652
1.52654
1.5258
1.52688
1.52834
1.52884
1.52536
1.53067
1.52829
1.51903
1.53217
1.53056
1.53155
1.52448
1.52145
1.52129
1.5299
1.52028
1.54023
1.53601
1.53043
1.52783
1.54662
1.53859
1.52862
1.53952
1.53525
1.52954
1.52357
1.53224
1.52387
1.53546
1.54155
1.52795
1.52488
1.5336
1.53077
1.53021
1.53134
1.52842
1.52833
1.52398
1.51943
1.51813
1.51563
1.51085
1.5109
1.50255
1.50565
1.51958
1.51832
1.52858
1.52568
1.50611
1.51579
1.52198
1.52904
1.52498
1.52075
1.51949
1.52851
1.52395
1.51859
1.52438
1.51529
1.51496
1.51269
1.5255
1.51414
1.5163
1.51652
1.51944
1.52864
1.52857
1.52054
1.52531
1.52923
1.53195
1.52987
1.52984
1.5302
1.53659
1.54347
1.53765
1.53468
1.51816
1.52304
1.52264
1.51687
1.52714
1.51191
1.52866
1.53044
1.53669
1.52793
1.53605
1.53326
1.53329
1.52079
1.53418
1.52979
1.52404
1.51507
1.52357
1.52837
1.53893
1.52948
1.52645
1.54499
1.53963
1.53131
1.54282
1.54119
1.54196
1.5364
1.54223
1.53131
1.54343
1.54568
1.53604
1.53176
1.53439
1.53988
1.53973
1.5358
1.53025
1.53228
1.53575
1.5343
1.53832
1.54456
1.52879
1.53548
1.53202
1.53214
1.53776
1.53951
1.53663
1.53332
1.53914
1.53124
1.52748
1.53511
1.53098
1.5312
1.53699
1.5366
1.53135
1.53793
1.53039
1.52271
1.52861
1.52255
1.51551
1.52536
1.5325
1.52595
1.52607
1.52502
1.51423
1.53414
1.53511
1.52345
1.529
1.52115
1.52282
1.53014
1.52718
1.52477
1.53266
1.52104
1.52286
1.53217
1.52717
1.53708
1.53213
1.52755
1.55005
1.55081
1.55209
1.55297
1.54238
1.54293
1.5422
1.5514
1.55202
1.55411
1.54957
1.55337
1.55494
1.56042
1.55081
1.55372
1.53753
1.53349
1.53514
1.53566
1.52959
1.52631
1.53168
1.5335
1.53272
1.53209
1.53073
1.53346
1.54118
1.52138
1.52672
1.51903
1.51626
1.52204
1.54072
1.53132
1.53286
1.51991
1.53194
1.53474
1.53474
1.54089
1.52755
1.54368
1.53372
1.52819
1.53328
1.53176
1.51954
1.5343
1.54339
1.55827
1.55218
1.53813
1.54193
1.55156
1.55477
1.5522
1.55045
1.54755
1.5421
1.54285
1.54955
1.54431
1.54535
1.53441
1.52935
1.52967
1.53416
1.53391
1.5346
1.53341
1.52892
1.52112
1.52757
1.53561
1.52145
1.52307
1.53393
1.53077
1.53929
1.53443
1.53203
1.53317
1.53318
1.53283
1.52548
1.53313
1.54208
1.52228
1.53039
1.52539
1.53719
1.52193
1.52494
1.51847
1.52787
1.52422
1.51305
1.52033
1.52271
1.5254
1.5273
1.51223
1.50817
1.52018
1.53242
1.52288
1.51994
1.52781
1.51771
1.51572
1.51012
1.51786
1.51227
1.51363
1.51315
1.51245
1.50204
1.49986
1.50928
1.50133
1.50048
1.50624
1.5128
1.50732
1.51287
1.52292
1.51833
1.52199
1.52696
1.52671
1.5244
1.53121
1.52854
1.53935
1.52637
1.51819
1.51436
1.52316
1.53689
1.5291
1.5209
1.53649
1.5357
1.53846
1.53916
1.55169
1.54794
1.54512
1.55167
1.55355
1.53673
1.54791
1.54387
1.54189
1.53951
1.53742
1.54305
1.54066
1.55539
1.54436
1.54013
1.54715
1.56196
1.55208
1.5455
1.55766
1.5593
1.55863
1.56858
1.56521
1.56185
1.55915
1.54328
1.54912
1.55357
1.5573
1.55887
1.5659
1.55262
1.56329
1.55205
1.5437
1.54454
1.53636
1.54795
1.54462
1.55528
1.5513
1.54786
1.54505
1.55187
1.56816
1.55806
1.55507
1.56266
1.56642
1.57572
1.56732
1.55557
1.56392
1.55562
1.55303
1.55772
1.54662
1.5485
1.55017
1.53817
1.53262
1.52997
1.5252
1.52753
1.53232
1.5326
1.53068
1.5268
1.53426
1.53522
1.54341
1.54577
1.54076
1.5425
1.54454
1.54478
1.53441
1.53056
1.54391
1.55493
1.54188
1.54746
1.53659
1.55649
1.54486
1.53158
1.53268
1.5419
1.54885
1.53385
1.54487
1.54845
1.54273
1.53795
1.53527
1.528
1.53493
1.53737
1.53317
1.54926
1.53172
1.53418
1.54779
1.53663
1.5455
1.54702
1.53365
1.53975
1.52319
1.53962
1.5334
1.53381
1.53806
1.53616
1.54037
1.54438
1.54303
1.54003
1.53314
1.52565
1.53204
1.54615
1.53735
1.51916
1.51694
1.51713
1.50257
1.52564
1.53331
1.52279
1.51246
1.5283
1.54116
1.5291
1.53917
1.53556
1.52707
1.52518
1.52776
1.53833
1.53236
1.52435
1.53426
1.52702
1.54191
1.53242
1.53367
1.52933
1.52366
1.53689
1.54108
1.53861
1.54157
1.53391
1.5385
1.53541
1.53029
1.51541
1.52605
1.52889
1.51744
1.51869
1.51984
1.52547
1.51805
1.51954
1.52011
1.53184
1.53514
1.53266
1.52326
1.51855
1.52001
1.52781
1.52797
1.528
1.52404
1.51396
1.50433
1.52432
1.52548
1.53028
1.53628
1.53197
1.52859
1.53758
1.53221
1.53302
1.52653
1.5286
1.52658
1.54974
1.54007
1.53659
1.53958
1.55396
1.54805
1.56346
1.56871
1.5616
1.56205
1.55377
1.56222
1.56887
1.56401
1.57186
1.569
1.57258
1.5708
1.56176
1.57728
1.5857
1.58344
1.58066
1.57603
1.56806
1.56373
1.57635
1.59304
1.58478
1.58352
1.59039
1.57573
1.57666
1.5723
1.58172
1.56791
1.57222
1.57136
1.56726
1.56599
1.55789
1.56428
1.56624
1.56458
1.57457
1.57635
1.57091
1.57185
1.58343
1.58335
1.57958
1.58218
1.58222
1.57546
1.56228
1.5782
1.57172
1.5785
1.56246
1.57278
1.56374
1.56769
1.56936
1.57026
1.56372
1.57782
1.57734
1.55111
1.54911
1.55125
1.55422
1.54792
1.53512
1.53848
1.5381
1.55283
1.54904
1.55239
1.545
1.55404
1.55094
1.55674
1.5542
1.5448
1.54526
1.55605
1.56594
1.54046
1.55568
1.55871
1.55559
1.54614
1.5546
1.5449
1.54716
1.54525
1.54844
1.54707
1.52765
1.53912
1.54708
1.55014
1.55005
1.55499
1.55597
1.54247
1.54946
1.54597
1.54557
1.53819
1.54373
1.56007
1.55076
1.53988
1.54251
1.53935
1.54154
1.53782
1.54327
1.54235
1.5343
1.53138
1.52672
1.53185
1.52754
1.52251
1.52215
1.53916
1.53878
1.54358
1.54962
1.53651
1.53936
1.53603
1.53798
1.5224
1.53628
1.54066
1.53443
1.53447
1.54013
1.55051
1.55606
1.54589
1.54504
1.54479
1.55197
1.54444
1.56083
1.56181
1.56154
1.55726
1.54983
1.54462
1.55107
1.56337
1.54896
1.54184
1.54813
1.56597
1.56467
1.55243
1.55949
1.56158
1.56171
1.54904
1.55179
1.55585
1.56254
1.54943
1.56449
1.55626
1.55462
1.55487
1.55802
1.5518
1.55315
1.56098
1.55619
1.54822
1.54972
1.54559
1.54882
1.55289
1.5536
1.56382
1.55221
1.56467
1.56576
1.56053
1.55495
1.55318
1.53345
1.54043
1.53386
1.54744
1.53829
1.53228
1.52894
1.53641
1.52777
1.54017
1.54797
1.53637
1.52842
1.53456
1.53437
1.52884
1.53298
1.52837
1.52266
1.53541
1.53204
1.5431
1.52664
1.52391
1.53096
1.53093
1.54435
1.54412
1.53394
1.5302
1.54214
1.54495
1.54162
1.55172
1.55019
1.54353
1.54167
1.54403
1.55388
1.56115
1.55315
1.55333
1.55011
1.54035
1.55473
1.5717
1.57288
1.55538
1.55767
1.56776
1.56476
1.55662
1.56686
1.57201
1.5707
1.57241
1.573
1.56059
1.56469
1.55723
1.55268
1.55505
1.55765
1.55394
1.547
1.55566
1.55685
1.5405
1.55093
1.55388
1.54953
1.54657
1.54483
1.55002
1.5497
1.54227
1.53748
1.53626
1.53905
1.53796
1.53801
1.54134
1.53025
1.55673
1.55423
1.54164
1.5371
1.53497
1.5378
1.52771
1.53938
1.53741
1.55005
1.5298
1.53525
1.52316
1.52395
1.53472
1.52571
1.52744
1.5328
1.53129
1.52959
1.5386
1.53177
1.52901
1.54595
1.54723
1.54833
1.54347
1.54133
1.53953
1.53308
1.53951
1.5334
1.53646
1.53968
1.53874
1.52875
1.53645
1.53571
1.53989
1.54336
1.55453
1.56213
1.55184
1.55037
1.55377
1.55941
1.54731
1.54808
1.54061
1.54197
1.534
1.53505
1.53674
1.54658
1.54537
1.54758
1.53973
1.54988
1.55103
1.53255
1.53701
1.54159
1.54025
1.53604
1.54251
1.52991
1.53402
1.53996
1.52352
1.53048
1.53059
1.52844
1.52626
1.52188
1.53181
1.52176
1.51938
1.5289
1.5403
1.52438
1.53031
1.5289
1.52961
1.52474
1.5208
1.51838
1.51694
1.52116
1.52651
1.52256
1.52712
1.51996
1.51717
1.5107
1.51192
1.51132
1.50723
1.50324
1.50424
1.51584
1.51984
1.51297
1.52038
1.53387
1.51921
1.5396
1.54787
1.5439
1.55435
1.53543
1.54472
1.54919
1.53435
1.53744
1.54467
1.54374
1.56257
1.54706
1.55047
1.54021
1.5574
1.54876
1.541
1.5383
1.54188
1.54753
1.53637
1.53888
1.54471
1.53962
1.54265
1.5393
1.54866
1.54393
1.52807
1.5212
1.54057
1.52557
1.52196
1.53059
1.54151
1.53316
1.5304
1.52849
1.52444
1.51959
1.52609
1.514
1.51818
1.52172
1.53221
1.53084
1.53125
1.54429
1.51786
1.52401
1.51728
1.51935
1.52889
1.52824
1.53383
1.52715
1.52771
1.52006
1.52002
1.51769
1.51245
1.51849
1.53165
1.51223
1.51322
1.50725
1.5036
1.51569
1.51287
1.50607
1.51667
1.52099
1.51612
1.53792
1.54312
1.53357
1.53851
1.53929
1.54577
1.53654
1.53232
1.53931
1.55809
1.56803
1.53729
1.54509
1.55173
1.54674
1.54612
1.54114
1.5388
1.54227
1.5394
1.53773
1.55671
1.5511
1.53963
1.55063
1.55235
1.54633
1.54575
1.56019
1.5336
1.55162
1.54899
1.54896
1.55092
1.55338
1.56102
1.55307
1.5488
1.54664
1.54978
1.55162
1.5732
1.57539
1.56937
1.56747
1.57224
1.56252
1.55314
1.56368
1.56028
1.5521
1.55088
1.54722
1.54055
1.53365
1.53179
1.53914
1.54952
1.54674
1.54859
1.54466
1.54324
1.53446
1.53282
1.52398
1.52131
1.53203
1.53584
1.5339
1.54423
1.53155
1.53417
1.5299
1.53379
1.54111
1.52705
1.5412
1.53751
1.52835
1.5375
1.53988
1.54675
1.539
1.54179
1.54382
1.5285
1.52467
1.52432
1.52158
1.52428
1.52685
1.53788
1.53902
1.53299
1.52975
1.5302
1.53517
1.5392
1.53895
1.53511
1.5394
1.53801
1.52646
1.53302
1.5323
1.53702
1.53338
1.53614
1.53625
1.53534
1.53238
1.54255
1.52902
1.53841
1.53716
1.54264
1.54283
1.53835
1.53377
1.5355
1.53632
1.52913
1.53672
1.55241
1.54004
1.53328
1.53212
1.52939
1.53095
1.52546
1.53052
1.52864
1.53726
1.53366
1.52864
1.5345
1.52766
1.53775
1.54621
1.53562
1.53815
1.52427
1.52162
1.52182
1.51552
1.52352
1.52588
1.52826
1.52923
1.55049
1.53828
1.53259
1.52402
1.53263
1.54205
1.53315
1.53844
1.538
1.52886
1.53772
1.53799
1.53663
1.5172
1.53599
1.52748
1.53283
1.52384
1.53344
1.53273
1.52336
1.52813
1.53157
1.53504
1.52954
1.52227
1.52174
1.52264
1.53251
1.53255
1.52208
1.52915
1.54385
1.5288
1.52326
1.52472
1.51916
1.51931
1.52625
1.53034
1.54207
1.54087
1.54554
1.54538
1.54232
1.53726
1.53053
1.5266
1.53298
1.52383
1.51869
1.52757
1.53488
1.55144
1.54276
1.55425
1.54899
1.54738
1.5555
1.54115
1.54731
1.5426
1.54299
1.54936
1.53054
1.54089
1.54679
1.54819
1.53444
1.53491
1.53938
1.53203
1.54009
1.53767
1.54439
1.54165
1.54523
1.53036
1.5311
1.53846
1.52167
1.5234
1.52431
1.51749
1.51448
1.51805
1.51422
1.50726
1.52226
1.52162
1.51973
1.52509
1.52249
1.53163
1.52622
1.53372
1.5207
1.52782
1.52414
1.52476
1.53079
1.53181
1.52554
1.53272
1.54245
1.53015
1.54844
1.54457
1.53073
1.53814
1.53482
1.52979
1.53576
1.53827
1.54302
1.54559
1.53128
1.54344
1.54585
1.5321
1.54287
1.53699
1.53484
1.5558
1.55264
1.55341
1.54827
1.55921
1.55438
1.55037
1.54863
1.55154
1.55557
1.54065
1.55355
1.55124
1.54623
1.53814
1.53534
1.53733
1.52304
1.53903
1.52092
1.5223
1.53376
1.54272
1.5572
1.55331
1.55987
1.55372
1.54093
1.55739
1.54491
1.54583
1.54456
1.5384
1.54393
1.54548
1.54651
1.53939
1.53842
1.54011
1.5421
1.54233
1.54492
1.54032
1.5345
1.52638
1.52985
1.51438
1.526
1.51489
1.52337
1.51993
1.51839
1.52673
1.51778
1.5179
1.50958
1.50452
1.51219
1.50921
1.51153
1.51427
1.50964
1.50545
1.49095
1.50763
1.50041
1.5044
1.49855
1.50345
1.50766
1.51758
1.5152
1.52771
1.52321
1.52953
1.53314
1.52695
1.52415
1.51473
1.50925
1.50579
1.50531
1.51365
1.51044
1.51149
1.52636
1.52382
1.51639
1.51545
1.51456
1.50607
1.52217
1.51655
1.52384
1.52463
1.52488
1.52431
1.51563
1.52283
1.52119
1.51325
1.52269
1.52251
1.51908
1.526
1.52083
1.52397
1.52184
1.52782
1.52745
1.5348
1.52193
1.52054
1.52909
1.54998
1.54314
1.52918
1.53516
1.52882
1.53272
1.54118
1.52683
1.534
1.52339
1.52094
1.53629
1.52156
1.52858
1.5142
1.51636
1.52447
1.52031
1.51272
1.51761
1.51205
1.52333
1.51155
1.50655
1.51339
1.51838
1.51993
1.5165
1.51498
1.53063
1.52297
1.52372
1.51689
1.51768
1.51389
1.52463
1.54166
1.51844
1.53498
1.52294
1.53336
1.5194
1.51748
1.517
1.51369
1.52022
1.49703
1.49435
1.50383
1.51015
1.50817
1.51599
1.52581
1.5305
1.52501
1.51531
1.51148
1.51123
1.52003
1.51487
1.50487
1.50681
1.51422
1.51506
1.51787
1.51965
1.5045
1.50445
1.51631
1.50983
1.52223
1.5218
1.52907
1.51877
1.49928
1.49626
1.49752
1.51422
1.51726
1.50693
1.50613
1.50745
1.51183
1.51527
1.50537
1.50545
1.5147
1.50999
1.50828
1.52025
1.51834
1.52526
1.51887
1.52205
1.50547
1.5026
1.50858
1.51305
1.50809
1.51042
1.50918
1.51368
1.51211
1.51328
1.50947
1.50774
1.49767
1.50493
1.51183
1.50348
1.50247
1.49553
1.49818
1.49983
1.49306
1.49991
1.50236
1.49828
1.51478
1.50376
1.50172
1.48859
1.49795
1.49857
1.50012
1.49583
1.50133
1.49457
1.50972
1.51213
1.49552
1.50567
1.50747
1.50786
1.50583
1.51915
1.51638
1.49993
1.50376
1.49644
1.51165
1.51625
1.50253
1.51131
1.51442
1.51942
1.51712
1.51146
1.51344
1.50667
1.51015
1.51544
1.50692
1.51292
1.50135
1.50674
1.49609
1.50415
1.50139
1.49991
1.50619
1.50649
1.52337
1.51292
1.51942
1.51582
1.52233
1.51771
1.53338
1.52955
1.52755
1.52984
1.53054
1.5274
1.51707
1.52955
1.53715
1.53319
1.53875
1.52891
1.52449
1.52644
1.53128
1.52137
1.53737
1.52187
1.52994
1.54647
1.54585
1.53925
1.53338
1.52639
1.53224
1.5279
1.52636
1.52823
1.51983
1.52375
1.53121
1.53586
1.52584
1.51524
1.52459
1.52573
1.52311
1.51244
1.53119
1.52058
1.52546
1.52397
1.52474
1.51993
1.52109
1.52508
1.5321
1.53975
1.53061
1.54159
1.53745
1.53415
1.52119
1.52108
1.52809
1.53278
1.51741
1.51588
1.52452
1.53289
1.5379
1.52713
1.52257
1.52247
1.52156
1.51071
1.52345
1.5086
1.51837
1.52385
1.52106
1.53398
1.54598
1.5333
1.54559
1.5384
1.54101
1.53374
1.5377
1.53757
1.53013
1.53381
1.52146
1.52684
1.53671
1.53107
1.53258
1.53493
1.53694
1.52864
1.52569
1.50863
1.52867
1.53645
1.53088
1.54012
1.55102
1.55029
1.54941
1.54587
1.56431
1.54973
1.5468
1.54386
1.53237
1.52822
1.5346
1.53408
1.53831
1.52913
1.53908
1.53176
1.53058
1.5369
1.55401
1.5459
1.54942
1.54171
1.55022
1.55636
1.54317
1.53402
1.54119
1.54697
1.54187
1.53627
1.53086
1.53811
1.5308
1.54866
1.5324
1.53469
1.53027
1.52783
1.52514
1.52302
1.51972
1.51622
1.51925
1.52725
1.52203
1.52416
1.52162
1.52153
1.51911
1.52607
1.52066
1.51619
1.5099
1.51876
1.52088
1.52025
1.51292
1.51218
1.5061
1.52074
1.50993
1.50073
1.51139
1.50972
1.50655
1.51654
1.5051
1.51396
1.51118
1.51758
1.51403
1.522
1.51282
1.51832
1.51262
1.51652
1.49271
1.50864
1.50878
1.5216
1.52563
1.51169
1.51269
1.52623
1.52127
1.50939
1.51276
1.50984
1.51133
1.51027
1.51703
1.51015
1.50479
1.49051
1.48662
1.50064
1.49099
1.50509
1.50182
1.51099
1.50797
1.5067
1.51891
1.52189
1.51262
1.51481
1.51718
1.51231
1.506
1.51265
1.50875
1.50185
1.50548
1.5032
1.50883
1.50896
1.5148
1.51146
1.50556
1.50908
1.5015
1.50685
1.51155
1.51226
1.51708
1.51472
1.50909
1.51665
1.50712
1.51336
1.51241
1.51285
1.51145
1.51599
1.50959
1.5092
1.50826
1.51986
1.51353
1.52706
1.51929
1.51204
1.50966
1.5215
1.5143
1.5067
1.51066
1.50508
1.52176
1.52325
1.51493
1.52059
1.52304
1.51285
1.5094
1.51421
1.52398
1.5108
1.52142
1.52495
1.51037
1.5146
1.51364
1.52145
1.51361
1.50384
1.50027
1.50563
1.50236
1.50136
1.50223
1.50577
1.5056
1.49624
1.51247
1.49818
1.50535
1.49885
1.48783
1.49293
1.50745
1.49615
1.50353
1.50373
1.50615
1.49813
1.50243
1.49969
1.50454
1.49941
1.49982
1.49991
1.50302
1.49428
1.48615
1.49208
1.50246
1.49705
1.49025
1.48758
1.49558
1.49011
1.49101
1.48046
1.49812
1.49438
1.49653
1.49167
1.49759
1.4907
1.49367
1.49074
1.49041
1.48864
1.48837
1.49243
1.5078
1.5088
1.49358
1.51211
1.4944
1.48637
1.47621
1.48512
1.48146
1.48788
1.48661
1.49272
1.50088
1.50425
1.50079
1.4935
1.4924
1.49751
1.49465
1.49236
1.48876
1.4978
1.50115
1.49049
1.47967
1.49355
1.48823
1.49115
1.47599
1.49099
1.48982
1.49026
1.48755
1.48498
1.49247
1.49508
1.48659
1.49332
1.49209
1.4997
1.49731
1.4957
1.49794
1.49015
1.4946
1.49308
1.49807
1.49474
1.49517
1.49192
1.5065
1.49624
1.48889
1.49874
1.49239
1.49265
1.49292
1.49194
1.49519
1.47737
1.47974
1.48296
1.48988
1.4887
1.49148
1.48737
1.47812
1.48498
1.47923
1.48159
1.48066
1.49324
1.48624
1.48741
1.49322
1.47982
1.47082
1.47861
1.48516
1.46967
1.47239
1.46676
1.47968
1.47512
1.47665
1.46945
1.4787
1.46981
1.47445
1.47721
1.47751
1.47843
1.47415
1.48657
1.48251
1.4828
1.48712
1.46769
1.47698
1.46698
1.46376
1.47352
1.47888
1.45379
1.46368
1.46784
1.46152
1.47102
1.47825
1.47999
1.47238
1.47557
1.47723
1.49226
1.47127
1.47807
1.46603
1.47454
1.47939
1.46385
1.4741
1.47229
1.46648
1.47717
1.47675
1.47042
1.47718
1.47205
1.47805
1.46998
1.45769
1.46972
1.4716
1.46496
1.46119
1.47194
1.4694
1.46151
1.46545
1.45843
1.4672
1.45933
1.47399
1.47845
1.47573
1.4819
1.48434
1.47984
1.48817
1.49349
1.48982
1.49382
1.4912
1.48671
1.49012
1.49315
1.4789
1.48894
1.47775
1.48816
1.48613
1.48706
1.49053
1.48498
1.48666
1.48104
1.47806
1.4746
1.47857
1.48464
1.47274
1.47673
1.47505
1.47996
1.47544
1.47415
1.47254
1.47052
1.47198
1.47718
1.48294
1.48092
1.49008
1.46802
1.47206
1.47523
1.48041
1.47481
1.47992
1.47781
1.47335
1.48059
1.47568
1.46463
1.46731
1.47041
1.46901
1.46846
1.46081
1.47064
1.4629
1.46542
1.48284
1.48208
1.49128
1.47409
1.48433
1.4839
1.48042
1.48531
1.47466
1.46731
1.4713
1.47584
1.47813
1.47531
1.47168
1.46267
1.45695
1.46778
1.4744
1.48419
1.47363
1.4953
1.49086
1.48821
1.48866
1.4868
1.49239
1.4826
1.48848
1.48249
1.47922
1.48244
1.48032
1.47735
1.48169
1.48213
1.48909
1.49153
1.48075
1.48353
1.48614
1.47798
1.47439
1.4723
1.47735
1.49083
1.48837
1.49544
1.49451
1.49143
1.50181
1.49562
1.49656
1.50641
1.50689
1.49252
1.49152
1.48942
1.48899
1.49161
1.49248
1.501
1.49902
1.48741
1.48225
1.48238
1.48748
1.47599
1.47251
1.47804
1.47967
1.48797
1.48097
1.4903
1.47694
1.4747
1.47583
1.48274
1.4795
1.47386
1.47876
1.4666
1.47172
1.48279
1.47572
1.47728
1.47146
1.47866
1.47709
1.47788
1.4698
1.46314
1.47103
1.47185
1.48746
1.4717
1.47594
1.46325
1.47432
1.4876
1.46086
1.46025
1.47764
1.47106
1.47744
1.46912
1.46792
1.47447
1.46472
1.46838
1.47446
1.48514
1.47247
1.48326
1.48218
1.4786
1.48593
1.48842
1.48253
1.49347
1.4913
1.49503
1.47922
1.47696
1.48644
1.48346
1.48225
1.48006
1.48279
1.48422
1.4803
1.48574
1.48837
1.48397
1.48794
1.48626
1.49591
1.49133
1.49434
1.49789
1.48933
1.50498
1.48643
1.49571
1.48761
1.5014
1.49223
1.4945
1.49886
1.49388
1.49563
1.48925
1.493
1.50299
1.49663
1.49887
1.50107
1.49672
1.48596
1.48385
1.49433
1.49039
1.49903
1.49375
1.49479
1.49029
1.49165
1.48671
1.49122
1.49271
1.50197
1.49733
1.501
1.49645
1.49524
1.49777
1.49554
1.49114
1.49074
1.49312
1.49978
1.49994
1.4918
1.49501
1.50567
1.50832
1.49807
1.49497
1.50192
1.50026
1.49189
1.4938
1.50059
1.48956
1.49479
1.50184
1.48755
1.4802
1.47539
1.48797
1.48386
1.48218
1.47537
1.47938
1.48158
1.47888
1.48212
1.47604
1.48946
1.48635
1.48382
1.49589
1.48964
1.48409
1.48134
1.48688
1.48147
1.48521
1.48695
1.47953
1.48369
1.48553
1.47988
1.48787
1.48111
1.48346
1.47909
1.48346
1.47775
1.47544
1.47438
1.48318
1.47229
1.49271
1.48735
1.46949
1.47779
1.48933
1.4855
1.48086
1.4961
1.49572
1.49228
1.49166
1.4787
1.48495
1.49285
1.48589
1.48091
1.4839
1.48008
1.48086
1.48556
1.48788
1.49743
1.49058
1.49774
1.49456
1.49452
1.48461
1.49571
1.49314
1.50074
1.49382
1.49033
1.50003
1.48898
1.49314
1.48353
1.48287
1.48755
1.48197
1.486
1.48573
1.48888
1.48759
1.48598
1.49311
1.48522
1.47566
1.48096
1.49147
1.47134
1.48361
1.48632
1.4877
1.48507
1.48736
1.48622
1.48964
1.47525
1.48939
1.4887
1.48999
1.49067
1.49066
1.48339
1.48715
1.49036
1.48822
1.47861
1.49059
1.48279
1.47863
1.4796
1.4821
1.48006
1.49561
1.48591
1.48754
1.49774
1.50441
1.49959
1.50323
1.49919
1.49688
1.50642
1.50604
1.49836
1.48734
1.49234
1.48763
1.48536
1.4826
1.4821
1.48463
1.4868
1.48036
1.47991
1.4907
1.48488
1.47657
1.48728
1.48229
1.4836
1.48274
1.47937
1.47507
1.47105
1.47713
1.47884
1.49688
1.49129
1.49851
1.49705
1.49317
1.48269
1.48924
1.49793
1.49969
1.5106
1.49658
1.507
1.50759
1.50359
1.51024
1.511
1.50674
1.50697
1.50051
1.51276
1.50069
1.5125
1.50088
1.50041
1.50109
1.50693
1.51304
1.51019
1.52247
1.52245
1.51852
1.49912
1.5143
1.51216
1.50556
1.50697
1.51219
1.50848
1.50871
1.51063
1.51404
1.52255
1.51597
1.52213
1.52175
1.51688
1.50778
1.50049
1.5116
1.50899
1.50921
1.50809
1.52177
1.51169
1.51198
1.50986
1.51439
1.50983
1.51746
1.51344
1.50643
1.50605
1.5163
1.49898
1.50401
1.50157
1.50074
1.49809
1.50897
1.50401
1.50434
1.50289
1.5025
1.49693
1.50041
1.50209
1.49664
1.50663
1.50833
1.51045
1.51495
1.50918
1.51046
1.50948
1.51416
1.52683
1.52406
1.51807
1.50786
1.50199
1.49779
1.50862
1.4949
1.5002
1.51453
1.50886
1.50311
1.49936
1.49747
1.50673
1.503
1.50439
1.50062
1.50585
1.5143
1.51196
1.51257
1.51649
1.51153
1.50815
1.51217
1.50652
1.50937
1.50367
1.50705
1.50926
1.50819
1.51013
1.50422
1.49862
1.51006
1.50714
1.5122
1.50349
1.51647
1.50865
1.49836
1.49538
1.50084
1.5002
1.50979
1.50179
1.51064
1.50264
1.50417
1.50857
1.50422
1.49269
1.49615
1.49456
1.4924
1.50987
1.49145
1.48795
1.49142
1.47918
1.49821
1.4843
1.48813
1.48353
1.48587
1.49008
1.47796
1.4908
1.48932
1.49636
1.49097
1.50499
1.49884
1.5086
1.49752
1.50556
1.50388
1.49573
1.49381
1.48145
1.4859
1.48645
1.49188
1.48254
1.48714
1.49929
1.4881
1.49429
1.4971
1.50446
1.50345
1.51222
1.50969
1.5084
1.51769
1.49884
1.50807
1.51094
1.50118
1.50372
1.50696
1.51007
1.50436
1.4962
1.51539
1.5105
1.5196
1.50866
1.50598
1.50177
1.50248
1.5076
1.50498
1.50459
1.51168
1.50605
1.51256
1.50625
1.50534
1.51088
1.49476
1.4973
1.50074
1.50044
1.5063
1.51561
1.4914
1.50068
1.50037
1.49358
1.49878
1.49223
1.48957
1.50309
1.49506
1.49716
1.50333
1.50961
1.49193
1.50169
1.50236
1.49964
1.49781
1.49368
1.49509
1.49541
1.4889
1.48981
1.49703
1.49222
1.48326
1.49144
1.48634
1.49099
1.49247
1.48818
1.47825
1.48976
1.48937
1.48371
1.48721
1.48519
1.48021
1.48139
1.47612
1.4759
1.47865
1.48066
1.48619
1.49719
1.49309
1.49581
1.49952
1.49899
1.49128
1.47606
1.48246
1.49551
1.48546
1.48121
1.48553
1.47268
1.47933
1.47745
1.47949
1.47894
1.4797
1.46557
1.47552
1.47666
1.48145
1.48274
1.49486
1.48304
1.48993
1.48034
1.47605
1.4811
1.48218
1.47732
1.47679
1.47854
1.47877
1.47602
1.48126
1.47366
1.48318
1.47364
1.47707
1.46655
1.47092
1.4672
1.47839
1.47015
1.48303
1.4693
1.46929
1.48102
1.47454
1.47438
1.47121
1.47614
1.46966
1.46976
1.47382
1.47739
1.48213
1.47511
1.47083
1.47343
1.48025
1.47956
1.47294
1.48217
1.48722
1.48992
1.48588
1.47925
1.48467
1.48075
1.47912
1.48312
1.49241
1.4857
1.47586
1.47916
1.49532
1.48777
1.47135
1.47275
1.48668
1.47532
1.4642
1.45735
1.46226
1.46784
1.47027
1.4781
1.46983
1.47015
1.47443
1.46945
1.4648
1.46804
1.46186
1.45922
1.47008
1.4724
1.46736
1.4631
1.46504
1.46696
1.47234
1.46773
1.46177
1.46767
1.46516
1.46057
1.46778
1.46188
1.47032
1.47358
1.47328
1.46789
1.46396
1.46933
1.47244
1.47767
1.47745
1.4741
1.47544
1.48127
1.47896
1.48816
1.48153
1.48606
1.49153
1.4914
1.48229
1.48088
1.48087
1.47977
1.47462
1.48609
1.48045
1.48533
1.48952
1.48621
1.48374
1.47572
1.47397
1.47736
1.47622
1.47045
1.46979
1.46685
1.46975
1.47077
1.46728
1.46435
1.46292
1.4697
1.46569
1.47872
1.46767
1.46823
1.4741
1.46511
1.46938
1.46832
1.4592
1.46028
1.46535
1.4627
1.45789
1.462
1.46002
1.46749
1.47613
1.46188
1.46037
1.45699
1.45722
1.46451
1.4588
1.46255
1.47563
1.46626
1.46855
1.4753
1.46324
1.46909
1.4643
1.46246
1.47444
1.47766
1.48201
1.47752
1.46657
1.47775
1.47283
1.478
1.48774
1.47848
1.48762
1.48119
1.47535
1.46963
1.47448
1.46942
1.47747
1.47845
1.47155
1.47689
1.48279
1.47649
1.48192
1.47311
1.48373
1.47566
1.47713
1.47575
1.47273
1.47687
1.46918
1.47553
1.47262
1.47982
1.48327
1.4896
1.4846
1.49599
1.4913
1.497
1.48547
1.49105
1.48501
1.49099
1.49923
1.49018
1.48218
1.49621
1.50526
1.49752
1.5011
1.49476
1.50044
1.50012
1.49746
1.49971
1.48982
1.49832
1.49287
1.48691
1.48597
1.5003
1.49233
1.5028
1.49388
1.48664
1.48957
1.48504
1.47771
1.49352
1.48884
1.50005
1.49042
1.49216
1.49303
1.48964
1.49277
1.49323
1.4969
1.49143
1.49007
1.48575
1.48229
1.486
1.49117
1.48225
1.48865
1.4917
1.48622
1.4841
1.49618
1.49643
1.48438
1.48753
1.48187
1.47561
1.48398
1.47716
1.47856
1.48162
1.49777
1.49117
1.49315
1.48787
1.48304
1.47951
1.48179
1.47101
1.48015
1.47387
1.48191
1.48082
1.476
1.48272
1.48025
1.48383
1.48761
1.48551
1.47806
1.48874
1.48561
1.47476
1.47135
1.47646
1.47225
1.47787
1.4838
1.48825
1.48345
1.48071
1.48037
1.4728
1.4815
1.48964
1.48251
1.48635
1.49123
1.48721
1.49217
1.49243
1.4966
1.49583
1.48876
1.4781
1.47764
1.48506
1.48306
1.50059
1.49574
1.49132
1.49615
1.49584
1.49797
1.50345
1.49577
1.48775
1.49489
1.49596
1.48407
1.4882
1.48226
1.48883
1.49064
1.49749
1.50144
1.48986
1.50128
1.49112
1.48982
1.48886
1.49348
1.50547
1.49547
1.49649
1.49397
1.4996
1.48852
1.50312
1.4955
1.49414
1.49745
1.49386
1.49044
1.48974
1.48282
1.48808
1.4874
1.48847
1.4934
1.48936
1.49332
1.4883
1.47957
1.49207
1.49995
1.49798
1.49737
1.49921
1.49713
1.49274
1.49981
1.50225
1.50211
1.49872
1.49279
1.4882
1.49843
1.4871
1.49107
1.4813
1.47631
1.48474
1.4918
1.4983
1.49085
1.49652
1.4903
1.48879
1.48567
1.47418
1.47434
1.47733
1.46957
1.48524
1.48466
1.48266
1.48636
1.48572
1.48294
1.48652
1.4874
1.48202
1.48015
1.49147
1.50177
1.4998
1.49613
1.49681
1.49703
1.48655
1.49866
1.48623
1.48585
1.49399
1.48518
1.49164
1.48285
1.49195
1.4913
1.47917
1.48266
1.48655
1.48942
1.49191
1.48735
1.4916
1.49423
1.49589
1.48881
1.49202
1.49098
1.49188
1.49615
1.49881
1.49402
1.49683
1.50157
1.49621
1.49688
1.49387
1.49096
1.49857
1.49844
1.50052
1.49962
1.50175
1.49079
1.49076
1.48704
1.48858
1.47581
1.48611
1.47949
1.48886
1.48204
1.48279
1.48787
1.47733
1.4866
1.49496
1.4832
1.48566
1.48642
1.48479
1.48024
1.48185
1.48126
1.48943
1.48735
1.4985
1.49761
1.50057
1.49436
1.48579
1.47954
1.47922
1.48244
1.46958
1.46783
1.46948
1.47461
1.4715
1.47292
1.47223
1.48324
1.4889
1.4867
1.48615
1.49575
1.4849
1.4877
1.49694
1.48707
1.50167
1.49319
1.47989
1.49058
1.49388
1.49814
1.49945
1.49297
1.49748
1.4994
1.49284
1.49147
1.48096
1.47666
1.48334
1.48558
1.47965
1.47611
1.48175
1.4927
1.50294
1.50143
1.49703
1.49646
1.48767
1.48854
1.48119
1.48646
1.48129
1.4911
1.48654
1.4814
1.48845
1.4794
1.48402
1.49203
1.48866
1.47639
1.49777
1.48043
1.47462
1.48562
1.48916
1.49496
1.49647
1.49192
1.49153
1.49169
1.50466
1.49414
1.49924
1.49921
1.4953
1.49791
1.49632
1.48912
1.47996
1.47712
1.48094
1.48497
1.48077
1.47067
1.48791
1.48686
1.48928
1.48176
1.47333
1.47752
1.49007
1.49239
1.48682
1.49092
1.47573
1.48553
1.4831
1.49081
1.48456
1.48798
1.4911
1.49091
1.48046
1.48346
1.48483
1.48315
1.49187
1.48282
1.48369
1.48288
1.48225
1.48866
1.48527
1.48083
1.48042
1.47901
1.48076
1.47293
1.47935
1.48071
1.4862
1.48588
1.48681
1.48398
1.48528
1.48326
1.48522
1.49093
1.49698
1.49685
1.49964
1.49033
1.48938
1.49283
1.48975
1.48324
1.48671
1.49502
1.49088
1.48744
1.49124
1.49179
1.4912
1.48957
1.47649
1.48642
1.48741
1.48324
1.48022
1.48585
1.4863
1.48091
1.47958
1.48376
1.48131
1.47291
1.46838
1.47426
1.47305
1.47611
1.47796
1.47884
1.47115
1.46213
1.47352
1.47397
1.4756
1.46918
1.45939
1.46164
1.46617
1.47944
1.47585
1.47616
1.48306
1.4779
1.48768
1.47455
1.47931
1.47808
1.47659
1.47339
1.47481
1.46541
1.47754
1.47679
1.48781
1.47312
1.481
1.47532
1.47346
1.47824
1.47583
1.47574
1.46039
1.47502
1.47
1.48486
1.46721
1.4654
1.4641
1.46512
1.45767
1.46393
1.45884
1.4714
1.46706
1.46243
1.46291
1.46358
1.47706
1.47637
1.47218
1.47956
1.48308
1.47724
1.47536
1.46521
1.46615
1.46935
1.4784
1.46628
1.4636
1.47084
1.46913
1.46099
1.46723
1.46008
1.46794
1.45929
1.46404
1.46145
1.46577
1.46792
1.46755
1.45447
1.46641
1.45419
1.45693
1.46907
1.45855
1.47372
1.4658
1.46088
1.47096
1.46607
1.47479
1.46676
1.47176
1.4664
1.46311
1.46834
1.4648
1.47158
1.468
1.46772
1.47131
1.4626
1.45811
1.46685
1.46367
1.46489
1.46165
1.46301
1.45148
1.453
1.45248
1.45466
1.45499
1.46595
1.46343
1.47358
1.45837
1.47138
1.46907
1.474
1.46963
1.46798
1.4638
1.46734
1.45957
1.46733
1.46938
1.47922
1.46901
1.47086
1.47531
1.47641
1.47513
1.48424
1.49382
1.48066
1.47562
1.48439
1.47335
1.4727
1.47411
1.47476
1.48039
1.46348
1.46414
1.47566
1.46902
1.45432
1.46296
1.47448
1.4729
1.46415
1.46347
1.46944
1.46139
1.46478
1.48039
1.48171
1.46397
1.47597
1.47145
1.47555
1.4603
1.47952
1.47039
1.4701
1.47641
1.46646
1.47583
1.46455
1.46991
1.47091
1.48004
1.48676
1.47123
1.47164
1.47853
1.48623
1.48743
1.48686
1.47974
1.4766
1.47148
1.47099
1.46095
1.45915
1.46282
1.46162
1.44777
1.45846
1.45666
1.46754
1.47124
1.46173
1.47177
1.47157
1.4681
1.46885
1.4726
1.47636
1.48272
1.47823
1.48174
1.47776
1.47962
1.46747
1.48046
1.47185
1.47217
1.47465
1.46721
1.47844
1.47799
1.48064
1.47839
1.47624
1.48274
1.48096
1.46682
1.47366
1.47094
1.47292
1.46399
1.4735
1.48358
1.47745
1.46443
1.47333
1.47223
1.46717
1.4747
1.47712
1.47824
1.47654
1.47946
1.47156
1.47324
1.46909
1.47223
1.46647
1.47391
1.47629
1.48033
1.48689
1.48112
1.4815
1.48489
1.47732
1.47079
1.48693
1.47169
1.47354
1.47756
1.48201
1.48007
1.47617
1.47618
1.47254
1.47339
1.47462
1.4709
1.47514
1.48288
1.48153
1.48496
1.47706
1.47956
1.47515
1.48321
1.48945
1.48021
1.47734
1.49141
1.49201
1.48602
1.47949
1.47937
1.4798
1.48114
1.48262
1.48666
1.48228
1.47617
1.47603
1.47165
1.47844
1.47711
1.47329
1.48083
1.48899
1.48257
1.48032
1.48188
1.47299
1.48094
1.4846
1.48391
1.48262
1.49183
1.49271
1.50058
1.48922
1.4822
1.48919
1.48518
1.4894
1.48229
1.48948
1.49455
1.48816
1.48211
1.49272
1.48822
1.49398
1.49042
1.50035
1.49941
1.49384
1.49343
1.49224
1.49617
1.49131
1.48592
1.48921
1.48931
1.49991
1.5057
1.49509
1.49529
1.49713
1.50607
1.50042
1.49424
1.49539
1.49502
1.50289
1.48399
1.49568
1.49709
1.49396
1.50306
1.5013
1.49923
1.50564
1.49543
1.50035
1.50285
1.49352
1.49345
1.50346
1.51178
1.49871
1.50046
1.50534
1.50379
1.5045
1.50926
1.51003
1.51757
1.50692
1.51026
1.51136
1.51272
1.51074
1.51681
1.5045
1.50473
1.51407
1.51296
1.51937
1.49782
1.49168
1.49396
1.49737
1.49974
1.48928
1.49562
1.49464
1.49915
1.49377
1.4954
1.49497
1.49374
1.49291
1.49146
1.48622
1.4859
1.49551
1.49359
1.49489
1.48862
1.49617
1.49653
1.49099
1.49591
1.49285
1.49225
1.49424
1.49106
1.48281
1.48437
1.48049
1.48056
1.46858
1.47415
1.47665
1.48694
1.48606
1.48228
1.48655
1.48327
1.48429
1.48792
1.48416
1.47736
1.4879
1.49093
1.50122
1.49537
1.49931
1.49981
1.50623
1.50025
1.49629
1.49944
1.50212
1.50024
1.50269
1.50105
1.49813
1.49394
1.48756
1.49658
1.4912
1.50034
1.49618
1.48976
1.48126
1.48514
1.489
1.48881
1.48862
1.48337
1.49552
1.48026
1.481
1.48273
1.49217
1.48498
1.4817
1.48376
1.48415
1.48351
1.48443
1.48533
1.48528
1.48756
1.49489
1.48939
1.4867
1.49118
1.47722
1.49035
1.4867
1.48765
1.48253
1.47454
1.49214
1.48808
1.50166
1.50112
1.49367
1.50931
1.49575
1.4921
1.50345
1.49791
1.49894
1.49313
1.50188
1.50177
1.49973
1.49081
1.48972
1.49585
1.5023
1.50324
1.4931
1.49607
1.48605
1.4915
1.48694
1.49516
1.48847
1.48852
1.49731
1.49741
1.49107
1.49401
1.49046
1.48487
1.48831
1.47817
1.4741
1.49324
1.49081
1.49939
1.49387
1.4936
1.48832
1.49033
1.49188
1.48522
1.4955
1.48751
1.48658
1.49772
1.49039
1.49181
1.47678
1.48104
1.48323
1.48162
1.49697
1.49208
1.48804
1.50768
1.48794
1.48835
1.49297
1.49377
1.49545
1.49573
1.49219
1.50681
1.49827
1.50551
1.50447
1.50085
1.50521
1.50173
1.50461
1.50547
1.50297
1.50618
1.50702
1.49226
1.49702
1.50031
1.49547
1.494
1.4984
1.49954
1.49725
1.49308
1.5038
1.49905
1.49948
1.49621
1.50033
1.49326
1.49499
1.49507
1.49555
1.51372
1.51138
1.51886
1.50881
1.50759
1.50318
1.50921
1.51474
1.50606
1.49966
1.50148
1.50176
1.50159
1.50102
1.50347
1.51213
1.51498
1.50937
1.50784
1.51839
1.50967
1.50714
1.50151
1.50444
1.50607
1.50818
1.51087
1.51293
1.5194
1.50995
1.51
1.5062
1.50889
1.50426
1.50695
1.51609
1.50986
1.5155
1.50485
1.51138
1.50607
1.50744
1.50942
1.50499
1.49991
1.50418
1.49822
1.49922
1.50295
1.50072
1.49308
1.49503
1.49967
1.4927
1.48405
1.49413
1.486
1.49474
1.49269
1.48658
1.48961
1.47889
1.48955
1.48867
1.48326
1.48136
1.48898
1.48713
1.47713
1.48006
1.48176
1.48267
1.48534
1.48244
1.48735
1.49514
1.49989
1.49741
1.49495
1.51081
1.50265
1.50248
1.488
1.49374
1.49939
1.5038
1.50381
1.51157
1.49648
1.4995
1.49845
1.49699
1.50097
1.50842
1.51274
1.50054
1.5096
1.51274
1.50662
1.4972
1.50872
1.50395
1.50954
1.5092
1.50932
1.50077
1.51175
1.51697
1.5118
1.50976
1.50923
1.52593
1.52082
1.5129
1.5144
1.52248
1.52205
1.50695
1.50735
1.51291
1.50579
1.50649
1.51671
1.51076
1.4912
1.50296
1.50838
1.50977
1.51024
1.50709
1.51197
1.51177
1.5047
1.50292
1.51128
1.52267
1.50509
1.51062
1.50477
1.50654
1.50515
1.50725
1.49957
1.50506
1.50918
1.50009
1.50965
1.5026
1.49793
1.50235
1.50742
1.51132
1.51347
1.50987
1.50129
1.50349
1.50044
1.50294
1.51074
1.50689
1.49996
1.4981
1.49264
1.49222
1.49858
1.49281
1.49301
1.49966
1.48881
1.49576
1.50372
1.50394
1.49918
1.49942
1.49916
1.50174
1.50555
1.49877
1.49962
1.49563
1.49837
1.49845
1.49757
1.49867
1.49782
1.49173
1.48979
1.49226
1.49254
1.49544
1.49607
1.48553
1.49444
1.48878
1.48975
1.47991
1.4839
1.487
1.49605
1.49786
1.50519
1.50651
1.50186
1.50425
1.49899
1.49639
1.50649
1.50719
1.50254
1.51065
1.50415
1.5121
1.50343
1.49752
1.50103
1.50144
1.49325
1.49609
1.49462
1.49477
1.49176
1.49237
1.497
1.49301
1.49026
1.48274
1.49064
1.48621
1.48204
1.47832
1.48537
1.4815
1.49813
1.5033
1.49792
1.5021
1.50072
1.50104
1.50648
1.49612
1.50496
1.50383
1.50505
1.49822
1.49265
1.49619
1.50291
1.50049
1.48804
1.48468
1.4963
1.49019
1.48897
1.47664
1.47906
1.48166
1.48278
1.49684
1.49119
1.48903
1.48638
1.48597
1.49327
1.49996
1.50219
1.49966
1.50028
1.49653
1.49564
1.49659
1.4921
1.4755
1.48424
1.48315
1.48856
1.48116
1.4895
1.48574
1.48798
1.50268
1.50086
1.49762
1.50563
1.49424
1.49512
1.49952
1.48873
1.49419
1.49992
1.5036
1.49
1.49169
1.49088
1.49389
1.48654
1.50543
1.49788
1.49929
1.49948
1.4963
1.50195
1.50286
1.50295
1.50237
1.51172
1.49553
1.49692
1.49183
1.4927
1.48974
1.49268
1.49502
1.50112
1.49646
1.50135
1.49359
1.49839
1.50427
1.50472
1.50729
1.50479
1.49529
1.50723
1.50226
1.49972
1.50305
1.51172
1.5073
1.51272
1.51175
1.51672
1.51845
1.51533
1.51428
1.51363
1.51264
1.51576
1.52369
1.523
1.52127
1.5141
1.51927
1.51918
1.51286
1.51182
1.50596
1.50074
1.50996
1.51084
1.50451
1.51072
1.51152
1.50934
1.50228
1.50464
1.50597
1.50212
1.50611
1.51422
1.50183
1.50277
1.50971
1.509
1.49577
1.50393
1.50319
1.50279
1.48991
1.50537
1.51779
1.51551
1.51681
1.51368
1.51201
1.52444
1.51406
1.516
1.51769
1.51501
1.50574
1.50797
1.49948
1.50921
1.5019
1.5135
1.50231
1.51161
1.51155
1.51032
1.49908
1.50188
1.49836
1.49442
1.50834
1.49779
1.49495
1.50503
1.50452
1.49758
1.51132
1.50478
1.50393
1.5013
1.49724
1.48867
1.49328
1.49347
1.50467
1.50905
1.52208
1.50922
1.51133
1.51212
1.51993
1.51555
1.5029
1.51078
1.51315
1.50503
1.51656
1.51932
1.51206
1.51751
1.51622
1.51135
1.51195
1.50772
1.49791
1.50625
1.4979
1.48573
1.49165
1.49565
1.48985
1.50342
1.48361
1.48033
1.48858
1.48511
1.49786
1.48368
1.48227
1.49031
1.48264
1.48702
1.47611
1.47681
1.47167
1.48297
1.47621
1.47314
1.48667
1.48145
1.48886
1.49365
1.49392
1.50141
1.50324
1.50243
1.49608
1.49797
1.4898
1.49975
1.49254
1.49821
1.49849
1.50958
1.49753
1.49771
1.50282
1.49573
1.49273
1.49327
1.49815
1.4916
1.49271
1.48913
1.49177
1.50159
1.4979
1.49347
1.49541
1.50701
1.49112
1.48907
1.49959
1.50059
1.49735
1.4864
1.4892
1.49833
1.49148
1.47945
1.48376
1.48341
1.47949
1.47057
1.47912
1.47268
1.48599
1.47708
1.48082
1.4724
1.48692
1.48092
1.49242
1.48812
1.49104
1.49027
1.49956
1.49738
1.4948
1.48314
1.49126
1.48657
1.50929
1.4926
1.49068
1.48666
1.48677
1.49599
1.50388
1.49944
1.5093
1.50496
1.5
1.49812
1.49449
1.47897
1.49295
1.49492
1.48684
1.49609
1.49895
1.48965
1.4893
1.4821
1.48196
1.48589
1.48476
1.4854
1.47514
1.48001
1.47267
1.47175
1.47965
1.47693
1.48489
1.49043
1.49135
1.48818
1.48825
1.48763
1.50141
1.48599
1.51307
1.50544
1.4984
1.49381
1.49641
1.49348
1.50128
1.51011
1.50531
1.50514
1.5017
1.49793
1.5077
1.50588
1.50276
1.50373
1.51347
1.49941
1.50041
1.50079
1.49855
1.49935
1.50098
1.50035
1.49238
1.4841
1.50079
1.50073
1.50028
1.48968
1.49829
1.50789
1.50254
1.50289
1.49219
1.49247
1.50273
1.49469
1.49221
1.49433
1.50041
1.48769
1.4876
1.48028
1.49
1.48877
1.48699
1.48687
1.49835
1.49618
1.48237
1.48158
1.48797
1.47491
1.47046
1.47626
1.48494
1.49267
1.48394
1.48377
1.47234
1.48148
1.49074
1.48402
1.47688
1.46985
1.4866
1.47916
1.48214
1.49252
1.47924
1.4936
1.47862
1.49303
1.49576
1.48612
1.50028
1.4951
1.48998
1.49545
1.49277
1.4876
1.47854
1.48727
1.47876
1.47449
1.48294
1.48274
1.48804
1.48285
1.48096
1.48554
1.48513
1.49182
1.48222
1.47484
1.47591
1.47808
1.47652
1.48245
1.48841
1.48626
1.47454
1.47195
1.46988
1.4858
1.49056
1.47684
1.47128
1.47962
1.47399
1.47098
1.47384
1.47673
1.47629
1.47351
1.47531
1.47416
1.46592
1.46127
1.46539
1.47109
1.46047
1.47056
1.47029
1.46498
1.46709
1.46299
1.45499
1.46599
1.47588
1.4703
1.46765
1.4667
1.47426
1.4671
1.46917
1.4625
1.47366
1.47246
1.47778
1.47281
1.46975
1.48088
1.47244
1.46708
1.4662
1.47553
1.47947
1.4685
1.46876
1.45548
1.45638
1.45671
1.46658
1.4709
1.46537
1.46873
1.46199
1.47296
1.46777
1.46387
1.45775
1.47069
1.47399
1.46564
1.47312
1.46646
1.46577
1.46211
1.45973
1.46595
1.46479
1.4577
1.45852
1.45899
1.46013
1.46217
1.46687
1.47145
1.47833
1.46728
1.47112
1.47265
1.46584
1.46236
1.46129
1.46712
1.46147
1.46247
1.44789
1.45344
1.46085
1.45245
1.46363
1.46096
1.46571
1.4579
1.47542
1.46631
1.46988
1.47123
1.47272
1.47049
1.47631
1.47065
1.46649
1.46859
1.47502
1.45931
1.47277
1.47912
1.47585
1.48088
1.47478
1.4665
1.465
1.46907
1.47428
1.46434
1.47318
1.47774
1.47928
1.46846
1.47327
1.46532
1.47626
1.48002
1.46997
1.47445
1.47607
1.47715
1.46648
1.46853
1.46718
1.46143
1.46597
1.45294
1.45571
1.46374
1.4687
1.47971
1.47873
1.47542
1.48091
1.47492
1.4804
1.47398
1.45765
1.46644
1.47064
1.46385
1.47534
1.46544
1.46004
1.46923
1.4708
1.47515
1.47479
1.47032
1.47641
1.47387
1.47076
1.48595
1.46302
1.46816
1.47019
1.46444
1.48226
1.48588
1.48051
1.48598
1.47991
1.48197
1.47914
1.47295
1.46444
1.47024
1.47533
1.4743
1.46862
1.46601
1.46929
1.47859
1.48338
1.48127
1.48171
1.47066
1.46791
1.47714
1.47719
1.46867
1.47626
1.46024
1.46909
1.465
1.46707
1.46252
1.4687
1.47286
1.46935
1.46534
1.46306
1.46628
1.46984
1.45892
1.46785
1.46555
1.46156
1.46983
1.46488
1.46975
1.48424
1.4818
1.48431
1.48517
1.47923
1.47485
1.48194
1.48666
1.48128
1.48836
1.47896
1.48912
1.48253
1.49437
1.49306
1.47915
1.48937
1.47089
1.45761
1.47988
1.4685
1.47594
1.48571
1.48039
1.4737
1.47674
1.47462
1.47191
1.46522
1.47339
1.4832
1.48403
1.48418
1.47925
1.50104
1.49149
1.49235
1.4808
1.48033
1.47527
1.48095
1.49237
1.48629
1.48375
1.48157
1.47619
1.48168
1.48985
1.48989
1.48163
1.47884
1.48243
1.49302
1.48079
1.48031
1.48454
1.48708
1.4833
1.48978
1.49289
1.4896
1.48439
1.47835
1.49565
1.48639
1.48343
1.48878
1.48474
1.4858
1.47774
1.47206
1.47722
1.48734
1.49322
1.4897
1.48373
1.48317
1.49
1.48095
1.48044
1.48261
1.4816
1.48993
1.48961
1.47735
1.48303
1.48618
1.47903
1.49054
1.48933
1.4787
1.49218
1.47634
1.48122
1.47779
1.47593
1.48993
1.48721
1.49489
1.49872
1.49415
1.49635
1.48549
1.48293
1.49391
1.49774
1.49635
1.4949
1.48571
1.48526
1.48902
1.49355
1.49888
1.49734
1.49918
1.50092
1.50558
1.50199
1.49782
1.49208
1.49358
1.49414
1.48787
1.50125
1.5017
1.49649
1.49754
1.49552
1.48554
1.48392
1.48706
1.48668
1.4944
1.49353
1.50018
1.49557
1.48103
1.49753
1.49398
1.50356
1.5157
1.50119
1.51057
1.50929
1.5062
1.48966
1.50278
1.49248
1.48871
1.48194
1.49082
1.48576
1.48658
1.49194
1.49593
1.4904
1.48633
1.49457
1.49887
1.49307
1.50031
1.50458
1.49197
1.49738
1.4993
1.49521
1.50628
1.4909
1.49508
1.48991
1.48593
1.49449
1.49769
1.48242
1.48926
1.49552
1.49193
1.49405
1.48845
1.48731
1.48544
1.48272
1.4847
1.48592
1.49095
1.48881
1.48321
1.47931
1.48223
1.48245
1.47457
1.48118
1.48444
1.47966
1.47737
1.48096
1.48527
1.48704
1.48255
1.48181
1.47971
1.47302
1.47766
1.47368
1.48647
1.48405
1.47153
1.48185
1.48469
1.47317
1.47763
1.48403
1.48745
1.4787
1.48884
1.48511
1.47593
1.48459
1.48479
1.48511
1.48276
1.48852
1.48368
1.48625
1.48226
1.49021
1.49581
1.49474
1.48274
1.47357
1.47738
1.47679
1.47921
1.48201
1.47437
1.48257
1.47507
1.46786
1.46819
1.46973
1.46858
1.46757
1.46423
1.46745
1.46894
1.47624
1.47674
1.47559
1.47853
1.47228
1.48342
1.46486
1.46951
1.45441
1.46342
1.45365
1.46023
1.46573
1.46733
1.4606
1.47083
1.46805
1.47994
1.47043
1.47011
1.46958
1.47366
1.47363
1.46366
1.47033
1.46886
1.47701
1.47876
1.46881
1.4718
1.45888
1.46987
1.46598
1.45877
1.46453
1.45633
1.46616
1.46435
1.46593
1.46905
1.47506
1.4871
1.47861
1.48448
1.47917
1.48637
1.47818
1.4844
1.48235
1.48601
1.47644
1.47072
1.47674
1.47941
1.47859
1.48391
1.49241
1.48444
1.4756
1.48202
1.48801
1.48466
1.48064
1.48946
1.4828
1.48189
1.49144
1.49746
1.50063
1.48908
1.48811
1.48509
1.49749
1.50104
1.48882
1.4964
1.49426
1.48314
1.49339
1.47926
1.48082
1.49228
1.48818
1.49341
1.49266
1.49573
1.49562
1.49719
1.48204
1.48645
1.49306
1.49948
1.49869
1.4996
1.50377
1.50368
1.4999
1.49993
1.50481
1.50582
1.51157
1.50821
1.51036
1.51291
1.50584
1.50121
1.5016
1.50054
1.49756
1.49975
1.49524
1.49855
1.50225
1.49265
1.50094
1.49672
1.50076
1.50463
1.51268
1.5141
1.51715
1.49757
1.51762
1.5073
1.50697
1.49881
1.51249
1.50962
1.51418
1.51377
1.51219
1.51336
1.50129
1.49457
1.49865
1.50123
1.49701
1.49196
1.49698
1.49077
1.49301
1.48511
1.48906
1.48228
1.48553
1.49242
1.49998
1.49266
1.4873
1.49304
1.49851
1.4954
1.49128
1.49425
1.49924
1.48481
1.51273
1.50523
1.49823
1.50888
1.5059
1.50616
1.52049
1.5158
1.51045
1.50988
1.51828
1.52491
1.51524
1.51631
1.53369
1.52911
1.52893
1.53301
1.51952
1.52794
1.51974
1.52431
1.52414
1.52733
1.53142
1.52666
1.52916
1.52565
1.52752
1.52197
1.5324
1.52633
1.51409
1.51565
1.52521
1.52492
1.53717
1.52816
1.52305
1.52249
1.53404
1.54146
1.5269
1.52641
1.51306
1.52072
1.51965
1.52004
1.51796
1.51937
1.51833
1.5142
1.52528
1.5198
1.51085
1.50708
1.50723
1.50989
1.51011
1.51561
1.50633
1.50603
1.51067
1.50631
1.50633
1.50802
1.50731
1.50405
1.51531
1.5234
1.52307
1.51201
1.51134
1.5155
1.5182
1.51845
1.51172
1.50296
1.51392
1.51094
1.52213
1.50933
1.50535
1.50393
1.50342
1.50586
1.50543
1.5177
1.52107
1.50777
1.51863
1.50842
1.51519
1.51432
1.5133
1.50784
1.50817
1.50866
1.5045
1.50138
1.51128
1.51179
1.51701
1.51728
1.50422
1.51103
1.50263
1.50741
1.51097
1.51207
1.51637
1.51553
1.50437
1.50849
1.50797
1.50185
1.49797
1.49676
1.50258
1.50432
1.49914
1.50141
1.50286
1.50566
1.51333
1.51084
1.51765
1.49441
1.50168
1.49523
1.49112
1.50077
1.49352
1.49535
1.50361
1.49537
1.49875
1.50304
1.50711
1.50177
1.49794
1.49762
1.49652
1.49917
1.49299
1.50286
1.49276
1.50462
1.51156
1.49802
1.51309
1.49504
1.50418
1.49582
1.50269
1.50275
1.50796
1.50929
1.51371
1.50601
1.51759
1.51367
1.50591
1.50875
1.49796
1.49769
1.50289
1.49373
1.495
1.4925
1.49198
1.50165
1.49873
1.48831
1.49967
1.50145
1.49742
1.49736
1.50804
1.50563
1.50349
1.5144
1.51021
1.50002
1.50549
1.49294
1.50785
1.5101
1.51096
1.51241
1.50787
1.49731
1.50547
1.5018
1.49729
1.49149
1.49589
1.50898
1.49051
1.4897
1.494
1.49179
1.49195
1.4921
1.5014
1.50446
1.51756
1.51354
1.51221
1.51617
1.51318
1.51508
1.51259
1.51016
1.50339
1.51315
1.51193
1.51347
1.51541
1.51212
1.51468
1.52035
1.51528
1.50465
1.49996
1.49832
1.50421
1.49516
1.49567
1.49598
1.50079
1.50271
1.50362
1.51676
1.50788
1.51527
1.49825
1.49892
1.4952
1.49881
1.50143
1.49829
1.5116
1.51178
1.50173
1.50524
1.50956
1.50045
1.5003
1.49595
1.50388
1.49851
1.5079
1.50863
1.51169
1.49988
1.49156
1.49065
1.49783
1.50563
1.51465
1.51239
1.50828
1.50743
1.50564
1.50518
1.50764
1.50454
1.51676
1.51433
1.50317
1.50638
1.49557
1.49749
1.50095
1.50613
1.50131
1.50604
1.50394
1.50751
1.50727
1.51667
1.50838
1.51918
1.49672
1.5065
1.50468
1.501
1.5081
1.50462
1.51019
1.50994
1.51503
1.5105
1.50834
1.50541
1.51127
1.51975
1.50818
1.50559
1.50706
1.50869
1.49876
1.50172
1.50307
1.49561
1.49867
1.4961
1.49273
1.49427
1.48808
1.48462
1.48721
1.50228
1.50018
1.49921
1.4924
1.49764
1.50777
1.50354
1.50334
1.49583
1.4956
1.4952
1.4905
1.48736
1.49752
1.4904
1.49908
1.5051
1.49183
1.48478
1.49325
1.50865
1.50623
1.51412
1.52485
1.52409
1.52984
1.52833
1.52578
1.51988
1.53543
1.52946
1.52342
1.53122
1.52499
1.53473
1.5486
1.53434
1.52366
1.52957
1.5277
1.53901
1.52829
1.52525
1.53832
1.53679
1.5316
1.5265
1.53229
1.52371
1.53054
1.53253
1.52921
1.52418
1.52359
1.52197
1.51365
1.52296
1.50944
1.50491
1.50963
1.51368
1.51362
1.52051
1.52141
1.51306
1.49505
1.50698
1.50676
1.50634
1.5049
1.51262
1.50597
1.51648
1.51303
1.51137
1.5082
1.50087
1.49475
1.4985
1.50045
1.49546
1.5004
1.50283
1.50461
1.49421
1.49252
1.49829
1.50154
1.49515
1.49161
1.49813
1.5054
1.50915
1.50288
1.50255
1.49881
1.51133
1.49791
1.49895
1.50381
1.49353
1.49567
1.50615
1.49707
1.50538
1.49743
1.49029
1.50211
1.49567
1.4989
1.50077
1.5084
1.5046
1.50442
1.51492
1.50193
1.51043
1.50293
1.51263
1.504
1.49685
1.50073
1.5053
1.50124
1.50573
1.4975
1.50294
1.50717
1.49737
1.50886
1.49855
1.49829
1.50229
1.49174
1.49883
1.50333
1.51282
1.4989
1.50413
1.50216
1.49779
1.5084
1.50865
1.51496
1.50835
1.50429
1.50471
1.50147
1.50166
1.50605
1.51998
1.50288
1.49932
1.50861
1.49909
1.49943
1.50062
1.50235
1.50487
1.50497
1.50462
1.50273
1.50639
1.50161
1.49608
1.49993
1.51223
1.51318
1.51153
1.50287
1.50642
1.49324
1.49388
1.5125
1.502
1.50882
1.50808
1.50821
1.50019
1.50418
1.50539
1.50749
1.51282
1.51235
1.50747
1.49544
1.50108
1.49935
1.50438
1.50983
1.51169
1.51081
1.51321
1.50267
1.50465
1.49882
1.50903
1.51022
1.5039
1.51323
1.5052
1.51763
1.51403
1.50381
1.50446
1.51613
1.51925
1.51844
1.51795
1.51476
1.52284
1.51151
1.51158
1.50774
1.51805
1.51088
1.50763
1.50185
1.49758
1.50116
1.50859
1.50688
1.4985
1.49751
1.49001
1.50859
1.4966
1.49427
1.49435
1.48933
1.49248
1.48791
1.50112
1.49536
1.48387
1.4943
1.49419
1.4975
1.49342
1.49626
1.49397
1.49212
1.49796
1.48748
1.49992
1.49884
1.49901
1.49397
1.48339
1.49034
1.49162
1.48271
1.49724
1.49554
1.50328
1.50354
1.49821
1.49481
1.49574
1.50235
1.49495
1.50453
1.49404
1.49268
1.49498
1.48504
1.48364
1.48741
1.49386
1.49153
1.49756
1.48477
1.47803
1.48364
1.47463
1.47628
1.46656
1.46953
1.4845
1.47996
1.47779
1.47896
1.48129
1.47674
1.47077
1.48258
1.48344
1.48333
1.49263
1.49202
1.49419
1.49583
1.48647
1.48199
1.48316
1.48819
1.49473
1.49784
1.49491
1.49547
1.49012
1.50094
1.50772
1.49602
1.49693
1.4865
1.47864
1.47973
1.49192
1.49565
1.48981
1.47942
1.49354
1.48735
1.48638
1.48288
1.48101
1.49066
1.49267
1.48844
1.48837
1.49349
1.49612
1.49039
1.49163
1.48089
1.48335
1.49396
1.48181
1.48998
1.48916
1.48628
1.47739
1.48604
1.48268
1.47032
1.47144
1.47188
1.46983
1.47418
1.47484
1.47582
1.4617
1.45963
1.45868
1.46199
1.46234
1.47061
1.46784
1.47762
1.46104
1.46748
1.46668
1.46576
1.46747
1.46403
1.45848
1.46751
1.46366
1.46722
1.46237
1.46437
1.4704
1.46082
1.46434
1.47047
1.45908
1.46625
1.46102
1.45509
1.46166
1.46197
1.46646
1.455
1.45636
1.45772
1.46858
1.46993
1.46029
1.44927
1.45963
1.45934
1.46245
1.46219
1.46383
1.46154
1.46834
1.46685
1.46068
1.46764
1.46013
1.45572
1.46374
1.47313
1.46485
1.47288
1.47293
1.47597
1.47514
1.47717
1.48538
1.49828
1.49083
1.49331
1.48755
1.49924
1.49806
1.48963
1.50788
1.50288
1.4939
1.50167
1.50214
1.49896
1.4957
1.50458
1.49334
1.49869
1.49728
1.4959
1.49119
1.50052
1.49846
1.50229
1.49086
1.49024
1.50454
1.50254
1.49974
1.49664
1.50854
1.51029
1.51155
1.50201
1.50801
1.51058
1.51074
1.51242
1.50993
1.52529
1.51323
1.50548
1.50424
1.50672
1.50066
1.50619
1.50711
1.51058
1.5118
1.52345
1.51576
1.5036
1.49466
1.49717
1.51087
1.51363
1.50356
1.50833
1.52298
1.52425
1.52157
1.52729
1.51662
1.51723
1.50644
1.51016
1.50176
1.49983
1.49976
1.49289
1.50319
1.49979
1.50051
1.49178
1.50656
1.50506
1.52171
1.52008
1.5197
1.50394
1.51321
1.51495
1.51384
1.51731
1.51931
1.5277
1.52649
1.52578
1.51115
1.52002
1.5111
1.52487
1.52281
1.52893
1.51572
1.5122
1.51965
1.5187
1.51613
1.52715
1.52709
1.5334
1.51064
1.52597
1.5266
1.52208
1.52022
1.52555
1.51371
1.52307
1.51522
1.53025
1.52799
1.52415
1.523
1.52603
1.50911
1.51449
1.51707
1.50639
1.51403
1.50228
1.52267
1.51554
1.51228
1.51459
1.50877
1.50499
1.50384
1.50721
1.50511
1.5075
1.50653
1.50113
1.51515
1.51298
1.51256
1.51103
1.50801
1.50798
1.502
1.49907
1.51016
1.49983
1.50807
1.50858
1.51538
1.51338
1.5194
1.51843
1.51361
1.52838
1.51402
1.51884
1.51692
1.50782
1.50662
1.49397
1.49751
1.49522
1.4968
1.50003
1.50042
1.50057
1.4926
1.50007
1.48999
1.49565
1.50046
1.49537
1.49699
1.49489
1.4902
1.49553
1.49768
1.49949
1.49071
1.50733
1.50577
1.50753
1.51702
1.51448
1.52474
1.51062
1.50898
1.51158
1.51008
1.51466
1.51845
1.51115
1.5073
1.50295
1.51537
1.50281
1.50473
1.49548
1.50019
1.49563
1.49799
1.48473
1.49658
1.50124
1.49457
1.49741
1.49048
1.50009
1.5009
1.49784
1.50564
1.51567
1.50833
1.49521
1.48764
1.49717
1.50008
1.49317
1.48421
1.49397
1.49412
1.50325
1.47392
1.48179
1.48958
1.48251
1.50174
1.49532
1.4829
1.48241
1.48309
1.48174
1.48837
1.48434
1.48812
1.47409
1.47538
1.48161
1.47271
1.4797
1.48452
1.4783
1.48402
1.48473
1.49275
1.49549
1.50172
1.49987
1.50228
1.49546
1.50381
1.49702
1.49994
1.50651
1.50677
1.49901
1.49177
1.49954
1.50425
1.49911
1.50738
1.5004
1.49439
1.49453
1.48825
1.48737
1.4899
1.4892
1.50268
1.50429
1.4969
1.48263
1.48962
1.49529
1.49576
1.49351
1.49642
1.49145
1.49337
1.48324
1.49336
1.48918
1.48798
1.48539
1.48929
1.49451
1.50288
1.50166
1.49677
1.49102
1.49227
1.49944
1.49029
1.49298
1.48447
1.49013
1.49536
1.49126
1.50539
1.4974
1.49109
1.49817
1.50325
1.49475
1.50147
1.51586
1.51997
1.50494
1.51022
1.51592
1.48606
1.50199
1.4955
1.49129
1.48717
1.49525
1.48797
1.48193
1.47857
1.49124
1.47391
1.48103
1.48062
1.48961
1.4929
1.49077
1.49676
1.48003
1.49636
1.48839
1.48547
1.48186
1.49065
1.48641
1.49635
1.48743
1.48613
1.4823
1.48522
1.47333
1.48154
1.48562
1.49258
1.48064
1.48555
1.47671
1.48507
1.47969
1.47094
1.47542
1.47278
1.48462
1.48132
1.48901
1.48504
1.47488
1.47749
1.47828
1.4816
1.47665
1.48157
1.48219
1.48832
1.48604
1.4745
1.47438
1.4686
1.47162
1.47483
1.47164
1.47428
1.47875
1.48465
1.48722
1.48202
1.47867
1.49575
1.49019
1.48764
1.48395
1.48781
1.48133
1.48901
1.47748
1.4805
1.47503
1.47705
1.49251
1.48481
1.48716
1.47191
1.48422
1.48465
1.48377
1.48672
1.47645
1.491
1.47945
1.48299
1.4807
1.48075
1.48045
1.47981
1.48264
1.48025
1.48023
1.47983
1.47343
1.47619
1.47697
1.48501
1.48227
1.47945
1.49031
1.49385
1.48902
1.48601
1.48877
1.48599
1.48441
1.47897
1.48785
1.49166
1.48658
1.49916
1.49142
1.48008
1.48077
1.48662
1.48008
1.48134
1.48339
1.47477
1.4745
1.48539
1.49429
1.48812
1.48566
1.48141
1.48825
1.49127
1.48395
1.49149
1.48603
1.47251
1.4796
1.47517
1.478
1.47335
1.48145
1.47821
1.47566
1.47491
1.47213
1.47315
1.48214
1.4856
1.48002
1.47587
1.4716
1.47357
1.47519
1.45879
1.47439
1.47337
1.47142
1.46958
1.47108
1.46259
1.46505
1.47197
1.45798
1.46282
1.4622
1.46248
1.46483
1.46061
1.45458
1.4601
1.47322
1.46916
1.47648
1.47643
1.47647
1.48518
1.47224
1.48631
1.48108
1.48623
1.47158
1.47341
1.47325
1.4741
1.48131
1.48354
1.47887
1.4745
1.48745
1.47651
1.47709
1.48446
1.4821
1.49106
1.4896
1.48578
1.49015
1.49601
1.48717
1.48798
1.49074
1.48087
1.4743
1.47246
1.47355
1.47639
1.48603
1.49386
1.49725
1.48393
1.49055
1.4872
1.47966
1.48948
1.49103
1.49042
1.48766
1.48737
1.48762
1.48302
1.48227
1.47709
1.48219
1.48346
1.47885
1.47761
1.48401
1.47341
1.47109
1.46854
1.46714
1.46506
1.46905
1.47093
1.48249
1.48975
1.49731
1.48779
1.48469
1.48659
1.49308
1.49073
1.48753
1.49041
1.49003
1.49604
1.49644
1.49601
1.48348
1.48842
1.49054
1.48895
1.47287
1.47147
1.47928
1.48373
1.48183
1.47065
1.4704
1.47021
1.48031
1.48047
1.48277
1.47555
1.47373
1.47235
1.47626
1.48325
1.47472
1.48854
1.47818
1.4887
1.48548
1.48162
1.49317
1.48879
1.48185
1.4911
1.49201
1.49401
1.5011
1.49291
1.49884
1.49413
1.49123
1.49241
1.49299
1.48567
1.49197
1.49493
1.49322
1.50002
1.48917
1.49099
1.49368
1.49373
1.49114
1.49074
1.4856
1.49529
1.49073
1.49477
1.49329
1.49016
1.48952
1.48843
1.47933
1.48047
1.47867
1.48522
1.4752
1.47292
1.47408
1.48015
1.48033
1.48643
1.48708
1.49157
1.46575
1.46933
1.47956
1.4642
1.48008
1.4786
1.47236
1.46981
1.4786
1.46682
1.47986
1.48551
1.47789
1.48456
1.48343
1.48125
1.48189
1.48065
1.47971
1.47635
1.48982
1.47972
1.47204
1.47415
1.48148
1.4841
1.48847
1.4916
1.497
1.4943
1.49618
1.48389
1.49027
1.48295
1.48049
1.48224
1.48437
1.47566
1.47836
1.48121
1.47387
1.47582
1.49213
1.48947
1.49068
1.49041
1.48308
1.47707
1.49266
1.47701
1.48006
1.48641
1.47436
1.47526
1.47628
1.47926
1.4668
1.46322
1.46007
1.45915
1.45891
1.45817
1.46513
1.45836
1.4625
1.46117
1.45539
1.46219
1.45053
1.4554
1.46019
1.46033
1.45104
1.45417
1.46771
1.45766
1.4544
1.46778
1.46857
1.46426
1.46362
1.47003
1.47178
1.47411
1.46271
1.46404
1.46262
1.46218
1.46974
1.46342
1.46203
1.46742
1.46424
1.46599
1.46473
1.47316
1.47019
1.46909
1.4685
1.46537
1.46017
1.46293
1.46603
1.46252
1.46153
1.46215
1.45782
1.4684
1.48078
1.48788
1.47138
1.46957
1.4752
1.47007
1.47632
1.46358
1.48063
1.47395
1.48724
1.47502
1.46986
1.48215
1.47926
1.47233
1.4591
1.45893
1.46288
1.45409
1.45607
1.45437
1.44549
1.44503
1.4479
1.45394
1.45104
1.44479
1.44116
1.43918
1.44205
1.44461
1.44964
1.45366
1.44149
1.44932
1.45672
1.45777
1.46693
1.45975
1.45031
1.44455
1.4479
1.44916
1.45545
1.45699
1.44882
1.45961
1.46077
1.45379
1.45435
1.45652
1.46291
1.45251
1.45884
1.4444
1.45838
1.45729
1.44094
1.44371
1.45671
1.44854
1.45569
1.45953
1.45857
1.45238
1.46406
1.45606
1.45406
1.45628
1.4499
1.46021
1.45021
1.43875
1.44772
1.45098
1.45286
1.4503
1.44965
1.45983
1.45009
1.44524
1.45609
1.44396
1.46102
1.46165
1.46346
1.46404
1.46276
1.45449
1.45055
1.45707
1.45201
1.45889
1.46332
1.4613
1.45575
1.45943
1.46827
1.46143
1.46129
1.46532
1.45931
1.45841
1.46697
1.47775
1.48162
1.4812
1.47247
1.47417
1.47177
1.46183
1.46575
1.46693
1.46611
1.46752
1.47552
1.47726
1.4691
1.47011
1.46946
1.47489
1.47445
1.46753
1.47532
1.47802
1.47652
1.48073
1.48598
1.46961
1.48846
1.48771
1.47852
1.48737
1.48762
1.48671
1.49683
1.48958
1.48867
1.47778
1.49338
1.48496
1.49331
1.49912
1.49805
1.49207
1.48837
1.49745
1.49992
1.49498
1.49628
1.48998
1.47102
1.49004
1.47544
1.49356
1.4891
1.48627
1.49012
1.49487
1.47969
1.47732
1.47484
1.48181
1.49144
1.48347
1.48228
1.48815
1.4883
1.4941
1.4814
1.48779
1.48474
1.49326
1.49613
1.49219
1.50306
1.49744
1.51103
1.50618
1.49983
1.51943
1.51543
1.51413
1.51507
1.51005
1.51314
1.50369
1.49409
1.49933
1.5098
1.49166
1.49443
1.50267
1.49583
1.49371
1.50284
1.49657
1.50046
1.50935
1.50502
1.49102
1.49869
1.48986
1.47789
1.4726
1.4774
1.47978
1.47629
1.47887
1.47901
1.48183
1.48015
1.48722
1.4812
1.49465
1.49692
1.49125
1.48493
1.48425
1.47419
1.47519
1.4761
1.4854
1.4704
1.4731
1.47013
1.48458
1.47617
1.46582
1.45682
1.4584
1.46107
1.46294
1.46524
1.45278
1.46415
1.46809
1.47101
1.48077
1.4737
1.48856
1.48125
1.48596
1.48693
1.48553
1.4999
1.50397
1.51323
1.5062
1.50442
1.49882
1.49668
1.49734
1.50591
1.51167
1.50299
1.51394
1.49872
1.49306
1.50142
1.5009
1.50108
1.50521
1.50854
1.50586
1.5106
1.5135
1.5068
1.51262
1.50142
1.50737
1.4934
1.50079
1.51083
1.50733
1.51083
1.5068
1.50122
1.49412
1.49618
1.50692
1.50042
1.50362
1.50005
1.50301
1.49905
1.49918
1.5045
1.4984
1.49448
1.50008
1.49767
1.50496
1.50903
1.50337
1.51325
1.50587
1.50957
1.50227
1.51904
1.51272
1.50427
1.50468
1.50621
1.50214
1.51093
1.50449
1.50299
1.50084
1.50497
1.50912
1.50415
1.50202
1.50805
1.51801
1.5244
1.5095
1.51329
1.517
1.51989
1.5183
1.50471
1.50467
1.50544
1.49948
1.50893
1.50516
1.50924
1.51911
1.51099
1.51965
1.51969
1.51907
1.51303
1.51197
1.51183
1.50987
1.51534
1.51174
1.50502
1.50513
1.51357
1.50726
1.50485
1.51924
1.51807
1.51038
1.50644
1.51147
1.51994
1.51592
1.52409
1.51057
1.5177
1.51722
1.52081
1.51396
1.51969
1.5176
1.51131
1.51716
1.51735
1.51278
1.50996
1.51268
1.50201
1.50584
1.50592
1.51159
1.50386
1.50378
1.49009
1.50062
1.50092
1.49423
1.497
1.50046
1.50668
1.50106
1.51584
1.50929
1.50703
1.50768
1.49513
1.49431
1.50273
1.50088
1.49422
1.48993
1.50165
1.50505
1.50907
1.50646
1.50564
1.51272
1.50561
1.51265
1.5109
1.51757
1.5127
1.5051
1.50819
1.51377
1.51511
1.50947
1.49875
1.50935
1.50722
1.50015
1.51318
1.51633
1.52796
1.52135
1.52474
1.50795
1.5172
1.51345
1.516
1.51998
1.51063
1.51541
1.51261
1.51704
1.50828
1.50486
1.50814
1.50914
1.49628
1.50319
1.49802
1.50161
1.50398
1.49839
1.49891
1.49955
1.49899
1.49877
1.4948
1.49377
1.49415
1.49956
1.48518
1.49875
1.50259
1.4973
1.50126
1.49959
1.50138
1.50939
1.50878
1.50848
1.51297
1.51753
1.51808
1.50895
1.51029
1.50702
1.50895
1.499
1.51888
1.50926
1.5124
1.52322
1.51687
1.5132
1.51497
1.53011
1.50943
1.52018
1.52136
1.51426
1.52731
1.52713
1.51637
1.51499
1.51061
1.50933
1.50642
1.51244
1.51073
1.51459
1.51456
1.52073
1.50646
1.51494
1.52187
1.51867
1.52586
1.53308
1.5182
1.52671
1.51935
1.5175
1.51726
1.52552
1.52488
1.51836
1.51392
1.5156
1.5294
1.52953
1.53014
1.53036
1.51566
1.50565
1.51914
1.52633
1.51849
1.52566
1.525
1.52838
1.53755
1.52877
1.52225
1.51474
1.51443
1.51022
1.5096
1.51032
1.5138
1.51431
1.51061
1.50757
1.50161
1.51903
1.51263
1.52514
1.5212
1.51219
1.50203
1.50064
1.50312
1.50249
1.50082
1.50489
1.50302
1.50704
1.5196
1.51472
1.50241
1.50356
1.50579
1.51385
1.51548
1.50494
1.5065
1.5035
1.4988
1.50117
1.50205
1.50143
1.50644
1.50017
1.49915
1.50917
1.50816
1.51875
1.51821
1.50916
1.50731
1.51731
1.49836
1.51467
1.51854
1.51473
1.52016
1.51188
1.50346
1.51184
1.51012
1.51994
1.51632
1.52264
1.5246
1.52368
1.50578
1.51116
1.51228
1.50926
1.52047
1.50148
1.50656
1.50172
1.49778
1.50234
1.50161
1.50197
1.50019
1.49962
1.49555
1.49089
1.4831
1.487
1.48187
1.48587
1.49099
1.4888
1.48929
1.49477
1.49826
1.49683
1.50972
1.5032
1.50281
1.50475
1.49909
1.49352
1.49892
1.4956
1.50382
1.4935
1.4898
1.49805
1.50367
1.49811
1.49123
1.49821
1.47827
1.48297
1.48507
1.49537
1.48776
1.48959
1.48689
1.49511
1.49291
1.49281
1.49442
1.4864
1.48541
1.49264
1.49739
1.49393
1.495
1.49187
1.50255
1.4911
1.4779
1.50068
1.50525
1.49496
1.48425
1.49266
1.50453
1.49872
1.49801
1.4936
1.48717
1.48385
1.49953
1.49697
1.49884
1.50167
1.49469
1.50777
1.49565
1.50016
1.49618
1.50392
1.49917
1.50896
1.49727
1.49683
1.50859
1.51718
1.51175
1.49458
1.49185
1.48286
1.49005
1.49778
1.48586
1.49384
1.49196
1.49705
1.50835
1.5068
1.49292
1.49411
1.50305
1.5036
1.50932
1.50069
1.50169
1.50948
1.51191
1.50303
1.50758
1.50756
1.50292
1.5089
1.50258
1.50097
1.49381
1.49654
1.49864
1.49852
1.50492
1.49825
1.50307
1.50416
1.51142
1.51006
1.50691
1.50798
1.50271
1.50345
1.50712
1.51037
1.49175
1.49054
1.48934
1.49469
1.48977
1.5
1.48857
1.49732
1.49584
1.49391
1.50151
1.49717
1.48915
1.49295
1.49094
1.50546
1.49776
1.49974
1.49135
1.49225
1.50874
1.50236
1.50303
1.5003
1.4905
1.4944
1.49816
1.49213
1.48806
1.48651
1.48271
1.49825
1.50549
1.49861
1.49567
1.50068
1.49422
1.49411
1.48602
1.48759
1.48693
1.48105
1.48135
1.48723
1.49604
1.48106
1.49161
1.49049
1.49312
1.49146
1.49839
1.4931
1.49958
1.50859
1.50654
1.51157
1.50957
1.51051
1.5073
1.50974
1.49506
1.50549
1.51222
1.50564
1.50812
1.50496
1.51186
1.49707
1.50225
1.5004
1.50907
1.49363
1.49641
1.48849
1.48979
1.48588
1.48818
1.484
1.48503
1.47678
1.48353
1.47633
1.48712
1.49005
1.49868
1.49425
1.49849
1.49378
1.50278
1.50093
1.51614
1.51257
1.5097
1.5158
1.50749
1.51771
1.5085
1.50975
1.50547
1.49938
1.49411
1.50407
1.50518
1.50474
1.50726
1.52041
1.51023
1.50347
1.50663
1.49751
1.49069
1.49737
1.50055
1.50391
1.49136
1.4922
1.49242
1.48891
1.49953
1.49803
1.48496
1.49367
1.49094
1.48539
1.48244
1.4943
1.49023
1.50121
1.49846
1.48016
1.48195
1.48875
1.47777
1.47778
1.47039
1.47248
1.47545
1.47035
1.48746
1.47268
1.48442
1.47526
1.47005
1.47416
1.47601
1.46878
1.47259
1.4787
1.46256
1.47426
1.46821
1.46397
1.4632
1.46838
1.4736
1.47578
1.47649
1.47584
1.4915
1.48946
1.48946
1.50562
1.50301
1.49316
1.49678
1.50016
1.49442
1.50362
1.49081
1.48828
1.48634
1.48588
1.48363
1.4819
1.48275
1.49893
1.49099
1.48559
1.48745
1.47784
1.48669
1.49837
1.48039
1.47771
1.4753
1.47975
1.48527
1.47935
1.48152
1.4793
1.48786
1.47413
1.46589
1.47616
1.47679
1.47342
1.48143
1.4737
1.48431
1.48805
1.49099
1.48646
1.49082
1.47978
1.48557
1.48866
1.48161
1.46276
1.47333
1.48055
1.47989
1.48387
1.48631
1.47574
1.48069
1.48383
1.49081
1.48484
1.49084
1.49492
1.49418
1.49575
1.47968
1.48368
1.47667
1.47693
1.48136
1.47568
1.47907
1.4809
1.4871
1.48029
1.48674
1.48569
1.48606
1.48598
1.47927
1.49364
1.49717
1.48926
1.49765
1.48331
1.48135
1.47865
1.49486
1.49923
1.4979
1.50905
1.51098
1.49514
1.49928
1.4997
1.50245
1.49383
1.48861
1.49892
1.49454
1.49017
1.49723
1.50745
1.49745
1.50579
1.50363
1.50361
1.50703
1.50995
1.52142
1.51521
1.51056
1.51432
1.52198
1.52155
1.51203
1.51072
1.51664
1.50944
1.50356
1.51275
1.50637
1.50464
1.49142
1.49896
1.49628
1.49864
1.49972
1.50226
1.50298
1.50242
1.50434
1.50381
1.50327
1.50077
1.51056
1.50381
1.50815
1.516
1.51619
1.51245
1.50801
1.50138
1.50606
1.50701
1.50072
1.50841
1.50957
1.49632
1.50202
1.49885
1.49841
1.49501
1.49905
1.49804
1.49569
1.4975
1.48855
1.49287
1.51409
1.5155
1.5045
1.50705
1.50728
1.50652
1.52353
1.5084
1.51446
1.51099
1.50291
1.50839
1.51856
1.51288
1.52211
1.52293
1.51476
1.51806
1.5059
1.51183
1.51963
1.50839
1.51076
1.51001
1.50333
1.50794
1.5033
1.50085
1.51144
1.51724
1.50838
1.49749
1.50146
1.49368
1.49483
1.48945
1.48416
1.48796
1.49004
1.48158
1.48372
1.4851
1.49006
1.48353
1.47458
1.48853
1.4926
1.49315
1.49245
1.49461
1.49496
1.49397
1.48879
1.47936
1.48839
1.48746
1.48319
1.48249
1.47922
1.4837
1.48182
1.48949
1.48886
1.4842
1.48652
1.49323
1.48944
1.48838
1.48473
1.4847
1.48362
1.47995
1.48289
1.48113
1.4902
1.48633
1.49766
1.49564
1.49062
1.49051
1.49127
1.48954
1.48624
1.49228
1.4954
1.49728
1.49655
1.50071
1.50254
1.49843
1.50405
1.49619
1.49776
1.49569
1.48566
1.49385
1.48146
1.48552
1.47983
1.47794
1.48747
1.48007
1.4843
1.48263
1.48438
1.49474
1.49369
1.48953
1.49617
1.48293
1.48706
1.49914
1.49792
1.50147
1.49105
1.49458
1.48236
1.48389
1.49106
1.48752
1.48102
1.48366
1.48948
1.49488
1.48555
1.48368
1.47537
1.47896
1.48134
1.474
1.49501
1.4885
1.49661
1.50295
1.48891
1.50186
1.49933
1.49263
1.49455
1.49678
1.49679
1.49781
1.4981
1.50377
1.50813
1.49658
1.48953
1.48392
1.49269
1.49185
1.50263
1.49136
1.49518
1.49518
1.50663
1.50427
1.50425
1.49184
1.49108
1.49052
1.48624
1.48662
1.50298
1.49312
1.50252
1.50306
1.49363
1.49836
1.49843
1.49769
1.48607
1.49312
1.50249
1.49115
1.49389
1.49634
1.4886
1.49028
1.49951
1.50304
1.50187
1.49886
1.49633
1.48533
1.49052
1.49781
1.49588
1.4875
1.47517
1.47913
1.47184
1.47266
1.47205
1.47633
1.47709
1.48106
1.47366
1.47378
1.49184
1.49337
1.48382
1.48579
1.48022
1.48932
1.47847
1.48572
1.47586
1.48081
1.48714
1.48747
1.49429
1.49357
1.50024
1.50999
1.50852
1.5096
1.49904
1.4936
1.51015
1.50363
1.50597
1.49484
1.49627
1.48857
1.49144
1.49538
1.49008
1.48544
1.48502
1.47981
1.48722
1.48876
1.49115
1.49769
1.48652
1.49262
1.48493
1.47351
1.48159
1.48695
1.48387
1.4801
1.48117
1.46774
1.48258
1.47883
1.488
1.47554
1.48383
1.48041
1.48583
1.47545
1.48045
1.4832
1.48836
1.48532
1.4893
1.49481
1.48992
1.49277
1.48616
1.4831
1.47963
1.48273
1.49076
1.47387
1.48165
1.47242
1.4788
1.48022
1.47466
1.47206
1.47022
1.46087
1.47823
1.47404
1.47912
1.48774
1.47474
1.47692
1.48214
1.49563
1.49934
1.50982
1.50644
1.49325
1.49015
1.497
1.50412
1.5018
1.49642
1.50036
1.48946
1.49018
1.48488
1.47481
1.49513
1.48748
1.48678
1.48351
1.48079
1.49129
1.49056
1.48523
1.49628
1.50264
1.50239
1.50276
1.49489
1.5022
1.50025
1.50465
1.49124
1.49089
1.4773
1.49819
1.4931
1.49218
1.50134
1.49924
1.50122
1.50146
1.50623
1.50419
1.49659
1.51153
1.50684
1.50816
1.49671
1.5097
1.49767
1.49316
1.50268
1.50448
1.50518
1.50916
1.50054
1.50264
1.49795
1.50186
1.50699
1.50792
1.51442
1.51544
1.51701
1.52856
1.52479
1.52284
1.53338
1.52236
1.52539
1.52425
1.53266
1.52991
1.52903
1.51631
1.51384
1.5171
1.5191
1.51549
1.51978
1.51744
1.52069
1.53075
1.52744
1.52052
1.53096
1.517
1.5193
1.52048
1.51866
1.51698
1.51044
1.51783
1.51993
1.51903
1.5105
1.52584
1.51348
1.52234
1.5169
1.51197
1.50105
1.50189
1.50057
1.51035
1.50831
1.49931
1.49913
1.50733
1.49738
1.49967
1.51321
1.49169
1.51379
1.51377
1.51023
1.52434
1.52757
1.51894
1.52265
1.5169
1.51565
1.52944
1.51518
1.53352
1.5343
1.53256
1.53197
1.5246
1.52726
1.51414
1.52111
1.52384
1.51939
1.51407
1.51411
1.5195
1.50008
1.51012
1.50329
1.51097
1.50281
1.51596
1.51222
1.50092
1.51529
1.51171
1.49846
1.49743
1.50499
1.5096
1.51788
1.51962
1.52608
1.51808
1.51707
1.5161
1.52022
1.51336
1.51542
1.5249
1.52219
1.52352
1.51568
1.51177
1.51722
1.51506
1.50796
1.50576
1.51078
1.50734
1.51212
1.4985
1.51518
1.5059
1.5042
1.5049
1.51056
1.5174
1.51028
1.50675
1.52071
1.51746
1.50316
1.50644
1.5037
1.50053
1.48627
1.49517
1.49474
1.48993
1.49538
1.49656
1.50705
1.51283
1.5166
1.51335
1.50369
1.5015
1.49877
1.49863
1.49811
1.50215
1.50724
1.5046
1.51062
1.5108
1.51199
1.49942
1.49523
1.50119
1.50433
1.49727
1.50404
1.5062
1.51098
1.5026
1.49581
1.49971
1.50245
1.50148
1.50038
1.50589
1.50033
1.50104
1.50735
1.50571
1.51279
1.52086
1.50501
1.51071
1.50826
1.50667
1.52078
1.52162
1.51712
1.51999
1.51589
1.51585
1.51889
1.52222
1.51762
1.51712
1.5158
1.52247
1.5237
1.517
1.52831
1.52859
1.52064
1.52037
1.51396
1.51475
1.51638
1.52273
1.52423
1.52778
1.5222
1.53494
1.53619
1.53475
1.53034
1.5126
1.51612
1.51575
1.49597
1.49783
1.49734
1.5012
1.4897
1.4973
1.50434
1.50059
1.5017
1.48781
1.48215
1.49136
1.4889
1.48703
1.48206
1.48899
1.49447
1.49486
1.49394
1.48582
1.49127
1.50096
1.50288
1.49851
1.50733
1.50966
1.51705
1.5041
1.51598
1.51439
1.52029
1.52351
1.53529
1.52535
1.5285
1.53023
1.52205
1.52165
1.51018
1.52564
1.54037
1.53347
1.53628
1.53745
1.53848
1.53518
1.54365
1.54291
1.54235
1.53978
1.53877
1.5487
1.53827
1.54514
1.52848
1.52218
1.5371
1.53277
1.52819
1.53694
1.53503
1.53714
1.53768
1.5284
1.52362
1.5358
1.52265
1.53675
1.53749
1.51761
1.51103
1.53644
1.5301
1.52452
1.51954
1.52083
1.50823
1.52463
1.52151
1.51341
1.51884
1.51433
1.51286
1.51277
1.51593
1.52155
1.51219
1.51804
1.52075
1.51119
1.50386
1.5022
1.51664
1.50288
1.51205
1.51102
1.51226
1.51339
1.52146
1.52494
1.52155
1.52477
1.51725
1.5311
1.51775
1.52664
1.52249
1.52196
1.51802
1.52136
1.52362
1.52527
1.5233
1.53177
1.52635
1.53304
1.52524
1.52804
1.53351
1.52828
1.53017
1.5356
1.52338
1.52579
1.52465
1.5181
1.52352
1.52586
1.5139
1.52473
1.50811
1.49616
1.50401
1.5013
1.50572
1.5032
1.5019
1.50563
1.50734
1.52263
1.52057
1.50968
1.5301
1.52277
1.51472
1.51597
1.522
1.53223
1.51302
1.51854
1.51353
1.52224
1.5149
1.50608
1.52122
1.51546
1.51101
1.52793
1.52627
1.52201
1.52572
1.5223
1.52177
1.51977
1.52173
1.52038
1.52169
1.53317
1.53247
1.52757
1.5308
1.53513
1.51753
1.52123
1.52582
1.52852
1.51645
1.51212
1.5225
1.52569
1.51424
1.50753
1.511
1.51826
1.50853
1.50583
1.51252
1.51128
1.50236
1.50956
1.51167
1.52
1.51395
1.50729
1.5089
1.50114
1.50708
1.52145
1.52321
1.51577
1.50586
1.50174
1.48991
1.49755
1.49412
1.50608
1.50715
1.51989
1.51894
1.51248
1.52154
1.52367
1.51616
1.51969
1.51175
1.50976
1.51557
1.51572
1.51797
1.51622
1.51403
1.50828
1.50696
1.51396
1.51256
1.51727
1.51682
1.52129
1.515
1.51348
1.5012
1.51067
1.51362
1.50965
1.52003
1.51685
1.52411
1.52114
1.50775
1.51646
1.52159
1.5294
1.53333
1.51288
1.51758
1.50626
1.5105
1.50655
1.51472
1.51309
1.51035
1.51178
1.51463
1.5084
1.49446
1.5055
1.50492
1.51355
1.50922
1.50825
1.5098
1.51096
1.50339
1.50483
1.51641
1.51481
1.51432
1.51401
1.51586
1.50216
1.50272
1.49969
1.50394
1.50508
1.50395
1.50648
1.50654
1.50818
1.50923
1.51392
1.50983
1.50969
1.52314
1.5155
1.50264
1.50591
1.51607
1.52476
1.51348
1.50895
1.51421
1.50123
1.50266
1.516
1.50495
1.50263
1.51165
1.50811
1.50689
1.50909
1.51073
1.51022
1.51558
1.50931
1.51103
1.50537
1.50297
1.50702
1.50877
1.51251
1.51657
1.51563
1.51544
1.51283
1.51972
1.52409
1.52111
1.51731
1.51869
1.51585
1.52798
1.53029
1.522
1.51558
1.52056
1.51094
1.51623
1.51367
1.5188
1.51361
1.52125
1.52147
1.52226
1.52654
1.5267
1.5257
1.52809
1.52184
1.51037
1.51578
1.51589
1.5187
1.51912
1.52508
1.512
1.51358
1.52855
1.52344
1.51794
1.51892
1.51316
1.51308
1.51233
1.51396
1.51085
1.51574
1.52547
1.52419
1.51865
1.5226
1.51467
1.51232
1.51218
1.51776
1.51708
1.52529
1.52021
1.51047
1.51986
1.50693
1.52096
1.51977
1.52612
1.51333
1.52558
1.53241
1.53118
1.52832
1.53204
1.51394
1.51381
1.50134
1.51625
1.51537
1.52335
1.51419
1.51245
1.51612
1.51705
1.51257
1.51094
1.51639
1.51642
1.51251
1.52254
1.52641
1.52627
1.51721
1.51577
1.51447
1.51709
1.51037
1.52718
1.51609
1.5168
1.51224
1.51927
1.49703
1.50862
1.51149
1.49608
1.50535
1.5028
1.50777
1.50332
1.49882
1.49631
1.50457
1.50771
1.50835
1.50484
1.50144
1.50141
1.50127
1.50158
1.49237
1.49873
1.50932
1.51417
1.51404
1.5169
1.5089
1.50807
1.51751
1.50907
1.51755
1.51725
1.51485
1.52
1.52015
1.51332
1.50696
1.5097
1.51887
1.5162
1.51956
1.52162
1.51274
1.51848
1.50836
1.51694
1.52764
1.5151
1.51397
1.51562
1.52105
1.51261
1.49941
1.50086
1.50811
1.50956
1.50562
1.50775
1.50495
1.50955
1.50324
1.51168
1.50298
1.50276
1.49062
1.50591
1.49167
1.49123
1.49753
1.49341
1.49879
1.49542
1.50932
1.50745
1.51138
1.50896
1.51446
1.50425
1.50624
1.50239
1.49575
1.50128
1.50922
1.50126
1.49355
1.49364
1.49907
1.50829
1.50506
1.5022
1.50052
1.49975
1.51957
1.51464
1.51545
1.52092
1.5209
1.50962
1.49697
1.50992
1.50835
1.493
1.5041
1.50322
1.50378
1.50122
1.50375
1.50783
1.49632
1.491
1.4955
1.49396
1.49485
1.47859
1.48942
1.49401
1.49784
1.50263
1.507
1.5005
1.48993
1.49274
1.48928
1.50403
1.51399
1.50295
1.50648
1.49551
1.48876
1.48602
1.49956
1.48884
1.48493
1.48382
1.49558
1.49277
1.49948
1.4842
1.49241
1.49347
1.49207
1.50525
1.50758
1.5012
1.50648
1.51027
1.51084
1.5096
1.51381
1.51917
1.52039
1.51549
1.51941
1.52263
1.51548
1.51812
1.51638
1.51951
1.51396
1.51948
1.5228
1.51099
1.51289
1.51441
1.51462
1.51947
1.5132
1.50829
1.50122
1.51191
1.50294
1.51005
1.50396
1.49822
1.50853
1.51
1.50442
1.5065
1.5065
1.50187
1.50095
1.50759
1.50525
1.50465
1.49721
1.49248
1.49369
1.49765
1.48689
1.48931
1.4964
1.4965
1.48706
1.48721
1.48396
1.4918
1.49358
1.49945
1.5047
1.49397
1.49648
1.49226
1.50591
1.5013
1.49012
1.50516
1.50349
1.49603
1.49642
1.50362
1.49869
1.50356
1.5097
1.50898
1.50611
1.49849
1.50668
1.52005
1.51089
1.51554
1.5185
1.51552
1.51953
1.51869
1.52178
1.52275
1.51278
1.51516
1.52505
1.51398
1.52132
1.51683
1.52417
1.51888
1.52027
1.52745
1.52109
1.51897
1.5228
1.5219
1.52679
1.52349
1.52539
1.51576
1.52274
1.51689
1.51083
1.5162
1.51162
1.52514
1.50925
1.4999
1.50189
1.49908
1.5149
1.50449
1.51086
1.51064
1.51061
1.5254
1.51397
1.51039
1.50655
1.50668
1.50348
1.50145
1.49023
1.49438
1.49805
1.49377
1.49332
1.49065
1.48539
1.48792
1.48378
1.48157
1.4802
1.49547
1.48472
1.49969
1.49768
1.49402
1.4929
1.49898
1.5019
1.49545
1.4978
1.48981
1.49411
1.49123
1.477
1.49265
1.49195
1.4985
1.50127
1.50642
1.50438
1.50575
1.48446
1.49446
1.49986
1.50205
1.50174
1.49153
1.48954
1.49973
1.50947
1.50309
1.50529
1.49944
1.49802
1.49016
1.48354
1.49303
1.48509
1.48788
1.49138
1.49532
1.4929
1.49737
1.50302
1.50342
1.50542
1.50168
1.49928
1.50326
1.5019
1.49957
1.51391
1.51694
1.51035
1.5014
1.50165
1.50897
1.50536
1.50015
1.50187
1.50274
1.50565
1.50802
1.50535
1.51086
1.50659
1.49747
1.51153
1.50887
1.51453
1.51433
1.51394
1.51592
1.52002
1.5175
1.51468
1.51365
1.51343
1.51823
1.51528
1.50418
1.50314
1.49425
1.4957
1.49966
1.49266
1.49382
1.47841
1.49923
1.49381
1.48903
1.49726
1.4902
1.49651
1.49391
1.49076
1.48335
1.48318
1.47491
1.48075
1.46986
1.48337
1.49174
1.47335
1.47627
1.4703
1.47369
1.47337
1.4766
1.46693
1.47497
1.47104
1.48119
1.48437
1.47536
1.47401
1.4788
1.48183
1.47525
1.48988
1.47987
1.4812
1.48099
1.48239
1.49086
1.48564
1.49528
1.494
1.49468
1.49613
1.49158
1.49357
1.49885
1.49168
1.49884
1.4903
1.49385
1.49049
1.48788
1.49221
1.49105
1.48006
1.47386
1.48515
1.48033
1.49402
1.49062
1.48922
1.48757
1.48723
1.48304
1.47803
1.47597
1.47919
1.47261
1.4829
1.48629
1.48385
1.47717
1.4728
1.47363
1.48379
1.48709
1.48565
1.48258
1.48542
1.48941
1.48981
1.48908
1.48377
1.46965
1.4757
1.47276
1.46792
1.48167
1.48916
1.48281
1.48216
1.47739
1.48056
1.47519
1.47635
1.4697
1.47106
1.46453
1.47269
1.46032
1.45441
1.4673
1.46742
1.46667
1.47384
1.47639
1.47992
1.47964
1.47299
1.48388
1.4829
1.49894
1.50113
1.48869
1.48538
1.49537
1.48563
1.48963
1.49461
1.4952
1.49987
1.49246
1.49673
1.49092
1.49346
1.49778
1.49095
1.49691
1.50662
1.48943
1.49162
1.47945
1.48937
1.47864
1.49199
1.49434
1.4964
1.49785
1.48726
1.49556
1.48326
1.49387
1.49409
1.49719
1.49103
1.48854
1.48366
1.48442
1.48753
1.48111
1.49035
1.4878
1.47813
1.47829
1.47352
1.47993
1.49309
1.48268
1.48325
1.48171
1.48118
1.48835
1.48917
1.48214
1.48859
1.48298
1.478
1.47994
1.48871
1.48246
1.48096
1.48444
1.49213
1.49056
1.49113
1.49067
1.48561
1.48988
1.49333
1.50188
1.50662
1.50492
1.50301
1.49817
1.49473
1.49545
1.49955
1.50327
1.49447
1.49673
1.51043
1.4944
1.5042
1.50453
1.50089
1.49981
1.49515
1.50628
1.50163
1.49969
1.5027
1.49103
1.50099
1.49165
1.50474
1.4994
1.5007
1.5116
1.50807
1.50836
1.49022
1.49434
1.49642
1.48707
1.5018
1.50085
1.51014
1.50397
1.51159
1.4994
1.50317
1.49322
1.4964
1.5004
1.49261
1.48856
1.50207
1.50026
1.50433
1.50392
1.50367
1.50412
1.51062
1.50227
1.50921
1.50046
1.50629
1.50457
1.50777
1.50151
1.50005
1.50794
1.50586
1.5002
1.49957
1.48858
1.49918
1.49606
1.50225
1.49615
1.49513
1.48858
1.49
1.49192
1.48435
1.49231
1.50915
1.49221
1.49271
1.48845
1.48136
1.48469
1.47983
1.47502
1.48184
1.48994
1.48447
1.49013
1.50054
1.49287
1.48912
1.49705
1.49352
1.50665
1.4909
1.49768
1.50866
1.49953
1.51
1.5141
1.50509
1.51232
1.51677
1.52296
1.51874
1.5126
1.50774
1.50593
1.49787
1.50154
1.49967
1.49409
1.50324
1.49896
1.49546
1.4888
1.48603
1.47649
1.48005
1.47679
1.48117
1.49295
1.49952
1.48936
1.49488
1.49662
1.49227
1.48365
1.49308
1.49987
1.48692
1.48375
1.48659
1.49237
1.4924
1.4966
1.49015
1.47897
1.49
1.49505
1.49091
1.48583
1.47896
1.48308
1.4802
1.48951
1.48882
1.4892
1.49139
1.48053
1.49958
1.49073
1.49143
1.48678
1.4915
1.49253
1.48513
1.47721
1.47714
1.47761
1.48145
1.48671
1.48101
1.48926
1.49454
1.49481
1.49404
1.488
1.48523
1.48172
1.48325
1.48555
1.47834
1.48084
1.48281
1.47783
1.48031
1.48312
1.47446
1.48541
1.48781
1.49413
1.50208
1.50957
1.50545
1.51278
1.50094
1.48599
1.49782
1.50251
1.48854
1.48524
1.47788
1.47306
1.4801
1.48339
1.47743
1.47512
1.47687
1.48273
1.48383
1.48871
1.489
1.4774
1.47546
1.47737
1.48501
1.48887
1.47714
1.47135
1.47149
1.46141
1.4677
1.47122
1.461
1.46691
1.4722
1.47706
1.47688
1.4801
1.48005
1.47995
1.47975
1.48317
1.47746
1.48133
1.48906
1.48125
1.46769
1.46515
1.46984
1.46685
1.47386
1.46932
1.47224
1.46884
1.45235
1.44775
1.44959
1.44602
1.44937
1.45109
1.44622
1.45428
1.45657
1.46568
1.45598
1.44903
1.45591
1.45643
1.45508
1.45695
1.45346
1.453
1.44777
1.45733
1.44906
1.45051
1.44682
1.45326
1.44484
1.44519
1.45948
1.45723
1.45383
1.45923
1.45404
1.44816
1.45166
1.44656
1.45125
1.45075
1.44169
1.45201
1.44975
1.4488
1.45581
1.4502
1.44379
1.43956
1.43829
1.44354
1.44137
1.43419
1.43348
1.43042
1.44197
1.43864
1.44192
1.44476
1.43947
1.43555
1.43906
1.43626
1.44531
1.4373
1.43681
1.43682
1.4394
1.4298
1.43731
1.44136
1.43463
1.43751
1.43589
1.44066
1.4375
1.43062
1.42836
1.44016
1.44534
1.44446
1.45081
1.45777
1.45841
1.46342
1.46422
1.46021
1.46139
1.46565
1.46265
1.46582
1.47298
1.47982
1.47214
1.47414
1.48522
1.48319
1.47734
1.47319
1.48233
1.48314
1.48242
1.49294
1.49013
1.49534
1.48596
1.48876
1.48784
1.48696
1.47965
1.4753
1.48037
1.48083
1.47472
1.47302
1.481
1.47736
1.48489
1.47367
1.47286
1.47337
1.47172
1.47487
1.47842
1.47828
1.47596
1.48085
1.47515
1.47553
1.47704
1.47975
1.46434
1.47886
1.47422
1.47176
1.47005
1.47537
1.48289
1.48192
1.48708
1.48572
1.47955
1.46557
1.46858
1.4704
1.46377
1.48211
1.47493
1.4806
1.47348
1.47301
1.46329
1.47206
1.47698
1.46782
1.46935
1.48381
1.4792
1.48259
1.48753
1.47719
1.48791
1.48479
1.48023
1.48433
1.48099
1.48026
1.48818
1.49052
1.48099
1.48387
1.48806
1.48792
1.49274
1.49488
1.47352
1.48482
1.48684
1.49138
1.48382
1.47791
1.47954
1.48023
1.46837
1.47003
1.47589
1.48243
1.47534
1.48251
1.46966
1.47754
1.47364
1.46669
1.47592
1.47652
1.47935
1.47988
1.48131
1.47886
1.48909
1.48662
1.49647
1.49855
1.49965
1.49568
1.50512
1.49495
1.49534
1.49887
1.48931
1.48622
1.48709
1.48632
1.49129
1.48012
1.47787
1.48162
1.47829
1.48472
1.49045
1.47049
1.48656
1.48068
1.48116
1.48173
1.47654
1.48641
1.49005
1.48157
1.48233
1.48525
1.49162
1.48472
1.49024
1.47816
1.47989
1.47708
1.48403
1.4899
1.48768
1.47703
1.47836
1.48084
1.48737
1.49041
1.49571
1.50244
1.50463
1.50363
1.50633
1.49918
1.50463
1.51276
1.50527
1.51515
1.50397
1.52182
1.52107
1.5199
1.51457
1.51515
1.5065
1.50774
1.50486
1.5061
1.51053
1.50537
1.51515
1.51676
1.51947
1.52045
1.51889
1.5188
1.52183
1.51483
1.52557
1.52123
1.52006
1.51856
1.50507
1.51559
1.51307
1.51312
1.51781
1.5189
1.50704
1.51428
1.50938
1.51379
1.5114
1.50804
1.50502
1.5036
1.50857
1.52027
1.52014
1.50584
1.5
1.51719
1.51519
1.51242
1.50196
1.49966
1.49157
1.49778
1.50258
1.50725
1.50328
1.50012
1.50866
1.51151
1.51402
1.51643
1.50859
1.50394
1.50738
1.4938
1.49924
1.48746
1.49597
1.48577
1.48695
1.50383
1.51024
1.50732
1.49603
1.50679
1.48859
1.50093
1.48061
1.49498
1.50645
1.5021
1.51359
1.51115
1.52242
1.52401
1.53406
1.52555
1.51644
1.50565
1.51728
1.51091
1.52046
1.53129
1.53345
1.52855
1.5335
1.53597
1.53099
1.52123
1.52078
1.51134
1.53803
1.5244
1.52251
1.52194
1.51317
1.52156
1.51154
1.51536
1.50534
1.50826
1.50848
1.51414
1.51903
1.50884
1.50992
1.5235
1.52063
1.53488
1.52025
1.50883
1.51466
1.51712
1.50805
1.51035
1.51106
1.51521
1.52644
1.53445
1.51896
1.526
1.5204
1.5255
1.52713
1.52162
1.5278
1.53547
1.52478
1.52689
1.53629
1.52336
1.5207
1.51528
1.51152
1.51686
1.52147
1.51982
1.52978
1.52166
1.51242
1.51116
1.50971
1.50336
1.50481
1.51342
1.50315
1.51764
1.51561
1.509
1.5068
1.49423
1.50098
1.50389
1.50272
1.49835
1.50152
1.50315
1.50602
1.50912
1.50966
1.50345
1.50438
1.50107
1.50372
1.50887
1.50651
1.50747
1.50909
1.4925
1.48449
1.48772
1.4907
1.48578
1.49194
1.49325
1.48998
1.4845
1.49379
1.47805
1.47801
1.4665
1.4751
1.47575
1.47334
1.47008
1.47323
1.47735
1.47421
1.4674
1.47605
1.47944
1.47675
1.47526
1.47824
1.48059
1.48786
1.48554
1.48085
1.48212
1.47603
1.4773
1.48218
1.48902
1.48962
1.49025
1.4878
1.47812
1.48926
1.482
1.48994
1.49896
1.49095
1.49163
1.50443
1.49382
1.4953
1.49975
1.50246
1.49512
1.50289
1.49187
1.50013
1.50617
1.50578
1.49256
1.5149
1.50361
1.50277
1.49435
1.49373
1.49781
1.49638
1.50292
1.5068
1.5053
1.50792
1.50511
1.50158
1.50335
1.50213
1.49557
1.50608
1.51037
1.50858
1.49977
1.5085
1.50586
1.49881
1.50146
1.49432
1.50514
1.49468
1.50038
1.48473
1.48993
1.48425
1.4781
1.49671
1.49457
1.49177
1.48877
1.49021
1.48847
1.48966
1.48613
1.4848
1.48828
1.49675
1.49697
1.49866
1.49469
1.49138
1.48874
1.48149
1.49397
1.48309
1.49332
1.49743
1.48262
1.48204
1.47138
1.4737
1.47874
1.48432
1.48711
1.49157
1.48011
1.48554
1.48943
1.49421
1.49194
1.48936
1.49862
1.48058
1.48802
1.48466
1.49644
1.49189
1.47909
1.4809
1.48782
1.4917
1.49478
1.48789
1.49205
1.48204
1.49213
1.49828
1.50231
1.48306
1.48531
1.48402
1.48462
1.48718
1.49023
1.4968
1.50144
1.51025
1.51058
1.52319
1.51632
1.52356
1.52547
1.51403
1.50901
1.50956
1.51002
1.50643
1.50895
1.51079
1.51709
1.51736
1.51995
1.51387
1.52002
1.51117
1.50847
1.51895
1.51812
1.51435
1.52012
1.52273
1.52178
1.51144
1.53268
1.52227
1.53028
1.51873
1.51671
1.51416
1.5122
1.53007
1.5259
1.52094
1.51726
1.52343
1.52879
1.5305
1.52628
1.52373
1.52856
1.52346
1.5261
1.52557
1.53343
1.52674
1.52278
1.51
1.51587
1.5233
1.53158
1.5333
1.52719
1.54917
1.53417
1.53369
1.5282
1.53577
1.52289
1.52133
1.53437
1.52821
1.53786
1.52546
1.52389
1.52429
1.51964
1.527
1.52221
1.52979
1.52505
1.53975
1.53067
1.53223
1.52674
1.51586
1.5154
1.52548
1.51256
1.51609
1.51155
1.51946
1.51523
1.51555
1.51898
1.51843
1.51756
1.51338
1.51464
1.51194
1.5105
1.51618
1.51925
1.51881
1.51719
1.51196
1.51731
1.51827
1.51422
1.5138
1.51711
1.51204
1.52481
1.52038
1.52165
1.52998
1.52551
1.5352
1.54895
1.54374
1.52909
1.52733
1.52484
1.52153
1.52997
1.52325
1.52663
1.52594
1.52995
1.52314
1.52696
1.53087
1.53242
1.53272
1.52381
1.52638
1.53475
1.52823
1.52175
1.528
1.5383
1.53823
1.53509
1.52859
1.53531
1.54603
1.53787
1.53161
1.54022
1.53999
1.52662
1.53811
1.52401
1.52523
1.52908
1.53204
1.53614
1.52775
1.53757
1.5246
1.53823
1.54203
1.53366
1.53418
1.53244
1.52783
1.53388
1.52415
1.51986
1.53796
1.53837
1.53895
1.52003
1.53179
1.52636
1.52235
1.53086
1.527
1.5317
1.52862
1.51055
1.51904
1.53607
1.53238
1.52686
1.51974
1.52986
1.52386
1.5114
1.53828
1.53075
1.53554
1.53045
1.5261
1.53576
1.53179
1.5323
1.525
1.52906
1.53585
1.53124
1.52321
1.53132
1.52745
1.53614
1.52371
1.53049
1.52275
1.52354
1.52871
1.52022
1.51705
1.53328
1.5327
1.52852
1.53856
1.52553
1.53549
1.5461
1.54435
1.52858
1.53557
1.52473
1.52828
1.53238
1.52499
1.53198
1.51485
1.5262
1.51363
1.51458
1.52066
1.5151
1.51601
1.51617
1.52452
1.5173
1.52169
1.52558
1.52127
1.52932
1.52147
1.51477
1.51646
1.51875
1.5229
1.51555
1.51123
1.50804
1.50561
1.51433
1.51524
1.52012
1.51701
1.51476
1.51372
1.51915
1.52393
1.51737
1.51529
1.52088
1.50761
1.49889
1.50831
1.50964
1.5125
1.51995
1.5075
1.50794
1.5067
1.50306
1.5161
1.52749
1.51686
1.51617
1.51973
1.50937
1.50783
1.50172
1.50932
1.50159
1.50798
1.50419
1.49522
1.4941
1.51176
1.5189
1.51956
1.50628
1.50009
1.50684
1.50773
1.51181
1.51453
1.51182
1.50888
1.51033
1.5171
1.49926
1.49967
1.50375
1.50687
1.50886
1.50505
1.51211
1.50609
1.51221
1.50761
1.50235
1.49484
1.49623
1.50251
1.50205
1.50108
1.4979
1.49674
1.50086
1.49817
1.49595
1.50132
1.49071
1.49709
1.49371
1.48416
1.50066
1.49577
1.50181
1.49887
1.50677
1.50919
1.49687
1.51294
1.49996
1.49055
1.49424
1.49059
1.47832
1.47699
1.49127
1.48486
1.48709
1.48616
1.48743
1.49789
1.49956
1.50647
1.50946
1.51689
1.50774
1.52278
1.52289
1.5314
1.5149
1.5166
1.50668
1.5201
1.52337
1.52135
1.51731
1.5166
1.52287
1.52719
1.52517
1.53403
1.53549
1.52452
1.52058
1.52197
1.51242
1.50161
1.51004
1.50684
1.51125
1.52763
1.51858
1.51698
1.53016
1.51853
1.51356
1.52542
1.52484
1.51398
1.50832
1.51419
1.50713
1.50656
1.50719
1.51072
1.50551
1.50013
1.49637
1.49608
1.49388
1.4969
1.49444
1.49933
1.48862
1.49289
1.49679
1.49652
1.49207
1.48539
1.49525
1.49305
1.49062
1.49386
1.49193
1.49159
1.49332
1.49094
1.48312
1.49189
1.49731
1.49
1.48661
1.49348
1.49517
1.49487
1.49601
1.50038
1.50205
1.51209
1.5006
1.49954
1.50127
1.49692
1.50581
1.50221
1.49855
1.50508
1.50835
1.50294
1.49449
1.50057
1.5059
1.5003
1.50947
1.49776
1.51554
1.51289
1.52143
1.52053
1.52069
1.52536
1.52431
1.52123
1.52988
1.53509
1.52334
1.53231
1.52911
1.54315
1.54044
1.53614
1.53324
1.52649
1.52781
1.52397
1.52283
1.52496
1.53617
1.52284
1.53065
1.53464
1.53435
1.53962
1.53608
1.53502
1.52004
1.52211
1.52293
1.52461
1.52513
1.51497
1.51147
1.50818
1.49874
1.49879
1.50236
1.50643
1.49655
1.50091
1.50812
1.50482
1.50717
1.5187
1.52445
1.52601
1.5275
1.52973
1.5395
1.52886
1.53377
1.52077
1.53035
1.51052
1.51594
1.51614
1.52254
1.51857
1.52646
1.5185
1.52035
1.51059
1.51053
1.51748
1.51171
1.51094
1.50218
1.51069
1.50568
1.50496
1.50055
1.50744
1.50022
1.49772
1.50757
1.51476
1.51959
1.5102
1.50936
1.51973
1.50722
1.51162
1.51465
1.51602
1.5209
1.51016
1.51483
1.4992
1.49593
1.49589
1.5002
1.49169
1.49354
1.50361
1.51172
1.51096
1.51133
1.5095
1.50807
1.51548
1.53052
1.51757
1.51741
1.51282
1.51382
1.52499
1.52245
1.52602
1.53122
1.52749
1.53448
1.52696
1.53007
1.5189
1.52215
1.52779
1.5307
1.52584
1.51429
1.52659
1.52275
1.52822
1.51602
1.51969
1.50663
1.52271
1.51176
1.51137
1.5063
1.50617
1.51214
1.50663
1.51546
1.52373
1.52206
1.51786
1.51843
1.51781
1.51077
1.51134
1.51513
1.51342
1.5076
1.51148
1.50617
1.50851
1.51257
1.50929
1.50983
1.50786
1.50247
1.51107
1.50932
1.50077
1.5001
1.50562
1.50977
1.49906
1.50963
1.50635
1.50284
1.50043
1.49543
1.49704
1.49875
1.49016
1.49823
1.49477
1.49663
1.50371
1.48578
1.4852
1.495
1.49731
1.4958
1.50944
1.49328
1.50128
1.49604
1.49744
1.4972
1.49786
1.49225
1.49759
1.49056
1.49216
1.50705
1.50364
1.51621
1.50983
1.50064
1.51227
1.51576
1.52642
1.52654
1.52299
1.53402
1.53192
1.52468
1.52931
1.51934
1.52193
1.5175
1.51904
1.52893
1.52571
1.51709
1.52134
1.52564
1.51381
1.5052
1.502
1.49601
1.49215
1.50637
1.48934
1.49701
1.49901
1.4989
1.50791
1.50908
1.50456
1.49576
1.49297
1.48269
1.48908
1.49159
1.48724
1.48143
1.48548
1.48557
1.47959
1.48907
1.49145
1.48743
1.48769
1.47528
1.48375
1.49365
1.49912
1.49107
1.48827
1.49047
1.49075
1.4834
1.49456
1.49366
1.49576
1.4931
1.50062
1.49315
1.49368
1.4943
1.49978
1.51099
1.50733
1.50809
1.50395
1.50571
1.49627
1.49976
1.50099
1.50316
1.49374
1.49331
1.49069
1.48425
1.49797
1.48911
1.487
1.4949
1.48913
1.48286
1.48628
1.49014
1.48752
1.48655
1.47247
1.4824
1.47407
1.48308
1.48188
1.49458
1.49142
1.47809
1.4834
1.4806
1.47816
1.49165
1.48548
1.49524
1.49587
1.49529
1.48877
1.50767
1.49576
1.49361
1.49473
1.48976
1.49211
1.49137
1.48738
1.49168
1.4852
1.48687
1.4835
1.48667
1.48755
1.47579
1.48055
1.47478
1.46047
1.46597
1.47284
1.47301
1.47307
1.47666
1.47244
1.47306
1.46763
1.46368
1.46134
1.46341
1.45622
1.46699
1.46871
1.46721
1.47121
1.47736
1.46439
1.47649
1.47608
1.47662
1.47974
1.46838
1.46929
1.46987
1.46958
1.4541
1.46725
1.47122
1.46695
1.46522
1.47853
1.46695
1.46903
1.47514
1.47425
1.4737
1.4725
1.47076
1.47823
1.4772
1.47514
1.47791
1.48094
1.4785
1.4799
1.49068
1.47634
1.48777
1.4863
1.47875
1.49252
1.48998
1.48665
1.48463
1.49605
1.49108
1.48913
1.49701
1.50067
1.49355
1.49387
1.48906
1.48052
1.48473
1.49213
1.48702
1.49881
1.49923
1.49907
1.49409
1.4878
1.49061
1.49119
1.49349
1.5032
1.50515
1.50555
1.50351
1.49846
1.49738
1.50223
1.50043
1.49776
1.49529
1.48421
1.48911
1.49109
1.48668
1.49323
1.48453
1.48998
1.49243
1.48142
1.48326
1.48933
1.49322
1.49146
1.4982
1.49827
1.494
1.49835
1.48986
1.49715
1.49486
1.4934
1.4953
1.50388
1.50093
1.49592
1.50785
1.49918
1.49086
1.49279
1.489
1.49321
1.48595
1.48798
1.48996
1.48778
1.48286
1.49163
1.4935
1.49267
1.48842
1.49796
1.4977
1.49833
1.49104
1.50071
1.50229
1.49623
1.49257
1.50157
1.48354
1.48616
1.48235
1.48463
1.48686
1.48906
1.49036
1.49095
1.48846
1.49257
1.49178
1.49804
1.49596
1.49598
1.50876
1.49795
1.49738
1.49507
1.50291
1.49525
1.49482
1.49287
1.50072
1.49255
1.48908
1.49916
1.48738
1.48915
1.49518
1.48824
1.48731
1.49105
1.49336
1.48632
1.49261
1.48907
1.48922
1.48109
1.48189
1.49194
1.47782
1.48186
1.48631
1.48709
1.48895
1.49004
1.47706
1.473
1.49237
1.48658
1.4958
1.48334
1.48985
1.48676
1.48154
1.48366
1.48504
1.48445
1.48939
1.48282
1.49831
1.49828
1.49343
1.48773
1.49664
1.49072
1.49605
1.50839
1.51353
1.50451
1.50056
1.5095
1.50006
1.50251
1.51087
1.50277
1.50745
1.50709
1.50683
1.50294
1.50544
1.50111
1.49051
1.49743
1.50392
1.49397
1.49012
1.49804
1.48352
1.49821
1.49765
1.49562
1.49742
1.49845
1.48891
1.48052
1.4877
1.49421
1.48281
1.48299
1.48598
1.4922
1.49481
1.49368
1.49188
1.49206
1.50425
1.492
1.512
1.51082
1.50121
1.49929
1.505
1.49566
1.50121
1.50578
1.50241
1.499
1.4993
1.50283
1.51411
1.502
1.4986
1.50177
1.50737
1.50992
1.51225
1.49916
1.50534
1.4915
1.49946
1.48557
1.49054
1.48793
1.47844
1.48588
1.48804
1.49068
1.49099
1.49225
1.48596
1.48342
1.49996
1.50191
1.50246
1.50706
1.50018
1.49317
1.49965
1.49885
1.49177
1.48949
1.48116
1.49013
1.48686
1.49871
1.49686
1.49262
1.49427
1.49419
1.50267
1.49242
1.49741
1.49228
1.50061
1.49509
1.48698
1.49272
1.48952
1.48996
1.48744
1.49034
1.49428
1.49201
1.49902
1.49939
1.50721
1.5001
1.49199
1.50259
1.50055
1.49145
1.49032
1.49085
1.49393
1.49898
1.49553
1.49904
1.49181
1.50146
1.49671
1.4942
1.484
1.48506
1.48878
1.49788
1.48963
1.47893
1.4804
1.4798
1.48621
1.48575
1.48408
1.48017
1.47234
1.47677
1.48273
1.48189
1.48398
1.48708
1.49812
1.49177
1.49753
1.49146
1.48548
1.48977
1.48694
1.48964
1.48793
1.48189
1.49205
1.49341
1.49239
1.48533
1.49527
1.48301
1.49055
1.49764
1.49166
1.48938
1.49325
1.49459
1.49431
1.4949
1.50281
1.5028
1.50849
1.50478
1.52106
1.5068
1.50052
1.51491
1.51106
1.50361
1.51206
1.5133
1.51255
1.50166
1.49811
1.49871
1.49982
1.5182
1.5053
1.50774
1.51146
1.51707
1.50907
1.49784
1.50116
1.502
1.50432
1.50114
1.50448
1.4975
1.4983
1.49479
1.48936
1.49907
1.50081
1.50187
1.5062
1.50644
1.50398
1.5129
1.5155
1.50801
1.50774
1.50511
1.50561
1.5175
1.50162
1.50926
1.51682
1.49872
1.50036
1.49969
1.49378
1.50032
1.49884
1.49529
1.49375
1.49403
1.4947
1.49575
1.50474
1.50868
1.50707
1.4919
1.49312
1.49554
1.49319
1.49604
1.49187
1.48763
1.49926
1.49632
1.49037
1.4925
1.5064
1.50633
1.50435
1.50301
1.50639
1.5097
1.48731
1.50349
1.50265
1.49995
1.49831
1.50789
1.50461
1.50168
1.5116
1.50605
1.50413
1.5055
1.50987
1.51468
1.51292
1.50623
1.50497
1.50903
1.503
1.50005
1.49127
1.49107
1.49569
1.5004
1.4992
1.50576
1.49868
1.51131
1.51189
1.51256
1.51918
1.52261
1.52404
1.51595
1.52059
1.50687
1.50639
1.50894
1.50487
1.51116
1.51201
1.51234
1.50483
1.50757
1.50246
1.49392
1.49784
1.49485
1.50029
1.50205
1.49378
1.49582
1.48714
1.49283
1.49847
1.50924
1.50872
1.51327
1.51808
1.51245
1.50538
1.50581
1.50189
1.51127
1.51094
1.50713
1.48706
1.48972
1.49396
1.49781
1.49514
1.4975
1.48955
1.48342
1.48652
1.48433
1.5003
1.48393
1.49897
1.49817
1.48194
1.4901
1.49323
1.50536
1.49396
1.49666
1.5057
1.50197
1.50686
1.48919
1.50023
1.50566
1.50516
1.49193
1.49337
1.50017
1.49177
1.49878
1.50742
1.50996
1.5086
1.51269
1.50951
1.51197
1.51531
1.51662
1.5138
1.51096
1.50295
1.4979
1.51077
1.51036
1.49595
1.51491
1.5128
1.51273
1.5159
1.51087
1.50681
1.5052
1.50459
1.49872
1.512
1.49743
1.50693
1.51029
1.49947
1.51173
1.50398
1.5033
1.51819
1.50914
1.51488
1.51097
1.51275
1.51936
1.5181
1.52335
1.51237
1.50913
1.50962
1.51576
1.50795
1.51158
1.51358
1.52255
1.5153
1.52254
1.52001
1.53261
1.5211
1.52545
1.52141
1.51945
1.51934
1.52676
1.50907
1.51774
1.51033
1.51329
1.52324
1.51643
1.52432
1.52169
1.51335
1.51295
1.51373
1.51027
1.51348
1.52089
1.52812
1.51088
1.51917
1.51369
1.51008
1.51899
1.51578
1.51644
1.51338
1.50785
1.50743
1.52799
1.51569
1.51897
1.50449
1.51759
1.51162
1.52547
1.52406
1.52348
1.51869
1.52721
1.51835
1.51729
1.52007
1.527
1.51932
1.51153
1.51547
1.51016
1.51587
1.52322
1.5127
1.51045
1.50511
1.50676
1.51244
1.50391
1.4999
1.50934
1.5071
1.50974
1.51736
1.5059
1.50533
1.50585
1.50451
1.49958
1.5149
1.50858
1.49488
1.49932
1.49221
1.49185
1.50143
1.49985
1.49157
1.48901
1.48429
1.48413
1.49632
1.50181
1.5024
1.49048
1.50419
1.50583
1.49942
1.50754
1.50195
1.49862
1.4993
1.49934
1.49079
1.48692
1.49402
1.49482
1.49838
1.49351
1.49392
1.48196
1.49767
1.50379
1.50304
1.49845
1.51679
1.50539
1.50898
1.49954
1.50695
1.50284
1.51244
1.50591
1.50363
1.49985
1.50014
1.49884
1.49769
1.49334
1.49369
1.49269
1.49457
1.49931
1.4963
1.50452
1.49308
1.50091
1.49977
1.49983
1.49623
1.50192
1.50448
1.49931
1.50238
1.49465
1.49993
1.49412
1.49712
1.50794
1.49725
1.49873
1.50557
1.50504
1.49601
1.49646
1.50581
1.49995
1.49834
1.50686
1.49941
1.50277
1.50683
1.50652
1.50255
1.50306
1.50881
1.50673
1.50681
1.51173
1.50598
1.49459
1.51169
1.51588
1.51152
1.50408
1.50423
1.50961
1.50365
1.51074
1.51372
1.51284
1.51484
1.50902
1.50958
1.50846
1.50627
1.51628
1.51567
1.50675
1.50425
1.5074
1.49644
1.50186
1.50724
1.50974
1.52118
1.51837
1.52243
1.52252
1.5223
1.52658
1.50567
1.50855
1.51896
1.5215
1.51729
1.51609
1.50858
1.51167
1.50459
1.51226
1.51217
1.51137
1.50665
1.50066
1.5158
1.51732
1.49952
1.50863
1.50688
1.50652
1.50743
1.50958
1.5107
1.51746
1.51164
1.51485
1.51945
1.50753
1.51384
1.51765
1.50677
1.51525
1.51841
1.51445
1.51182
1.50588
1.50681
1.49718
1.50473
1.49676
1.49622
1.50785
1.49378
1.50578
1.51139
1.50824
1.52202
1.52563
1.51132
1.51194
1.49764
1.50414
1.50584
1.51321
1.50273
1.50903
1.5168
1.51575
1.52247
1.52343
1.52824
1.53428
1.52039
1.52431
1.51438
1.52328
1.51663
1.51719
1.52234
1.5236
1.53596
1.52391
1.5217
1.52164
1.52158
1.52192
1.52408
1.52547
1.52044
1.50437
1.51206
1.50115
1.49835
1.48883
1.49971
1.51702
1.52628
1.51041
1.52134
1.51546
1.52546
1.52119
1.52077
1.50851
1.5148
1.52628
1.51792
1.51954
1.51431
1.524
1.51387
1.52012
1.51797
1.50519
1.51136
1.5168
1.51399
1.51631
1.51851
1.52088
1.52022
1.51102
1.51378
1.52282
1.52253
1.51765
1.51316
1.52567
1.52626
1.51006
1.49643
1.49718
1.50079
1.51363
1.50233
1.50802
1.49865
1.50882
1.50112
1.4976
1.50727
1.51555
1.51612
1.51926
1.51526
1.5114
1.51074
1.51714
1.50762
1.51042
1.51498
1.51617
1.52403
1.52438
1.53691
1.51844
1.51907
1.51216
1.50802
1.50911
1.51612
1.51219
1.50239
1.50965
1.50507
1.50122
1.50561
1.50018
1.4928
1.49017
1.49733
1.478
1.48558
1.49291
1.49179
1.50493
1.49863
1.50964
1.5144
1.52397
1.51693
1.51416
1.51399
1.52196
1.50587
1.51027
1.51495
1.51367
1.51356
1.51698
1.50286
1.50825
1.51074
1.51125
1.50003
1.50198
1.51036
1.50521
1.49721
1.50157
1.50901
1.49655
1.5016
1.51578
1.51043
1.51452
1.5145
1.52944
1.52414
1.52247
1.5166
1.51261
1.50827
1.50914
1.51805
1.51987
1.52719
1.51873
1.51185
1.51085
1.50459
1.51175
1.51919
1.51002
1.50759
1.51329
1.5145
1.51944
1.51631
1.50847
1.50403
1.50528
1.50966
1.5173
1.50323
1.496
1.50705
1.5018
1.52008
1.52002
1.51683
1.53149
1.54202
1.5358
1.53201
1.53348
1.52718
1.5293
1.52155
1.51281
1.50679
1.50229
1.51477
1.52408
1.53206
1.51549
1.51226
1.51702
1.50884
1.5102
1.51913
1.51493
1.52182
1.51102
1.52696
1.51383
1.51987
1.51584
1.51904
1.51348
1.51683
1.50719
1.50817
1.52141
1.52246
1.5242
1.52103
1.5154
1.51657
1.52055
1.52161
1.51328
1.51523
1.52873
1.53124
1.53012
1.5144
1.52102
1.5167
1.51549
1.51651
1.51922
1.52178
1.51528
1.51459
1.53405
1.53354
1.5265
1.53145
1.52298
1.52949
1.51725
1.52117
1.51652
1.5098
1.5225
1.52959
1.52383
1.527
1.52989
1.53303
1.52467
1.53463
1.53155
1.53935
1.52828
1.52945
1.52352
1.52056
1.51333
1.5159
1.5169
1.51953
1.51336
1.51803
1.5138
1.50713
1.53212
1.52329
1.53117
1.52554
1.52811
1.53293
1.5148
1.52129
1.5276
1.53603
1.52571
1.53202
1.52837
1.53361
1.53432
1.53215
1.52672
1.52706
1.53177
1.51482
1.52761
1.50851
1.5229
1.51155
1.51429
1.50652
1.51408
1.51452
1.52468
1.52175
1.53498
1.52289
1.52435
1.51876
1.52801
1.53533
1.53674
1.52957
1.52822
1.53812
1.53018
1.52217
1.53713
1.53687
1.52767
1.52953
1.53267
1.5377
1.53741
1.53761
1.5252
1.51736
1.51638
1.51457
1.51942
1.51944
1.51938
1.51917
1.52458
1.51614
1.51724
1.52138
1.5111
1.51378
1.51201
1.51917
1.51628
1.53642
1.53135
1.53332
1.53232
1.53686
1.53445
1.52296
1.52279
1.51583
1.53575
1.52202
1.52991
1.5243
1.52786
1.52587
1.53619
1.54175
1.55146
1.54165
1.53769
1.53262
1.54036
1.55009
1.53678
1.53375
1.53438
1.52715
1.53289
1.53633
1.54403
1.54699
1.54572
1.55245
1.54918
1.53555
1.54902
1.55509
1.53048
1.54337
1.54277
1.54568
1.54312
1.5419
1.54307
1.5365
1.55211
1.55787
1.55048
1.5577
1.54483
1.55996
1.55779
1.55574
1.54999
1.55586
1.55764
1.54762
1.54421
1.54609
1.54492
1.54674
1.55126
1.54141
1.54404
1.54423
1.5405
1.53755
1.54684
1.54036
1.5342
1.53071
1.53557
1.5308
1.5421
1.52914
1.53396
1.54037
1.54634
1.52446
1.53203
1.53078
1.52125
1.52093
1.5237
1.5171
1.53052
1.53129
1.5366
1.54755
1.5404
1.53424
1.53681
1.52939
1.52424
1.53234
1.52964
1.52988
1.53304
1.53655
1.5389
1.53237
1.54509
1.53516
1.5384
1.55173
1.54104
1.54481
1.53649
1.54722
1.54315
1.55102
1.55471
1.54878
1.5376
1.54411
1.53097
1.53678
1.53664
1.5283
1.52084
1.52599
1.51814
1.52389
1.52512
1.5261
1.51716
1.52237
1.5137
1.51783
1.51392
1.51295
1.52318
1.5299
1.53111
1.52858
1.54513
1.53218
1.54159
1.54651
1.53542
1.52117
1.53368
1.53582
1.53512
1.54027
1.54333
1.54041
1.53564
1.53968
1.53519
1.54514
1.55263
1.53597
1.53385
1.53367
1.53871
1.54237
1.54642
1.5398
1.53695
1.54967
1.54318
1.5331
1.52889
1.52989
1.52873
1.52706
1.52139
1.5257
1.51904
1.52303
1.53738
1.53535
1.5231
1.5313
1.51448
1.51663
1.52542
1.51677
1.52607
1.52335
1.52075
1.5174
1.51971
1.52943
1.52341
1.52405
1.53097
1.52502
1.53463
1.52938
1.52055
1.53678
1.52453
1.52859
1.53319
1.53106
1.52553
1.53197
1.539
1.52772
1.53483
1.53358
1.53482
1.5313
1.53868
1.53137
1.54233
1.5462
1.54804
1.55033
1.54853
1.54254
1.55527
1.55841
1.54964
1.54953
1.5516
1.55285
1.54126
1.52697
1.54442
1.54032
1.54469
1.54235
1.54449
1.54383
1.54129
1.52671
1.52689
1.51987
1.52614
1.53246
1.54218
1.52419
1.52974
1.52707
1.53237
1.52189
1.51925
1.53039
1.53475
1.52958
1.52895
1.52143
1.52346
1.51971
1.52533
1.53218
1.53219
1.53478
1.53462
1.51962
1.53309
1.52218
1.52889
1.52938
1.51773
1.51878
1.50402
1.51513
1.52128
1.52287
1.51961
1.52513
1.52993
1.51945
1.52667
1.51821
1.51879
1.51076
1.52278
1.5188
1.53308
1.52712
1.53415
1.52289
1.5136
1.52424
1.52326
1.5328
1.53583
1.53665
1.53711
1.53519
1.5274
1.53371
1.53739
1.52996
1.53897
1.53156
1.5264
1.52818
1.52106
1.53113
1.53972
1.5436
1.54097
1.53554
1.53867
1.52523
1.53682
1.52819
1.52347
1.5241
1.54374
1.54617
1.53561
1.53313
1.52426
1.52992
1.53175
1.52788
1.52901
1.52375
1.52589
1.51
1.52242
1.52297
1.51757
1.51987
1.5234
1.51817
1.5299
1.51982
1.5211
1.51922
1.52272
1.53081
1.519
1.53358
1.53436
1.54339
1.54738
1.53123
1.53183
1.52014
1.51871
1.52093
1.52509
1.53116
1.5263
1.5298
1.52342
1.52102
1.51282
1.52242
1.51828
1.53041
1.5258
1.52283
1.52115
1.52354
1.53222
1.52202
1.51959
1.52099
1.52443
1.52058
1.51449
1.51714
1.52149
1.51941
1.51402
1.52876
1.53325
1.52867
1.51687
1.51898
1.52097
1.52114
1.53309
1.51208
1.52814
1.51628
1.5193
1.51438
1.51763
1.52493
1.50779
1.51302
1.51963
1.52112
1.51631
1.52103
1.52106
1.52445
1.5231
1.52758
1.5266
1.5323
1.52686
1.5256
1.52031
1.53175
1.54255
1.53905
1.53849
1.53698
1.54282
1.53887
1.53869
1.53132
1.53317
1.52718
1.53177
1.52942
1.53397
1.54505
1.5459
1.55415
1.54227
1.54269
1.53874
1.54628
1.55673
1.54088
1.53799
1.53849
1.52825
1.53979
1.54566
1.53854
1.53631
1.54199
1.5441
1.55
1.53948
1.54037
1.55759
1.55535
1.56082
1.55275
1.54816
1.54631
1.54419
1.53953
1.54197
1.54204
1.53012
1.54448
1.54498
1.54086
1.54422
1.53958
1.55497
1.55456
1.54137
1.54505
1.5471
1.55177
1.55863
1.54512
1.54452
1.54064
1.54668
1.5473
1.56084
1.56045
1.56324
1.56175
1.55928
1.56353
1.56269
1.57508
1.56921
1.57034
1.5669
1.56089
1.55528
1.56532
1.56357
1.54982
1.5454
1.54649
1.55266
1.54986
1.53599
1.52876
1.53728
1.54384
1.54611
1.54853
1.54118
1.52949
1.54329
1.55242
1.55208
1.55245
1.5502
1.54236
1.54783
1.5532
1.56197
1.54947
1.56076
1.55354
1.54925
1.54669
1.54484
1.54901
1.54972
1.55183
1.53475
1.53606
1.54098
1.5353
1.53021
1.54293
1.54174
1.54774
1.53837
1.5473
1.54062
1.55193
1.55124
1.5467
1.55263
1.55868
1.55003
1.55029
1.54965
1.54421
1.55032
1.55438
1.54871
1.54752
1.5594
1.5586
1.55257
1.55509
1.55044
1.55957
1.55296
1.55645
1.5491
1.55021
1.55259
1.55913
1.55693
1.55001
1.54607
1.54904
1.54807
1.5452
1.55128
1.55341
1.54403
1.55388
1.55171
1.57204
1.55328
1.5412
1.54674
1.54219
1.54956
1.5468
1.55273
1.5458
1.55074
1.55142
1.55324
1.55357
1.54391
1.55596
1.55038
1.5488
1.5438
1.54518
1.53092
1.5372
1.54017
1.52673
1.51778
1.5228
1.52337
1.53208
1.53681
1.53242
1.53025
1.53923
1.53643
1.51881
1.52528
1.52446
1.52493
1.52498
1.52835
1.52457
1.53358
1.52337
1.51412
1.52047
1.52175
1.51753
1.52208
1.52817
1.51391
1.51413
1.50821
1.50228
1.50145
1.49994
1.50256
1.49824
1.50777
1.50833
1.50105
1.51331
1.5105
1.51455
1.51169
1.5103
1.51674
1.52858
1.51828
1.51101
1.51171
1.52286
1.51488
1.5194
1.53061
1.52915
1.5307
1.54187
1.54378
1.52094
1.52147
1.52304
1.51006
1.52391
1.51961
1.52474
1.51722
1.52091
1.52292
1.51857
1.51432
1.53049
1.52013
1.51382
1.51164
1.50451
1.51015
1.5079
1.50744
1.51089
1.5109
1.51944
1.52169
1.52422
1.50803
1.50785
1.51774
1.51669
1.51688
1.51135
1.51504
1.5125
1.51286
1.50516
1.52232
1.50967
1.50692
1.50329
1.50026
1.49429
1.49883
1.48698
1.495
1.49885
1.49742
1.51333
1.50555
1.51353
1.51579
1.51473
1.51448
1.51016
1.52105
1.51814
1.52127
1.52027
1.51759
1.52144
1.51101
1.50849
1.50613
1.50685
1.50753
1.51009
1.51097
1.51447
1.5243
1.51884
1.52609
1.51755
1.52613
1.52598
1.52242
1.53263
1.52583
1.53243
1.53031
1.53125
1.53626
1.53521
1.54127
1.53677
1.52139
1.53479
1.53227
1.53617
1.53655
1.53612
1.54548
1.53637
1.54437
1.54114
1.55345
1.55753
1.55597
1.54083
1.5371
1.53216
1.53648
1.54311
1.53541
1.53474
1.53278
1.53048
1.52638
1.53224
1.54296
1.52988
1.53543
1.54188
1.54971
1.53624
1.54041
1.53539
1.53843
1.54301
1.55103
1.54267
1.5399
1.53224
1.53231
1.53947
1.53786
1.52813
1.53386
1.52538
1.5362
1.52669
1.54698
1.54125
1.55049
1.54068
1.54829
1.53651
1.54381
1.54425
1.53974
1.54836
1.53996
1.54441
1.53799
1.53434
1.54335
1.55762
1.5418
1.55325
1.553
1.54026
1.54855
1.54159
1.54666
1.54861
1.53982
1.55641
1.54417
1.54913
1.55345
1.54356
1.54453
1.5569
1.55674
1.55174
1.55584
1.56894
1.56115
1.54255
1.54492
1.55314
1.55726
1.54641
1.5487
1.54025
1.55293
1.54888
1.54147
1.54036
1.5316
1.53947
1.55346
1.53267
1.52841
1.52784
1.5245
1.53745
1.54048
1.53552
1.54131
1.53534
1.53826
1.53682
1.54639
1.55185
1.54752
1.53653
1.54313
1.55405
1.54804
1.54434
1.54518
1.53725
1.53577
1.52904
1.54628
1.52835
1.51626
1.52722
1.5319
1.52889
1.51899
1.53199
1.52277
1.52126
1.5319
1.53347
1.54193
1.53856
1.53595
1.53164
1.53485
1.5314
1.52752
1.51899
1.52243
1.52354
1.51352
1.52851
1.52652
1.52936
1.52728
1.52705
1.52647
1.52579
1.53284
1.53412
1.52413
1.53359
1.53258
1.54101
1.53361
1.52603
1.53652
1.52012
1.52164
1.52059
1.52703
1.51515
1.50983
1.51455
1.52877
1.52719
1.5221
1.52001
1.51184
1.52263
1.52164
1.51456
1.50533
1.50311
1.50661
1.49647
1.50153
1.51296
1.52692
1.51174
1.52541
1.51068
1.52393
1.53206
1.52494
1.53149
1.51881
1.51934
1.52596
1.5167
1.51941
1.52283
1.52002
1.5262
1.52632
1.52545
1.52805
1.53788
1.51782
1.51831
1.51863
1.52383
1.52235
1.52639
1.5072
1.52744
1.52653
1.53395
1.53048
1.52499
1.52333
1.52988
1.53846
1.5255
1.51236
1.51914
1.5245
1.51201
1.51252
1.51334
1.51413
1.51174
1.51673
1.50997
1.51809
1.5128
1.52973
1.52275
1.51085
1.50981
1.51666
1.52504
1.52831
1.52417
1.51589
1.51889
1.51825
1.52086
1.51897
1.52591
1.52002
1.52277
1.52934
1.51945
1.51917
1.51619
1.51016
1.51896
1.49905
1.51353
1.51024
1.51315
1.50699
1.52249
1.51529
1.50148
1.5026
1.50891
1.50965
1.51526
1.51312
1.51134
1.51783
1.51604
1.52098
1.52319
1.52377
1.5159
1.52145
1.522
1.51851
1.51214
1.5191
1.5132
1.50887
1.5124
1.50278
1.50475
1.50832
1.51233
1.50576
1.50083
1.49937
1.50638
1.50672
1.52072
1.50925
1.50798
1.50736
1.50575
1.51301
1.50516
1.50323
1.49859
1.50251
1.49849
1.50623
1.49415
1.49732
1.50383
1.51278
1.52146
1.5069
1.51788
1.51134
1.50738
1.50835
1.51241
1.50536
1.49666
1.4986
1.50073
1.50154
1.51474
1.50556
1.50731
1.49827
1.5022
1.49835
1.49578
1.4951
1.50105
1.50301
1.50655
1.50441
1.50679
1.51346
1.50649
1.50571
1.5112
1.50384
1.5038
1.50136
1.49794
1.50821
1.49999
1.49755
1.49455
1.49496
1.49998
1.49206
1.49411
1.49091
1.50079
1.5012
1.4933
1.49442
1.49773
1.49823
1.49375
1.50235
1.51141
1.50243
1.51742
1.50663
1.50393
1.49562
1.50213
1.50817
1.50102
1.50511
1.50821
1.51745
1.52533
1.51915
1.52179
1.5209
1.51738
1.52255
1.51751
1.51444
1.51631
1.51325
1.52743
1.52285
1.52575
1.5249
1.52986
1.52085
1.51391
1.52268
1.51587
1.52326
1.53011
1.52693
1.52548
1.51238
1.5172
1.50971
1.52047
1.52145
1.51785
1.51503
1.51848
1.52179
1.51595
1.50355
1.49967
1.514
1.50195
1.51064
1.50849
1.51468
1.49915
1.49483
1.49279
1.49752
1.48757
1.49465
1.47462
1.48095
1.48425
1.4726
1.47273
1.46728
1.46998
1.4802
1.48299
1.48558
1.47402
1.48155
1.47961
1.46813
1.46814
1.47309
1.465
1.45799
1.46056
1.46587
1.46967
1.46568
1.46257
1.46135
1.45797
1.4579
1.45533
1.46592
1.4783
1.47392
1.47331
1.46931
1.46296
1.45947
1.45551
1.46731
1.46724
1.45648
1.46862
1.46244
1.4606
1.46742
1.46134
1.46595
1.47708
1.47611
1.47297
1.46686
1.48175
1.48295
1.48477
1.48447
1.49522
1.48467
1.49365
1.49341
1.48761
1.50353
1.49571
1.49911
1.49176
1.50672
1.50825
1.4972
1.49237
1.49672
1.49807
1.50113
1.49014
1.49522
1.49069
1.49653
1.4897
1.48784
1.50161
1.49442
1.47894
1.49228
1.48883
1.47588
1.47546
1.4832
1.48605
1.47725
1.47658
1.48575
1.48054
1.48672
1.49413
1.48105
1.47559
1.48045
1.47073
1.47592
1.49208
1.47506
1.47365
1.46934
1.47519
1.47302
1.47001
1.48013
1.4869
1.48097
1.48166
1.4901
1.48252
1.488
1.49417
1.49098
1.49887
1.49549
1.49791
1.49957
1.49614
1.50505
1.50381
1.48486
1.48762
1.50512
1.50939
1.50089
1.49987
1.50144
1.50395
1.49719
1.52042
1.49516
1.50937
1.50425
1.51123
1.50278
1.50371
1.50477
1.50857
1.49875
1.49656
1.50191
1.49723
1.50238
1.52634
1.52322
1.51447
1.51042
1.51953
1.52371
1.51225
1.51058
1.49961
1.51945
1.50659
1.50857
1.50684
1.51913
1.51279
1.51474
1.51199
1.50811
1.51935
1.52303
1.51229
1.51139
1.51644
1.52211
1.50674
1.51731
1.50914
1.5081
1.5187
1.5185
1.50531
1.50633
1.50462
1.50265
1.49649
1.50678
1.50886
1.49501
1.49917
1.49264
1.50035
1.50455
1.50208
1.50824
1.5135
1.50632
1.50823
1.5139
1.51476
1.51469
1.50443
1.52028
1.50937
1.51492
1.52115
1.51432
1.51716
1.5148
1.51756
1.51295
1.5238
1.51712
1.50987
1.52323
1.52198
1.52773
1.52941
1.52762
1.52393
1.51715
1.51527
1.52849
1.52594
1.53079
1.51931
1.53956
1.53029
1.51499
1.52548
1.532
1.51926
1.52155
1.52195
1.5136
1.52129
1.51546
1.51569
1.51138
1.51679
1.52474
1.5184
1.51132
1.51475
1.50975
1.5076
1.51193
1.51938
1.51786
1.51202
1.51196
1.50777
1.51347
1.51431
1.50701
1.50582
1.50821
1.51051
1.51171
1.52063
1.52319
1.52603
1.5178
1.51592
1.52247
1.51462
1.52663
1.52376
1.52255
1.52193
1.52097
1.51605
1.50899
1.51639
1.52464
1.51818
1.52277
1.52222
1.51209
1.53023
1.51285
1.52024
1.52693
1.52499
1.51371
1.51611
1.50862
1.51165
1.52027
1.51305
1.51849
1.52114
1.52297
1.53174
1.52571
1.52717
1.52518
1.5236
1.51968
1.51598
1.52269
1.5223
1.51894
1.52951
1.52952
1.52488
1.5283
1.51066
1.51891
1.51127
1.51383
1.52043
1.52128
1.50621
1.51485
1.50561
1.50316
1.49918
1.51349
1.51315
1.5128
1.50949
1.51687
1.50943
1.51275
1.50973
1.51007
1.52513
1.52882
1.53882
1.53156
1.53257
1.53499
1.53753
1.53573
1.53824
1.53049
1.53281
1.543
1.52987
1.53792
1.53089
1.54489
1.53419
1.52873
1.53296
1.52398
1.52324
1.52132
1.51747
1.51297
1.49984
1.5102
1.51099
1.50199
1.51209
1.51254
1.51228
1.5117
1.50183
1.49976
1.49622
1.50987
1.51258
1.51683
1.51933
1.52985
1.52142
1.5273
1.51755
1.52729
1.53751
1.52464
1.52086
1.51922
1.521
1.52051
1.51651
1.51181
1.51064
1.51604
1.50993
1.51654
1.50934
1.51805
1.51339
1.52281
1.52852
1.52671
1.53145
1.5185
1.51728
1.51503
1.5139
1.5132
1.51554
1.52593
1.52163
1.51803
1.51677
1.51556
1.51641
1.52354
1.52191
1.52005
1.51859
1.51616
1.51024
1.51784
1.51626
1.51504
1.51156
1.51721
1.51769
1.50876
1.51424
1.51291
1.50947
1.50725
1.50475
1.51552
1.52123
1.5167
1.51614
1.50659
1.51797
1.52649
1.50877
1.5131
1.52186
1.51124
1.50909
1.50176
1.50676
1.50243
1.51262
1.51895
1.51274
1.51467
1.52264
1.52276
1.51435
1.51638
1.50975
1.50967
1.52929
1.5091
1.51906
1.52502
1.51211
1.50054
1.51123
1.51034
1.51254
1.51223
1.52798
1.5281
1.52696
1.53194
1.5183
1.52351
1.5264
1.52472
1.52365
1.52647
1.52523
1.5303
1.52587
1.53183
1.52386
1.52877
1.52222
1.51914
1.51734
1.52414
1.51801
1.52203
1.52908
1.52208
1.52185
1.51987
1.53312
1.51937
1.52166
1.51668
1.51878
1.52589
1.5188
1.51774
1.51699
1.50645
1.51675
1.51932
1.51025
1.52275
1.52505
1.51822
1.5189
1.52808
1.52687
1.51442
1.52364
1.5142
1.5142
1.49983
1.51008
1.51156
1.50991
1.51267
1.51097
1.50413
1.5126
1.50987
1.51123
1.51649
1.51295
1.51069
1.50675
1.51234
1.4972
1.50637
1.5013
1.50456
1.50952
1.50957
1.50054
1.50968
1.50379
1.49527
1.50769
1.5068
1.50489
1.51131
1.50727
1.50765
1.49691
1.49347
1.50323
1.50619
1.50394
1.49209
1.49184
1.50761
1.50096
1.49196
1.493
1.48783
1.48451
1.49765
1.50844
1.49894
1.50839
1.49347
1.50793
1.50058
1.49694
1.49997
1.49983
1.50931
1.49659
1.50332
1.50332
1.50204
1.51224
1.50297
1.50278
1.50481
1.50549
1.50975
1.49973
1.4971
1.49843
1.49435
1.50097
1.50815
1.49992
1.50326
1.50572
1.51402
1.50303
1.51951
1.50266
1.50316
1.50294
1.51106
1.5093
1.51067
1.5045
1.49928
1.51066
1.51323
1.52096
1.5122
1.508
1.52042
1.51268
1.51372
1.51466
1.51115
1.50833
1.52002
1.51066
1.51747
1.51026
1.51042
1.52438
1.50852
1.5094
1.52022
1.50762
1.51148
1.50908
1.50786
1.49882
1.50546
1.50307
1.51185
1.51047
1.51417
1.51938
1.50114
1.50837
1.50732
1.50814
1.50847
1.50524
1.51578
1.51185
1.50126
1.49625
1.49852
1.49582
1.49444
1.48842
1.48827
1.50519
1.50408
1.50746
1.49897
1.5078
1.49986
1.50253
1.49726
1.48516
1.4846
1.49525
1.49313
1.49755
1.48393
1.4926
1.49191
1.4811
1.48966
1.49037
1.4814
1.48891
1.50067
1.48636
1.48613
1.48385
1.48056
1.47291
1.48157
1.46929
1.47732
1.46958
1.48614
1.47122
1.48184
1.48129
1.47629
1.47052
1.47691
1.46992
1.47555
1.47063
1.46096
1.46745
1.46761
1.46906
1.46652
1.46234
1.46486
1.46266
1.45268
1.46638
1.46647
1.48141
1.47203
1.46709
1.46693
1.46415
1.45847
1.4651
1.46167
1.46921
1.47967
1.46654
1.46237
1.47351
1.47705
1.47173
1.46969
1.4742
1.46732
1.47835
1.47013
1.46856
1.47332
1.46168
1.48077
1.47185
1.47875
1.47865
1.47066
1.4728
1.47052
1.47505
1.4582
1.47056
1.47442
1.46998
1.46806
1.47377
1.47254
1.46156
1.48307
1.47074
1.48152
1.47508
1.4854
1.48973
1.49021
1.48889
1.47241
1.46855
1.47298
1.47452
1.48156
1.4827
1.47865
1.47848
1.47557
1.48183
1.46795
1.47699
1.47459
1.47394
1.465
1.4843
1.46768
1.46581
1.48017
1.46799
1.46174
1.46652
1.47333
1.46668
1.47078
1.46491
1.45841
1.46265
1.45947
1.46064
1.47368
1.46386
1.4625
1.45925
1.45019
1.46487
1.46528
1.46608
1.45587
1.45857
1.46198
1.46218
1.46748
1.47765
1.46799
1.47298
1.48183
1.48772
1.47633
1.47791
1.48229
1.47551
1.48165
1.48134
1.48246
1.48694
1.47971
1.47998
1.47872
1.46789
1.47992
1.45906
1.47215
1.47555
1.46617
1.46472
1.47817
1.47645
1.47163
1.46771
1.4636
1.47946
1.47234
1.4738
1.47697
1.47013
1.46985
1.47272
1.46636
1.46649
1.46207
1.4737
1.46821
1.46923
1.47331
1.46056
1.47085
1.46839
1.4611
1.46774
1.47338
1.48164
1.4773
1.47869
1.47091
1.48308
1.47446
1.48669
1.48264
1.48612
1.48013
1.47875
1.48646
1.48755
1.4861
1.48837
1.48748
1.47826
1.48087
1.48779
1.48132
1.49144
1.48635
1.48949
1.49803
1.47986
1.48009
1.48563
1.4755
1.47342
1.48106
1.47543
1.47449
1.47919
1.48957
1.47827
1.49212
1.48462
1.48264
1.49119
1.50791
1.50405
1.49771
1.49654
1.49339
1.49291
1.49255
1.49927
1.491
1.49106
1.49554
1.49363
1.49579
1.49289
1.49589
1.48058
1.48341
1.48068
1.46856
1.47596
1.48138
1.48465
1.47925
1.47561
1.484
1.48351
1.4775
1.48662
1.48888
1.47561
1.4672
1.49108
1.48344
1.46874
1.46876
1.47245
1.4856
1.48596
1.49599
1.48893
1.48218
1.49503
1.48085
1.48095
1.48391
1.484
1.48343
1.48022
1.47919
1.49106
1.4857
1.49959
1.5035
1.4948
1.50243
1.48595
1.49022
1.49377
1.49205
1.49776
1.50199
1.50655
1.50256
1.49947
1.49643
1.49656
1.49761
1.49245
1.50513
1.49669
1.49424
1.48948
1.49515
1.49021
1.49802
1.49778
1.49386
1.48603
1.49328
1.50344
1.49979
1.49099
1.49798
1.49134
1.48829
1.48683
1.48026
1.48524
1.49964
1.48356
1.49406
1.49047
1.50019
1.49564
1.48954
1.48786
1.48903
1.488
1.49325
1.49346
1.49174
1.48995
1.49183
1.49332
1.48971
1.50199
1.49975
1.49542
1.48629
1.47884
1.4856
1.49156
1.50755
1.48924
1.48563
1.49327
1.47857
1.48895
1.48669
1.48548
1.48964
1.4756
1.48178
1.47781
1.48629
1.48212
1.47426
1.47631
1.48015
1.48221
1.45974
1.46654
1.46801
1.46688
1.46301
1.47667
1.46402
1.46061
1.46219
1.45992
1.45792
1.46331
1.47484
1.46782
1.47746
1.47487
1.46804
1.47353
1.4651
1.47142
1.46363
1.4622
1.45969
1.46053
1.46865
1.47448
1.46347
1.47461
1.48199
1.47346
1.47986
1.47899
1.47378
1.48416
1.47947
1.47596
1.47418
1.4719
1.47102
1.47631
1.4767
1.48075
1.4863
1.49
1.48187
1.47557
1.48312
1.48255
1.48726
1.49268
1.48486
1.49727
1.48781
1.47659
1.48961
1.48792
1.4926
1.49664
1.49798
1.48844
1.48086
1.47197
1.46674
1.47053
1.47948
1.48529
1.48607
1.48653
1.478
1.48735
1.49
1.47962
1.48258
1.47563
1.48216
1.46985
1.46953
1.47204
1.47469
1.46876
1.46924
1.47006
1.46665
1.46341
1.47251
1.46815
1.46935
1.46226
1.48754
1.48369
1.48013
1.48106
1.48755
1.47434
1.47189
1.47706
1.48361
1.48807
1.47999
1.47808
1.48473
1.47854
1.47348
1.47219
1.48491
1.4786
1.47202
1.46603
1.46431
1.47698
1.47056
1.46838
1.46284
1.46072
1.46501
1.46824
1.46437
1.47351
1.4787
1.47328
1.47016
1.48134
1.47888
1.4792
1.47108
1.48795
1.48005
1.48416
1.47984
1.47523
1.47691
1.47251
1.47742
1.47326
1.4864
1.4786
1.48208
1.4825
1.47755
1.47574
1.4827
1.48639
1.47836
1.48658
1.48706
1.48099
1.48233
1.48324
1.48933
1.48339
1.47523
1.48987
1.48591
1.48245
1.4927
1.48635
1.48239
1.48002
1.48099
1.48366
1.48363
1.47986
1.48027
1.46848
1.47875
1.4873
1.48374
1.48393
1.49377
1.4811
1.48273
1.48282
1.48059
1.4694
1.47113
1.47915
1.4845
1.47008
1.47658
1.46708
1.48253
1.4879
1.49125
1.48532
1.48386
1.49139
1.48018
1.46639
1.47053
1.47298
1.46461
1.46186
1.47461
1.47361
1.47013
1.4738
1.46912
1.46434
1.46844
1.46786
1.45997
1.4553
1.46351
1.45007
1.45486
1.45351
1.4499
1.46487
1.45589
1.46101
1.45689
1.45843
1.46319
1.4605
1.45798
1.45951
1.45369
1.46071
1.46788
1.45805
1.46696
1.46518
1.4698
1.47847
1.4733
1.46896
1.46753
1.47205
1.46805
1.46868
1.4655
1.46266
1.46919
1.46797
1.47576
1.46951
1.47056
1.47923
1.47458
1.49238
1.4889
1.48671
1.50015
1.49666
1.48727
1.48153
1.48181
1.47941
1.4842
1.48003
1.47926
1.4776
1.47236
1.4773
1.48618
1.47265
1.47307
1.48063
1.4809
1.48142
1.4869
1.47794
1.47368
1.47937
1.48195
1.47986
1.48018
1.48968
1.4723
1.48433
1.46003
1.4696
1.46608
1.46691
1.45745
1.47206
1.47698
1.48261
1.48517
1.48543
1.47802
1.47534
1.4759
1.47703
1.4764
1.48073
1.48931
1.48645
1.49052
1.50389
1.49908
1.49077
1.49207
1.50015
1.50119
1.48993
1.49331
1.50401
1.49574
1.51116
1.51586
1.51522
1.52838
1.52786
1.51267
1.51253
1.50978
1.5029
1.50249
1.50294
1.4942
1.49136
1.50116
1.51087
1.50874
1.50447
1.50876
1.51123
1.51151
1.51266
1.49881
1.51983
1.51146
1.5044
1.50542
1.4999
1.50212
1.49634
1.50166
1.51623
1.51662
1.50337
1.50711
1.50454
1.50424
1.50021
1.51489
1.50824
1.50941
1.52659
1.5078
1.50356
1.50605
1.51596
1.50017
1.5003
1.50542
1.50703
1.50882
1.50008
1.49956
1.49825
1.50896
1.49928
1.4926
1.50367
1.49783
1.50351
1.50506
1.50563
1.49903
1.50078
1.50508
1.4982
1.49177
1.49369
1.48629
1.49163
1.48717
1.49028
1.48517
1.49226
1.49225
1.48766
1.48581
1.4914
1.49085
1.47852
1.48187
1.49088
1.494
1.48961
1.48807
1.4858
1.49138
1.48914
1.49315
1.48959
1.48832
1.48659
1.49132
1.48783
1.49751
1.49599
1.49442
1.49683
1.50244
1.49373
1.49722
1.49615
1.50104
1.4945
1.49032
1.49452
1.49656
1.49688
1.50201
1.49169
1.49631
1.50101
1.5116
1.49665
1.49929
1.49889
1.49703
1.49186
1.49075
1.48791
1.48712
1.49827
1.48629
1.48606
1.48001
1.47806
1.48337
1.48462
1.48577
1.48648
1.48085
1.48493
1.49098
1.49598
1.50459
1.50367
1.50482
1.49067
1.48921
1.48756
1.49773
1.50599
1.50833
1.50589
1.50375
1.50219
1.5036
1.50344
1.50532
1.51644
1.51301
1.50652
1.51813
1.51506
1.51678
1.50585
1.499
1.50163
1.48585
1.50895
1.49547
1.49081
1.49828
1.50333
1.48719
1.504
1.50923
1.51541
1.50231
1.50599
1.49917
1.49868
1.49926
1.50056
1.48648
1.48608
1.48026
1.49023
1.49071
1.48486
1.48608
1.48131
1.48847
1.5019
1.49564
1.5018
1.49406
1.50245
1.49355
1.49549
1.49894
1.49137
1.49823
1.5078
1.50052
1.50268
1.50478
1.50411
1.49751
1.48837
1.50181
1.49813
1.49279
1.48713
1.5001
1.49479
1.49293
1.49136
1.49096
1.49607
1.49313
1.49609
1.49685
1.50077
1.49714
1.49932
1.50586
1.49543
1.50192
1.49345
1.49641
1.50313
1.50395
1.50214
1.50911
1.50587
1.50656
1.50521
1.50559
1.50499
1.51154
1.51063
1.51344
1.50961
1.51434
1.52441
1.51079
1.50264
1.50745
1.5022
1.50743
1.50748
1.50244
1.49643
1.49158
1.49429
1.48875
1.48561
1.47863
1.49835
1.50328
1.502
1.49887
1.50114
1.50114
1.49981
1.4942
1.49109
1.4969
1.49929
1.50216
1.50414
1.50893
1.51474
1.51628
1.53279
1.52317
1.50884
1.51366
1.50861
1.50746
1.49467
1.49644
1.49156
1.49486
1.48775
1.49761
1.49025
1.4826
1.4892
1.48843
1.4862
1.49434
1.48865
1.49758
1.49453
1.49218
1.48986
1.48923
1.49385
1.483
1.48912
1.50106
1.49885
1.49583
1.49059
1.49907
1.49329
1.48385
1.48117
1.48723
1.47944
1.48102
1.48071
1.48879
1.48961
1.48921
1.49807
1.49828
1.49588
1.49145
1.49305
1.4987
1.50551
1.49486
1.48724
1.4894
1.48909
1.49321
1.49422
1.49271
1.49281
1.49367
1.49449
1.48898
1.49026
1.48521
1.48949
1.4924
1.49175
1.50302
1.49584
1.4876
1.49647
1.48699
1.48807
1.49178
1.49256
1.50163
1.49996
1.51308
1.51299
1.5092
1.50018
1.501
1.48903
1.48776
1.49357
1.49182
1.49305
1.48302
1.48366
1.47937
1.4813
1.48306
1.48315
1.48481
1.47761
1.48519
1.4807
1.48085
1.47884
1.47772
1.49357
1.48421
1.48802
1.48022
1.48146
1.48563
1.48726
1.47655
1.47815
1.48413
1.4708
1.46384
1.46701
1.46814
1.46922
1.46645
1.47259
1.46617
1.47105
1.47299
1.48429
1.46552
1.46482
1.46457
1.46907
1.47238
1.45855
1.45145
1.45741
1.45646
1.4596
1.45846
1.46144
1.46628
1.46407
1.46972
1.47905
1.46697
1.46459
1.46384
1.46665
1.4696
1.47036
1.46761
1.47351
1.46451
1.46746
1.47388
1.47796
1.46893
1.46995
1.47397
1.46549
1.46398
1.47438
1.47411
1.48125
1.47739
1.46584
1.4728
1.47448
1.46544
1.47385
1.47729
1.46333
1.44673
1.45906
1.46252
1.46372
1.46333
1.46272
1.46876
1.46788
1.46918
1.46709
1.47648
1.46221
1.4641
1.46435
1.46112
1.46488
1.46901
1.47687
1.47635
1.481
1.47093
1.47808
1.47418
1.47755
1.48045
1.47101
1.46753
1.47529
1.4807
1.48483
1.48929
1.48499
1.4799
1.4699
1.47302
1.49819
1.49197
1.48394
1.48387
1.49302
1.48886
1.49892
1.49725
1.49193
1.48369
1.49197
1.49014
1.49764
1.48739
1.48449
1.49563
1.48199
1.47672
1.4786
1.47149
1.47713
1.47614
1.48463
1.48514
1.4799
1.4703
1.47166
1.47017
1.46317
1.45516
1.47158
1.45891
1.46919
1.47205
1.46353
1.47005
1.47713
1.464
1.45477
1.46486
1.45288
1.46878
1.45735
1.459
1.47732
1.47142
1.47013
1.4744
1.47156
1.46898
1.46609
1.47095
1.48115
1.48464
1.47473
1.47606
1.47304
1.48059
1.48475
1.48568
1.4889
1.48522
1.47135
1.48693
1.48437
1.48584
1.48539
1.48938
1.49551
1.47093
1.48287
1.47866
1.47726
1.4832
1.48325
1.48588
1.48242
1.4714
1.46985
1.47945
1.47056
1.47568
1.46824
1.47634
1.48429
1.47512
1.472
1.46981
1.47859
1.4796
1.47032
1.47642
1.4764
1.48433
1.4816
1.48215
1.48366
1.48315
1.48046
1.48285
1.48172
1.47588
1.48072
1.48734
1.49213
1.48526
1.48446
1.47872
1.4817
1.48443
1.47661
1.47399
1.48043
1.47704
1.48225
1.47432
1.47284
1.47392
1.48528
1.4741
1.47689
1.47843
1.4918
1.49566
1.49703
1.49248
1.49174
1.49593
1.49365
1.49292
1.48281
1.48711
1.48519
1.49847
1.49823
1.49168
1.49085
1.49971
1.49466
1.4943
1.48921
1.49612
1.48744
1.4779
1.47698
1.48808
1.48001
1.48597
1.48827
1.4867
1.48192
1.48809
1.47485
1.4799
1.47529
1.47495
1.47699
1.4783
1.47337
1.47985
1.47003
1.47478
1.47641
1.47479
1.46959
1.47433
1.47503
1.47267
1.47764
1.47064
1.48062
1.48108
1.46341
1.47528
1.47776
1.48955
1.47225
1.46769
1.4779
1.47789
1.47336
1.47268
1.47174
1.48077
1.47312
1.47025
1.48185
1.48369
1.47617
1.49027
1.48539
1.49254
1.49675
1.48557
1.4992
1.49075
1.49087
1.50008
1.48246
1.49454
1.49476
1.5005
1.48847
1.4842
1.48631
1.49366
1.49132
1.48805
1.48729
1.48923
1.48706
1.49256
1.48808
1.48262
1.48477
1.48266
1.47763
1.47278
1.48043
1.49219
1.49896
1.48868
1.48612
1.48996
1.48951
1.48483
1.48617
1.489
1.49082
1.47355
1.47473
1.47791
1.48451
1.49236
1.47512
1.47859
1.47447
1.47609
1.47569
1.47625
1.46335
1.46875
1.48165
1.47102
1.46578
1.46545
1.46545
1.47111
1.47659
1.48622
1.47647
1.48472
1.47815
1.46687
1.46593
1.45843
1.47096
1.46578
1.45933
1.46348
1.45531
1.45521
1.45899
1.46564
1.46208
1.4723
1.46584
1.45899
1.4729
1.47244
1.46921
1.4691
1.46498
1.47372
1.46217
1.46536
1.46649
1.46086
1.46687
1.46168
1.46077
1.46004
1.4612
1.44934
1.46031
1.45562
1.46441
1.45494
1.46842
1.46632
1.46353
1.46087
1.46523
1.46587
1.47071
1.46113
1.46748
1.46787
1.47447
1.45895
1.47062
1.47303
1.46772
1.46977
1.47605
1.47818
1.48432
1.48581
1.48327
1.48155
1.49358
1.48318
1.49689
1.49
1.48807
1.48036
1.46876
1.46389
1.47753
1.48705
1.48341
1.48381
1.48273
1.48444
1.47641
1.48148
1.48307
1.47278
1.48469
1.47838
1.48358
1.49122
1.48138
1.48631
1.48047
1.473
1.47261
1.47352
1.47082
1.4804
1.483
1.48745
1.48702
1.48096
1.49268
1.48659
1.48583
1.49299
1.50223
1.49651
1.4903
1.49307
1.50436
1.49544
1.49577
1.50338
1.50984
1.50685
1.50732
1.50807
1.5054
1.49839
1.51064
1.50914
1.50454
1.49501
1.49986
1.49968
1.49928
1.5049
1.49831
1.49518
1.49261
1.4921
1.49929
1.50012
1.50424
1.49905
1.49523
1.49085
1.50358
1.50093
1.49468
1.49485
1.51446
1.50585
1.49966
1.49707
1.50365
1.50343
1.4943
1.49826
1.50659
1.49452
1.5047
1.49087
1.503
1.49447
1.50171
1.51772
1.51707
1.51079
1.50792
1.49369
1.50115
1.50236
1.49508
1.49952
1.50058
1.50509
1.50019
1.51444
1.50636
1.50904
1.50754
1.5077
1.499
1.49349
1.499
1.49193
1.49726
1.50797
1.5006
1.50675
1.50902
1.50704
1.52412
1.51968
1.52099
1.52939
1.53079
1.52549
1.53451
1.51632
1.51577
1.52234
1.53356
1.53098
1.52342
1.52052
1.5225
1.51707
1.51723
1.52309
1.52213
1.52998
1.53844
1.52288
1.51692
1.52862
1.52008
1.52124
1.52617
1.52333
1.52557
1.52164
1.51587
1.51577
1.50778
1.50752
1.50986
1.51199
1.51052
1.50649
1.52046
1.51176
1.51567
1.52427
1.51873
1.51057
1.50692
1.5084
1.51473
1.50631
1.51399
1.51096
1.49162
1.49537
1.4923
1.48603
1.48623
1.48129
1.48474
1.48042
1.47559
1.47848
1.48312
1.48567
1.47382
1.48109
1.48339
1.47546
1.48379
1.48727
1.48355
1.4904
1.48005
1.47446
1.46608
1.48241
1.48693
1.49246
1.48094
1.47811
1.4884
1.49201
1.48979
1.48097
1.48349
1.49335
1.50634
1.50017
1.49539
1.50254
1.50523
1.50526
1.51692
1.50788
1.50714
1.50229
1.50604
1.51453
1.51426
1.51771
1.50578
1.50552
1.51097
1.5118
1.50322
1.50731
1.50601
1.50782
1.50782
1.51497
1.50946
1.51413
1.51221
1.50338
1.50945
1.51254
1.50992
1.51118
1.51313
1.50577
1.50956
1.50377
1.50125
1.50388
1.49248
1.49815
1.49957
1.495
1.50102
1.50321
1.50227
1.49714
1.49703
1.4913
1.49588
1.48722
1.49044
1.49902
1.488
1.48937
1.49303
1.4973
1.50416
1.49723
1.49738
1.50367
1.50566
1.50329
1.51349
1.4978
1.50955
1.50178
1.50701
1.51668
1.51226
1.50988
1.51974
1.51569
1.5098
1.5085
1.50668
1.49646
1.50529
1.5045
1.50732
1.51358
1.51528
1.52002
1.50735
1.51039
1.51187
1.50714
1.51416
1.51627
1.50006
1.50604
1.51687
1.51331
1.5143
1.50129
1.50833
1.49822
1.49678
1.5023
1.49016
1.48144
1.49395
1.50411
1.50486
1.5041
1.50262
1.50033
1.49551
1.49616
1.48851
1.49351
1.48889
1.50287
1.51273
1.4971
1.49244
1.50622
1.51003
1.49801
1.50493
1.50157
1.49878
1.50535
1.50107
1.51309
1.50744
1.5071
1.50604
1.51119
1.50433
1.50134
1.50912
1.50788
1.50058
1.50483
1.50115
1.49517
1.4882
1.49729
1.49565
1.48517
1.49901
1.49375
1.49558
1.49981
1.49346
1.48594
1.48418
1.49337
1.48938
1.4877
1.49281
1.48695
1.49737
1.499
1.50312
1.49033
1.49302
1.488
1.49814
1.49348
1.48871
1.49333
1.48228
1.48637
1.49386
1.49055
1.50007
1.49848
1.50025
1.50136
1.49527
1.49489
1.49322
1.49941
1.49762
1.48875
1.49686
1.49526
1.4886
1.49235
1.50962
1.49944
1.5017
1.49944
1.50322
1.49566
1.49625
1.49778
1.48755
1.49044
1.50098
1.4931
1.48624
1.4843
1.48887
1.49426
1.49407
1.4846
1.48247
1.48182
1.49167
1.48684
1.4876
1.48937
1.49677
1.48433
1.50282
1.49357
1.49526
1.4992
1.50361
1.49506
1.49081
1.48944
1.49537
1.50173
1.4939
1.4938
1.49653
1.48946
1.49235
1.49889
1.49284
1.47751
1.48377
1.47378
1.48817
1.49064
1.48883
1.48402
1.47862
1.48322
1.47688
1.48602
1.48559
1.47607
1.47731
1.48015
1.48593
1.48742
1.48613
1.48653
1.48688
1.47522
1.46492
1.47665
1.47012
1.47379
1.46933
1.46456
1.468
1.45647
1.46668
1.48468
1.48082
1.48453
1.48218
1.49012
1.47908
1.4801
1.48227
1.48928
1.47479
1.47358
1.47626
1.47345
1.47793
1.49637
1.4796
1.4758
1.4689
1.47725
1.48521
1.47347
1.4688
1.47806
1.47476
1.47274
1.48218
1.48171
1.47982
1.48033
1.48947
1.49236
1.48942
1.48782
1.49301
1.48702
1.48869
1.49148
1.49718
1.49163
1.48498
1.48115
1.49656
1.49998
1.50347
1.50221
1.49766
1.49713
1.49785
1.50138
1.49766
1.49569
1.50142
1.50964
1.51078
1.50966
1.50654
1.49746
1.50006
1.50096
1.49818
1.48619
1.49907
1.4939
1.49654
1.49913
1.50701
1.4915
1.49485
1.49676
1.51075
1.50848
1.50718
1.50087
1.4991
1.49771
1.48897
1.50725
1.49777
1.49396
1.47708
1.49062
1.50022
1.50025
1.49053
1.50521
1.50323
1.49469
1.50766
1.50748
1.49891
1.49883
1.50093
1.49808
1.49982
1.48759
1.48279
1.4854
1.49628
1.49558
1.49149
1.48404
1.49301
1.48972
1.49945
1.49471
1.49758
1.50517
1.49603
1.49575
1.48991
1.50116
1.49762
1.50087
1.49662
1.50363
1.48134
1.49274
1.48556
1.47925
1.48111
1.47945
1.4746
1.47602
1.4708
1.48728
1.49768
1.48593
1.48688
1.48501
1.48825
1.49018
1.48992
1.48364
1.48187
1.48788
1.48575
1.48358
1.48293
1.48706
1.48973
1.48512
1.48567
1.47763
1.48184
1.47389
1.47769
1.48747
1.49285
1.48676
1.49496
1.49292
1.49246
1.49119
1.48197
1.48841
1.49026
1.49476
1.49515
1.49562
1.49965
1.48374
1.49021
1.4886
1.48553
1.47657
1.4749
1.47101
1.46592
1.48144
1.48035
1.47717
1.48622
1.48537
1.49312
1.48173
1.48306
1.48419
1.49379
1.49109
1.50007
1.49543
1.48154
1.49133
1.48987
1.47605
1.47734
1.47165
1.47387
1.47411
1.47818
1.4867
1.48301
1.48609
1.47155
1.48526
1.4804
1.49194
1.49195
1.4967
1.48924
1.4874
1.49378
1.49371
1.48916
1.49536
1.47695
1.47592
1.47971
1.48765
1.48575
1.48468
1.47598
1.47811
1.46341
1.46328
1.47369
1.47179
1.48193
1.47799
1.47518
1.47513
1.47371
1.47867
1.48153
1.48345
1.48374
1.4844
1.49367
1.4876
1.49205
1.49425
1.49117
1.4958
1.49691
1.47951
1.49247
1.48239
1.48979
1.4931
1.48858
1.49104
1.49737
1.48922
1.48653
1.48806
1.48812
1.48329
1.4883
1.50187
1.48663
1.49301
1.47341
1.47787
1.47549
1.47813
1.48869
1.4951
1.49503
1.49553
1.49347
1.4961
1.49148
1.49211
1.4997
1.50886
1.49734
1.49418
1.48912
1.48744
1.48073
1.49021
1.49848
1.49626
1.48885
1.48577
1.47871
1.48674
1.48289
1.48504
1.48069
1.48644
1.48665
1.48479
1.48076
1.48004
1.47381
1.48381
1.48829
1.48464
1.49812
1.51024
1.49503
1.49794
1.50734
1.51444
1.4978
1.50593
1.50665
1.50377
1.50145
1.49361
1.49569
1.49871
1.49248
1.49622
1.49197
1.49294
1.48223
1.47934
1.46436
1.47139
1.47179
1.48412
1.48506
1.4869
1.48512
1.47383
1.4685
1.47577
1.48293
1.48277
1.4746
1.47383
1.47177
1.48
1.4854
1.48735
1.49077
1.49038
1.48466
1.48805
1.48723
1.49425
1.4799
1.49049
1.48593
1.49613
1.48297
1.50143
1.49211
1.49544
1.49148
1.50138
1.49304
1.49385
1.49258
1.49691
1.50582
1.50874
1.49933
1.50026
1.49093
1.49683
1.49841
1.49084
1.49795
1.497
1.50045
1.49133
1.49745
1.48122
1.47796
1.47677
1.48695
1.48419
1.47808
1.48567
1.4677
1.47045
1.48023
1.48134
1.49076
1.47555
1.47125
1.47501
1.48633
1.47855
1.47437
1.47997
1.47753
1.49107
1.49072
1.50018
1.47968
1.48517
1.49736
1.49571
1.49516
1.49351
1.48623
1.4967
1.48619
1.48567
1.47743
1.48062
1.49331
1.49323
1.4899
1.47976
1.48465
1.48943
1.49268
1.48682
1.4907
1.49713
1.49914
1.51144
1.50405
1.50602
1.51216
1.50522
1.49587
1.49593
1.50615
1.49463
1.49323
1.50137
1.5008
1.4993
1.50499
1.4966
1.49817
1.48511
1.49146
1.4876
1.48071
1.48952
1.48991
1.49263
1.49501
1.48731
1.4985
1.4936
1.48549
1.47912
1.48177
1.48588
1.48987
1.48777
1.48813
1.50362
1.50038
1.48277
1.48716
1.47644
1.47409
1.47344
1.47839
1.47908
1.48276
1.47423
1.47467
1.4753
1.47571
1.46632
1.46818
1.46754
1.46894
1.4548
1.46672
1.47678
1.46103
1.46054
1.45901
1.46465
1.45867
1.46219
1.4662
1.46273
1.47086
1.4723
1.47164
1.47187
1.47699
1.47041
1.48188
1.47543
1.48258
1.47279
1.47623
1.49041
1.47668
1.4861
1.48564
1.47448
1.47018
1.48481
1.47423
1.48837
1.48241
1.47553
1.48458
1.48459
1.49234
1.48199
1.47709
1.4783
1.4735
1.48197
1.47921
1.48281
1.47909
1.4832
1.48193
1.48241
1.47727
1.48049
1.4746
1.47978
1.49186
1.49208
1.50214
1.49412
1.49601
1.50086
1.49683
1.49122
1.50197
1.49503
1.49032
1.48709
1.48606
1.49228
1.49321
1.4822
1.48867
1.48023
1.48429
1.4833
1.48335
1.49259
1.49323
1.50004
1.50435
1.49738
1.5046
1.50451
1.49769
1.49291
1.49731
1.48565
1.48986
1.47867
1.48056
1.48725
1.4903
1.48151
1.4732
1.48093
1.48293
1.49006
1.4856
1.48165
1.48139
1.49206
1.49225
1.48765
1.49132
1.48808
1.48882
1.48684
1.48283
1.49149
1.48758
1.48545
1.48064
1.48203
1.49256
1.48326
1.48702
1.48913
1.49475
1.49159
1.48734
1.4791
1.48526
1.49117
1.48967
1.48238
1.49036
1.49664
1.50069
1.491
1.48325
1.48884
1.49247
1.48634
1.48798
1.49217
1.50126
1.49257
1.48265
1.49361
1.49088
1.49596
1.50083
1.49316
1.50283
1.48578
1.48773
1.49959
1.49999
1.50713
1.51013
1.51589
1.50389
1.49763
1.51646
1.50854
1.50936
1.51336
1.49749
1.50492
1.51577
1.51208
1.50861
1.51629
1.50488
1.51515
1.5087
1.51626
1.50428
1.50792
1.51364
1.51237
1.5119
1.50465
1.50782
1.50595
1.50875
1.5125
1.50609
1.5094
1.50557
1.51606
1.51771
1.51162
1.51935
1.52145
1.52004
1.52069
1.52177
1.516
1.52237
1.50784
1.50875
1.50409
1.49737
1.50887
1.5064
1.50626
1.51659
1.53227
1.50799
1.50729
1.50472
1.51103
1.50482
1.5086
1.50209
1.49628
1.49704
1.49712
1.5049
1.49661
1.50252
1.49589
1.51432
1.50734
1.51387
1.50734
1.50764
1.50263
1.49714
1.49492
1.49284
1.49191
1.49255
1.4902
1.49408
1.49325
1.49978
1.49716
1.50586
1.50296
1.50529
1.49468
1.49825
1.50289
1.502
1.50136
1.50315
1.50861
1.49914
1.50527
1.5003
1.49857
1.49808
1.49921
1.50025
1.50002
1.48629
1.48923
1.49024
1.49866
1.49998
1.49514
1.50889
1.50433
1.51001
1.50755
1.49107
1.49824
1.50104
1.50328
1.50921
1.50592
1.50507
1.50784
1.50784
1.50601
1.50561
1.52239
1.51654
1.51075
1.50962
1.50666
1.51069
1.51378
1.51706
1.50257
1.50157
1.50713
1.49519
1.50178
1.49325
1.49472
1.49598
1.50436
1.51772
1.50998
1.5025
1.50148
1.50861
1.51712
1.50311
1.50603
1.50205
1.49495
1.49982
1.50399
1.49722
1.49607
1.4973
1.50021
1.51311
1.5041
1.49885
1.50321
1.49436
1.49612
1.50107
1.49704
1.48896
1.48537
1.48172
1.49533
1.48914
1.49782
1.49317
1.50158
1.49893
1.4984
1.49229
1.49807
1.49447
1.49911
1.49996
1.50273
1.49262
1.50312
1.49439
1.49713
1.49696
1.48786
1.50793
1.50577
1.50465
1.51661
1.4993
1.50445
1.50074
1.50494
1.51339
1.5165
1.51063
1.50121
1.50349
1.51375
1.50479
1.50657
1.5026
1.50657
1.50841
1.50434
1.50018
1.49415
1.49838
1.50376
1.49781
1.48801
1.49497
1.5015
1.50487
1.50285
1.48862
1.50393
1.49898
1.50363
1.50316
1.486
1.48313
1.49748
1.4947
1.498
1.49441
1.49814
1.48826
1.50361
1.49927
1.5005
1.50694
1.50606
1.49984
1.50157
1.4929
1.49752
1.48946
1.49916
1.49722
1.49309
1.48723
1.48516
1.4776
1.48994
1.49759
1.48802
1.48712
1.49782
1.48773
1.49495
1.48318
1.47725
1.49548
1.48595
1.50317
1.49514
1.50273
1.48836
1.49874
1.49664
1.49988
1.49738
1.49394
1.49376
1.50256
1.50007
1.5062
1.50077
1.51385
1.50232
1.48861
1.4972
1.4855
1.50626
1.48266
1.49309
1.50029
1.48736
1.49612
1.50171
1.49479
1.49603
1.49226
1.50304
1.49873
1.50542
1.50074
1.49775
1.49466
1.49844
1.49667
1.50203
1.50391
1.50487
1.49881
1.50407
1.50047
1.49683
1.50258
1.48792
1.50023
1.50456
1.49574
1.50601
1.5026
1.49221
1.49679
1.49818
1.49564
1.49859
1.4826
1.49859
1.50221
1.50628
1.50257
1.50489
1.49579
1.50915
1.50721
1.50914
1.506
1.51578
1.51489
1.50948
1.50826
1.5167
1.5073
1.50742
1.51546
1.51948
1.51737
1.51977
1.52003
1.50479
1.50882
1.51055
1.52098
1.527
1.51465
1.50502
1.50333
1.51626
1.51453
1.50499
1.51627
1.52063
1.51138
1.5021
1.51006
1.52156
1.51458
1.5269
1.5221
1.53664
1.51594
1.51619
1.51214
1.51851
1.51222
1.50237
1.49923
1.51061
1.50954
1.50626
1.50071
1.50753
1.50698
1.51291
1.50354
1.5079
1.50925
1.49135
1.50338
1.49597
1.49586
1.48058
1.49104
1.49717
1.48589
1.49008
1.48618
1.49904
1.48833
1.49643
1.49288
1.50315
1.50259
1.50966
1.50608
1.5132
1.51878
1.50986
1.50631
1.50752
1.50342
1.50506
1.49812
1.49537
1.5061
1.51182
1.51371
1.52404
1.51558
1.52825
1.53389
1.53377
1.52535
1.5153
1.52086
1.52617
1.52462
1.51832
1.52763
1.52512
1.52103
1.51323
1.52384
1.52308
1.52184
1.5158
1.52158
1.51661
1.5131
1.51942
1.52405
1.53124
1.52672
1.5243
1.53156
1.53657
1.52723
1.52052
1.52173
1.52687
1.52329
1.524
1.52095
1.52059
1.51642
1.52169
1.51566
1.52307
1.52434
1.52566
1.52986
1.52622
1.53414
1.5361
1.52163
1.52929
1.52431
1.53593
1.53381
1.52802
1.52979
1.52488
1.51716
1.51862
1.52171
1.52296
1.52219
1.51095
1.51911
1.5242
1.51618
1.50748
1.51655
1.51988
1.51223
1.51144
1.50455
1.51394
1.51388
1.51884
1.5252
1.51483
1.51737
1.51836
1.51614
1.51782
1.51895
1.52096
1.51365
1.52263
1.51886
1.51713
1.51563
1.51705
1.52117
1.5198
1.51944
1.50881
1.51597
1.51071
1.51816
1.5181
1.51805
1.51906
1.51668
1.51493
1.51015
1.50336
1.50658
1.52011
1.52295
1.51818
1.51098
1.51318
1.51503
1.51333
1.52402
1.5301
1.53237
1.53625
1.52239
1.51679
1.5206
1.5051
1.52232
1.51562
1.51871
1.5178
1.51896
1.51948
1.51411
1.51401
1.52148
1.51572
1.51908
1.50829
1.51086
1.51477
1.51138
1.5213
1.51875
1.52032
1.52538
1.51505
1.52815
1.52789
1.53719
1.53004
1.52442
1.51885
1.52075
1.52067
1.50724
1.51798
1.50683
1.51883
1.52099
1.51486
1.5133
1.51546
1.51922
1.50924
1.52103
1.51909
1.51232
1.51965
1.51788
1.5203
1.53307
1.52194
1.51472
1.51568
1.52212
1.51856
1.51156
1.51188
1.50999
1.50576
1.50289
1.51763
1.51207
1.50728
1.50495
1.51466
1.51641
1.4988
1.50082
1.50934
1.51035
1.50341
1.50458
1.5132
1.50041
1.48999
1.49162
1.50183
1.49715
1.4899
1.4878
1.48846
1.49868
1.49787
1.50152
1.49816
1.50207
1.50693
1.49442
1.49618
1.50491
1.50254
1.49556
1.50524
1.50279
1.50549
1.49915
1.50616
1.48878
1.4872
1.48985
1.49396
1.4889
1.47591
1.47637
1.47652
1.47682
1.49536
1.48449
1.49029
1.49483
1.48504
1.48937
1.49156
1.49656
1.49347
1.49276
1.4932
1.49032
1.49069
1.49615
1.49398
1.49299
1.50408
1.50844
1.50377
1.50475
1.50472
1.50819
1.5086
1.51341
1.50175
1.49657
1.5023
1.49633
1.50022
1.49107
1.48538
1.49873
1.49703
1.49308
1.50214
1.49224
1.49821
1.50354
1.50105
1.49203
1.49788
1.51119
1.50773
1.51633
1.51263
1.50901
1.51029
1.50452
1.50489
1.50332
1.50421
1.49914
1.50283
1.50249
1.5006
1.49287
1.50303
1.51234
1.51193
1.51074
1.51586
1.52575
1.52226
1.5247
1.52374
1.5294
1.52196
1.52349
1.52537
1.52997
1.52902
1.54365
1.54468
1.53968
1.54433
1.54213
1.55237
1.55485
1.54317
1.5375
1.53354
1.53584
1.5356
1.52206
1.52124
1.52511
1.52222
1.53209
1.52495
1.5303
1.53851
1.53545
1.52489
1.51776
1.52144
1.52325
1.52677
1.52754
1.51876
1.51946
1.5297
1.52257
1.52739
1.52663
1.52652
1.52211
1.52833
1.54856
1.52657
1.52433
1.52243
1.5261
1.53558
1.52862
1.52856
1.5273
1.52272
1.53254
1.52801
1.52791
1.51999
1.52534
1.52081
1.528
1.51913
1.51914
1.52675
1.51376
1.51672
1.51937
1.51489
1.50924
1.51754
1.51306
1.52558
1.51983
1.5058
1.50144
1.50967
1.5031
1.50299
1.49871
1.48805
1.48133
1.48437
1.48952
1.49422
1.48539
1.49855
1.50563
1.49896
1.50103
1.50641
1.50606
1.50074
1.4941
1.49888
1.50244
1.49385
1.50728
1.51133
1.49968
1.51289
1.5089
1.50532
1.5042
1.50471
1.50991
1.5099
1.50511
1.50178
1.49
1.49196
1.49181
1.50272
1.50537
1.50008
1.50765
1.50946
1.50249
1.49771
1.49238
1.50289
1.50625
1.49884
1.51117
1.51535
1.51366
1.51304
1.52011
1.51435
1.51841
1.51544
1.50584
1.51713
1.51216
1.50499
1.51455
1.51188
1.5116
1.50107
1.50186
1.50292
1.49077
1.50965
1.50545
1.5068
1.51224
1.51418
1.50421
1.51742
1.51064
1.51249
1.50856
1.50974
1.51789
1.51611
1.52374
1.51716
1.51527
1.50804
1.50366
1.49522
1.49339
1.4985
1.50349
1.5014
1.49156
1.4982
1.50874
1.51379
1.51178
1.49994
1.51359
1.49742
1.50557
1.51129
1.516
1.51108
1.50386
1.52273
1.52112
1.51733
1.5149
1.51562
1.50822
1.50086
1.50297
1.50502
1.50169
1.4996
1.49545
1.4926
1.503
1.50186
1.50146
1.49332
1.48266
1.49556
1.49038
1.48749
1.49661
1.49963
1.48972
1.49355
1.48893
1.48017
1.48234
1.48859
1.48193
1.48965
1.48928
1.49903
1.48465
1.4828
1.48166
1.49211
1.48816
1.48383
1.48428
1.49054
1.48557
1.48558
1.49267
1.49506
1.49222
1.48687
1.48546
1.49394
1.49294
1.48588
1.48654
1.48346
1.47326
1.48068
1.47655
1.48332
1.48235
1.48815
1.49757
1.496
1.49416
1.49289
1.49203
1.49113
1.48107
1.49434
1.47688
1.47758
1.4865
1.48587
1.4893
1.49072
1.48523
1.48858
1.48509
1.48521
1.4928
1.47842
1.48731
1.47985
1.49062
1.47556
1.47695
1.47777
1.47659
1.46891
1.4708
1.47517
1.47599
1.47333
1.47788
1.47876
1.47827
1.47805
1.48842
1.48687
1.48161
1.48
1.48434
1.47749
1.4826
1.48079
1.48096
1.47021
1.48462
1.47692
1.48875
1.47902
1.49019
1.49319
1.49782
1.49395
1.49428
1.50071
1.5001
1.50113
1.4951
1.49591
1.49905
1.49165
1.49532
1.49012
1.49162
1.49271
1.48922
1.48794
1.49049
1.49303
1.49559
1.49313
1.49372
1.50259
1.499
1.49896
1.49731
1.50506
1.50928
1.51679
1.50292
1.50018
1.50493
1.50615
1.51358
1.5069
1.50305
1.49496
1.49955
1.50746
1.49396
1.4955
1.50806
1.50686
1.51468
1.50369
1.50025
1.51385
1.5065
1.502
1.50554
1.49838
1.50045
1.50292
1.50475
1.507
1.50944
1.51591
1.51626
1.51477
1.51209
1.51023
1.51101
1.51168
1.51479
1.52066
1.52303
1.50887
1.51493
1.51163
1.51041
1.51686
1.5084
1.51225
1.50492
1.50484
1.51066
1.51045
1.52391
1.5215
1.51088
1.50945
1.51207
1.51485
1.5105
1.51547
1.50987
1.51079
1.51268
1.50416
1.52426
1.5096
1.52372
1.51781
1.50843
1.50971
1.50025
1.52156
1.51367
1.51894
1.51349
1.53003
1.52989
1.52678
1.52643
1.51973
1.5121
1.50931
1.50939
1.5145
1.49832
1.4993
1.50562
1.49105
1.49966
1.49932
1.50006
1.50024
1.49928
1.50981
1.50348
1.51166
1.50394
1.50352
1.51574
1.51418
1.51194
1.51115
1.50647
1.50525
1.51622
1.50213
1.49614
1.49824
1.49504
1.49706
1.49653
1.50299
1.50258
1.50546
1.50017
1.51269
1.50613
1.50525
1.49782
1.49795
1.49907
1.49909
1.47962
1.49025
1.48669
1.47741
1.48061
1.48451
1.49067
1.49342
1.50398
1.49959
1.49818
1.49905
1.50043
1.50045
1.50006
1.49853
1.49315
1.49514
1.49085
1.4972
1.49969
1.49764
1.51517
1.50477
1.50256
1.49767
1.50265
1.5032
1.50104
1.50178
1.51374
1.50718
1.48594
1.49711
1.49146
1.50055
1.50251
1.50289
1.50588
1.49264
1.49457
1.50056
1.50281
1.49357
1.48344
1.48994
1.48812
1.50365
1.49888
1.50137
1.50715
1.50825
1.49715
1.50487
1.49972
1.49192
1.49677
1.48893
1.49564
1.50081
1.50647
1.50329
1.50674
1.5072
1.4968
1.50053
1.50674
1.50691
1.51449
1.51411
1.50668
1.50855
1.51187
1.51079
1.51341
1.50942
1.50701
1.50955
1.5066
1.51125
1.51194
1.50833
1.50862
1.50961
1.50082
1.49299
1.49681
1.49151
1.48618
1.4931
1.49345
1.49946
1.50123
1.4979
1.50803
1.50976
1.50873
1.50639
1.52234
1.50875
1.51575
1.51022
1.50385
1.51796
1.49995
1.51038
1.50145
1.51389
1.50838
1.50515
1.5063
1.51393
1.50255
1.50713
1.49908
1.50733
1.51953
1.51921
1.51553
1.50758
1.51581
1.51159
1.50791
1.50439
1.50318
1.49604
1.50115
1.49783
1.49575
1.49435
1.50605
1.5114
1.50628
1.50892
1.49089
1.50467
1.50283
1.51249
1.51945
1.50956
1.51768
1.50895
1.50803
1.51446
1.51069
1.50926
1.51088
1.49902
1.50158
1.50782
1.49812
1.50907
1.50692
1.50926
1.5218
1.51446
1.51075
1.51141
1.51048
1.50713
1.51898
1.51386
1.5171
1.5168
1.51415
1.51186
1.50415
1.51601
1.50166
1.52042
1.51345
1.52103
1.51342
1.50885
1.51132
1.51843
1.51177
1.50698
1.51121
1.50794
1.51197
1.51069
1.51576
1.50661
1.51407
1.51287
1.50877
1.50929
1.49994
1.51694
1.50778
1.51897
1.51467
1.51421
1.52062
1.51982
1.51251
1.50967
1.5146
1.50766
1.51453
1.50895
1.51928
1.51479
1.50859
1.51073
1.5092
1.50965
1.50195
1.50542
1.50241
1.50161
1.5217
1.51913
1.50832
1.52324
1.51232
1.51194
1.51024
1.51266
1.51734
1.50731
1.51687
1.51421
1.51329
1.51529
1.5134
1.51156
1.50417
1.51996
1.51212
1.51065
1.51536
1.5127
1.51612
1.49416
1.49912
1.50981
1.50908
1.50475
1.51495
1.5256
1.52719
1.52228
1.52133
1.51154
1.52186
1.5158
1.51513
1.52422
1.51155
1.52072
1.52089
1.5044
1.5042
1.50335
1.51605
1.51602
1.50787
1.51646
1.51235
1.5085
1.51611
1.51088
1.51405
1.5096
1.50448
1.50486
1.50729
1.516
1.51077
1.51917
1.51423
1.52713
1.51899
1.51871
1.51847
1.51512
1.51687
1.51833
1.51588
1.52481
1.526
1.5175
1.52215
1.52161
1.51915
1.51397
1.52125
1.51473
1.51143
1.50673
1.50855
1.51469
1.50718
1.5267
1.51711
1.50776
1.51044
1.51858
1.51042
1.52295
1.51603
1.52486
1.5251
1.5278
1.53342
1.53541
1.53573
1.53901
1.53552
1.52327
1.52093
1.52412
1.53227
1.52042
1.51686
1.52105
1.52371
1.52446
1.53762
1.54347
1.53643
1.53222
1.53547
1.53818
1.51225
1.51367
1.50439
1.51532
1.51173
1.51573
1.52245
1.51843
1.52222
1.51664
1.51002
1.50887
1.52012
1.51838
1.51992
1.52556
1.52672
1.54045
1.53902
1.52443
1.52161
1.52116
1.52531
1.52201
1.52122
1.51675
1.52558
1.5317
1.53641
1.53113
1.53175
1.53021
1.52488
1.54108
1.52924
1.52913
1.54246
1.5334
1.53784
1.53322
1.53388
1.54201
1.53313
1.53076
1.53016
1.52204
1.53553
1.52683
1.53428
1.5339
1.53548
1.52365
1.52478
1.52667
1.53652
1.53635
1.53669
1.53775
1.54293
1.53619
1.54632
1.54271
1.53464
1.54181
1.55523
1.54849
1.53855
1.54824
1.5398
1.53519
1.52778
1.53502
1.53479
1.53575
1.54531
1.53042
1.53944
1.52641
1.53605
1.53286
1.5461
1.54598
1.54157
1.5425
1.5453
1.52688
1.53224
1.54277
1.53711
1.53616
1.53158
1.53291
1.54232
1.53344
1.53289
1.5433
1.54967
1.53955
1.53418
1.54702
1.54289
1.5454
1.54607
1.54033
1.54921
1.53797
1.53739
1.54294
1.544
1.53818
1.54898
1.55484
1.55032
1.54885
1.54418
1.54757
1.55079
1.55129
1.55201
1.54646
1.54697
1.55893
1.56493
1.56593
1.56389
1.56248
1.55453
1.56356
1.55702
1.55618
1.54467
1.54889
1.54976
1.55137
1.55301
1.54855
1.54707
1.55698
1.54767
1.53607
1.55147
1.56713
1.55551
1.56748
1.5565
1.5518
1.55148
1.56084
1.55522
1.56125
1.55254
1.54923
1.54743
1.54297
1.53942
1.55343
1.54263
1.5386
1.53802
1.53774
1.5479
1.54265
1.53565
1.53198
1.54813
1.5573
1.54429
1.55837
1.54869
1.55869
1.55874
1.55166
1.54626
1.53698
1.5392
1.53245
1.53793
1.53023
1.5438
1.54202
1.54204
1.54554
1.54469
1.55323
1.54408
1.55074
1.5421
1.54805
1.55099
1.55125
1.54973
1.53878
1.55483
1.54469
1.54952
1.54945
1.55349
1.55175
1.5617
1.55846
1.54878
1.56044
1.55474
1.5454
1.54242
1.54921
1.53516
1.53801
1.53857
1.54116
1.54243
1.53591
1.53379
1.53683
1.53211
1.53688
1.53797
1.55089
1.54902
1.53865
1.53784
1.52517
1.53197
1.52394
1.51938
1.52198
1.52173
1.51843
1.52441
1.52726
1.53628
1.51649
1.51726
1.51681
1.52542
1.52748
1.51829
1.50971
1.51367
1.51686
1.52028
1.51871
1.52243
1.51639
1.51598
1.52249
1.52587
1.5199
1.5114
1.5214
1.51474
1.52217
1.53516
1.52033
1.51986
1.53112
1.52484
1.53239
1.53059
1.53052
1.53031
1.52571
1.51757
1.51744
1.52007
1.5273
1.52417
1.51636
1.5144
1.51136
1.51665
1.52466
1.52272
1.51434
1.53045
1.52893
1.52821
1.52693
1.51817
1.52666
1.52628
1.53527
1.53007
1.51581
1.52889
1.52556
1.52609
1.53354
1.54317
1.54711
1.54582
1.55159
1.55559
1.55302
1.55732
1.56767
1.56197
1.5746
1.57328
1.57353
1.57677
1.55845
1.55873
1.55585
1.56264
1.56265
1.56187
1.55304
1.54653
1.54716
1.54763
1.55181
1.55289
1.54777
1.55125
1.54148
1.53876
1.53625
1.53648
1.54055
1.53051
1.53793
1.52897
1.534
1.53876
1.55042
1.55043
1.53618
1.53481
1.533
1.52631
1.54092
1.5431
1.53502
1.54042
1.53225
1.53628
1.54224
1.53261
1.52999
1.52265
1.5186
1.52298
1.51749
1.52253
1.53188
1.53343
1.53975
1.53308
1.52193
1.52387
1.52056
1.52169
1.52657
1.51789
1.52943
1.53374
1.52688
1.54061
1.52037
1.53325
1.52848
1.52535
1.5194
1.52533
1.53156
1.53751
1.54755
1.54101
1.53548
1.52715
1.54083
1.53713
1.54464
1.54394
1.54004
1.54175
1.5572
1.54721
1.55124
1.5623
1.55528
1.5508
1.53821
1.5445
1.5399
1.53576
1.534
1.5457
1.54403
1.54648
1.5442
1.54546
1.53167
1.53383
1.53201
1.52561
1.53428
1.5419
1.5309
1.5409
1.54514
1.54926
1.54696
1.55052
1.54999
1.54497
1.55419
1.54127
1.54651
1.535
1.53567
1.54583
1.53062
1.5407
1.551
1.55792
1.55409
1.54522
1.54894
1.55015
1.54567
1.5484
1.53573
1.54549
1.53672
1.53474
1.54342
1.55216
1.55301
1.54632
1.55205
1.54624
1.56151
1.54844
1.55438
1.55243
1.54295
1.54466
1.54045
1.54989
1.54443
1.54647
1.53619
1.54207
1.53344
1.54081
1.54214
1.54426
1.55005
1.54873
1.53566
1.54037
1.55018
1.54505
1.56071
1.54639
1.55777
1.55809
1.54295
1.55229
1.55137
1.54647
1.5512
1.54456
1.54979
1.55273
1.55525
1.54529
1.54062
1.55401
1.55161
1.54594
1.53831
1.53333
1.53459
1.5325
1.53934
1.54446
1.54341
1.53464
1.54206
1.54202
1.54095
1.5452
1.53583
1.54255
1.54321
1.53954
1.5333
1.53507
1.52823
1.52763
1.52373
1.52367
1.53242
1.54135
1.52718
1.5419
1.53832
1.5457
1.54669
1.54126
1.54701
1.54058
1.53638
1.53814
1.54346
1.55419
1.54506
1.56723
1.55836
1.55166
1.54474
1.54891
1.5454
1.53884
1.54601
1.55056
1.55172
1.55651
1.55728
1.55306
1.557
1.54826
1.55457
1.55168
1.54815
1.53612
1.54353
1.54245
1.5551
1.54962
1.5477
1.55452
1.54543
1.55334
1.53512
1.53908
1.53631
1.54101
1.54218
1.54245
1.5438
1.55639
1.54626
1.55213
1.55268
1.55552
1.5673
1.54755
1.56553
1.55901
1.55206
1.55987
1.55021
1.55558
1.54695
1.54816
1.54966
1.56342
1.55405
1.54934
1.56113
1.55854
1.55925
1.567
1.54519
1.55244
1.55189
1.55426
1.54811
1.55635
1.5657
1.56013
1.56325
1.57222
1.57442
1.56928
1.55634
1.55831
1.56397
1.56374
1.56906
1.55712
1.56547
1.56593
1.56899
1.55708
1.55003
1.56633
1.56386
1.56624
1.56958
1.57577
1.56914
1.572
1.57216
1.57996
1.57989
1.57539
1.55866
1.56947
1.56703
1.56572
1.5657
1.5658
1.56666
1.56065
1.55684
1.56834
1.56449
1.56236
1.56288
1.56169
1.55041
1.56126
1.56313
1.56581
1.55913
1.5568
1.55055
1.55272
1.56128
1.56074
1.55621
1.56465
1.56884
1.56472
1.56949
1.5783
1.57106
1.57637
1.57363
1.57739
1.57581
1.5791
1.58389
1.57815
1.58103
1.57467
1.58059
1.57749
1.57483
1.57161
1.57093
1.55682
1.57254
1.56123
1.57205
1.57083
1.56694
1.57389
1.5769
1.56925
1.56656
1.57194
1.57897
1.57485
1.58218
1.57511
1.57707
1.57413
1.57341
1.58054
1.55987
1.56714
1.56772
1.56995
1.56122
1.5724
1.58096
1.58889
1.58702
1.58252
1.58669
1.58736
1.60027
1.59778
1.59638
1.5899
1.58848
1.59572
1.58849
1.58628
1.58896
1.58909
1.58514
1.58463
1.5989
1.60155
1.61152
1.58543
1.5831
1.57911
1.57358
1.57158
1.5881
1.59545
1.59485
1.57858
1.59401
1.58952
1.58083
1.58782
1.58549
1.58718
1.5883
1.59754
1.59481
1.58782
1.59399
1.59905
1.60753
1.60297
1.59863
1.59805
1.58444
1.5966
1.58459
1.60434
1.6117
1.60659
1.60688
1.59234
1.59116
1.60238
1.59435
1.58492
1.58027
1.59624
1.59259
1.61275
1.59892
1.60045
1.60276
1.6063
1.61066
1.61116
1.61272
1.61232
1.61731
1.61276
1.60259
1.59815
1.60234
1.60562
1.59503
1.59828
1.60058
1.60369
1.60206
1.61223
1.6037
1.60452
1.60682
1.61257
1.60019
1.60836
1.61621
1.62076
1.61405
1.60008
1.61958
1.62389
1.61702
1.61799
1.6112
1.60034
1.61077
1.60764
1.60462
1.60433
1.59345
1.6044
1.60869
1.60598
1.59867
1.60241
1.59312
1.59697
1.60093
1.58706
1.59016
1.58303
1.57941
1.58216
1.58772
1.60412
1.59407
1.59015
1.5847
1.59337
1.60193
1.5826
1.58811
1.58891
1.57709
1.58703
1.58761
1.58925
1.58084
1.58313
1.57651
1.58351
1.58746
1.58029
1.58566
1.59156
1.59659
1.59792
1.60894
1.58528
1.58241
1.58358
1.58073
1.59861
1.59541
1.59698
1.59368
1.60032
1.5873
1.59157
1.59099
1.59522
1.59503
1.59931
1.59833
1.59057
1.60282
1.59135
1.58697
1.59438
1.60503
1.59722
1.59889
1.60418
1.60172
1.59558
1.59271
1.59834
1.59428
1.57584
1.57721
1.57755
1.57172
1.58264
1.57739
1.57747
1.57624
1.57042
1.55838
1.5553
1.57492
1.57465
1.57185
1.57291
1.56657
1.56479
1.5661
1.56644
1.57514
1.58598
1.57888
1.5663
1.5616
1.5738
1.56153
1.57131
1.57862
1.5786
1.57899
1.56204
1.57514
1.57072
1.56767
1.55475
1.55735
1.55905
1.56024
1.5727
1.57466
1.57503
1.5635
1.56736
1.57709
1.58599
1.5732
1.58372
1.59772
1.58432
1.58715
1.58346
1.58809
1.58382
1.57815
1.5788
1.58146
1.58138
1.58459
1.59452
1.58544
1.58527
1.57929
1.5881
1.58839
1.59216
1.59012
1.58986
1.59831
1.60219
1.59293
1.60281
1.59693
1.59476
1.5878
1.59261
1.58937
1.58486
1.5779
1.58524
1.57964
1.58221
1.58101
1.59034
1.5861
1.60382
1.59522
1.59176
1.59186
1.59847
1.5985
1.59447
1.60193
1.5996
1.59885
1.6029
1.59978
1.59581
1.60234
1.59874
1.61004
1.60067
1.58971
1.5996
1.59939
1.59924
1.60727
1.61437
1.60628
1.60353
1.60877
1.61549
1.60976
1.62112
1.62862
1.6246
1.60938
1.62341
1.61886
1.62893
1.62775
1.63251
1.62252
1.61518
1.61028
1.62169
1.60677
1.61463
1.60575
1.61928
1.60921
1.59647
1.60089
1.5957
1.60635
1.59356
1.58747
1.583
1.58079
1.58384
1.59015
1.59776
1.59887
1.59699
1.60364
1.61409
1.62112
1.60328
1.61485
1.60515
1.59819
1.61236
1.61143
1.60243
1.60094
1.59879
1.60571
1.60415
1.60509
1.59961
1.59876
1.59398
1.59418
1.5986
1.6164
1.60202
1.60668
1.60011
1.6032
1.59344
1.58777
1.59797
1.5917
1.60587
1.60376
1.60101
1.5888
1.58535
1.5865
1.58861
1.58003
1.58366
1.58737
1.5906
1.5808
1.57628
1.57205
1.58907
1.57425
1.5697
1.58135
1.58275
1.58363
1.58083
1.58086
1.58638
1.58702
1.59311
1.56928
1.58192
1.57302
1.56481
1.55752
1.57215
1.57166
1.57579
1.56874
1.56914
1.56918
1.5811
1.57483
1.57235
1.58216
1.58161
1.57758
1.57533
1.59018
1.57484
1.57549
1.56895
1.57113
1.56299
1.55048
1.55313
1.55072
1.55001
1.55416
1.54214
1.56162
1.55866
1.56713
1.56809
1.57078
1.56918
1.56819
1.55118
1.54875
1.56288
1.56659
1.5729
1.56758
1.57372
1.5614
1.56994
1.56981
1.56517
1.56716
1.55718
1.56411
1.55863
1.55561
1.55586
1.56614
1.55794
1.54482
1.53834
1.53372
1.54307
1.54042
1.54121
1.54568
1.5383
1.52835
1.52632
1.53362
1.54414
1.54435
1.54199
1.53819
1.54002
1.53687
1.53694
1.54551
1.54434
1.5409
1.53147
1.53453
1.54381
1.52631
1.53192
1.5332
1.52701
1.54217
1.53083
1.52988
1.53625
1.54457
1.54641
1.55499
1.53599
1.52673
1.5333
1.52898
1.53025
1.53193
1.53563
1.5279
1.52328
1.52252
1.52238
1.51747
1.53064
1.51829
1.52847
1.52554
1.5198
1.52398
1.52948
1.52332
1.52236
1.52949
1.53339
1.53428
1.52968
1.53759
1.52923
1.53631
1.52678
1.52218
1.52776
1.52233
1.51785
1.51676
1.5274
1.53299
1.52065
1.51662
1.52883
1.53461
1.53595
1.52693
1.53107
1.52432
1.52902
1.54029
1.53258
1.53065
1.53907
1.52719
1.53427
1.52021
1.51354
1.51568
1.51389
1.51713
1.52488
1.5124
1.51452
1.51895
1.5155
1.51137
1.51643
1.5191
1.52335
1.53023
1.52192
1.52212
1.51818
1.54085
1.5372
1.53199
1.54849
1.5521
1.55779
1.56036
1.56129
1.55789
1.55525
1.5503
1.53624
1.5305
1.53776
1.52787
1.5294
1.52614
1.5145
1.52731
1.51999
1.52244
1.52198
1.52557
1.53555
1.53228
1.53725
1.54361
1.54091
1.53526
1.54855
1.55138
1.54461
1.55475
1.55531
1.55518
1.55249
1.55312
1.55075
1.54548
1.55472
1.54757
1.53819
1.55052
1.54698
1.54502
1.55146
1.55118
1.57093
1.57317
1.56748
1.55505
1.56148
1.56765
1.56738
1.56003
1.56294
1.56662
1.55377
1.55329
1.55696
1.55897
1.55811
1.55417
1.56754
1.56573
1.56619
1.57124
1.56644
1.56366
1.56199
1.55886
1.56015
1.55345
1.54884
1.5459
1.541
1.54958
1.55965
1.54792
1.55753
1.57065
1.56831
1.56839
1.56036
1.57312
1.57652
1.58787
1.58084
1.5862
1.5754
1.56505
1.57153
1.56061
1.5719
1.5675
1.58654
1.59344
1.58693
1.59262
1.58336
1.59402
1.58362
1.59594
1.58644
1.58791
1.58557
1.57679
1.57249
1.57994
1.58204
1.57972
1.58115
1.57627
1.57054
1.58116
1.57986
1.58029
1.58413
1.58183
1.58402
1.58392
1.57663
1.57942
1.57843
1.57957
1.59518
1.58513
1.58245
1.58189
1.58703
1.58495
1.58022
1.59094
1.60363
1.59895
1.59288
1.61133
1.59328
1.58641
1.59145
1.58786
1.59111
1.57829
1.57809
1.57802
1.58379
1.58653
1.57073
1.58586
1.6027
1.596
1.57997
1.58631
1.58886
1.59093
1.58811
1.58295
1.58581
1.57545
1.58276
1.57822
1.56404
1.58004
1.57488
1.56558
1.55799
1.56893
1.5664
1.56436
1.5771
1.55825
1.56398
1.56453
1.56673
1.56728
1.57539
1.56796
1.57032
1.56063
1.57748
1.5637
1.55487
1.5706
1.56557
1.56144
1.56104
1.56333
1.5703
1.57514
1.568
1.57859
1.58065
1.58074
1.57792
1.57827
1.57224
1.57337
1.56607
1.56988
1.57011
1.56531
1.57249
1.56524
1.57403
1.5863
1.57847
1.57987
1.57389
1.56836
1.5864
1.5852
1.59063
1.6
1.59805
1.59223
1.58771
1.59942
1.58215
1.58513
1.57776
1.57937
1.57655
1.5794
1.58763
1.5812
1.57611
1.58505
1.58555
1.5803
1.57936
1.57304
1.58124
1.58742
1.57851
1.57721
1.56647
1.56888
1.57535
1.56752
1.57352
1.58441
1.58813
1.58539
1.59204
1.5888
1.59424
1.59258
1.5924
1.60103
1.59558
1.59585
1.60144
1.58592
1.59311
1.59859
1.57774
1.58148
1.57135
1.57785
1.57044
1.57413
1.56907
1.56485
1.56687
1.5679
1.5733
1.57316
1.58284
1.56889
1.56155
1.57
1.57045
1.56856
1.56963
1.56041
1.57441
1.56651
1.5734
1.58011
1.57453
1.56369
1.55342
1.56779
1.57197
1.57963
1.56882
1.57016
1.57818
1.57658
1.57631
1.5747
1.56477
1.55366
1.55656
1.56546
1.56826
1.56534
1.5666
1.58457
1.58251
1.57334
1.57591
1.56403
1.56814
1.57149
1.58803
1.57158
1.5791
1.58462
1.59417
1.59185
1.59279
1.58982
1.60168
1.59817
1.60648
1.58741
1.58832
1.58551
1.58965
1.59275
1.59392
1.60401
1.60121
1.59388
1.58263
1.59843
1.58971
1.59519
1.59797
1.59904
1.58909
1.5909
1.60009
1.59456
1.59422
1.59263
1.58008
1.57528
1.58121
1.59342
1.58845
1.58806
1.59747
1.60254
1.59048
1.59328
1.59122
1.59598
1.58204
1.59654
1.58769
1.58959
1.59846
1.5853
1.59787
1.591
1.58549
1.58389
1.58663
1.58366
1.57684
1.59094
1.598
1.59422
1.59316
1.57462
1.58213
1.58475
1.57158
1.57229
1.56855
1.57373
1.57557
1.57169
1.56553
1.574
1.57927
1.58306
1.57804
1.58739
1.57865
1.57565
1.5794
1.58307
1.58452
1.57531
1.58393
1.57581
1.57013
1.5786
1.57094
1.57547
1.59415
1.59733
1.59802
1.59715
1.60094
1.59216
1.57521
1.56284
1.5766
1.57483
1.57989
1.57926
1.58841
1.58313
1.59277
1.59799
1.59897
1.59517
1.58148
1.5786
1.57159
1.57322
1.58667
1.59332
1.58961
1.5953
1.58642
1.5744
1.58788
1.58371
1.57328
1.57933
1.57834
1.57522
1.5854
1.5827
1.58544
1.58495
1.59229
1.58337
1.58375
1.57387
1.57516
1.583
1.58317
1.57969
1.57193
1.57084
1.57485
1.57111
1.56818
1.58702
1.57691
1.58106
1.5648
1.56897
1.55273
1.55443
1.55899
1.55468
1.55187
1.56618
1.57507
1.57258
1.56523
1.57168
1.57029
1.57275
1.56866
1.57382
1.57896
1.58551
1.58259
1.59891
1.58471
1.58274
1.58219
1.57756
1.56479
1.56148
1.56897
1.5711
1.5702
1.56686
1.57953
1.57221
1.57443
1.57728
1.56824
1.56684
1.57985
1.58021
1.59474
1.57962
1.58399
1.58454
1.59018
1.57262
1.57543
1.57457
1.56982
1.5789
1.57922
1.57288
1.5678
1.55558
1.55679
1.56112
1.55263
1.54871
1.54266
1.54653
1.54376
1.54602
1.54311
1.54598
1.54907
1.535
1.53495
1.55161
1.54909
1.54899
1.53353
1.54708
1.53806
1.54368
1.54083
1.53377
1.5347
1.52658
1.52907
1.538
1.53484
1.53578
1.53441
1.53811
1.52724
1.52665
1.52941
1.54155
1.54014
1.53664
1.53436
1.53365
1.54249
1.54236
1.52933
1.53199
1.53973
1.52704
1.52927
1.52377
1.51619
1.53733
1.54118
1.53488
1.54494
1.54112
1.54238
1.54151
1.53976
1.53583
1.53835
1.53699
1.52735
1.52714
1.52568
1.53073
1.52922
1.53944
1.53348
1.52825
1.53705
1.53133
1.54086
1.53746
1.53655
1.54668
1.53735
1.53532
1.54629
1.54202
1.53579
1.54229
1.54425
1.53394
1.55691
1.54756
1.54507
1.53162
1.53621
1.53114
1.5366
1.54109
1.5411
1.55187
1.55829
1.54612
1.55802
1.56766
1.55289
1.55311
1.54416
1.55154
1.54661
1.55506
1.5459
1.54994
1.54817
1.54022
1.54384
1.54321
1.53472
1.54776
1.54215
1.55398
1.54275
1.54674
1.53171
1.54309
1.53324
1.54683
1.54062
1.53191
1.53821
1.5425
1.55559
1.55135
1.55337
1.54943
1.55426
1.55546
1.55593
1.55286
1.55033
1.55244
1.54952
1.5574
1.54621
1.55328
1.5558
1.54707
1.54874
1.55048
1.5418
1.54589
1.53928
1.54207
1.54391
1.52764
1.53723
1.52488
1.52646
1.53461
1.52883
1.52889
1.52547
1.52979
1.54259
1.54316
1.5461
1.53587
1.52743
1.53955
1.53792
1.53925
1.53672
1.53914
1.54898
1.54423
1.5636
1.57311
1.56149
1.55815
1.55328
1.56751
1.56695
1.56898
1.57424
1.57461
1.56709
1.56628
1.55669
1.5661
1.5606
1.55517
1.55988
1.56275
1.56143
1.55943
1.56381
1.56095
1.55616
1.56785
1.57625
1.56931
1.57328
1.57812
1.57824
1.57388
1.56902
1.5728
1.56841
1.56503
1.56023
1.56766
1.56221
1.55599
1.55586
1.55495
1.56284
1.55265
1.54638
1.54229
1.54471
1.55716
1.54488
1.54238
1.55203
1.55963
1.56363
1.5553
1.56502
1.56189
1.55882
1.55937
1.55351
1.54969
1.55313
1.56476
1.5507
1.5598
1.54116
1.54873
1.55688
1.5551
1.55642
1.55368
1.53894
1.54391
1.53915
1.53436
1.53641
1.53236
1.53304
1.5266
1.53295
1.52677
1.53465
1.52428
1.51533
1.51318
1.52577
1.52802
1.51875
1.51379
1.51797
1.51198
1.52329
1.52408
1.52134
1.52566
1.51288
1.50929
1.50682
1.51001
1.52253
1.52401
1.52049
1.53136
1.52834
1.52463
1.52078
1.53376
1.53275
1.5242
1.53087
1.53097
1.52856
1.52499
1.51173
1.52047
1.51959
1.52682
1.52681
1.52148
1.51855
1.51634
1.511
1.51628
1.52309
1.52234
1.5171
1.52234
1.5237
1.53325
1.52436
1.53126
1.52778
1.52151
1.52479
1.52359
1.52696
1.52141
1.53011
1.53535
1.52109
1.51871
1.51952
1.50948
1.53184
1.52928
1.52848
1.52679
1.52617
1.52039
1.52051
1.52376
1.50904
1.50512
1.51269
1.51914
1.5007
1.51141
1.52274
1.51565
1.51161
1.5136
1.51337
1.51676
1.5175
1.50959
1.52415
1.52426
1.52418
1.52086
1.52115
1.52274
1.51307
1.51587
1.51114
1.51538
1.51902
1.51611
1.50749
1.51563
1.50972
1.51614
1.511
1.51161
1.50894
1.51549
1.50358
1.5016
1.507
1.50004
1.51104
1.5088
1.51084
1.50288
1.51778
1.50589
1.51792
1.51985
1.51616
1.53061
1.52155
1.52716
1.53565
1.53612
1.52929
1.53337
1.54078
1.53977
1.53373
1.53131
1.5452
1.53401
1.54473
1.53588
1.53609
1.54762
1.551
1.54686
1.55649
1.55933
1.55064
1.53162
1.54254
1.5412
1.53857
1.53141
1.53304
1.52178
1.5153
1.51541
1.51007
1.50602
1.5154
1.50791
1.51671
1.52022
1.5108
1.51888
1.51847
1.51922
1.52726
1.5154
1.52333
1.52265
1.51642
1.51433
1.51561
1.51398
1.51452
1.51451
1.50785
1.50786
1.50444
1.50434
1.51824
1.51686
1.52009
1.51451
1.51289
1.50858
1.51098
1.50377
1.51508
1.51574
1.49644
1.50304
1.51295
1.52321
1.51629
1.52463
1.51356
1.51151
1.5181
1.5262
1.52332
1.52646
1.53131
1.53934
1.52953
1.52756
1.52321
1.52463
1.51711
1.52505
1.53036
1.52821
1.5257
1.53295
1.52761
1.52644
1.53127
1.52948
1.52593
1.54317
1.53392
1.53734
1.52658
1.52744
1.53307
1.53268
1.53035
1.52811
1.5263
1.53394
1.53902
1.54166
1.5458
1.53679
1.53315
1.54532
1.54246
1.53002
1.53125
1.53652
1.5326
1.54061
1.53974
1.52699
1.53971
1.54381
1.54868
1.5295
1.53898
1.53157
1.52946
1.52569
1.52695
1.52493
1.51831
1.52755
1.52246
1.514
1.51115
1.5091
1.50642
1.52044
1.50715
1.5106
1.50234
1.5122
1.50963
1.50814
1.51626
1.51
1.51972
1.5126
1.51814
1.52071
1.52655
1.49792
1.51031
1.51219
1.51275
1.51963
1.50853
1.50509
1.49498
1.50234
1.50405
1.49888
1.51427
1.51512
1.5119
1.51001
1.50489
1.51572
1.50886
1.51816
1.50582
1.51194
1.52267
1.5263
1.51268
1.51689
1.51075
1.50962
1.50719
1.50749
1.50544
1.50314
1.50732
1.50603
1.51329
1.51812
1.51194
1.51063
1.51621
1.50672
1.50794
1.50761
1.50572
1.50693
1.50886
1.50237
1.49845
1.50114
1.51956
1.51178
1.51678
1.49997
1.48392
1.4841
1.48884
1.48703
1.48479
1.50282
1.49592
1.50361
1.49619
1.49565
1.49223
1.49216
1.49824
1.50016
1.50587
1.50828
1.50647
1.50543
1.50526
1.4999
1.49172
1.50381
1.50443
1.50781
1.51093
1.52005
1.50694
1.51365
1.50922
1.5109
1.50067
1.50538
1.51556
1.5022
1.50247
1.499
1.50112
1.49364
1.50604
1.50066
1.49819
1.49758
1.50893
1.51314
1.50247
1.49445
1.49261
1.49908
1.49927
1.5039
1.50549
1.49607
1.50224
1.50049
1.50135
1.49939
1.49565
1.49054
1.48922
1.50021
1.49771
1.49661
1.4873
1.49175
1.49488
1.49314
1.49302
1.49428
1.49679
1.50121
1.50541
1.51842
1.51258
1.50872
1.50554
1.50156
1.48773
1.50241
1.50598
1.50278
1.49466
1.50383
1.50283
1.4888
1.49316
1.49654
1.49539
1.48859
1.48463
1.48743
1.49275
1.49471
1.48505
1.48539
1.49076
1.49099
1.50864
1.49447
1.49537
1.49347
1.49476
1.50722
1.49175
1.49632
1.48773
1.48967
1.48658
1.48897
1.49531
1.50671
1.49628
1.49247
1.48569
1.49129
1.48729
1.49672
1.49172
1.48532
1.49492
1.49789
1.49752
1.48367
1.49591
1.49906
1.50584
1.49726
1.50524
1.49069
1.49182
1.49656
1.48678
1.4978
1.48835
1.48785
1.4816
1.48344
1.48603
1.48687
1.4947
1.49499
1.50253
1.49414
1.49461
1.49632
1.50122
1.49139
1.49739
1.49816
1.49908
1.48921
1.49755
1.50104
1.50352
1.50146
1.49105
1.50044
1.50059
1.49982
1.51255
1.51004
1.52394
1.514
1.50713
1.50366
1.51224
1.50475
1.49536
1.50596
1.50819
1.50756
1.49881
1.50279
1.50156
1.4978
1.50175
1.50064
1.5158
1.50798
1.50035
1.51761
1.51711
1.51062
1.51012
1.50673
1.50387
1.50523
1.49637
1.49855
1.50417
1.48574
1.49301
1.50604
1.50321
1.50263
1.50034
1.49273
1.50374
1.51014
1.50198
1.50452
1.5027
1.5067
1.50525
1.49318
1.50198
1.49403
1.5008
1.50024
1.50349
1.50326
1.50079
1.49402
1.50402
1.49926
1.50934
1.50848
1.50069
1.4973
1.50518
1.51058
1.50353
1.50546
1.50036
1.50546
1.50214
1.50563
1.51358
1.50688
1.51766
1.51156
1.50702
1.50473
1.50731
1.50023
1.50255
1.50291
1.51361
1.50677
1.5179
1.51026
1.50748
1.52248
1.51352
1.51435
1.50771
1.50955
1.51945
1.50847
1.50836
1.51079
1.51917
1.50974
1.52647
1.51509
1.52335
1.51578
1.51813
1.52323
1.52741
1.52056
1.51408
1.52028
1.52868
1.51368
1.50474
1.51053
1.50034
1.50643
1.50335
1.50335
1.5093
1.50206
1.50584
1.49958
1.50151
1.49309
1.5008
1.49785
1.50469
1.50008
1.49656
1.4966
1.49384
1.5046
1.49925
1.49405
1.49555
1.4996
1.49703
1.51031
1.49835
1.49868
1.4948
1.50396
1.50128
1.49808
1.49438
1.48927
1.48912
1.49739
1.49377
1.49582
1.49246
1.48435
1.49024
1.48213
1.48543
1.49502
1.48933
1.48691
1.50042
1.50413
1.50746
1.51319
1.50179
1.509
1.51018
1.50271
1.50735
1.52322
1.51661
1.51565
1.51731
1.51741
1.51742
1.5137
1.51895
1.51614
1.51572
1.51326
1.52085
1.50902
1.51862
1.5172
1.50545
1.50438
1.51329
1.50981
1.5146
1.52268
1.51727
1.50851
1.51957
1.5025
1.5101
1.50928
1.50843
1.51116
1.50846
1.51453
1.5158
1.5105
1.50889
1.51152
1.51329
1.52088
1.51252
1.5101
1.51061
1.51317
1.49657
1.49964
1.50096
1.50685
1.49596
1.50171
1.49744
1.49192
1.49459
1.48701
1.48631
1.48799
1.49643
1.49873
1.5023
1.4989
1.49175
1.49353
1.50141
1.50624
1.50439
1.50664
1.50127
1.50342
1.50252
1.51412
1.50265
1.50915
1.50575
1.50864
1.50561
1.50345
1.49251
1.50391
1.49791
1.49742
1.50472
1.50022
1.5071
1.51026
1.50181
1.50593
1.50245
1.49915
1.5076
1.4992
1.50354
1.50928
1.51855
1.51702
1.51961
1.52015
1.50853
1.51698
1.50869
1.50739
1.50215
1.5104
1.50921
1.50881
1.50305
1.50196
1.50226
1.50408
1.50687
1.51299
1.52587
1.52471
1.5236
1.51717
1.51347
1.50378
1.51375
1.51455
1.50936
1.506
1.51091
1.50651
1.51913
1.5142
1.52415
1.52967
1.5188
1.5096
1.50494
1.51403
1.51257
1.51012
1.51308
1.51831
1.51895
1.51622
1.50999
1.51039
1.50569
1.51746
1.5177
1.52039
1.50326
1.50225
1.51017
1.50035
1.51227
1.50789
1.52018
1.51734
1.518
1.50754
1.51592
1.51915
1.51515
1.51638
1.5256
1.51734
1.52517
1.52333
1.53196
1.52243
1.52957
1.53292
1.53735
1.53046
1.52794
1.53285
1.52416
1.5343
1.52667
1.53307
1.53599
1.52729
1.53584
1.53903
1.53004
1.53095
1.53242
1.52949
1.52167
1.52427
1.52385
1.52903
1.52011
1.53482
1.52539
1.52764
1.516
1.51843
1.52039
1.53033
1.52834
1.52643
1.52446
1.52606
1.5292
1.52784
1.52502
1.52379
1.52682
1.51063
1.53254
1.5234
1.52588
1.51855
1.52278
1.52569
1.52623
1.52549
1.51285
1.51208
1.52319
1.50675
1.51271
1.51914
1.52187
1.5218
1.52016
1.52435
1.51998
1.51924
1.52352
1.52264
1.53141
1.5289
1.52947
1.51784
1.52357
1.52559
1.52122
1.52463
1.53192
1.54047
1.53697
1.53295
1.53145
1.53303
1.53185
1.52733
1.52473
1.53754
1.52659
1.53235
1.53381
1.52886
1.5511
1.55393
1.53592
1.52695
1.52979
1.54268
1.54348
1.54451
1.54687
1.54759
1.54145
1.54243
1.5342
1.53643
1.54604
1.53452
1.53536
1.5242
1.52292
1.52482
1.52782
1.53716
1.53887
1.53489
1.52964
1.52612
1.517
1.51181
1.52331
1.52409
1.51466
1.51795
1.52675
1.52507
1.51416
1.51682
1.52184
1.51906
1.53656
1.52558
1.52314
1.52569
1.53116
1.53872
1.53293
1.52697
1.52269
1.52978
1.52257
1.51682
1.52108
1.51858
1.5184
1.51917
1.53151
1.5292
1.5322
1.52222
1.52926
1.52932
1.54311
1.53272
1.53182
1.5327
1.53029
1.51799
1.53
1.54384
1.54512
1.55152
1.55487
1.55044
1.54753
1.55555
1.54276
1.54225
1.54203
1.53395
1.53411
1.53567
1.53365
1.52416
1.5308
1.52219
1.51872
1.51938
1.50251
1.51569
1.51075
1.51261
1.51486
1.50447
1.5142
1.5195
1.5064
1.51944
1.50411
1.5252
1.52808
1.52029
1.5341
1.52866
1.5352
1.52625
1.52883
1.51548
1.52356
1.52139
1.51737
1.52162
1.50948
1.51262
1.51082
1.51867
1.52314
1.51466
1.52362
1.52151
1.523
1.52766
1.53018
1.52999
1.52629
1.51891
1.52328
1.52332
1.53009
1.52385
1.52548
1.53043
1.52389
1.51789
1.52561
1.52271
1.53222
1.53232
1.52572
1.53631
1.53261
1.5279
1.52178
1.50617
1.50973
1.50805
1.5084
1.5145
1.5209
1.52304
1.51859
1.51457
1.51527
1.51789
1.50615
1.5088
1.50432
1.5123
1.5203
1.52162
1.50502
1.51317
1.51186
1.51443
1.52478
1.53883
1.52974
1.53025
1.52764
1.53593
1.52195
1.53178
1.53135
1.52604
1.53607
1.52697
1.52422
1.53913
1.53823
1.52877
1.53057
1.52798
1.51933
1.52291
1.53084
1.51857
1.51377
1.52133
1.52303
1.52697
1.52485
1.53349
1.52171
1.51044
1.51545
1.51398
1.51753
1.52889
1.52873
1.53337
1.53269
1.52823
1.53352
1.53498
1.53384
1.52968
1.50842
1.51643
1.52157
1.53177
1.52356
1.52744
1.52637
1.5324
1.5309
1.53378
1.53036
1.52746
1.53012
1.52681
1.52084
1.51762
1.52928
1.51197
1.51624
1.52147
1.52341
1.52622
1.52302
1.53902
1.53867
1.54128
1.54036
1.54366
1.53286
1.5438
1.53499
1.54092
1.53948
1.53333
1.54128
1.54172
1.53122
1.53756
1.53643
1.53578
1.52835
1.53044
1.53276
1.54216
1.55251
1.5416
1.54063
1.53827
1.54301
1.54648
1.53832
1.55321
1.53932
1.54031
1.53686
1.55445
1.54616
1.53735
1.52907
1.52807
1.52195
1.52251
1.53014
1.5323
1.5301
1.5289
1.52935
1.53882
1.53675
1.52313
1.53257
1.53212
1.52939
1.52492
1.53368
1.52191
1.52863
1.52308
1.51703
1.52902
1.5353
1.52409
1.52201
1.52237
1.52048
1.52197
1.52192
1.52897
1.53636
1.52099
1.52789
1.52431
1.52748
1.52658
1.52533
1.52519
1.52108
1.5046
1.52447
1.52271
1.52299
1.53302
1.53255
1.53313
1.5204
1.52698
1.53567
1.5431
1.5322
1.52666
1.53148
1.53585
1.53073
1.53941
1.53954
1.54409
1.54825
1.54451
1.54608
1.54701
1.53632
1.54273
1.53385
1.54195
1.54987
1.54961
1.55058
1.54736
1.53347
1.5357
1.5297
1.5377
1.54124
1.54112
1.54094
1.53612
1.53629
1.54069
1.54299
1.54421
1.55104
1.56258
1.56579
1.5574
1.53932
1.52525
1.53912
1.54073
1.55246
1.54657
1.5442
1.5478
1.54247
1.54062
1.53429
1.54682
1.5295
1.54512
1.54052
1.5342
1.53835
1.54088
1.53651
1.53759
1.5411
1.53572
1.54313
1.53529
1.54338
1.54312
1.54261
1.53618
1.53902
1.53115
1.53533
1.5382
1.54548
1.53599
1.52354
1.52308
1.51729
1.52252
1.51867
1.5264
1.52306
1.52776
1.52439
1.52142
1.52211
1.52634
1.52319
1.52568
1.53745
1.5349
1.53532
1.53873
1.53416
1.53739
1.53743
1.54135
1.53042
1.53427
1.53028
1.53222
1.52515
1.53073
1.52159
1.52903
1.53061
1.52746
1.53131
1.53702
1.53804
1.53702
1.53069
1.53772
1.54488
1.54096
1.53814
1.54675
1.54078
1.53562
1.5364
1.52862
1.54055
1.54077
1.53169
1.53195
1.53842
1.53203
1.53155
1.54673
1.53252
1.52887
1.53159
1.52041
1.52297
1.52166
1.53232
1.52239
1.51972
1.52951
1.52432
1.53516
1.52873
1.52186
1.52558
1.5255
1.51492
1.52328
1.51982
1.52454
1.52833
1.52287
1.5251
1.5193
1.52904
1.53381
1.528
1.53581
1.53288
1.53093
1.54198
1.54565
1.54519
1.55639
1.55345
1.54713
1.55468
1.55599
1.5518
1.55549
1.5489
1.54513
1.54383
1.55207
1.55132
1.54652
1.53779
1.54261
1.54835
1.54158
1.54658
1.53725
1.54147
1.54328
1.54097
1.53111
1.52213
1.52839
1.52765
1.52453
1.52343
1.5306
1.52246
1.53005
1.52834
1.51749
1.52501
1.5215
1.52566
1.53075
1.5368
1.5253
1.52704
1.52751
1.52391
1.52372
1.5249
1.52777
1.52739
1.52335
1.52239
1.52281
1.51939
1.52357
1.53209
1.53101
1.52368
1.52104
1.52231
1.52284
1.52444
1.52823
1.52797
1.5283
1.53307
1.54333
1.5349
1.53969
1.53789
1.52779
1.52569
1.51865
1.52432
1.52665
1.52007
1.52429
1.53317
1.53336
1.52781
1.52726
1.51942
1.52629
1.52494
1.52183
1.52246
1.50348
1.51565
1.51791
1.52734
1.5221
1.53211
1.53557
1.5292
1.53864
1.52898
1.54198
1.53821
1.54102
1.53312
1.53282
1.54192
1.53888
1.54134
1.53781
1.52587
1.53655
1.54105
1.53531
1.53344
1.53673
1.53507
1.53227
1.52915
1.53388
1.53313
1.52599
1.52924
1.53464
1.52825
1.5256
1.52088
1.52654
1.53222
1.52983
1.53363
1.52613
1.53288
1.52897
1.52354
1.5308
1.53076
1.53847
1.54063
1.5298
1.53586
1.533
1.52928
1.53688
1.527
1.5251
1.52366
1.51655
1.51535
1.52579
1.5203
1.52553
1.51747
1.5232
1.5291
1.529
1.52966
1.52131
1.51861
1.53083
1.52235
1.53537
1.53374
1.53225
1.53215
1.53518
1.5469
1.53968
1.54764
1.53324
1.53103
1.53402
1.53271
1.54058
1.54113
1.54071
1.53924
1.53137
1.52883
1.52654
1.52647
1.52684
1.535
1.52906
1.52665
1.52676
1.52398
1.52338
1.52709
1.52807
1.5261
1.51638
1.51426
1.5252
1.52245
1.53078
1.52306
1.53249
1.51732
1.52022
1.52897
1.52112
1.52433
1.51926
1.52057
1.51411
1.50971
1.51125
1.51952
1.51247
1.53063
1.51821
1.51258
1.52569
1.52409
1.51975
1.53356
1.53321
1.52641
1.52946
1.51612
1.51961
1.51587
1.51426
1.52219
1.53306
1.53218
1.53167
1.52211
1.52756
1.50373
1.50539
1.50663
1.50863
1.50504
1.50196
1.50393
1.50433
1.5117
1.51487
1.51491
1.51771
1.52329
1.52576
1.52083
1.51589
1.51731
1.50912
1.51289
1.51027
1.51214
1.51849
1.51014
1.52151
1.51616
1.51694
1.52024
1.51859
1.51039
1.52133
1.51943
1.52324
1.51128
1.50886
1.51003
1.5094
1.51635
1.49317
1.50076
1.50956
1.51295
1.5077
1.51885
1.51503
1.51849
1.52786
1.53165
1.53085
1.52019
1.52129
1.51731
1.51621
1.51909
1.52928
1.51866
1.51879
1.52128
1.51725
1.51379
1.51991
1.51002
1.52102
1.52407
1.51072
1.52056
1.52176
1.52194
1.5181
1.5174
1.51619
1.52923
1.51571
1.52321
1.50571
1.51293
1.50917
1.51819
1.52867
1.52567
1.53057
1.52876
1.52474
1.52996
1.53608
1.54064
1.53322
1.53117
1.53893
1.54135
1.53827
1.52198
1.52685
1.53375
1.52916
1.52591
1.51987
1.53885
1.53735
1.53002
1.52469
1.53095
1.53181
1.53183
1.53773
1.53436
1.5439
1.54224
1.5383
1.52901
1.53838
1.54431
1.54091
1.55029
1.55006
1.55536
1.56721
1.57015
1.56428
1.57462
1.56208
1.56128
1.56526
1.56087
1.54659
1.54702
1.54774
1.54711
1.53924
1.5315
1.53096
1.52549
1.53267
1.52526
1.52417
1.52617
1.53911
1.53714
1.54149
1.54038
1.54438
1.54339
1.54649
1.5505
1.5419
1.5469
1.53496
1.54227
1.53566
1.53937
1.53428
1.54
1.53847
1.53926
1.55162
1.55133
1.54356
1.55755
1.54634
1.55126
1.53818
1.5434
1.54171
1.53264
1.53645
1.53703
1.523
1.54569
1.54553
1.54565
1.55212
1.54016
1.54226
1.55666
1.55521
1.5543
1.55854
1.54156
1.54444
1.54765
1.54315
1.53781
1.55355
1.54516
1.53717
1.53259
1.5295
1.5325
1.53277
1.5184
1.51146
1.50765
1.49879
1.50358
1.50267
1.50881
1.51371
1.50875
1.50815
1.50775
1.50466
1.51103
1.50579
1.5126
1.52065
1.52373
1.51551
1.5234
1.521
1.51627
1.51049
1.5146
1.5261
1.52053
1.51504
1.52604
1.52909
1.52362
1.51887
1.52193
1.52956
1.52496
1.52383
1.51699
1.52178
1.52081
1.51637
1.508
1.50149
1.51842
1.50502
1.5116
1.5133
1.52042
1.52389
1.50914
1.51883
1.51617
1.50765
1.50957
1.51601
1.5121
1.51442
1.5089
1.51237
1.50301
1.50769
1.51359
1.50851
1.51443
1.50994
1.51506
1.51521
1.51141
1.51062
1.5182
1.5129
1.52169
1.50585
1.52066
1.51825
1.51031
1.51452
1.52197
1.51945
1.51646
1.5148
1.51357
1.51321
1.51663
1.51932
1.53281
1.53275
1.53157
1.54124
1.52905
1.53475
1.53128
1.52921
1.51394
1.50991
1.50384
1.51695
1.50962
1.51479
1.5161
1.51239
1.51875
1.50606
1.49711
1.50432
1.51272
1.49952
1.50957
1.50773
1.5098
1.50947
1.508
1.51064
1.51017
1.50924
1.50654
1.50134
1.49758
1.501
1.49814
1.51374
1.5201
1.51976
1.51686
1.51407
1.52806
1.51293
1.51376
1.5151
1.51709
1.52547
1.52713
1.54011
1.53396
1.52964
1.53662
1.52824
1.53767
1.52955
1.53785
1.535
1.53003
1.52879
1.52104
1.52522
1.52983
1.5316
1.53216
1.51882
1.52128
1.52097
1.53042
1.52136
1.52804
1.52924
1.53407
1.53824
1.53107
1.53061
1.53921
1.52051
1.52794
1.52561
1.52876
1.52963
1.52588
1.52177
1.53274
1.51642
1.51711
1.52382
1.52297
1.52399
1.52667
1.52498
1.52891
1.53644
1.53963
1.54224
1.5333
1.54238
1.53187
1.52797
1.54168
1.5353
1.52143
1.52861
1.52253
1.5285
1.52215
1.52233
1.52528
1.5287
1.53416
1.52379
1.52672
1.52791
1.52418
1.51537
1.5107
1.52256
1.52205
1.51823
1.50723
1.50474
1.51789
1.50993
1.51308
1.51538
1.52152
1.51039
1.51668
1.53401
1.52393
1.52731
1.5209
1.52116
1.52532
1.51629
1.53118
1.5204
1.52134
1.50748
1.50631
1.50611
1.51076
1.51876
1.51518
1.5137
1.5228
1.52977
1.53471
1.52628
1.52014
1.5393
1.52205
1.53104
1.52271
1.52643
1.52548
1.53129
1.52543
1.5338
1.52318
1.52172
1.53397
1.52131
1.51482
1.52698
1.52577
1.53188
1.51734
1.52003
1.51567
1.51163
1.50863
1.51725
1.50787
1.52192
1.52322
1.50615
1.50582
1.52251
1.51259
1.52169
1.50669
1.51547
1.52122
1.52458
1.52141
1.52937
1.53266
1.52806
1.52882
1.52925
1.52576
1.52788
1.53868
1.53158
1.53673
1.54547
1.54136
1.54365
1.54254
1.55052
1.55242
1.55553
1.54196
1.55225
1.54093
1.54219
1.53218
1.52695
1.53839
1.5174
1.51412
1.50951
1.51883
1.51069
1.5141
1.51992
1.51612
1.50687
1.50455
1.51746
1.51654
1.51488
1.50559
1.51828
1.52043
1.52438
1.52574
1.50534
1.51368
1.51163
1.5149
1.50669
1.50594
1.51388
1.51908
1.51546
1.52151
1.52317
1.52019
1.51618
1.51027
1.51156
1.5145
1.51768
1.51696
1.5183
1.51773
1.51856
1.52386
1.52492
1.53238
1.52422
1.51026
1.51724
1.5186
1.51982
1.52193
1.52609
1.519
1.52518
1.53018
1.52314
1.50793
1.51905
1.51089
1.51752
1.524
1.52364
1.52352
1.52485
1.52103
1.52243
1.51173
1.52077
1.52607
1.52455
1.52562
1.52661
1.53041
1.52138
1.51635
1.51475
1.52431
1.52947
1.52218
1.53524
1.53056
1.52569
1.5219
1.50806
1.51142
1.51171
1.51408
1.51306
1.52379
1.52135
1.51805
1.53175
1.53331
1.53911
1.54303
1.54363
1.5435
1.53163
1.53203
1.52629
1.53974
1.55025
1.53236
1.53592
1.53516
1.53206
1.53157
1.52317
1.52705
1.53216
1.52751
1.52763
1.52722
1.52132
1.51744
1.52063
1.52799
1.53515
1.5326
1.53532
1.5345
1.52929
1.52401
1.52931
1.52959
1.52952
1.5266
1.52399
1.51192
1.52791
1.52547
1.53801
1.5255
1.52531
1.52851
1.53725
1.53402
1.54011
1.53404
1.5266
1.53053
1.53298
1.51877
1.52846
1.52668
1.52715
1.52293
1.52897
1.53331
1.53156
1.53276
1.53459
1.53655
1.53559
1.53818
1.53979
1.53009
1.52727
1.52291
1.52665
1.5215
1.51815
1.52244
1.52167
1.51686
1.52098
1.52106
1.53773
1.52481
1.53107
1.53028
1.52179
1.52899
1.52954
1.51892
1.53198
1.52195
1.51922
1.51461
1.507
1.51192
1.52542
1.51129
1.5142
1.51718
1.5204
1.51349
1.51801
1.51841
1.52119
1.52784
1.51937
1.52535
1.52982
1.53117
1.53237
1.54532
1.54659
1.55008
1.55238
1.54031
1.54908
1.53185
1.53464
1.52676
1.53771
1.53984
1.53977
1.5406
1.52902
1.52205
1.53702
1.51336
1.5182
1.52159
1.52429
1.52401
1.51483
1.51903
1.51569
1.52155
1.52559
1.52524
1.53709
1.52466
1.51959
1.5316
1.51086
1.5215
1.51652
1.51931
1.51754
1.5128
1.51755
1.52201
1.51958
1.51922
1.52905
1.52604
1.53431
1.5337
1.54014
1.53651
1.54337
1.53598
1.52955
1.53432
1.53589
1.53005
1.5434
1.5394
1.54134
1.54649
1.53098
1.5329
1.5282
1.52521
1.53263
1.53305
1.52966
1.52281
1.51717
1.52723
1.52252
1.52698
1.51852
1.52165
1.5249
1.52275
1.51568
1.52201
1.50987
1.51517
1.51497
1.51575
1.51205
1.51836
1.51698
1.5164
1.50947
1.52025
1.52359
1.50964
1.50521
1.50327
1.50921
1.52432
1.51312
1.52066
1.52316
1.53044
1.51724
1.51482
1.51841
1.51493
1.51876
1.51383
1.51174
1.50883
1.51396
1.51518
1.517
1.52356
1.52538
1.51754
1.52421
1.51382
1.51454
1.5197
1.52096
1.51367
1.51254
1.50758
1.50982
1.50775
1.502
1.51096
1.51256
1.51632
1.52816
1.52561
1.53199
1.5242
1.54028
1.52904
1.52112
1.51681
1.52705
1.52173
1.52276
1.52932
1.52844
1.52502
1.52942
1.52503
1.52235
1.52011
1.52363
1.5196
1.51946
1.528
1.52513
1.52325
1.5216
1.52095
1.51345
1.52262
1.51736
1.50201
1.52057
1.50916
1.52382
1.51298
1.5221
1.51955
1.52519
1.5282
1.53324
1.52421
1.51839
1.52196
1.52811
1.52433
1.51878
1.52293
1.52565
1.5168
1.51785
1.51678
1.52184
1.52703
1.52653
1.52873
1.52198
1.5229
1.52846
1.53044
1.52501
1.51927
1.51711
1.5261
1.52427
1.52749
1.51567
1.52139
1.52353
1.51417
1.51596
1.50697
1.51191
1.50861
1.51087
1.51403
1.49683
1.5036
1.51226
1.50994
1.51273
1.51517
1.51418
1.51221
1.51282
1.50786
1.51394
1.51321
1.50752
1.50991
1.51469
1.5114
1.50664
1.5152
1.51644
1.51453
1.51004
1.51215
1.51075
1.52181
1.51329
1.50794
1.5056
1.51318
1.51373
1.51081
1.5253
1.51452
1.50631
1.502
1.51006
1.50941
1.5027
1.4998
1.50329
1.51487
1.51545
1.5112
1.51995
1.50922
1.502
1.51729
1.5046
1.50347
1.50707
1.5174
1.50869
1.5034
1.50595
1.50998
1.50777
1.50864
1.51034
1.50077
1.51063
1.50841
1.50961
1.50885
1.5026
1.51823
1.509
1.51142
1.49706
1.49544
1.49878
1.49268
1.49893
1.49422
1.50595
1.50489
1.50679
1.49464
1.50382
1.50501
1.49721
1.49924
1.49749
1.50267
1.501
1.49757
1.50648
1.50758
1.49084
1.49689
1.49777
1.48899
1.4955
1.48962
1.49104
1.50142
1.49082
1.49245
1.49265
1.4838
1.47718
1.48297
1.47441
1.49277
1.49461
1.49623
1.5
1.50458
1.50445
1.49946
1.50209
1.49043
1.50622
1.5059
1.50239
1.50735
1.49793
1.50119
1.50118
1.49795
1.50263
1.50112
1.50576
1.50723
1.50072
1.50309
1.49625
1.49484
1.49706
1.49712
1.50185
1.49019
1.48914
1.4873
1.48968
1.48522
1.48429
1.4979
1.4902
1.48795
1.48639
1.48848
1.48494
1.48616
1.48492
1.49332
1.5064
1.50466
1.50592
1.501
1.50052
1.49064
1.48256
1.489
1.49476
1.48907
1.48993
1.48704
1.48465
1.48725
1.48265
1.48849
1.47745
1.48276
1.49508
1.48533
1.48573
1.48397
1.49088
1.48534
1.49078
1.48427
1.48927
1.4957
1.49889
1.50551
1.49644
1.51369
1.51015
1.50834
1.51219
1.51808
1.51078
1.52312
1.51134
1.51088
1.51306
1.51595
1.52283
1.51514
1.51086
1.51434
1.50736
1.50607
1.51525
1.49951
1.50538
1.51144
1.50053
1.51124
1.50218
1.50142
1.49478
1.49745
1.49796
1.50051
1.48997
1.5004
1.50731
1.50379
1.50919
1.51729
1.50044
1.50466
1.50616
1.50545
1.50593
1.52793
1.50585
1.50786
1.51014
1.50925
1.5005
1.50693
1.50948
1.51384
1.5173
1.52331
1.53013
1.50964
1.50823
1.51301
1.50501
1.51098
1.50664
1.51514
1.5157
1.50727
1.51654
1.51598
1.52265
1.52516
1.51906
1.51548
1.51272
1.51732
1.51544
1.51541
1.51044
1.51195
1.50889
1.51966
1.50968
1.50676
1.50541
1.5023
1.50151
1.5097
1.50933
1.49998
1.51241
1.51231
1.51067
1.51384
1.51662
1.51866
1.5189
1.51287
1.51475
1.51537
1.51324
1.51698
1.52674
1.51829
1.51801
1.51185
1.50887
1.51037
1.50333
1.50891
1.50413
1.50409
1.50303
1.5052
1.50055
1.5041
1.50293
1.50756
1.50247
1.50148
1.50525
1.50159
1.50564
1.50429
1.50344
1.50304
1.49844
1.50398
1.49859
1.48909
1.49602
1.5026
1.49562
1.50438
1.50547
1.50104
1.49654
1.48637
1.48958
1.49103
1.4967
1.50617
1.4978
1.49956
1.5021
1.49923
1.49407
1.48488
1.47919
1.48076
1.47868
1.47525
1.47438
1.47754
1.48424
1.48839
1.48692
1.48164
1.48585
1.48247
1.46977
1.48073
1.4822
1.47569
1.48565
1.4849
1.48752
1.47081
1.48024
1.47675
1.48903
1.47896
1.48517
1.4928
1.49164
1.48995
1.47787
1.48442
1.48676
1.47721
1.49308
1.48109
1.4752
1.48011
1.4772
1.48162
1.47594
1.48815
1.48167
1.48361
1.48459
1.48317
1.48783
1.48883
1.47744
1.47403
1.4799
1.47295
1.48419
1.47265
1.48261
1.48234
1.48209
1.4857
1.49205
1.49327
1.48943
1.47987
1.49258
1.49406
1.49975
1.50518
1.4991
1.49648
1.48776
1.49308
1.48898
1.48319
1.48893
1.48295
1.48855
1.487
1.48206
1.49201
1.48896
1.49316
1.50014
1.49924
1.48885
1.49275
1.49091
1.49406
1.49542
1.47764
1.48802
1.48788
1.49313
1.48609
1.49358
1.49139
1.50153
1.49769
1.49562
1.48987
1.49624
1.49813
1.50112
1.49702
1.49959
1.50022
1.50476
1.5035
1.49312
1.49661
1.48472
1.48916
1.49659
1.49689
1.49367
1.5007
1.49901
1.50023
1.49338
1.4885
1.49684
1.49862
1.48555
1.50134
1.49793
1.49245
1.49995
1.50188
1.491
1.49565
1.49424
1.50172
1.51016
1.50446
1.50973
1.50481
1.50086
1.51888
1.50931
1.51659
1.51171
1.51703
1.51224
1.50717
1.5007
1.49009
1.495
1.50098
1.50599
1.50594
1.50417
1.49775
1.50042
1.50506
1.50496
1.49202
1.49652
1.48805
1.499
1.4994
1.49668
1.49577
1.49579
1.49494
1.49814
1.4971
1.49694
1.50278
1.48545
1.4896
1.48783
1.49263
1.49082
1.4915
1.49511
1.49043
1.49271
1.4871
1.50349
1.49379
1.50286
1.49875
1.50281
1.50583
1.5068
1.50146
1.48983
1.49479
1.49258
1.4919
1.48667
1.48705
1.48529
1.47847
1.49871
1.49309
1.49304
1.48574
1.48461
1.48688
1.48464
1.49716
1.48557
1.4858
1.48767
1.49293
1.48767
1.48418
1.48539
1.48927
1.48548
1.49118
1.49563
1.47189
1.4836
1.48086
1.48689
1.49052
1.4881
1.48879
1.48844
1.49802
1.50166
1.50117
1.49431
1.4944
1.4905
1.49419
1.49532
1.49388
1.49026
1.48834
1.49
1.49084
1.48845
1.49437
1.49944
1.49716
1.48767
1.4907
1.49777
1.48725
1.48326
1.48838
1.48468
1.49338
1.49563
1.4941
1.49818
1.49062
1.49474
1.49611
1.49748
1.49875
1.49796
1.49448
1.49917
1.4927
1.49802
1.49932
1.50774
1.51559
1.50958
1.50958
1.51111
1.51038
1.50523
1.51644
1.5069
1.49897
1.50381
1.49467
1.49573
1.49533
1.49382
1.4866
1.49737
1.49757
1.4884
1.49512
1.50244
1.50474
1.50679
1.50524
1.50095
1.50266
1.51078
1.50474
1.50234
1.49158
1.49533
1.4967
1.5054
1.49921
1.49752
1.4865
1.49795
1.49383
1.50312
1.50542
1.49969
1.49875
1.50081
1.50525
1.4959
1.50492
1.51286
1.51737
1.52122
1.50813
1.51614
1.5084
1.50259
1.50459
1.49853
1.49865
1.51011
1.5159
1.51368
1.5137
1.51356
1.51988
1.52007
1.51094
1.51041
1.51158
1.50924
1.51118
1.51157
1.50175
1.50445
1.50347
1.47873
1.49812
1.51129
1.50339
1.50138
1.51453
1.51747
1.51732
1.50456
1.5083
1.5178
1.51346
1.50386
1.50307
1.5128
1.50301
1.50494
1.50194
1.50644
1.5071
1.51082
1.50981
1.50964
1.50984
1.50977
1.48902
1.49994
1.49951
1.50679
1.50011
1.49356
1.50301
1.50954
1.51085
1.51761
1.51382
1.51077
1.51683
1.52058
1.51055
1.50669
1.50688
1.51244
1.49854
1.50694
1.50827
1.50897
1.51028
1.49856
1.50462
1.5106
1.49961
1.50276
1.50148
1.51182
1.50736
1.51984
1.51258
1.51596
1.52218
1.5209
1.51168
1.53209
1.52094
1.51558
1.51119
1.52131
1.51992
1.51485
1.50773
1.50865
1.50698
1.50322
1.50277
1.50167
1.50932
1.49795
1.50653
1.49783
1.50452
1.50842
1.49834
1.48961
1.49868
1.51445
1.50435
1.51149
1.50985
1.50963
1.51141
1.49694
1.50921
1.50379
1.49791
1.50008
1.49408
1.49777
1.49862
1.50343
1.50332
1.51244
1.50496
1.51262
1.49932
1.50039
1.49925
1.50217
1.50055
1.48638
1.49247
1.49154
1.49487
1.50313
1.50903
1.51541
1.50244
1.51379
1.50664
1.52297
1.52023
1.51887
1.53375
1.51488
1.51329
1.50573
1.51082
1.50407
1.51429
1.51868
1.52183
1.53133
1.52852
1.52976
1.52449
1.52865
1.53407
1.52804
1.53265
1.52999
1.51764
1.52054
1.51741
1.5213
1.51577
1.51547
1.51808
1.5056
1.50195
1.49569
1.50088
1.50039
1.51073
1.51193
1.51557
1.5044
1.50814
1.50186
1.50687
1.48549
1.48621
1.49158
1.49324
1.49491
1.49756
1.4914
1.50743
1.49271
1.49418
1.48869
1.48979
1.49581
1.50294
1.50303
1.50666
1.49982
1.49811
1.50025
1.50102
1.50146
1.49795
1.4888
1.50043
1.49028
1.50201
1.50953
1.49753
1.49097
1.49653
1.49641
1.49517
1.49624
1.50037
1.50366
1.50278
1.50467
1.50203
1.49544
1.4912
1.49019
1.48262
1.48264
1.49586
1.48132
1.48938
1.49123
1.48726
1.48804
1.48637
1.48418
1.47833
1.48026
1.48775
1.4932
1.49434
1.4961
1.49623
1.49219
1.50029
1.49923
1.49217
1.48789
1.49452
1.50248
1.49574
1.50149
1.49543
1.49301
1.48675
1.48856
1.48822
1.491
1.49521
1.49394
1.4886
1.49988
1.49171
1.48714
1.49295
1.49214
1.50288
1.49348
1.48197
1.48835
1.47627
1.49802
1.48632
1.48688
1.47992
1.4857
1.48932
1.49696
1.49582
1.49108
1.48362
1.48952
1.48576
1.48653
1.48107
1.47608
1.47377
1.48673
1.48126
1.49129
1.48538
1.49313
1.48271
1.48641
1.4874
1.48637
1.48632
1.48803
1.47233
1.47596
1.48121
1.49021
1.48552
1.48525
1.47773
1.47794
1.49577
1.48116
1.47888
1.48462
1.49108
1.48746
1.48931
1.4801
1.48864
1.49111
1.49382
1.47969
1.48363
1.49127
1.48865
1.4883
1.49136
1.49957
1.49846
1.49986
1.49743
1.50717
1.49648
1.5072
1.49698
1.50622
1.50046
1.50527
1.49361
1.49021
1.49441
1.49316
1.48945
1.50031
1.50763
1.49333
1.50575
1.50883
1.5063
1.49292
1.49484
1.49789
1.49548
1.49755
1.49322
1.49452
1.49883
1.50193
1.49804
1.49413
1.4973
1.50191
1.49895
1.50033
1.49975
1.5014
1.4977
1.50481
1.49207
1.49742
1.49475
1.49686
1.49876
1.4948
1.49468
1.48349
1.48977
1.49383
1.48247
1.49289
1.49309
1.48761
1.49385
1.4926
1.50515
1.5019
1.48943
1.48594
1.49732
1.49368
1.49402
1.49932
1.49216
1.50118
1.4899
1.48686
1.49762
1.50432
1.49808
1.49332
1.50332
1.4989
1.50134
1.49525
1.50504
1.49852
1.50443
1.50878
1.51941
1.50175
1.50264
1.50502
1.50572
1.50984
1.51008
1.50773
1.50334
1.50178
1.5039
1.50447
1.49837
1.49431
1.5049
1.51416
1.51194
1.51091
1.4948
1.50063
1.48934
1.51121
1.49994
1.50529
1.50026
1.50118
1.50428
1.50078
1.49737
1.4952
1.50396
1.50318
1.50527
1.4984
1.50477
1.49674
1.50667
1.49924
1.4997
1.50773
1.50241
1.50266
1.49762
1.49857
1.49824
1.50655
1.51168
1.50075
1.4968
1.50401
1.5012
1.50402
1.51131
1.50456
1.50523
1.50576
1.49402
1.48569
1.49882
1.48802
1.49383
1.49983
1.50246
1.50394
1.49826
1.5046
1.50383
1.50031
1.48984
1.49335
1.49842
1.49778
1.49968
1.49588
1.4944
1.49208
1.50748
1.49572
1.50059
1.50094
1.49621
1.50263
1.51629
1.5155
1.52065
1.51556
1.52111
1.51484
1.52204
1.51027
1.51045
1.51887
1.50471
1.51594
1.51695
1.51174
1.51534
1.50541
1.50757
1.51175
1.51066
1.50161
1.50674
1.50417
1.51612
1.53236
1.51661
1.51461
1.51335
1.49879
1.51018
1.51769
1.50569
1.50854
1.50317
1.49676
1.5003
1.49707
1.48775
1.48757
1.4877
1.4863
1.48157
1.47826
1.4933
1.49061
1.48941
1.48538
1.47948
1.48348
1.48249
1.49133
1.49394
1.49374
1.49118
1.48508
1.48919
1.48545
1.49049
1.48741
1.49423
1.49756
1.49291
1.49123
1.48355
1.48622
1.49369
1.49886
1.49939
1.48166
1.49161
1.48491
1.49104
1.49552
1.48945
1.48429
1.49311
1.49475
1.49897
1.48746
1.50874
1.49596
1.49359
1.49395
1.48993
1.50321
1.50031
1.49971
1.50487
1.50868
1.49828
1.50042
1.48766
1.48861
1.49261
1.49412
1.49755
1.49723
1.49845
1.50031
1.49792
1.49762
1.4977
1.49076
1.4861
1.49625
1.49533
1.48841
1.48029
1.47575
1.47112
1.47569
1.47834
1.47851
1.48428
1.48578
1.49451
1.4947
1.48718
1.49002
1.49324
1.49727
1.4989
1.50201
1.49674
1.5012
1.50463
1.50185
1.50263
1.49102
1.49232
1.48928
1.48696
1.48711
1.4883
1.49006
1.49156
1.49023
1.48469
1.48466
1.48299
1.48295
1.48669
1.48968
1.4825
1.4768
1.47881
1.47973
1.47619
1.47117
1.46944
1.48417
1.47762
1.47361
1.48417
1.48244
1.47316
1.47847
1.48656
1.47632
1.49185
1.48441
1.47831
1.49109
1.47768
1.48148
1.48779
1.4771
1.48203
1.47377
1.48361
1.47599
1.47504
1.47977
1.48461
1.4874
1.47557
1.48013
1.48891
1.50331
1.49545
1.49671
1.50148
1.49589
1.49284
1.4941
1.49932
1.49802
1.50345
1.49503
1.49316
1.48421
1.49234
1.49218
1.48819
1.48581
1.48425
1.49254
1.49638
1.50439
1.50327
1.50202
1.50607
1.5003
1.5088
1.50285
1.50009
1.5045
1.50448
1.49696
1.49893
1.49934
1.51391
1.51566
1.5069
1.5112
1.51845
1.51685
1.52479
1.5284
1.52726
1.52043
1.50788
1.52915
1.51229
1.51343
1.51781
1.5098
1.51686
1.52249
1.51222
1.52404
1.51556
1.516
1.50598
1.50518
1.50626
1.51431
1.51418
1.52013
1.51612
1.50379
1.50566
1.50103
1.50947
1.51176
1.50801
1.50356
1.50404
1.5105
1.49975
1.50835
1.5022
1.50295
1.49102
1.50154
1.48999
1.48936
1.4997
1.50218
1.49356
1.49415
1.50302
1.50527
1.50421
1.50504
1.51474
1.51462
1.50637
1.5116
1.51234
1.51478
1.51048
1.5094
1.51518
1.51772
1.52892
1.52464
1.52758
1.52842
1.5299
1.52836
1.51582
1.51343
1.52071
1.51814
1.51881
1.52671
1.53123
1.52091
1.5122
1.50807
1.5155
1.51283
1.5095
1.50779
1.51366
1.50993
1.50314
1.5085
1.51104
1.50297
1.50695
1.50928
1.50196
1.48906
1.49679
1.50572
1.51035
1.50949
1.50731
1.52083
1.51484
1.52164
1.52545
1.52156
1.52643
1.52696
1.51505
1.5183
1.52611
1.5238
1.52587
1.52844
1.52459
1.53189
1.54093
1.52715
1.51744
1.52656
1.51552
1.5133
1.51107
1.50966
1.51042
1.51399
1.52269
1.51615
1.5091
1.51562
1.51675
1.51256
1.51583
1.52382
1.51665
1.51292
1.51415
1.51189
1.51455
1.5102
1.50809
1.50952
1.50835
1.51188
1.51184
1.51961
1.51979
1.5227
1.52143
1.51797
1.52154
1.51333
1.51909
1.51616
1.51116
1.5018
1.50181
1.49395
1.50539
1.50123
1.50669
1.50622
1.50231
1.51046
1.50635
1.49293
1.49676
1.50645
1.50571
1.52297
1.50082
1.52015
1.51027
1.50096
1.49694
1.4922
1.49478
1.4938
1.51081
1.5105
1.512
1.51722
1.51465
1.50994
1.51219
1.51414
1.50081
1.50461
1.50704
1.49985
1.49123
1.50845
1.50927
1.5061
1.50394
1.50172
1.49392
1.50072
1.49893
1.50013
1.50315
1.50914
1.50049
1.49437
1.49983
1.50618
1.50082
1.49109
1.499
1.49704
1.49375
1.48835
1.49052
1.50387
1.49902
1.50736
1.51175
1.5045
1.5058
1.50871
1.51489
1.50796
1.49841
1.50545
1.49903
1.49786
1.5011
1.49762
1.49597
1.49762
1.4997
1.49976
1.50293
1.50027
1.4943
1.50027
1.50579
1.51052
1.52331
1.52035
1.51382
1.50615
1.52419
1.50497
1.50207
1.50441
1.49987
1.49851
1.50383
1.51061
1.50655
1.50545
1.50595
1.49464
1.50269
1.50988
1.51209
1.49585
1.50289
1.50608
1.50316
1.51569
1.50845
1.50002
1.50118
1.50391
1.505
1.50375
1.51198
1.50723
1.50089
1.50931
1.49966
1.5023
1.49985
1.50364
1.50415
1.49435
1.49015
1.50486
1.49492
1.50019
1.49212
1.49938
1.48964
1.48806
1.49189
1.49215
1.48638
1.4903
1.50568
1.50281
1.5021
1.49645
1.49619
1.50101
1.49074
1.50316
1.50562
1.50991
1.5012
1.51534
1.51977
1.51877
1.52223
1.52677
1.52407
1.53502
1.51947
1.51599
1.51557
1.52077
1.52163
1.52083
1.52294
1.51666
1.52156
1.50944
1.51108
1.50159
1.50293
1.51345
1.50971
1.50827
1.50978
1.50351
1.50146
1.4964
1.49304
1.50277
1.49376
1.49894
1.49683
1.50613
1.50242
1.50115
1.51619
1.51157
1.5159
1.52503
1.51659
1.514
1.51286
1.5054
1.51195
1.50482
1.51565
1.50284
1.51581
1.51352
1.50729
1.51226
1.52084
1.52406
1.52551
1.5261
1.52126
1.51922
1.52037
1.51858
1.51985
1.51942
1.52138
1.51566
1.52588
1.52641
1.52906
1.52394
1.53396
1.52081
1.52548
1.52664
1.52538
1.52587
1.52578
1.51543
1.5155
1.51045
1.52226
1.5173
1.51573
1.51975
1.52422
1.52176
1.51748
1.50875
1.51139
1.51954
1.51916
1.52162
1.51001
1.51803
1.52274
1.51616
1.51755
1.51811
1.52541
1.52884
1.52969
1.52303
1.5311
1.52828
1.52577
1.52197
1.52821
1.52095
1.51989
1.51936
1.52628
1.5257
1.5272
1.5248
1.50561
1.50192
1.49943
1.51145
1.51322
1.50608
1.50556
1.51053
1.51484
1.51246
1.51256
1.52019
1.52955
1.5176
1.51929
1.51433
1.51738
1.50952
1.50738
1.51196
1.50184
1.49261
1.51053
1.5052
1.5124
1.51101
1.50424
1.50022
1.5095
1.50868
1.51239
1.50402
1.51167
1.496
1.49525
1.50879
1.50137
1.50462
1.49084
1.49517
1.49648
1.50616
1.50572
1.51017
1.50508
1.50524
1.50725
1.51638
1.49863
1.50286
1.50242
1.50562
1.50663
1.50505
1.50727
1.50352
1.49739
1.48557
1.48898
1.49716
1.49664
1.50014
1.49811
1.50477
1.51299
1.50324
1.5106
1.50452
1.51454
1.50409
1.50768
1.51553
1.51578
1.51647
1.51158
1.51494
1.50877
1.50949
1.51563
1.51439
1.51583
1.52306
1.50869
1.4902
1.50315
1.50802
1.51694
1.51096
1.50226
1.51389
1.50281
1.50138
1.50986
1.51974
1.50477
1.50323
1.49672
1.49312
1.5029
1.50244
1.50761
1.50672
1.50223
1.49984
1.51073
1.50693
1.50144
1.5084
1.51353
1.50677
1.51938
1.51518
1.50694
1.51509
1.51239
1.50865
1.50855
1.51079
1.51348
1.50222
1.51264
1.50637
1.5163
1.51433
1.52131
1.51208
1.52734
1.51131
1.52154
1.52521
1.52284
1.52935
1.52321
1.51515
1.52265
1.53221
1.5234
1.50397
1.51445
1.51886
1.52331
1.53973
1.53906
1.53512
1.52533
1.53
1.53521
1.53247
1.53042
1.52045
1.52424
1.52475
1.52988
1.52062
1.52861
1.51514
1.51891
1.51905
1.52648
1.52027
1.52447
1.52302
1.52021
1.52384
1.51895
1.51485
1.51392
1.51489
1.51491
1.50704
1.51048
1.50591
1.52254
1.51215
1.51494
1.51533
1.51972
1.52107
1.50801
1.51486
1.50918
1.50344
1.5194
1.5022
1.51068
1.50933
1.52284
1.50916
1.51555
1.52858
1.52034
1.50769
1.50856
1.51045
1.51029
1.51316
1.51731
1.52391
1.52318
1.51863
1.514
1.51654
1.51612
1.51444
1.53016
1.5245
1.52726
1.52389
1.51427
1.51881
1.51759
1.51714
1.51233
1.50664
1.51457
1.51556
1.51346
1.51241
1.51198
1.5197
1.51189
1.51255
1.52111
1.50959
1.50681
1.51171
1.50283
1.5055
1.51011
1.51225
1.51468
1.51522
1.52288
1.51754
1.50847
1.5121
1.51861
1.51562
1.51403
1.52583
1.52237
1.50871
1.51441
1.51463
1.50992
1.50789
1.51236
1.51555
1.51773
1.51314
1.50425
1.52163
1.52229
1.51423
1.51847
1.52169
1.51163
1.50981
1.51167
1.51682
1.50885
1.51128
1.50006
1.50323
1.51541
1.50224
1.50748
1.50866
1.51996
1.52167
1.51563
1.52737
1.51464
1.51595
1.51329
1.51877
1.52079
1.52728
1.5118
1.50478
1.50929
1.50939
1.51664
1.51038
1.519
1.51056
1.5125
1.52648
1.51731
1.52131
1.51677
1.51605
1.511
1.50967
1.51968
1.52349
1.51146
1.50934
1.50692
1.51092
1.51356
1.5186
1.51648
1.51417
1.51671
1.51527
1.50701
1.49919
1.50503
1.50807
1.51308
1.50425
1.50008
1.50706
1.5055
1.50931
1.50309
1.50483
1.49948
1.50209
1.50668
1.51156
1.49205
1.48696
1.49519
1.49274
1.49698
1.50192
1.50825
1.51368
1.5096
1.50011
1.51019
1.51514
1.51318
1.50778
1.50862
1.50489
1.50416
1.49958
1.50182
1.50014
1.50149
1.51398
1.50653
1.50302
1.49881
1.50001
1.50308
1.50935
1.51516
1.50998
1.51294
1.50575
1.51384
1.51956
1.50305
1.51299
1.50857
1.51317
1.508
1.51282
1.49404
1.5104
1.49699
1.49609
1.49026
1.5026
1.5017
1.50216
1.48836
1.49631
1.48734
1.49002
1.49774
1.50324
1.50113
1.49464
1.51078
1.51121
1.50571
1.50739
1.49084
1.49641
1.50194
1.49657
1.50404
1.50136
1.50941
1.51602
1.50906
1.49776
1.49404
1.49468
1.50312
1.49856
1.50718
1.51719
1.50824
1.50994
1.51151
1.51197
1.51247
1.51298
1.51405
1.50763
1.50424
1.51291
1.50624
1.51326
1.5167
1.51006
1.51159
1.50103
1.51566
1.50699
1.51667
1.50283
1.50631
1.49344
1.50508
1.50304
1.50008
1.50745
1.50767
1.49667
1.50196
1.50216
1.49988
1.50873
1.51056
1.51128
1.50731
1.50902
1.51047
1.52727
1.52068
1.52056
1.51369
1.52145
1.52197
1.53125
1.5348
1.52498
1.52024
1.52607
1.52482
1.52838
1.52357
1.51839
1.51669
1.51289
1.51231
1.51783
1.52047
1.52644
1.51
1.52229
1.52959
1.52859
1.53404
1.52251
1.52918
1.51158
1.5241
1.51357
1.51617
1.50175
1.50663
1.50112
1.50782
1.50705
1.52072
1.51429
1.50487
1.51266
1.50646
1.50108
1.50665
1.50329
1.50887
1.50902
1.50429
1.50815
1.49851
1.4979
1.49927
1.51336
1.5173
1.51634
1.51586
1.50374
1.5101
1.50049
1.5098
1.50575
1.50118
1.50393
1.52013
1.50881
1.51513
1.50969
1.51096
1.50246
1.50462
1.50656
1.51381
1.49813
1.49733
1.49379
1.49523
1.49786
1.50723
1.51006
1.50031
1.49978
1.49569
1.49974
1.50287
1.49392
1.50348
1.50141
1.49172
1.48695
1.49279
1.49063
1.48359
1.48941
1.49296
1.48931
1.47918
1.48761
1.47783
1.47961
1.47205
1.4867
1.48674
1.47757
1.47471
1.47828
1.48741
1.49569
1.49533
1.49618
1.49632
1.4941
1.49831
1.4835
1.47762
1.48768
1.4857
1.4758
1.4854
1.48844
1.48769
1.49183
1.47735
1.47911
1.49244
1.49172
1.49983
1.4916
1.4939
1.49922
1.50206
1.49512
1.48835
1.48546
1.50087
1.49565
1.48602
1.48874
1.48953
1.48546
1.48038
1.4868
1.4769
1.48566
1.48371
1.49869
1.49414
1.49495
1.49391
1.48299
1.47899
1.48328
1.47974
1.48473
1.49614
1.4941
1.50715
1.49323
1.49132
1.50824
1.51245
1.50331
1.4979
1.50795
1.4933
1.49231
1.49733
1.49222
1.4995
1.50758
1.51472
1.49987
1.49182
1.49742
1.5038
1.49898
1.50506
1.502
1.49615
1.499
1.51167
1.51886
1.51798
1.51707
1.51564
1.51819
1.52162
1.51414
1.51656
1.51338
1.50392
1.5162
1.50676
1.51666
1.5099
1.50745
1.49947
1.50366
1.51141
1.49774
1.50997
1.51249
1.51483
1.50803
1.51351
1.50233
1.49228
1.49658
1.50574
1.49367
1.49022
1.4978
1.49115
1.49414
1.49681
1.49631
1.50061
1.49596
1.50599
1.49272
1.48573
1.48555
1.49414
1.48652
1.49119
1.49099
1.48863
1.48963
1.49915
1.48104
1.49668
1.48326
1.47658
1.48478
1.49148
1.4994
1.49144
1.49644
1.49989
1.49659
1.50623
1.49826
1.49838
1.48843
1.49224
1.49811
1.49311
1.50093
1.49214
1.49185
1.50844
1.49236
1.48888
1.49997
1.49787
1.48742
1.48788
1.49598
1.49038
1.48816
1.4869
1.48066
1.48782
1.48201
1.50008
1.48997
1.49945
1.50158
1.49436
1.50331
1.50231
1.50271
1.50275
1.49845
1.50958
1.49499
1.49925
1.49252
1.49625
1.4944
1.51799
1.51254
1.51051
1.50464
1.50011
1.50613
1.51681
1.50923
1.51295
1.51266
1.51009
1.51197
1.50902
1.50515
1.51808
1.50117
1.51391
1.5072
1.51978
1.51341
1.50355
1.51517
1.50599
1.50536
1.50939
1.50694
1.52115
1.50193
1.51453
1.50357
1.50886
1.49871
1.51021
1.50728
1.4942
1.5002
1.49166
1.50187
1.4937
1.49426
1.50972
1.49218
1.50253
1.50446
1.49602
1.48743
1.50365
1.49733
1.49895
1.5022
1.5115
1.49755
1.50583
1.49421
1.49423
1.49136
1.48288
1.49371
1.49279
1.48869
1.49812
1.48694
1.48957
1.49331
1.49546
1.48328
1.48327
1.4851
1.48074
1.47141
1.48534
1.4836
1.48149
1.47653
1.47271
1.48099
1.48101
1.48078
1.48963
1.49665
1.48768
1.48508
1.48755
1.48416
1.48597
1.49317
1.48082
1.49283
1.48698
1.48496
1.48176
1.47842
1.47309
1.46654
1.4731
1.46958
1.46095
1.47062
1.4725
1.46634
1.46964
1.46837
1.47563
1.46961
1.47043
1.46732
1.4777
1.48514
1.48239
1.47482
1.472
1.47928
1.47165
1.46798
1.46855
1.46751
1.47861
1.48119
1.48027
1.48313
1.50113
1.48104
1.47282
1.48084
1.48191
1.47878
1.48418
1.47208
1.47386
1.47384
1.47412
1.47986
1.46617
1.47058
1.47032
1.46561
1.47419
1.48545
1.48566
1.48294
1.47631
1.48322
1.48877
1.48688
1.48397
1.49198
1.48702
1.48122
1.47823
1.48176
1.48162
1.47824
1.47836
1.47053
1.47291
1.47837
1.4782
1.47761
1.47556
1.47042
1.47912
1.47281
1.47534
1.48353
1.4749
1.47421
1.47185
1.46682
1.46482
1.48259
1.48441
1.48227
1.48078
1.47981
1.47385
1.47384
1.47112
1.48485
1.49398
1.47291
1.48028
1.48158
1.47619
1.48205
1.50154
1.4917
1.48867
1.49607
1.48848
1.49062
1.47911
1.49089
1.48252
1.48759
1.48386
1.49198
1.48316
1.48677
1.48756
1.48967
1.48644
1.49072
1.49673
1.4863
1.48829
1.49406
1.48992
1.49419
1.4863
1.4812
1.48857
1.47816
1.47578
1.48218
1.48502
1.49128
1.47731
1.48006
1.47628
1.47406
1.48361
1.4886
1.48386
1.48339
1.49306
1.48856
1.49343
1.49547
1.49766
1.49298
1.49211
1.48812
1.48706
1.48596
1.49004
1.48842
1.48059
1.48757
1.49165
1.49464
1.50181
1.49775
1.49794
1.49253
1.48606
1.4788
1.48765
1.48929
1.49442
1.48552
1.48537
1.49093
1.48626
1.47923
1.48398
1.4823
1.48663
1.4984
1.49986
1.49093
1.49397
1.49062
1.49389
1.49865
1.4972
1.4997
1.48965
1.48998
1.49029
1.50144
1.50054
1.50181
1.49614
1.49296
1.48943
1.48725
1.49127
1.48973
1.5007
1.49545
1.49903
1.5035
1.49396
1.50809
1.501
1.50626
1.50579
1.49928
1.50522
1.5129
1.50282
1.49773
1.49193
1.48632
1.48836
1.48548
1.48503
1.49537
1.48455
1.48484
1.49305
1.49479
1.48673
1.48854
1.49031
1.48381
1.48849
1.49528
1.48848
1.4959
1.49503
1.49084
1.48763
1.48083
1.48465
1.48775
1.49629
1.49019
1.48595
1.49783
1.50534
1.49138
1.48818
1.49671
1.49236
1.49407
1.49228
1.48115
1.48165
1.48787
1.48617
1.49343
1.49615
1.4941
1.49716
1.49489
1.49714
1.49356
1.50208
1.49371
1.49925
1.49527
1.49688
1.50158
1.5103
1.50669
1.50255
1.5019
1.50399
1.51397
1.51096
1.50942
1.50893
1.51147
1.50951
1.51067
1.50716
1.50159
1.50361
1.51822
1.50999
1.503
1.50487
1.5104
1.50758
1.49447
1.50463
1.50547
1.50257
1.50033
1.50211
1.49683
1.49848
1.48741
1.47969
1.48945
1.48818
1.49564
1.49658
1.49614
1.5063
1.49601
1.49962
1.49382
1.50014
1.49547
1.50486
1.50169
1.48985
1.48755
1.48651
1.49296
1.49013
1.49115
1.49084
1.49219
1.49569
1.4967
1.50011
1.49568
1.50037
1.50913
1.50081
1.5032
1.50487
1.50467
1.4989
1.49855
1.49477
1.49745
1.49727
1.50453
1.49998
1.5082
1.5051
1.5254
1.50703
1.51595
1.50632
1.51261
1.51115
1.51008
1.51008
1.51202
1.51058
1.50277
1.51113
1.50548
1.51237
1.50821
1.52005
1.51547
1.5123
1.50364
1.51123
1.50475
1.50962
1.51237
1.51712
1.51355
1.51405
1.51479
1.51827
1.50934
1.51035
1.51763
1.51561
1.51477
1.49755
1.49922
1.50108
1.50326
1.50207
1.49994
1.50786
1.50012
1.49487
1.49961
1.50267
1.50455
1.50688
1.50544
1.50765
1.50382
1.49638
1.50002
1.50313
1.50962
1.50477
1.5127
1.51825
1.5227
1.518
1.51578
1.51388
1.51322
1.51027
1.49989
1.50803
1.49565
1.49824
1.4947
1.50323
1.50138
1.51629
1.50206
1.49609
1.50841
1.50821
1.50552
1.50737
1.50243
1.51308
1.51724
1.51375
1.50982
1.50917
1.51247
1.51795
1.5187
1.51425
1.51827
1.51386
1.5106
1.50439
1.51619
1.50751
1.50994
1.50808
1.51558
1.49894
1.49976
1.50035
1.50311
1.48953
1.49831
1.49653
1.49427
1.50039
1.49709
1.49123
1.49175
1.49523
1.49834
1.49092
1.4946
1.49872
1.50096
1.49315
1.49324
1.48407
1.49687
1.48318
1.48352
1.49251
1.49298
1.5039
1.49995
1.50388
1.49755
1.49678
1.4959
1.49586
1.5003
1.4916
1.49004
1.48307
1.48556
1.48048
1.49279
1.48522
1.49211
1.4946
1.4976
1.48975
1.48656
1.50006
1.50014
1.49052
1.49273
1.48685
1.50009
1.49082
1.48824
1.49411
1.49925
1.50196
1.50933
1.50173
1.49313
1.49559
1.48593
1.49538
1.50754
1.4977
1.49609
1.49811
1.50491
1.4907
1.48397
1.48819
1.49751
1.50704
1.51022
1.49583
1.51075
1.50572
1.5029
1.49793
1.49003
1.50607
1.51352
1.51439
1.50889
1.50221
1.5069
1.50002
1.51346
1.50386
1.4979
1.49666
1.4947
1.49177
1.49343
1.4946
1.49691
1.49013
1.50052
1.49494
1.51198
1.50235
1.49653
1.49936
1.49801
1.49973
1.49921
1.49162
1.48859
1.48723
1.4983
1.48501
1.49312
1.50134
1.49191
1.48566
1.49311
1.48818
1.50496
1.50454
1.5048
1.50516
1.50184
1.50304
1.49569
1.5038
1.50334
1.502
1.50189
1.49607
1.50529
1.49723
1.4899
1.50467
1.50088
1.49913
1.49396
1.50206
1.51052
1.50914
1.51177
1.51271
1.51033
1.50282
1.51208
1.49908
1.50741
1.51263
1.50301
1.50141
1.49805
1.49876
1.49644
1.50057
1.4991
1.50112
1.48231
1.49175
1.48734
1.49447
1.49419
1.49391
1.50187
1.49407
1.48339
1.49982
1.51012
1.50307
1.5135
1.49658
1.49229
1.51038
1.49325
1.49972
1.49718
1.50157
1.50083
1.50899
1.50246
1.49077
1.49014
1.4942
1.49691
1.49134
1.50169
1.49258
1.48852
1.4887
1.49089
1.49967
1.48562
1.49382
1.4988
1.48132
1.48302
1.48135
1.49039
1.49181
1.49416
1.49516
1.49279
1.48934
1.49899
1.49205
1.47851
1.48285
1.4818
1.48571
1.4867
1.47683
1.48761
1.49027
1.49795
1.49298
1.49488
1.4861
1.4904
1.48833
1.50363
1.49259
1.49747
1.49297
1.50309
1.50996
1.49788
1.49842
1.48804
1.49597
1.49153
1.49223
1.49104
1.49441
1.49598
1.49302
1.4923
1.48259
1.4772
1.4883
1.49321
1.49109
1.49906
1.50265
1.49035
1.49607
1.492
1.48687
1.49883
1.49524
1.50112
1.49309
1.49404
1.50807
1.49342
1.49448
1.50128
1.49389
1.49961
1.49667
1.51116
1.49646
1.49836
1.50815
1.50591
1.51165
1.51008
1.49878
1.50905
1.51606
1.50144
1.51281
1.51971
1.49978
1.50689
1.50933
1.49999
1.5078
1.51437
1.5203
1.51831
1.5096
1.51279
1.50978
1.50204
1.50539
1.50119
1.50259
1.50497
1.49739
1.50586
1.50149
1.51182
1.51519
1.51293
1.51437
1.51865
1.51963
1.5186
1.50375
1.50515
1.50666
1.50635
1.50591
1.51296
1.4945
1.49133
1.49556
1.49738
1.49407
1.5034
1.50845
1.49511
1.49462
1.49123
1.50263
1.49546
1.49803
1.50455
1.50102
1.49441
1.49289
1.49757
1.50288
1.506
1.5041
1.49878
1.49222
1.4963
1.50071
1.50745
1.50307
1.50624
1.49724
1.50502
1.49226
1.50101
1.49396
1.49337
1.49756
1.49919
1.49642
1.49858
1.50174
1.50594
1.51097
1.5108
1.49866
1.4981
1.50024
1.50136
1.49746
1.49173
1.50846
1.5025
1.50123
1.50804
1.51005
1.50384
1.50089
1.52029
1.5137
1.50443
1.51377
1.52027
1.51525
1.51153
1.51159
1.50134
1.50307
1.50296
1.50945
1.51351
1.51344
1.49673
1.49367
1.49796
1.48962
1.50166
1.49749
1.51262
1.51058
1.52146
1.51544
1.5162
1.51058
1.5158
1.52015
1.51773
1.51653
1.50759
1.51686
1.49993
1.51348
1.50767
1.50469
1.51895
1.51406
1.51292
1.51224
1.50711
1.51493
1.51484
1.50349
1.50574
1.49954
1.49787
1.49384
1.50815
1.50441
1.5087
1.49827
1.50337
1.49995
1.50587
1.50119
1.50884
1.50407
1.50269
1.50372
1.50376
1.5088
1.50997
1.5037
1.5011
1.50396
1.50291
1.50324
1.49972
1.51132
1.5098
1.5042
1.51002
1.50336
1.50302
1.50123
1.50013
1.49758
1.50086
1.49401
1.51104
1.5141
1.51016
1.4929
1.50867
1.50694
1.50805
1.50248
1.50581
1.50454
1.50617
1.50415
1.50187
1.50635
1.51646
1.51407
1.50407
1.49897
1.5048
1.50709
1.51098
1.51307
1.51747
1.4984
1.50245
1.51495
1.52019
1.52496
1.5214
1.51374
1.51823
1.52459
1.52549
1.53134
1.5284
1.5218
1.51132
1.51412
1.51252
1.5163
1.51536
1.5042
1.49727
1.51425
1.50994
1.50578
1.51234
1.51832
1.51451
1.51381
1.51987
1.52028
1.51934
1.51844
1.52174
1.51652
1.51583
1.5207
1.51536
1.51748
1.51363
1.52416
1.51097
1.51939
1.52365
1.52396
1.51208
1.51033
1.50531
1.52071
1.52281
1.52766
1.52029
1.52022
1.51927
1.52038
1.5156
1.51408
1.518
1.52641
1.5302
1.52461
1.52714
1.52639
1.54261
1.53815
1.53102
1.52922
1.54317
1.54568
1.53641
1.53641
1.54507
1.54985
1.53593
1.54178
1.53466
1.52776
1.5217
1.52754
1.54085
1.5331
1.53098
1.52979
1.5438
1.55674
1.54448
1.55143
1.54535
1.53804
1.54296
1.55579
1.54485
1.54504
1.52811
1.53558
1.52253
1.52784
1.52907
1.5245
1.51185
1.53096
1.53346
1.51749
1.51433
1.52
1.52323
1.52752
1.52311
1.5252
1.53579
1.53848
1.53308
1.53707
1.54013
1.53645
1.53028
1.53234
1.52203
1.53042
1.53395
1.53377
1.52424
1.5371
1.52933
1.51732
1.52244
1.52436
1.53223
1.53319
1.52517
1.53226
1.52778
1.52011
1.52044
1.52343
1.52927
1.53395
1.52807
1.53217
1.52849
1.53287
1.52112
1.52109
1.51634
1.51115
1.51422
1.51656
1.51862
1.51023
1.51292
1.51925
1.5279
1.51952
1.51611
1.51252
1.5053
1.50627
1.51205
1.51283
1.50989
1.51594
1.5106
1.51634
1.5288
1.52334
1.51519
1.52511
1.50544
1.519
1.52208
1.5163
1.5238
1.52125
1.52572
1.52358
1.51992
1.5127
1.50783
1.50558
1.50998
1.50388
1.51061
1.50593
1.51458
1.50801
1.51865
1.51342
1.5255
1.53198
1.52795
1.52196
1.51923
1.51388
1.51825
1.52188
1.51716
1.52014
1.51694
1.5216
1.52733
1.52358
1.51702
1.51892
1.51693
1.52292
1.52681
1.52791
1.5207
1.51659
1.52755
1.51831
1.51612
1.50547
1.5074
1.50797
1.52138
1.51321
1.50804
1.50501
1.50968
1.50614
1.49994
1.50639
1.50538
1.50057
1.507
1.49658
1.49962
1.51119
1.52191
1.51868
1.51804
1.51303
1.51414
1.50713
1.50637
1.51042
1.51356
1.51308
1.50674
1.50448
1.50916
1.52121
1.51011
1.50932
1.50372
1.5099
1.50525
1.51179
1.51997
1.52506
1.51376
1.51161
1.50259
1.51265
1.51225
1.51312
1.51151
1.50683
1.50578
1.50527
1.50487
1.51249
1.52539
1.5193
1.51229
1.51256
1.50727
1.5123
1.52102
1.50785
1.51084
1.51436
1.51177
1.51935
1.52049
1.51355
1.5127
1.51876
1.51447
1.51185
1.50826
1.5052
1.5122
1.50392
1.51875
1.51526
1.51899
1.51568
1.51908
1.51676
1.51938
1.51491
1.51904
1.51428
1.514
1.5072
1.50618
1.5095
1.52304
1.5238
1.50936
1.5175
1.51689
1.5115
1.50724
1.50772
1.51257
1.5066
1.50855
1.51268
1.51252
1.51782
1.5153
1.50809
1.50758
1.50207
1.49866
1.50168
1.50819
1.49879
1.50875
1.50976
1.50041
1.50956
1.51706
1.51342
1.51602
1.52151
1.51847
1.51338
1.52399
1.51788
1.51044
1.51793
1.51374
1.51951
1.51724
1.51396
1.53201
1.5262
1.52023
1.51551
1.52053
1.51095
1.50698
1.50356
1.51674
1.50956
1.51527
1.51777
1.5041
1.51894
1.53564
1.51978
1.51656
1.52063
1.52071
1.53303
1.52622
1.51542
1.52269
1.51192
1.51252
1.50338
1.5146
1.51657
1.50836
1.51303
1.50821
1.5077
1.51043
1.51607
1.49929
1.51244
1.51227
1.51616
1.50741
1.52306
1.51523
1.5159
1.51313
1.50904
1.50429
1.5064
1.50869
1.51371
1.51186
1.50784
1.51019
1.50817
1.50778
1.51109
1.50671
1.50467
1.50847
1.51148
1.51804
1.50637
1.50013
1.50587
1.5195
1.52139
1.5323
1.53758
1.52985
1.50774
1.52493
1.52615
1.52065
1.52521
1.51302
1.52359
1.52209
1.52859
1.51419
1.50048
1.51011
1.5194
1.5129
1.52245
1.52069
1.51647
1.51367
1.50497
1.5052
1.4985
1.49825
1.49911
1.51094
1.50704
1.51456
1.50372
1.49977
1.5151
1.49693
1.50961
1.50506
1.49775
1.50373
1.50359
1.49841
1.50336
1.5028
1.50417
1.5059
1.50918
1.50257
1.50726
1.50139
1.51583
1.51164
1.502
1.50854
1.51887
1.51022
1.51287
1.502
1.5006
1.50152
1.49515
1.49603
1.50523
1.50693
1.51115
1.52417
1.51731
1.51457
1.51913
1.50476
1.50794
1.5131
1.50131
1.49787
1.50129
1.49662
1.50172
1.49381
1.50891
1.50448
1.50539
1.52143
1.51766
1.51433
1.51519
1.51018
1.51834
1.51495
1.49878
1.51124
1.50309
1.5092
1.50892
1.51532
1.51746
1.5221
1.51387
1.51571
1.51489
1.51128
1.51163
1.51845
1.5023
1.50485
1.50311
1.49095
1.49
1.4957
1.50329
1.51031
1.51239
1.49437
1.49985
1.50467
1.51034
1.49546
1.49922
1.49622
1.49533
1.50416
1.50965
1.49589
1.50851
1.50505
1.50207
1.51142
1.50455
1.49987
1.50129
1.50332
1.49956
1.49926
1.51321
1.50373
1.5049
1.49649
1.50879
1.50295
1.50568
1.49852
1.49302
1.4925
1.49456
1.50019
1.50252
1.50048
1.49392
1.49359
1.4947
1.50643
1.50176
1.49084
1.49937
1.49864
1.50584
1.50266
1.50039
1.49074
1.49867
1.49738
1.50566
1.50969
1.50888
1.50719
1.49928
1.50186
1.50239
1.49628
1.51335
1.49864
1.50613
1.49886
1.48669
1.48524
1.49747
1.4984
1.49888
1.50674
1.49415
1.49641
1.49254
1.49869
1.48463
1.49552
1.50449
1.49796
1.49534
1.48714
1.48927
1.50164
1.48722
1.49607
1.49917
1.49886
1.4957
1.51315
1.50347
1.49286
1.50604
1.50039
1.49153
1.49706
1.49047
1.49156
1.48806
1.49832
1.49421
1.48458
1.47973
1.47142
1.48963
1.49654
1.50034
1.49681
1.50213
1.49354
1.50332
1.49213
1.50182
1.49266
1.48536
1.48425
1.49656
1.49076
1.49863
1.49386
1.49319
1.49707
1.49244
1.48734
1.50548
1.50566
1.49788
1.50054
1.49621
1.5092
1.49847
1.49214
1.49642
1.49189
1.49751
1.48917
1.49175
1.49141
1.49572
1.50295
1.50497
1.50479
1.50212
1.49828
1.48188
1.4873
1.48041
1.48273
1.49163
1.49927
1.48453
1.48809
1.48041
1.48478
1.47508
1.48169
1.47873
1.47117
1.4831
1.49541
1.48508
1.48851
1.48405
1.47824
1.48004
1.48319
1.48013
1.48371
1.48202
1.4784
1.48671
1.48856
1.48701
1.4831
1.484
1.48178
1.48466
1.48118
1.46481
1.46971
1.47568
1.48544
1.47653
1.48054
1.48748
1.50865
1.50001
1.49429
1.49611
1.48924
1.50586
1.51222
1.51302
1.5079
1.52442
1.51823
1.51983
1.51746
1.50768
1.51791
1.50572
1.50332
1.51646
1.51436
1.51458
1.5206
1.50851
1.5082
1.51332
1.51514
1.51886
1.52305
1.51973
1.5255
1.52389
1.53195
1.52866
1.52555
1.51911
1.52363
1.51919
1.5102
1.51474
1.5167
1.52051
1.53274
1.51792
1.52107
1.53091
1.51845
1.52137
1.52205
1.52374
1.5235
1.52825
1.52212
1.52686
1.5196
1.52823
1.53641
1.52175
1.52571
1.51775
1.52921
1.52397
1.52973
1.52252
1.52648
1.51488
1.52065
1.51996
1.51444
1.50116
1.50874
1.50758
1.50298
1.50544
1.51087
1.51102
1.51256
1.5179
1.51869
1.52443
1.53436
1.51961
1.52732
1.53447
1.53057
1.51839
1.53112
1.51946
1.53765
1.53124
1.53225
1.53634
1.52438
1.53237
1.5371
1.52754
1.52556
1.51295
1.52905
1.53453
1.5383
1.53462
1.53378
1.52932
1.53322
1.52531
1.52781
1.53483
1.53465
1.53707
1.52985
1.53136
1.52571
1.52835
1.52991
1.52149
1.53836
1.53339
1.52656
1.52027
1.52445
1.51214
1.52044
1.52555
1.52577
1.53216
1.54422
1.54597
1.54269
1.5422
1.52958
1.53951
1.54724
1.53972
1.54145
1.5353
1.53558
1.5387
1.53551
1.55391
1.55035
1.5462
1.54605
1.53977
1.53864
1.52291
1.52543
1.5249
1.52629
1.53066
1.53466
1.52827
1.53386
1.53385
1.55129
1.54309
1.52992
1.53731
1.5354
1.54384
1.53448
1.53284
1.52993
1.53742
1.52749
1.51819
1.51797
1.52407
1.52411
1.52007
1.51777
1.51239
1.52461
1.5162
1.51362
1.51705
1.52772
1.52286
1.52479
1.53892
1.54326
1.53087
1.52019
1.53343
1.52638
1.52744
1.53421
1.52148
1.53167
1.53211
1.53152
1.52436
1.53419
1.52597
1.52942
1.53306
1.525
1.53192
1.53818
1.53617
1.5291
1.52513
1.53457
1.52349
1.52201
1.53874
1.53307
1.52758
1.51576
1.53143
1.52671
1.52343
1.52359
1.53196
1.53078
1.51158
1.51316
1.52615
1.52278
1.52726
1.50884
1.50874
1.52758
1.52795
1.51713
1.51308
1.51563
1.52137
1.52553
1.51678
1.52404
1.51812
1.52244
1.50727
1.51164
1.50466
1.50576
1.50907
1.51283
1.51833
1.50977
1.52242
1.51859
1.51587
1.51052
1.52049
1.51695
1.52328
1.52132
1.53164
1.52517
1.5311
1.53679
1.54452
1.54191
1.55777
1.54131
1.53829
1.54012
1.54569
1.53898
1.53746
1.53843
1.5371
1.54515
1.53839
1.54086
1.53651
1.53941
1.53896
1.54068
1.54757
1.54771
1.53986
1.53871
1.53442
1.5263
1.52627
1.53079
1.52305
1.51963
1.52115
1.52798
1.52706
1.52961
1.54092
1.52254
1.53096
1.51791
1.53117
1.5225
1.52065
1.51331
1.52233
1.52806
1.51974
1.51882
1.52044
1.52731
1.51088
1.51419
1.52698
1.52077
1.50523
1.51472
1.51817
1.52168
1.51979
1.52791
1.52681
1.51849
1.52461
1.52928
1.52869
1.53659
1.52675
1.51655
1.52113
1.52567
1.52599
1.52894
1.52641
1.5295
1.53306
1.53755
1.53474
1.54005
1.5373
1.53172
1.52739
1.52966
1.52934
1.5246
1.53514
1.52452
1.52672
1.52267
1.51632
1.51496
1.52843
1.51142
1.52064
1.5199
1.51957
1.52519
1.52257
1.52283
1.52696
1.52554
1.53771
1.53269
1.52528
1.52965
1.52202
1.52356
1.52943
1.52705
1.52242
1.52521
1.52484
1.52294
1.51747
1.53149
1.51277
1.53054
1.52911
1.53386
1.53266
1.54039
1.53616
1.52464
1.51888
1.51413
1.52357
1.51609
1.52077
1.52121
1.53179
1.52309
1.53215
1.52725
1.52749
1.52331
1.52867
1.53222
1.53001
1.53532
1.53076
1.5207
1.5297
1.53227
1.5286
1.53434
1.53089
1.53618
1.54395
1.53752
1.53521
1.54044
1.54862
1.54636
1.54172
1.53601
1.53845
1.53742
1.53248
1.54239
1.53218
1.516
1.53574
1.54214
1.52842
1.53337
1.53949
1.53017
1.53854
1.54717
1.53038
1.52849
1.53973
1.53855
1.52353
1.53184
1.53409
1.52882
1.53182
1.53742
1.54442
1.53459
1.54386
1.54009
1.55087
1.5506
1.53949
1.54975
1.54651
1.55159
1.5556
1.55344
1.55298
1.55014
1.54997
1.5491
1.5486
1.55072
1.55668
1.54933
1.54283
1.55491
1.54439
1.55861
1.5514
1.5433
1.54693
1.54713
1.55105
1.53636
1.5422
1.53874
1.53901
1.54785
1.53664
1.53971
1.5449
1.54817
1.54455
1.53657
1.5398
1.55292
1.55375
1.55406
1.54252
1.54825
1.55341
1.55639
1.55316
1.56292
1.5588
1.55877
1.56027
1.55813
1.55411
1.55168
1.55099
1.54183
1.5307
1.55011
1.54795
1.54637
1.55455
1.55967
1.5473
1.55021
1.55845
1.54907
1.5466
1.55597
1.54767
1.56106
1.55519
1.56407
1.56014
1.5544
1.56498
1.56224
1.55845
1.55846
1.54761
1.55364
1.56491
1.55817
1.55956
1.56279
1.57109
1.56808
1.56583
1.5623
1.55729
1.564
1.56979
1.56041
1.54935
1.56861
1.55909
1.57008
1.55047
1.5553
1.55539
1.56989
1.5593
1.5619
1.55095
1.54429
1.54681
1.54621
1.54812
1.55083
1.55075
1.55349
1.55157
1.54686
1.55446
1.55194
1.55007
1.55212
1.55108
1.55167
1.54189
1.55038
1.54513
1.54323
1.53883
1.53733
1.53704
1.53808
1.54713
1.53793
1.54457
1.5495
1.54801
1.55528
1.54694
1.54189
1.54399
1.55116
1.55436
1.55231
1.55709
1.56052
1.56072
1.5626
1.57118
1.55699
1.56066
1.56289
1.5659
1.56168
1.56274
1.57475
1.55891
1.57202
1.56222
1.55505
1.54703
1.54634
1.544
1.55119
1.55041
1.54256
1.55544
1.55788
1.56271
1.55332
1.56772
1.56553
1.5654
1.55392
1.55539
1.56337
1.55138
1.55847
1.54951
1.54759
1.55366
1.5436
1.54805
1.54644
1.54585
1.54965
1.54373
1.54351
1.54338
1.55017
1.54259
1.55146
1.54149
1.54345
1.53994
1.5517
1.5519
1.54952
1.54892
1.54008
1.54369
1.54
1.53729
1.52928
1.53266
1.54737
1.5477
1.54156
1.54706
1.5265
1.53617
1.54695
1.54319
1.54778
1.54208
1.53905
1.5386
1.53543
1.55001
1.53871
1.54716
1.55438
1.54612
1.54894
1.55542
1.54796
1.55258
1.54457
1.53823
1.54808
1.54362
1.53611
1.54554
1.54393
1.54017
1.54916
1.54488
1.54373
1.545
1.55284
1.55584
1.54666
1.54901
1.5423
1.53747
1.5375
1.54019
1.5257
1.53709
1.53083
1.53074
1.53681
1.53158
1.53298
1.53856
1.53422
1.53298
1.53209
1.53308
1.53914
1.52954
1.5336
1.52922
1.53735
1.54297
1.54136
1.5403
1.5352
1.54853
1.54082
1.53844
1.54368
1.54617
1.54804
1.54498
1.54671
1.54686
1.55151
1.54496
1.54896
1.54633
1.54877
1.54674
1.53859
1.5429
1.53379
1.55903
1.55362
1.55919
1.56018
1.55653
1.55055
1.56389
1.56229
1.56242
1.55972
1.55969
1.5564
1.54313
1.54674
1.54628
1.54716
1.544
1.55584
1.54507
1.54164
1.5406
1.54179
1.53918
1.53429
1.53602
1.54576
1.53516
1.54213
1.5338
1.53756
1.54293
1.54262
1.5489
1.55214
1.55431
1.54786
1.55379
1.54762
1.5445
1.54652
1.54739
1.53542
1.5407
1.55063
1.55688
1.53982
1.54803
1.55238
1.5421
1.55858
1.55363
1.56341
1.55413
1.53188
1.54316
1.54751
1.54596
1.53469
1.53806
1.54201
1.53894
1.53124
1.52521
1.53518
1.52134
1.52901
1.53226
1.52201
1.53231
1.52332
1.52373
1.52739
1.52739
1.5278
1.53392
1.53383
1.53321
1.52342
1.53055
1.52658
1.53244
1.53486
1.5402
1.5412
1.55172
1.54121
1.54428
1.54712
1.55057
1.5391
1.54196
1.55707
1.54662
1.55094
1.55107
1.54197
1.54677
1.55067
1.54796
1.55256
1.55022
1.54949
1.54525
1.53901
1.53917
1.54118
1.54788
1.54195
1.53995
1.53273
1.52442
1.5335
1.54058
1.54407
1.54982
1.54581
1.53735
1.53939
1.53438
1.54655
1.53521
1.54729
1.55017
1.54614
1.53557
1.53576
1.54174
1.52851
1.5343
1.53255
1.53117
1.52481
1.52388
1.52771
1.52421
1.53351
1.54048
1.53363
1.53014
1.52512
1.53106
1.53439
1.5331
1.53468
1.53491
1.52303
1.5307
1.54004
1.537
1.54582
1.53428
1.52555
1.52927
1.53649
1.53561
1.53525
1.5396
1.53626
1.53494
1.53877
1.53389
1.53746
1.52878
1.5467
1.53505
1.53732
1.53133
1.54738
1.534
1.53723
1.5379
1.53387
1.53812
1.53275
1.54099
1.53787
1.54056
1.53491
1.53962
1.52933
1.54008
1.53043
1.53682
1.55122
1.53658
1.54104
1.54172
1.54246
1.53232
1.54263
1.5454
1.53604
1.53214
1.52547
1.52824
1.53759
1.53502
1.5277
1.52564
1.53091
1.52756
1.54168
1.52936
1.52389
1.53349
1.52774
1.52284
1.53265
1.52298
1.53056
1.52588
1.51708
1.53796
1.52747
1.5177
1.51944
1.51923
1.52115
1.52495
1.52518
1.52716
1.52582
1.53314
1.53501
1.52845
1.53556
1.53519
1.54003
1.52405
1.53538
1.53833
1.53412
1.53885
1.52961
1.53031
1.53477
1.54194
1.52969
1.5373
1.52604
1.53534
1.53735
1.52614
1.53133
1.52746
1.53112
1.5333
1.53107
1.53443
1.54576
1.53004
1.53695
1.53693
1.53554
1.53507
1.53492
1.53262
1.5498
1.54144
1.53737
1.53934
1.53681
1.53175
1.54546
1.53984
1.53164
1.529
1.52973
1.53342
1.52135
1.51759
1.51696
1.51233
1.52079
1.51267
1.51682
1.51607
1.51858
1.52115
1.5209
1.52466
1.52284
1.52097
1.51936
1.51805
1.52079
1.52174
1.5288
1.51828
1.52542
1.5246
1.51529
1.53038
1.53158
1.52899
1.53794
1.54019
1.53401
1.53541
1.53662
1.53939
1.53003
1.54083
1.54557
1.54339
1.53752
1.53284
1.53478
1.54228
1.53941
1.54859
1.53824
1.54276
1.53278
1.53416
1.53644
1.53294
1.54265
1.53759
1.54508
1.54852
1.54324
1.54265
1.53891
1.54415
1.54548
1.54708
1.54574
1.5406
1.55229
1.54126
1.54388
1.52012
1.53302
1.54147
1.54243
1.54323
1.52865
1.53488
1.55064
1.53011
1.54157
1.5301
1.54459
1.538
1.54531
1.54511
1.54375
1.53354
1.5343
1.53658
1.53331
1.53823
1.53762
1.53373
1.53477
1.53843
1.54066
1.54371
1.53654
1.53368
1.54041
1.54044
1.53733
1.53046
1.54321
1.54289
1.53384
1.54112
1.53701
1.53754
1.54157
1.54368
1.55087
1.54148
1.54774
1.53786
1.53702
1.54675
1.53175
1.53761
1.53364
1.52589
1.53057
1.53929
1.53438
1.53919
1.5393
1.54594
1.54573
1.54274
1.54688
1.54113
1.54012
1.54138
1.54194
1.53763
1.53692
1.53617
1.54065
1.54251
1.5395
1.53852
1.54155
1.55809
1.55925
1.55964
1.54873
1.54548
1.5496
1.5492
1.5334
1.5361
1.54026
1.53732
1.53059
1.54432
1.53414
1.5349
1.53243
1.541
1.53242
1.53917
1.5391
1.54314
1.53543
1.53072
1.54245
1.54142
1.54157
1.53493
1.52697
1.54445
1.53708
1.53475
1.53367
1.537
1.53856
1.54765
1.54652
1.55213
1.5348
1.53694
1.53403
1.53332
1.52749
1.52215
1.53151
1.54317
1.54176
1.54695
1.54271
1.54143
1.55397
1.54781
1.54567
1.54249
1.54508
1.55388
1.55779
1.54197
1.54744
1.55688
1.54998
1.54985
1.54716
1.5542
1.54881
1.543
1.54132
1.54893
1.55564
1.55486
1.5472
1.55569
1.55248
1.53818
1.54795
1.54743
1.55654
1.54879
1.55349
1.55718
1.55185
1.54251
1.54938
1.55518
1.54876
1.54976
1.54473
1.5471
1.56251
1.56137
1.55147
1.55216
1.56424
1.55718
1.56143
1.55484
1.55244
1.55359
1.55392
1.55237
1.55761
1.55455
1.56266
1.5514
1.55113
1.55506
1.55821
1.5531
1.55914
1.55082
1.54181
1.54545
1.55707
1.5393
1.54994
1.54465
1.54007
1.55032
1.54541
1.54585
1.55064
1.54962
1.53779
1.53565
1.54138
1.54858
1.54064
1.54538
1.53964
1.54451
1.54533
1.54584
1.54978
1.54048
1.54045
1.52583
1.53289
1.53144
1.52907
1.53849
1.54531
1.55051
1.54908
1.54678
1.55327
1.5409
1.54126
1.55063
1.53947
1.54655
1.55011
1.55766
1.56266
1.5568
1.54722
1.54843
1.54998
1.55988
1.56194
1.55055
1.55292
1.54839
1.54726
1.56514
1.55716
1.55712
1.55414
1.55004
1.5346
1.55871
1.54494
1.54928
1.55457
1.55448
1.55388
1.54643
1.53489
1.53305
1.53412
1.54046
1.53443
1.54163
1.53414
1.54254
1.54506
1.54349
1.54288
1.53784
1.54207
1.55087
1.53427
1.53613
1.53296
1.53249
1.54269
1.53519
1.53096
1.5335
1.52299
1.53025
1.52926
1.53285
1.54483
1.54159
1.5516
1.55262
1.54699
1.54449
1.54313
1.53591
1.53479
1.53985
1.53371
1.53407
1.53431
1.53285
1.53411
1.537
1.55916
1.54588
1.54921
1.54746
1.54604
1.54881
1.54458
1.5567
1.55124
1.55365
1.5503
1.544
1.5419
1.53438
1.5379
1.53087
1.53512
1.53406
1.53152
1.54832
1.54826
1.54437
1.54227
1.5461
1.53544
1.54708
1.54639
1.54564
1.55276
1.55132
1.55327
1.54241
1.53887
1.54872
1.54445
1.55116
1.54503
1.54796
1.55098
1.55645
1.55126
1.54587
1.54932
1.55335
1.55188
1.5471
1.54458
1.53437
1.53309
1.53778
1.53265
1.53365
1.54069
1.53767
1.5394
1.54348
1.54212
1.53456
1.53941
1.54397
1.5455
1.54844
1.5408
1.53903
1.54411
1.55069
1.54672
1.53981
1.54831
1.54876
1.54947
1.53326
1.55152
1.54108
1.53251
1.53804
1.54541
1.53976
1.53307
1.53904
1.55036
1.53151
1.54059
1.54731
1.53073
1.53914
1.5512
1.54711
1.54894
1.5408
1.55098
1.54864
1.55291
1.54661
1.5484
1.5457
1.55869
1.54867
1.55124
1.55507
1.54792
1.54962
1.55615
1.54473
1.54009
1.54853
1.55145
1.54787
1.55618
1.55652
1.5507
1.55873
1.55344
1.55899
1.55541
1.55641
1.55581
1.56084
1.55249
1.55222
1.55444
1.56388
1.55008
1.54824
1.54797
1.54446
1.54649
1.54482
1.55801
1.56567
1.55436
1.55714
1.54636
1.55499
1.55008
1.55733
1.56176
1.56076
1.57014
1.56235
1.55349
1.56122
1.56647
1.56728
1.57182
1.55691
1.56928
1.57522
1.5582
1.56296
1.57014
1.56491
1.5681
1.56406
1.55399
1.55226
1.56591
1.55045
1.56191
1.55381
1.55207
1.56431
1.55844
1.5625
1.56093
1.56779
1.56197
1.56786
1.56802
1.57437
1.57047
1.56914
1.56433
1.56168
1.55966
1.55432
1.55681
1.5487
1.55229
1.55238
1.53471
1.54967
1.53799
1.53525
1.54454
1.54362
1.53692
1.53874
1.5389
1.54135
1.5407
1.545
1.53498
1.53774
1.52435
1.54393
1.53556
1.53671
1.53724
1.53204
1.52477
1.53155
1.52832
1.5212
1.52428
1.52311
1.52667
1.53198
1.52794
1.53302
1.54605
1.54097
1.53974
1.55052
1.53884
1.53733
1.52976
1.5379
1.54198
1.54857
1.55671
1.54361
1.54395
1.55366
1.54155
1.53933
1.54959
1.55595
1.55299
1.55328
1.55664
1.56089
1.55807
1.56484
1.55665
1.55391
1.55952
1.54917
1.5487
1.55095
1.55793
1.55812
1.55648
1.54838
1.54894
1.55637
1.55639
1.5615
1.57706
1.57439
1.58269
1.58312
1.56694
1.56821
1.56527
1.56309
1.5759
1.56533
1.55472
1.56057
1.56225
1.5642
1.55389
1.55696
1.55302
1.56065
1.55931
1.55813
1.55123
1.56521
1.56577
1.55762
1.56182
1.55617
1.56581
1.56281
1.57274
1.56171
1.56143
1.55755
1.56752
1.56341
1.57862
1.57909
1.57852
1.56661
1.5678
1.56669
1.55899
1.56077
1.57209
1.56896
1.55795
1.55284
1.5553
1.54729
1.55004
1.55967
1.55005
1.55152
1.55036
1.55325
1.55301
1.54837
1.55609
1.55233
1.55732
1.55036
1.54576
1.54256
1.52793
1.53344
1.52857
1.53985
1.53434
1.53902
1.53663
1.54354
1.54631
1.54359
1.55626
1.54416
1.54746
1.54474
1.54446
1.54826
1.55289
1.54709
1.53886
1.55164
1.54621
1.55137
1.55028
1.54307
1.53995
1.53489
1.53464
1.54225
1.53982
1.53075
1.53161
1.53505
1.53623
1.5367
1.53361
1.53034
1.54082
1.53413
1.53617
1.54011
1.54285
1.55256
1.54182
1.5428
1.54859
1.54422
1.554
1.54822
1.54
1.54983
1.54631
1.55734
1.54701
1.55146
1.5427
1.55195
1.54137
1.54683
1.53941
1.544
1.5334
1.53855
1.54831
1.54692
1.53984
1.53435
1.53897
1.54414
1.54853
1.5321
1.5367
1.53633
1.53509
1.53238
1.53372
1.53992
1.53262
1.53824
1.54179
1.53392
1.54125
1.5486
1.52994
1.53551
1.53598
1.53456
1.53541
1.52749
1.52927
1.52692
1.52405
1.52022
1.53058
1.5208
1.52716
1.52117
1.52534
1.53633
1.53006
1.54188
1.54288
1.54597
1.54861
1.53899
1.54838
1.55593
1.54535
1.55091
1.55253
1.55355
1.54561
1.54408
1.54518
1.53013
1.53395
1.53372
1.5372
1.5299
1.52713
1.52395
1.53015
1.54988
1.54581
1.54666
1.53878
1.54025
1.5266
1.53687
1.52685
1.54109
1.53893
1.53175
1.52935
1.53147
1.53079
1.52371
1.52031
1.53352
1.53573
1.54481
1.52765
1.54044
1.53305
1.54224
1.5437
1.55174
1.56214
1.54715
1.54609
1.55206
1.56355
1.54923
1.5356
1.53719
1.54502
1.54611
1.54417
1.54821
1.52687
1.53116
1.52934
1.52774
1.51898
1.54028
1.53621
1.53342
1.53733
1.53825
1.54028
1.53485
1.53562
1.52888
1.53441
1.53654
1.53988
1.53724
1.53786
1.53661
1.53028
1.52613
1.53447
1.53509
1.53913
1.53317
1.52474
1.52634
1.52452
1.53855
1.5323
1.54593
1.54662
1.53949
1.55145
1.55693
1.54849
1.5533
1.54951
1.54774
1.55435
1.54464
1.53825
1.53035
1.5279
1.52234
1.52391
1.52122
1.52534
1.53342
1.54498
1.53922
1.5284
1.52188
1.52925
1.52286
1.51578
1.52065
1.51843
1.52603
1.51945
1.52184
1.51428
1.51879
1.52953
1.52711
1.52359
1.52291
1.51431
1.51936
1.52673
1.53278
1.53663
1.54629
1.55008
1.53298
1.54144
1.53054
1.53717
1.54251
1.53294
1.52342
1.52687
1.52337
1.53355
1.53068
1.53781
1.52536
1.52844
1.53654
1.52362
1.53844
1.53475
1.52813
1.53002
1.53957
1.53564
1.54299
1.53729
1.53738
1.5307
1.54042
1.52227
1.52724
1.5339
1.5311
1.5408
1.5371
1.54205
1.54173
1.54665
1.54533
1.5374
1.54571
1.54119
1.54466
1.54116
1.55531
1.53945
1.54041
1.54816
1.5406
1.53613
1.53239
1.54333
1.53847
1.54248
1.54425
1.53988
1.53175
1.53851
1.5339
1.53998
1.54117
1.53593
1.53821
1.52601
1.52988
1.53647
1.52575
1.52523
1.52502
1.52925
1.53639
1.53575
1.54691
1.53336
1.54624
1.52897
1.53544
1.54555
1.54764
1.54917
1.54062
1.53252
1.53719
1.52631
1.53838
1.53165
1.53904
1.54684
1.53229
1.52709
1.53336
1.52781
1.52832
1.53411
1.52517
1.53776
1.54034
1.54088
1.52909
1.52872
1.52078
1.52956
1.51944
1.51392
1.51358
1.5238
1.53023
1.52813
1.5344
1.53568
1.5352
1.54288
1.53642
1.5279
1.52377
1.5292
1.53258
1.53112
1.54227
1.53844
1.52294
1.53128
1.52921
1.52453
1.53248
1.52166
1.53246
1.54534
1.53229
1.53319
1.54547
1.53284
1.53382
1.52036
1.52
1.52507
1.52201
1.53086
1.52064
1.51968
1.51617
1.52072
1.51864
1.52135
1.5236
1.527
1.52411
1.53748
1.53566
1.53258
1.53244
1.53138
1.52894
1.53175
1.53033
1.54599
1.54199
1.54699
1.54436
1.54898
1.54704
1.54825
1.54752
1.54213
1.54643
1.5336
1.53352
1.54335
1.52585
1.52904
1.53285
1.53434
1.54263
1.52541
1.52714
1.5321
1.52691
1.53048
1.52497
1.52229
1.5269
1.52694
1.52742
1.53543
1.52709
1.52795
1.52322
1.52709
1.53572
1.5308
1.54063
1.53718
1.5363
1.53815
1.52947
1.53018
1.52884
1.53156
1.53812
1.54558
1.53774
1.53827
1.53399
1.54173
1.53893
1.54082
1.5367
1.53436
1.52273
1.53202
1.5259
1.53062
1.53243
1.52567
1.53334
1.53191
1.53752
1.5372
1.53541
1.52359
1.5168
1.50662
1.51343
1.51848
1.51177
1.51183
1.50168
1.51193
1.50651
1.51642
1.50623
1.51727
1.5194
1.5083
1.51051
1.52277
1.52329
1.51067
1.52735
1.51245
1.51012
1.50154
1.51112
1.51228
1.52471
1.53205
1.52092
1.52811
1.53724
1.52867
1.52824
1.51766
1.52742
1.52763
1.52802
1.53043
1.52366
1.52986
1.53496
1.51873
1.522
1.52431
1.52987
1.53452
1.52341
1.53456
1.52936
1.54064
1.53743
1.5366
1.52678
1.53446
1.52719
1.5212
1.51576
1.52585
1.53305
1.52847
1.53372
1.52009
1.52865
1.54059
1.53624
1.53001
1.53399
1.524
1.53053
1.53354
1.54176
1.53444
1.53436
1.52278
1.52758
1.53031
1.53077
1.52231
1.52384
1.53248
1.52335
1.52805
1.52947
1.54109
1.53896
1.53555
1.53323
1.53448
1.55695
1.53953
1.55016
1.54972
1.54097
1.53286
1.53396
1.53838
1.53452
1.53564
1.54029
1.5281
1.54091
1.52575
1.53217
1.53358
1.53981
1.54023
1.53677
1.5403
1.54234
1.55296
1.55204
1.54736
1.54244
1.54924
1.54193
1.53942
1.55341
1.54421
1.54502
1.54357
1.53636
1.54756
1.55444
1.54868
1.55384
1.5476
1.55029
1.54873
1.55606
1.55172
1.55168
1.54909
1.54153
1.54087
1.55547
1.55188
1.54552
1.54286
1.55376
1.55484
1.5609
1.56634
1.55435
1.55824
1.568
1.57032
1.56713
1.563
1.56032
1.56237
1.55965
1.55242
1.55818
1.55697
1.54506
1.56105
1.56225
1.54914
1.56629
1.54563
1.55976
1.54383
1.54402
1.55544
1.54523
1.54123
1.54486
1.5532
1.55168
1.55694
1.56163
1.55531
1.54982
1.56938
1.55768
1.556
1.56605
1.56424
1.5603
1.56618
1.55636
1.55578
1.55825
1.55523
1.56034
1.54779
1.55188
1.54588
1.55161
1.55459
1.56454
1.56212
1.56256
1.55345
1.55087
1.55104
1.55558
1.55744
1.54986
1.55895
1.55185
1.54535
1.54307
1.54408
1.53893
1.53282
1.53305
1.53095
1.52001
1.53967
1.54804
1.54224
1.53311
1.5315
1.52427
1.53806
1.53816
1.52743
1.5371
1.53411
1.54154
1.53014
1.53129
1.53277
1.53484
1.53544
1.53883
1.53145
1.53571
1.5422
1.54226
1.53604
1.53997
1.54052
1.54711
1.5482
1.55444
1.54869
1.54402
1.53688
1.54101
1.54064
1.53491
1.54701
1.54044
1.54254
1.55075
1.56143
1.5448
1.5501
1.54824
1.54291
1.54484
1.55593
1.55162
1.56363
1.55013
1.55193
1.56319
1.56035
1.56588
1.56831
1.57183
1.5517
1.558
1.56421
1.55919
1.5515
1.56242
1.56017
1.54682
1.5585
1.54283
1.55226
1.54331
1.54184
1.5459
1.54443
1.5388
1.53614
1.52287
1.53084
1.54297
1.53341
1.54291
1.54244
1.54293
1.54382
1.54998
1.55065
1.55217
1.55146
1.54639
1.53871
1.54536
1.54571
1.54985
1.55567
1.5647
1.54849
1.56435
1.55118
1.56043
1.56449
1.56333
1.56374
1.55985
1.55788
1.55728
1.55697
1.55884
1.56366
1.55806
1.54447
1.55206
1.55422
1.5442
1.54089
1.53817
1.53782
1.54817
1.53453
1.54323
1.53673
1.5466
1.53488
1.54299
1.54109
1.54777
1.54919
1.55326
1.55594
1.54965
1.55215
1.55543
1.56082
1.56058
1.5617
1.54881
1.54938
1.54367
1.55271
1.55422
1.54268
1.55913
1.54971
1.55182
1.55093
1.54813
1.54993
1.54283
1.54228
1.54031
1.55199
1.54436
1.53617
1.53656
1.54579
1.56207
1.55228
1.55187
1.54427
1.55384
1.55034
1.54898
1.54138
1.54439
1.5422
1.55158
1.54349
1.54733
1.55177
1.5605
1.54362
1.54617
1.54695
1.55155
1.55733
1.56343
1.56217
1.55524
1.55232
1.5423
1.55002
1.54411
1.55538
1.56028
1.55056
1.54981
1.55942
1.55115
1.5445
1.55141
1.53724
1.53989
1.54839
1.54894
1.5457
1.5443
1.55056
1.53722
1.54812
1.54111
1.55368
1.5511
1.54615
1.55808
1.54353
1.53778
1.54715
1.54488
1.55325
1.56079
1.55894
1.54391
1.54747
1.55463
1.55244
1.54238
1.56099
1.56037
1.5587
1.54813
1.54791
1.54194
1.54962
1.54155
1.55033
1.5398
1.54007
1.54225
1.55394
1.55339
1.55595
1.55212
1.54864
1.55751
1.56604
1.55407
1.55947
1.56075
1.55434
1.5504
1.55883
1.57069
1.55371
1.5578
1.55967
1.55642
1.5519
1.56001
1.54955
1.55775
1.55624
1.56172
1.55315
1.55027
1.55274
1.5435
1.55155
1.55818
1.55363
1.54775
1.55156
1.544
1.54969
1.5462
1.53792
1.5435
1.54891
1.54492
1.55464
1.56084
1.55627
1.5488
1.56132
1.55182
1.56227
1.54406
1.53949
1.56177
1.55119
1.55584
1.54372
1.55058
1.55086
1.55913
1.55139
1.5483
1.55331
1.54689
1.54487
1.56511
1.56009
1.55534
1.55982
1.56566
1.56081
1.5684
1.56381
1.55343
1.5598
1.54933
1.55826
1.56278
1.55299
1.55747
1.55843
1.55317
1.56319
1.55719
1.55957
1.55674
1.5574
1.55903
1.55948
1.56539
1.56986
1.5651
1.55811
1.56087
1.56376
1.54912
1.56784
1.56691
1.56151
1.56539
1.57487
1.57075
1.55819
1.56948
1.56208
1.55466
1.55414
1.54741
1.55977
1.56057
1.54725
1.56395
1.55066
1.55593
1.56284
1.56375
1.56668
1.56846
1.57697
1.5685
1.57053
1.56508
1.56615
1.56462
1.57428
1.56368
1.57082
1.55906
1.57222
1.5583
1.55522
1.56153
1.5673
1.57096
1.56511
1.55398
1.56129
1.55181
1.56351
1.55924
1.55464
1.55724
1.55539
1.55132
1.54521
1.55356
1.53619
1.53262
1.54598
1.54179
1.55477
1.54103
1.54525
1.54752
1.54934
1.54044
1.55245
1.5474
1.54396
1.54129
1.55034
1.54176
1.5341
1.5336
1.53446
1.53378
1.53956
1.5549
1.54218
1.53765
1.55512
1.5561
1.54778
1.54753
1.55757
1.56544
1.57228
1.55565
1.55803
1.56052
1.55769
1.5448
1.55106
1.54463
1.55183
1.55882
1.55807
1.55977
1.55346
1.5642
1.56213
1.56333
1.55324
1.55843
1.55294
1.55967
1.56214
1.56309
1.56125
1.55753
1.56116
1.55515
1.5491
1.55601
1.55565
1.55327
1.55379
1.54195
1.5381
1.54943
1.54495
1.55317
1.54128
1.54652
1.54463
1.54498
1.55047
1.54717
1.53841
1.53135
1.54566
1.54256
1.5477
1.54417
1.53736
1.53787
1.5469
1.55158
1.54733
1.55203
1.56785
1.54249
1.54157
1.54879
1.55002
1.54633
1.54352
1.55097
1.543
1.55027
1.55572
1.54449
1.54247
1.5314
1.52792
1.5502
1.54392
1.54653
1.54797
1.55027
1.56459
1.55628
1.55341
1.56055
1.56077
1.55722
1.55956
1.5653
1.56478
1.55782
1.55532
1.55896
1.56351
1.55492
1.56217
1.54678
1.5431
1.55075
1.54434
1.54002
1.55318
1.54926
1.55596
1.55819
1.56435
1.55824
1.55693
1.55728
1.57092
1.55921
1.56974
1.54935
1.55485
1.5519
1.53791
1.54781
1.53851
1.5565
1.55688
1.55156
1.55761
1.55066
1.55892
1.56252
1.56654
1.55548
1.55748
1.56815
1.56955
1.56531
1.57201
1.5553
1.56304
1.55484
1.55329
1.55927
1.56833
1.56347
1.55668
1.55586
1.55887
1.56243
1.56618
1.55864
1.55706
1.55338
1.56198
1.56013
1.55933
1.55034
1.56275
1.55347
1.55684
1.55458
1.54334
1.55958
1.55225
1.5518
1.54986
1.5439
1.53864
1.55187
1.54542
1.54463
1.54997
1.5506
1.54416
1.5621
1.55892
1.55133
1.5532
1.54644
1.53948
1.54511
1.53986
1.55168
1.54656
1.54443
1.55901
1.55797
1.5574
1.56384
1.56905
1.56697
1.56044
1.55691
1.56676
1.55608
1.55749
1.55712
1.56392
1.55683
1.56371
1.55288
1.54639
1.55383
1.55951
1.55522
1.55894
1.56121
1.55537
1.54377
1.55288
1.54406
1.54494
1.55433
1.5514
1.54665
1.5483
1.54845
1.54732
1.55584
1.56333
1.5571
1.56219
1.56513
1.55776
1.5587
1.56007
1.56461
1.55344
1.56074
1.55984
1.5627
1.55909
1.56153
1.56341
1.55173
1.56187
1.55351
1.56477
1.55692
1.56836
1.56952
1.58352
1.56999
1.56095
1.55269
1.56203
1.55663
1.54906
1.56018
1.55828
1.55668
1.56088
1.55699
1.55714
1.56192
1.55382
1.5591
1.5586
1.55424
1.55199
1.55023
1.54488
1.53853
1.55666
1.55952
1.54846
1.54581
1.55311
1.55505
1.55344
1.55093
1.56211
1.56779
1.56107
1.56445
1.55692
1.5601
1.56616
1.56755
1.5697
1.55523
1.56685
1.56818
1.57045
1.56662
1.56808
1.56694
1.56012
1.56852
1.56045
1.56431
1.57204
1.57117
1.57058
1.57322
1.56882
1.56164
1.57276
1.57094
1.57262
1.57346
1.56498
1.56748
1.56169
1.56262
1.57656
1.5668
1.55483
1.56739
1.56712
1.56606
1.5672
1.56207
1.56074
1.56742
1.56217
1.55394
1.55751
1.57093
1.56745
1.56402
1.56354
1.56032
1.56783
1.56975
1.57107
1.56386
1.56744
1.56969
1.56704
1.57051
1.57275
1.57402
1.56254
1.56265
1.5702
1.56049
1.56374
1.57032
1.5648
1.57449
1.57141
1.57188
1.56805
1.57613
1.57174
1.56684
1.5594
1.57891
1.57307
1.57018
1.56024
1.57066
1.57635
1.58201
1.58161
1.57974
1.56941
1.55863
1.56682
1.56476
1.56301
1.56775
1.57422
1.57871
1.57032
1.5648
1.57733
1.58219
1.58684
1.57934
1.57445
1.57551
1.56685
1.56625
1.56878
1.57795
1.5764
1.56954
1.56758
1.58153
1.58452
1.57729
1.57152
1.56371
1.56594
1.56978
1.56567
1.57932
1.5689
1.57385
1.57244
1.56804
1.56585
1.56089
1.56477
1.5739
1.55885
1.57073
1.57059
1.57642
1.56585
1.57426
1.56707
1.56695
1.56894
1.56517
1.56728
1.56579
1.56523
1.55778
1.55304
1.55626
1.56874
1.56355
1.56646
1.55751
1.565
1.56246
1.55623
1.55546
1.55663
1.57103
1.56054
1.56026
1.56129
1.56855
1.56576
1.5687
1.56242
1.56525
1.56825
1.5652
1.57356
1.56574
1.56971
1.56904
1.54948
1.55508
1.55251
1.55839
1.55898
1.54686
1.55547
1.55288
1.55594
1.55727
1.56523
1.55694
1.56708
1.56967
1.56146
1.55646
1.56609
1.56634
1.56869
1.56618
1.57261
1.57344
1.57191
1.55566
1.54893
1.56745
1.56063
1.55259
1.55091
1.54695
1.55344
1.5437
1.54464
1.55031
1.54624
1.54278
1.54862
1.54571
1.54408
1.54301
1.54383
1.54258
1.54442
1.54309
1.55979
1.55079
1.55419
1.55664
1.55432
1.55111
1.54621
1.54298
1.53813
1.53581
1.54429
1.53119
1.54379
1.54896
1.54709
1.538
1.54083
1.54146
1.53808
1.54311
1.54885
1.54897
1.55365
1.54354
1.55037
1.56011
1.54431
1.55073
1.55048
1.54502
1.54304
1.54162
1.54001
1.52379
1.53849
1.53485
1.54404
1.53956
1.53965
1.5524
1.55506
1.55887
1.55271
1.55616
1.56602
1.56724
1.56812
1.56437
1.5698
1.56419
1.56125
1.56403
1.55262
1.55476
1.55308
1.55177
1.5342
1.53865
1.55289
1.55301
1.55157
1.55351
1.54864
1.55396
1.5611
1.55626
1.56286
1.56356
1.54956
1.55315
1.55802
1.56349
1.55016
1.55718
1.55783
1.55253
1.55513
1.54839
1.56536
1.55021
1.54912
1.55313
1.55654
1.55087
1.55975
1.55088
1.55512
1.55384
1.54947
1.54246
1.55647
1.55826
1.55222
1.55446
1.54955
1.54508
1.55988
1.55254
1.55158
1.56237
1.55932
1.54951
1.54762
1.55937
1.55612
1.56524
1.56052
1.569
1.56786
1.56906
1.56004
1.55293
1.55118
1.55897
1.55471
1.56377
1.57312
1.57097
1.56921
1.56542
1.56168
1.56111
1.55469
1.55739
1.55998
1.5534
1.54249
1.55312
1.55317
1.56208
1.5492
1.5563
1.55805
1.55423
1.5728
1.57185
1.5763
1.57735
1.57308
1.57564
1.56984
1.56867
1.56575
1.56552
1.56176
1.5692
1.56448
1.5605
1.5677
1.57098
1.56587
1.56842
1.56836
1.57228
1.56025
1.57448
1.57363
1.57427
1.5603
1.56827
1.57319
1.5748
1.56939
1.56575
1.56968
1.56936
1.55686
1.56643
1.58044
1.57061
1.57083
1.5717
1.58237
1.58206
1.56591
1.56651
1.5712
1.5675
1.56975
1.57323
1.56251
1.55177
1.56625
1.55788
1.56735
1.57035
1.56561
1.56164
1.56577
1.56123
1.5746
1.57218
1.55891
1.55842
1.55144
1.55817
1.5571
1.55199
1.55538
1.55528
1.55395
1.5438
1.54125
1.54262
1.5499
1.54483
1.545
1.54855
1.5424
1.55661
1.54501
1.55622
1.54258
1.53596
1.53142
1.53112
1.54614
1.54819
1.53616
1.53309
1.53927
1.54017
1.54784
1.54797
1.54364
1.54955
1.54488
1.54984
1.55057
1.54399
1.5394
1.54874
1.54951
1.53933
1.54507
1.53744
1.54752
1.55237
1.54414
1.54654
1.55577
1.54767
1.54691
1.54413
1.55475
1.55375
1.54771
1.54736
1.54279
1.53363
1.55124
1.54359
1.53966
1.54624
1.55805
1.55018
1.54123
1.55202
1.54621
1.54596
1.55335
1.55296
1.54994
1.55333
1.55509
1.54224
1.55763
1.559
1.55325
1.55747
1.5512
1.55336
1.56663
1.55503
1.54789
1.5499
1.55385
1.54242
1.5462
1.53727
1.5334
1.54997
1.54309
1.54893
1.54127
1.54696
1.53713
1.53825
1.52729
1.53707
1.53299
1.53334
1.53066
1.54182
1.53662
1.53201
1.5287
1.54026
1.53946
1.55126
1.54479
1.54753
1.55623
1.5512
1.5462
1.55394
1.55657
1.55036
1.54623
1.55437
1.54492
1.55041
1.5516
1.55371
1.54229
1.54875
1.54954
1.55027
1.54009
1.54293
1.5462
1.53818
1.54557
1.54939
1.54951
1.54988
1.55385
1.54748
1.54696
1.54235
1.53907
1.5414
1.54281
1.54569
1.54953
1.5491
1.55112
1.55115
1.54129
1.54334
1.5452
1.5419
1.54777
1.55463
1.54593
1.54867
1.54577
1.55174
1.54677
1.543
1.53934
1.54112
1.53973
1.54145
1.53225
1.54141
1.53995
1.54015
1.54022
1.54171
1.54922
1.55251
1.55107
1.5532
1.54491
1.55357
1.55583
1.55675
1.54666
1.54577
1.55747
1.55302
1.54834
1.54356
1.54509
1.54613
1.5363
1.55587
1.55005
1.56048
1.55519
1.55141
1.54636
1.54948
1.55753
1.54804
1.55419
1.56114
1.55872
1.55101
1.55698
1.5498
1.54659
1.53991
1.53647
1.54411
1.54322
1.5368
1.54573
1.53081
1.53348
1.54601
1.54246
1.5332
1.52146
1.5338
1.5427
1.52534
1.53618
1.53949
1.52788
1.53185
1.54466
1.54556
1.55746
1.54221
1.5498
1.54749
1.54136
1.54655
1.55157
1.53621
1.55481
1.55391
1.5455
1.54633
1.53741
1.53465
1.53197
1.53482
1.53662
1.52693
1.53407
1.52898
1.53183
1.53779
1.52443
1.54767
1.55074
1.54437
1.5361
1.53371
1.53762
1.53967
1.54261
1.54007
1.53747
1.54018
1.53772
1.53539
1.54173
1.54869
1.55103
1.54328
1.54909
1.54541
1.53718
1.53699
1.53665
1.53083
1.53653
1.5335
1.52439
1.53564
1.53249
1.5341
1.54457
1.53423
1.54129
1.54155
1.54495
1.54327
1.54164
1.53844
1.54458
1.54703
1.54458
1.54657
1.53521
1.53687
1.54229
1.54438
1.54254
1.55185
1.55257
1.55097
1.54878
1.55227
1.54277
1.53584
1.54094
1.54595
1.55299
1.54056
1.54526
1.55286
1.56834
1.5519
1.55904
1.56248
1.55792
1.55827
1.55979
1.54645
1.55159
1.554
1.55655
1.5509
1.55771
1.55395
1.54211
1.54713
1.54781
1.5624
1.55568
1.5456
1.55284
1.55245
1.54788
1.53802
1.54744
1.53818
1.54239
1.54825
1.54141
1.54253
1.5359
1.53827
1.54187
1.54185
1.53313
1.54347
1.54555
1.55258
1.55305
1.54593
1.54001
1.54585
1.54859
1.54176
1.54353
1.53038
1.54614
1.54253
1.53858
1.54582
1.54508
1.5448
1.54689
1.54377
1.5466
1.54839
1.54521
1.53849
1.53312
1.53842
1.53497
1.53737
1.53582
1.52946
1.53333
1.53646
1.53455
1.53633
1.54239
1.54522
1.53475
1.54142
1.54055
1.54038
1.53862
1.53977
1.5402
1.53386
1.5363
1.5454
1.53239
1.54481
1.5351
1.53821
1.52942
1.53557
1.53219
1.54037
1.53043
1.53809
1.54408
1.53881
1.54523
1.5417
1.54101
1.5481
1.56264
1.55802
1.56031
1.5541
1.54151
1.53547
1.54218
1.54021
1.54148
1.53923
1.53772
1.54177
1.55433
1.55686
1.54356
1.52693
1.53104
1.52966
1.53475
1.5255
1.52202
1.52544
1.52684
1.53191
1.53097
1.54144
1.53585
1.53204
1.53557
1.52919
1.53256
1.52736
1.5283
1.52972
1.52942
1.52635
1.53447
1.5438
1.53478
1.53086
1.54202
1.53622
1.52925
1.53924
1.53125
1.53715
1.52066
1.52809
1.52295
1.51897
1.53278
1.52239
1.52534
1.5308
1.53815
1.53977
1.51748
1.53104
1.52202
1.52759
1.52804
1.52017
1.52304
1.51707
1.51785
1.52595
1.51846
1.52774
1.52528
1.53539
1.53382
1.53639
1.53595
1.53414
1.53275
1.52868
1.53802
1.54417
1.54996
1.53399
1.5386
1.54308
1.53193
1.54374
1.53282
1.52443
1.53367
1.53976
1.52628
1.51716
1.53918
1.53012
1.52801
1.52455
1.51607
1.53018
1.53457
1.53037
1.5224
1.52257
1.53588
1.53496
1.52728
1.52161
1.53315
1.53769
1.54047
1.53422
1.53308
1.53937
1.54938
1.54697
1.53483
1.53496
1.53435
1.5277
1.53039
1.52823
1.52729
1.52302
1.51913
1.52041
1.53383
1.53121
1.52346
1.52372
1.53513
1.51926
1.5215
1.53239
1.52217
1.53213
1.52868
1.53655
1.53015
1.53
1.529
1.53737
1.5358
1.53117
1.52035
1.52804
1.52224
1.5245
1.52692
1.53447
1.53023
1.52503
1.53099
1.53143
1.52587
1.53132
1.53325
1.52685
1.52972
1.53423
1.53561
1.52656
1.53518
1.53276
1.5293
1.52838
1.526
1.52984
1.52498
1.52307
1.5219
1.52551
1.52884
1.51682
1.526
1.51226
1.51868
1.51574
1.52378
1.53115
1.52765
1.5204
1.52838
1.52897
1.53862
1.53464
1.5414
1.52786
1.52871
1.52855
1.53209
1.52888
1.53486
1.52817
1.53062
1.52739
1.52954
1.52749
1.51906
1.5262
1.52848
1.52743
1.52105
1.52858
1.52575
1.51945
1.53049
1.52155
1.52797
1.52101
1.51652
1.52247
1.5287
1.52167
1.52951
1.53065
1.53277
1.53389
1.5266
1.53812
1.53452
1.53158
1.51871
1.52793
1.52293
1.52509
1.5267
1.52628
1.52807
1.53202
1.52076
1.52869
1.52861
1.53716
1.53897
1.54522
1.54385
1.52662
1.53357
1.53514
1.53633
1.5401
1.53756
1.53468
1.53779
1.53107
1.55125
1.55577
1.54686
1.55194
1.55106
1.54844
1.54474
1.54741
1.5436
1.5362
1.52677
1.52615
1.52928
1.54994
1.54344
1.55326
1.55302
1.55373
1.55829
1.55457
1.55375
1.54113
1.5385
1.5474
1.53106
1.54267
1.54614
1.55749
1.55636
1.55483
1.56326
1.54701
1.54939
1.55188
1.54722
1.55557
1.55178
1.56133
1.55926
1.55727
1.5593
1.55529
1.56303
1.54931
1.55373
1.54912
1.5499
1.55183
1.55515
1.55718
1.54634
1.54829
1.55
1.54792
1.55432
1.55688
1.55428
1.54843
1.55245
1.56173
1.55219
1.56045
1.55651
1.54558
1.54701
1.55598
1.54581
1.55412
1.549
1.55299
1.56261
1.55608
1.5577
1.55795
1.54569
1.54226
1.55991
1.55052
1.55334
1.54382
1.55178
1.54857
1.54419
1.54968
1.54945
1.54465
1.53595
1.53256
1.53185
1.5332
1.54689
1.53976
1.53838
1.54256
1.55156
1.56135
1.55734
1.54851
1.54954
1.55613
1.55119
1.56728
1.54943
1.56012
1.55981
1.57197
1.5663
1.5787
1.56093
1.56306
1.56792
1.56629
1.56046
1.5613
1.55784
1.55712
1.55631
1.56317
1.56184
1.56126
1.56848
1.55919
1.56748
1.56718
1.5596
1.56064
1.56488
1.5579
1.55382
1.56366
1.5612
1.55045
1.54813
1.55417
1.56292
1.55806
1.55118
1.54198
1.55613
1.54887
1.55516
1.55588
1.55633
1.55403
1.55357
1.55482
1.55148
1.54806
1.55077
1.54583
1.54398
1.53611
1.54359
1.54404
1.54708
1.54533
1.55248
1.54446
1.53859
1.53574
1.53402
1.53506
1.531
1.53097
1.52886
1.53216
1.529
1.52736
1.54043
1.52968
1.52546
1.52785
1.51542
1.51658
1.53174
1.53149
1.52795
1.53199
1.53642
1.52479
1.52714
1.54251
1.53809
1.53485
1.53053
1.53493
1.54022
1.54015
1.5597
1.55193
1.5487
1.54246
1.53297
1.54233
1.5433
1.54548
1.54363
1.54064
1.55038
1.55057
1.54321
1.54389
1.55161
1.54012
1.55538
1.54566
1.54243
1.53334
1.53183
1.53858
1.53845
1.53474
1.53261
1.5334
1.53566
1.54231
1.54485
1.54104
1.54025
1.55177
1.54792
1.53826
1.53164
1.54225
1.53265
1.53415
1.53026
1.53137
1.52514
1.52947
1.53038
1.52241
1.53534
1.53916
1.5381
1.53954
1.52445
1.51831
1.52448
1.51818
1.521
1.52198
1.52216
1.51628
1.53363
1.53178
1.53268
1.53863
1.54448
1.54833
1.55666
1.5422
1.53971
1.5495
1.54456
1.55187
1.53703
1.53704
1.53443
1.54035
1.53814
1.5463
1.54372
1.54309
1.55597
1.54019
1.54197
1.53786
1.5291
1.5432
1.5357
1.55025
1.55036
1.53946
1.53661
1.53611
1.55155
1.54755
1.55178
1.55268
1.55088
1.54697
1.55819
1.54816
1.54306
1.54086
1.54128
1.54051
1.5383
1.54262
1.55628
1.54011
1.55315
1.55437
1.55573
1.54592
1.54391
1.56044
1.54785
1.5443
1.54499
1.53506
1.54256
1.53881
1.53448
1.51771
1.51965
1.52607
1.53528
1.53429
1.55268
1.54921
1.54932
1.56029
1.54911
1.55019
1.55201
1.54273
1.54131
1.53687
1.5329
1.53892
1.53414
1.53913
1.53128
1.52966
1.53914
1.53002
1.52659
1.53432
1.53408
1.52824
1.5393
1.53411
1.53929
1.53987
1.52691
1.5272
1.52772
1.53849
1.53672
1.53398
1.54467
1.52998
1.53079
1.53838
1.53102
1.52783
1.54047
1.53829
1.52816
1.52258
1.5249
1.51999
1.52237
1.52809
1.52947
1.52603
1.51823
1.53295
1.53013
1.5424
1.52925
1.52637
1.52694
1.53713
1.54145
1.53815
1.52715
1.53525
1.53737
1.53803
1.52803
1.53639
1.53152
1.53111
1.53197
1.52945
1.51819
1.52724
1.52665
1.53098
1.54176
1.52352
1.53328
1.53445
1.53224
1.53325
1.5373
1.53223
1.53636
1.53803
1.5508
1.54168
1.54767
1.54208
1.54952
1.55206
1.55451
1.54386
1.54557
1.54233
1.54581
1.54002
1.53853
1.53798
1.52931
1.53176
1.54402
1.54877
1.53527
1.54421
1.53583
1.53033
1.54172
1.53479
1.53655
1.54074
1.53077
1.53552
1.54652
1.54127
1.54292
1.53612
1.53676
1.53751
1.53591
1.5405
1.54036
1.53465
1.53739
1.53405
1.54631
1.55107
1.5457
1.54504
1.54918
1.54209
1.54144
1.53551
1.54041
1.54419
1.53763
1.54125
1.54481
1.55135
1.54803
1.55344
1.55855
1.54975
1.54814
1.55563
1.54691
1.55678
1.55029
1.55669
1.56084
1.53633
1.54814
1.54034
1.54374
1.54468
1.54967
1.54364
1.54508
1.5519
1.54263
1.54696
1.54908
1.55262
1.55191
1.54952
1.54138
1.54542
1.54529
1.54252
1.55001
1.54918
1.55825
1.55368
1.5549
1.55263
1.55495
1.55978
1.55307
1.54282
1.5492
1.54196
1.54609
1.5391
1.53404
1.52971
1.52368
1.52696
1.53208
1.53768
1.53878
1.52885
1.53686
1.53071
1.53843
1.52071
1.53186
1.52262
1.5352
1.52604
1.52815
1.53205
1.53329
1.52746
1.5257
1.52962
1.52629
1.52486
1.51381
1.5177
1.52574
1.53069
1.52404
1.51268
1.51342
1.52321
1.52986
1.52749
1.51959
1.52843
1.51388
1.51943
1.51256
1.5147
1.52257
1.5207
1.52081
1.52691
1.53234
1.52029
1.51264
1.51885
1.50722
1.50873
1.50806
1.52214
1.52288
1.52811
1.52394
1.52904
1.52472
1.52543
1.51474
1.50732
1.51123
1.5111
1.51738
1.51391
1.52769
1.52404
1.52064
1.52964
1.52191
1.52818
1.5235
1.53271
1.51729
1.5281
1.52178
1.51962
1.51448
1.51275
1.51768
1.51478
1.50776
1.50988
1.52248
1.52315
1.51817
1.52856
1.52553
1.5284
1.52836
1.52465
1.52789
1.53162
1.52349
1.51179
1.5133
1.50486
1.50137
1.50347
1.51148
1.51244
1.5049
1.51704
1.51136
1.50659
1.51623
1.51067
1.51161
1.50694
1.50704
1.50826
1.50367
1.5053
1.50767
1.52335
1.51893
1.51675
1.51263
1.50791
1.515
1.50281
1.51522
1.51241
1.52065
1.52656
1.52331
1.50836
1.52115
1.52312
1.52533
1.51848
1.524
1.5309
1.52128
1.52554
1.52785
1.52651
1.52371
1.52674
1.53011
1.5298
1.52477
1.52098
1.51886
1.52562
1.52997
1.52947
1.53115
1.52734
1.53229
1.52515
1.52001
1.54031
1.51351
1.53037
1.5255
1.52939
1.5329
1.52839
1.53633
1.52367
1.52592
1.52891
1.51728
1.51869
1.52016
1.52168
1.51929
1.52945
1.53508
1.52631
1.51712
1.52173
1.52664
1.52392
1.52781
1.52578
1.53848
1.53104
1.53507
1.53048
1.52959
1.53543
1.54593
1.55485
1.56265
1.5642
1.55326
1.54906
1.54984
1.55375
1.53684
1.53933
1.53628
1.53898
1.54512
1.54822
1.54023
1.54731
1.55149
1.53903
1.53692
1.53878
1.54863
1.54042
1.52986
1.52439
1.53409
1.54399
1.53892
1.53717
1.53667
1.53408
1.53333
1.52728
1.53214
1.51876
1.52985
1.53478
1.5139
1.51788
1.52238
1.52252
1.51938
1.52232
1.53095
1.51728
1.52261
1.52661
1.54048
1.53305
1.52974
1.52818
1.51316
1.50791
1.51049
1.50651
1.50482
1.50947
1.52262
1.50629
1.50964
1.50143
1.51191
1.51202
1.51455
1.51911
1.51233
1.51313
1.51282
1.51313
1.50419
1.50406
1.51335
1.51217
1.51599
1.50698
1.50795
1.51045
1.509
1.50511
1.51243
1.51149
1.50056
1.50523
1.50007
1.50606
1.50822
1.51529
1.5013
1.50392
1.50451
1.50833
1.50755
1.50941
1.50098
1.5073
1.49866
1.50004
1.50137
1.50713
1.507
1.49912
1.50425
1.50792
1.50148
1.50017
1.50041
1.50073
1.50123
1.51066
1.51232
1.50847
1.52123
1.50829
1.51201
1.5173
1.49946
1.5055
1.50343
1.5024
1.49546
1.49736
1.49169
1.4941
1.4912
1.49858
1.48726
1.4897
1.49309
1.4927
1.48967
1.4917
1.49331
1.48824
1.4841
1.48673
1.49575
1.48599
1.49309
1.49671
1.49722
1.50605
1.50065
1.50342
1.48548
1.49426
1.4946
1.49664
1.51236
1.52416
1.51215
1.51073
1.50997
1.50403
1.50793
1.50007
1.50166
1.49875
1.50116
1.50716
1.50335
1.51442
1.50886
1.50576
1.49994
1.50119
1.50099
1.50115
1.49791
1.49518
1.49285
1.50591
1.51693
1.49269
1.50177
1.50729
1.51076
1.49866
1.49862
1.50422
1.50519
1.50857
1.50169
1.50677
1.50394
1.49399
1.49381
1.49161
1.48699
1.49156
1.50633
1.48697
1.49382
1.50058
1.50105
1.503
1.49142
1.49606
1.49529
1.48998
1.4958
1.49422
1.50692
1.49484
1.49837
1.49947
1.50651
1.5102
1.4985
1.50591
1.51416
1.50718
1.50797
1.50053
1.50956
1.50876
1.48741
1.4971
1.48448
1.50094
1.50462
1.50123
1.49921
1.49195
1.49583
1.50315
1.50126
1.50007
1.50146
1.50158
1.4908
1.50163
1.50672
1.51708
1.50877
1.51301
1.51809
1.51664
1.51219
1.50431
1.49903
1.49719
1.50151
1.49915
1.49926
1.50663
1.50797
1.50775
1.50247
1.50892
1.5126
1.50072
1.50856
1.50562
1.5037
1.5125
1.52255
1.51486
1.51351
1.51114
1.5053
1.5065
1.51073
1.51
1.50534
1.50893
1.50529
1.50456
1.50626
1.51179
1.51489
1.50789
1.51141
1.51146
1.51201
1.50237
1.5197
1.52043
1.51992
1.52687
1.50971
1.51995
1.50676
1.51244
1.49843
1.51098
1.50822
1.49817
1.51068
1.50766
1.50434
1.50835
1.49899
1.50372
1.51123
1.49861
1.51167
1.51541
1.51274
1.51853
1.50854
1.50544
1.50151
1.50798
1.49625
1.51323
1.50183
1.50854
1.51644
1.51981
1.50929
1.51704
1.51728
1.51399
1.51402
1.50663
1.51242
1.51657
1.51773
1.52253
1.52162
1.51524
1.5141
1.50797
1.51509
1.51482
1.51749
1.52246
1.51582
1.51364
1.51844
1.5246
1.52661
1.51899
1.52869
1.52086
1.512
1.51888
1.51389
1.5261
1.52112
1.52543
1.51156
1.51536
1.518
1.5152
1.50872
1.51115
1.52007
1.52431
1.523
1.51607
1.52929
1.52431
1.50985
1.51995
1.50785
1.5191
1.51943
1.51711
1.51556
1.51179
1.51331
1.51116
1.50546
1.49762
1.50374
1.5068
1.50731
1.51009
1.50591
1.50751
1.50636
1.51439
1.5147
1.51096
1.51713
1.5213
1.50708
1.50797
1.50815
1.51177
1.51197
1.51357
1.51672
1.51587
1.51275
1.51727
1.51959
1.52256
1.52634
1.51795
1.51525
1.52567
1.52237
1.5076
1.50114
1.51099
1.51556
1.50664
1.50216
1.51394
1.50813
1.50418
1.50201
1.50597
1.50086
1.49754
1.4998
1.50627
1.50139
1.51074
1.50479
1.4988
1.50159
1.51282
1.50353
1.50461
1.49653
1.49719
1.4993
1.50089
1.49817
1.50237
1.50048
1.50541
1.50863
1.4977
1.50129
1.50551
1.50588
1.49364
1.49778
1.49468
1.49858
1.50268
1.49505
1.49246
1.50745
1.49775
1.50422
1.5192
1.5064
1.49598
1.50407
1.503
1.51233
1.51234
1.51532
1.50847
1.50958
1.51683
1.50872
1.50873
1.49794
1.50379
1.49892
1.49748
1.4906
1.49483
1.49401
1.49282
1.49077
1.49171
1.48945
1.49107
1.48923
1.49309
1.48124
1.49232
1.49591
1.48926
1.49083
1.49053
1.48598
1.49806
1.49247
1.49792
1.50246
1.50267
1.4976
1.49306
1.49175
1.49779
1.49698
1.49363
1.49574
1.49864
1.5109
1.49728
1.503
1.49873
1.51115
1.50121
1.50185
1.50386
1.50985
1.50786
1.50369
1.49678
1.48804
1.49031
1.49142
1.49358
1.49715
1.49712
1.51407
1.49913
1.51554
1.51002
1.50245
1.50266
1.50502
1.51277
1.49946
1.50783
1.49008
1.50434
1.50411
1.50403
1.49723
1.50763
1.50691
1.4987
1.50393
1.51463
1.51187
1.51674
1.5143
1.51854
1.52149
1.52699
1.5157
1.50953
1.51028
1.51351
1.52449
1.52065
1.50456
1.51304
1.5115
1.50078
1.50839
1.50324
1.51868
1.50418
1.51058
1.51773
1.51668
1.51168
1.5182
1.51545
1.50641
1.51001
1.51368
1.51985
1.50999
1.50821
1.51456
1.50681
1.51582
1.50858
1.50399
1.51357
1.51375
1.51745
1.51165
1.51119
1.50492
1.51506
1.51453
1.52079
1.52093
1.52182
1.52233
1.51622
1.51717
1.51137
1.5172
1.51713
1.51911
1.51209
1.5089
1.52011
1.50665
1.50749
1.52339
1.52329
1.50708
1.51715
1.51286
1.51783
1.52858
1.52186
1.52746
1.5283
1.5193
1.52152
1.52632
1.51906
1.53567
1.52724
1.5217
1.5163
1.52642
1.52007
1.52604
1.51883
1.51644
1.52484
1.52925
1.52257
1.52105
1.50544
1.51101
1.51119
1.51153
1.52228
1.52121
1.5217
1.52908
1.52213
1.51357
1.52719
1.51525
1.52671
1.53067
1.51862
1.52661
1.50441
1.506
1.51577
1.51156
1.51129
1.50906
1.50191
1.50165
1.49932
1.49934
1.49331
1.49233
1.49727
1.49956
1.50084
1.49861
1.50606
1.49762
1.50162
1.48854
1.49889
1.49511
1.49744
1.50042
1.49018
1.50634
1.51448
1.51095
1.50933
1.51745
1.51228
1.50496
1.51224
1.50582
1.51999
1.51183
1.50632
1.50322
1.49631
1.50133
1.49849
1.50448
1.50041
1.50702
1.50981
1.50715
1.50511
1.50134
1.51092
1.50478
1.50555
1.50599
1.50516
1.51229
1.52225
1.52441
1.51002
1.52649
1.52058
1.5109
1.50173
1.51217
1.49423
1.50686
1.50181
1.49838
1.50654
1.50519
1.50888
1.50738
1.50607
1.50037
1.49759
1.49495
1.50672
1.50393
1.513
1.51358
1.51513
1.50905
1.52392
1.51684
1.52571
1.5238
1.5205
1.52884
1.52701
1.52192
1.52623
1.50858
1.5061
1.53253
1.53301
1.52619
1.52433
1.53479
1.51777
1.52611
1.52735
1.52426
1.52521
1.51938
1.51607
1.52522
1.52193
1.526
1.52227
1.53311
1.52201
1.5281
1.51564
1.51769
1.51212
1.51191
1.51763
1.51939
1.52307
1.52769
1.51873
1.52059
1.52215
1.52076
1.51383
1.51503
1.51146
1.5198
1.50534
1.51485
1.51333
1.51424
1.51816
1.50705
1.51824
1.5154
1.50996
1.5092
1.5118
1.50999
1.50573
1.51588
1.51559
1.52371
1.51602
1.51406
1.52073
1.52693
1.52622
1.53604
1.52521
1.51442
1.51187
1.52148
1.50693
1.51973
1.5231
1.53099
1.53508
1.5392
1.53263
1.52845
1.52861
1.52283
1.5178
1.50952
1.51944
1.5136
1.512
1.52553
1.518
1.52531
1.51742
1.52098
1.5196
1.51989
1.51994
1.52057
1.52312
1.52841
1.53129
1.53348
1.53209
1.52587
1.53347
1.52599
1.52154
1.51548
1.51091
1.51189
1.51497
1.51951
1.52359
1.51883
1.52458
1.53307
1.52991
1.53659
1.53268
1.54423
1.53773
1.54421
1.53487
1.5396
1.54623
1.54127
1.52935
1.52818
1.54243
1.54483
1.54288
1.52945
1.53795
1.5332
1.52967
1.53267
1.53406
1.53903
1.53514
1.52669
1.53224
1.53081
1.52687
1.5321
1.52725
1.53275
1.53532
1.52531
1.52878
1.51874
1.53255
1.53309
1.53437
1.52846
1.52609
1.52843
1.52587
1.51747
1.51551
1.50903
1.51846
1.51908
1.51112
1.50892
1.52167
1.51335
1.51026
1.51587
1.51957
1.5229
1.51547
1.5159
1.52292
1.53533
1.52364
1.52261
1.52865
1.52863
1.52698
1.52037
1.52508
1.51868
1.52653
1.52511
1.5308
1.54279
1.52829
1.5231
1.51952
1.52575
1.51548
1.51957
1.51852
1.51723
1.51442
1.51383
1.51267
1.51509
1.51641
1.52374
1.52169
1.52548
1.52179
1.51041
1.50387
1.51809
1.51663
1.51318
1.50899
1.51708
1.51828
1.51933
1.52384
1.51417
1.52662
1.52227
1.52752
1.5208
1.51488
1.52866
1.52691
1.52723
1.5294
1.5316
1.51754
1.52548
1.52951
1.52616
1.5129
1.51751
1.52954
1.52607
1.53072
1.52711
1.52893
1.53246
1.52363
1.52647
1.5269
1.52492
1.51802
1.51723
1.52084
1.52752
1.52342
1.52383
1.52906
1.52685
1.53215
1.5343
1.52994
1.53118
1.53143
1.53159
1.52888
1.52177
1.52372
1.52137
1.52953
1.53275
1.52555
1.51908
1.51685
1.52385
1.52646
1.52458
1.51971
1.52176
1.52666
1.53163
1.51396
1.51777
1.5131
1.50895
1.51293
1.51143
1.52304
1.52421
1.51816
1.52164
1.51556
1.50933
1.51662
1.52336
1.51772
1.52116
1.51076
1.52691
1.51498
1.51648
1.51352
1.51584
1.5147
1.51229
1.52585
1.52408
1.51879
1.52193
1.53331
1.53568
1.52962
1.53598
1.53878
1.53874
1.53576
1.52926
1.52923
1.53359
1.52359
1.53031
1.52597
1.52837
1.52525
1.52856
1.53359
1.53313
1.53631
1.53162
1.5291
1.51778
1.51594
1.52014
1.51381
1.51225
1.52052
1.51505
1.52014
1.51618
1.5151
1.51452
1.52196
1.51333
1.52188
1.53544
1.53472
1.52556
1.5306
1.53922
1.54324
1.53915
1.53481
1.53169
1.53345
1.52746
1.53791
1.53036
1.54673
1.53844
1.53924
1.53422
1.53423
1.53568
1.52801
1.53319
1.5382
1.5307
1.53295
1.52422
1.5275
1.52276
1.52162
1.5289
1.52317
1.52022
1.52511
1.52373
1.5328
1.5328
1.52142
1.52058
1.5187
1.52147
1.52506
1.51647
1.51688
1.53134
1.5204
1.53188
1.51794
1.5314
1.53417
1.52136
1.52228
1.52877
1.52578
1.52951
1.53073
1.52419
1.5271
1.54181
1.53076
1.5265
1.52627
1.53017
1.5308
1.53222
1.52478
1.53814
1.53252
1.52987
1.538
1.53448
1.53717
1.54129
1.54638
1.53933
1.54191
1.54214
1.53354
1.53651
1.53852
1.53873
1.54482
1.54572
1.54125
1.54554
1.55048
1.54358
1.54371
1.54339
1.53514
1.54787
1.54623
1.53848
1.53366
1.54236
1.5495
1.54294
1.55533
1.53952
1.55247
1.54494
1.54677
1.54811
1.55457
1.54727
1.53173
1.54276
1.53503
1.54391
1.55187
1.53812
1.5328
1.5357
1.53307
1.53267
1.53208
1.53829
1.52428
1.52805
1.52314
1.52358
1.52795
1.51952
1.53429
1.51796
1.52365
1.51579
1.52663
1.54176
1.53718
1.52582
1.52265
1.5212
1.50976
1.50915
1.51631
1.52096
1.50544
1.50953
1.5171
1.51798
1.53506
1.52946
1.53947
1.53231
1.524
1.52361
1.52021
1.52334
1.53139
1.53426
1.53961
1.53947
1.55021
1.54925
1.55078
1.54332
1.53192
1.52814
1.54404
1.54688
1.55187
1.54451
1.55038
1.54343
1.53333
1.53226
1.53268
1.54316
1.54544
1.52619
1.53989
1.53641
1.54356
1.52982
1.53316
1.5346
1.53689
1.53567
1.54319
1.54354
1.5444
1.54123
1.53705
1.53904
1.5386
1.54806
1.54346
1.54862
1.5354
1.53992
1.54333
1.5378
1.5488
1.53517
1.54523
1.54503
1.54314
1.54177
1.54599
1.54997
1.55176
1.54505
1.55126
1.56017
1.55092
1.55489
1.54142
1.54891
1.55774
1.54968
1.54768
1.54502
1.54452
1.55245
1.55303
1.56431
1.55865
1.56442
1.55375
1.55705
1.54538
1.54498
1.55294
1.56035
1.55584
1.54393
1.52297
1.52978
1.53583
1.53557
1.54496
1.5495
1.5296
1.53695
1.53736
1.52936
1.53578
1.53291
1.53275
1.53315
1.53215
1.53305
1.52843
1.52618
1.5306
1.54153
1.51728
1.52853
1.52363
1.51287
1.51234
1.50869
1.50739
1.5151
1.5207
1.52432
1.5209
1.51824
1.52415
1.51986
1.52048
1.51915
1.5192
1.52668
1.52654
1.5226
1.52185
1.5233
1.52037
1.52055
1.5264
1.52186
1.51943
1.52459
1.52974
1.52401
1.52703
1.52466
1.52216
1.51795
1.53531
1.53343
1.53809
1.5365
1.54403
1.53556
1.5346
1.53707
1.53542
1.54656
1.54275
1.53587
1.53629
1.52961
1.52411
1.52292
1.53777
1.53634
1.53308
1.52293
1.52386
1.52589
1.52872
1.53692
1.53258
1.5367
1.53611
1.5369
1.5255
1.53554
1.52285
1.51574
1.53347
1.52654
1.52883
1.52644
1.52228
1.5248
1.52093
1.50893
1.51517
1.51446
1.52189
1.50957
1.50452
1.51647
1.51095
1.51537
1.52027
1.51864
1.51467
1.5143
1.52825
1.5161
1.51651
1.51522
1.51429
1.51853
1.52223
1.51194
1.51878
1.51377
1.50908
1.50969
1.49616
1.51235
1.5107
1.52239
1.53248
1.53344
1.52858
1.53289
1.52558
1.53204
1.52973
1.52519
1.52696
1.52076
1.52152
1.52923
1.51754
1.5248
1.52534
1.52684
1.51668
1.53173
1.52677
1.52953
1.5355
1.52212
1.51976
1.52547
1.52301
1.52463
1.52084
1.53679
1.52764
1.52996
1.52907
1.52537
1.51872
1.52876
1.51363
1.5212
1.51529
1.52806
1.52079
1.53505
1.52747
1.53385
1.52804
1.53333
1.53604
1.543
1.54029
1.53716
1.53118
1.54146
1.54065
1.53251
1.54331
1.53663
1.53687
1.54237
1.54406
1.55344
1.53635
1.53861
1.51788
1.50917
1.49508
1.5055
1.51746
1.50569
1.51156
1.51523
1.52107
1.51789
1.51626
1.5075
1.50912
1.52413
1.51071
1.5165
1.51512
1.51554
1.5173
1.52147
1.50858
1.50845
1.51073
1.50267
1.51182
1.50539
1.50738
1.51355
1.51461
1.51139
1.51633
1.51268
1.51551
1.51185
1.51041
1.5003
1.51205
1.52685
1.52412
1.5163
1.52291
1.52637
1.52742
1.53234
1.53186
1.54021
1.533
1.53301
1.53073
1.55216
1.54133
1.54462
1.53809
1.53872
1.54945
1.53908
1.5373
1.53041
1.52344
1.53586
1.53524
1.52807
1.53622
1.52911
1.52919
1.53248
1.52438
1.53189
1.5318
1.53149
1.52305
1.52391
1.52007
1.52358
1.5295
1.53225
1.52849
1.52146
1.52993
1.51916
1.51614
1.52049
1.51283
1.52349
1.53046
1.51942
1.5125
1.52056
1.52098
1.52036
1.52541
1.52384
1.52731
1.52882
1.52717
1.52784
1.52205
1.51021
1.50506
1.51796
1.52718
1.52165
1.52357
1.52291
1.5172
1.52537
1.51933
1.51482
1.50345
1.5131
1.51866
1.51958
1.51933
1.51469
1.51722
1.51794
1.51265
1.51209
1.5051
1.5192
1.52797
1.51883
1.52588
1.52074
1.51856
1.52995
1.51407
1.52361
1.51592
1.51636
1.51847
1.51047
1.5173
1.51317
1.51973
1.52502
1.52835
1.53188
1.53074
1.52219
1.52728
1.51465
1.51989
1.52845
1.52166
1.5266
1.52498
1.52652
1.53591
1.54234
1.53142
1.52884
1.52886
1.53016
1.53759
1.5425
1.54881
1.54673
1.54039
1.52416
1.53595
1.53394
1.52547
1.52194
1.55036
1.54192
1.53936
1.52609
1.51995
1.53019
1.52543
1.52651
1.53327
1.54205
1.53065
1.5277
1.52989
1.52291
1.52269
1.5243
1.52033
1.50779
1.52688
1.5212
1.52044
1.52441
1.51897
1.5202
1.52475
1.51645
1.50494
1.516
1.51989
1.51276
1.52095
1.52535
1.51294
1.52375
1.52488
1.51797
1.51628
1.51769
1.50769
1.50847
1.50462
1.51041
1.51993
1.52525
1.51925
1.51916
1.52285
1.52147
1.52566
1.51568
1.51639
1.52091
1.52808
1.52061
1.52914
1.52243
1.52294
1.51495
1.52036
1.516
1.52072
1.51552
1.5255
1.52613
1.51518
1.5169
1.52284
1.51709
1.51222
1.50857
1.51562
1.51604
1.50586
1.51813
1.51743
1.52778
1.51223
1.51968
1.53183
1.52227
1.53491
1.5303
1.53335
1.54225
1.53454
1.53587
1.54764
1.54485
1.54811
1.53694
1.53793
1.53185
1.53625
1.53831
1.53956
1.54208
1.52907
1.53718
1.52704
1.53389
1.52786
1.51774
1.52342
1.52339
1.53643
1.53563
1.52226
1.52965
1.5321
1.52463
1.52279
1.52198
1.52893
1.52452
1.52922
1.52892
1.53747
1.52105
1.52773
1.52781
1.53009
1.52204
1.51769
1.53464
1.51924
1.51816
1.51744
1.50998
1.52249
1.52789
1.52264
1.51658
1.53227
1.52708
1.53125
1.5352
1.5317
1.52893
1.53375
1.53995
1.53542
1.52901
1.53073
1.52132
1.52194
1.51205
1.53046
1.52868
1.52137
1.51019
1.51134
1.507
1.51283
1.51929
1.52031
1.51657
1.50663
1.49726
1.50563
1.49249
1.49658
1.50146
1.5118
1.511
1.50829
1.50374
1.50386
1.49097
1.50323
1.49116
1.47932
1.48396
1.49505
1.4964
1.49527
1.50089
1.49185
1.48906
1.49093
1.49067
1.48917
1.4851
1.48881
1.4933
1.4866
1.49274
1.49547
1.49184
1.48127
1.48578
1.4957
1.4845
1.48629
1.48757
1.49184
1.49471
1.49419
1.49389
1.50805
1.49466
1.49997
1.50525
1.49419
1.49232
1.4937
1.50521
1.50064
1.49933
1.5079
1.50387
1.50212
1.49842
1.5049
1.49869
1.50606
1.50158
1.50538
1.49388
1.50683
1.49832
1.50459
1.50787
1.50506
1.51376
1.50704
1.50807
1.51193
1.50998
1.50515
1.51261
1.50234
1.49917
1.50355
1.50651
1.50328
1.51089
1.50463
1.50289
1.51194
1.50034
1.50996
1.50937
1.51278
1.50715
1.50595
1.49957
1.50893
1.50333
1.51005
1.50191
1.51217
1.50932
1.50811
1.51437
1.51812
1.5215
1.52211
1.52794
1.52534
1.50942
1.51991
1.51548
1.51361
1.51957
1.51119
1.51679
1.51519
1.52102
1.51548
1.52181
1.51747
1.51948
1.51531
1.51389
1.52511
1.52034
1.51965
1.52969
1.51358
1.51958
1.51152
1.53198
1.52063
1.52344
1.52048
1.5013
1.51331
1.5139
1.51911
1.5238
1.51432
1.51782
1.52293
1.51608
1.51526
1.51819
1.52036
1.51454
1.51813
1.52078
1.52952
1.53413
1.5251
1.51965
1.51322
1.49666
1.5099
1.50962
1.5233
1.51752
1.52
1.52547
1.52773
1.52583
1.51784
1.52309
1.52861
1.51719
1.51874
1.52439
1.52331
1.52753
1.52781
1.5289
1.52645
1.52551
1.52602
1.52573
1.52413
1.51613
1.5195
1.51357
1.52028
1.51914
1.52098
1.52746
1.5311
1.53024
1.53476
1.53353
1.52498
1.52538
1.54491
1.53336
1.53575
1.52694
1.53779
1.53237
1.52473
1.52241
1.51895
1.52079
[truncated: 10,960,392 more chars]
