# Supplementary material for: Protein compactness and interaction valency define the architecture of a biomolecular condensate across scales
Source: eLife. 2023 Jul 20;12:e80038. doi: 10.7554/eLife.80038 (PMC10406433; doi:10.7554/eLife.80038)
Supplement: Figure 4—figure supplement 1—source data 1. [file elife-80038-fig4-figsupp1-data1.zip]

Archive with 32 entries (28 files):
- Figure_4_figure_supplement_1_source_data_1/
- __MACOSX/._Figure_4_figure_supplement_1_source_data_1
- Figure_4_figure_supplement_1_source_data_1/panel_B_source_data_files/
- __MACOSX/Figure_4_figure_supplement_1_source_data_1/._panel_B_source_data_files
- Figure_4_figure_supplement_1_source_data_1/panel_C_source_data_files/
- __MACOSX/Figure_4_figure_supplement_1_source_data_1/._panel_C_source_data_files
- Figure_4_figure_supplement_1_source_data_1/panel_E_source_data_files/
- __MACOSX/Figure_4_figure_supplement_1_source_data_1/._panel_E_source_data_files
- Figure_4_figure_supplement_1_source_data_1/panel_D_source_data.dat
- __MACOSX/Figure_4_figure_supplement_1_source_data_1/._panel_D_source_data.dat
- Figure_4_figure_supplement_1_source_data_1/panel_B_source_data_files/WT_run1_1us_md_MIST_conv.dat
- __MACOSX/Figure_4_figure_supplement_1_source_data_1/panel_B_source_data_files/._WT_run1_1us_md_MIST_conv.dat
- Figure_4_figure_supplement_1_source_data_1/panel_B_source_data_files/Y2A_run1_1us_md_MIST_conv.dat
- __MACOSX/Figure_4_figure_supplement_1_source_data_1/panel_B_source_data_files/._Y2A_run1_1us_md_MIST_conv.dat
- Figure_4_figure_supplement_1_source_data_1/panel_B_source_data_files/R2K_run1_1us_md_MIST_conv.dat
- __MACOSX/Figure_4_figure_supplement_1_source_data_1/panel_B_source_data_files/._R2K_run1_1us_md_MIST_conv.dat
- Figure_4_figure_supplement_1_source_data_1/panel_B_source_data_files/R2K_run2_1us_md_MIST_conv.dat
- __MACOSX/Figure_4_figure_supplement_1_source_data_1/panel_B_source_data_files/._R2K_run2_1us_md_MIST_conv.dat
- Figure_4_figure_supplement_1_source_data_1/panel_B_source_data_files/WT_run2_1us_md_MIST_conv.dat
- __MACOSX/Figure_4_figure_supplement_1_source_data_1/panel_B_source_data_files/._WT_run2_1us_md_MIST_conv.dat
- Figure_4_figure_supplement_1_source_data_1/panel_B_source_data_files/Y2A_run2_1us_md_MIST_conv.dat
- __MACOSX/Figure_4_figure_supplement_1_source_data_1/panel_B_source_data_files/._Y2A_run2_1us_md_MIST_conv.dat
- Figure_4_figure_supplement_1_source_data_1/panel_C_source_data_files/WT24_1us_md_fin_prot_phi.avsem.dat
- __MACOSX/Figure_4_figure_supplement_1_source_data_1/panel_C_source_data_files/._WT24_1us_md_fin_prot_phi.avsem.dat
- Figure_4_figure_supplement_1_source_data_1/panel_C_source_data_files/RtoK24_1us_md_fin_prot_phi.avsem.dat
- __MACOSX/Figure_4_figure_supplement_1_source_data_1/panel_C_source_data_files/._RtoK24_1us_md_fin_prot_phi.avsem.dat
- Figure_4_figure_supplement_1_source_data_1/panel_C_source_data_files/YtoA24_1us_md_fin_prot_phi.avsem.dat
- __MACOSX/Figure_4_figure_supplement_1_source_data_1/panel_C_source_data_files/._YtoA24_1us_md_fin_prot_phi.avsem.dat
- Figure_4_figure_supplement_1_source_data_1/panel_E_source_data_files/WT_run1_cij1_5ps.dat
- __MACOSX/Figure_4_figure_supplement_1_source_data_1/panel_E_source_data_files/._WT_run1_cij1_5ps.dat
- Figure_4_figure_supplement_1_source_data_1/panel_E_source_data_files/WT_run1_cij1ps.dat
- __MACOSX/Figure_4_figure_supplement_1_source_data_1/panel_E_source_data_files/._WT_run1_cij1ps.dat
