# Supplementary material for: Protein compactness and interaction valency define the architecture of a biomolecular condensate across scales
Source: eLife. 2023 Jul 20;12:e80038. doi: 10.7554/eLife.80038 (PMC10406433; doi:10.7554/eLife.80038)
Supplement: Figure 4—figure supplement 1—source data 1. [file elife-80038-fig4-figsupp1-data1.zip › Figure_4_figure_supplement_1_source_data_1/panel_D_source_data.dat]

0 0
5 0.0168057
10 0.0258523
15 0.033869
20 0.041262
25 0.0482182
30 0.0548016
35 0.061158
40 0.0672729
45 0.0730787
50 0.0787436
55 0.084296
60 0.0896078
65 0.0949535
70 0.0999164
75 0.105172
80 0.110014
85 0.11511
90 0.119807
95 0.12477
100 0.129331
105 0.134151
110 0.138624
115 0.143374
120 0.14774
125 0.152349
130 0.156655
135 0.161099
140 0.165329
145 0.169777
150 0.173872
155 0.178259
160 0.182297
165 0.186631
170 0.190634
175 0.194879
180 0.198836
185 0.203038
190 0.206957
195 0.211094
200 0.214948
205 0.219019
210 0.222835
215 0.226877
220 0.230672
225 0.234725
230 0.238492
235 0.242536
240 0.246336
245 0.250306
250 0.254039
255 0.258028
260 0.261728
265 0.265701
270 0.269327
275 0.273252
280 0.276822
285 0.280716
290 0.284206
295 0.288183
300 0.291615
305 0.295627
310 0.299082
315 0.303091
320 0.30653
325 0.31039
330 0.313762
335 0.317629
340 0.32098
345 0.324945
350 0.328234
355 0.332165
360 0.335487
365 0.339406
370 0.342707
375 0.346562
380 0.3498
385 0.353584
390 0.356842
395 0.360675
400 0.363957
405 0.367744
410 0.371004
415 0.374787
420 0.378066
425 0.381824
430 0.385112
435 0.388883
440 0.392171
445 0.395986
450 0.399237
455 0.403011
460 0.406228
465 0.40998
470 0.413191
475 0.416969
480 0.420136
485 0.423879
490 0.427104
495 0.43084
500 0.434048
505 0.437818
510 0.44097
515 0.444713
520 0.447891
525 0.451602
530 0.454818
535 0.458502
540 0.461728
545 0.465366
550 0.468565
555 0.472202
560 0.475384
565 0.478958
570 0.482068
575 0.485597
580 0.48867
585 0.49219
590 0.495244
595 0.498774
600 0.501836
605 0.50535
610 0.508389
615 0.511885
620 0.514884
625 0.51828
630 0.521414
635 0.524897
640 0.528017
645 0.531458
650 0.534601
655 0.53803
660 0.541118
665 0.544597
670 0.547593
675 0.551031
680 0.554097
685 0.557539
690 0.560664
695 0.564102
700 0.567191
705 0.570648
710 0.573731
715 0.577275
720 0.580355
725 0.583807
730 0.586913
735 0.590448
740 0.593489
745 0.597066
750 0.600074
755 0.603563
760 0.606549
765 0.609945
770 0.612929
775 0.616346
780 0.619317
785 0.622747
790 0.625708
795 0.629071
800 0.632048
805 0.635472
810 0.638414
815 0.641877
820 0.644801
825 0.64827
830 0.651199
835 0.654607
840 0.657595
845 0.661014
850 0.664002
855 0.667307
860 0.670282
865 0.673556
870 0.676517
875 0.67976
880 0.682731
885 0.686022
890 0.688945
895 0.692229
900 0.695112
905 0.698522
910 0.701324
915 0.704656
920 0.707458
925 0.710776
930 0.713571
935 0.716903
940 0.719783
945 0.723163
950 0.726121
955 0.729467
960 0.732303
965 0.735572
970 0.73837
975 0.741582
980 0.744353
985 0.747586
990 0.750448
995 0.753582
1000 0.756453
1005 0.759604
1010 0.762477
1015 0.765579
1020 0.768474
1025 0.771558
1030 0.774429
1035 0.777566
1040 0.780513
1045 0.783637
1050 0.786579
1055 0.78973
1060 0.792691
1065 0.795926
1070 0.798955
1075 0.802107
1080 0.80517
1085 0.808255
1090 0.811339
1095 0.814369
1100 0.81747
1105 0.820615
1110 0.823594
1115 0.826707
1120 0.82971
1125 0.832861
1130 0.835909
1135 0.839149
1140 0.842147
1145 0.845359
1150 0.84834
1155 0.851451
1160 0.854379
1165 0.857471
1170 0.860353
1175 0.863507
1180 0.866441
1185 0.869637
1190 0.872622
1195 0.875805
1200 0.878792
1205 0.88198
1210 0.88498
1215 0.888123
1220 0.891103
1225 0.894279
1230 0.897242
1235 0.900356
1240 0.903293
1245 0.906418
1250 0.909415
1255 0.912511
1260 0.915538
1265 0.91864
1270 0.921654
1275 0.924715
1280 0.927732
1285 0.930798
1290 0.933796
1295 0.936872
1300 0.93984
1305 0.942877
1310 0.945853
1315 0.948912
1320 0.951874
1325 0.954967
1330 0.957926
1335 0.961047
1340 0.963936
1345 0.967096
1350 0.969899
1355 0.973028
1360 0.975982
1365 0.979076
1370 0.982015
1375 0.985035
1380 0.988022
1385 0.99098
1390 0.994025
1395 0.996929
1400 1.00002
1405 1.00295
1410 1.00599
1415 1.00896
1420 1.01203
1425 1.01497
1430 1.01795
1435 1.02087
1440 1.02391
1445 1.02681
1450 1.02989
1455 1.03282
1460 1.0359
1465 1.03879
1470 1.04193
1475 1.04486
1480 1.04796
1485 1.05091
1490 1.05395
1495 1.05701
1500 1.05997
1505 1.06302
1510 1.06604
1515 1.06902
1520 1.07209
1525 1.07512
1530 1.07817
1535 1.08119
1540 1.08421
1545 1.08728
1550 1.0903
1555 1.09326
1560 1.09632
1565 1.0993
1570 1.10234
1575 1.10533
1580 1.10844
1585 1.11151
1590 1.11458
1595 1.11761
1600 1.12069
1605 1.12364
1610 1.12666
1615 1.12966
1620 1.13268
1625 1.13559
1630 1.13863
1635 1.14159
1640 1.14459
1645 1.14759
1650 1.15057
1655 1.15358
1660 1.15655
1665 1.15951
1670 1.16263
1675 1.16555
1680 1.16862
1685 1.17151
1690 1.17456
1695 1.17744
1700 1.18056
1705 1.18339
1710 1.18659
1715 1.18936
1720 1.19252
1725 1.19533
1730 1.1985
1735 1.20127
1740 1.20442
1745 1.2072
1750 1.21033
1755 1.2131
1760 1.21625
1765 1.21903
1770 1.22215
1775 1.22491
1780 1.22804
1785 1.23076
1790 1.23392
1795 1.23659
1800 1.2397
1805 1.2424
1810 1.24543
1815 1.24812
1820 1.25119
1825 1.25389
1830 1.25703
1835 1.25978
1840 1.26287
1845 1.26561
1850 1.2687
1855 1.27144
1860 1.27441
1865 1.27719
1870 1.28017
1875 1.28293
1880 1.28585
1885 1.28858
1890 1.2915
1895 1.29426
1900 1.29708
1905 1.29991
1910 1.30267
1915 1.30547
1920 1.30829
1925 1.31108
1930 1.31394
1935 1.3167
1940 1.31962
1945 1.32239
1950 1.32528
1955 1.32807
1960 1.33097
1965 1.33373
1970 1.33664
1975 1.33935
1980 1.34229
1985 1.34497
1990 1.34795
1995 1.35068
2000 1.35363
2005 1.35633
2010 1.3593
2015 1.36198
2020 1.365
2025 1.3677
2030 1.37068
2035 1.37335
2040 1.37632
2045 1.3789
2050 1.38189
2055 1.38436
2060 1.38732
2065 1.38979
2070 1.39275
2075 1.39531
2080 1.39832
2085 1.40089
2090 1.4038
2095 1.40639
2100 1.40934
2105 1.41191
2110 1.41491
2115 1.41761
2120 1.42057
2125 1.42323
2130 1.42615
2135 1.42869
2140 1.43168
2145 1.43425
2150 1.43718
2155 1.43977
2160 1.44269
2165 1.44522
2170 1.44814
2175 1.45073
2180 1.45367
2185 1.45623
2190 1.45918
2195 1.46176
2200 1.46477
2205 1.4673
2210 1.4702
2215 1.47276
2220 1.47563
2225 1.47818
2230 1.48114
2235 1.48363
2240 1.48641
2245 1.48901
2250 1.49175
2255 1.49442
2260 1.4972
2265 1.49982
2270 1.50258
2275 1.50518
2280 1.50806
2285 1.51067
2290 1.51347
2295 1.51607
2300 1.51885
2305 1.52147
2310 1.52423
2315 1.52678
2320 1.52953
2325 1.53212
2330 1.53485
2335 1.53748
2340 1.54029
2345 1.54292
2350 1.54576
2355 1.54842
2360 1.55123
2365 1.55389
2370 1.55665
2375 1.55936
2380 1.56209
2385 1.56476
2390 1.56751
2395 1.57022
2400 1.57299
2405 1.5757
2410 1.57844
2415 1.58111
2420 1.58384
2425 1.58659
2430 1.58933
2435 1.59204
2440 1.59487
2445 1.5976
2450 1.6004
2455 1.60311
2460 1.60584
2465 1.60865
2470 1.61136
2475 1.61414
2480 1.61689
2485 1.6197
2490 1.62243
2495 1.62524
2500 1.62794
2505 1.63077
2510 1.6335
2515 1.63631
2520 1.63904
2525 1.64175
2530 1.6445
2535 1.64725
2540 1.64998
2545 1.6527
2550 1.6554
2555 1.65814
2560 1.66085
2565 1.66353
2570 1.66625
2575 1.66898
2580 1.6717
2585 1.67438
2590 1.67709
2595 1.67982
2600 1.68258
2605 1.68533
2610 1.6881
2615 1.6908
2620 1.69355
2625 1.69624
2630 1.69902
2635 1.7017
2640 1.7045
2645 1.70717
2650 1.70994
2655 1.71253
2660 1.71536
2665 1.71794
2670 1.72083
2675 1.72338
2680 1.72623
2685 1.7287
2690 1.73164
2695 1.73416
2700 1.73706
2705 1.73957
2710 1.74252
2715 1.74502
2720 1.74802
2725 1.75061
2730 1.75356
2735 1.75611
2740 1.75912
2745 1.76166
2750 1.76463
2755 1.76715
2760 1.77005
2765 1.77261
2770 1.77549
2775 1.77807
2780 1.78096
2785 1.7836
2790 1.78649
2795 1.78913
2800 1.79204
2805 1.79473
2810 1.79762
2815 1.80035
2820 1.80326
2825 1.80597
2830 1.80883
2835 1.81161
2840 1.81444
2845 1.81722
2850 1.82006
2855 1.82276
2860 1.82559
2865 1.82829
2870 1.83112
2875 1.83379
2880 1.83661
2885 1.83923
2890 1.84204
2895 1.84461
2900 1.84749
2905 1.84999
2910 1.85293
2915 1.85548
2920 1.85844
2925 1.86096
2930 1.86397
2935 1.86653
2940 1.86953
2945 1.87207
2950 1.87508
2955 1.87756
2960 1.88049
2965 1.88305
2970 1.88588
2975 1.88836
2980 1.89119
2985 1.89362
2990 1.89655
2995 1.89895
3000 1.9019
3005 1.90425
3010 1.90723
3015 1.90956
3020 1.91248
3025 1.9149
3030 1.91777
3035 1.9202
3040 1.92313
3045 1.92556
3050 1.92848
3055 1.93097
3060 1.9339
3065 1.93638
3070 1.93926
3075 1.94171
3080 1.94466
3085 1.94703
3090 1.94997
3095 1.95238
3100 1.95527
3105 1.95769
3110 1.96064
3115 1.96307
3120 1.96606
3125 1.96846
3130 1.97145
3135 1.97381
3140 1.97677
3145 1.97919
3150 1.98214
3155 1.98458
3160 1.98752
3165 1.99
3170 1.99294
3175 1.99535
3180 1.99826
3185 2.00067
3190 2.0036
3195 2.00599
3200 2.00899
3205 2.01131
3210 2.01443
3215 2.01671
3220 2.01984
3225 2.02217
3230 2.02531
3235 2.0276
3240 2.03069
3245 2.03305
3250 2.03605
3255 2.03833
3260 2.04137
3265 2.04368
3270 2.04666
3275 2.04891
3280 2.05191
3285 2.05423
3290 2.05711
3295 2.05949
3300 2.0624
3305 2.06474
3310 2.06766
3315 2.07
3320 2.07299
3325 2.07531
3330 2.07832
3335 2.08069
3340 2.08372
3345 2.08606
3350 2.08909
3355 2.09134
3360 2.09437
3365 2.09666
3370 2.09966
3375 2.10186
3380 2.10492
3385 2.10709
3390 2.11017
3395 2.11241
3400 2.11548
3405 2.11786
3410 2.12096
3415 2.12337
3420 2.12652
3425 2.12889
3430 2.13204
3435 2.13433
3440 2.13742
3445 2.1397
3450 2.14273
3455 2.14499
3460 2.14813
3465 2.15041
3470 2.15353
3475 2.15585
3480 2.15892
3485 2.16124
3490 2.16428
3495 2.16662
3500 2.16965
3505 2.17209
3510 2.17513
3515 2.17752
3520 2.18056
3525 2.18295
3530 2.18596
3535 2.18833
3540 2.19134
3545 2.1938
3550 2.19676
3555 2.19917
3560 2.20205
3565 2.20459
3570 2.20752
3575 2.20997
3580 2.21285
3585 2.21535
3590 2.21818
3595 2.22079
3600 2.22363
3605 2.22619
3610 2.22909
3615 2.23172
3620 2.23452
3625 2.23716
3630 2.23996
3635 2.24257
3640 2.24532
3645 2.24798
3650 2.25071
3655 2.25334
3660 2.2561
3665 2.2587
3670 2.26146
3675 2.26411
3680 2.26687
3685 2.26952
3690 2.27237
3695 2.27502
3700 2.27788
3705 2.28055
3710 2.28342
3715 2.28606
3720 2.28893
3725 2.29153
3730 2.29444
3735 2.29697
3740 2.29988
3745 2.30243
3750 2.30531
3755 2.30787
3760 2.31072
3765 2.31329
3770 2.31618
3775 2.31881
3780 2.32167
3785 2.32433
3790 2.32722
3795 2.32993
3800 2.33279
3805 2.33554
3810 2.3383
3815 2.34102
3820 2.34384
3825 2.3466
3830 2.34939
3835 2.35207
3840 2.35491
3845 2.35767
3850 2.36054
3855 2.36333
3860 2.36619
3865 2.36894
3870 2.37183
3875 2.37452
3880 2.37744
3885 2.38015
3890 2.38302
3895 2.38573
3900 2.38867
3905 2.3914
3910 2.39435
3915 2.39704
3920 2.40002
3925 2.40272
3930 2.40563
3935 2.40823
3940 2.41114
3945 2.41374
3950 2.4167
3955 2.41932
3960 2.42227
3965 2.42492
3970 2.42783
3975 2.43054
3980 2.43347
3985 2.43616
3990 2.43908
3995 2.44186
4000 2.44474
4005 2.44745
4010 2.45042
4015 2.45312
4020 2.45605
4025 2.4588
4030 2.46174
4035 2.46452
4040 2.46742
4045 2.47019
4050 2.4731
4055 2.47596
4060 2.47887
4065 2.48172
4070 2.48462
4075 2.48741
4080 2.49027
4085 2.49311
4090 2.49596
4095 2.49875
4100 2.50161
4105 2.50436
4110 2.50718
4115 2.50991
4120 2.51279
4125 2.51555
4130 2.51843
4135 2.52118
4140 2.524
4145 2.52673
4150 2.52963
4155 2.53234
4160 2.53517
4165 2.53795
4170 2.54075
4175 2.54352
4180 2.54627
4185 2.54907
4190 2.55181
4195 2.55454
4200 2.5573
4205 2.56008
4210 2.56274
4215 2.56549
4220 2.56815
4225 2.57098
4230 2.57371
4235 2.57647
4240 2.57922
4245 2.58202
4250 2.5848
4255 2.58754
4260 2.59033
4265 2.59306
4270 2.59586
4275 2.5986
4280 2.60144
4285 2.6042
4290 2.60707
4295 2.60971
4300 2.6126
4305 2.6153
4310 2.61818
4315 2.62089
4320 2.62382
4325 2.62664
4330 2.62954
4335 2.63234
4340 2.6352
4345 2.63801
4350 2.64091
4355 2.64365
4360 2.64656
4365 2.64928
4370 2.65226
4375 2.65493
4380 2.65792
4385 2.66058
4390 2.6636
4395 2.66622
4400 2.66923
4405 2.67182
4410 2.67481
4415 2.67745
4420 2.68045
4425 2.68302
4430 2.68603
4435 2.68861
4440 2.69161
4445 2.69427
4450 2.69725
4455 2.69997
4460 2.70289
4465 2.70561
4470 2.70856
4475 2.71127
4480 2.71419
4485 2.717
4490 2.71983
4495 2.7226
4500 2.7254
4505 2.72816
4510 2.731
4515 2.73367
4520 2.73654
4525 2.73921
4530 2.742
4535 2.74479
4540 2.74762
4545 2.75029
4550 2.75317
4555 2.75587
4560 2.75869
4565 2.76136
4570 2.76423
4575 2.76688
4580 2.76973
4585 2.77242
4590 2.77534
4595 2.77798
4600 2.78084
4605 2.78352
4610 2.78643
4615 2.78911
4620 2.79192
4625 2.79452
4630 2.79735
4635 2.79996
4640 2.80279
4645 2.80551
4650 2.80835
4655 2.81099
4660 2.81388
4665 2.81651
4670 2.81941
4675 2.82205
4680 2.82492
4685 2.82762
4690 2.83049
4695 2.83329
4700 2.83615
4705 2.83888
4710 2.84171
4715 2.84452
4720 2.84734
4725 2.85019
4730 2.85288
4735 2.85579
4740 2.85851
4745 2.86148
4750 2.86417
4755 2.86711
4760 2.86976
4765 2.87273
4770 2.87539
4775 2.8783
4780 2.88086
4785 2.88376
4790 2.88632
4795 2.88932
4800 2.89188
4805 2.89483
4810 2.89742
4815 2.90032
4820 2.90298
4825 2.90593
4830 2.90852
4835 2.91145
4840 2.91405
4845 2.91702
4850 2.91965
4855 2.92254
4860 2.92525
4865 2.92812
4870 2.9309
4875 2.93369
4880 2.93639
4885 2.93921
4890 2.94198
4895 2.94482
4900 2.94756
4905 2.95037
4910 2.95311
4915 2.95598
4920 2.95873
4925 2.96162
4930 2.96436
4935 2.96726
4940 2.97
4945 2.97293
4950 2.97568
4955 2.97869
4960 2.98141
4965 2.98444
4970 2.98715
4975 2.99019
4980 2.99293
4985 2.99598
4990 2.99864
4995 3.00168
5000 3.00438
5005 3.0074
5010 3.01021
5015 3.01313
5020 3.01593
5025 3.01874
5030 3.02153
5035 3.0244
5040 3.02715
5045 3.02998
5050 3.03273
5055 3.03559
5060 3.03832
5065 3.04118
5070 3.04393
5075 3.04672
5080 3.04947
5085 3.05238
5090 3.05507
5095 3.05798
5100 3.0606
5105 3.06351
5110 3.06612
5115 3.06914
5120 3.07174
5125 3.07476
5130 3.07726
5135 3.08029
5140 3.08269
5145 3.08575
5150 3.08826
5155 3.09125
5160 3.09371
5165 3.09675
5170 3.09921
5175 3.10214
5180 3.10474
5185 3.10758
5190 3.11013
5195 3.113
5200 3.11563
5205 3.11842
5210 3.12109
5215 3.12395
5220 3.12665
5225 3.12955
5230 3.13222
5235 3.13515
5240 3.13784
5245 3.14077
5250 3.14338
5255 3.14634
5260 3.14891
5265 3.15183
5270 3.1544
5275 3.15734
5280 3.15986
5285 3.16283
5290 3.16536
5295 3.1684
5300 3.17092
5305 3.17382
5310 3.17635
5315 3.17926
5320 3.18173
5325 3.18465
5330 3.18716
5335 3.19004
5340 3.19245
5345 3.19533
5350 3.19779
5355 3.20062
5360 3.20304
5365 3.20601
5370 3.2084
5375 3.2113
5380 3.21376
5385 3.21659
5390 3.219
5395 3.22191
5400 3.2245
5405 3.22732
5410 3.22987
5415 3.23279
5420 3.23537
5425 3.23832
5430 3.24088
5435 3.24385
5440 3.2463
5445 3.24926
5450 3.25177
5455 3.25463
5460 3.25718
5465 3.25997
5470 3.26247
5475 3.26534
5480 3.2678
5485 3.27067
5490 3.27315
5495 3.27599
5500 3.27844
5505 3.28129
5510 3.28381
5515 3.28661
5520 3.28907
5525 3.29179
5530 3.2943
5535 3.2971
5540 3.29967
5545 3.30249
5550 3.30509
5555 3.308
5560 3.31053
5565 3.31334
5570 3.31586
5575 3.31873
5580 3.32132
5585 3.32414
5590 3.3267
5595 3.32955
5600 3.33199
5605 3.33491
5610 3.33739
5615 3.34037
5620 3.34282
5625 3.34576
5630 3.34821
5635 3.35108
5640 3.3536
5645 3.35655
5650 3.359
5655 3.36188
5660 3.36435
5665 3.36724
5670 3.36967
5675 3.37253
5680 3.375
5685 3.37781
5690 3.3803
5695 3.38307
5700 3.38552
5705 3.38843
5710 3.3908
5715 3.39372
5720 3.39617
5725 3.39907
5730 3.40149
5735 3.40442
5740 3.40679
5745 3.40976
5750 3.41212
5755 3.41507
5760 3.41737
5765 3.42033
5770 3.42269
5775 3.42565
5780 3.42793
5785 3.43091
5790 3.43323
5795 3.43622
5800 3.43854
5805 3.44153
5810 3.44386
5815 3.44694
5820 3.44925
5825 3.45228
5830 3.45461
5835 3.45774
5840 3.46001
5845 3.46315
5850 3.46539
5855 3.46849
5860 3.4707
5865 3.47395
5870 3.47611
5875 3.47922
5880 3.48136
5885 3.48446
5890 3.48656
5895 3.48967
5900 3.49181
5905 3.49495
5910 3.4971
5915 3.5003
5920 3.50253
5925 3.50563
5930 3.50785
5935 3.51106
5940 3.51325
5945 3.51642
5950 3.51866
5955 3.52184
5960 3.52407
5965 3.52716
5970 3.52937
5975 3.53245
5980 3.53466
5985 3.53782
5990 3.54008
5995 3.54322
6000 3.54546
6005 3.54857
6010 3.55076
6015 3.55389
6020 3.55603
6025 3.55914
6030 3.56136
6035 3.56447
6040 3.56664
6045 3.56981
6050 3.57203
6055 3.57512
6060 3.57733
6065 3.5804
6070 3.58252
6075 3.58569
6080 3.58775
6085 3.59084
6090 3.59303
6095 3.59608
6100 3.59825
6105 3.60142
6110 3.60352
6115 3.60671
6120 3.60887
6125 3.61207
6130 3.61422
6135 3.61754
6140 3.61969
6145 3.6229
6150 3.62502
6155 3.62829
6160 3.63044
6165 3.63371
6170 3.63587
6175 3.6391
6180 3.64125
6185 3.64445
6190 3.64659
6195 3.64982
6200 3.65203
6205 3.65528
6210 3.65746
6215 3.66074
6220 3.66284
6225 3.66612
6230 3.66832
6235 3.67155
6240 3.67379
6245 3.67702
6250 3.6793
6255 3.68253
6260 3.68473
6265 3.68797
6270 3.69023
6275 3.69338
6280 3.69571
6285 3.69891
6290 3.70114
6295 3.70438
6300 3.7066
6305 3.70976
6310 3.71201
6315 3.71517
6320 3.71743
6325 3.72057
6330 3.72279
6335 3.72598
6340 3.72817
6345 3.73138
6350 3.73356
6355 3.73673
6360 3.73899
6365 3.74213
6370 3.74436
6375 3.74739
6380 3.74969
6385 3.75264
6390 3.75489
6395 3.75783
6400 3.76016
6405 3.76327
6410 3.76546
6415 3.76857
6420 3.77076
6425 3.7739
6430 3.77608
6435 3.77922
6440 3.78148
6445 3.7846
6450 3.78686
6455 3.79004
6460 3.7922
6465 3.79537
6470 3.79775
6475 3.80085
6480 3.80315
6485 3.80627
6490 3.80848
6495 3.81168
6500 3.81382
6505 3.81708
6510 3.81928
6515 3.82251
6520 3.82474
6525 3.82798
6530 3.83025
6535 3.83347
6540 3.83576
6545 3.83893
6550 3.84125
6555 3.84439
6560 3.84675
6565 3.84983
6570 3.85222
6575 3.85535
6580 3.85776
6585 3.86088
6590 3.86321
6595 3.86635
6600 3.86871
6605 3.87186
6610 3.87421
6615 3.87731
6620 3.87958
6625 3.88265
6630 3.88498
6635 3.88805
6640 3.89036
6645 3.8934
6650 3.89567
6655 3.89866
6660 3.901
6665 3.90396
6670 3.90626
6675 3.90931
6680 3.91166
6685 3.91469
6690 3.91701
6695 3.91994
6700 3.92227
6705 3.92537
6710 3.9277
6715 3.93065
6720 3.93298
6725 3.93606
6730 3.93842
6735 3.94144
6740 3.9438
6745 3.94681
6750 3.9492
6755 3.95221
6760 3.95461
6765 3.95755
6770 3.96001
6775 3.96299
6780 3.96541
6785 3.96822
6790 3.97063
6795 3.97357
6800 3.97595
6805 3.97896
6810 3.98136
6815 3.98431
6820 3.9867
6825 3.98963
6830 3.99196
6835 3.9949
6840 3.9973
6845 4.00033
6850 4.00255
6855 4.00552
6860 4.00793
6865 4.01091
6870 4.01326
6875 4.01612
6880 4.01848
6885 4.02145
6890 4.02367
6895 4.02657
6900 4.02889
6905 4.03177
6910 4.034
6915 4.03684
6920 4.03913
6925 4.04198
6930 4.04432
6935 4.04713
6940 4.0495
6945 4.05237
6950 4.05466
6955 4.05764
6960 4.05983
6965 4.0627
6970 4.06504
6975 4.06782
6980 4.07013
6985 4.07296
6990 4.07522
6995 4.07804
7000 4.08037
7005 4.08313
7010 4.08552
7015 4.08837
7020 4.0907
7025 4.09346
7030 4.09579
7035 4.0986
7040 4.10106
7045 4.10384
7050 4.10622
7055 4.10901
7060 4.11147
7065 4.11431
7070 4.11676
7075 4.11957
7080 4.12195
7085 4.12479
7090 4.12718
7095 4.13009
7100 4.13249
7105 4.13537
7110 4.13777
7115 4.14066
7120 4.14303
7125 4.14592
7130 4.14834
7135 4.15127
7140 4.15363
7145 4.1566
7150 4.15894
7155 4.16182
7160 4.16427
7165 4.16715
7170 4.16961
7175 4.17252
7180 4.17491
7185 4.17787
7190 4.18034
7195 4.18331
7200 4.18576
7205 4.18871
7210 4.19122
7215 4.19417
7220 4.19669
7225 4.19974
7230 4.20229
7235 4.20524
7240 4.20775
7245 4.2108
7250 4.21335
7255 4.21633
7260 4.21882
7265 4.22171
7270 4.22416
7275 4.22706
7280 4.22955
7285 4.23252
7290 4.23498
7295 4.23791
7300 4.2404
7305 4.24337
7310 4.24577
7315 4.24882
7320 4.25125
7325 4.25423
7330 4.25667
7335 4.25982
7340 4.26223
7345 4.26533
7350 4.26784
7355 4.27096
7360 4.27351
7365 4.2766
7370 4.27903
7375 4.28217
7380 4.28465
7385 4.28766
7390 4.29015
7395 4.29312
7400 4.29555
7405 4.29859
7410 4.30105
7415 4.304
7420 4.30653
7425 4.30943
7430 4.31193
7435 4.3149
7440 4.3173
7445 4.32018
7450 4.32264
7455 4.32557
7460 4.328
7465 4.331
7470 4.33333
7475 4.33633
7480 4.33872
7485 4.34177
7490 4.34403
7495 4.34717
7500 4.34941
7505 4.35257
7510 4.35486
7515 4.358
7520 4.36028
7525 4.36344
7530 4.36576
7535 4.36891
7540 4.37125
7545 4.37431
7550 4.37662
7555 4.37976
7560 4.38216
7565 4.38522
7570 4.38755
7575 4.39069
7580 4.39306
7585 4.39616
7590 4.39849
7595 4.40161
7600 4.4039
7605 4.40698
7610 4.40933
7615 4.41245
7620 4.41477
7625 4.41786
7630 4.42022
7635 4.42324
7640 4.42565
7645 4.42874
7650 4.43113
7655 4.43411
7660 4.43656
7665 4.43952
7670 4.44194
7675 4.44491
7680 4.44733
7685 4.45032
7690 4.45279
7695 4.45571
7700 4.45815
7705 4.46107
7710 4.46356
7715 4.4664
7720 4.46892
7725 4.47177
7730 4.47426
7735 4.477
7740 4.47958
7745 4.48237
7750 4.48483
7755 4.48761
7760 4.49015
7765 4.49287
7770 4.4954
7775 4.49809
7780 4.50059
7785 4.50335
7790 4.50574
7795 4.50854
7800 4.51096
7805 4.51378
7810 4.51618
7815 4.51898
7820 4.52134
7825 4.52423
7830 4.52654
7835 4.5295
7840 4.53182
7845 4.53477
7850 4.53717
7855 4.54008
7860 4.54246
7865 4.54539
7870 4.54779
7875 4.55074
7880 4.55315
7885 4.55606
7890 4.55852
7895 4.56133
7900 4.56383
7905 4.56667
7910 4.56911
7915 4.57198
7920 4.5744
7925 4.57716
7930 4.57953
7935 4.58234
7940 4.58475
7945 4.58751
7950 4.58993
7955 4.59269
7960 4.59513
7965 4.59784
7970 4.6002
7975 4.60287
7980 4.60545
7985 4.60811
7990 4.61051
7995 4.6132
8000 4.61576
8005 4.61838
8010 4.62088
8015 4.62346
8020 4.62598
8025 4.62857
8030 4.63107
8035 4.63369
8040 4.63619
8045 4.63882
8050 4.64131
8055 4.64405
8060 4.6465
8065 4.64927
8070 4.65184
8075 4.65463
8080 4.6572
8085 4.66002
8090 4.66257
8095 4.66541
8100 4.66789
8105 4.67074
8110 4.6732
8115 4.6759
8120 4.67837
8125 4.68115
8130 4.68359
8135 4.68638
8140 4.68877
8145 4.69164
8150 4.69398
8155 4.69683
8160 4.69915
8165 4.70203
8170 4.70435
8175 4.70717
8180 4.70952
8185 4.71231
8190 4.71466
8195 4.71748
8200 4.71978
8205 4.72263
8210 4.72501
8215 4.72778
8220 4.73015
8225 4.73292
8230 4.73529
8235 4.73802
8240 4.74039
8245 4.74318
8250 4.74551
8255 4.74828
8260 4.7507
8265 4.75344
8270 4.75582
8275 4.75856
8280 4.76086
8285 4.76357
8290 4.76587
8295 4.76856
8300 4.77096
8305 4.77364
8310 4.77606
8315 4.77878
8320 4.78119
8325 4.78379
8330 4.78618
8335 4.78887
8340 4.79122
8345 4.7939
8350 4.79629
8355 4.79889
8360 4.80126
8365 4.80385
8370 4.8062
8375 4.8088
8380 4.81113
8385 4.81372
8390 4.81609
8395 4.81861
8400 4.82101
8405 4.8236
8410 4.82584
8415 4.82854
8420 4.83079
8425 4.83341
8430 4.83562
8435 4.83828
8440 4.8405
8445 4.84322
8450 4.84542
8455 4.84812
8460 4.85031
8465 4.85302
8470 4.85528
8475 4.85797
8480 4.86027
8485 4.86298
8490 4.8653
8495 4.86796
8500 4.87024
8505 4.87289
8510 4.87516
8515 4.87789
8520 4.88007
8525 4.88276
8530 4.88492
8535 4.88755
8540 4.88981
8545 4.89252
8550 4.89476
8555 4.89732
8560 4.8997
8565 4.90229
8570 4.90459
8575 4.90722
8580 4.90956
8585 4.91224
8590 4.91456
8595 4.91724
8600 4.91968
8605 4.92217
8610 4.92464
8615 4.92717
8620 4.92957
8625 4.9321
8630 4.93451
8635 4.93707
8640 4.93949
8645 4.94206
8650 4.94451
8655 4.94709
8660 4.94942
8665 4.95197
8670 4.95425
8675 4.95692
8680 4.95928
8685 4.96188
8690 4.96422
8695 4.96691
8700 4.96927
8705 4.97182
8710 4.97424
8715 4.97679
8720 4.97912
8725 4.98168
8730 4.98399
8735 4.98667
8740 4.98899
8745 4.99159
8750 4.99399
8755 4.99659
8760 4.99893
8765 5.00156
8770 5.00384
8775 5.00653
8780 5.0088
8785 5.01144
8790 5.01372
8795 5.01638
8800 5.01868
8805 5.0213
8810 5.02353
8815 5.02617
8820 5.02836
8825 5.03115
8830 5.03338
8835 5.03615
8840 5.03841
8845 5.04109
8850 5.04332
8855 5.04599
8860 5.04821
8865 5.0509
8870 5.05318
8875 5.05587
8880 5.05813
8885 5.06082
8890 5.06305
8895 5.06576
8900 5.06793
8905 5.07058
8910 5.07284
8915 5.07542
8920 5.0777
8925 5.08035
8930 5.08259
8935 5.08516
8940 5.08745
8945 5.0901
8950 5.09242
8955 5.09504
8960 5.09732
8965 5.10005
8970 5.10223
8975 5.10499
8980 5.10707
8985 5.10983
8990 5.11192
8995 5.11469
9000 5.11681
9005 5.11959
9010 5.12176
9015 5.12455
9020 5.12672
9025 5.12951
9030 5.13169
9035 5.13448
9040 5.13666
9045 5.13939
9050 5.14153
9055 5.14416
9060 5.14643
9065 5.14903
9070 5.15125
9075 5.15384
9080 5.15604
9085 5.15865
9090 5.16083
9095 5.16357
9100 5.16568
9105 5.16838
9110 5.17058
9115 5.17328
9120 5.17553
9125 5.17822
9130 5.18047
9135 5.18317
9140 5.1855
9145 5.18814
9150 5.19037
9155 5.19309
9160 5.19535
9165 5.19817
9170 5.2003
9175 5.20312
9180 5.20533
9185 5.20819
9190 5.21035
9195 5.21317
9200 5.21542
9205 5.2182
9210 5.22038
9215 5.22323
9220 5.22538
9225 5.22827
9230 5.23054
9235 5.23329
9240 5.23556
9245 5.2384
9250 5.24068
9255 5.24349
9260 5.24588
9265 5.24866
9270 5.25093
9275 5.25375
9280 5.25615
9285 5.25891
9290 5.26134
9295 5.2641
9300 5.26641
9305 5.26919
9310 5.27151
9315 5.27436
9320 5.27673
9325 5.27946
9330 5.28188
9335 5.28452
9340 5.28699
9345 5.28965
9350 5.29213
9355 5.29473
9360 5.29721
9365 5.29983
9370 5.30225
9375 5.30496
9380 5.30736
9385 5.31004
9390 5.31248
9395 5.31515
9400 5.31763
9405 5.32019
9410 5.32262
9415 5.32525
9420 5.3276
9425 5.33024
9430 5.3327
9435 5.3353
9440 5.33778
9445 5.34051
9450 5.34288
9455 5.34549
9460 5.34791
9465 5.35048
9470 5.35283
9475 5.35551
9480 5.3578
9485 5.36045
9490 5.36283
9495 5.36553
9500 5.36794
9505 5.37058
9510 5.37293
9515 5.37561
9520 5.37804
9525 5.38071
9530 5.38298
9535 5.38574
9540 5.38797
9545 5.39059
9550 5.39294
9555 5.39541
9560 5.39782
9565 5.40026
9570 5.40276
9575 5.40513
9580 5.40762
9585 5.41007
9590 5.41258
9595 5.41504
9600 5.41752
9605 5.41994
9610 5.42238
9615 5.42487
9620 5.4274
9625 5.4299
9630 5.43237
9635 5.43488
9640 5.43727
9645 5.4398
9650 5.44223
9655 5.4447
9660 5.44711
9665 5.44962
9670 5.45199
9675 5.45454
9680 5.45684
9685 5.45951
9690 5.46176
9695 5.46441
9700 5.46659
9705 5.46924
9710 5.47153
9715 5.47412
9720 5.47636
9725 5.47913
9730 5.4813
9735 5.48403
9740 5.4862
9745 5.48898
9750 5.49124
9755 5.49402
9760 5.49624
9765 5.4989
9770 5.5012
9775 5.5039
9780 5.50608
9785 5.50885
9790 5.51092
9795 5.5136
9800 5.51571
9805 5.51836
9810 5.52055
9815 5.5233
9820 5.52536
9825 5.52814
9830 5.53036
9835 5.53301
9840 5.53515
9845 5.53794
9850 5.54017
9855 5.54289
9860 5.54513
9865 5.5478
9870 5.55002
9875 5.55283
9880 5.55503
9885 5.55773
9890 5.55989
9895 5.56267
9900 5.56485
9905 5.56758
9910 5.56977
9915 5.57258
9920 5.5747
9925 5.57745
9930 5.57955
9935 5.58237
9940 5.58449
9945 5.58728
9950 5.58943
9955 5.59216
9960 5.59433
9965 5.59707
9970 5.59927
9975 5.60193
9980 5.60408
9985 5.60679
9990 5.60902
9995 5.61171
10000 5.614
10005 5.61677
10010 5.61899
10015 5.62174
10020 5.62403
10025 5.62679
10030 5.62896
10035 5.63172
10040 5.63391
10045 5.6367
10050 5.63886
10055 5.64159
10060 5.64382
10065 5.64655
10070 5.64874
10075 5.65149
10080 5.6536
10085 5.65644
10090 5.65851
10095 5.66126
10100 5.66336
10105 5.66606
10110 5.66816
10115 5.67082
10120 5.67302
10125 5.67566
10130 5.67796
10135 5.68053
10140 5.68274
10145 5.68546
10150 5.68763
10155 5.69028
10160 5.69252
10165 5.69512
10170 5.69741
10175 5.69995
10180 5.70223
10185 5.70486
10190 5.70718
10195 5.7097
10200 5.71208
10205 5.71457
10210 5.71691
10215 5.71941
10220 5.72178
10225 5.72426
10230 5.72657
10235 5.729
10240 5.7313
10245 5.73387
10250 5.73616
10255 5.73881
10260 5.7411
10265 5.7436
10270 5.74603
10275 5.74844
10280 5.75084
10285 5.75336
10290 5.75581
10295 5.75834
10300 5.76063
10305 5.76317
10310 5.76559
10315 5.76804
10320 5.77051
10325 5.77291
10330 5.77539
10335 5.77781
10340 5.78033
10345 5.78271
10350 5.78521
10355 5.7876
10360 5.79015
10365 5.79262
10370 5.79511
10375 5.79753
10380 5.79999
10385 5.80247
10390 5.80488
10395 5.80739
10400 5.80985
10405 5.81227
10410 5.81471
10415 5.81719
10420 5.81965
10425 5.82215
10430 5.8246
10435 5.82706
10440 5.82947
10445 5.83198
10450 5.83441
10455 5.83687
10460 5.83924
10465 5.84168
10470 5.84414
10475 5.84651
10480 5.84882
10485 5.85131
10490 5.8537
10495 5.85618
10500 5.85869
10505 5.86111
10510 5.8636
10515 5.8661
10520 5.86854
10525 5.87117
10530 5.87355
10535 5.87615
10540 5.87858
10545 5.88127
10550 5.88357
10555 5.88612
10560 5.88857
10565 5.8912
10570 5.89356
10575 5.8962
10580 5.89844
10585 5.90105
10590 5.90337
10595 5.90603
10600 5.90831
10605 5.91093
10610 5.91329
10615 5.91588
10620 5.91819
10625 5.9207
10630 5.92311
10635 5.92561
10640 5.92798
10645 5.93047
10650 5.9328
10655 5.93534
10660 5.93765
10665 5.94017
10670 5.94245
10675 5.94499
10680 5.94739
10685 5.9499
10690 5.95226
10695 5.95486
10700 5.95721
10705 5.95974
10710 5.96213
10715 5.96469
10720 5.96704
10725 5.96957
10730 5.9719
10735 5.97452
10740 5.97683
10745 5.97947
10750 5.98166
10755 5.98441
10760 5.98658
10765 5.98932
10770 5.9915
10775 5.99427
10780 5.99648
10785 5.99916
10790 6.00135
10795 6.00403
10800 6.00633
10805 6.00898
10810 6.01121
10815 6.01387
10820 6.01611
10825 6.01886
10830 6.02102
10835 6.02386
10840 6.02597
10845 6.02871
10850 6.03079
10855 6.03348
10860 6.03561
10865 6.03832
10870 6.04044
10875 6.04306
10880 6.04517
10885 6.04785
10890 6.04989
10895 6.05265
10900 6.05479
10905 6.05737
10910 6.05957
10915 6.06219
10920 6.06433
10925 6.06702
10930 6.06904
10935 6.07166
10940 6.07382
10945 6.07646
10950 6.07851
10955 6.08115
10960 6.08321
10965 6.08588
10970 6.08793
10975 6.09067
10980 6.09272
10985 6.09544
10990 6.09735
10995 6.10015
11000 6.10206
11005 6.10485
11010 6.10677
11015 6.10949
11020 6.11149
11025 6.11413
11030 6.11606
11035 6.11878
11040 6.12078
11045 6.12331
11050 6.12532
11055 6.12786
11060 6.12999
11065 6.13252
11070 6.13458
11075 6.13711
11080 6.1392
11085 6.14175
11090 6.14383
11095 6.14628
11100 6.14832
11105 6.15082
11110 6.15292
11115 6.15539
11120 6.15754
11125 6.16002
11130 6.16229
11135 6.16477
11140 6.16696
11145 6.16947
11150 6.17161
11155 6.17413
11160 6.17625
11165 6.17884
11170 6.18084
11175 6.18342
11180 6.1855
11185 6.18804
11190 6.19011
11195 6.1927
11200 6.19474
11205 6.1973
11210 6.1993
11215 6.20195
11220 6.2039
11225 6.20654
11230 6.20846
11235 6.21108
11240 6.21309
11245 6.2157
11250 6.21767
11255 6.2203
11260 6.22225
11265 6.22485
11270 6.22676
11275 6.2293
11280 6.23128
11285 6.23377
11290 6.23574
11295 6.23827
11300 6.24018
11305 6.24264
11310 6.24457
11315 6.24709
11320 6.24901
11325 6.25146
11330 6.25351
11335 6.25599
11340 6.25795
11345 6.26034
11350 6.26237
11355 6.26487
11360 6.2669
11365 6.26936
11370 6.27142
11375 6.2739
11380 6.27596
11385 6.27839
11390 6.28052
11395 6.28298
11400 6.28513
11405 6.28765
11410 6.28973
11415 6.29226
11420 6.29447
11425 6.29688
11430 6.29908
11435 6.30162
11440 6.3037
11445 6.30622
11450 6.30836
11455 6.31095
11460 6.31317
11465 6.31569
11470 6.318
11475 6.3204
11480 6.32268
11485 6.325
11490 6.32716
11495 6.32968
11500 6.33185
11505 6.33423
11510 6.33648
11515 6.33886
11520 6.34101
11525 6.34331
11530 6.34546
11535 6.34789
11540 6.35006
11545 6.35245
11550 6.35464
11555 6.35712
11560 6.35932
11565 6.36178
11570 6.36394
11575 6.36631
11580 6.36859
11585 6.37095
11590 6.37314
11595 6.37555
11600 6.37768
11605 6.37996
11610 6.38213
11615 6.38458
11620 6.38669
11625 6.38912
11630 6.39125
11635 6.39357
11640 6.39578
11645 6.39806
11650 6.40028
11655 6.40261
11660 6.40483
11665 6.40719
11670 6.4094
11675 6.41173
11680 6.41394
11685 6.41625
11690 6.41859
11695 6.42088
11700 6.42314
11705 6.4255
11710 6.42762
11715 6.4299
11720 6.43205
11725 6.43453
11730 6.43659
11735 6.4391
11740 6.44122
11745 6.44368
11750 6.44578
11755 6.4483
11760 6.45048
11765 6.45292
11770 6.45501
11775 6.45756
11780 6.45966
11785 6.46219
11790 6.46441
11795 6.46675
11800 6.46898
11805 6.4715
11810 6.47366
11815 6.47619
11820 6.47844
11825 6.48098
11830 6.48306
11835 6.48563
11840 6.48783
11845 6.49037
11850 6.49252
11855 6.49506
11860 6.49708
11865 6.49956
11870 6.50165
11875 6.50422
11880 6.50619
11885 6.50884
11890 6.5108
11895 6.51336
11900 6.51545
11905 6.518
11910 6.51997
11915 6.52257
11920 6.52463
11925 6.52711
11930 6.52916
11935 6.53176
11940 6.53372
11945 6.53645
11950 6.53856
11955 6.54111
11960 6.54313
11965 6.54578
11970 6.5479
11975 6.55042
11980 6.55251
11985 6.55514
11990 6.55716
11995 6.55979
12000 6.56181
12005 6.56437
12010 6.56638
12015 6.56894
12020 6.57086
12025 6.5734
12030 6.57549
12035 6.57805
12040 6.58012
12045 6.5827
12050 6.5849
12055 6.58746
12060 6.58966
12065 6.59215
12070 6.59436
12075 6.59685
12080 6.59906
12085 6.60159
12090 6.60377
12095 6.6063
12100 6.60844
12105 6.61096
12110 6.61301
12115 6.61554
12120 6.61762
12125 6.62021
12130 6.62214
12135 6.62476
12140 6.62672
12145 6.62926
12150 6.63119
12155 6.63381
12160 6.63578
12165 6.63836
12170 6.64028
12175 6.64287
12180 6.64473
12185 6.64728
12190 6.6492
12195 6.65175
12200 6.65368
12205 6.65628
12210 6.65818
12215 6.66071
12220 6.66273
12225 6.66516
12230 6.66715
12235 6.66959
12240 6.67159
12245 6.674
12250 6.6761
12255 6.67847
12260 6.6805
12265 6.68291
12270 6.68503
12275 6.68752
12280 6.68949
12285 6.69199
12290 6.69406
12295 6.69654
12300 6.69853
12305 6.70109
12310 6.70319
12315 6.70564
12320 6.7076
12325 6.71004
12330 6.71194
12335 6.71443
12340 6.71653
12345 6.71903
12350 6.72107
12355 6.72352
12360 6.72551
12365 6.72806
12370 6.73001
12375 6.73251
12380 6.73443
12385 6.737
12390 6.7389
12395 6.74143
12400 6.74343
12405 6.74597
12410 6.74787
12415 6.75038
12420 6.75233
12425 6.75489
12430 6.75677
12435 6.75929
12440 6.76126
12445 6.76385
12450 6.7659
12455 6.76843
12460 6.7704
12465 6.77293
12470 6.77489
12475 6.77744
12480 6.77937
12485 6.78169
12490 6.78372
12495 6.78597
12500 6.78799
12505 6.79033
12510 6.79228
12515 6.79459
12520 6.79649
12525 6.79882
12530 6.80083
12535 6.80325
12540 6.80516
12545 6.80765
12550 6.80952
12555 6.81185
12560 6.81383
12565 6.81612
12570 6.81802
12575 6.82038
12580 6.8224
12585 6.82476
12590 6.82669
12595 6.82914
12600 6.83095
12605 6.83335
12610 6.83524
12615 6.83765
12620 6.83945
12625 6.84206
12630 6.84391
12635 6.84628
12640 6.84827
12645 6.85075
12650 6.8526
12655 6.85504
12660 6.857
12665 6.85951
12670 6.86142
12675 6.86398
12680 6.86579
12685 6.86827
12690 6.87017
12695 6.87254
12700 6.87461
12705 6.87692
12710 6.87905
12715 6.88126
12720 6.8834
12725 6.88561
12730 6.88774
12735 6.88989
12740 6.89199
12745 6.89417
12750 6.89635
12755 6.89847
12760 6.90052
12765 6.90281
12770 6.90489
12775 6.90704
12780 6.90929
12785 6.91144
12790 6.91368
12795 6.91582
12800 6.91795
12805 6.92012
12810 6.9223
12815 6.92461
12820 6.9268
12825 6.929
12830 6.9312
12835 6.93341
12840 6.93564
12845 6.93771
12850 6.93999
12855 6.942
12860 6.94432
12865 6.94647
12870 6.94869
12875 6.9508
12880 6.95306
12885 6.95502
12890 6.95752
12895 6.9595
12900 6.9618
12905 6.96385
12910 6.96616
12915 6.96819
12920 6.97059
12925 6.97248
12930 6.97483
12935 6.9768
12940 6.97912
12945 6.98118
12950 6.98351
12955 6.98561
12960 6.98802
12965 6.99009
12970 6.99238
12975 6.99442
12980 6.9968
12985 6.99896
12990 7.00114
12995 7.00327
13000 7.0055
13005 7.00762
13010 7.00981
13015 7.01199
13020 7.0144
13025 7.01647
13030 7.01874
13035 7.02097
13040 7.02311
13045 7.02527
13050 7.02757
13055 7.02972
13060 7.03186
13065 7.03398
13070 7.03626
13075 7.03848
13080 7.04084
13085 7.04297
13090 7.04525
13095 7.0475
13100 7.04976
13105 7.05197
13110 7.05433
13115 7.0565
13120 7.05881
13125 7.06095
13130 7.06335
13135 7.06554
13140 7.06787
13145 7.07004
13150 7.07233
13155 7.07457
13160 7.07707
13165 7.07923
13170 7.08165
13175 7.08374
13180 7.08619
13185 7.08839
13190 7.09086
13195 7.09298
13200 7.09545
13205 7.09764
13210 7.10005
13215 7.10224
13220 7.10466
13225 7.1069
13230 7.10939
13235 7.11153
13240 7.11389
13245 7.11594
13250 7.11843
13255 7.12055
13260 7.12291
13265 7.12494
13270 7.12745
13275 7.12944
13280 7.13191
13285 7.13406
13290 7.13657
13295 7.1386
13300 7.14126
13305 7.14326
13310 7.14582
13315 7.14791
13320 7.1504
13325 7.15254
13330 7.15513
13335 7.15734
13340 7.15985
13345 7.16197
13350 7.16454
13355 7.16673
13360 7.16923
13365 7.17132
13370 7.1738
13375 7.17587
13380 7.17831
13385 7.18054
13390 7.18293
13395 7.18518
13400 7.18758
13405 7.18979
13410 7.19222
13415 7.19437
13420 7.19683
13425 7.19903
13430 7.20136
13435 7.20356
13440 7.20603
13445 7.20836
13450 7.21073
13455 7.21306
13460 7.21536
13465 7.21765
13470 7.21996
13475 7.2223
13480 7.22476
13485 7.22707
13490 7.22936
13495 7.23165
13500 7.23409
13505 7.23628
13510 7.23871
13515 7.24094
13520 7.24335
13525 7.24554
13530 7.24802
13535 7.25025
13540 7.25276
13545 7.2549
13550 7.25727
13555 7.2595
13560 7.26196
13565 7.2642
13570 7.26658
13575 7.26886
13580 7.27132
13585 7.2734
13590 7.2758
13595 7.27805
13600 7.2804
13605 7.28259
13610 7.28498
13615 7.28714
13620 7.28952
13625 7.29163
13630 7.29401
13635 7.2961
13640 7.29854
13645 7.30062
13650 7.30309
13655 7.3051
13660 7.30756
13665 7.30978
13670 7.31209
13675 7.31428
13680 7.3167
13685 7.31875
13690 7.32117
13695 7.32332
13700 7.32586
13705 7.32783
13710 7.33037
13715 7.33234
13720 7.33483
13725 7.33683
13730 7.33918
13735 7.34142
13740 7.34383
13745 7.3459
13750 7.34831
13755 7.35038
13760 7.3528
13765 7.35491
13770 7.35731
13775 7.35947
13780 7.36187
13785 7.36399
13790 7.36638
13795 7.36855
13800 7.37095
13805 7.37297
13810 7.37548
13815 7.37758
13820 7.37993
13825 7.38207
13830 7.38445
13835 7.3867
13840 7.389
13845 7.39124
13850 7.39345
13855 7.39568
13860 7.39805
13865 7.40018
13870 7.40256
13875 7.40472
13880 7.40712
13885 7.40917
13890 7.4115
13895 7.41368
13900 7.41601
13905 7.41812
13910 7.42056
13915 7.42278
13920 7.42502
13925 7.42728
13930 7.42974
13935 7.43194
13940 7.43434
13945 7.43653
13950 7.43888
13955 7.44119
13960 7.4436
13965 7.44581
13970 7.44816
13975 7.45028
13980 7.45278
13985 7.45487
13990 7.45734
13995 7.45949
14000 7.46189
14005 7.46395
14010 7.46638
14015 7.46856
14020 7.47099
14025 7.4732
14030 7.47564
14035 7.47785
14040 7.4803
14045 7.48263
14050 7.48503
14055 7.48728
14060 7.48979
14065 7.49201
14070 7.49433
14075 7.49671
14080 7.49905
14085 7.50129
14090 7.50368
14095 7.506
14100 7.5084
14105 7.51071
14110 7.51312
14115 7.51535
14120 7.51777
14125 7.51998
14130 7.52244
14135 7.52477
14140 7.52712
14145 7.52936
14150 7.5318
14155 7.53399
14160 7.53651
14165 7.53871
14170 7.54121
14175 7.54358
14180 7.54598
14185 7.54828
14190 7.55066
14195 7.55301
14200 7.55528
14205 7.5576
14210 7.55984
14215 7.56208
14220 7.56434
14225 7.56661
14230 7.56885
14235 7.57101
14240 7.57325
14245 7.57542
14250 7.57769
14255 7.57985
14260 7.58212
14265 7.58421
14270 7.58646
14275 7.58862
14280 7.59087
14285 7.59298
14290 7.59529
14295 7.59735
14300 7.59951
14305 7.60171
14310 7.60376
14315 7.60589
14320 7.60788
14325 7.60999
14330 7.61211
14335 7.61407
14340 7.61631
14345 7.61828
14350 7.62043
14355 7.62249
14360 7.62463
14365 7.62671
14370 7.62896
14375 7.63095
14380 7.63323
14385 7.63521
14390 7.63744
14395 7.6395
14400 7.64154
14405 7.64366
14410 7.64578
14415 7.64792
14420 7.64994
14425 7.65216
14430 7.65424
14435 7.65636
14440 7.65841
14445 7.66054
14450 7.66251
14455 7.6646
14460 7.66671
14465 7.66874
14470 7.67079
14475 7.67287
14480 7.6749
14485 7.67691
14490 7.67898
14495 7.68102
14500 7.68304
14505 7.68516
14510 7.68722
14515 7.68921
14520 7.69131
14525 7.69332
14530 7.69537
14535 7.69739
14540 7.69958
14545 7.70145
14550 7.70375
14555 7.70567
14560 7.70778
14565 7.70976
14570 7.712
14575 7.71392
14580 7.71607
14585 7.71814
14590 7.72018
14595 7.72219
14600 7.72441
14605 7.72639
14610 7.72847
14615 7.73063
14620 7.73271
14625 7.73479
14630 7.73683
14635 7.73895
14640 7.7412
14645 7.74322
14650 7.74537
14655 7.74748
14660 7.74968
14665 7.75178
14670 7.75383
14675 7.75588
14680 7.75801
14685 7.76007
14690 7.76222
14695 7.76423
14700 7.76638
14705 7.7685
14710 7.77044
14715 7.77259
14720 7.77465
14725 7.77682
14730 7.77878
14735 7.78086
14740 7.78297
14745 7.785
14750 7.787
14755 7.78902
14760 7.79121
14765 7.79324
14770 7.79536
14775 7.79737
14780 7.79934
14785 7.8015
14790 7.80351
14795 7.80562
14800 7.80767
14805 7.80975
14810 7.81167
14815 7.81389
14820 7.81591
14825 7.81794
14830 7.81999
14835 7.82202
14840 7.82393
14845 7.82612
14850 7.82811
14855 7.83019
14860 7.83224
14865 7.83432
14870 7.83628
14875 7.83836
14880 7.84034
14885 7.8424
14890 7.84441
14895 7.84661
14900 7.84865
14905 7.85082
14910 7.85275
14915 7.85493
14920 7.85689
14925 7.85907
14930 7.86105
14935 7.8633
14940 7.86523
14945 7.86751
14950 7.86946
14955 7.8717
14960 7.87362
14965 7.87586
14970 7.87797
14975 7.88017
14980 7.88226
14985 7.88441
14990 7.88638
14995 7.88856
15000 7.89074
15005 7.8928
15010 7.89484
15015 7.8969
15020 7.89899
15025 7.90104
15030 7.90309
15035 7.90512
15040 7.90712
15045 7.90927
15050 7.91128
15055 7.91337
15060 7.91537
15065 7.91757
15070 7.91974
15075 7.92173
15080 7.92397
15085 7.92595
15090 7.92804
15095 7.93004
15100 7.93225
15105 7.93414
15110 7.93634
15115 7.93835
15120 7.94045
15125 7.94257
15130 7.94479
15135 7.94686
15140 7.94886
15145 7.95094
15150 7.95307
15155 7.95506
15160 7.95729
15165 7.9593
15170 7.96136
15175 7.96333
15180 7.96552
15185 7.9675
15190 7.96968
15195 7.97174
15200 7.97392
15205 7.97599
15210 7.97811
15215 7.98022
15220 7.98237
15225 7.98436
15230 7.98662
15235 7.98863
15240 7.9908
15245 7.99285
15250 7.99498
15255 7.99714
15260 7.99929
15265 8.0013
15270 8.00359
15275 8.00558
15280 8.00762
15285 8.00975
15290 8.01181
15295 8.01383
15300 8.01598
15305 8.0181
15310 8.02008
15315 8.02219
15320 8.02427
15325 8.0264
15330 8.02847
15335 8.03068
15340 8.03274
15345 8.03486
15350 8.03696
15355 8.0391
15360 8.04098
15365 8.04326
15370 8.04506
15375 8.0473
15380 8.04932
15385 8.05155
15390 8.05343
15395 8.05554
15400 8.05756
15405 8.05977
15410 8.0616
15415 8.06383
15420 8.06554
15425 8.06765
15430 8.06931
15435 8.07144
15440 8.07328
15445 8.07542
15450 8.07721
15455 8.07939
15460 8.08113
15465 8.08332
15470 8.08517
15475 8.08728
15480 8.08918
15485 8.09133
15490 8.09324
15495 8.09529
15500 8.09733
15505 8.09939
15510 8.10123
15515 8.10345
15520 8.10526
15525 8.10728
15530 8.10926
15535 8.11132
15540 8.11332
15545 8.11535
15550 8.11745
15555 8.11951
15560 8.12163
15565 8.12355
15570 8.12564
15575 8.12777
15580 8.12969
15585 8.13185
15590 8.13382
15595 8.13586
15600 8.13797
15605 8.14007
15610 8.14203
15615 8.14413
15620 8.14629
15625 8.14816
15630 8.15035
15635 8.15232
15640 8.15445
15645 8.15635
15650 8.15853
15655 8.16047
15660 8.1626
15665 8.16472
15670 8.16669
15675 8.16875
15680 8.17072
15685 8.17277
15690 8.17482
15695 8.17683
15700 8.17894
15705 8.18083
15710 8.18298
15715 8.18489
15720 8.18712
15725 8.18897
15730 8.19103
15735 8.19296
15740 8.19505
15745 8.19703
15750 8.1991
15755 8.2011
15760 8.20302
15765 8.20509
15770 8.20706
15775 8.20909
15780 8.21107
15785 8.21321
15790 8.21513
15795 8.21714
15800 8.21911
15805 8.22116
15810 8.22311
15815 8.22515
15820 8.22718
15825 8.22912
15830 8.23108
15835 8.2332
15840 8.23508
15845 8.23711
15850 8.23914
15855 8.24115
15860 8.24308
15865 8.24514
15870 8.24711
15875 8.24916
15880 8.25116
15885 8.25314
15890 8.25519
15895 8.25711
15900 8.25914
15905 8.26116
15910 8.26322
15915 8.26513
15920 8.26714
15925 8.26912
15930 8.27114
15935 8.2731
15940 8.27505
15945 8.27703
15950 8.27902
15955 8.28097
15960 8.28294
15965 8.28496
15970 8.28701
15975 8.28889
15980 8.29094
15985 8.29283
15990 8.2949
15995 8.29689
16000 8.2988
16005 8.30078
16010 8.3026
16015 8.30468
16020 8.3065
16025 8.30853
16030 8.31051
16035 8.31234
16040 8.31429
16045 8.31619
16050 8.31799
16055 8.31993
16060 8.32179
16065 8.32382
16070 8.32552
16075 8.32772
16080 8.32946
16085 8.33158
16090 8.33332
16095 8.3354
16100 8.33737
16105 8.33942
16110 8.34146
16115 8.34347
16120 8.34554
16125 8.34753
16130 8.3496
16135 8.35167
16140 8.35375
16145 8.3557
16150 8.35778
16155 8.35971
16160 8.3617
16165 8.3638
16170 8.36591
16175 8.3678
16180 8.36992
16185 8.37199
16190 8.37406
16195 8.37614
16200 8.37829
16205 8.38037
16210 8.38232
16215 8.38441
16220 8.38641
16225 8.3885
16230 8.39053
16235 8.39252
16240 8.39471
16245 8.39672
16250 8.3989
16255 8.4009
16260 8.4031
16265 8.40521
16270 8.40742
16275 8.40947
16280 8.41155
16285 8.41354
16290 8.41568
16295 8.41777
16300 8.41995
16305 8.42195
16310 8.42411
16315 8.42615
16320 8.42837
16325 8.4303
16330 8.43249
16335 8.43444
16340 8.43666
16345 8.43864
16350 8.44083
16355 8.44272
16360 8.44515
16365 8.44706
16370 8.44917
16375 8.45116
16380 8.45338
16385 8.45554
16390 8.45759
16395 8.4597
16400 8.4618
16405 8.46397
16410 8.46603
16415 8.46821
16420 8.47028
16425 8.4724
16430 8.47462
16435 8.47659
16440 8.4789
16445 8.48085
16450 8.48306
16455 8.48511
16460 8.48724
16465 8.48933
16470 8.49158
16475 8.49356
16480 8.4958
16485 8.49786
16490 8.50012
16495 8.5023
16500 8.50454
16505 8.50657
16510 8.50888
16515 8.51098
16520 8.5133
16525 8.51529
16530 8.51754
16535 8.51958
16540 8.52199
16545 8.52397
16550 8.52643
16555 8.52834
16560 8.53062
16565 8.53267
16570 8.53496
16575 8.53689
16580 8.53917
16585 8.54127
16590 8.54368
16595 8.54564
16600 8.54793
16605 8.55001
16610 8.55229
16615 8.55432
16620 8.55662
16625 8.5587
16630 8.56106
16635 8.56321
16640 8.56548
16645 8.56765
16650 8.57002
16655 8.57219
16660 8.57456
16665 8.57676
16670 8.57907
16675 8.58114
16680 8.58359
16685 8.58573
16690 8.58809
16695 8.59031
16700 8.59253
16705 8.59484
16710 8.59717
16715 8.59934
16720 8.60179
16725 8.60392
16730 8.6063
16735 8.6084
16740 8.61072
16745 8.61266
16750 8.61501
16755 8.61713
16760 8.61945
16765 8.62145
16770 8.62372
16775 8.62581
16780 8.62809
16785 8.63015
16790 8.63238
16795 8.63455
16800 8.63686
16805 8.6389
16810 8.64119
16815 8.64342
16820 8.6456
16825 8.64776
16830 8.65011
16835 8.65227
16840 8.65447
16845 8.65663
16850 8.65886
16855 8.66097
16860 8.66332
16865 8.66542
16870 8.66774
16875 8.66979
16880 8.67197
16885 8.67417
16890 8.67642
16895 8.67868
16900 8.6807
16905 8.68295
16910 8.68509
16915 8.6874
16920 8.68947
16925 8.69183
16930 8.69383
16935 8.69627
16940 8.69829
16945 8.70068
16950 8.70275
16955 8.70498
16960 8.70721
16965 8.70941
16970 8.71144
16975 8.7138
16980 8.71598
16985 8.71829
16990 8.72042
16995 8.72263
17000 8.72481
17005 8.72713
17010 8.72921
17015 8.73141
17020 8.73347
17025 8.73577
17030 8.73782
17035 8.74015
17040 8.74228
17045 8.74449
17050 8.74666
17055 8.74902
17060 8.75125
17065 8.7534
17070 8.75569
17075 8.75772
17080 8.76003
17085 8.76216
17090 8.76449
17095 8.76647
17100 8.76878
17105 8.77083
17110 8.77318
17115 8.77514
17120 8.7774
17125 8.77935
17130 8.78178
17135 8.78374
17140 8.78592
17145 8.78789
17150 8.79031
17155 8.79212
17160 8.79429
17165 8.7964
17170 8.79859
17175 8.80068
17180 8.80286
17185 8.80497
17190 8.80713
17195 8.80917
17200 8.81141
17205 8.81346
17210 8.81578
17215 8.81782
17220 8.82015
17225 8.82226
17230 8.82463
17235 8.82659
17240 8.82898
17245 8.83101
17250 8.83352
17255 8.83547
17260 8.83795
17265 8.84006
17270 8.84241
17275 8.84441
17280 8.84677
17285 8.84876
17290 8.85114
17295 8.85331
17300 8.85574
17305 8.85757
17310 8.86007
17315 8.86206
17320 8.86457
17325 8.86649
17330 8.8689
17335 8.87095
17340 8.87327
17345 8.87519
17350 8.87765
17355 8.87953
17360 8.88195
17365 8.88385
17370 8.88624
17375 8.88809
17380 8.89067
17385 8.89238
17390 8.89493
17395 8.89678
17400 8.89928
17405 8.90119
17410 8.90361
17415 8.90538
17420 8.90777
17425 8.90957
17430 8.91207
17435 8.91395
17440 8.91637
17445 8.91825
17450 8.92067
17455 8.92237
17460 8.92484
17465 8.92649
17470 8.92898
17475 8.93071
17480 8.93319
17485 8.93491
17490 8.93729
17495 8.93909
17500 8.94155
17505 8.94328
17510 8.94567
17515 8.94753
17520 8.94985
17525 8.9517
17530 8.95401
17535 8.95594
17540 8.95829
17545 8.96008
17550 8.96258
17555 8.96417
17560 8.96668
17565 8.96829
17570 8.97083
17575 8.97258
17580 8.97496
17585 8.97675
17590 8.97915
17595 8.98102
17600 8.98334
17605 8.98519
17610 8.98759
17615 8.9893
17620 8.9917
17625 8.9935
17630 8.99588
17635 8.99771
17640 9.00004
17645 9.00207
17650 9.00443
17655 9.0063
17660 9.00867
17665 9.01054
17670 9.01278
17675 9.01455
17680 9.01698
17685 9.01876
17690 9.02107
17695 9.02286
17700 9.02518
17705 9.02691
17710 9.02916
17715 9.03092
17720 9.03317
17725 9.03498
17730 9.03727
17735 9.03898
17740 9.04136
17745 9.04306
17750 9.04545
17755 9.04715
17760 9.04955
17765 9.05133
17770 9.0536
17775 9.05544
17780 9.05768
17785 9.05955
17790 9.06191
17795 9.06375
17800 9.06599
17805 9.06783
17810 9.07008
17815 9.07205
17820 9.07431
17825 9.07623
17830 9.07857
17835 9.08045
17840 9.08276
17845 9.08466
17850 9.08697
17855 9.08879
17860 9.09109
17865 9.09299
17870 9.09531
17875 9.09706
17880 9.09943
17885 9.10122
17890 9.10355
17895 9.10538
17900 9.10768
17905 9.10945
17910 9.11182
17915 9.11371
17920 9.116
17925 9.11782
17930 9.12014
17935 9.12199
17940 9.12439
17945 9.12621
17950 9.12858
17955 9.13036
17960 9.13277
17965 9.13452
17970 9.137
17975 9.13876
17980 9.14112
17985 9.14304
17990 9.14528
17995 9.14726
18000 9.14958
18005 9.15125
18010 9.15369
18015 9.15557
18020 9.15793
18025 9.15979
18030 9.16214
18035 9.16394
18040 9.16628
18045 9.16811
18050 9.17044
18055 9.17234
18060 9.17474
18065 9.17668
18070 9.179
18075 9.18085
18080 9.18325
18085 9.18512
18090 9.18741
18095 9.18938
18100 9.19167
18105 9.19353
18110 9.19591
18115 9.19775
18120 9.20023
18125 9.20197
18130 9.20426
18135 9.20608
18140 9.20837
18145 9.21019
18150 9.21263
18155 9.21435
18160 9.21662
18165 9.21837
18170 9.2207
18175 9.22246
18180 9.22483
18185 9.22648
18190 9.2288
18195 9.23043
18200 9.23269
18205 9.23435
18210 9.23669
18215 9.23842
18220 9.24073
18225 9.24255
18230 9.24474
18235 9.24657
18240 9.24893
18245 9.25068
18250 9.25303
18255 9.25477
18260 9.25714
18265 9.25889
18270 9.26126
18275 9.26309
18280 9.26544
18285 9.26728
18290 9.26967
18295 9.27137
18300 9.27385
18305 9.27562
18310 9.27812
18315 9.2799
18320 9.28229
18325 9.28414
18330 9.28661
18335 9.2884
18340 9.2908
18345 9.2926
18350 9.295
18355 9.29681
18360 9.29929
18365 9.30092
18370 9.30331
18375 9.30511
18380 9.3075
18385 9.30927
18390 9.31177
18395 9.31343
18400 9.31579
18405 9.3177
18410 9.31991
18415 9.3217
18420 9.3239
18425 9.32583
18430 9.32799
18435 9.32985
18440 9.33196
18445 9.33383
18450 9.33598
18455 9.33783
18460 9.34003
18465 9.34176
18470 9.34403
18475 9.34586
18480 9.34799
18485 9.3498
18490 9.35205
18495 9.35378
18500 9.35599
18505 9.35775
18510 9.35983
18515 9.36176
18520 9.3638
18525 9.36565
18530 9.36775
18535 9.36959
18540 9.37168
18545 9.37349
18550 9.37577
18555 9.37758
18560 9.37982
18565 9.38158
18570 9.38387
18575 9.38561
18580 9.38775
18585 9.38966
18590 9.39175
18595 9.3937
18600 9.39574
18605 9.39748
18610 9.39948
18615 9.40137
18620 9.40345
18625 9.4053
18630 9.40742
18635 9.40921
18640 9.41121
18645 9.41304
18650 9.41526
18655 9.41708
18660 9.41905
18665 9.42097
18670 9.4229
18675 9.42479
18680 9.4268
18685 9.42869
18690 9.43072
18695 9.4326
18700 9.43457
18705 9.43636
18710 9.43822
18715 9.44019
18720 9.44206
18725 9.44397
18730 9.44577
18735 9.44762
18740 9.44953
18745 9.45145
18750 9.45335
18755 9.45527
18760 9.45707
18765 9.459
18770 9.46083
18775 9.46266
18780 9.46452
18785 9.46638
18790 9.4682
18795 9.47014
18800 9.47215
18805 9.47392
18810 9.47589
18815 9.47781
18820 9.47971
18825 9.48148
18830 9.48357
18835 9.4854
18840 9.48743
18845 9.48924
18850 9.49135
18855 9.49318
18860 9.4952
18865 9.49704
18870 9.49923
18875 9.50096
18880 9.50298
18885 9.50481
18890 9.50687
18895 9.50867
18900 9.51078
18905 9.51262
18910 9.51472
18915 9.51658
18920 9.51891
18925 9.52071
18930 9.52306
18935 9.52487
18940 9.52705
18945 9.52885
18950 9.53107
18955 9.53295
18960 9.53503
18965 9.53705
18970 9.53919
18975 9.5409
18980 9.54319
18985 9.5448
18990 9.54697
18995 9.54879
19000 9.55096
19005 9.55275
19010 9.55493
19015 9.55679
19020 9.5589
19025 9.5608
19030 9.56306
19035 9.5649
19040 9.56719
19045 9.56906
19050 9.57128
19055 9.57309
19060 9.57544
19065 9.57721
19070 9.57943
19075 9.58126
19080 9.58339
19085 9.58524
19090 9.5876
19095 9.58934
19100 9.59155
19105 9.59337
19110 9.59557
19115 9.5974
19120 9.59962
19125 9.60143
19130 9.60378
19135 9.60551
19140 9.60788
19145 9.60956
19150 9.61188
19155 9.61362
19160 9.6157
19165 9.61757
19170 9.61987
19175 9.62159
19180 9.6239
19185 9.62556
19190 9.6278
19195 9.62962
19200 9.63196
19205 9.63371
19210 9.63588
19215 9.63766
19220 9.63986
19225 9.64158
19230 9.64384
19235 9.64553
19240 9.64782
19245 9.64956
19250 9.65172
19255 9.65354
19260 9.65587
19265 9.65753
19270 9.65984
19275 9.6615
19280 9.66377
19285 9.66549
19290 9.66768
19295 9.66942
19300 9.67165
19305 9.67322
19310 9.67558
19315 9.67727
19320 9.67954
19325 9.68118
19330 9.68357
19335 9.68515
19340 9.68748
19345 9.68911
19350 9.69146
19355 9.69316
19360 9.69549
19365 9.69731
19370 9.69954
19375 9.70126
19380 9.70354
19385 9.70519
19390 9.70746
19395 9.7093
19400 9.71152
19405 9.71324
19410 9.71554
19415 9.71716
19420 9.71933
19425 9.72111
19430 9.72326
19435 9.72502
19440 9.72728
19445 9.72901
19450 9.73136
19455 9.73307
19460 9.73544
19465 9.73717
19470 9.73957
19475 9.74136
19480 9.74376
19485 9.74545
19490 9.74791
19495 9.7496
19500 9.7519
19505 9.75365
19510 9.75596
19515 9.75782
19520 9.76009
19525 9.76167
19530 9.76413
19535 9.76565
19540 9.76807
19545 9.76958
19550 9.77192
19555 9.77349
19560 9.77589
19565 9.77737
19570 9.77974
19575 9.78122
19580 9.78363
19585 9.78507
19590 9.78754
19595 9.7891
19600 9.79147
19605 9.79318
19610 9.79557
19615 9.79715
19620 9.79961
19625 9.80118
19630 9.80357
19635 9.80521
19640 9.80771
19645 9.80924
19650 9.81169
19655 9.81343
19660 9.81578
19665 9.81736
19670 9.81983
19675 9.82149
19680 9.82408
19685 9.82548
19690 9.82804
19695 9.82952
19700 9.83195
19705 9.83349
19710 9.83592
19715 9.83753
19720 9.83991
19725 9.84154
19730 9.8439
19735 9.8455
19740 9.84788
19745 9.84951
19750 9.85192
19755 9.85351
19760 9.85604
19765 9.8575
19770 9.86017
19775 9.86151
19780 9.86424
19785 9.86569
19790 9.86815
19795 9.86967
19800 9.87222
19805 9.87378
19810 9.87625
19815 9.87775
19820 9.88024
19825 9.88166
19830 9.88425
19835 9.88576
19840 9.88824
19845 9.88972
19850 9.89233
19855 9.89376
19860 9.89632
19865 9.89777
19870 9.90036
19875 9.90179
19880 9.90439
19885 9.90585
19890 9.90833
19895 9.9099
19900 9.9124
19905 9.91394
19910 9.91654
19915 9.91799
19920 9.92073
19925 9.92212
19930 9.92487
19935 9.92631
19940 9.92899
19945 9.93044
19950 9.93298
19955 9.93448
19960 9.93709
19965 9.93869
19970 9.94115
19975 9.94268
19980 9.94517
19985 9.94686
19990 9.94937
19995 9.95097
20000 9.95344
20005 9.95503
20010 9.95752
20015 9.9592
20020 9.9616
20025 9.96317
20030 9.96558
20035 9.96717
20040 9.96967
20045 9.97115
20050 9.9737
20055 9.97533
20060 9.97769
20065 9.97929
20070 9.98185
20075 9.98338
20080 9.98585
20085 9.98749
20090 9.98985
20095 9.99147
20100 9.9939
20105 9.99552
20110 9.99796
20115 9.99963
20120 10.0021
20125 10.0036
20130 10.0061
20135 10.0078
20140 10.0103
20145 10.0119
20150 10.0143
20155 10.0159
20160 10.0183
20165 10.0199
20170 10.0224
20175 10.0239
20180 10.0264
20185 10.0279
20190 10.0304
20195 10.0318
20200 10.0345
20205 10.0358
20210 10.0383
20215 10.0398
20220 10.0424
20225 10.0438
20230 10.0463
20235 10.0477
20240 10.0503
20245 10.0516
20250 10.0541
20255 10.0554
20260 10.0581
20265 10.0593
20270 10.0618
20275 10.0631
20280 10.0656
20285 10.0669
20290 10.0694
20295 10.0708
20300 10.0734
20305 10.0748
20310 10.0772
20315 10.0788
20320 10.0812
20325 10.0827
20330 10.0852
20335 10.0866
20340 10.0891
20345 10.0907
20350 10.0929
20355 10.0945
20360 10.0969
20365 10.0986
20370 10.101
20375 10.1026
20380 10.1049
20385 10.1066
20390 10.109
20395 10.1105
20400 10.1132
20405 10.1147
20410 10.1172
20415 10.1187
20420 10.1212
20425 10.1228
20430 10.1253
20435 10.1269
20440 10.1293
20445 10.1308
20450 10.1332
20455 10.1348
20460 10.1373
20465 10.1388
20470 10.1413
20475 10.1428
20480 10.1453
20485 10.1468
20490 10.1491
20495 10.1506
20500 10.1531
20505 10.1545
20510 10.157
20515 10.1584
20520 10.1608
20525 10.1624
20530 10.1648
20535 10.1663
20540 10.1688
20545 10.1702
20550 10.1726
20555 10.1742
20560 10.1765
20565 10.1781
20570 10.1805
20575 10.1821
20580 10.1844
20585 10.1858
20590 10.1883
20595 10.1898
20600 10.1922
20605 10.1937
20610 10.196
20615 10.1975
20620 10.1999
20625 10.2014
20630 10.2038
20635 10.2053
20640 10.2077
20645 10.2092
20650 10.2116
20655 10.2131
20660 10.2156
20665 10.2171
20670 10.2194
20675 10.221
20680 10.2234
20685 10.225
20690 10.2275
20695 10.229
20700 10.2314
20705 10.2329
20710 10.2354
20715 10.2368
20720 10.2393
20725 10.2407
20730 10.243
20735 10.2446
20740 10.247
20745 10.2484
20750 10.2508
20755 10.2523
20760 10.2547
20765 10.2562
20770 10.2586
20775 10.2601
20780 10.2625
20785 10.2639
20790 10.2664
20795 10.2678
20800 10.2702
20805 10.2715
20810 10.274
20815 10.2754
20820 10.2779
20825 10.2794
20830 10.2817
20835 10.2831
20840 10.2857
20845 10.2871
20850 10.2897
20855 10.291
20860 10.2937
20865 10.2951
20870 10.2978
20875 10.2992
20880 10.3017
20885 10.3031
20890 10.3058
20895 10.3072
20900 10.3097
20905 10.3111
20910 10.3136
20915 10.3151
20920 10.3177
20925 10.3189
20930 10.3216
20935 10.3229
20940 10.3254
20945 10.3267
20950 10.3294
20955 10.3306
20960 10.3333
20965 10.3345
20970 10.3372
20975 10.3384
20980 10.3409
20985 10.3423
20990 10.345
20995 10.3462
21000 10.3488
21005 10.3502
21010 10.3527
21015 10.3541
21020 10.3567
21025 10.3581
21030 10.3608
21035 10.3622
21040 10.3647
21045 10.3662
21050 10.3688
21055 10.3702
21060 10.3728
21065 10.3743
21070 10.3769
21075 10.3784
21080 10.3807
21085 10.3822
21090 10.3846
21095 10.3859
21100 10.3884
21105 10.3898
21110 10.3922
21115 10.3938
21120 10.396
21125 10.3975
21130 10.3999
21135 10.4014
21140 10.4038
21145 10.4052
21150 10.4076
21155 10.4089
21160 10.4114
21165 10.4126
21170 10.4149
21175 10.4164
21180 10.4187
21185 10.4201
21190 10.4223
21195 10.4237
21200 10.4261
21205 10.4274
21210 10.4298
21215 10.4311
21220 10.4335
21225 10.4347
21230 10.4372
21235 10.4384
21240 10.4407
21245 10.4421
21250 10.4445
21255 10.4458
21260 10.4482
21265 10.4495
21270 10.4518
21275 10.4532
21280 10.4555
21285 10.4568
21290 10.4592
21295 10.4606
21300 10.463
21305 10.4644
21310 10.4668
21315 10.4683
21320 10.4706
21325 10.472
21330 10.4745
21335 10.4759
21340 10.4782
21345 10.4797
21350 10.482
21355 10.4834
21360 10.4857
21365 10.4872
21370 10.4896
21375 10.4909
21380 10.4933
21385 10.4946
21390 10.4971
21395 10.4985
21400 10.501
21405 10.5024
21410 10.5048
21415 10.5063
21420 10.5087
21425 10.5102
21430 10.5126
21435 10.5141
21440 10.5164
21445 10.5179
21450 10.5203
21455 10.5217
21460 10.5241
21465 10.5256
21470 10.5278
21475 10.5293
21480 10.5314
21485 10.5329
21490 10.5352
21495 10.5367
21500 10.539
21505 10.5406
21510 10.5428
21515 10.5444
21520 10.5466
21525 10.5483
21530 10.5505
21535 10.5522
21540 10.5543
21545 10.556
21550 10.5582
21555 10.5599
21560 10.562
21565 10.5637
21570 10.5657
21575 10.5674
21580 10.5694
21585 10.5712
21590 10.5733
21595 10.5749
21600 10.5769
21605 10.5786
21610 10.5807
21615 10.5823
21620 10.5842
21625 10.5859
21630 10.588
21635 10.5896
21640 10.5916
21645 10.5933
21650 10.5954
21655 10.5971
21660 10.5991
21665 10.6008
21670 10.6028
21675 10.6045
21680 10.6066
21685 10.6082
21690 10.6103
21695 10.6119
21700 10.6141
21705 10.6156
21710 10.6177
21715 10.6194
21720 10.6216
21725 10.6232
21730 10.6253
21735 10.627
21740 10.6291
21745 10.6309
21750 10.633
21755 10.6347
21760 10.6368
21765 10.6386
21770 10.6406
21775 10.6424
21780 10.6444
21785 10.6462
21790 10.6482
21795 10.6501
21800 10.6523
21805 10.654
21810 10.656
21815 10.6578
21820 10.6599
21825 10.6617
21830 10.6638
21835 10.6656
21840 10.6677
21845 10.6694
21850 10.6715
21855 10.6733
21860 10.6755
21865 10.6772
21870 10.6794
21875 10.6812
21880 10.6834
21885 10.685
21890 10.6873
21895 10.6889
21900 10.6911
21905 10.6928
21910 10.6949
21915 10.6967
21920 10.6988
21925 10.7006
21930 10.7029
21935 10.7044
21940 10.7067
21945 10.7084
21950 10.7107
21955 10.7123
21960 10.7146
21965 10.7164
21970 10.7185
21975 10.7203
21980 10.7225
21985 10.7242
21990 10.7264
21995 10.7281
22000 10.7304
22005 10.7321
22010 10.7343
22015 10.7359
22020 10.7381
22025 10.7398
22030 10.7421
22035 10.7438
22040 10.7461
22045 10.7478
22050 10.75
22055 10.7517
22060 10.754
22065 10.7557
22070 10.7579
22075 10.7598
22080 10.7619
22085 10.7637
22090 10.766
22095 10.7677
22100 10.7702
22105 10.7718
22110 10.7742
22115 10.7758
22120 10.7781
22125 10.7799
22130 10.7822
22135 10.784
22140 10.7863
22145 10.788
22150 10.7902
22155 10.7919
22160 10.7943
22165 10.796
22170 10.7983
22175 10.7999
22180 10.8024
22185 10.8039
22190 10.8063
22195 10.8079
22200 10.8103
22205 10.8118
22210 10.8144
22215 10.8158
22220 10.8183
22225 10.8197
22230 10.8223
22235 10.8238
22240 10.8264
22245 10.828
22250 10.8305
22255 10.8319
22260 10.8345
22265 10.836
22270 10.8384
22275 10.8399
22280 10.8425
22285 10.844
22290 10.8464
22295 10.8478
22300 10.8503
22305 10.8517
22310 10.8544
22315 10.8559
22320 10.8583
22325 10.8597
22330 10.8624
22335 10.8638
22340 10.8663
22345 10.8676
22350 10.8701
22355 10.8716
22360 10.8743
22365 10.8756
22370 10.8782
22375 10.8794
22380 10.8821
22385 10.8834
22390 10.886
22395 10.8874
22400 10.89
22405 10.8914
22410 10.894
22415 10.8953
22420 10.898
22425 10.8993
22430 10.9019
22435 10.9032
22440 10.9057
22445 10.9071
22450 10.9096
22455 10.911
22460 10.9137
22465 10.9151
22470 10.9177
22475 10.9191
22480 10.9214
22485 10.9229
22490 10.9253
22495 10.9268
22500 10.9295
22505 10.9308
22510 10.9333
22515 10.9347
22520 10.9374
22525 10.9387
22530 10.9414
22535 10.9427
22540 10.9453
22545 10.9465
22550 10.9491
22555 10.9504
22560 10.953
22565 10.9543
22570 10.9569
22575 10.9582
22580 10.9608
22585 10.9622
22590 10.9647
22595 10.966
22600 10.9688
22605 10.9701
22610 10.9727
22615 10.9741
22620 10.9766
22625 10.978
22630 10.9806
22635 10.982
22640 10.9847
22645 10.986
22650 10.9888
22655 10.9901
22660 10.9927
22665 10.9942
22670 10.9967
22675 10.9982
22680 11.0008
22685 11.0022
22690 11.0048
22695 11.0063
22700 11.0089
22705 11.0103
22710 11.0129
22715 11.0143
22720 11.0169
22725 11.0183
22730 11.0208
22735 11.0223
22740 11.0247
22745 11.0263
22750 11.0288
22755 11.0302
22760 11.0328
22765 11.0342
22770 11.0367
22775 11.0381
22780 11.0407
22785 11.042
22790 11.0445
22795 11.0459
22800 11.0484
22805 11.0498
22810 11.0524
22815 11.0537
22820 11.0563
22825 11.0576
22830 11.06
22835 11.0615
22840 11.0639
22845 11.0654
22850 11.0679
22855 11.0692
22860 11.0717
22865 11.0732
22870 11.0758
22875 11.0771
22880 11.0796
22885 11.081
22890 11.0834
22895 11.0849
22900 11.0872
22905 11.0888
22910 11.0912
22915 11.0927
22920 11.0952
22925 11.0967
22930 11.0992
22935 11.1006
22940 11.1032
22945 11.1046
22950 11.1071
22955 11.1086
22960 11.1111
22965 11.1127
22970 11.1153
22975 11.1165
22980 11.1193
22985 11.1207
22990 11.1232
22995 11.1247
23000 11.1272
23005 11.1287
23010 11.1311
23015 11.1326
23020 11.135
23025 11.1365
23030 11.139
23035 11.1406
23040 11.1431
23045 11.1446
23050 11.1473
23055 11.1486
23060 11.1512
23065 11.1526
23070 11.1552
23075 11.1565
23080 11.1589
23085 11.1604
23090 11.1629
23095 11.1644
23100 11.1669
23105 11.1683
23110 11.1707
23115 11.1722
23120 11.1747
23125 11.1762
23130 11.1787
23135 11.1799
23140 11.1825
23145 11.184
23150 11.1865
23155 11.1878
23160 11.1903
23165 11.1917
23170 11.1943
23175 11.1957
23180 11.1983
23185 11.1997
23190 11.2023
23195 11.2036
23200 11.2064
23205 11.2077
23210 11.2104
23215 11.2118
23220 11.2145
23225 11.2158
23230 11.2185
23235 11.2198
23240 11.2225
23245 11.2237
23250 11.2265
23255 11.2276
23260 11.2304
23265 11.2316
23270 11.2344
23275 11.2356
23280 11.2383
23285 11.2396
23290 11.2424
23295 11.2436
23300 11.2465
23305 11.2475
23310 11.2503
23315 11.2517
23320 11.2544
23325 11.2556
23330 11.2584
23335 11.2597
23340 11.2625
23345 11.2638
23350 11.2665
23355 11.2679
23360 11.2704
23365 11.2717
23370 11.2745
23375 11.2758
23380 11.2784
23385 11.2796
23390 11.2823
23395 11.2836
23400 11.2864
23405 11.2875
23410 11.2904
23415 11.2916
23420 11.2945
23425 11.2956
23430 11.2985
23435 11.2996
23440 11.3026
23445 11.3037
23450 11.3066
23455 11.3079
23460 11.3108
23465 11.3121
23470 11.3148
23475 11.3161
23480 11.319
23485 11.3203
23490 11.323
23495 11.3242
23500 11.3271
23505 11.3284
23510 11.3312
23515 11.3325
23520 11.3353
23525 11.3366
23530 11.3394
23535 11.3407
23540 11.3437
23545 11.3448
23550 11.3476
23555 11.3489
23560 11.3517
23565 11.3528
23570 11.3555
23575 11.3567
23580 11.3595
23585 11.3608
23590 11.3635
23595 11.3649
23600 11.3676
23605 11.3689
23610 11.3717
23615 11.3729
23620 11.3757
23625 11.377
23630 11.3797
23635 11.3811
23640 11.3838
23645 11.3851
23650 11.3879
23655 11.3891
23660 11.392
23665 11.3932
23670 11.396
23675 11.3972
23680 11.4001
23685 11.4014
23690 11.4043
23695 11.4053
23700 11.4085
23705 11.4097
23710 11.4125
23715 11.4137
23720 11.4167
23725 11.418
23730 11.4209
23735 11.4222
23740 11.4252
23745 11.4264
23750 11.4294
23755 11.4307
23760 11.4336
23765 11.4348
23770 11.4377
23775 11.4389
23780 11.442
23785 11.4433
23790 11.4461
23795 11.4473
23800 11.4503
23805 11.4514
23810 11.4543
23815 11.4556
23820 11.4586
23825 11.4597
23830 11.4626
23835 11.4639
23840 11.4667
23845 11.468
23850 11.4709
23855 11.4723
23860 11.4753
23865 11.4766
23870 11.4794
23875 11.4809
23880 11.4837
23885 11.4851
23890 11.488
23895 11.4895
23900 11.4922
23905 11.4938
23910 11.4965
23915 11.4978
23920 11.5007
23925 11.5021
23930 11.5051
23935 11.5064
23940 11.5093
23945 11.5107
23950 11.5135
23955 11.5148
23960 11.5176
23965 11.519
23970 11.5218
23975 11.5231
23980 11.5259
23985 11.5272
23990 11.53
23995 11.5315
24000 11.5343
24005 11.5356
24010 11.5384
24015 11.5396
24020 11.5426
24025 11.5438
24030 11.5468
24035 11.5479
24040 11.5508
24045 11.5521
24050 11.5551
24055 11.5564
24060 11.5593
24065 11.5605
24070 11.5634
24075 11.5647
24080 11.5677
24085 11.5689
24090 11.5722
24095 11.5732
24100 11.5763
24105 11.5776
24110 11.5806
24115 11.5818
24120 11.5847
24125 11.5859
24130 11.589
24135 11.5902
24140 11.5932
24145 11.5943
24150 11.5975
24155 11.5986
24160 11.6018
24165 11.6029
24170 11.6059
24175 11.6069
24180 11.6101
24185 11.6111
24190 11.6143
24195 11.6154
24200 11.6184
24205 11.6196
24210 11.6225
24215 11.6236
24220 11.6267
24225 11.6277
24230 11.6306
24235 11.6317
24240 11.6348
24245 11.6358
24250 11.639
24255 11.6399
24260 11.6431
24265 11.6442
24270 11.6472
24275 11.6481
24280 11.6514
24285 11.6522
24290 11.6555
24295 11.6564
24300 11.6593
24305 11.6606
24310 11.6635
24315 11.6647
24320 11.6676
24325 11.6689
24330 11.6719
24335 11.6728
24340 11.676
24345 11.6771
24350 11.6801
24355 11.6811
24360 11.6843
24365 11.6854
24370 11.6883
24375 11.6894
24380 11.6925
24385 11.6935
24390 11.6965
24395 11.6977
24400 11.7006
24405 11.7017
24410 11.7047
24415 11.7057
24420 11.7087
24425 11.7098
24430 11.7126
24435 11.7137
24440 11.7166
24445 11.7178
24450 11.7205
24455 11.7217
24460 11.7246
24465 11.7256
24470 11.7287
24475 11.7298
24480 11.7327
24485 11.7339
24490 11.7368
24495 11.7378
24500 11.7408
24505 11.7418
24510 11.7448
24515 11.7458
24520 11.7488
24525 11.7496
24530 11.7527
24535 11.7537
24540 11.7567
24545 11.7578
24550 11.7608
24555 11.762
24560 11.7651
24565 11.766
24570 11.7691
24575 11.77
24580 11.7731
24585 11.774
24590 11.7772
24595 11.7781
24600 11.7811
24605 11.7821
24610 11.785
24615 11.7859
24620 11.7889
24625 11.79
24630 11.7929
24635 11.7939
24640 11.797
24645 11.798
24650 11.8008
24655 11.8018
24660 11.8049
24665 11.8057
24670 11.8087
24675 11.8097
24680 11.8125
24685 11.8137
24690 11.8165
24695 11.8175
24700 11.8204
24705 11.8214
24710 11.8244
24715 11.8252
24720 11.8283
24725 11.8292
24730 11.8323
24735 11.8331
24740 11.8362
24745 11.8372
24750 11.8402
24755 11.8412
24760 11.8441
24765 11.8452
24770 11.848
24775 11.849
24780 11.852
24785 11.853
24790 11.8558
24795 11.857
24800 11.8598
24805 11.861
24810 11.8637
24815 11.8649
24820 11.8676
24825 11.8688
24830 11.8715
24835 11.8728
24840 11.8756
24845 11.8767
24850 11.8794
24855 11.8805
24860 11.8832
24865 11.8845
24870 11.8872
24875 11.8884
24880 11.8913
24885 11.8925
24890 11.8953
24895 11.8965
24900 11.8992
24905 11.9005
24910 11.9033
24915 11.9045
24920 11.9074
24925 11.9084
24930 11.9113
24935 11.9125
24940 11.9154
24945 11.9166
24950 11.9195
24955 11.9206
24960 11.9234
24965 11.9244
24970 11.9273
24975 11.9285
24980 11.9316
24985 11.9326
24990 11.9355
24995 11.9365
25000 11.9394
25005 11.9405
25010 11.9433
25015 11.9445
25020 11.9472
25025 11.9485
25030 11.9513
25035 11.9525
25040 11.9553
25045 11.9566
25050 11.9595
25055 11.9607
25060 11.9638
25065 11.9648
25070 11.9677
25075 11.9687
25080 11.9717
25085 11.9728
25090 11.9756
25095 11.9768
25100 11.9796
25105 11.9808
25110 11.9836
25115 11.9849
25120 11.9875
25125 11.9887
25130 11.9911
25135 11.9925
25140 11.9952
25145 11.9965
25150 11.9993
25155 12.0003
25160 12.0031
25165 12.0044
25170 12.0071
25175 12.0083
25180 12.0111
25185 12.0124
25190 12.015
25195 12.0162
25200 12.019
25205 12.0203
25210 12.023
25215 12.0242
25220 12.0268
25225 12.0283
25230 12.031
25235 12.0322
25240 12.035
25245 12.0363
25250 12.0389
25255 12.0403
25260 12.0429
25265 12.0442
25270 12.047
25275 12.0481
25280 12.0509
25285 12.0521
25290 12.0549
25295 12.0561
25300 12.0589
25305 12.0601
25310 12.0627
25315 12.0638
25320 12.0667
25325 12.0678
25330 12.0706
25335 12.0717
25340 12.0745
25345 12.0757
25350 12.0786
25355 12.0797
25360 12.0827
25365 12.0836
25370 12.0865
25375 12.0876
25380 12.0905
25385 12.0916
25390 12.0944
25395 12.0955
25400 12.0984
25405 12.0996
25410 12.1023
25415 12.1035
25420 12.1062
25425 12.1075
25430 12.1101
25435 12.1113
25440 12.1141
25445 12.1152
25450 12.1182
25455 12.1191
25460 12.1221
25465 12.1233
25470 12.1262
25475 12.1273
25480 12.1302
25485 12.1315
25490 12.1344
25495 12.1357
25500 12.1386
25505 12.1399
25510 12.1426
25515 12.1439
25520 12.1467
25525 12.1481
25530 12.1509
25535 12.1521
25540 12.1549
25545 12.1561
25550 12.1589
25555 12.1601
25560 12.1629
25565 12.1642
25570 12.1671
25575 12.1684
25580 12.1712
25585 12.1726
25590 12.1751
25595 12.1765
25600 12.1793
25605 12.1806
25610 12.1832
25615 12.1847
25620 12.1873
25625 12.1888
25630 12.1913
25635 12.1928
25640 12.1952
25645 12.1967
25650 12.1992
25655 12.2007
25660 12.2032
25665 12.2046
25670 12.2072
25675 12.2087
25680 12.2112
25685 12.2127
25690 12.2153
25695 12.2168
25700 12.2191
25705 12.2207
25710 12.2232
25715 12.2247
25720 12.2272
25725 12.2286
25730 12.2313
25735 12.2326
25740 12.2352
25745 12.2365
25750 12.239
25755 12.2406
25760 12.243
25765 12.2445
25770 12.2469
25775 12.2485
25780 12.2507
25785 12.2521
25790 12.2545
25795 12.2558
25800 12.2581
25805 12.2597
25810 12.262
25815 12.2635
25820 12.2659
25825 12.2672
25830 12.2697
25835 12.271
25840 12.2737
25845 12.2749
25850 12.2777
25855 12.279
25860 12.2816
25865 12.2828
25870 12.2855
25875 12.2868
25880 12.2894
25885 12.2907
25890 12.2932
25895 12.2944
25900 12.2971
25905 12.2983
25910 12.3009
25915 12.3021
25920 12.3047
25925 12.3059
25930 12.3085
25935 12.3096
25940 12.3123
25945 12.3135
25950 12.3161
25955 12.3173
25960 12.3198
25965 12.3211
25970 12.3236
25975 12.3249
25980 12.3275
25985 12.3287
25990 12.3312
25995 12.3324
26000 12.3349
26005 12.3361
26010 12.3388
26015 12.3399
26020 12.3423
26025 12.3437
26030 12.3461
26035 12.3474
26040 12.3499
26045 12.3512
26050 12.3536
26055 12.355
26060 12.3575
26065 12.3589
26070 12.3614
26075 12.3627
26080 12.3653
26085 12.3665
26090 12.3692
26095 12.3704
26100 12.3729
26105 12.3743
26110 12.377
26115 12.3782
26120 12.3809
26125 12.3823
26130 12.3849
26135 12.3863
26140 12.3889
26145 12.3903
26150 12.3928
26155 12.3942
26160 12.3968
26165 12.3983
26170 12.4009
26175 12.4022
26180 12.4049
26185 12.4063
26190 12.4089
26195 12.4103
26200 12.4129
26205 12.4143
26210 12.417
26215 12.4183
26220 12.4209
26225 12.4223
26230 12.425
26235 12.4264
26240 12.4289
26245 12.4302
26250 12.4331
26255 12.4346
26260 12.4372
26265 12.4386
26270 12.4412
26275 12.4427
26280 12.4454
26285 12.4469
26290 12.4496
26295 12.4511
26300 12.4537
26305 12.455
26310 12.4577
26315 12.4591
26320 12.4617
26325 12.4631
26330 12.4659
26335 12.4674
26340 12.4701
26345 12.4715
26350 12.4743
26355 12.4756
26360 12.4785
26365 12.4799
26370 12.4825
26375 12.484
26380 12.4867
26385 12.4882
26390 12.4909
26395 12.4923
26400 12.4949
26405 12.4964
26410 12.4992
26415 12.5005
26420 12.5032
26425 12.5047
26430 12.5074
26435 12.5088
26440 12.5116
26445 12.5129
26450 12.5156
26455 12.517
26460 12.5196
26465 12.521
26470 12.5237
26475 12.525
26480 12.5275
26485 12.5288
26490 12.5315
26495 12.5327
26500 12.5355
26505 12.5369
26510 12.5395
26515 12.5409
26520 12.5434
26525 12.5448
26530 12.5475
26535 12.5487
26540 12.5514
26545 12.5529
26550 12.5554
26555 12.5569
26560 12.5594
26565 12.5608
26570 12.5634
26575 12.5647
26580 12.5675
26585 12.5688
26590 12.5714
26595 12.5728
26600 12.5754
26605 12.5769
26610 12.5798
26615 12.5811
26620 12.5838
26625 12.5852
26630 12.5879
26635 12.5893
26640 12.592
26645 12.5934
26650 12.5961
26655 12.5976
26660 12.6003
26665 12.6018
26670 12.6044
26675 12.606
26680 12.6086
26685 12.6102
26690 12.6127
26695 12.6142
26700 12.617
26705 12.6184
26710 12.6212
26715 12.6227
26720 12.6255
26725 12.6268
26730 12.6297
26735 12.6309
26740 12.6338
26745 12.6349
26750 12.638
26755 12.6392
26760 12.6418
26765 12.6431
26770 12.6459
26775 12.6471
26780 12.6498
26785 12.6511
26790 12.6539
26795 12.6552
26800 12.6579
26805 12.6591
26810 12.6618
26815 12.6632
26820 12.666
26825 12.6672
26830 12.6701
26835 12.6713
26840 12.674
26845 12.6755
26850 12.6782
26855 12.6794
26860 12.6822
26865 12.6835
26870 12.6863
26875 12.6877
26880 12.6903
26885 12.6917
26890 12.6945
26895 12.6958
26900 12.6987
26905 12.6999
26910 12.7028
26915 12.7041
26920 12.707
26925 12.7082
26930 12.7109
26935 12.7124
26940 12.7152
26945 12.7164
26950 12.7193
26955 12.7206
26960 12.7234
26965 12.7247
26970 12.7276
26975 12.7289
26980 12.7317
26985 12.7329
26990 12.7359
26995 12.737
27000 12.7398
27005 12.7411
27010 12.744
27015 12.7452
27020 12.748
27025 12.7492
27030 12.7521
27035 12.7534
27040 12.7561
27045 12.7574
27050 12.7601
27055 12.7614
27060 12.7641
27065 12.7656
27070 12.7684
27075 12.7696
27080 12.7725
27085 12.7737
27090 12.7764
27095 12.7777
27100 12.7806
27105 12.782
27110 12.7845
27115 12.7858
27120 12.7887
27125 12.7899
27130 12.7927
27135 12.794
27140 12.7967
27145 12.7979
27150 12.8006
27155 12.8019
27160 12.8046
27165 12.8058
27170 12.8086
27175 12.8098
27180 12.8125
27185 12.8137
27190 12.8163
27195 12.8176
27200 12.8203
27205 12.8216
27210 12.8242
27215 12.8255
27220 12.8281
27225 12.8294
27230 12.832
27235 12.8333
27240 12.836
27245 12.8372
27250 12.8398
27255 12.8412
27260 12.8437
27265 12.845
27270 12.8476
27275 12.8489
27280 12.8514
27285 12.8527
27290 12.8554
27295 12.8566
27300 12.8594
27305 12.8606
27310 12.8633
27315 12.8643
27320 12.867
27325 12.8681
27330 12.8709
27335 12.872
27340 12.8746
27345 12.8757
27350 12.8785
27355 12.8796
27360 12.8823
27365 12.8836
27370 12.8863
27375 12.8875
27380 12.8903
27385 12.8916
27390 12.8941
27395 12.8954
27400 12.8982
27405 12.8992
27410 12.902
27415 12.9032
27420 12.9057
27425 12.9071
27430 12.9095
27435 12.9108
27440 12.9131
27445 12.9144
27450 12.9171
27455 12.9183
27460 12.921
27465 12.9222
27470 12.9248
27475 12.9261
27480 12.9287
27485 12.93
27490 12.9326
27495 12.934
27500 12.9366
27505 12.9379
27510 12.9404
27515 12.9416
27520 12.9442
27525 12.9454
27530 12.948
27535 12.9493
27540 12.9517
27545 12.9529
27550 12.9553
27555 12.9567
27560 12.959
27565 12.9604
27570 12.9629
27575 12.9643
27580 12.9667
27585 12.9681
27590 12.9704
27595 12.9718
27600 12.9742
27605 12.9755
27610 12.978
27615 12.9792
27620 12.9819
27625 12.9829
27630 12.9856
27635 12.9869
27640 12.9896
27645 12.9908
27650 12.9935
27655 12.9945
27660 12.9972
27665 12.9982
27670 13.0007
27675 13.0019
27680 13.0045
27685 13.0056
27690 13.0082
27695 13.0094
27700 13.0119
27705 13.0132
27710 13.0157
27715 13.017
27720 13.0195
27725 13.0208
27730 13.0233
27735 13.0244
27740 13.027
27745 13.0282
27750 13.0307
27755 13.0319
27760 13.0345
27765 13.0357
27770 13.0383
27775 13.0395
27780 13.042
27785 13.0433
27790 13.0458
27795 13.0472
27800 13.0494
27805 13.051
27810 13.0535
27815 13.0547
27820 13.0571
27825 13.0584
27830 13.0608
27835 13.0623
27840 13.0647
27845 13.0661
27850 13.0685
27855 13.07
27860 13.0724
27865 13.074
27870 13.0761
27875 13.0778
27880 13.08
27885 13.0817
27890 13.0839
27895 13.0857
27900 13.0879
27905 13.0895
27910 13.0918
27915 13.0934
27920 13.0958
27925 13.0973
27930 13.0995
27935 13.1012
27940 13.1035
27945 13.1054
27950 13.1076
27955 13.1093
27960 13.1114
27965 13.1129
27970 13.1152
27975 13.1168
27980 13.1192
27985 13.1208
27990 13.1232
27995 13.1247
28000 13.1269
28005 13.1286
28010 13.1309
28015 13.1324
28020 13.1347
28025 13.1363
28030 13.1388
28035 13.1405
28040 13.1428
28045 13.1443
28050 13.1468
28055 13.1483
28060 13.1507
28065 13.1523
28070 13.1547
28075 13.1561
28080 13.1585
28085 13.1602
28090 13.1625
28095 13.1641
28100 13.1664
28105 13.1681
28110 13.1703
28115 13.172
28120 13.1744
28125 13.1758
28130 13.1784
28135 13.18
28140 13.1824
28145 13.184
28150 13.1863
28155 13.1878
28160 13.1901
28165 13.1917
28170 13.1941
28175 13.1956
28180 13.1979
28185 13.1994
28190 13.2018
28195 13.2034
28200 13.2058
28205 13.2073
28210 13.2097
28215 13.2112
28220 13.2135
28225 13.2151
28230 13.2174
28235 13.2189
28240 13.2213
28245 13.2228
28250 13.2252
28255 13.2266
28260 13.229
28265 13.2306
28270 13.233
28275 13.2345
28280 13.2367
28285 13.2383
28290 13.2406
28295 13.2422
28300 13.2444
28305 13.2459
28310 13.2484
28315 13.2498
28320 13.2522
28325 13.2536
28330 13.2562
28335 13.2576
28340 13.2599
28345 13.2613
28350 13.2636
28355 13.2651
28360 13.2675
28365 13.2689
28370 13.2713
28375 13.2726
28380 13.2752
28385 13.2763
28390 13.2789
28395 13.2801
28400 13.2825
28405 13.2838
28410 13.2863
28415 13.2873
28420 13.2896
28425 13.291
28430 13.2936
28435 13.2949
28440 13.2973
28445 13.2985
28450 13.301
28455 13.3023
28460 13.3048
28465 13.3061
28470 13.3085
28475 13.3097
28480 13.3123
28485 13.3134
28490 13.3159
28495 13.3173
28500 13.3198
28505 13.3208
28510 13.3233
28515 13.3243
28520 13.3268
28525 13.328
28530 13.3307
28535 13.3316
28540 13.3342
28545 13.3353
28550 13.3378
28555 13.339
28560 13.3413
28565 13.3427
28570 13.345
28575 13.3462
28580 13.3486
28585 13.3498
28590 13.3524
28595 13.3536
28600 13.3561
28605 13.3573
28610 13.3597
28615 13.361
28620 13.3636
28625 13.3646
28630 13.3671
28635 13.3684
28640 13.3709
28645 13.372
28650 13.3746
28655 13.3758
28660 13.3781
28665 13.3794
28670 13.3818
28675 13.3831
28680 13.3855
28685 13.3868
28690 13.3892
28695 13.3905
28700 13.3927
28705 13.3942
28710 13.3964
28715 13.3977
28720 13.4001
28725 13.4013
28730 13.4039
28735 13.4051
28740 13.4075
28745 13.4089
28750 13.4115
28755 13.4128
28760 13.4151
28765 13.4166
28770 13.419
28775 13.4204
28780 13.4227
28785 13.4239
28790 13.4265
28795 13.4279
28800 13.4302
28805 13.4315
28810 13.4339
28815 13.4354
28820 13.4378
28825 13.439
28830 13.4415
28835 13.443
28840 13.4454
28845 13.4465
28850 13.4493
28855 13.4504
28860 13.453
28865 13.4541
28870 13.4567
28875 13.4579
28880 13.4604
28885 13.4617
28890 13.4643
28895 13.4654
28900 13.4682
28905 13.4693
28910 13.4719
28915 13.4731
28920 13.4756
28925 13.477
28930 13.4796
28935 13.4809
28940 13.4836
28945 13.4849
28950 13.4873
28955 13.4887
28960 13.4913
28965 13.4927
28970 13.4954
28975 13.4964
28980 13.4991
28985 13.5003
28990 13.5031
28995 13.5044
29000 13.507
29005 13.5082
29010 13.5108
29015 13.5122
29020 13.5147
29025 13.5161
29030 13.5183
29035 13.5197
29040 13.5222
29045 13.5236
29050 13.5262
29055 13.5276
29060 13.5299
29065 13.5315
29070 13.5339
29075 13.5354
29080 13.5377
29085 13.5392
29090 13.5416
29095 13.543
29100 13.5454
29105 13.5469
29110 13.5493
29115 13.5508
29120 13.5532
29125 13.5546
29130 13.557
29135 13.5585
29140 13.5608
29145 13.5623
29150 13.5646
29155 13.566
29160 13.5685
29165 13.5699
29170 13.5724
29175 13.5738
29180 13.5761
29185 13.5776
29190 13.58
29195 13.5815
29200 13.5838
29205 13.5853
29210 13.5876
29215 13.589
29220 13.5912
29225 13.5928
29230 13.5948
29235 13.5963
29240 13.5986
29245 13.6001
29250 13.6025
29255 13.6039
29260 13.6061
29265 13.6076
29270 13.61
29275 13.6114
29280 13.6137
29285 13.6152
29290 13.6176
29295 13.619
29300 13.6216
29305 13.6229
29310 13.6253
29315 13.6269
29320 13.6291
29325 13.6306
29330 13.6331
29335 13.6346
29340 13.637
29345 13.6384
29350 13.6408
29355 13.6424
29360 13.6447
29365 13.6462
29370 13.6486
29375 13.6501
29380 13.6525
29385 13.654
29390 13.6563
29395 13.6578
29400 13.6602
29405 13.6618
29410 13.6642
29415 13.6658
29420 13.6685
29425 13.6701
29430 13.6726
29435 13.6742
29440 13.6768
29445 13.6785
29450 13.681
29455 13.6826
29460 13.6852
29465 13.6868
29470 13.6893
29475 13.6911
29480 13.6936
29485 13.6952
29490 13.6977
29495 13.6993
29500 13.7018
29505 13.7033
29510 13.7058
29515 13.7074
29520 13.7099
29525 13.7114
29530 13.714
29535 13.7156
29540 13.718
29545 13.7196
29550 13.7221
29555 13.7236
29560 13.7261
29565 13.728
29570 13.7304
29575 13.7321
29580 13.7345
29585 13.736
29590 13.7386
29595 13.7401
29600 13.7426
29605 13.7441
29610 13.7466
29615 13.7483
29620 13.7507
29625 13.7521
29630 13.7547
29635 13.7562
29640 13.7589
29645 13.7604
29650 13.7629
29655 13.7644
29660 13.7668
29665 13.7684
29670 13.7709
29675 13.7724
29680 13.7748
29685 13.7763
29690 13.7788
29695 13.7804
29700 13.7827
29705 13.7843
29710 13.7868
29715 13.7883
29720 13.7908
29725 13.7923
29730 13.7948
29735 13.7964
29740 13.7989
29745 13.8002
29750 13.8027
29755 13.8043
29760 13.8066
29765 13.8082
29770 13.8105
29775 13.8121
29780 13.8145
29785 13.8159
29790 13.8183
29795 13.8198
29800 13.8222
29805 13.8238
29810 13.8262
29815 13.8277
29820 13.8302
29825 13.8317
29830 13.8341
29835 13.8357
29840 13.838
29845 13.8397
29850 13.842
29855 13.8438
29860 13.8462
29865 13.8478
29870 13.8502
29875 13.8518
29880 13.8542
29885 13.8558
29890 13.8583
29895 13.8598
29900 13.8623
29905 13.8638
29910 13.8662
29915 13.8679
29920 13.87
29925 13.8718
29930 13.8743
29935 13.8756
29940 13.8783
29945 13.8799
29950 13.882
29955 13.8838
29960 13.8863
29965 13.8879
29970 13.8904
29975 13.8919
29980 13.8944
29985 13.8961
29990 13.8986
29995 13.9
30000 13.9026
30005 13.9043
30010 13.9067
30015 13.9083
30020 13.9106
30025 13.9123
30030 13.9146
30035 13.9163
30040 13.9187
30045 13.9202
30050 13.9226
30055 13.9243
30060 13.9265
30065 13.9282
30070 13.9306
30075 13.9321
30080 13.9345
30085 13.9361
30090 13.9385
30095 13.9399
30100 13.9423
30105 13.9439
30110 13.9462
30115 13.948
30120 13.9503
30125 13.9522
30130 13.9545
30135 13.9562
30140 13.9587
30145 13.9605
30150 13.9628
30155 13.9645
30160 13.9669
30165 13.9686
30170 13.9711
30175 13.9728
30180 13.975
30185 13.9769
30190 13.979
30195 13.9809
30200 13.9829
30205 13.9848
30210 13.987
30215 13.9887
30220 13.991
30225 13.9927
30230 13.9949
30235 13.9965
30240 13.9986
30245 14.0004
30250 14.0027
30255 14.0042
30260 14.0064
30265 14.0081
30270 14.0105
30275 14.0121
30280 14.0145
30285 14.016
30290 14.0185
30295 14.0203
30300 14.0226
30305 14.0244
30310 14.0264
30315 14.0283
30320 14.0304
30325 14.0324
30330 14.0345
30335 14.0364
30340 14.0386
30345 14.0404
30350 14.0429
30355 14.0446
30360 14.0469
30365 14.0486
30370 14.0508
30375 14.0527
30380 14.0551
30385 14.0569
30390 14.059
30395 14.061
30400 14.0633
30405 14.0651
30410 14.0675
30415 14.0693
30420 14.0716
30425 14.0735
30430 14.0759
30435 14.0777
30440 14.0801
30445 14.0821
30450 14.0843
30455 14.0863
30460 14.0885
30465 14.0903
30470 14.0927
30475 14.0944
30480 14.0967
30485 14.0986
30490 14.1008
30495 14.1026
30500 14.1048
30505 14.1068
30510 14.1092
30515 14.111
30520 14.113
30525 14.115
30530 14.1173
30535 14.1191
30540 14.1215
30545 14.1233
30550 14.1254
30555 14.1272
30560 14.1294
30565 14.1312
30570 14.1334
30575 14.1354
30580 14.1376
30585 14.1393
30590 14.1418
30595 14.1434
30600 14.1457
30605 14.1477
30610 14.1497
30615 14.1517
30620 14.1538
30625 14.1556
30630 14.1577
30635 14.1595
30640 14.1616
30645 14.1633
30650 14.1653
30655 14.1674
30660 14.1693
30665 14.1712
30670 14.1732
30675 14.175
30680 14.177
30685 14.179
30690 14.181
30695 14.1826
30700 14.1847
30705 14.1864
30710 14.1886
30715 14.1902
30720 14.1922
30725 14.194
30730 14.1959
30735 14.1976
30740 14.1998
30745 14.2014
30750 14.2033
30755 14.2051
30760 14.207
30765 14.2088
30770 14.2108
30775 14.2125
30780 14.2145
30785 14.2162
30790 14.2181
30795 14.2198
30800 14.2219
30805 14.2237
30810 14.2257
30815 14.2273
30820 14.2293
30825 14.231
30830 14.2329
30835 14.2345
30840 14.2364
30845 14.238
30850 14.24
30855 14.2416
30860 14.2435
30865 14.2453
30870 14.2471
30875 14.2488
30880 14.251
30885 14.2525
30890 14.2544
30895 14.2561
30900 14.2582
30905 14.2598
30910 14.2617
30915 14.2632
30920 14.2653
30925 14.2671
30930 14.2691
30935 14.2708
30940 14.2728
30945 14.2746
30950 14.2764
30955 14.2784
30960 14.2804
30965 14.282
30970 14.284
30975 14.2857
30980 14.2874
30985 14.2893
30990 14.2913
30995 14.293
31000 14.2947
31005 14.2966
31010 14.2986
31015 14.3002
31020 14.3021
31025 14.3037
31030 14.3057
31035 14.3073
31040 14.3093
31045 14.3111
31050 14.313
31055 14.3148
31060 14.3165
31065 14.3184
31070 14.3204
31075 14.3221
31080 14.324
31085 14.3259
31090 14.3277
31095 14.3295
31100 14.3315
31105 14.3333
31110 14.3352
31115 14.3369
31120 14.3389
31125 14.3406
31130 14.3427
31135 14.3442
31140 14.3464
31145 14.3479
31150 14.3499
31155 14.3513
31160 14.3534
31165 14.3549
31170 14.357
31175 14.3585
31180 14.3606
31185 14.3621
31190 14.364
31195 14.3658
31200 14.3676
31205 14.3694
31210 14.3712
31215 14.3726
31220 14.3747
31225 14.3763
31230 14.3784
31235 14.38
31240 14.3818
31245 14.3834
31250 14.3851
31255 14.3868
31260 14.3888
31265 14.3904
31270 14.3924
31275 14.3941
31280 14.3961
31285 14.3976
31290 14.3998
31295 14.4015
31300 14.4035
31305 14.405
31310 14.4072
31315 14.4087
31320 14.4109
31325 14.4125
31330 14.4146
31335 14.4162
31340 14.4184
31345 14.4198
31350 14.4219
31355 14.4236
31360 14.4257
31365 14.4272
31370 14.4293
31375 14.4309
31380 14.4328
31385 14.4343
31390 14.4365
31395 14.4378
31400 14.4402
31405 14.4415
31410 14.4438
31415 14.4451
31420 14.4473
31425 14.4487
31430 14.4509
31435 14.4524
31440 14.4545
31445 14.4558
31450 14.458
31455 14.4595
31460 14.4617
31465 14.4632
31470 14.4654
31475 14.4668
31480 14.4689
31485 14.4706
31490 14.4728
31495 14.4741
31500 14.4764
31505 14.4778
31510 14.4801
31515 14.4813
31520 14.4836
31525 14.485
31530 14.4872
31535 14.4886
31540 14.4907
31545 14.4918
31550 14.4942
31555 14.4957
31560 14.4979
31565 14.4992
31570 14.5014
31575 14.5027
31580 14.505
31585 14.5064
31590 14.5084
31595 14.5098
31600 14.5121
31605 14.5135
31610 14.5156
31615 14.517
31620 14.5193
31625 14.5207
31630 14.523
31635 14.5243
31640 14.5265
31645 14.5279
31650 14.5302
31655 14.5314
31660 14.5336
31665 14.5351
31670 14.5372
31675 14.5386
31680 14.5407
31685 14.5421
31690 14.5444
31695 14.5457
31700 14.5479
31705 14.5492
31710 14.5515
31715 14.5528
31720 14.555
31725 14.5563
31730 14.5587
31735 14.5599
31740 14.5622
31745 14.5635
31750 14.5656
31755 14.5669
31760 14.569
31765 14.5704
31770 14.5726
31775 14.574
31780 14.5761
31785 14.5774
31790 14.5796
31795 14.5808
31800 14.5829
31805 14.5842
31810 14.5862
31815 14.5875
31820 14.5897
31825 14.591
31830 14.5931
31835 14.5944
31840 14.5963
31845 14.5977
31850 14.5998
31855 14.6011
31860 14.6033
31865 14.6046
31870 14.6068
31875 14.6082
31880 14.6102
31885 14.6115
31890 14.6137
31895 14.615
31900 14.6171
31905 14.6185
31910 14.6206
31915 14.6221
31920 14.6242
31925 14.6253
31930 14.6276
31935 14.6291
31940 14.631
31945 14.6324
31950 14.6346
31955 14.6358
31960 14.638
31965 14.6396
31970 14.6417
31975 14.643
31980 14.6453
31985 14.6466
31990 14.649
31995 14.6503
32000 14.6527
32005 14.654
32010 14.6564
32015 14.6576
32020 14.6601
32025 14.6614
32030 14.664
32035 14.6652
32040 14.6677
32045 14.6692
32050 14.6716
32055 14.6729
32060 14.6754
32065 14.6768
32070 14.6792
32075 14.6807
32080 14.6829
32085 14.6842
32090 14.6866
32095 14.688
32100 14.6904
32105 14.6915
32110 14.694
32115 14.6952
32120 14.6976
32125 14.6988
32130 14.7013
32135 14.7024
32140 14.7049
32145 14.7061
32150 14.7085
32155 14.7098
32160 14.7122
32165 14.7135
32170 14.7156
32175 14.717
32180 14.7195
32185 14.7205
32190 14.723
32195 14.7241
32200 14.7266
32205 14.7277
32210 14.73
32215 14.7311
32220 14.7334
32225 14.7348
32230 14.737
32235 14.7383
32240 14.7407
32245 14.7419
32250 14.7443
32255 14.7455
32260 14.7477
32265 14.7491
32270 14.7514
32275 14.7528
32280 14.755
32285 14.7563
32290 14.7588
32295 14.7597
32300 14.762
32305 14.7633
32310 14.7657
32315 14.7668
32320 14.7694
32325 14.7704
32330 14.7727
32335 14.7737
32340 14.7763
32345 14.7774
32350 14.7798
32355 14.7809
32360 14.7834
32365 14.7845
32370 14.7868
32375 14.7881
32380 14.7905
32385 14.7916
32390 14.7939
32395 14.7951
32400 14.7972
32405 14.7983
32410 14.8004
32415 14.8017
32420 14.804
32425 14.8051
32430 14.8072
32435 14.8085
32440 14.8107
32445 14.8117
32450 14.814
32455 14.815
32460 14.8172
32465 14.8182
32470 14.8204
32475 14.8215
32480 14.8236
32485 14.8245
32490 14.827
32495 14.8278
32500 14.83
32505 14.831
32510 14.8333
32515 14.8342
32520 14.8364
32525 14.8374
32530 14.8396
32535 14.8405
32540 14.8429
32545 14.8438
32550 14.8462
32555 14.847
32560 14.8493
32565 14.8501
32570 14.8524
32575 14.853
32580 14.8554
32585 14.8563
32590 14.8585
32595 14.8593
32600 14.8614
32605 14.8625
32610 14.8647
32615 14.8655
32620 14.8677
32625 14.8684
32630 14.8708
32635 14.8714
32640 14.8737
32645 14.8744
32650 14.8766
32655 14.8775
32660 14.8798
32665 14.8807
32670 14.8828
32675 14.8837
32680 14.8858
32685 14.8866
32690 14.8889
32695 14.8896
32700 14.8919
32705 14.8928
32710 14.895
32715 14.8959
32720 14.8981
32725 14.8988
32730 14.9012
32735 14.902
32740 14.9044
32745 14.9053
32750 14.9076
32755 14.9086
32760 14.9109
32765 14.9117
32770 14.914
32775 14.9149
32780 14.9173
32785 14.9179
32790 14.9203
32795 14.9213
32800 14.9236
32805 14.9244
32810 14.9267
32815 14.9275
32820 14.9297
32825 14.9307
32830 14.9328
32835 14.9339
32840 14.936
32845 14.9368
32850 14.9392
32855 14.94
32860 14.9423
32865 14.943
32870 14.9455
32875 14.9463
32880 14.9486
32885 14.9494
32890 14.9517
32895 14.9526
32900 14.9547
32905 14.9557
32910 14.9578
32915 14.9587
32920 14.9612
32925 14.9619
32930 14.9642
32935 14.9651
32940 14.9673
32945 14.9682
32950 14.9703
32955 14.9712
32960 14.9735
32965 14.9741
32970 14.9764
32975 14.9773
32980 14.9795
32985 14.9803
32990 14.9826
32995 14.9833
33000 14.9855
33005 14.9862
33010 14.9886
33015 14.9892
33020 14.9915
33025 14.9923
33030 14.9945
33035 14.9952
33040 14.9975
33045 14.9982
33050 15.0005
33055 15.0012
33060 15.0034
33065 15.0041
33070 15.0064
33075 15.007
33080 15.0094
33085 15.0103
33090 15.0124
33095 15.0131
33100 15.0156
33105 15.0164
33110 15.0186
33115 15.0196
33120 15.0215
33125 15.0225
33130 15.0245
33135 15.0255
33140 15.0276
33145 15.0285
33150 15.0306
33155 15.0315
33160 15.0336
33165 15.0345
33170 15.0366
33175 15.0378
33180 15.0399
33185 15.041
33190 15.043
33195 15.0442
33200 15.0461
33205 15.0473
33210 15.0494
33215 15.0502
33220 15.0524
33225 15.0535
33230 15.0555
33235 15.0564
33240 15.0586
33245 15.0595
33250 15.0617
33255 15.0626
33260 15.0648
33265 15.0658
33270 15.068
33275 15.069
33280 15.0711
33285 15.0721
33290 15.0743
33295 15.0751
33300 15.0774
33305 15.0781
33310 15.0805
33315 15.0812
33320 15.0835
33325 15.0845
33330 15.0865
33335 15.0875
33340 15.0895
33345 15.0905
33350 15.0926
33355 15.0936
33360 15.0956
33365 15.0966
33370 15.0987
33375 15.0996
33380 15.1018
33385 15.1027
33390 15.1049
33395 15.1059
33400 15.1079
33405 15.1091
33410 15.1113
33415 15.1123
33420 15.1145
33425 15.1155
33430 15.1174
33435 15.1186
33440 15.1208
33445 15.1218
33450 15.1239
33455 15.1251
33460 15.1271
33465 15.1282
33470 15.1305
33475 15.1315
33480 15.1335
33485 15.1347
33490 15.1369
33495 15.1377
33500 15.1399
33505 15.141
33510 15.1434
33515 15.1444
33520 15.1466
33525 15.1477
33530 15.1497
33535 15.1509
33540 15.1532
33545 15.1542
33550 15.1563
33555 15.1574
33560 15.1596
33565 15.1606
33570 15.1627
33575 15.1639
33580 15.1661
33585 15.1672
33590 15.1693
33595 15.1705
33600 15.1728
33605 15.1739
33610 15.1761
33615 15.1774
33620 15.1795
33625 15.1805
33630 15.1829
33635 15.1839
33640 15.186
33645 15.1871
33650 15.1892
33655 15.1905
33660 15.1927
33665 15.1937
33670 15.196
33675 15.1972
33680 15.1996
33685 15.2007
33690 15.203
33695 15.2043
33700 15.2065
33705 15.2079
33710 15.2101
33715 15.2112
33720 15.2137
33725 15.2149
33730 15.2172
33735 15.2184
33740 15.2206
33745 15.2218
33750 15.2241
33755 15.2254
33760 15.2274
33765 15.2288
33770 15.2312
33775 15.2322
33780 15.2346
33785 15.2358
33790 15.2381
33795 15.2396
33800 15.2416
33805 15.2428
33810 15.2452
33815 15.2463
33820 15.2485
33825 15.2499
33830 15.2521
33835 15.2532
33840 15.2554
33845 15.2567
33850 15.259
33855 15.2604
33860 15.2626
33865 15.2639
33870 15.2661
33875 15.2674
33880 15.2696
33885 15.2709
33890 15.2729
33895 15.2744
33900 15.2765
33905 15.2781
33910 15.28
33915 15.2813
33920 15.2837
33925 15.285
33930 15.2871
33935 15.2885
33940 15.2904
33945 15.292
33950 15.294
33955 15.2953
33960 15.2973
33965 15.299
33970 15.3009
33975 15.3022
33980 15.3042
33985 15.3057
33990 15.3077
33995 15.3092
34000 15.3111
34005 15.3126
34010 15.3148
34015 15.3162
34020 15.3182
34025 15.3197
34030 15.3217
34035 15.3231
34040 15.3251
34045 15.3264
34050 15.3285
34055 15.3298
34060 15.3318
34065 15.3332
34070 15.3351
34075 15.3365
34080 15.3383
34085 15.34
34090 15.342
34095 15.3433
34100 15.3453
34105 15.3468
34110 15.3488
34115 15.3503
34120 15.3524
34125 15.3538
34130 15.3559
34135 15.3574
34140 15.3593
34145 15.361
34150 15.363
34155 15.3646
34160 15.3665
34165 15.3681
34170 15.3702
34175 15.3717
34180 15.374
34185 15.3753
34190 15.3774
34195 15.379
34200 15.3811
34205 15.3827
34210 15.3846
34215 15.3863
34220 15.3884
34225 15.3898
34230 15.3919
34235 15.3933
34240 15.3955
34245 15.3971
34250 15.3989
34255 15.4007
34260 15.4026
34265 15.4042
34270 15.4061
34275 15.4076
34280 15.4095
34285 15.411
34290 15.4131
34295 15.4146
34300 15.4166
34305 15.418
34310 15.4204
34315 15.4214
34320 15.4236
34325 15.425
34330 15.4271
34335 15.4285
34340 15.4307
34345 15.432
34350 15.4342
34355 15.4357
34360 15.4378
34365 15.4392
34370 15.4413
34375 15.4427
34380 15.4449
34385 15.4464
34390 15.4483
34395 15.45
34400 15.452
34405 15.4536
34410 15.4556
34415 15.4573
34420 15.4593
34425 15.461
34430 15.4629
34435 15.4647
34440 15.4667
34445 15.4683
34450 15.4703
34455 15.4719
34460 15.4739
34465 15.4754
34470 15.4775
34475 15.479
34480 15.4811
34485 15.4827
34490 15.4847
34495 15.4862
34500 15.4884
34505 15.49
34510 15.492
34515 15.4936
34520 15.4958
34525 15.4973
34530 15.4995
34535 15.5011
34540 15.5029
34545 15.5047
34550 15.5064
34555 15.5081
34560 15.5101
34565 15.5117
34570 15.5137
34575 15.5154
34580 15.5173
34585 15.5189
34590 15.5209
34595 15.5227
34600 15.5244
34605 15.5263
34610 15.5281
34615 15.5302
34620 15.5319
34625 15.5338
34630 15.5355
34635 15.5376
34640 15.5392
34645 15.5411
34650 15.543
34655 15.5448
34660 15.5464
34665 15.5484
34670 15.5502
34675 15.5521
34680 15.5538
34685 15.5556
34690 15.5575
34695 15.5593
34700 15.5609
34705 15.5627
34710 15.5645
34715 15.5664
34720 15.5682
34725 15.5701
34730 15.5718
34735 15.5739
34740 15.5755
34745 15.5776
34750 15.5793
34755 15.5811
34760 15.5827
34765 15.5848
34770 15.5864
34775 15.5883
34780 15.59
34785 15.592
34790 15.5939
34795 15.5956
34800 15.5974
34805 15.5993
34810 15.6012
34815 15.6031
34820 15.6048
34825 15.607
34830 15.6085
34835 15.6105
34840 15.6122
34845 15.6141
34850 15.616
34855 15.618
34860 15.6196
34865 15.6216
34870 15.6233
34875 15.6254
34880 15.6273
34885 15.629
34890 15.6308
34895 15.6327
34900 15.6346
34905 15.6366
34910 15.6383
34915 15.6403
34920 15.642
34925 15.644
34930 15.6458
34935 15.6477
34940 15.6495
34945 15.6514
34950 15.6532
34955 15.6552
34960 15.6569
34965 15.659
34970 15.6607
34975 15.6626
34980 15.6643
34985 15.6664
34990 15.6681
34995 15.6702
35000 15.6718
35005 15.6741
35010 15.6757
35015 15.6778
35020 15.6793
35025 15.6817
35030 15.6832
35035 15.6854
35040 15.6869
35045 15.6892
35050 15.6907
35055 15.693
35060 15.6943
35065 15.6969
35070 15.6982
35075 15.7007
35080 15.7021
35085 15.7044
35090 15.706
35095 15.7084
35100 15.7099
35105 15.7124
35110 15.7137
35115 15.7161
35120 15.7175
35125 15.7199
35130 15.7213
35135 15.7237
35140 15.7253
35145 15.7275
35150 15.7291
35155 15.7313
35160 15.7327
35165 15.7351
35170 15.7365
35175 15.7387
35180 15.7402
35185 15.7424
35190 15.744
35195 15.7462
35200 15.7477
35205 15.7499
35210 15.7516
35215 15.7535
35220 15.7552
35225 15.7573
35230 15.7589
35235 15.7609
35240 15.7626
35245 15.7647
35250 15.7662
35255 15.7688
35260 15.7697
35265 15.7721
35270 15.7737
35275 15.7757
35280 15.7772
35285 15.7796
35290 15.7811
35295 15.7832
35300 15.7847
35305 15.7868
35310 15.7881
35315 15.7905
35320 15.792
35325 15.7942
35330 15.7956
35335 15.7978
35340 15.7994
35345 15.8014
35350 15.8029
35355 15.8051
35360 15.8068
35365 15.809
35370 15.8104
35375 15.8127
35380 15.8141
35385 15.8164
35390 15.8179
35395 15.8201
35400 15.8217
35405 15.8239
35410 15.8253
35415 15.8275
35420 15.8291
35425 15.8312
35430 15.8327
35435 15.8349
35440 15.8363
35445 15.8386
35450 15.84
35455 15.8424
35460 15.8436
35465 15.8459
35470 15.8475
35475 15.8497
35480 15.8509
35485 15.8534
35490 15.8546
35495 15.857
35500 15.8583
35505 15.8607
35510 15.862
35515 15.8643
35520 15.8655
35525 15.8677
35530 15.8691
35535 15.8713
35540 15.8726
35545 15.8752
35550 15.8762
35555 15.8786
35560 15.8798
35565 15.8821
35570 15.8834
35575 15.8858
35580 15.887
35585 15.8892
35590 15.8907
35595 15.8926
35600 15.894
35605 15.8963
35610 15.8976
35615 15.8998
35620 15.9012
35625 15.9033
35630 15.9047
35635 15.9067
35640 15.9082
35645 15.9102
35650 15.9116
35655 15.9136
35660 15.915
35665 15.9171
35670 15.9186
35675 15.9207
35680 15.9222
35685 15.9244
35690 15.9257
35695 15.9279
35700 15.9296
35705 15.9317
35710 15.9329
35715 15.9352
35720 15.9364
35725 15.9387
35730 15.94
35735 15.9424
35740 15.9436
35745 15.9459
35750 15.947
35755 15.9495
35760 15.9508
35765 15.953
35770 15.9542
35775 15.9566
35780 15.958
35785 15.9601
35790 15.9617
35795 15.9637
35800 15.9651
35805 15.9672
35810 15.9688
35815 15.9709
35820 15.9724
35825 15.9743
35830 15.9758
35835 15.9779
35840 15.9794
35845 15.9814
35850 15.9829
35855 15.9847
35860 15.9863
35865 15.9882
35870 15.99
35875 15.9918
35880 15.9934
35885 15.9954
35890 15.9969
35895 15.999
35900 16.0003
35905 16.0023
35910 16.0038
35915 16.0057
35920 16.0072
35925 16.0092
35930 16.0108
35935 16.0128
35940 16.0143
35945 16.0163
35950 16.0179
35955 16.0199
35960 16.0214
35965 16.0235
35970 16.0249
35975 16.0271
35980 16.0286
35985 16.0305
35990 16.032
35995 16.0339
36000 16.0355
36005 16.0375
36010 16.0391
36015 16.041
36020 16.0423
36025 16.0446
36030 16.0458
36035 16.0479
36040 16.0493
36045 16.0514
36050 16.0527
36055 16.055
36060 16.0562
36065 16.0583
36070 16.0598
36075 16.0618
36080 16.0631
36085 16.0652
36090 16.0666
36095 16.0687
36100 16.0701
36105 16.072
36110 16.0735
36115 16.0754
36120 16.0768
36125 16.079
36130 16.0802
36135 16.0822
36140 16.0837
36145 16.0856
36150 16.087
36155 16.0892
36160 16.0905
36165 16.0928
36170 16.0941
36175 16.0962
36180 16.0975
36185 16.0996
36190 16.1009
36195 16.1032
36200 16.1044
36205 16.1063
36210 16.1078
36215 16.11
36220 16.1112
36225 16.1132
36230 16.1146
36235 16.1167
36240 16.1181
36245 16.12
36250 16.1217
36255 16.1235
36260 16.1249
36265 16.1268
36270 16.1284
36275 16.1305
36280 16.1317
36285 16.1338
36290 16.1353
36295 16.1371
36300 16.1387
36305 16.1405
36310 16.142
36315 16.1439
36320 16.1455
36325 16.1472
36330 16.1487
36335 16.1508
36340 16.1522
36345 16.154
36350 16.1555
36355 16.1576
36360 16.1588
36365 16.1609
36370 16.1622
36375 16.1643
36380 16.1658
36385 16.1675
36390 16.1689
36395 16.1707
36400 16.1722
36405 16.1741
36410 16.1756
36415 16.1777
36420 16.1787
36425 16.181
36430 16.1822
36435 16.1844
36440 16.1856
36445 16.1876
36450 16.1891
36455 16.1911
36460 16.1925
36465 16.1944
36470 16.1957
36475 16.1978
36480 16.1992
36485 16.201
36490 16.2026
36495 16.2045
36500 16.2061
36505 16.2081
36510 16.2095
36515 16.2116
36520 16.213
36525 16.215
36530 16.2164
36535 16.2185
36540 16.2198
36545 16.2218
36550 16.2232
36555 16.2253
36560 16.2266
36565 16.2286
36570 16.2298
36575 16.2318
36580 16.2333
36585 16.2351
36590 16.2365
36595 16.2386
36600 16.24
36605 16.2419
36610 16.2434
36615 16.2452
36620 16.2467
36625 16.2487
36630 16.25
36635 16.2521
36640 16.2535
36645 16.2554
36650 16.2568
36655 16.2589
36660 16.2602
36665 16.2622
36670 16.2635
36675 16.2654
36680 16.2669
36685 16.269
36690 16.2701
36695 16.2722
36700 16.2736
36705 16.2758
36710 16.277
36715 16.2791
36720 16.2808
36725 16.2827
36730 16.2841
36735 16.2863
36740 16.2878
36745 16.2898
36750 16.291
36755 16.2932
36760 16.2947
36765 16.2966
36770 16.298
36775 16.3001
36780 16.3013
36785 16.3036
36790 16.3048
36795 16.3066
36800 16.3081
36805 16.3102
36810 16.3116
36815 16.3136
36820 16.3151
36825 16.3171
36830 16.3185
36835 16.3205
36840 16.3219
36845 16.3239
36850 16.3254
36855 16.3271
36860 16.3289
36865 16.3305
36870 16.3321
36875 16.3341
36880 16.3356
36885 16.3372
36890 16.3388
36895 16.3408
36900 16.3423
36905 16.3441
36910 16.3457
36915 16.3474
36920 16.3491
36925 16.3507
36930 16.3522
36935 16.3541
36940 16.3558
36945 16.3575
36950 16.3591
36955 16.3609
36960 16.3624
36965 16.3642
36970 16.3658
36975 16.3675
36980 16.3691
36985 16.3708
36990 16.3725
36995 16.3741
37000 16.3758
37005 16.3774
37010 16.3791
37015 16.3808
37020 16.3825
37025 16.3839
37030 16.3858
37035 16.3872
37040 16.3889
37045 16.3903
37050 16.3919
37055 16.3935
37060 16.3952
37065 16.3966
37070 16.3982
37075 16.3999
37080 16.4018
37085 16.403
37090 16.4049
37095 16.4062
37100 16.408
37105 16.4095
37110 16.4113
37115 16.4128
37120 16.4145
37125 16.4159
37130 16.4177
37135 16.4193
37140 16.421
37145 16.4225
37150 16.4244
37155 16.4256
37160 16.4277
37165 16.4289
37170 16.4307
37175 16.4322
37180 16.434
37185 16.4354
37190 16.4371
37195 16.4387
37200 16.4405
37205 16.4422
37210 16.4437
37215 16.4455
37220 16.4473
37225 16.4488
37230 16.4506
37235 16.4522
37240 16.454
37245 16.4559
37250 16.4576
37255 16.4592
37260 16.4611
37265 16.4628
37270 16.4646
37275 16.4664
37280 16.468
37285 16.4698
37290 16.4716
37295 16.4733
37300 16.4751
37305 16.477
37310 16.4787
37315 16.4804
37320 16.4822
37325 16.4839
37330 16.4858
37335 16.4875
37340 16.4893
37345 16.491
37350 16.4928
37355 16.4943
37360 16.4964
37365 16.4978
37370 16.4995
37375 16.5011
37380 16.503
37385 16.5044
37390 16.506
37395 16.5077
37400 16.5093
37405 16.5109
37410 16.5128
37415 16.5143
37420 16.5158
37425 16.5175
37430 16.5195
37435 16.5209
37440 16.5225
37445 16.5241
37450 16.5257
37455 16.5271
37460 16.5289
37465 16.5304
37470 16.5322
37475 16.5338
37480 16.5354
37485 16.537
37490 16.5388
37495 16.5401
37500 16.5418
37505 16.5434
37510 16.5451
37515 16.5467
37520 16.5484
37525 16.5499
37530 16.5516
37535 16.5532
37540 16.5549
37545 16.5565
37550 16.5582
37555 16.5599
37560 16.5616
37565 16.5632
37570 16.5648
37575 16.5663
37580 16.5683
37585 16.5697
37590 16.5715
37595 16.5731
37600 16.5746
37605 16.5761
37610 16.578
37615 16.5795
37620 16.5813
37625 16.5827
37630 16.5847
37635 16.5859
37640 16.5877
37645 16.5893
37650 16.591
37655 16.5923
37660 16.5941
37665 16.5957
37670 16.5976
37675 16.599
37680 16.6008
37685 16.6024
37690 16.6043
37695 16.6059
37700 16.6074
37705 16.6093
37710 16.6109
37715 16.6126
37720 16.6143
37725 16.6158
37730 16.6178
37735 16.6194
37740 16.6213
37745 16.6228
37750 16.6248
37755 16.6264
37760 16.628
37765 16.6296
37770 16.6315
37775 16.6332
37780 16.635
37785 16.6366
37790 16.6384
37795 16.64
37800 16.6417
37805 16.6435
37810 16.6454
37815 16.6471
37820 16.6488
37825 16.6505
37830 16.6522
37835 16.6538
37840 16.6557
37845 16.6572
37850 16.659
37855 16.6605
37860 16.6624
37865 16.6639
37870 16.6657
37875 16.667
37880 16.6689
37885 16.6704
37890 16.6722
37895 16.6739
37900 16.6756
37905 16.6772
37910 16.6787
37915 16.6803
37920 16.6821
37925 16.6837
37930 16.6855
37935 16.687
37940 16.6889
37945 16.6904
37950 16.6923
37955 16.6938
37960 16.6956
37965 16.6972
37970 16.6992
37975 16.7006
37980 16.7026
37985 16.7038
37990 16.7061
37995 16.7074
38000 16.7095
38005 16.7109
38010 16.7126
38015 16.714
38020 16.7162
38025 16.7177
38030 16.7194
38035 16.7208
38040 16.7227
38045 16.7241
38050 16.7259
38055 16.7275
38060 16.7294
38065 16.7307
38070 16.7325
38075 16.734
38080 16.7359
38085 16.7374
38090 16.7391
38095 16.7408
38100 16.7425
38105 16.7439
38110 16.7459
38115 16.7473
38120 16.7491
38125 16.7507
38130 16.7525
38135 16.7542
38140 16.7559
38145 16.7572
38150 16.759
38155 16.7604
38160 16.7623
38165 16.7636
38170 16.7653
38175 16.767
38180 16.7686
38185 16.77
38190 16.7717
38195 16.773
38200 16.7749
38205 16.7763
38210 16.778
38215 16.7794
38220 16.7811
38225 16.7827
38230 16.7845
38235 16.786
38240 16.7877
38245 16.7891
38250 16.7911
38255 16.7925
38260 16.7944
38265 16.7957
38270 16.7976
38275 16.7991
38280 16.8009
38285 16.8025
38290 16.8042
38295 16.8056
38300 16.8075
38305 16.809
38310 16.8108
38315 16.8123
38320 16.8143
38325 16.8157
38330 16.8174
38335 16.8191
38340 16.821
38345 16.8223
38350 16.8243
38355 16.8258
38360 16.8274
38365 16.8289
38370 16.8307
38375 16.8321
38380 16.8338
38385 16.8354
38390 16.8369
38395 16.8386
38400 16.8401
38405 16.8415
38410 16.843
38415 16.8447
38420 16.8462
38425 16.8477
38430 16.8493
38435 16.8508
38440 16.8523
38445 16.8538
38450 16.8554
38455 16.857
38460 16.8585
38465 16.8601
38470 16.8616
38475 16.8633
38480 16.8647
38485 16.8663
38490 16.8677
38495 16.8693
38500 16.8707
38505 16.8724
38510 16.8737
38515 16.8754
38520 16.8766
38525 16.8784
38530 16.8797
38535 16.8813
38540 16.8825
38545 16.8841
38550 16.8856
38555 16.8871
38560 16.8885
38565 16.8899
38570 16.8916
38575 16.893
38580 16.8945
38585 16.8962
38590 16.8977
38595 16.8993
38600 16.9008
38605 16.9025
38610 16.904
38615 16.9056
38620 16.9071
38625 16.9086
38630 16.9103
38635 16.9118
38640 16.9134
38645 16.915
38650 16.9162
38655 16.918
38660 16.9196
38665 16.9213
38670 16.9225
38675 16.9242
38680 16.9256
38685 16.9272
38690 16.9287
38695 16.9302
38700 16.9317
38705 16.9334
38710 16.9347
38715 16.9364
38720 16.9379
38725 16.9394
38730 16.9408
38735 16.9424
38740 16.9437
38745 16.9451
38750 16.9466
38755 16.948
38760 16.9495
38765 16.9508
38770 16.9524
38775 16.9537
38780 16.9552
38785 16.9569
38790 16.9581
38795 16.9598
38800 16.9612
38805 16.9628
38810 16.9643
38815 16.9659
38820 16.9673
38825 16.9686
38830 16.9702
38835 16.9717
38840 16.9732
38845 16.9746
38850 16.9761
38855 16.9775
38860 16.9788
38865 16.9804
38870 16.982
38875 16.9834
38880 16.9849
38885 16.9863
38890 16.9879
38895 16.9894
38900 16.9908
38905 16.9923
38910 16.9938
38915 16.995
38920 16.9968
38925 16.9981
38930 16.9995
38935 17.0011
38940 17.0026
38945 17.004
38950 17.0056
38955 17.0071
38960 17.0088
38965 17.0103
38970 17.0117
38975 17.0133
38980 17.0148
38985 17.0162
38990 17.018
38995 17.0194
39000 17.0209
39005 17.0223
39010 17.0239
39015 17.0254
39020 17.0271
39025 17.0286
39030 17.0301
39035 17.0317
39040 17.0332
39045 17.0347
39050 17.036
39055 17.0376
39060 17.0391
39065 17.0405
39070 17.0421
39075 17.0436
39080 17.0449
39085 17.0466
39090 17.0481
39095 17.0497
39100 17.0509
39105 17.0528
39110 17.054
39115 17.0556
39120 17.057
39125 17.0586
39130 17.0602
39135 17.0618
39140 17.0632
39145 17.0649
39150 17.0662
39155 17.0678
39160 17.0694
39165 17.0709
39170 17.0723
39175 17.0737
39180 17.0754
39185 17.077
39190 17.0785
39195 17.0799
39200 17.0813
39205 17.0829
39210 17.0844
39215 17.0857
39220 17.0873
39225 17.0888
39230 17.0904
39235 17.0917
39240 17.0935
39245 17.0948
39250 17.0965
39255 17.0979
39260 17.0995
39265 17.1011
39270 17.1025
39275 17.104
39280 17.1056
39285 17.1071
39290 17.1085
39295 17.1099
39300 17.1115
39305 17.1132
39310 17.1147
39315 17.1164
39320 17.118
39325 17.1195
39330 17.1211
39335 17.1226
39340 17.1239
39345 17.1259
39350 17.1272
39355 17.1288
39360 17.1303
39365 17.1319
39370 17.1333
39375 17.135
39380 17.1364
39385 17.138
39390 17.1396
39395 17.1411
39400 17.1427
39405 17.1444
39410 17.1459
39415 17.1474
39420 17.149
39425 17.1505
39430 17.152
39435 17.1536
39440 17.155
39445 17.1566
39450 17.1581
39455 17.1596
39460 17.1609
39465 17.1626
39470 17.164
39475 17.1656
39480 17.1669
39485 17.1683
39490 17.1698
39495 17.1715
39500 17.1726
39505 17.1745
39510 17.1757
39515 17.1775
39520 17.1788
39525 17.1806
39530 17.1819
39535 17.1836
39540 17.1849
39545 17.1865
39550 17.1878
39555 17.1895
39560 17.1907
39565 17.1926
39570 17.1937
39575 17.1954
39580 17.1967
39585 17.1984
39590 17.1997
39595 17.2014
39600 17.2023
39605 17.2043
39610 17.2055
39615 17.2074
39620 17.2085
39625 17.2103
39630 17.2115
39635 17.2133
39640 17.2146
39645 17.2164
39650 17.2176
39655 17.2196
39660 17.2206
39665 17.2224
39670 17.2235
39675 17.2255
39680 17.2266
39685 17.2284
39690 17.2294
39695 17.2313
39700 17.2323
39705 17.2341
39710 17.2352
39715 17.2369
39720 17.2381
39725 17.2397
39730 17.2409
39735 17.2427
39740 17.2437
39745 17.2455
39750 17.2466
39755 17.2483
39760 17.2494
39765 17.2512
39770 17.2521
39775 17.2539
39780 17.2546
39785 17.2569
39790 17.2576
39795 17.2595
39800 17.2603
39805 17.2624
39810 17.2633
39815 17.2654
39820 17.2663
39825 17.2684
39830 17.2691
39835 17.2712
39840 17.2721
39845 17.2738
39850 17.2748
39855 17.2768
39860 17.2776
39865 17.2796
39870 17.2805
39875 17.2824
39880 17.2834
39885 17.2854
39890 17.2862
39895 17.2881
39900 17.289
39905 17.2911
39910 17.2919
39915 17.2939
39920 17.2948
39925 17.2967
39930 17.2978
39935 17.2994
39940 17.3006
39945 17.3023
39950 17.3033
39955 17.305
39960 17.306
39965 17.308
39970 17.3091
39975 17.3108
39980 17.3119
39985 17.3136
39990 17.3146
39995 17.3165
40000 17.3174
40005 17.3193
40010 17.3204
40015 17.322
40020 17.3231
40025 17.3248
40030 17.3261
40035 17.328
40040 17.3289
40045 17.3307
40050 17.3318
40055 17.3335
40060 17.3346
40065 17.3366
40070 17.3377
40075 17.3395
40080 17.3407
40085 17.3428
40090 17.3435
40095 17.3454
40100 17.3463
40105 17.3482
40110 17.3492
40115 17.3511
40120 17.3522
40125 17.3541
40130 17.3553
40135 17.3569
40140 17.3581
40145 17.3599
40150 17.3611
40155 17.363
40160 17.364
40165 17.3658
40170 17.367
40175 17.3689
40180 17.3698
40185 17.3716
40190 17.3727
40195 17.3747
40200 17.3755
40205 17.3775
40210 17.3783
40215 17.3802
40220 17.3814
40225 17.3832
40230 17.3841
40235 17.386
40240 17.387
40245 17.389
40250 17.39
40255 17.3919
40260 17.3928
40265 17.3948
40270 17.3957
40275 17.3977
40280 17.3986
40285 17.4005
40290 17.4012
40295 17.4033
40300 17.4042
40305 17.406
40310 17.4069
40315 17.4089
40320 17.4098
40325 17.4117
40330 17.4126
40335 17.4146
40340 17.4156
40345 17.4176
40350 17.4184
40355 17.4203
40360 17.4213
40365 17.4232
40370 17.4242
40375 17.4262
40380 17.4272
40385 17.4293
40390 17.4299
40395 17.4319
40400 17.4331
40405 17.435
40410 17.4359
40415 17.4379
40420 17.4389
40425 17.4409
40430 17.4417
40435 17.4438
40440 17.4448
40445 17.4469
40450 17.4476
40455 17.4498
40460 17.4507
40465 17.4527
40470 17.4535
40475 17.4558
40480 17.4565
40485 17.4588
40490 17.4595
40495 17.4618
40500 17.4626
40505 17.4646
40510 17.4655
40515 17.4674
40520 17.4684
40525 17.4706
40530 17.4713
40535 17.4735
40540 17.4742
40545 17.4764
40550 17.477
40555 17.4792
40560 17.4801
40565 17.4822
40570 17.4831
40575 17.4852
40580 17.486
40585 17.4881
40590 17.4887
40595 17.4908
40600 17.4916
40605 17.4936
40610 17.4947
40615 17.4968
40620 17.4975
40625 17.4996
40630 17.5004
40635 17.5025
40640 17.5033
40645 17.5055
40650 17.5062
40655 17.5084
40660 17.5093
40665 17.5113
40670 17.5122
40675 17.5141
40680 17.5149
40685 17.5168
40690 17.5177
40695 17.5197
40700 17.5206
40705 17.5227
40710 17.5233
40715 17.5254
40720 17.5263
40725 17.5282
40730 17.529
40735 17.5311
40740 17.5319
40745 17.5339
40750 17.5346
40755 17.5366
40760 17.5374
40765 17.5394
40770 17.5402
40775 17.5424
40780 17.5431
40785 17.5451
40790 17.546
40795 17.5482
40800 17.549
40805 17.551
40810 17.5519
40815 17.5537
40820 17.5547
40825 17.5566
40830 17.5574
40835 17.5592
40840 17.5602
40845 17.5621
40850 17.563
40855 17.5647
40860 17.5658
40865 17.5675
40870 17.5683
40875 17.57
40880 17.5711
40885 17.5727
40890 17.5734
40895 17.5753
40900 17.5761
40905 17.578
40910 17.5788
40915 17.5807
40920 17.5814
40925 17.5832
40930 17.5843
40935 17.586
40940 17.5869
40945 17.5887
40950 17.5897
40955 17.5912
40960 17.5923
40965 17.5939
40970 17.5949
40975 17.5967
40980 17.5977
40985 17.5995
40990 17.6004
40995 17.6022
41000 17.6033
41005 17.605
41010 17.6061
41015 17.6079
41020 17.6087
41025 17.6106
41030 17.6117
41035 17.6136
41040 17.6143
41045 17.6162
41050 17.6172
41055 17.619
41060 17.6199
41065 17.6218
41070 17.6226
41075 17.6244
41080 17.6251
41085 17.6269
41090 17.6278
41095 17.6296
41100 17.6304
41105 17.6323
41110 17.6333
41115 17.6351
41120 17.6362
41125 17.6378
41130 17.6386
41135 17.6404
41140 17.6415
41145 17.6433
41150 17.6443
41155 17.646
41160 17.6469
41165 17.649
41170 17.6501
41175 17.6518
41180 17.6529
41185 17.6548
41190 17.6558
41195 17.6575
41200 17.6585
41205 17.6604
41210 17.6615
41215 17.6635
41220 17.6644
41225 17.6665
41230 17.6674
41235 17.6693
41240 17.6704
41245 17.6723
41250 17.6733
41255 17.6752
41260 17.6761
41265 17.6778
41270 17.6788
41275 17.6808
41280 17.682
41285 17.6836
41290 17.6847
41295 17.6865
41300 17.6877
41305 17.6896
41310 17.6907
41315 17.6925
41320 17.6936
41325 17.6953
41330 17.6964
41335 17.6985
41340 17.6996
41345 17.7015
41350 17.7024
41355 17.7044
41360 17.7054
41365 17.7073
41370 17.7082
41375 17.7103
41380 17.7113
41385 17.713
41390 17.7142
41395 17.7159
41400 17.7172
41405 17.719
41410 17.7201
41415 17.7219
41420 17.7228
41425 17.7248
41430 17.7258
41435 17.7277
41440 17.7286
41445 17.7307
41450 17.7316
41455 17.7334
41460 17.7345
41465 17.7364
41470 17.7373
41475 17.7392
41480 17.74
41485 17.7418
41490 17.7427
41495 17.7447
41500 17.7456
41505 17.7474
41510 17.7485
41515 17.7502
41520 17.7511
41525 17.7531
41530 17.7541
41535 17.7559
41540 17.757
41545 17.7586
41550 17.7596
41555 17.7615
41560 17.7627
41565 17.7644
41570 17.7652
41575 17.7672
41580 17.7682
41585 17.7698
41590 17.7709
41595 17.7725
41600 17.7736
41605 17.7755
41610 17.7764
41615 17.7784
41620 17.7792
41625 17.7811
41630 17.7819
41635 17.7838
41640 17.7846
41645 17.7865
41650 17.7874
41655 17.7892
41660 17.7899
41665 17.7918
41670 17.7927
41675 17.7945
41680 17.7955
41685 17.7974
41690 17.7982
41695 17.8002
41700 17.801
41705 17.8028
41710 17.8037
41715 17.8055
41720 17.8065
41725 17.8083
41730 17.8092
41735 17.8112
41740 17.8121
41745 17.8137
41750 17.8148
41755 17.8166
41760 17.8175
41765 17.8194
41770 17.8206
41775 17.8222
41780 17.8232
41785 17.8248
41790 17.8259
41795 17.8276
41800 17.8286
41805 17.8304
41810 17.8315
41815 17.8331
41820 17.8341
41825 17.8357
41830 17.8368
41835 17.8385
41840 17.8394
41845 17.8412
41850 17.842
41855 17.8438
41860 17.8446
41865 17.8463
41870 17.8472
41875 17.8489
41880 17.8498
41885 17.8514
41890 17.8525
41895 17.8542
41900 17.8549
41905 17.8567
41910 17.8576
41915 17.8591
41920 17.8601
41925 17.8618
41930 17.8626
41935 17.8643
41940 17.8651
41945 17.8669
41950 17.8677
41955 17.8693
41960 17.8703
41965 17.8718
41970 17.8729
41975 17.8743
41980 17.8754
41985 17.8771
41990 17.8777
41995 17.8795
42000 17.8803
42005 17.8819
42010 17.8829
42015 17.8843
42020 17.8851
42025 17.8869
42030 17.8877
42035 17.8893
42040 17.8902
42045 17.8919
42050 17.8928
42055 17.8945
42060 17.8953
42065 17.8969
42070 17.8979
42075 17.8994
42080 17.9002
42085 17.9017
42090 17.9026
42095 17.9042
42100 17.905
42105 17.9065
42110 17.9072
42115 17.9089
42120 17.9095
42125 17.911
42130 17.9117
42135 17.9135
42140 17.9144
42145 17.9159
42150 17.9167
42155 17.9185
42160 17.9192
42165 17.921
42170 17.9216
42175 17.9234
42180 17.9239
42185 17.9258
42190 17.9265
42195 17.9283
42200 17.9291
42205 17.9307
42210 17.9314
42215 17.933
42220 17.934
42225 17.9355
42230 17.9363
42235 17.9379
42240 17.9385
42245 17.9401
42250 17.9409
42255 17.9425
42260 17.9429
42265 17.9447
42270 17.9454
42275 17.9468
42280 17.9478
42285 17.9493
42290 17.9501
42295 17.9516
42300 17.9523
42305 17.9541
42310 17.9547
42315 17.9564
42320 17.9573
42325 17.9585
42330 17.9593
42335 17.9611
42340 17.9619
42345 17.9634
42350 17.9641
42355 17.9658
42360 17.9664
42365 17.9679
42370 17.9686
42375 17.9703
42380 17.9708
42385 17.9725
42390 17.9728
42395 17.9748
42400 17.9753
42405 17.9769
42410 17.9777
42415 17.9794
42420 17.9799
42425 17.9818
42430 17.9824
42435 17.9841
42440 17.9849
42445 17.9864
42450 17.9872
42455 17.9888
42460 17.9894
42465 17.9914
42470 17.9918
42475 17.9936
42480 17.9944
42485 17.9963
42490 17.9965
42495 17.9987
42500 17.9992
42505 18.0009
42510 18.0016
42515 18.0036
42520 18.0039
42525 18.0059
42530 18.0065
42535 18.0081
42540 18.0089
42545 18.0106
42550 18.0113
42555 18.0131
42560 18.0137
42565 18.0154
42570 18.016
42575 18.018
42580 18.0185
42585 18.0206
42590 18.021
42595 18.023
42600 18.0234
42605 18.0256
42610 18.0261
42615 18.0281
42620 18.0287
42625 18.0309
42630 18.0313
42635 18.0336
42640 18.0342
42645 18.0361
42650 18.0368
42655 18.0389
42660 18.0394
42665 18.0416
42670 18.0421
42675 18.0442
42680 18.0446
42685 18.0467
42690 18.0473
42695 18.0494
42700 18.0498
42705 18.052
42710 18.0525
42715 18.0545
42720 18.0551
42725 18.0572
42730 18.0578
42735 18.06
42740 18.0604
42745 18.0624
42750 18.0631
42755 18.0654
42760 18.0655
42765 18.0678
42770 18.0682
42775 18.0704
42780 18.071
42785 18.073
42790 18.0735
42795 18.0757
42800 18.0761
42805 18.0784
42810 18.0789
42815 18.0809
42820 18.0816
42825 18.0837
42830 18.084
42835 18.0862
42840 18.0867
42845 18.0889
42850 18.0895
42855 18.0916
42860 18.0921
42865 18.0943
42870 18.0948
42875 18.0969
42880 18.0975
42885 18.0997
42890 18.1002
42895 18.1024
42900 18.103
42905 18.1052
42910 18.1057
42915 18.1079
42920 18.1085
42925 18.1108
42930 18.1112
42935 18.1134
42940 18.1139
42945 18.116
42950 18.1166
42955 18.1186
42960 18.1189
42965 18.1212
42970 18.1215
42975 18.1235
42980 18.1241
42985 18.1261
42990 18.1267
42995 18.1287
43000 18.129
43005 18.1313
43010 18.1316
43015 18.1337
43020 18.1341
43025 18.1365
43030 18.1368
43035 18.1391
43040 18.1395
43045 18.1417
43050 18.142
43055 18.1444
43060 18.1448
43065 18.147
43070 18.1473
43075 18.1494
43080 18.1499
43085 18.152
43090 18.1524
43095 18.1546
43100 18.1549
43105 18.1573
43110 18.1576
43115 18.1597
43120 18.1601
43125 18.1621
43130 18.1626
43135 18.1648
43140 18.1649
43145 18.1673
43150 18.1676
43155 18.17
43160 18.1703
43165 18.1725
43170 18.1727
43175 18.1751
43180 18.1754
43185 18.1777
43190 18.1778
43195 18.1803
43200 18.1807
43205 18.1829
43210 18.1831
43215 18.1855
43220 18.1856
43225 18.1877
43230 18.1877
43235 18.1902
43240 18.1904
43245 18.1929
43250 18.1929
43255 18.1953
43260 18.1953
43265 18.1977
43270 18.1978
43275 18.2003
43280 18.2003
43285 18.2026
43290 18.2027
43295 18.2052
43300 18.2051
43305 18.2075
43310 18.2077
43315 18.2099
43320 18.2102
43325 18.2122
43330 18.2124
43335 18.2148
43340 18.2149
43345 18.2171
43350 18.2175
43355 18.2197
43360 18.2198
43365 18.2222
43370 18.2222
43375 18.2246
43380 18.2248
43385 18.2272
43390 18.2273
43395 18.2295
43400 18.2296
43405 18.232
43410 18.2319
43415 18.2342
43420 18.2345
43425 18.2366
43430 18.2369
43435 18.2391
43440 18.2395
43445 18.2417
43450 18.2421
43455 18.2444
43460 18.2445
43465 18.2467
43470 18.2469
43475 18.249
43480 18.2494
43485 18.2516
43490 18.252
43495 18.2541
43500 18.2544
43505 18.2566
43510 18.2567
43515 18.2589
43520 18.2593
43525 18.2614
43530 18.2618
43535 18.264
43540 18.2643
43545 18.2664
43550 18.267
43555 18.269
43560 18.2693
43565 18.2716
43570 18.2721
43575 18.2738
43580 18.2745
43585 18.2767
43590 18.2769
43595 18.2792
43600 18.2797
43605 18.2818
43610 18.2823
43615 18.2845
43620 18.285
43625 18.2871
43630 18.2875
43635 18.2899
43640 18.2903
43645 18.2926
43650 18.293
43655 18.2953
43660 18.2959
43665 18.2981
43670 18.2987
43675 18.3008
43680 18.3015
43685 18.3036
43690 18.3043
43695 18.3061
43700 18.3068
43705 18.309
43710 18.3097
43715 18.3118
43720 18.3124
43725 18.3143
43730 18.3151
43735 18.3169
43740 18.3174
43745 18.3196
43750 18.32
43755 18.322
43760 18.3224
43765 18.3244
43770 18.325
43775 18.327
43780 18.3275
43785 18.3295
43790 18.3298
43795 18.3318
43800 18.3321
43805 18.3343
43810 18.3345
43815 18.3367
43820 18.3371
43825 18.339
43830 18.3397
43835 18.3417
43840 18.3421
43845 18.3441
43850 18.3445
43855 18.3468
43860 18.3472
43865 18.3492
43870 18.3497
43875 18.3519
43880 18.3522
43885 18.3543
43890 18.3548
43895 18.3567
43900 18.3572
43905 18.3594
43910 18.3595
43915 18.3618
43920 18.362
43925 18.3643
43930 18.3645
43935 18.3667
43940 18.367
43945 18.3692
43950 18.3693
43955 18.3716
43960 18.3718
43965 18.374
43970 18.3745
43975 18.3764
43980 18.3769
43985 18.3789
43990 18.3793
43995 18.3815
44000 18.3819
44005 18.384
44010 18.3843
44015 18.3864
44020 18.3869
44025 18.3889
44030 18.3889
44035 18.3913
44040 18.3917
44045 18.3937
44050 18.3942
44055 18.3961
44060 18.3966
44065 18.3988
44070 18.399
44075 18.4013
44080 18.4018
44085 18.4039
44090 18.4043
44095 18.4065
44100 18.407
44105 18.4091
44110 18.4097
44115 18.4116
44120 18.4123
44125 18.4142
44130 18.4145
44135 18.4169
44140 18.4171
44145 18.4192
44150 18.4196
44155 18.4215
44160 18.422
44165 18.4241
44170 18.4246
44175 18.4266
44180 18.4272
44185 18.4292
44190 18.4293
44195 18.4314
44200 18.432
44205 18.434
44210 18.4345
44215 18.4367
44220 18.4369
44225 18.4391
44230 18.4397
44235 18.4417
44240 18.4423
44245 18.4441
44250 18.4447
44255 18.4469
44260 18.4472
44265 18.4494
44270 18.4499
44275 18.452
44280 18.4522
44285 18.4546
44290 18.4549
44295 18.457
44300 18.4574
44305 18.4597
44310 18.4601
44315 18.4621
44320 18.4624
44325 18.4645
44330 18.4646
44335 18.4667
44340 18.4671
44345 18.4692
44350 18.4693
44355 18.4715
44360 18.4719
44365 18.4738
44370 18.4741
44375 18.4761
44380 18.4764
44385 18.4784
44390 18.4785
44395 18.4807
44400 18.4808
44405 18.4827
44410 18.483
44415 18.4849
44420 18.485
44425 18.4872
44430 18.4872
44435 18.4892
44440 18.4894
44445 18.4914
44450 18.4915
44455 18.4934
44460 18.4936
44465 18.4956
44470 18.4954
44475 18.4977
44480 18.4977
44485 18.4999
44490 18.4999
44495 18.5018
44500 18.5023
44505 18.5041
44510 18.5043
44515 18.5063
44520 18.5064
44525 18.5084
44530 18.5085
44535 18.5105
44540 18.5107
44545 18.5126
44550 18.5127
44555 18.5146
44560 18.5145
44565 18.5165
44570 18.5165
44575 18.5184
44580 18.5185
44585 18.5207
44590 18.5208
44595 18.5228
44600 18.5228
44605 18.5249
44610 18.5251
44615 18.5271
44620 18.5272
44625 18.5294
44630 18.5294
44635 18.5315
44640 18.5315
44645 18.5335
44650 18.5336
44655 18.5359
44660 18.5361
44665 18.5381
44670 18.5383
44675 18.5405
44680 18.5404
44685 18.5426
44690 18.5425
44695 18.5447
44700 18.5448
44705 18.5467
44710 18.547
44715 18.5492
44720 18.5493
44725 18.5513
44730 18.5516
44735 18.5537
44740 18.5538
44745 18.5559
44750 18.5559
44755 18.5581
44760 18.5582
44765 18.5602
44770 18.5602
44775 18.5623
44780 18.5622
44785 18.5643
44790 18.5646
44795 18.5665
44800 18.5667
44805 18.5686
44810 18.5687
44815 18.5707
44820 18.5706
44825 18.5731
44830 18.5729
44835 18.575
44840 18.5751
44845 18.5771
44850 18.5773
44855 18.5792
44860 18.5794
44865 18.5815
44870 18.5816
44875 18.5836
44880 18.5837
44885 18.5857
44890 18.5858
44895 18.588
44900 18.5882
44905 18.59
44910 18.5901
44915 18.5923
44920 18.5924
44925 18.5947
44930 18.5949
44935 18.5971
44940 18.5971
44945 18.5992
44950 18.5994
44955 18.6014
44960 18.6016
44965 18.6037
44970 18.6039
44975 18.606
44980 18.6063
44985 18.6083
44990 18.6083
44995 18.6107
45000 18.6107
45005 18.6129
45010 18.6131
45015 18.6153
45020 18.6156
45025 18.6178
45030 18.6179
45035 18.6201
45040 18.6203
45045 18.6225
45050 18.6226
45055 18.625
45060 18.625
45065 18.6272
45070 18.6273
45075 18.6296
45080 18.6299
45085 18.632
45090 18.6321
45095 18.6345
45100 18.6346
45105 18.6368
45110 18.6369
45115 18.6394
45120 18.6394
45125 18.6418
45130 18.642
45135 18.6442
45140 18.6444
45145 18.6465
45150 18.6466
45155 18.649
45160 18.649
45165 18.6514
45170 18.6513
45175 18.6537
45180 18.6539
45185 18.656
45190 18.6559
45195 18.6583
45200 18.6583
45205 18.6605
45210 18.6605
45215 18.6627
45220 18.6626
45225 18.6651
45230 18.6649
45235 18.6672
45240 18.6673
45245 18.6697
45250 18.6697
45255 18.6718
45260 18.6719
45265 18.6743
45270 18.6744
45275 18.6766
45280 18.6767
45285 18.6791
45290 18.6791
45295 18.6814
45300 18.6815
45305 18.6841
45310 18.6839
45315 18.6863
45320 18.6863
45325 18.6886
45330 18.6889
45335 18.6911
45340 18.691
45345 18.6936
45350 18.6936
45355 18.6959
45360 18.696
45365 18.6982
45370 18.6983
45375 18.7007
45380 18.7008
45385 18.703
45390 18.7033
45395 18.7054
45400 18.7056
45405 18.708
45410 18.7082
45415 18.7104
45420 18.7105
45425 18.7128
45430 18.7132
45435 18.7154
45440 18.7155
45445 18.7179
45450 18.718
45455 18.7203
45460 18.7204
45465 18.7228
45470 18.7226
45475 18.7254
45480 18.7253
45485 18.7276
45490 18.7278
45495 18.73
45500 18.7302
45505 18.7324
45510 18.7323
45515 18.7349
45520 18.7348
45525 18.7371
45530 18.7372
45535 18.7395
45540 18.7395
45545 18.7419
45550 18.7417
45555 18.744
45560 18.7441
45565 18.7464
45570 18.7465
45575 18.7487
45580 18.7487
45585 18.7511
45590 18.7512
45595 18.7535
45600 18.7537
45605 18.7557
45610 18.756
45615 18.7581
45620 18.7583
45625 18.7606
45630 18.7607
45635 18.7628
45640 18.7631
45645 18.7652
45650 18.7654
45655 18.7677
45660 18.7677
45665 18.77
45670 18.7702
45675 18.7722
45680 18.7726
45685 18.7747
45690 18.7749
45695 18.7771
45700 18.777
45705 18.7793
45710 18.7793
45715 18.7818
45720 18.7819
45725 18.7842
45730 18.7843
45735 18.7866
45740 18.7866
45745 18.7891
45750 18.7893
45755 18.7915
45760 18.7917
45765 18.7941
45770 18.7945
45775 18.7968
45780 18.7971
45785 18.7993
45790 18.7993
45795 18.8019
45800 18.802
45805 18.8044
45810 18.8045
45815 18.8066
45820 18.8069
45825 18.8092
45830 18.8094
45835 18.8117
45840 18.8119
45845 18.8143
45850 18.8144
45855 18.8167
45860 18.8168
45865 18.819
45870 18.8192
45875 18.8215
45880 18.8218
45885 18.8237
45890 18.824
45895 18.8264
45900 18.8264
45905 18.8286
45910 18.8288
45915 18.831
45920 18.831
45925 18.8331
45930 18.8334
45935 18.8353
45940 18.8356
45945 18.8374
45950 18.8378
45955 18.8398
45960 18.84
45965 18.842
45970 18.8423
45975 18.8444
45980 18.8446
45985 18.8466
45990 18.847
45995 18.849
46000 18.8492
46005 18.8513
46010 18.8516
46015 18.8537
46020 18.8538
46025 18.8559
46030 18.8561
46035 18.8581
46040 18.8582
46045 18.8602
46050 18.8605
46055 18.8624
46060 18.8626
46065 18.865
46070 18.8652
46075 18.867
46080 18.867
46085 18.8692
46090 18.8694
46095 18.8713
46100 18.8717
46105 18.8739
46110 18.874
46115 18.876
46120 18.8762
46125 18.8782
46130 18.8786
46135 18.8806
46140 18.881
46145 18.8829
46150 18.8833
46155 18.8854
46160 18.8855
46165 18.8877
46170 18.8878
46175 18.8901
46180 18.8901
46185 18.892
46190 18.8925
46195 18.8947
46200 18.8949
46205 18.8968
46210 18.8971
46215 18.8993
46220 18.8994
46225 18.9015
46230 18.9016
46235 18.9037
46240 18.9039
46245 18.9059
46250 18.9063
46255 18.9082
46260 18.9086
46265 18.9105
46270 18.9106
46275 18.9126
46280 18.9126
46285 18.9145
46290 18.9147
46295 18.9167
46300 18.9169
46305 18.9188
46310 18.9189
46315 18.9207
46320 18.921
46325 18.9226
46330 18.9231
46335 18.925
46340 18.9251
46345 18.9271
46350 18.9274
46355 18.929
46360 18.9293
46365 18.9312
46370 18.9314
46375 18.9332
46380 18.9334
46385 18.9354
46390 18.9359
46395 18.9376
46400 18.9378
46405 18.9399
46410 18.9401
46415 18.9421
46420 18.9423
46425 18.9442
46430 18.9444
46435 18.9462
46440 18.9466
46445 18.9484
46450 18.9486
46455 18.9506
46460 18.9507
46465 18.9527
46470 18.9527
46475 18.9548
46480 18.9548
46485 18.9567
46490 18.9567
46495 18.9587
46500 18.9585
46505 18.9607
46510 18.9606
46515 18.9625
46520 18.9626
46525 18.9644
46530 18.9645
46535 18.9662
46540 18.966
46545 18.968
46550 18.9682
46555 18.9698
46560 18.97
46565 18.9717
46570 18.9717
46575 18.9734
46580 18.9733
46585 18.9753
46590 18.975
46595 18.9767
46600 18.9768
46605 18.9785
46610 18.9786
46615 18.9802
46620 18.9804
46625 18.982
46630 18.9825
46635 18.984
46640 18.9843
46645 18.9858
46650 18.9862
46655 18.9877
46660 18.988
46665 18.9896
46670 18.9897
46675 18.9915
46680 18.9917
46685 18.9934
46690 18.9938
46695 18.9953
46700 18.9955
46705 18.9974
46710 18.9976
46715 18.9995
46720 18.9996
46725 19.0013
46730 19.0015
46735 19.0033
46740 19.0038
46745 19.0052
46750 19.0056
46755 19.0071
46760 19.0075
46765 19.0092
46770 19.0094
46775 19.011
46780 19.0115
46785 19.0131
46790 19.0135
46795 19.0153
46800 19.0156
46805 19.0174
46810 19.0176
46815 19.0193
46820 19.0195
46825 19.0212
46830 19.0214
46835 19.0232
46840 19.0234
46845 19.0251
46850 19.0253
46855 19.0271
46860 19.0272
46865 19.0293
46870 19.0293
46875 19.0311
46880 19.0311
46885 19.0331
46890 19.0333
46895 19.035
46900 19.0349
46905 19.0368
46910 19.0369
46915 19.0386
46920 19.0386
46925 19.0405
46930 19.0404
46935 19.0425
46940 19.0425
46945 19.0444
46950 19.0442
46955 19.0463
46960 19.0464
46965 19.0481
46970 19.0483
46975 19.0501
46980 19.0501
46985 19.0521
46990 19.0521
46995 19.054
47000 19.0541
47005 19.0558
47010 19.056
47015 19.058
47020 19.0579
47025 19.0599
47030 19.06
47035 19.0621
47040 19.0619
47045 19.0638
47050 19.0639
47055 19.0658
47060 19.0655
47065 19.0675
47070 19.0673
47075 19.0694
47080 19.0693
47085 19.0713
47090 19.0711
47095 19.0731
47100 19.0732
47105 19.0749
47110 19.0751
47115 19.077
47120 19.077
47125 19.0789
47130 19.0789
47135 19.0808
47140 19.0807
47145 19.0827
47150 19.0827
47155 19.0848
47160 19.0846
47165 19.0865
47170 19.0865
47175 19.0886
47180 19.0884
47185 19.0903
47190 19.0902
47195 19.0921
47200 19.0923
47205 19.0939
47210 19.094
47215 19.0959
47220 19.0958
47225 19.0977
47230 19.0976
47235 19.0998
47240 19.0997
47245 19.1016
47250 19.1015
47255 19.1036
47260 19.1038
47265 19.1054
47270 19.1056
47275 19.1075
47280 19.1077
47285 19.1096
47290 19.1098
47295 19.1115
47300 19.1119
47305 19.1137
47310 19.1139
47315 19.1156
47320 19.1156
47325 19.1175
47330 19.1175
47335 19.1193
47340 19.1196
47345 19.1214
47350 19.1213
47355 19.1232
47360 19.1234
47365 19.1251
47370 19.1254
47375 19.1272
47380 19.1273
47385 19.1292
47390 19.1291
47395 19.1311
47400 19.1313
47405 19.1331
47410 19.1333
47415 19.1352
47420 19.1355
47425 19.1373
47430 19.1374
47435 19.1393
47440 19.1395
47445 19.1412
47450 19.1415
47455 19.1436
47460 19.1436
47465 19.1454
47470 19.1455
47475 19.1473
47480 19.1475
47485 19.1493
47490 19.1493
47495 19.1512
47500 19.1513
47505 19.1533
47510 19.1533
47515 19.1552
47520 19.1552
47525 19.1571
47530 19.1572
47535 19.1592
47540 19.1591
47545 19.161
47550 19.1611
47555 19.163
47560 19.1631
47565 19.165
47570 19.1651
47575 19.1669
47580 19.167
47585 19.1688
47590 19.1688
47595 19.1708
47600 19.1709
47605 19.1729
47610 19.1729
47615 19.1748
47620 19.1748
47625 19.1769
47630 19.1766
47635 19.1788
47640 19.1788
47645 19.1808
47650 19.1808
47655 19.1828
47660 19.1828
47665 19.1849
47670 19.1849
47675 19.1869
47680 19.1866
47685 19.1886
47690 19.1887
47695 19.1904
47700 19.1903
47705 19.1924
47710 19.1924
47715 19.1941
47720 19.1941
47725 19.1961
47730 19.1959
47735 19.1979
47740 19.1977
47745 19.1997
47750 19.1997
47755 19.2015
47760 19.2014
47765 19.2034
47770 19.2032
47775 19.2052
47780 19.2051
47785 19.207
47790 19.2068
47795 19.2086
47800 19.2084
47805 19.2106
47810 19.2103
47815 19.2124
47820 19.2121
47825 19.2142
47830 19.2139
47835 19.2159
47840 19.2155
47845 19.2177
47850 19.2175
47855 19.2195
47860 19.2193
47865 19.2215
47870 19.221
47875 19.2232
47880 19.223
47885 19.2249
47890 19.2247
47895 19.2269
47900 19.2264
47905 19.2287
47910 19.2284
47915 19.2303
47920 19.2302
47925 19.2322
47930 19.2317
47935 19.234
47940 19.2337
47945 19.2357
47950 19.2353
47955 19.2375
47960 19.2371
47965 19.2392
47970 19.239
47975 19.2409
47980 19.2408
47985 19.2426
47990 19.2423
47995 19.2442
48000 19.2438
48005 19.2456
48010 19.2454
48015 19.2475
48020 19.247
48025 19.2488
48030 19.2489
48035 19.2508
48040 19.2506
48045 19.2524
48050 19.2522
48055 19.254
48060 19.2539
48065 19.2558
48070 19.2554
48075 19.2574
48080 19.2572
48085 19.2591
48090 19.2587
48095 19.2607
48100 19.2606
48105 19.2625
48110 19.2621
48115 19.2641
48120 19.264
48125 19.2659
48130 19.2654
48135 19.2677
48140 19.2674
48145 19.2694
48150 19.269
48155 19.271
48160 19.2705
48165 19.2726
48170 19.2723
48175 19.2743
48180 19.2738
48185 19.2758
48190 19.2754
48195 19.2773
48200 19.2772
48205 19.279
48210 19.2788
48215 19.2809
48220 19.2806
48225 19.2827
48230 19.282
48235 19.2841
48240 19.284
48245 19.2861
48250 19.2857
48255 19.2879
48260 19.2873
48265 19.2896
48270 19.2893
48275 19.2914
48280 19.291
48285 19.2931
48290 19.2928
48295 19.295
48300 19.2947
48305 19.2966
48310 19.2964
48315 19.2986
48320 19.2984
48325 19.3006
48330 19.3003
48335 19.3025
48340 19.3022
48345 19.3043
48350 19.3042
48355 19.3061
48360 19.3059
48365 19.3081
48370 19.3076
48375 19.3098
48380 19.3097
48385 19.3119
48390 19.3115
48395 19.3137
48400 19.3133
48405 19.3157
48410 19.3154
48415 19.3177
48420 19.3173
48425 19.3194
48430 19.3192
48435 19.3213
48440 19.3208
48445 19.3231
48450 19.3227
48455 19.325
48460 19.3247
48465 19.3271
48470 19.3265
48475 19.3289
48480 19.3284
48485 19.3308
48490 19.3304
48495 19.3326
48500 19.3321
48505 19.3344
48510 19.3341
48515 19.3364
48520 19.336
48525 19.3383
48530 19.3378
48535 19.34
48540 19.3395
48545 19.3419
48550 19.3416
48555 19.3437
48560 19.343
48565 19.3455
48570 19.3451
48575 19.3474
48580 19.3468
48585 19.3492
48590 19.3487
48595 19.3512
48600 19.3506
48605 19.353
48610 19.3526
48615 19.3551
48620 19.3547
48625 19.3567
48630 19.3565
48635 19.3588
48640 19.3584
48645 19.3609
48650 19.3602
48655 19.3627
48660 19.3622
48665 19.3645
48670 19.364
48675 19.3665
48680 19.3661
48685 19.3684
48690 19.3679
48695 19.3704
48700 19.37
48705 19.3725
48710 19.3722
48715 19.3744
48720 19.374
48725 19.3764
48730 19.3763
48735 19.3785
48740 19.3782
48745 19.3805
48750 19.3803
48755 19.3826
48760 19.382
48765 19.3845
48770 19.3842
48775 19.3865
48780 19.3861
48785 19.3885
48790 19.3882
48795 19.3906
48800 19.3902
48805 19.3926
48810 19.3922
48815 19.3945
48820 19.3944
48825 19.3965
48830 19.3961
48835 19.3986
48840 19.3983
48845 19.4005
48850 19.4002
48855 19.4025
48860 19.402
48865 19.4044
48870 19.4041
48875 19.4064
48880 19.4061
48885 19.4084
48890 19.408
48895 19.4104
48900 19.4103
48905 19.4124
48910 19.4123
48915 19.4144
48920 19.4141
48925 19.4165
48930 19.4161
48935 19.4183
48940 19.4181
48945 19.4201
48950 19.4197
48955 19.422
48960 19.4217
48965 19.4237
48970 19.4233
48975 19.4257
48980 19.4253
48985 19.4275
48990 19.4272
48995 19.4292
49000 19.429
49005 19.4313
49010 19.4311
49015 19.4331
49020 19.4328
49025 19.4351
49030 19.4347
49035 19.4369
49040 19.4365
49045 19.4389
49050 19.4386
49055 19.4407
49060 19.4403
49065 19.4426
49070 19.4423
49075 19.4442
49080 19.4439
49085 19.4462
49090 19.446
49095 19.4481
49100 19.448
49105 19.45
49110 19.4496
49115 19.4519
49120 19.4514
49125 19.4537
49130 19.4534
49135 19.4555
49140 19.4552
49145 19.4573
49150 19.457
49155 19.4591
49160 19.4588
49165 19.461
49170 19.4607
49175 19.4627
49180 19.4624
49185 19.4646
49190 19.4643
49195 19.4663
49200 19.4662
49205 19.4681
49210 19.468
49215 19.4701
49220 19.4697
49225 19.4719
49230 19.4718
49235 19.4738
49240 19.4735
49245 19.4755
49250 19.4755
49255 19.4777
49260 19.4773
49265 19.4795
49270 19.4791
49275 19.4811
49280 19.481
49285 19.4828
49290 19.4825
49295 19.4847
49300 19.4844
49305 19.4864
49310 19.4862
49315 19.4882
49320 19.488
49325 19.49
49330 19.4896
49335 19.4918
49340 19.4914
49345 19.4938
49350 19.4935
49355 19.4955
49360 19.4955
49365 19.4976
49370 19.4971
49375 19.4993
49380 19.4991
49385 19.5013
49390 19.501
49395 19.5032
49400 19.5029
49405 19.5051
49410 19.5048
49415 19.5067
49420 19.5065
49425 19.5085
49430 19.5086
49435 19.5106
49440 19.5102
49445 19.5125
49450 19.5122
49455 19.5143
49460 19.514
49465 19.5163
49470 19.516
49475 19.5181
49480 19.5179
49485 19.52
49490 19.5198
49495 19.5218
49500 19.5217
49505 19.5237
49510 19.5235
49515 19.5256
49520 19.5253
49525 19.5274
49530 19.5272
49535 19.5294
49540 19.5289
49545 19.5314
49550 19.5311
49555 19.5331
49560 19.5328
49565 19.5351
49570 19.5347
49575 19.5371
49580 19.5368
49585 19.539
49590 19.5386
49595 19.5411
49600 19.5406
49605 19.5431
49610 19.5428
49615 19.545
49620 19.5448
49625 19.5472
49630 19.5469
49635 19.5492
49640 19.5489
49645 19.5512
49650 19.5508
49655 19.5533
49660 19.5527
49665 19.5553
49670 19.5549
49675 19.5573
49680 19.557
49685 19.5594
49690 19.5592
49695 19.5617
49700 19.5611
49705 19.5637
49710 19.5633
49715 19.5656
49720 19.5653
49725 19.5677
49730 19.5673
49735 19.5699
49740 19.5694
49745 19.5719
49750 19.5714
49755 19.574
49760 19.5734
49765 19.576
49770 19.5757
49775 19.5781
49780 19.5778
49785 19.5803
49790 19.5797
49795 19.5823
49800 19.5818
49805 19.5842
49810 19.5839
49815 19.5864
49820 19.5858
49825 19.5886
49830 19.588
49835 19.5905
49840 19.5901
49845 19.5925
49850 19.5921
49855 19.5947
49860 19.5942
49865 19.5969
49870 19.5963
49875 19.5989
49880 19.5982
49885 19.6008
49890 19.6003
49895 19.603
49900 19.6023
49905 19.6048
49910 19.6046
49915 19.6069
49920 19.6064
49925 19.609
49930 19.6086
49935 19.6113
49940 19.6107
49945 19.6134
49950 19.6128
49955 19.6155
49960 19.6151
49965 19.6176
49970 19.6171
49975 19.6196
49980 19.6193
49985 19.6218
49990 19.6214
49995 19.6239
50000 19.6236
50005 19.6262
50010 19.6259
50015 19.6284
50020 19.628
50025 19.6306
50030 19.6302
50035 19.6327
50040 19.6323
50045 19.6349
50050 19.6345
50055 19.6373
50060 19.6368
50065 19.6394
50070 19.6391
50075 19.6419
50080 19.6414
50085 19.6442
50090 19.6439
50095 19.6467
50100 19.6465
50105 19.649
50110 19.6487
50115 19.6514
50120 19.651
50125 19.6538
50130 19.6533
50135 19.6561
50140 19.6558
50145 19.6583
50150 19.6578
50155 19.6602
50160 19.66
50165 19.6628
50170 19.6624
50175 19.6648
50180 19.6644
50185 19.6669
50190 19.6664
50195 19.6691
50200 19.6686
50205 19.6714
50210 19.671
50215 19.6736
50220 19.6731
50225 19.6756
50230 19.6751
50235 19.6777
50240 19.6772
50245 19.6798
50250 19.6792
50255 19.6821
50260 19.6814
50265 19.684
50270 19.6835
50275 19.6865
50280 19.6857
50285 19.6884
50290 19.6881
50295 19.6907
50300 19.6902
50305 19.6929
50310 19.6924
50315 19.6951
50320 19.6946
50325 19.6976
50330 19.697
50335 19.6998
50340 19.6991
50345 19.702
50350 19.7013
50355 19.7041
50360 19.7034
50365 19.7063
50370 19.7057
50375 19.7085
50380 19.7077
50385 19.7107
50390 19.71
50395 19.7129
50400 19.7123
50405 19.7152
50410 19.7146
50415 19.7174
50420 19.7169
50425 19.7198
50430 19.7189
50435 19.7219
50440 19.7215
50445 19.7244
50450 19.7234
50455 19.7264
50460 19.7258
50465 19.7287
50470 19.7281
50475 19.7311
50480 19.7304
50485 19.7334
50490 19.7328
50495 19.7358
50500 19.735
50505 19.7378
50510 19.7374
50515 19.7403
50520 19.7396
50525 19.7423
50530 19.7419
50535 19.7448
50540 19.7444
50545 19.7473
50550 19.7465
50555 19.7497
50560 19.7489
50565 19.7516
50570 19.7509
50575 19.7539
50580 19.7537
50585 19.7563
50590 19.7555
50595 19.7586
50600 19.7576
50605 19.7606
50610 19.7598
50615 19.7626
50620 19.762
50625 19.7648
50630 19.764
50635 19.767
50640 19.7663
50645 19.7689
50650 19.7685
50655 19.7712
50660 19.7705
50665 19.7731
50670 19.7725
50675 19.7752
50680 19.7745
50685 19.7772
50690 19.7766
50695 19.7793
50700 19.7785
50705 19.7812
50710 19.7806
50715 19.7832
50720 19.7824
50725 19.7853
50730 19.7845
50735 19.7873
50740 19.7863
50745 19.7892
50750 19.7885
50755 19.7912
50760 19.7905
50765 19.7932
50770 19.7926
50775 19.7954
50780 19.7945
50785 19.7974
50790 19.7966
50795 19.7995
50800 19.799
50805 19.8016
50810 19.8011
50815 19.8037
50820 19.8032
50825 19.8057
50830 19.8053
50835 19.8079
50840 19.8074
50845 19.8101
50850 19.8095
50855 19.8123
50860 19.8116
50865 19.8144
50870 19.8137
50875 19.8164
50880 19.816
50885 19.8186
50890 19.8182
50895 19.8209
50900 19.8204
50905 19.8231
50910 19.8224
50915 19.8252
50920 19.8246
50925 19.8276
50930 19.827
50935 19.8298
50940 19.8292
50945 19.8322
50950 19.8316
50955 19.8344
50960 19.8337
50965 19.8366
50970 19.836
50975 19.8388
50980 19.8382
50985 19.8411
50990 19.8405
50995 19.8434
51000 19.8427
51005 19.8453
51010 19.8448
51015 19.8477
51020 19.8469
51025 19.8499
51030 19.8491
51035 19.852
51040 19.851
51045 19.8539
51050 19.8534
51055 19.8562
51060 19.8554
51065 19.8582
51070 19.8575
51075 19.8604
51080 19.8597
51085 19.8627
51090 19.862
51095 19.8648
51100 19.864
51105 19.8669
51110 19.8664
51115 19.869
51120 19.8684
51125 19.8713
51130 19.8708
51135 19.8736
51140 19.873
51145 19.8758
51150 19.8752
51155 19.8781
51160 19.8775
51165 19.8804
51170 19.8798
51175 19.8825
51180 19.882
51185 19.8847
51190 19.8843
51195 19.8868
51200 19.8863
51205 19.8892
51210 19.8886
51215 19.8913
51220 19.8907
51225 19.8937
51230 19.8932
51235 19.8958
51240 19.8955
51245 19.8982
51250 19.8977
51255 19.9006
51260 19.9
51265 19.9029
51270 19.9023
51275 19.9051
51280 19.9047
51285 19.9076
51290 19.907
51295 19.9099
51300 19.9094
51305 19.9121
51310 19.9113
51315 19.9143
51320 19.9137
51325 19.9165
51330 19.916
51335 19.9185
51340 19.9179
51345 19.9207
51350 19.9203
51355 19.9228
51360 19.9222
51365 19.925
51370 19.9245
51375 19.9273
51380 19.9266
51385 19.9296
51390 19.9287
51395 19.9317
51400 19.931
51405 19.9338
51410 19.9334
51415 19.9359
51420 19.9355
51425 19.9381
51430 19.9375
51435 19.9403
51440 19.9399
51445 19.9423
51450 19.9418
51455 19.9446
51460 19.9441
51465 19.9467
51470 19.9463
51475 19.9487
51480 19.9483
51485 19.9509
51490 19.9505
51495 19.953
51500 19.9526
51505 19.955
51510 19.9544
51515 19.9572
51520 19.9565
51525 19.959
51530 19.9585
51535 19.9608
51540 19.9604
51545 19.9628
51550 19.9624
51555 19.9649
51560 19.9643
51565 19.967
51570 19.9664
51575 19.969
51580 19.9685
51585 19.9713
51590 19.9707
51595 19.9731
51600 19.9726
51605 19.975
51610 19.9746
51615 19.9772
51620 19.9767
51625 19.9792
51630 19.9785
51635 19.9811
51640 19.9802
51645 19.9829
51650 19.9823
51655 19.9848
51660 19.9841
51665 19.9866
51670 19.986
51675 19.9882
51680 19.9878
51685 19.9902
51690 19.9898
51695 19.9921
51700 19.9917
51705 19.9941
51710 19.9936
51715 19.996
51720 19.9953
51725 19.9978
51730 19.9972
51735 19.9997
51740 19.999
51745 20.0017
51750 20.0011
51755 20.0037
51760 20.0029
51765 20.0055
51770 20.0049
51775 20.0074
51780 20.0068
51785 20.0094
51790 20.0089
51795 20.0112
51800 20.0108
51805 20.0134
51810 20.0127
51815 20.0153
51820 20.0147
51825 20.0171
51830 20.0167
51835 20.0194
51840 20.0186
51845 20.0211
51850 20.0205
51855 20.0231
51860 20.0223
51865 20.0249
51870 20.0244
51875 20.0268
51880 20.0262
51885 20.0286
51890 20.0281
51895 20.0307
51900 20.0303
51905 20.0328
51910 20.0322
51915 20.0348
51920 20.0341
51925 20.0366
51930 20.036
51935 20.039
51940 20.0383
51945 20.0408
51950 20.0404
51955 20.0431
51960 20.0424
51965 20.0449
51970 20.0444
51975 20.0471
51980 20.0465
51985 20.0489
51990 20.0483
51995 20.0512
52000 20.0506
52005 20.0532
52010 20.0525
52015 20.0553
52020 20.0546
52025 20.0574
52030 20.0567
52035 20.0595
52040 20.0584
52045 20.0612
52050 20.0604
52055 20.0631
52060 20.0624
52065 20.065
52070 20.0644
52075 20.067
52080 20.0664
52085 20.069
52090 20.0683
52095 20.0711
52100 20.0705
52105 20.0733
52110 20.0724
52115 20.0753
52120 20.0744
52125 20.0773
52130 20.0765
52135 20.0794
52140 20.0783
52145 20.0813
52150 20.0806
52155 20.0834
52160 20.0827
52165 20.0853
52170 20.0846
52175 20.0875
52180 20.0868
52185 20.0896
52190 20.0886
52195 20.0916
52200 20.0908
52205 20.0937
52210 20.0931
52215 20.0956
52220 20.095
52225 20.0978
52230 20.0973
52235 20.1001
52240 20.0992
52245 20.102
52250 20.1015
52255 20.1044
52260 20.1036
52265 20.1065
52270 20.1059
52275 20.1086
52280 20.108
52285 20.1108
52290 20.1099
52295 20.1131
52300 20.1126
52305 20.1154
52310 20.1148
52315 20.1176
52320 20.1171
52325 20.1196
52330 20.1192
52335 20.122
52340 20.1213
52345 20.1244
52350 20.1237
52355 20.1266
52360 20.1257
52365 20.1287
52370 20.128
52375 20.1308
52380 20.1303
52385 20.1331
52390 20.1324
52395 20.1353
52400 20.1344
52405 20.1374
52410 20.1367
52415 20.1397
52420 20.1391
52425 20.1418
52430 20.1411
52435 20.1442
52440 20.1434
52445 20.1462
52450 20.1456
52455 20.1485
52460 20.1477
52465 20.1505
52470 20.1498
52475 20.1526
52480 20.1518
52485 20.1548
52490 20.1542
52495 20.157
52500 20.1565
52505 20.1589
52510 20.1586
52515 20.1614
52520 20.1607
52525 20.1633
52530 20.1629
52535 20.1652
52540 20.1648
52545 20.1676
52550 20.167
52555 20.1695
52560 20.169
52565 20.1716
52570 20.1711
52575 20.1739
52580 20.1731
52585 20.176
52590 20.1755
52595 20.1781
52600 20.1775
52605 20.1802
52610 20.1797
52615 20.1824
52620 20.182
52625 20.1846
52630 20.1841
52635 20.1867
52640 20.1861
52645 20.1888
52650 20.1883
52655 20.1912
52660 20.1905
52665 20.1931
52670 20.1924
52675 20.1953
52680 20.1947
52685 20.1973
52690 20.1967
52695 20.1994
52700 20.1988
52705 20.2014
52710 20.2007
52715 20.2034
52720 20.2026
52725 20.2053
52730 20.205
52735 20.2073
52740 20.2071
52745 20.2094
52750 20.2089
52755 20.2114
52760 20.2111
52765 20.2136
52770 20.2132
52775 20.2158
52780 20.2152
52785 20.2179
52790 20.2175
52795 20.2201
52800 20.2194
52805 20.2222
52810 20.2217
52815 20.2244
52820 20.2238
52825 20.2265
52830 20.226
52835 20.2287
52840 20.2284
52845 20.2309
52850 20.2304
52855 20.2332
52860 20.2326
52865 20.2356
52870 20.235
52875 20.2379
52880 20.2374
52885 20.24
52890 20.2397
52895 20.2424
52900 20.242
52905 20.2449
52910 20.2444
52915 20.2472
52920 20.2469
52925 20.2496
52930 20.249
52935 20.2518
52940 20.2514
52945 20.2544
52950 20.2538
52955 20.2567
52960 20.256
52965 20.259
52970 20.2583
52975 20.2611
52980 20.2607
52985 20.2636
52990 20.2631
52995 20.2658
53000 20.2653
53005 20.268
53010 20.2674
53015 20.2705
53020 20.2698
53025 20.2726
53030 20.2719
53035 20.2747
53040 20.2742
53045 20.277
53050 20.2766
53055 20.2795
53060 20.2788
53065 20.2818
53070 20.2814
53075 20.2841
53080 20.2836
53085 20.2866
53090 20.2858
53095 20.2888
53100 20.2882
53105 20.2912
53110 20.2904
53115 20.2934
53120 20.2927
53125 20.2956
53130 20.2951
53135 20.2979
53140 20.2972
53145 20.2999
53150 20.2996
53155 20.3025
53160 20.3019
53165 20.3048
53170 20.3041
53175 20.3072
53180 20.3064
53185 20.3094
53190 20.3089
53195 20.3117
53200 20.311
53205 20.3137
53210 20.3133
53215 20.3164
53220 20.3157
53225 20.3184
53230 20.3178
53235 20.3208
53240 20.32
53245 20.3231
53250 20.3223
53255 20.3253
53260 20.3245
53265 20.3274
53270 20.3268
53275 20.3299
53280 20.3292
53285 20.332
53290 20.3312
53295 20.3344
53300 20.3335
53305 20.3368
53310 20.3358
53315 20.3389
53320 20.338
53325 20.3411
53330 20.3401
53335 20.3433
53340 20.3425
53345 20.3458
53350 20.3447
53355 20.348
53360 20.3471
53365 20.3502
53370 20.3495
53375 20.3529
53380 20.3518
53385 20.3551
53390 20.3541
53395 20.3575
53400 20.3565
53405 20.3598
53410 20.3588
53415 20.3619
53420 20.361
53425 20.3643
53430 20.3632
53435 20.3665
53440 20.3656
53445 20.3685
53450 20.3678
53455 20.3706
53460 20.3698
53465 20.3728
53470 20.3719
53475 20.3748
53480 20.3739
53485 20.3769
53490 20.3759
53495 20.3789
53500 20.3779
53505 20.3813
53510 20.3801
53515 20.3832
53520 20.3821
53525 20.3853
53530 20.3843
53535 20.3874
53540 20.3864
53545 20.3895
53550 20.3887
53555 20.3917
53560 20.3908
53565 20.3939
53570 20.393
53575 20.3959
53580 20.395
53585 20.3983
53590 20.3974
53595 20.4007
53600 20.3996
53605 20.4027
53610 20.4017
53615 20.4048
53620 20.4039
53625 20.4068
53630 20.406
53635 20.4091
53640 20.4082
53645 20.4113
53650 20.4104
53655 20.4137
53660 20.4128
53665 20.416
53670 20.4151
53675 20.4183
53680 20.4171
53685 20.4204
53690 20.4193
53695 20.4225
53700 20.4217
53705 20.4249
53710 20.4242
53715 20.4272
53720 20.4261
53725 20.4293
53730 20.4283
53735 20.4316
53740 20.4306
53745 20.4338
53750 20.4327
53755 20.4359
53760 20.4349
53765 20.4382
53770 20.4371
53775 20.4405
53780 20.4395
53785 20.4428
53790 20.4417
53795 20.4448
53800 20.4437
53805 20.4471
53810 20.446
53815 20.4492
53820 20.4483
53825 20.4514
53830 20.4503
53835 20.4536
53840 20.4527
53845 20.456
53850 20.4549
53855 20.458
53860 20.4573
53865 20.4605
53870 20.4595
53875 20.4627
53880 20.462
53885 20.465
53890 20.4642
53895 20.4672
53900 20.4664
53905 20.4694
53910 20.4685
53915 20.4714
53920 20.4707
53925 20.4735
53930 20.4729
53935 20.4758
53940 20.4749
53945 20.478
53950 20.4771
53955 20.48
53960 20.4791
53965 20.4824
53970 20.4811
53975 20.4842
53980 20.4833
53985 20.4863
53990 20.4855
53995 20.4886
54000 20.4876
54005 20.4912
54010 20.4901
54015 20.493
54020 20.4924
54025 20.4954
54030 20.4948
54035 20.4975
54040 20.4968
54045 20.4998
54050 20.499
54055 20.5021
54060 20.5012
54065 20.5043
54070 20.5033
54075 20.5064
54080 20.5055
54085 20.5088
54090 20.5076
54095 20.5109
54100 20.51
54105 20.513
54110 20.5122
54115 20.5152
54120 20.5144
54125 20.5177
54130 20.5166
54135 20.5196
54140 20.5188
54145 20.5218
54150 20.5212
54155 20.5243
54160 20.5233
54165 20.5265
54170 20.5256
54175 20.5287
54180 20.528
54185 20.5308
54190 20.5301
54195 20.533
54200 20.5322
54205 20.535
54210 20.5343
54215 20.5371
54220 20.5364
54225 20.5391
54230 20.5387
54235 20.5415
54240 20.5406
54245 20.5436
54250 20.5429
54255 20.546
54260 20.5451
54265 20.5483
54270 20.5473
54275 20.5505
54280 20.5495
54285 20.5527
54290 20.552
54295 20.5549
54300 20.554
54305 20.5571
54310 20.5561
54315 20.5591
54320 20.5581
54325 20.5611
54330 20.5605
54335 20.5634
54340 20.5625
54345 20.5656
54350 20.5646
54355 20.5677
54360 20.5666
54365 20.5698
54370 20.5689
54375 20.5718
54380 20.5707
54385 20.5739
54390 20.5726
54395 20.5758
54400 20.5746
54405 20.5777
54410 20.5768
54415 20.5799
54420 20.5786
54425 20.5818
54430 20.5808
54435 20.5839
54440 20.5829
54445 20.586
54450 20.585
54455 20.5882
54460 20.5872
54465 20.5904
54470 20.5894
54475 20.5924
54480 20.5914
54485 20.5946
54490 20.5935
54495 20.5968
54500 20.5955
54505 20.5987
54510 20.5977
54515 20.6008
54520 20.5997
54525 20.603
54530 20.602
54535 20.605
54540 20.604
54545 20.607
54550 20.606
54555 20.6091
54560 20.6079
54565 20.6113
54570 20.6102
54575 20.6132
54580 20.6123
54585 20.6153
54590 20.6143
54595 20.6173
54600 20.6163
54605 20.6194
54610 20.6185
54615 20.6217
54620 20.6205
54625 20.6236
54630 20.6223
54635 20.6256
54640 20.6244
54645 20.6275
54650 20.6265
54655 20.6294
54660 20.6287
54665 20.6317
54670 20.6307
54675 20.6337
54680 20.6327
54685 20.6358
54690 20.635
54695 20.6378
54700 20.6367
54705 20.6395
54710 20.6388
54715 20.6417
54720 20.6408
54725 20.6437
54730 20.6428
54735 20.6456
54740 20.6447
54745 20.6478
54750 20.6468
54755 20.6499
54760 20.6487
54765 20.6519
54770 20.6509
54775 20.6541
54780 20.653
54785 20.6561
54790 20.6551
54795 20.658
54800 20.6572
54805 20.6603
54810 20.6592
54815 20.6623
54820 20.6615
54825 20.6643
54830 20.6636
54835 20.6665
54840 20.6655
54845 20.6685
54850 20.6675
54855 20.6704
54860 20.6694
54865 20.6722
54870 20.6713
54875 20.6741
54880 20.6732
54885 20.676
54890 20.6749
54895 20.6778
54900 20.6771
54905 20.6798
54910 20.6788
54915 20.6814
54920 20.6804
54925 20.6832
54930 20.6822
54935 20.6848
54940 20.6837
54945 20.6866
54950 20.6855
54955 20.6882
54960 20.6873
54965 20.6899
54970 20.6889
54975 20.6915
54980 20.6907
54985 20.6934
54990 20.6924
54995 20.6949
55000 20.6939
55005 20.6966
55010 20.6956
55015 20.6983
55020 20.6973
55025 20.7001
55030 20.699
55035 20.7015
55040 20.7007
55045 20.7031
55050 20.7022
55055 20.7048
55060 20.7039
55065 20.7065
55070 20.7056
55075 20.7083
55080 20.7072
55085 20.7099
55090 20.7091
55095 20.7117
55100 20.7107
55105 20.7135
55110 20.7125
55115 20.7152
55120 20.7143
55125 20.7169
55130 20.7161
55135 20.7188
55140 20.7178
55145 20.7204
55150 20.7195
55155 20.7222
55160 20.7211
55165 20.7239
55170 20.7229
55175 20.7255
55180 20.7245
55185 20.7272
55190 20.7263
55195 20.729
55200 20.728
55205 20.7305
55210 20.7295
55215 20.732
55220 20.7313
55225 20.7338
55230 20.7329
55235 20.7353
55240 20.7342
55245 20.7369
55250 20.7359
55255 20.7385
55260 20.7375
55265 20.7402
55270 20.7391
55275 20.7419
55280 20.7408
55285 20.7435
55290 20.7425
55295 20.7451
55300 20.744
55305 20.7468
55310 20.7457
55315 20.7483
55320 20.7474
55325 20.75
55330 20.7491
55335 20.7517
55340 20.7508
55345 20.7534
55350 20.7524
55355 20.755
55360 20.754
55365 20.7567
55370 20.7558
55375 20.7583
55380 20.7573
55385 20.7601
55390 20.7589
55395 20.7617
55400 20.7609
55405 20.7633
55410 20.7623
55415 20.7648
55420 20.764
55425 20.7666
55430 20.7655
55435 20.7681
55440 20.7671
55445 20.7698
55450 20.7688
55455 20.7713
55460 20.7705
55465 20.7732
55470 20.7722
55475 20.7748
55480 20.7738
55485 20.7765
55490 20.7755
55495 20.7782
55500 20.7773
55505 20.78
55510 20.7791
55515 20.7816
55520 20.7807
55525 20.7834
55530 20.7825
55535 20.7849
55540 20.7841
55545 20.7869
55550 20.7859
55555 20.7886
55560 20.7878
55565 20.7905
55570 20.7895
55575 20.7925
55580 20.7913
55585 20.7939
55590 20.7932
55595 20.7957
55600 20.7948
55605 20.7975
55610 20.7968
55615 20.7991
55620 20.7985
55625 20.8009
55630 20.8
55635 20.8028
55640 20.8018
55645 20.8043
55650 20.8035
55655 20.806
55660 20.8053
55665 20.8078
55670 20.8071
55675 20.8096
55680 20.8088
55685 20.8113
55690 20.8106
55695 20.8131
55700 20.8123
55705 20.8149
55710 20.8141
55715 20.8168
55720 20.8159
55725 20.8185
55730 20.8177
55735 20.8205
55740 20.8197
55745 20.8222
55750 20.8214
55755 20.8241
55760 20.8233
55765 20.8259
55770 20.8251
55775 20.828
55780 20.827
55785 20.8296
55790 20.8288
55795 20.8314
55800 20.8306
55805 20.8333
55810 20.8324
55815 20.8351
55820 20.8343
55825 20.8369
55830 20.836
55835 20.8388
55840 20.8379
55845 20.8405
55850 20.8398
55855 20.8425
55860 20.8416
55865 20.8443
55870 20.8434
55875 20.8461
55880 20.8453
55885 20.848
55890 20.8471
55895 20.8501
55900 20.8492
55905 20.8518
55910 20.8509
55915 20.8536
55920 20.8528
55925 20.8554
55930 20.8548
55935 20.8575
55940 20.8566
55945 20.8593
55950 20.8584
55955 20.8613
55960 20.8603
55965 20.8632
55970 20.8624
55975 20.865
55980 20.8642
55985 20.8667
55990 20.8657
55995 20.8686
56000 20.8678
56005 20.8704
56010 20.8693
56015 20.8723
56020 20.8711
56025 20.8741
56030 20.873
56035 20.8758
56040 20.8749
56045 20.8776
56050 20.8767
56055 20.8793
56060 20.8786
56065 20.8813
56070 20.8804
56075 20.8832
56080 20.8824
56085 20.8851
56090 20.8842
56095 20.8872
56100 20.8862
56105 20.889
56110 20.8882
56115 20.8909
56120 20.8901
56125 20.8929
56130 20.8919
56135 20.8949
56140 20.8939
56145 20.8967
56150 20.8957
56155 20.8987
56160 20.8977
56165 20.9005
56170 20.8996
56175 20.9025
56180 20.9014
56185 20.9045
56190 20.9033
56195 20.9064
56200 20.9051
56205 20.9083
56210 20.9071
56215 20.9098
56220 20.9091
56225 20.9119
56230 20.9108
56235 20.9137
56240 20.9127
56245 20.9155
56250 20.9145
56255 20.9173
56260 20.9165
56265 20.9193
56270 20.9182
56275 20.9213
56280 20.9201
56285 20.9232
56290 20.9219
56295 20.9251
56300 20.9236
56305 20.9267
56310 20.9257
56315 20.9287
56320 20.9276
56325 20.9307
56330 20.9296
56335 20.9327
56340 20.9314
56345 20.9345
56350 20.9334
56355 20.9363
56360 20.9354
56365 20.9387
56370 20.937
56375 20.9402
56380 20.9391
56385 20.9422
56390 20.9409
56395 20.944
56400 20.9428
56405 20.946
56410 20.9446
56415 20.9479
56420 20.9467
56425 20.9496
56430 20.9487
56435 20.9516
56440 20.9504
56445 20.9538
56450 20.9524
56455 20.9555
56460 20.9544
56465 20.9576
56470 20.9562
56475 20.9593
56480 20.9583
56485 20.9615
56490 20.9603
56495 20.9633
56500 20.9623
56505 20.9654
56510 20.9643
56515 20.9675
56520 20.9663
56525 20.9692
56530 20.9682
56535 20.9712
56540 20.9699
56545 20.9731
56550 20.972
56555 20.9749
56560 20.9737
56565 20.9766
56570 20.9755
56575 20.9786
56580 20.9773
56585 20.9805
56590 20.9794
56595 20.9824
56600 20.9811
56605 20.9841
56610 20.9828
56615 20.9859
56620 20.9848
56625 20.9878
56630 20.9866
56635 20.9895
56640 20.9886
56645 20.9915
56650 20.9903
56655 20.9934
56660 20.992
56665 20.9949
56670 20.9936
56675 20.9967
56680 20.9954
56685 20.9983
56690 20.9969
56695 20.9999
56700 20.9987
56705 21.0016
56710 21.0003
56715 21.0031
56720 21.002
56725 21.0048
56730 21.0035
56735 21.0065
56740 21.005
56745 21.0079
56750 21.0065
56755 21.0095
56760 21.0081
56765 21.011
56770 21.0099
56775 21.0128
56780 21.0114
56785 21.0145
56790 21.0134
56795 21.0163
56800 21.0151
56805 21.0181
56810 21.017
56815 21.0198
56820 21.0188
56825 21.0217
56830 21.0206
56835 21.0235
56840 21.0227
56845 21.0254
56850 21.0244
56855 21.0273
56860 21.0264
56865 21.0292
56870 21.0282
56875 21.0312
56880 21.0303
56885 21.0331
56890 21.032
56895 21.0351
56900 21.034
56905 21.0367
56910 21.0359
56915 21.0389
56920 21.0378
56925 21.041
56930 21.0397
56935 21.0428
56940 21.0419
56945 21.0448
56950 21.0436
56955 21.0464
56960 21.0457
56965 21.0482
56970 21.0474
56975 21.0501
56980 21.0491
56985 21.0518
56990 21.0507
56995 21.0535
57000 21.0524
57005 21.0553
57010 21.0539
57015 21.0569
57020 21.0558
57025 21.0587
57030 21.0576
57035 21.0608
57040 21.0596
57045 21.0623
57050 21.0616
57055 21.0644
57060 21.0635
57065 21.0661
57070 21.0653
57075 21.0682
57080 21.0673
57085 21.0699
57090 21.0693
57095 21.0718
57100 21.0711
57105 21.0738
57110 21.0731
57115 21.0757
57120 21.0748
57125 21.0776
57130 21.0768
57135 21.0795
57140 21.0788
57145 21.0816
57150 21.0809
57155 21.0834
57160 21.0826
57165 21.0855
57170 21.0847
57175 21.0873
57180 21.0866
57185 21.0893
57190 21.0885
57195 21.0912
57200 21.0905
57205 21.0932
57210 21.0924
57215 21.0951
57220 21.0942
57225 21.0971
57230 21.0961
57235 21.099
57240 21.0982
57245 21.1008
57250 21.1
57255 21.1028
57260 21.1018
57265 21.1044
57270 21.1039
57275 21.1066
57280 21.1059
57285 21.1085
57290 21.1079
57295 21.1108
57300 21.1099
57305 21.1125
57310 21.1118
57315 21.1145
57320 21.1136
57325 21.1163
57330 21.1157
57335 21.1182
57340 21.1175
57345 21.1203
57350 21.1196
57355 21.1222
57360 21.1216
57365 21.1242
57370 21.1235
57375 21.1262
57380 21.1255
57385 21.1282
57390 21.1277
57395 21.1301
57400 21.1297
57405 21.1322
57410 21.1316
57415 21.1342
57420 21.1337
57425 21.1362
57430 21.1357
57435 21.1384
57440 21.1375
57445 21.14
57450 21.1396
57455 21.1422
57460 21.1417
57465 21.1442
57470 21.1434
57475 21.1463
57480 21.1455
57485 21.1483
57490 21.1477
57495 21.1503
57500 21.1496
57505 21.1523
57510 21.1517
57515 21.1544
57520 21.1537
57525 21.1565
57530 21.1557
57535 21.1585
57540 21.1578
57545 21.1606
57550 21.1599
57555 21.1626
57560 21.1621
57565 21.1649
57570 21.1642
57575 21.1671
57580 21.1665
57585 21.1693
57590 21.1686
57595 21.1715
57600 21.1708
57605 21.1736
57610 21.1728
57615 21.1757
57620 21.175
57625 21.1779
57630 21.177
57635 21.1798
57640 21.1789
57645 21.1818
57650 21.1811
57655 21.184
57660 21.1831
57665 21.1861
57670 21.1851
57675 21.1882
57680 21.1871
57685 21.1902
57690 21.1893
57695 21.1923
57700 21.1915
57705 21.1943
57710 21.1932
57715 21.1963
57720 21.1955
57725 21.1983
57730 21.1974
57735 21.2006
57740 21.1995
57745 21.2026
57750 21.2016
57755 21.2046
57760 21.2036
57765 21.2068
57770 21.2057
57775 21.209
57780 21.2077
57785 21.2109
57790 21.2099
57795 21.2131
57800 21.2118
57805 21.215
57810 21.2139
57815 21.2172
57820 21.2161
57825 21.2192
57830 21.2183
57835 21.2214
57840 21.2204
57845 21.2234
57850 21.2223
57855 21.2255
57860 21.2243
57865 21.2273
57870 21.2263
57875 21.2294
57880 21.2282
57885 21.2312
57890 21.2302
57895 21.2332
57900 21.2322
57905 21.235
57910 21.234
57915 21.237
57920 21.2359
57925 21.2388
57930 21.2376
57935 21.2404
57940 21.2395
57945 21.2424
57950 21.2413
57955 21.2442
57960 21.243
57965 21.246
57970 21.2451
57975 21.2478
57980 21.2468
57985 21.2497
57990 21.2486
57995 21.2515
58000 21.2506
58005 21.2534
58010 21.2524
58015 21.2552
58020 21.254
58025 21.257
58030 21.2559
58035 21.2588
58040 21.258
58045 21.2608
58050 21.2599
58055 21.2629
58060 21.262
58065 21.2648
58070 21.2637
58075 21.2669
58080 21.2657
58085 21.2686
58090 21.2675
58095 21.2707
58100 21.2695
58105 21.2727
58110 21.2716
58115 21.2746
58120 21.2736
58125 21.2767
58130 21.2756
58135 21.2786
58140 21.2777
58145 21.2808
58150 21.2799
58155 21.283
58160 21.2819
58165 21.285
58170 21.2837
58175 21.2869
58180 21.2859
58185 21.2888
58190 21.2877
58195 21.2909
58200 21.2898
58205 21.2928
58210 21.2918
58215 21.2949
58220 21.2936
58225 21.2969
58230 21.2959
58235 21.2991
58240 21.298
58245 21.301
58250 21.2999
58255 21.3031
58260 21.3024
58265 21.3052
58270 21.3044
58275 21.3072
58280 21.3063
58285 21.3094
58290 21.3084
58295 21.3115
58300 21.3104
58305 21.3136
58310 21.3126
58315 21.3157
58320 21.3147
58325 21.3179
58330 21.317
58335 21.3201
58340 21.3189
58345 21.3221
58350 21.3212
58355 21.3242
58360 21.3231
58365 21.3264
58370 21.3252
58375 21.3284
58380 21.3273
58385 21.3305
58390 21.3295
58395 21.3324
58400 21.3315
58405 21.3346
58410 21.3333
58415 21.3365
58420 21.3355
58425 21.3385
58430 21.3373
58435 21.3403
58440 21.3393
58445 21.3425
58450 21.3415
58455 21.3447
58460 21.3436
58465 21.3467
58470 21.3454
58475 21.3488
58480 21.3478
58485 21.3509
58490 21.3496
58495 21.3528
58500 21.3515
58505 21.3546
58510 21.3534
58515 21.3566
58520 21.3556
58525 21.3588
58530 21.3575
58535 21.3608
58540 21.3595
58545 21.3629
58550 21.3617
58555 21.365
58560 21.3637
58565 21.3669
58570 21.3658
58575 21.3691
58580 21.3675
58585 21.3709
58590 21.3699
58595 21.373
58600 21.3719
58605 21.3749
58610 21.3737
58615 21.377
58620 21.3758
58625 21.379
58630 21.3779
58635 21.3812
58640 21.38
58645 21.3832
58650 21.3821
58655 21.3851
58660 21.3841
58665 21.3873
58670 21.386
58675 21.389
58680 21.3879
58685 21.3911
58690 21.3898
58695 21.3931
58700 21.3917
58705 21.3949
58710 21.3935
58715 21.3968
58720 21.3954
58725 21.3984
58730 21.3972
58735 21.4003
58740 21.3993
58745 21.4024
58750 21.401
58755 21.4041
58760 21.4027
58765 21.4057
58770 21.4047
58775 21.4078
58780 21.4065
58785 21.4096
58790 21.4084
58795 21.4114
58800 21.4101
58805 21.4133
58810 21.412
58815 21.4151
58820 21.414
58825 21.4168
58830 21.4157
58835 21.4189
58840 21.4179
58845 21.4208
58850 21.4194
58855 21.4226
58860 21.4216
58865 21.4247
58870 21.4233
58875 21.4266
58880 21.4252
58885 21.4284
58890 21.4272
58895 21.4305
58900 21.4292
58905 21.4323
58910 21.431
58915 21.4342
58920 21.4331
58925 21.4363
58930 21.4348
58935 21.4381
58940 21.4367
58945 21.4399
58950 21.4384
58955 21.4418
58960 21.4401
58965 21.4436
58970 21.4419
58975 21.4453
58980 21.4438
58985 21.4469
58990 21.4456
58995 21.4487
59000 21.4473
59005 21.4505
59010 21.449
59015 21.4522
59020 21.4509
59025 21.454
59030 21.4526
59035 21.4558
59040 21.4545
59045 21.4578
59050 21.4564
59055 21.4596
59060 21.4583
59065 21.4613
59070 21.4602
59075 21.4632
59080 21.4619
59085 21.4652
59090 21.4638
59095 21.467
59100 21.4659
59105 21.4687
59110 21.4677
59115 21.4709
59120 21.4697
59125 21.4729
59130 21.4716
59135 21.4748
59140 21.4736
59145 21.4765
59150 21.4755
59155 21.4785
59160 21.4776
59165 21.4805
59170 21.4792
59175 21.4824
59180 21.4811
59185 21.4843
59190 21.4833
59195 21.4863
59200 21.4853
59205 21.4883
59210 21.4872
59215 21.4902
59220 21.4893
59225 21.4921
59230 21.4912
59235 21.494
59240 21.493
59245 21.4961
59250 21.495
59255 21.4981
59260 21.4967
59265 21.5002
59270 21.4991
59275 21.5022
59280 21.5008
59285 21.5041
59290 21.5027
59295 21.5059
59300 21.5047
59305 21.5077
59310 21.5068
59315 21.5098
59320 21.5086
59325 21.5117
59330 21.5105
59335 21.5135
59340 21.5124
59345 21.5152
59350 21.5142
59355 21.517
59360 21.5159
59365 21.5188
59370 21.5176
59375 21.5209
59380 21.5197
59385 21.5226
59390 21.5215
59395 21.5246
59400 21.5234
59405 21.5264
59410 21.5254
59415 21.5284
59420 21.5273
59425 21.5303
59430 21.5292
59435 21.5324
59440 21.531
59445 21.5341
59450 21.5332
59455 21.5361
59460 21.5351
59465 21.538
59470 21.5369
59475 21.5399
59480 21.5389
59485 21.5418
59490 21.5406
59495 21.5436
59500 21.5423
59505 21.5452
59510 21.5444
59515 21.5472
59520 21.5463
59525 21.549
59530 21.5481
59535 21.551
59540 21.55
59545 21.5529
59550 21.5519
59555 21.5546
59560 21.5537
59565 21.5564
59570 21.5555
59575 21.5581
59580 21.5572
59585 21.5598
59590 21.5592
59595 21.5614
59600 21.5607
59605 21.5633
59610 21.5623
59615 21.5652
59620 21.5641
59625 21.5665
59630 21.5659
59635 21.5682
59640 21.5674
59645 21.5699
59650 21.569
59655 21.5714
59660 21.5707
59665 21.5733
59670 21.5724
59675 21.5748
59680 21.5742
59685 21.5766
59690 21.5758
59695 21.5782
59700 21.5776
59705 21.5799
59710 21.5791
59715 21.5816
59720 21.5808
59725 21.5832
59730 21.5826
59735 21.5852
59740 21.5845
59745 21.5871
59750 21.5865
59755 21.5889
59760 21.5885
59765 21.5909
59770 21.5901
59775 21.5927
59780 21.5923
59785 21.5949
59790 21.5942
59795 21.5968
59800 21.5963
59805 21.5988
59810 21.5984
59815 21.6008
59820 21.6003
59825 21.6028
59830 21.6021
59835 21.6048
59840 21.6042
59845 21.6068
59850 21.6061
59855 21.6088
59860 21.6078
59865 21.6106
59870 21.6101
59875 21.6127
59880 21.6119
59885 21.6145
59890 21.6139
59895 21.6166
59900 21.6159
59905 21.6185
59910 21.6178
59915 21.6204
59920 21.6198
59925 21.6221
59930 21.6216
59935 21.6242
59940 21.6234
59945 21.6259
59950 21.6253
59955 21.6276
59960 21.627
59965 21.6295
59970 21.6289
59975 21.6313
59980 21.6307
59985 21.6329
59990 21.6322
59995 21.6348
60000 21.6344
60005 21.6365
60010 21.6359
60015 21.6383
60020 21.6373
60025 21.6399
60030 21.6392
60035 21.6416
60040 21.641
60045 21.6435
60050 21.6427
60055 21.6452
60060 21.6444
60065 21.647
60070 21.6463
60075 21.6488
60080 21.6481
60085 21.6507
60090 21.6499
60095 21.6525
60100 21.6517
60105 21.6543
60110 21.6537
60115 21.6563
60120 21.6554
60125 21.6581
60130 21.6573
60135 21.6597
60140 21.6591
60145 21.6616
60150 21.6606
60155 21.6633
60160 21.6625
60165 21.665
60170 21.6641
60175 21.6668
60180 21.6661
60185 21.6685
60190 21.6676
60195 21.6704
60200 21.6693
60205 21.6718
60210 21.6711
60215 21.6736
60220 21.6727
60225 21.6753
60230 21.6744
60235 21.677
60240 21.676
60245 21.6785
60250 21.6776
60255 21.6802
60260 21.6793
60265 21.682
60270 21.6811
60275 21.6838
60280 21.6827
60285 21.6855
60290 21.6847
60295 21.6875
60300 21.6864
60305 21.6893
60310 21.6884
60315 21.691
60320 21.6902
60325 21.6931
60330 21.6922
60335 21.6951
60340 21.6942
60345 21.697
60350 21.6959
60355 21.6988
60360 21.6979
60365 21.7005
60370 21.6998
60375 21.7024
60380 21.7014
60385 21.7042
60390 21.7031
60395 21.7059
60400 21.7049
60405 21.7078
60410 21.7065
60415 21.7093
60420 21.7083
60425 21.711
60430 21.7099
60435 21.7128
60440 21.7119
60445 21.7147
60450 21.7138
60455 21.7166
60460 21.7154
60465 21.7183
60470 21.7174
60475 21.7201
60480 21.719
60485 21.7219
60490 21.7209
60495 21.7238
60500 21.7227
60505 21.7255
60510 21.7246
60515 21.7274
60520 21.7265
60525 21.7296
60530 21.7286
60535 21.7313
60540 21.7304
60545 21.7332
60550 21.7323
60555 21.7353
60560 21.7343
60565 21.7372
60570 21.7361
60575 21.7389
60580 21.738
60585 21.7408
60590 21.7398
60595 21.7426
60600 21.7415
60605 21.7444
60610 21.7435
60615 21.7462
60620 21.7453
60625 21.7481
60630 21.747
60635 21.7498
60640 21.7489
60645 21.7518
60650 21.7508
60655 21.7536
60660 21.7527
60665 21.7557
60670 21.7545
60675 21.7572
60680 21.7564
60685 21.7592
60690 21.7584
60695 21.7611
60700 21.7602
60705 21.763
60710 21.7621
60715 21.7651
60720 21.764
60725 21.7669
60730 21.766
60735 21.7687
60740 21.7679
60745 21.7706
60750 21.7698
60755 21.7727
60760 21.7718
60765 21.7746
60770 21.7738
60775 21.7766
60780 21.7757
60785 21.7785
60790 21.7774
60795 21.7802
60800 21.7793
60805 21.7823
60810 21.7811
60815 21.7842
60820 21.7831
60825 21.7858
60830 21.7849
60835 21.7877
60840 21.7868
60845 21.7897
60850 21.7888
60855 21.7916
60860 21.7906
60865 21.7934
60870 21.7926
60875 21.7953
60880 21.7944
60885 21.7973
60890 21.7963
60895 21.7992
60900 21.7983
60905 21.8012
60910 21.8004
60915 21.8031
60920 21.8024
60925 21.8049
60930 21.8043
60935 21.8071
60940 21.8061
60945 21.809
60950 21.8081
60955 21.8108
60960 21.8101
60965 21.8127
60970 21.812
60975 21.8147
60980 21.8138
60985 21.8164
60990 21.8157
60995 21.8183
61000 21.8174
61005 21.8199
61010 21.8193
61015 21.8218
61020 21.8213
61025 21.8238
61030 21.8229
61035 21.8257
61040 21.8249
61045 21.8277
61050 21.8268
61055 21.8295
61060 21.8288
61065 21.8313
61070 21.8307
61075 21.8335
61080 21.833
61085 21.8354
61090 21.8347
61095 21.8373
61100 21.8368
61105 21.8396
61110 21.8389
61115 21.8415
61120 21.8407
61125 21.8435
61130 21.8425
61135 21.8453
61140 21.8444
61145 21.847
61150 21.8463
61155 21.8491
61160 21.8484
61165 21.8509
61170 21.8502
61175 21.8529
61180 21.852
61185 21.8548
61190 21.854
61195 21.8567
61200 21.8556
61205 21.8586
61210 21.8576
61215 21.8604
61220 21.8594
61225 21.8623
61230 21.8613
61235 21.8642
61240 21.8633
61245 21.8661
61250 21.8652
61255 21.8679
61260 21.867
61265 21.87
61270 21.8688
61275 21.8718
61280 21.8709
61285 21.8737
61290 21.8726
61295 21.8754
61300 21.8746
61305 21.8776
61310 21.8766
61315 21.8797
61320 21.8788
61325 21.8817
61330 21.8807
61335 21.8838
61340 21.8829
61345 21.8857
61350 21.8848
61355 21.888
61360 21.8872
61365 21.89
61370 21.889
61375 21.8919
61380 21.8911
61385 21.8942
61390 21.8932
61395 21.896
61400 21.8951
61405 21.8984
61410 21.8973
61415 21.9002
61420 21.8992
61425 21.9024
61430 21.9015
61435 21.9046
61440 21.9035
61445 21.9067
61450 21.9056
61455 21.9086
61460 21.9075
61465 21.9105
61470 21.9094
61475 21.9124
61480 21.9114
61485 21.9142
61490 21.9131
61495 21.9164
61500 21.9151
61505 21.9182
61510 21.9169
61515 21.9197
61520 21.9189
61525 21.9214
61530 21.9205
61535 21.9236
61540 21.9225
61545 21.9254
61550 21.9244
61555 21.9273
61560 21.9262
61565 21.9293
61570 21.928
61575 21.9309
61580 21.9298
61585 21.9326
61590 21.9316
61595 21.9343
61600 21.9333
61605 21.9363
61610 21.935
61615 21.9381
61620 21.9367
61625 21.9399
61630 21.9386
61635 21.9416
61640 21.9406
61645 21.9434
61650 21.9422
61655 21.9452
61660 21.944
61665 21.9469
61670 21.9457
61675 21.9486
61680 21.9475
61685 21.9503
61690 21.9493
61695 21.9521
61700 21.9511
61705 21.9538
61710 21.9529
61715 21.9556
61720 21.9547
61725 21.9574
61730 21.9564
61735 21.9592
61740 21.9582
61745 21.9611
61750 21.9599
61755 21.9631
61760 21.9618
61765 21.9648
61770 21.9637
61775 21.9667
61780 21.9656
61785 21.9686
61790 21.9674
61795 21.9703
61800 21.9692
61805 21.972
61810 21.9708
61815 21.9738
61820 21.9725
61825 21.9754
61830 21.9743
61835 21.9773
61840 21.9762
61845 21.979
61850 21.9777
61855 21.9807
61860 21.9796
61865 21.9824
61870 21.9814
61875 21.9841
61880 21.9829
61885 21.9857
61890 21.9846
61895 21.9873
61900 21.9862
61905 21.9889
61910 21.9881
61915 21.9907
61920 21.9894
61925 21.9923
61930 21.9912
61935 21.9942
61940 21.9928
61945 21.9957
61950 21.9944
61955 21.9972
61960 21.996
61965 21.9989
61970 21.9977
61975 22.0003
61980 21.9992
61985 22.0019
61990 22.001
61995 22.0037
62000 22.0029
62005 22.0053
62010 22.0044
62015 22.0073
62020 22.006
62025 22.0087
62030 22.0076
62035 22.0102
62040 22.0091
62045 22.012
62050 22.0107
62055 22.0134
62060 22.0123
62065 22.015
62070 22.0137
62075 22.0164
62080 22.0151
62085 22.0179
62090 22.0168
62095 22.0194
62100 22.0182
62105 22.0207
62110 22.0198
62115 22.0223
62120 22.0215
62125 22.0237
62130 22.0227
62135 22.0255
62140 22.0243
62145 22.0266
62150 22.0259
62155 22.0285
62160 22.0274
62165 22.03
62170 22.0289
62175 22.0317
62180 22.0304
62185 22.0332
62190 22.0321
62195 22.0348
62200 22.0339
62205 22.0367
62210 22.0357
62215 22.0385
62220 22.0373
62225 22.0403
62230 22.0393
62235 22.042
62240 22.0412
62245 22.044
62250 22.0427
62255 22.0456
62260 22.0448
62265 22.0478
62270 22.0463
62275 22.049
62280 22.0479
62285 22.0511
62290 22.0496
62295 22.0527
62300 22.0515
62305 22.0543
62310 22.0532
62315 22.0559
62320 22.055
62325 22.0577
62330 22.0566
62335 22.0593
62340 22.0584
62345 22.061
62350 22.0599
62355 22.0627
62360 22.0615
62365 22.0643
62370 22.0632
62375 22.0656
62380 22.0648
62385 22.0673
62390 22.0662
62395 22.069
62400 22.0681
62405 22.0707
62410 22.0695
62415 22.0723
62420 22.0712
62425 22.0738
62430 22.0726
62435 22.0753
62440 22.0743
62445 22.0771
62450 22.0761
62455 22.0786
62460 22.0776
62465 22.0802
62470 22.0792
62475 22.0819
62480 22.081
62485 22.0835
62490 22.0824
62495 22.0851
62500 22.0842
62505 22.0868
62510 22.0856
62515 22.0883
62520 22.0873
62525 22.0896
62530 22.0889
62535 22.0914
62540 22.0904
62545 22.093
62550 22.0921
62555 22.0947
62560 22.0936
62565 22.0962
62570 22.0954
62575 22.0977
62580 22.0968
62585 22.0994
62590 22.0984
62595 22.101
62600 22.1003
62605 22.1028
62610 22.1021
62615 22.1046
62620 22.1039
62625 22.1065
62630 22.1057
62635 22.1082
62640 22.1071
62645 22.11
62650 22.109
62655 22.1117
62660 22.1106
62665 22.1134
62670 22.1126
62675 22.1151
62680 22.1142
62685 22.1166
62690 22.1159
62695 22.1183
62700 22.1176
62705 22.12
62710 22.1192
62715 22.1219
62720 22.1211
62725 22.1235
62730 22.1226
62735 22.1251
62740 22.1242
62745 22.1267
62750 22.1259
62755 22.1283
62760 22.1274
62765 22.13
62770 22.129
62775 22.1317
62780 22.1307
62785 22.1333
62790 22.1325
62795 22.135
62800 22.134
62805 22.1366
62810 22.1357
62815 22.1381
62820 22.1372
62825 22.1399
62830 22.1391
62835 22.1416
62840 22.1409
62845 22.1434
62850 22.1425
62855 22.1452
62860 22.1443
62865 22.147
62870 22.1462
62875 22.1488
62880 22.1481
62885 22.1507
62890 22.1498
62895 22.1522
62900 22.1513
62905 22.154
62910 22.1532
62915 22.1557
62920 22.1549
62925 22.1576
62930 22.1567
62935 22.1594
62940 22.1585
62945 22.1612
62950 22.1604
62955 22.163
62960 22.1621
62965 22.1646
62970 22.1638
62975 22.1665
62980 22.1656
62985 22.1684
62990 22.1674
62995 22.1702
63000 22.1694
63005 22.1718
63010 22.1712
63015 22.1737
63020 22.173
63025 22.1755
63030 22.1748
63035 22.1773
63040 22.1765
63045 22.179
63050 22.1784
63055 22.1809
63060 22.1801
63065 22.1828
63070 22.182
63075 22.1845
63080 22.1838
63085 22.1862
63090 22.1855
63095 22.188
63100 22.187
63105 22.1897
63110 22.1889
63115 22.1914
63120 22.1905
63125 22.1931
63130 22.192
63135 22.1948
63140 22.194
63145 22.1965
63150 22.1957
63155 22.1983
63160 22.1973
63165 22.2
63170 22.1991
63175 22.2015
63180 22.2006
63185 22.2031
63190 22.2022
63195 22.2047
63200 22.2038
63205 22.2065
63210 22.2057
63215 22.2081
63220 22.2075
63225 22.21
63230 22.2089
63235 22.2117
63240 22.2105
63245 22.2134
63250 22.2123
63255 22.215
63260 22.2143
63265 22.2169
63270 22.216
63275 22.2185
63280 22.2178
63285 22.2204
63290 22.2195
63295 22.2223
63300 22.2215
63305 22.2242
63310 22.2234
63315 22.2261
63320 22.2252
63325 22.2279
63330 22.2271
63335 22.2299
63340 22.229
63345 22.2316
63350 22.2311
63355 22.2337
63360 22.233
63365 22.2356
63370 22.2351
63375 22.2376
63380 22.2369
63385 22.2393
63390 22.2388
63395 22.2417
63400 22.2409
63405 22.2437
63410 22.2431
63415 22.2458
63420 22.245
63425 22.2478
63430 22.2473
63435 22.2499
63440 22.2494
63445 22.2519
63450 22.2513
63455 22.2541
63460 22.2534
63465 22.2561
63470 22.2557
63475 22.2582
63480 22.2578
63485 22.2605
63490 22.26
63495 22.2626
63500 22.2622
63505 22.265
63510 22.2645
63515 22.267
63520 22.2667
63525 22.2697
63530 22.269
63535 22.2716
63540 22.2713
63545 22.2741
63550 22.2736
63555 22.2762
63560 22.2756
63565 22.2783
63570 22.2779
63575 22.2804
63580 22.28
63585 22.2827
63590 22.2823
63595 22.285
63600 22.2844
63605 22.2872
63610 22.2867
63615 22.2893
63620 22.2889
63625 22.2916
63630 22.291
63635 22.2938
63640 22.2931
63645 22.2958
63650 22.2953
63655 22.298
63660 22.2975
63665 22.3
63670 22.2997
63675 22.302
63680 22.3019
63685 22.3044
63690 22.3039
63695 22.3064
63700 22.3059
63705 22.3083
63710 22.3081
63715 22.3106
63720 22.31
63725 22.3124
63730 22.3119
63735 22.3143
63740 22.3139
63745 22.3167
63750 22.316
63755 22.3188
63760 22.3181
63765 22.3208
63770 22.3202
63775 22.3228
63780 22.3223
63785 22.3249
63790 22.3244
63795 22.3271
63800 22.3263
63805 22.3292
63810 22.3284
63815 22.3315
63820 22.3304
63825 22.3333
63830 22.3326
63835 22.3352
63840 22.3346
63845 22.3375
63850 22.3368
63855 22.3396
63860 22.3388
63865 22.3418
63870 22.3408
63875 22.3439
63880 22.3429
63885 22.3458
63890 22.3451
63895 22.3481
63900 22.3469
63905 22.3498
63910 22.3491
63915 22.352
63920 22.3511
63925 22.3541
63930 22.3533
63935 22.3559
63940 22.3553
63945 22.3582
63950 22.3573
63955 22.3603
63960 22.3597
63965 22.3625
63970 22.3617
63975 22.3648
63980 22.3638
63985 22.3668
63990 22.3659
63995 22.3689
64000 22.3682
64005 22.3712
64010 22.3701
64015 22.373
64020 22.3723
64025 22.3755
64030 22.3746
64035 22.3773
64040 22.3767
64045 22.3797
64050 22.3789
64055 22.3818
64060 22.3811
64065 22.3839
64070 22.3832
64075 22.386
64080 22.3854
64085 22.3883
64090 22.3875
64095 22.3904
64100 22.3897
64105 22.3926
64110 22.3918
64115 22.3948
64120 22.3941
64125 22.3969
64130 22.3962
64135 22.3991
64140 22.3984
64145 22.4011
64150 22.4004
64155 22.4032
64160 22.4023
64165 22.4052
64170 22.4046
64175 22.4073
64180 22.4065
64185 22.4092
64190 22.4086
64195 22.4112
64200 22.4108
64205 22.4134
64210 22.4129
64215 22.4154
64220 22.4148
64225 22.4175
64230 22.4167
64235 22.4194
64240 22.4187
64245 22.4213
64250 22.4206
64255 22.4229
64260 22.4223
64265 22.425
64270 22.4241
64275 22.4271
64280 22.4261
64285 22.4289
64290 22.428
64295 22.4309
64300 22.4298
64305 22.4327
64310 22.432
64315 22.4346
64320 22.4339
64325 22.4367
64330 22.436
64335 22.4389
64340 22.438
64345 22.4408
64350 22.4399
64355 22.4428
64360 22.4419
64365 22.4448
64370 22.444
64375 22.4468
64380 22.446
64385 22.4488
64390 22.4481
64395 22.4507
64400 22.45
64405 22.4528
64410 22.452
64415 22.4548
64420 22.4541
64425 22.4568
64430 22.4561
64435 22.459
64440 22.458
64445 22.4607
64450 22.4602
64455 22.4625
64460 22.4619
64465 22.4647
64470 22.4639
64475 22.4664
64480 22.4658
64485 22.4683
64490 22.4676
64495 22.4703
64500 22.4694
64505 22.472
64510 22.4714
64515 22.4742
64520 22.4734
64525 22.4761
64530 22.4754
64535 22.4781
64540 22.4773
64545 22.4801
64550 22.4791
64555 22.482
64560 22.4812
64565 22.4838
64570 22.4833
64575 22.4857
64580 22.4851
64585 22.4877
64590 22.4871
64595 22.4897
64600 22.4888
64605 22.4916
64610 22.4907
64615 22.4933
64620 22.4927
64625 22.4952
64630 22.4946
64635 22.4971
64640 22.4965
64645 22.4992
64650 22.4983
64655 22.5011
64660 22.5003
64665 22.5028
64670 22.5022
64675 22.5047
64680 22.5039
64685 22.5065
64690 22.506
64695 22.5086
64700 22.5077
64705 22.5105
64710 22.5098
64715 22.5124
64720 22.5115
64725 22.5142
64730 22.5133
64735 22.516
64740 22.5152
64745 22.518
64750 22.5171
64755 22.5199
64760 22.5191
64765 22.522
64770 22.521
64775 22.5238
64780 22.523
64785 22.5257
64790 22.5248
64795 22.5277
64800 22.5268
64805 22.5297
64810 22.529
64815 22.5318
64820 22.5312
64825 22.534
64830 22.5335
64835 22.5359
64840 22.5353
64845 22.5379
64850 22.5371
64855 22.5399
64860 22.539
64865 22.5418
64870 22.5411
64875 22.5438
64880 22.5431
64885 22.5456
64890 22.5448
64895 22.5475
64900 22.5467
64905 22.5493
64910 22.5485
64915 22.5512
64920 22.5505
64925 22.5529
64930 22.5523
64935 22.555
64940 22.5541
64945 22.5568
64950 22.5559
64955 22.5587
64960 22.5579
64965 22.5606
64970 22.5598
64975 22.5624
64980 22.5618
64985 22.5646
64990 22.5637
64995 22.5664
65000 22.5655
65005 22.5684
65010 22.5674
65015 22.5702
65020 22.5691
65025 22.5719
65030 22.571
65035 22.5737
65040 22.5727
65045 22.5757
65050 22.5749
65055 22.5776
65060 22.5766
65065 22.5795
65070 22.5785
65075 22.5811
65080 22.5804
65085 22.583
65090 22.5822
65095 22.5848
65100 22.5839
65105 22.5866
65110 22.5856
65115 22.5885
65120 22.5875
65125 22.5902
65130 22.5894
65135 22.5922
65140 22.5913
65145 22.5941
65150 22.5932
65155 22.5958
65160 22.595
65165 22.5979
65170 22.5969
65175 22.5997
65180 22.5987
65185 22.6015
65190 22.6005
65195 22.6033
65200 22.6022
65205 22.6052
65210 22.604
65215 22.6069
65220 22.6059
65225 22.6086
65230 22.6076
65235 22.6104
65240 22.6092
65245 22.6124
65250 22.6111
65255 22.6141
65260 22.6128
65265 22.6156
65270 22.6145
65275 22.6173
65280 22.6163
65285 22.6192
65290 22.6179
65295 22.6208
65300 22.6198
65305 22.6227
65310 22.6215
65315 22.6246
65320 22.6234
65325 22.6262
65330 22.6249
65335 22.628
65340 22.6266
65345 22.6296
65350 22.6286
65355 22.6314
65360 22.6304
65365 22.6333
65370 22.6322
65375 22.6349
65380 22.634
65385 22.6369
65390 22.6356
65395 22.6387
65400 22.6376
65405 22.6404
65410 22.6395
65415 22.6426
65420 22.6417
65425 22.6444
65430 22.6434
65435 22.6463
65440 22.6454
65445 22.6481
65450 22.6471
65455 22.6501
65460 22.6488
65465 22.6519
65470 22.6508
65475 22.6536
65480 22.6525
65485 22.6552
65490 22.6544
65495 22.6573
65500 22.6564
65505 22.6592
65510 22.6582
65515 22.6609
65520 22.66
65525 22.6628
65530 22.6618
65535 22.6648
65540 22.6639
65545 22.6666
65550 22.6656
65555 22.6685
65560 22.6676
65565 22.6706
65570 22.6697
65575 22.6723
65580 22.6714
65585 22.6745
65590 22.6736
65595 22.6764
65600 22.6757
65605 22.6784
65610 22.6777
65615 22.6804
65620 22.6798
65625 22.6826
65630 22.6817
65635 22.6847
65640 22.6838
65645 22.6867
65650 22.686
65655 22.6888
65660 22.6881
65665 22.6907
65670 22.69
65675 22.6927
65680 22.6919
65685 22.6945
65690 22.6937
65695 22.6966
65700 22.6955
65705 22.6982
65710 22.6972
65715 22.7
65720 22.6991
65725 22.702
65730 22.7007
65735 22.7035
65740 22.7025
65745 22.7055
65750 22.7045
65755 22.7071
65760 22.7062
65765 22.709
65770 22.708
65775 22.7108
65780 22.7098
65785 22.7124
65790 22.7115
65795 22.7141
65800 22.7132
65805 22.716
65810 22.7148
65815 22.7178
65820 22.7168
65825 22.7192
65830 22.7186
65835 22.7216
65840 22.7203
65845 22.723
65850 22.7224
65855 22.7251
65860 22.7241
65865 22.7269
65870 22.7259
65875 22.7285
65880 22.7277
65885 22.7306
65890 22.7297
65895 22.7327
65900 22.7318
65905 22.7344
65910 22.7337
65915 22.7365
65920 22.7356
65925 22.7385
65930 22.7377
65935 22.7405
65940 22.7394
65945 22.7421
65950 22.7412
65955 22.744
65960 22.7432
65965 22.7461
65970 22.7451
65975 22.748
65980 22.7469
65985 22.75
65990 22.749
65995 22.752
66000 22.751
66005 22.7541
66010 22.7529
66015 22.7557
66020 22.7551
66025 22.7579
66030 22.7569
66035 22.7598
66040 22.7588
66045 22.7618
66050 22.7608
66055 22.7638
66060 22.7629
66065 22.7657
66070 22.7649
66075 22.768
66080 22.767
66085 22.7698
66090 22.7688
66095 22.7718
66100 22.7708
66105 22.7738
66110 22.7728
66115 22.7756
66120 22.7747
66125 22.7777
66130 22.7766
66135 22.7796
66140 22.7784
66145 22.7814
66150 22.7802
66155 22.7833
66160 22.7824
66165 22.7854
66170 22.7842
66175 22.7871
66180 22.786
66185 22.789
66190 22.7881
66195 22.791
66200 22.79
66205 22.793
66210 22.7919
66215 22.795
66220 22.7939
66225 22.7969
66230 22.7961
66235 22.7987
66240 22.7979
66245 22.8007
66250 22.7996
66255 22.8026
66260 22.8017
66265 22.8044
66270 22.8036
66275 22.8064
66280 22.8053
66285 22.8082
66290 22.8072
66295 22.8101
66300 22.8093
66305 22.8119
66310 22.811
66315 22.8138
66320 22.8129
66325 22.8157
66330 22.8148
66335 22.8174
66340 22.8168
66345 22.8194
66350 22.8186
66355 22.8211
66360 22.8203
66365 22.823
66370 22.8223
66375 22.8248
66380 22.8241
66385 22.8269
66390 22.8258
66395 22.8287
66400 22.8276
66405 22.8304
66410 22.8294
66415 22.8323
66420 22.8312
66425 22.8339
66430 22.8328
66435 22.8358
66440 22.8349
66445 22.8378
66450 22.8366
66455 22.8394
66460 22.8384
66465 22.8413
66470 22.8403
66475 22.8431
66480 22.842
66485 22.8451
66490 22.8441
66495 22.8468
66500 22.8458
66505 22.8486
66510 22.8478
66515 22.8504
66520 22.8492
66525 22.8521
66530 22.8512
66535 22.8539
66540 22.853
66545 22.8557
66550 22.8547
66555 22.8573
66560 22.8564
66565 22.8592
66570 22.8582
66575 22.8608
66580 22.86
66585 22.8627
66590 22.8616
66595 22.8645
66600 22.8633
66605 22.8663
66610 22.8654
66615 22.8681
66620 22.8672
66625 22.8702
66630 22.8692
66635 22.8721
66640 22.8709
66645 22.8739
66650 22.8729
66655 22.8758
66660 22.875
66665 22.8778
66670 22.8767
66675 22.8797
66680 22.8787
66685 22.8815
66690 22.8804
66695 22.8833
66700 22.8823
66705 22.8853
66710 22.8843
66715 22.8872
66720 22.8862
66725 22.8891
66730 22.888
66735 22.8909
66740 22.8897
66745 22.8926
66750 22.8915
66755 22.8943
66760 22.8932
66765 22.8959
66770 22.8949
66775 22.8976
66780 22.897
66785 22.8995
66790 22.8984
66795 22.9011
66800 22.9005
66805 22.903
66810 22.9021
66815 22.9049
66820 22.9041
66825 22.9067
66830 22.906
66835 22.9086
66840 22.9078
66845 22.9104
66850 22.9096
66855 22.9123
66860 22.9115
66865 22.914
66870 22.9134
66875 22.9158
66880 22.9153
66885 22.9179
66890 22.9172
66895 22.9199
66900 22.919
66905 22.9214
66910 22.9209
66915 22.9237
66920 22.9229
66925 22.9256
66930 22.9249
66935 22.9278
66940 22.9269
66945 22.9295
66950 22.9289
66955 22.9317
66960 22.931
66965 22.9338
66970 22.9329
66975 22.9358
66980 22.935
66985 22.9379
66990 22.9371
66995 22.9397
67000 22.9392
67005 22.9417
67010 22.9412
67015 22.9441
67020 22.9433
67025 22.9462
67030 22.9455
67035 22.9484
67040 22.9475
67045 22.9505
67050 22.9497
67055 22.9528
67060 22.9519
67065 22.9549
67070 22.9539
67075 22.9572
67080 22.9562
67085 22.9592
67090 22.9583
67095 22.9613
67100 22.9604
67105 22.9635
67110 22.9625
67115 22.9653
67120 22.9645
67125 22.9674
67130 22.9664
67135 22.9695
67140 22.9685
67145 22.9716
67150 22.9709
67155 22.9739
67160 22.9729
67165 22.9759
67170 22.9752
67175 22.9779
67180 22.9772
67185 22.9803
67190 22.9797
67195 22.9825
67200 22.9817
67205 22.9847
67210 22.9837
67215 22.9869
67220 22.9859
67225 22.9889
67230 22.9881
67235 22.991
67240 22.9903
67245 22.9932
67250 22.9924
67255 22.9952
67260 22.9945
67265 22.9974
67270 22.9965
67275 22.9995
67280 22.9989
67285 23.0018
67290 23.0006
67295 23.0038
67300 23.0028
67305 23.0056
67310 23.005
67315 23.0078
67320 23.0071
67325 23.0096
67330 23.0089
67335 23.0118
67340 23.011
67345 23.0138
67350 23.013
67355 23.0157
67360 23.015
67365 23.0177
67370 23.017
67375 23.0197
67380 23.0189
67385 23.0216
67390 23.0207
67395 23.0234
67400 23.0224
67405 23.0252
67410 23.0241
67415 23.0268
67420 23.0259
67425 23.0286
67430 23.0279
67435 23.0306
67440 23.0297
67445 23.0323
67450 23.0315
67455 23.0342
67460 23.0332
67465 23.0362
67470 23.0352
67475 23.0382
67480 23.0373
67485 23.04
67490 23.039
67495 23.0418
67500 23.0408
67505 23.0435
67510 23.0428
67515 23.0455
67520 23.0447
67525 23.0475
67530 23.0465
67535 23.0492
67540 23.0485
67545 23.0512
67550 23.0505
67555 23.0531
67560 23.0523
67565 23.0551
67570 23.0544
67575 23.057
67580 23.0564
67585 23.059
67590 23.0579
67595 23.061
67600 23.06
67605 23.0628
67610 23.0619
67615 23.0647
67620 23.0638
67625 23.0666
67630 23.0656
67635 23.0687
67640 23.0678
67645 23.0707
67650 23.0698
67655 23.0727
67660 23.0718
67665 23.0746
67670 23.074
67675 23.0768
67680 23.076
67685 23.0788
67690 23.0781
67695 23.0809
67700 23.0801
67705 23.0828
67710 23.082
67715 23.0848
67720 23.084
67725 23.0869
67730 23.086
67735 23.0888
67740 23.0879
67745 23.0907
67750 23.0899
67755 23.0928
67760 23.0921
67765 23.0948
67770 23.0941
67775 23.0968
67780 23.0959
67785 23.0989
67790 23.0979
67795 23.1009
67800 23.0998
67805 23.1029
67810 23.1019
67815 23.1049
67820 23.1037
67825 23.1069
67830 23.1059
67835 23.1088
67840 23.1079
67845 23.1106
67850 23.1099
67855 23.1127
67860 23.1115
67865 23.1145
67870 23.1136
67875 23.1164
67880 23.1154
67885 23.1181
67890 23.1172
67895 23.12
67900 23.1191
67905 23.1221
67910 23.1212
67915 23.1242
67920 23.1232
67925 23.1262
67930 23.1253
67935 23.1283
67940 23.1274
67945 23.1301
67950 23.1293
67955 23.1319
67960 23.1311
67965 23.134
67970 23.1332
67975 23.1359
67980 23.135
67985 23.1379
67990 23.1371
67995 23.1398
68000 23.1389
68005 23.1418
68010 23.1408
68015 23.1436
68020 23.1429
68025 23.1456
68030 23.1447
68035 23.1477
68040 23.1468
68045 23.1495
68050 23.1487
68055 23.1515
68060 23.1507
68065 23.1534
68070 23.1525
68075 23.1552
68080 23.1545
68085 23.1571
68090 23.1563
68095 23.1589
68100 23.158
68105 23.1605
68110 23.1599
68115 23.1624
68120 23.1617
68125 23.1643
68130 23.1636
68135 23.1662
68140 23.1656
68145 23.1682
68150 23.1676
68155 23.1703
68160 23.1696
68165 23.1722
68170 23.1715
68175 23.1741
68180 23.1733
68185 23.1761
68190 23.1753
68195 23.1779
68200 23.1773
68205 23.1801
68210 23.1792
68215 23.1817
68220 23.1812
68225 23.1837
68230 23.183
68235 23.1857
68240 23.1852
68245 23.1877
68250 23.187
68255 23.1897
68260 23.189
68265 23.1916
68270 23.1912
68275 23.1935
68280 23.1929
68285 23.1955
68290 23.1949
68295 23.1977
68300 23.1966
68305 23.1995
68310 23.1989
68315 23.2015
68320 23.2009
68325 23.2038
68330 23.2028
68335 23.2056
68340 23.2049
68345 23.2076
68350 23.2072
68355 23.2096
68360 23.2092
68365 23.2115
68370 23.211
68375 23.2135
68380 23.2129
68385 23.2155
68390 23.215
68395 23.2174
68400 23.2169
68405 23.2194
68410 23.2186
68415 23.2214
68420 23.2208
68425 23.2234
68430 23.2227
68435 23.2252
68440 23.2244
68445 23.2269
68450 23.2265
68455 23.2287
68460 23.228
68465 23.2307
68470 23.2299
68475 23.2324
68480 23.2316
68485 23.2341
68490 23.2334
68495 23.236
68500 23.2352
68505 23.2379
68510 23.2371
68515 23.2397
68520 23.2391
68525 23.2415
68530 23.2408
68535 23.2434
68540 23.2427
68545 23.2451
68550 23.2445
68555 23.2469
68560 23.2463
68565 23.2488
68570 23.2481
68575 23.2506
68580 23.25
68585 23.2523
68590 23.252
68595 23.2544
68600 23.2537
68605 23.2562
68610 23.2554
68615 23.2579
68620 23.2572
68625 23.2596
68630 23.259
68635 23.2613
68640 23.2605
68645 23.2631
68650 23.2622
68655 23.2647
68660 23.2639
68665 23.2663
68670 23.2656
68675 23.2679
68680 23.2673
68685 23.2697
68690 23.269
68695 23.2716
68700 23.2708
68705 23.2734
68710 23.2727
68715 23.2753
68720 23.2744
68725 23.2772
68730 23.2765
68735 23.2788
68740 23.2783
68745 23.281
68750 23.2802
68755 23.2826
68760 23.2819
68765 23.2844
68770 23.2839
68775 23.2864
68780 23.2859
68785 23.2881
68790 23.2873
68795 23.2899
68800 23.2891
68805 23.2916
68810 23.2907
68815 23.2934
68820 23.2928
68825 23.2951
68830 23.2946
68835 23.297
68840 23.2964
68845 23.2988
68850 23.2981
68855 23.3004
68860 23.2997
68865 23.302
68870 23.3015
68875 23.3037
68880 23.303
68885 23.3051
68890 23.3046
68895 23.3068
68900 23.3065
68905 23.3087
68910 23.3079
68915 23.3103
68920 23.3098
68925 23.312
68930 23.3115
68935 23.3135
68940 23.3131
68945 23.3154
68950 23.3149
68955 23.3169
68960 23.3164
68965 23.3184
68970 23.3182
68975 23.3201
68980 23.3197
68985 23.3217
68990 23.3214
68995 23.3235
69000 23.323
69005 23.325
69010 23.3246
69015 23.3268
69020 23.3262
69025 23.3286
69030 23.3281
69035 23.3302
69040 23.3297
69045 23.332
69050 23.3317
69055 23.3338
69060 23.3333
69065 23.3353
69070 23.3348
69075 23.3371
69080 23.3367
69085 23.3389
69090 23.3383
69095 23.3406
69100 23.3401
69105 23.3423
69110 23.3418
69115 23.3443
69120 23.3438
69125 23.3461
69130 23.3455
69135 23.3477
69140 23.3474
69145 23.3496
69150 23.3492
69155 23.3514
69160 23.3507
69165 23.3531
69170 23.3526
69175 23.3549
69180 23.3545
69185 23.3568
69190 23.3561
69195 23.3584
69200 23.3581
69205 23.3603
69210 23.3601
69215 23.3625
69220 23.362
69225 23.3645
69230 23.3639
69235 23.3663
69240 23.3657
69245 23.368
69250 23.3675
69255 23.37
69260 23.3692
69265 23.3715
69270 23.3711
69275 23.3734
69280 23.3729
69285 23.3751
69290 23.3747
69295 23.3769
69300 23.3766
69305 23.3787
69310 23.3783
69315 23.3806
69320 23.3802
69325 23.3824
69330 23.3821
69335 23.3841
69340 23.3838
69345 23.3859
69350 23.3853
69355 23.3875
69360 23.3871
69365 23.3893
69370 23.3887
69375 23.3911
69380 23.3905
69385 23.3928
69390 23.3923
69395 23.3946
69400 23.3937
69405 23.3961
69410 23.3954
69415 23.3976
69420 23.397
69425 23.3991
69430 23.3986
69435 23.4008
69440 23.4002
69445 23.4025
69450 23.4021
69455 23.4041
69460 23.4033
69465 23.4057
69470 23.405
69475 23.4072
69480 23.4067
69485 23.4089
69490 23.4079
69495 23.4104
69500 23.4096
69505 23.4121
69510 23.4113
69515 23.4136
69520 23.4127
69525 23.4151
69530 23.4142
69535 23.4167
69540 23.4159
69545 23.4183
69550 23.4174
69555 23.4198
69560 23.4189
69565 23.4213
69570 23.4204
69575 23.4225
69580 23.4221
69585 23.4242
69590 23.4236
69595 23.4261
69600 23.4252
69605 23.4276
69610 23.4269
69615 23.4292
69620 23.4286
69625 23.4309
69630 23.4302
69635 23.4324
69640 23.4319
69645 23.4344
69650 23.4337
69655 23.4359
69660 23.4356
69665 23.4378
69670 23.4372
69675 23.4396
69680 23.439
69685 23.4411
69690 23.4406
69695 23.4429
69700 23.4421
69705 23.4446
69710 23.4439
69715 23.4462
69720 23.4455
69725 23.4478
69730 23.447
69735 23.4495
69740 23.4485
69745 23.4509
69750 23.45
69755 23.4527
69760 23.4515
69765 23.4539
69770 23.453
69775 23.4553
69780 23.4545
69785 23.457
69790 23.4563
69795 23.4585
69800 23.4578
69805 23.46
69810 23.4593
69815 23.4616
69820 23.4608
69825 23.4631
69830 23.4624
69835 23.4648
69840 23.4638
69845 23.4663
69850 23.4655
69855 23.4678
69860 23.467
69865 23.4695
69870 23.4683
69875 23.471
69880 23.4703
69885 23.4727
69890 23.4715
69895 23.4743
69900 23.4732
69905 23.4758
69910 23.475
69915 23.4776
69920 23.4766
69925 23.4794
69930 23.4785
69935 23.4809
69940 23.4802
69945 23.4829
69950 23.4818
69955 23.4844
69960 23.4834
69965 23.4862
69970 23.485
69975 23.4878
69980 23.4869
69985 23.4894
69990 23.4886
69995 23.4912
70000 23.4904
70005 23.4929
70010 23.4918
70015 23.4946
70020 23.4936
70025 23.4964
70030 23.4953
70035 23.4982
70040 23.4971
70045 23.4997
70050 23.4989
70055 23.5015
70060 23.5007
70065 23.5031
70070 23.502
70075 23.5046
70080 23.5038
70085 23.5064
70090 23.5055
70095 23.5081
70100 23.507
70105 23.5097
70110 23.509
70115 23.5114
70120 23.5105
70125 23.5133
70130 23.5123
70135 23.5149
70140 23.5138
70145 23.5164
70150 23.5157
70155 23.518
70160 23.5173
70165 23.5199
70170 23.5189
70175 23.5216
70180 23.5208
70185 23.5233
70190 23.5224
70195 23.525
70200 23.5242
70205 23.5267
70210 23.5259
70215 23.5284
70220 23.5275
70225 23.5302
70230 23.5296
70235 23.5319
70240 23.5312
70245 23.5336
70250 23.5329
70255 23.5355
70260 23.5346
70265 23.5372
70270 23.5363
70275 23.5388
70280 23.538
70285 23.5406
70290 23.5398
70295 23.5422
70300 23.5416
70305 23.5439
70310 23.5432
70315 23.5458
70320 23.5447
70325 23.5473
70330 23.5467
70335 23.5492
70340 23.5486
70345 23.5512
70350 23.5505
70355 23.553
70360 23.5521
70365 23.5547
70370 23.5542
70375 23.5565
70380 23.5556
70385 23.5584
70390 23.5576
70395 23.5601
70400 23.5595
70405 23.5622
70410 23.5615
70415 23.564
70420 23.5633
70425 23.5658
70430 23.5651
70435 23.5677
70440 23.567
70445 23.5694
70450 23.569
70455 23.5714
70460 23.5708
70465 23.5736
70470 23.5729
70475 23.5756
70480 23.575
70485 23.5776
70490 23.577
70495 23.5794
70500 23.579
70505 23.5814
70510 23.5808
70515 23.5833
70520 23.5828
70525 23.5853
70530 23.5847
70535 23.5871
70540 23.5866
70545 23.5891
70550 23.5885
70555 23.591
70560 23.5904
70565 23.5929
70570 23.5924
70575 23.5947
70580 23.5944
70585 23.5967
70590 23.5961
70595 23.5986
70600 23.5982
70605 23.6004
70610 23.6
70615 23.6023
70620 23.6021
70625 23.6045
70630 23.604
70635 23.6064
70640 23.6059
70645 23.6083
70650 23.6077
70655 23.6103
70660 23.6098
70665 23.6122
70670 23.6117
70675 23.6141
70680 23.614
70685 23.6159
70690 23.6155
70695 23.6177
70700 23.6174
70705 23.6196
70710 23.6193
70715 23.6216
70720 23.621
70725 23.6233
70730 23.6229
70735 23.625
70740 23.6248
70745 23.6267
70750 23.6263
70755 23.629
70760 23.6283
70765 23.6304
70770 23.63
70775 23.6322
70780 23.6317
70785 23.6339
70790 23.6333
70795 23.6355
70800 23.6351
70805 23.6372
70810 23.6367
70815 23.6388
70820 23.6384
70825 23.6406
70830 23.6403
70835 23.6421
70840 23.6417
70845 23.644
70850 23.6434
70855 23.6457
70860 23.6453
70865 23.6473
70870 23.6468
70875 23.649
70880 23.6484
70885 23.6506
70890 23.6499
70895 23.6522
70900 23.6514
70905 23.6538
70910 23.6531
70915 23.6554
70920 23.6547
70925 23.657
70930 23.6561
70935 23.6585
70940 23.6578
70945 23.66
70950 23.6593
70955 23.6615
70960 23.6609
70965 23.6629
70970 23.6622
70975 23.6642
70980 23.6637
70985 23.6659
70990 23.6652
70995 23.6672
71000 23.6667
71005 23.6689
71010 23.6684
71015 23.6705
71020 23.6698
71025 23.6718
71030 23.6712
71035 23.6734
71040 23.6727
71045 23.6748
71050 23.6742
71055 23.6763
71060 23.676
71065 23.6781
71070 23.6772
71075 23.6795
71080 23.6787
71085 23.6808
71090 23.6801
71095 23.6823
71100 23.6816
71105 23.6838
71110 23.6832
71115 23.6855
71120 23.6847
71125 23.687
71130 23.6864
71135 23.6887
71140 23.6879
71145 23.6902
71150 23.6895
71155 23.6918
71160 23.6909
71165 23.693
71170 23.6923
71175 23.6946
71180 23.694
71185 23.6961
71190 23.6953
71195 23.6975
71200 23.6966
71205 23.6988
71210 23.6983
71215 23.7006
71220 23.6997
71225 23.7019
71230 23.7012
71235 23.7034
71240 23.7027
71245 23.7049
71250 23.7042
71255 23.7062
71260 23.7057
71265 23.7076
71270 23.707
71275 23.709
71280 23.7084
71285 23.7106
71290 23.7101
71295 23.7122
71300 23.7115
71305 23.7137
71310 23.713
71315 23.7153
71320 23.7145
71325 23.7167
71330 23.7161
71335 23.7185
71340 23.7177
71345 23.7198
71350 23.7192
71355 23.7212
71360 23.7207
71365 23.7229
71370 23.722
71375 23.724
71380 23.7235
71385 23.7255
71390 23.7249
71395 23.7273
71400 23.7263
71405 23.7285
71410 23.7279
71415 23.7301
71420 23.7294
71425 23.7316
71430 23.7309
71435 23.7329
71440 23.7323
71445 23.7344
71450 23.7341
71455 23.7359
71460 23.7351
71465 23.7376
71470 23.7367
71475 23.739
71480 23.7383
71485 23.7403
71490 23.7396
71495 23.7419
71500 23.7412
71505 23.7434
71510 23.7424
71515 23.7449
71520 23.7439
71525 23.7461
71530 23.7452
71535 23.7473
71540 23.7469
71545 23.7488
71550 23.7484
71555 23.7503
71560 23.7497
71565 23.7518
71570 23.7512
71575 23.7532
71580 23.7526
71585 23.7549
71590 23.7541
71595 23.7562
71600 23.7554
71605 23.7575
71610 23.7569
71615 23.759
71620 23.7582
71625 23.7605
71630 23.7598
71635 23.7621
71640 23.7613
71645 23.7636
71650 23.7628
71655 23.765
71660 23.7644
71665 23.7665
71670 23.7659
71675 23.7683
71680 23.7675
71685 23.7697
71690 23.769
71695 23.7713
71700 23.7707
71705 23.773
71710 23.7723
71715 23.7743
71720 23.7739
71725 23.776
71730 23.7754
71735 23.7776
71740 23.777
71745 23.779
71750 23.7784
71755 23.7807
71760 23.7799
71765 23.782
71770 23.7813
71775 23.7835
71780 23.7826
71785 23.7849
71790 23.784
71795 23.7863
71800 23.7855
71805 23.7877
71810 23.7869
71815 23.7889
71820 23.7883
71825 23.7903
71830 23.7897
71835 23.7919
71840 23.791
71845 23.793
71850 23.7924
71855 23.7945
71860 23.7939
71865 23.7958
71870 23.7951
71875 23.7972
71880 23.7965
71885 23.7986
71890 23.7978
71895 23.7999
71900 23.7992
71905 23.8013
71910 23.8005
71915 23.8027
71920 23.8017
71925 23.8037
71930 23.8027
71935 23.8048
71940 23.804
71945 23.8061
71950 23.8052
71955 23.8072
71960 23.8066
71965 23.8086
71970 23.8077
71975 23.8095
71980 23.8088
71985 23.8109
71990 23.8102
71995 23.8122
72000 23.8114
72005 23.8134
72010 23.8128
72015 23.8144
72020 23.8138
72025 23.8156
72030 23.8152
72035 23.8173
72040 23.8164
72045 23.8183
72050 23.8176
72055 23.8195
72060 23.8191
72065 23.8208
72070 23.8201
72075 23.8218
72080 23.8213
72085 23.8233
72090 23.8227
72095 23.8247
72100 23.8241
72105 23.8262
72110 23.8256
72115 23.8274
72120 23.8266
72125 23.8286
72130 23.8282
72135 23.8299
72140 23.8292
72145 23.8309
72150 23.8302
72155 23.8321
72160 23.8314
72165 23.8334
72170 23.8325
72175 23.8346
72180 23.8338
72185 23.8356
72190 23.835
72195 23.8368
72200 23.8361
72205 23.8379
72210 23.837
72215 23.8389
72220 23.8381
72225 23.8398
72230 23.839
72235 23.8408
72240 23.84
72245 23.8416
72250 23.8407
72255 23.8425
72260 23.8418
72265 23.8435
72270 23.8424
72275 23.8442
72280 23.8436
72285 23.8452
72290 23.8445
72295 23.8462
72300 23.8457
72305 23.8474
72310 23.8465
72315 23.8483
72320 23.8475
72325 23.8494
72330 23.8488
72335 23.8508
72340 23.8496
72345 23.8517
72350 23.8509
72355 23.8527
72360 23.8517
72365 23.8536
72370 23.8529
72375 23.8549
72380 23.8541
72385 23.8559
72390 23.8551
72395 23.857
72400 23.856
72405 23.8581
72410 23.8571
72415 23.8592
72420 23.8582
72425 23.8603
72430 23.8593
72435 23.8612
72440 23.8606
72445 23.8624
72450 23.8616
72455 23.8635
72460 23.8628
72465 23.8645
72470 23.8638
72475 23.8655
72480 23.8645
72485 23.8664
72490 23.8656
72495 23.8676
72500 23.8667
72505 23.8686
72510 23.8677
72515 23.8695
72520 23.869
72525 23.8706
72530 23.87
72535 23.8717
72540 23.8708
72545 23.8726
72550 23.8718
72555 23.8736
72560 23.8728
72565 23.8746
72570 23.8738
72575 23.8758
72580 23.8748
72585 23.8767
72590 23.876
72595 23.8778
72600 23.8771
72605 23.879
72610 23.8782
72615 23.8802
72620 23.8794
72625 23.8811
72630 23.8805
72635 23.8823
72640 23.8816
72645 23.8836
72650 23.883
72655 23.8849
72660 23.8844
72665 23.8862
72670 23.8855
72675 23.8875
72680 23.8866
72685 23.8884
72690 23.8878
72695 23.8897
72700 23.8888
72705 23.8906
72710 23.8898
72715 23.8918
72720 23.891
72725 23.8927
72730 23.8919
72735 23.8937
72740 23.8931
72745 23.895
72750 23.8941
72755 23.8957
72760 23.8951
72765 23.897
72770 23.8963
72775 23.898
72780 23.8973
72785 23.8991
72790 23.8983
72795 23.9001
72800 23.8992
72805 23.901
72810 23.9003
72815 23.9021
72820 23.9012
72825 23.9031
72830 23.9023
72835 23.904
72840 23.9031
72845 23.9049
72850 23.9043
72855 23.906
72860 23.905
72865 23.9068
72870 23.9062
72875 23.9079
72880 23.9072
72885 23.9088
72890 23.9082
72895 23.9096
72900 23.909
72905 23.9107
72910 23.9099
72915 23.9117
72920 23.9109
72925 23.9126
72930 23.9122
72935 23.9138
72940 23.9132
72945 23.9148
72950 23.9141
72955 23.9159
72960 23.9153
72965 23.9171
72970 23.9164
72975 23.9183
72980 23.9176
72985 23.9196
72990 23.9186
72995 23.9207
73000 23.9201
73005 23.922
73010 23.9212
73015 23.9232
73020 23.9227
73025 23.9248
73030 23.924
73035 23.9261
73040 23.9254
73045 23.9274
73050 23.9268
73055 23.9289
73060 23.9282
73065 23.9303
73070 23.9298
73075 23.9316
73080 23.931
73085 23.933
73090 23.9326
73095 23.9344
73100 23.9339
73105 23.9357
73110 23.9354
73115 23.9372
73120 23.9367
73125 23.9387
73130 23.9381
73135 23.9399
73140 23.9395
73145 23.9413
73150 23.9407
73155 23.9425
73160 23.9421
73165 23.9439
73170 23.9433
73175 23.9453
73180 23.9447
73185 23.9466
73190 23.9459
73195 23.9477
73200 23.947
73205 23.949
73210 23.9485
73215 23.9504
73220 23.9496
73225 23.9514
73230 23.951
73235 23.953
73240 23.9523
73245 23.954
73250 23.9536
73255 23.9552
73260 23.9548
73265 23.9565
73270 23.9561
73275 23.958
73280 23.9575
73285 23.9591
73290 23.9586
73295 23.9602
73300 23.9599
73305 23.9616
73310 23.961
73315 23.9626
73320 23.9622
73325 23.9638
73330 23.9631
73335 23.9651
73340 23.9647
73345 23.9661
73350 23.9657
73355 23.9674
73360 23.9667
73365 23.9684
73370 23.9681
73375 23.9695
73380 23.9691
73385 23.9705
73390 23.97
73395 23.9716
73400 23.9711
73405 23.9727
73410 23.9722
73415 23.9736
73420 23.973
73425 23.9747
73430 23.9742
73435 23.9755
73440 23.9754
73445 23.9771
73450 23.9766
73455 23.9781
73460 23.9777
73465 23.9794
73470 23.9787
73475 23.9807
73480 23.9801
73485 23.9819
73490 23.9812
73495 23.9829
73500 23.9825
73505 23.9842
73510 23.9836
73515 23.9852
73520 23.9846
73525 23.9864
73530 23.9859
73535 23.9875
73540 23.9867
73545 23.9885
73550 23.9879
73555 23.9896
73560 23.9892
73565 23.9909
73570 23.9901
73575 23.9919
73580 23.9911
73585 23.9929
73590 23.9921
73595 23.994
73600 23.9933
73605 23.9951
73610 23.9944
73615 23.9961
73620 23.9954
73625 23.9969
73630 23.9962
73635 23.9983
73640 23.9974
73645 23.9994
73650 23.9986
73655 24.0004
73660 23.9995
73665 24.0015
73670 24.0008
73675 24.0026
73680 24.0018
73685 24.0036
73690 24.003
73695 24.0044
73700 24.0038
73705 24.0055
73710 24.0051
73715 24.0068
73720 24.0062
73725 24.0078
73730 24.0072
73735 24.0088
73740 24.0082
73745 24.0099
73750 24.0093
73755 24.0111
73760 24.0104
73765 24.0121
73770 24.0116
73775 24.0132
73780 24.0128
73785 24.0144
73790 24.0136
73795 24.0156
73800 24.0149
73805 24.0164
73810 24.0159
73815 24.0175
73820 24.017
73825 24.0188
73830 24.0179
73835 24.0195
73840 24.0187
73845 24.0205
73850 24.0198
73855 24.0214
73860 24.0206
73865 24.0224
73870 24.0216
73875 24.0232
73880 24.0225
73885 24.0244
73890 24.0235
73895 24.0254
73900 24.0245
73905 24.0265
73910 24.0256
73915 24.0275
73920 24.0269
73925 24.0286
73930 24.0277
73935 24.0295
73940 24.0289
73945 24.0305
73950 24.0299
73955 24.0316
73960 24.0309
73965 24.0327
73970 24.0319
73975 24.0335
73980 24.0329
73985 24.0346
73990 24.0339
73995 24.0356
74000 24.0347
74005 24.0365
74010 24.0359
74015 24.0376
74020 24.037
74025 24.0388
74030 24.0382
74035 24.0399
74040 24.0392
74045 24.0408
74050 24.0403
74055 24.0421
74060 24.0414
74065 24.0431
74070 24.0424
74075 24.0442
74080 24.0435
74085 24.0451
74090 24.0445
74095 24.046
74100 24.0456
74105 24.0473
74110 24.0465
74115 24.0482
74120 24.0476
74125 24.0494
74130 24.0487
74135 24.0503
74140 24.0498
74145 24.0516
74150 24.0511
74155 24.0527
74160 24.0522
74165 24.0537
74170 24.0531
74175 24.0546
74180 24.0542
74185 24.0557
74190 24.0552
74195 24.0566
74200 24.0559
74205 24.0577
74210 24.0572
74215 24.0585
74220 24.058
74225 24.0596
74230 24.0592
74235 24.0605
74240 24.0601
74245 24.0616
74250 24.0611
74255 24.0628
74260 24.0621
74265 24.0637
74270 24.063
74275 24.0645
74280 24.064
74285 24.0656
74290 24.0648
74295 24.0665
74300 24.0658
74305 24.0674
74310 24.0669
74315 24.0685
74320 24.0681
74325 24.0695
74330 24.0691
74335 24.0704
74340 24.0699
74345 24.0715
74350 24.0711
74355 24.0725
74360 24.0719
74365 24.0736
74370 24.0733
74375 24.0748
74380 24.0745
74385 24.0762
74390 24.0756
74395 24.0772
74400 24.0768
74405 24.0786
74410 24.0781
74415 24.0799
74420 24.0794
74425 24.0812
74430 24.0808
74435 24.0826
74440 24.082
74445 24.0839
74450 24.0833
74455 24.0854
74460 24.0847
74465 24.0867
74470 24.0861
74475 24.088
74480 24.0876
74485 24.0893
74490 24.0888
74495 24.0907
74500 24.0903
74505 24.0921
74510 24.0916
74515 24.0934
74520 24.0927
74525 24.0948
74530 24.094
74535 24.0961
74540 24.0955
74545 24.0973
74550 24.0968
74555 24.0987
74560 24.098
74565 24.0999
74570 24.0993
74575 24.101
74580 24.1006
74585 24.1023
74590 24.1016
74595 24.1036
74600 24.1033
74605 24.105
74610 24.1043
74615 24.1062
74620 24.1058
74625 24.1075
74630 24.107
74635 24.1088
74640 24.1082
74645 24.1099
74650 24.1097
74655 24.1113
74660 24.1108
74665 24.1127
74670 24.1122
74675 24.1139
74680 24.1132
74685 24.1152
74690 24.1147
74695 24.1165
74700 24.116
74705 24.1179
74710 24.1174
74715 24.1194
74720 24.1188
74725 24.1208
74730 24.1203
74735 24.1222
74740 24.1216
74745 24.1237
74750 24.1231
74755 24.1249
74760 24.1247
74765 24.1263
74770 24.126
74775 24.1281
74780 24.1271
74785 24.1293
74790 24.1287
74795 24.1306
74800 24.1301
74805 24.132
74810 24.1316
74815 24.1335
74820 24.133
74825 24.1349
74830 24.1345
74835 24.1363
74840 24.1356
74845 24.1379
74850 24.137
74855 24.1391
74860 24.1387
74865 24.1405
74870 24.1399
74875 24.1419
74880 24.1411
74885 24.1434
74890 24.1426
74895 24.1446
74900 24.1439
74905 24.1458
74910 24.1452
74915 24.147
74920 24.1465
74925 24.148
74930 24.1474
74935 24.1494
74940 24.1486
74945 24.1505
74950 24.1498
74955 24.1518
74960 24.1508
74965 24.1527
74970 24.1521
74975 24.1538
74980 24.1533
74985 24.1553
74990 24.1545
74995 24.1564
75000 24.1558
75005 24.158
75010 24.1573
75015 24.1592
75020 24.1587
75025 24.1606
75030 24.16
75035 24.1618
75040 24.1614
75045 24.1632
75050 24.1625
75055 24.1643
75060 24.1639
75065 24.1656
75070 24.1651
75075 24.1669
75080 24.1663
75085 24.1681
75090 24.1675
75095 24.1697
75100 24.169
75105 24.1711
75110 24.1703
75115 24.1723
75120 24.1716
75125 24.1738
75130 24.173
75135 24.1751
75140 24.1744
75145 24.1763
75150 24.1758
75155 24.1777
75160 24.1771
75165 24.179
75170 24.1784
75175 24.1803
75180 24.1797
75185 24.1816
75190 24.181
75195 24.1828
75200 24.1822
75205 24.184
75210 24.1833
75215 24.1853
75220 24.1846
75225 24.1865
75230 24.186
75235 24.1882
75240 24.1873
75245 24.1894
75250 24.1888
75255 24.1908
75260 24.1903
75265 24.1922
75270 24.1915
75275 24.1936
75280 24.1929
75285 24.1947
75290 24.1939
75295 24.1959
75300 24.1953
75305 24.1972
75310 24.1964
75315 24.1983
75320 24.1976
75325 24.1994
75330 24.1987
75335 24.2007
75340 24.1997
75345 24.2018
75350 24.201
75355 24.2029
75360 24.2023
75365 24.2042
75370 24.2035
75375 24.2053
75380 24.2048
75385 24.2067
75390 24.206
75395 24.2079
75400 24.2071
75405 24.209
75410 24.2084
75415 24.2103
75420 24.2097
75425 24.2114
75430 24.2107
75435 24.2127
75440 24.2119
75445 24.2137
75450 24.213
75455 24.2148
75460 24.2143
75465 24.2163
75470 24.2157
75475 24.2175
75480 24.2167
75485 24.2188
75490 24.2181
75495 24.22
75500 24.2194
75505 24.2214
75510 24.2206
75515 24.2223
75520 24.2217
75525 24.2235
75530 24.2229
75535 24.225
75540 24.2242
75545 24.2259
75550 24.2252
75555 24.2269
75560 24.2261
75565 24.2281
75570 24.2273
75575 24.2291
75580 24.2284
75585 24.2303
75590 24.2294
75595 24.2314
75600 24.2305
75605 24.2326
75610 24.2317
75615 24.2335
75620 24.2329
75625 24.2348
75630 24.2341
75635 24.236
75640 24.2354
75645 24.2373
75650 24.2369
75655 24.2388
75660 24.2382
75665 24.24
75670 24.2396
75675 24.2414
75680 24.2406
75685 24.2427
75690 24.242
75695 24.244
75700 24.2435
75705 24.2454
75710 24.245
75715 24.2468
75720 24.2463
75725 24.2484
75730 24.2475
75735 24.2498
75740 24.2494
75745 24.2514
75750 24.2508
75755 24.2527
75760 24.2523
75765 24.2543
75770 24.2539
75775 24.2559
75780 24.2557
75785 24.2573
75790 24.257
75795 24.2589
75800 24.2585
75805 24.2605
75810 24.2602
75815 24.2621
75820 24.2617
75825 24.2635
75830 24.2632
75835 24.2652
75840 24.2649
75845 24.2667
75850 24.2662
75855 24.2681
75860 24.2677
75865 24.2696
75870 24.2692
75875 24.271
75880 24.2706
75885 24.2727
75890 24.2721
75895 24.2741
75900 24.2737
75905 24.2754
75910 24.275
75915 24.2771
75920 24.2764
75925 24.2784
75930 24.2779
75935 24.2797
75940 24.2793
75945 24.2812
75950 24.2809
75955 24.2828
75960 24.2825
75965 24.2843
75970 24.2839
75975 24.2859
75980 24.2856
75985 24.2873
75990 24.2871
75995 24.2888
76000 24.2885
76005 24.2902
76010 24.2903
76015 24.292
76020 24.2914
76025 24.2933
76030 24.293
76035 24.2949
76040 24.2946
76045 24.2962
76050 24.296
76055 24.2977
76060 24.2973
76065 24.2992
76070 24.2988
76075 24.3006
76080 24.3004
76085 24.3021
76090 24.3018
76095 24.3037
76100 24.3035
76105 24.305
76110 24.3049
76115 24.3067
76120 24.3063
76125 24.3082
76130 24.3079
76135 24.3096
76140 24.3094
76145 24.3111
76150 24.3107
76155 24.3126
76160 24.312
76165 24.3141
76170 24.3136
76175 24.3155
76180 24.3151
76185 24.3168
76190 24.3163
76195 24.3184
76200 24.3178
76205 24.3198
76210 24.3195
76215 24.3212
76220 24.3209
76225 24.3228
76230 24.3222
76235 24.3241
76240 24.3238
76245 24.3257
76250 24.3252
76255 24.3272
76260 24.3267
76265 24.3287
76270 24.3282
76275 24.33
76280 24.3295
76285 24.3315
76290 24.3311
76295 24.333
76300 24.3327
76305 24.3343
76310 24.3339
76315 24.3356
76320 24.3354
76325 24.337
76330 24.3369
76335 24.3383
76340 24.338
76345 24.3397
76350 24.3393
76355 24.3408
76360 24.3405
76365 24.3422
76370 24.3417
76375 24.3434
76380 24.3429
76385 24.3446
76390 24.3441
76395 24.3456
76400 24.345
76405 24.3468
76410 24.3463
76415 24.3479
76420 24.3473
76425 24.3491
76430 24.3486
76435 24.3501
76440 24.3495
76445 24.3513
76450 24.3505
76455 24.3525
76460 24.3519
76465 24.3534
76470 24.3527
76475 24.3545
76480 24.354
76485 24.3558
76490 24.3551
76495 24.357
76500 24.3563
76505 24.3582
76510 24.3576
76515 24.3597
76520 24.3592
76525 24.3612
76530 24.3604
76535 24.3623
76540 24.3618
76545 24.3636
76550 24.3632
76555 24.3652
76560 24.3644
76565 24.3663
76570 24.3661
76575 24.3678
76580 24.3671
76585 24.3691
76590 24.3687
76595 24.3705
76600 24.3701
76605 24.3718
76610 24.3714
76615 24.3731
76620 24.3728
76625 24.3747
76630 24.3742
76635 24.3762
76640 24.3757
76645 24.3775
76650 24.3773
76655 24.3791
76660 24.3788
76665 24.3805
76670 24.3803
76675 24.382
76680 24.3817
76685 24.3838
76690 24.3834
76695 24.3853
76700 24.3849
76705 24.3868
76710 24.3865
76715 24.3882
76720 24.388
76725 24.3898
76730 24.3893
76735 24.3913
76740 24.3909
76745 24.3929
76750 24.3925
76755 24.3946
76760 24.3939
76765 24.396
76770 24.3955
76775 24.3975
76780 24.3972
76785 24.3993
76790 24.3987
76795 24.4007
76800 24.4004
76805 24.4024
76810 24.4021
76815 24.4041
76820 24.4039
76825 24.4061
76830 24.4057
76835 24.4078
76840 24.4076
76845 24.4095
76850 24.4092
76855 24.4114
76860 24.4111
76865 24.4133
76870 24.413
76875 24.4151
76880 24.4149
76885 24.4168
76890 24.4164
76895 24.4183
76900 24.4183
76905 24.4205
76910 24.4201
76915 24.4223
76920 24.4217
76925 24.4238
76930 24.4233
76935 24.4254
76940 24.4251
76945 24.4273
76950 24.4267
76955 24.4286
76960 24.4283
76965 24.4303
76970 24.43
76975 24.432
76980 24.4315
76985 24.4334
76990 24.4329
76995 24.435
77000 24.4346
77005 24.4363
77010 24.4361
77015 24.4378
77020 24.4376
77025 24.4394
77030 24.4394
77035 24.441
77040 24.4409
77045 24.4427
77050 24.4426
77055 24.4444
77060 24.444
77065 24.4461
77070 24.4459
77075 24.4478
77080 24.4476
77085 24.4497
77090 24.4492
77095 24.4513
77100 24.451
77105 24.4529
77110 24.4528
77115 24.4548
77120 24.4543
77125 24.4563
77130 24.4559
77135 24.458
77140 24.4579
77145 24.46
77150 24.4598
77155 24.4617
77160 24.4615
77165 24.4635
77170 24.4634
77175 24.4652
77180 24.4648
77185 24.4668
77190 24.4669
77195 24.4686
77200 24.4686
77205 24.4704
77210 24.4702
77215 24.4721
77220 24.4719
77225 24.4737
77230 24.4736
77235 24.4755
77240 24.4751
77245 24.4773
77250 24.4773
77255 24.4791
77260 24.479
77265 24.4807
77270 24.4805
77275 24.4828
77280 24.4825
77285 24.4843
77290 24.4841
77295 24.4862
77300 24.4858
77305 24.4877
77310 24.4876
77315 24.4897
77320 24.4896
77325 24.4913
77330 24.4912
77335 24.4932
77340 24.493
77345 24.4949
77350 24.4949
77355 24.4965
77360 24.4967
77365 24.4983
77370 24.4985
77375 24.5002
77380 24.5002
77385 24.5019
77390 24.5018
77395 24.5035
77400 24.5034
77405 24.5051
77410 24.5053
77415 24.5071
77420 24.5073
77425 24.5089
77430 24.5089
77435 24.5109
77440 24.5108
77445 24.5127
77450 24.5128
77455 24.5145
77460 24.5146
77465 24.5162
77470 24.5163
77475 24.5183
77480 24.518
77485 24.5199
77490 24.52
77495 24.5218
77500 24.5218
77505 24.5234
77510 24.5235
77515 24.5252
77520 24.5252
77525 24.527
77530 24.527
77535 24.5287
77540 24.5288
77545 24.5306
77550 24.5307
77555 24.5323
77560 24.5324
77565 24.5339
77570 24.534
77575 24.5356
77580 24.5359
77585 24.5374
77590 24.5375
77595 24.5391
77600 24.5391
77605 24.5407
77610 24.5408
77615 24.5423
77620 24.5426
77625 24.5439
77630 24.5441
77635 24.5455
77640 24.5457
77645 24.5473
77650 24.5474
77655 24.5489
77660 24.549
77665 24.5504
77670 24.5506
77675 24.5519
77680 24.5524
77685 24.5536
77690 24.5539
77695 24.5553
77700 24.5554
77705 24.5569
77710 24.5568
77715 24.5583
77720 24.5584
77725 24.5597
77730 24.5599
77735 24.5614
77740 24.5614
77745 24.5628
77750 24.5629
77755 24.5642
77760 24.5641
77765 24.5656
77770 24.5657
77775 24.5669
77780 24.567
77785 24.5683
77790 24.5686
77795 24.5698
77800 24.5699
77805 24.5712
77810 24.5712
77815 24.5725
77820 24.5722
77825 24.5737
77830 24.5737
77835 24.5753
77840 24.575
77845 24.5765
77850 24.5765
77855 24.5778
77860 24.5777
77865 24.579
77870 24.5791
77875 24.5804
77880 24.5804
77885 24.5816
77890 24.582
77895 24.5834
77900 24.5833
77905 24.5849
77910 24.5848
77915 24.5861
77920 24.5864
77925 24.5875
77930 24.5875
77935 24.5889
77940 24.5891
77945 24.5903
77950 24.5907
77955 24.5921
77960 24.592
77965 24.5935
77970 24.5937
77975 24.5951
77980 24.5952
77985 24.5966
77990 24.5965
77995 24.598
78000 24.5979
78005 24.5995
78010 24.5993
78015 24.6008
78020 24.6008
78025 24.6021
78030 24.6024
78035 24.6037
78040 24.604
78045 24.6052
78050 24.6054
78055 24.6068
78060 24.6068
78065 24.6082
78070 24.608
78075 24.6096
78080 24.6097
78085 24.6109
78090 24.6111
78095 24.6123
78100 24.6125
78105 24.6136
78110 24.614
78115 24.6149
78120 24.6151
78125 24.6164
78130 24.6164
78135 24.6178
78140 24.6177
78145 24.619
78150 24.6191
78155 24.6205
78160 24.6207
78165 24.6221
78170 24.6222
78175 24.6237
78180 24.6239
78185 24.6252
78190 24.6254
78195 24.6267
78200 24.6268
78205 24.6283
78210 24.6284
78215 24.6298
78220 24.6299
78225 24.6314
78230 24.6312
78235 24.6329
78240 24.6329
78245 24.6342
78250 24.6344
78255 24.6357
78260 24.6357
78265 24.6374
78270 24.6371
78275 24.6387
78280 24.6388
78285 24.6402
78290 24.6405
78295 24.6417
78300 24.6419
78305 24.6433
78310 24.6434
78315 24.6449
78320 24.6451
78325 24.6464
78330 24.6465
78335 24.6477
78340 24.648
78345 24.6492
78350 24.6494
78355 24.6505
78360 24.6508
78365 24.6518
78370 24.6521
78375 24.6534
78380 24.6534
78385 24.6547
78390 24.6547
78395 24.6563
78400 24.6563
78405 24.6577
78410 24.6579
78415 24.6592
78420 24.6592
78425 24.6602
78430 24.6604
78435 24.6617
78440 24.6619
78445 24.6631
78450 24.6635
78455 24.6645
78460 24.6648
78465 24.6661
78470 24.6662
78475 24.6676
78480 24.6675
78485 24.6691
78490 24.6691
78495 24.6704
78500 24.6704
78505 24.6719
78510 24.6716
78515 24.673
78520 24.6729
78525 24.6746
78530 24.6746
78535 24.6759
78540 24.6758
78545 24.6777
78550 24.6775
78555 24.6793
78560 24.6794
78565 24.6807
78570 24.6808
78575 24.6822
78580 24.6819
78585 24.6837
78590 24.6838
78595 24.6851
78600 24.6851
78605 24.6866
78610 24.6866
78615 24.688
78620 24.6881
78625 24.6895
78630 24.6896
78635 24.6911
78640 24.691
78645 24.6924
78650 24.6922
78655 24.6939
78660 24.6935
78665 24.6951
78670 24.695
78675 24.6967
78680 24.6967
78685 24.6978
78690 24.6978
78695 24.6994
78700 24.6992
78705 24.7009
78710 24.7006
78715 24.7022
78720 24.7024
78725 24.7036
78730 24.7035
78735 24.7052
78740 24.705
78745 24.7065
78750 24.7066
78755 24.7079
78760 24.708
78765 24.7095
78770 24.7093
78775 24.7107
78780 24.7106
78785 24.7121
78790 24.7122
78795 24.7134
78800 24.7132
78805 24.7148
78810 24.7145
78815 24.7158
78820 24.7159
78825 24.7172
78830 24.7172
78835 24.7184
78840 24.7182
78845 24.7199
78850 24.7196
78855 24.7213
78860 24.7209
78865 24.7225
78870 24.7221
78875 24.7235
78880 24.7234
78885 24.7248
78890 24.7244
78895 24.7259
78900 24.726
78905 24.7273
78910 24.7273
78915 24.7287
78920 24.7285
78925 24.7298
78930 24.7298
78935 24.7313
78940 24.7312
78945 24.732
78950 24.7322
78955 24.7335
78960 24.7334
78965 24.7349
78970 24.7349
78975 24.7362
78980 24.7363
78985 24.7375
78990 24.7375
78995 24.7387
79000 24.7389
79005 24.7404
79010 24.7404
79015 24.7413
79020 24.7417
79025 24.7429
79030 24.7431
79035 24.7445
79040 24.7444
79045 24.7458
79050 24.7458
79055 24.7471
79060 24.7471
79065 24.7483
79070 24.7484
79075 24.7499
79080 24.7499
79085 24.7513
79090 24.7513
79095 24.7528
79100 24.7527
79105 24.7541
79110 24.7538
79115 24.7554
79120 24.7553
79125 24.7566
79130 24.7563
79135 24.758
79140 24.7576
79145 24.7594
79150 24.7588
79155 24.7607
79160 24.7605
79165 24.762
79170 24.7618
79175 24.7633
79180 24.7632
79185 24.7649
79190 24.7647
79195 24.7662
79200 24.7659
79205 24.7675
79210 24.7674
79215 24.7689
79220 24.7686
79225 24.7703
79230 24.7699
79235 24.7715
79240 24.7713
79245 24.7729
79250 24.7725
79255 24.7742
79260 24.7741
79265 24.7756
79270 24.7752
79275 24.7767
79280 24.7767
79285 24.7783
79290 24.7781
79295 24.7797
79300 24.7798
79305 24.7812
79310 24.781
79315 24.7825
79320 24.7823
79325 24.7837
79330 24.7837
79335 24.7852
79340 24.7853
79345 24.7866
79350 24.7869
79355 24.7884
79360 24.7882
79365 24.7896
79370 24.7894
79375 24.7908
79380 24.7909
79385 24.7924
79390 24.7922
79395 24.7937
79400 24.7937
79405 24.795
79410 24.7951
79415 24.7967
79420 24.7967
79425 24.798
79430 24.7982
79435 24.7996
79440 24.7998
79445 24.801
79450 24.8009
79455 24.8024
79460 24.8026
79465 24.8038
79470 24.8039
79475 24.8051
79480 24.8055
79485 24.8064
79490 24.807
79495 24.8082
79500 24.8084
79505 24.8097
79510 24.81
79515 24.8114
79520 24.8118
79525 24.813
79530 24.8132
79535 24.8146
79540 24.8148
79545 24.8162
79550 24.8165
79555 24.8178
79560 24.8181
79565 24.8196
79570 24.8198
79575 24.8211
79580 24.8213
79585 24.8224
79590 24.8228
79595 24.8241
79600 24.8242
79605 24.8257
79610 24.8262
79615 24.8272
79620 24.8274
79625 24.8287
79630 24.8291
79635 24.8302
79640 24.8305
79645 24.8318
79650 24.8318
79655 24.8333
79660 24.8333
79665 24.8348
79670 24.8349
79675 24.8361
79680 24.8361
79685 24.8375
79690 24.8376
79695 24.8392
79700 24.8392
79705 24.8407
79710 24.8409
79715 24.8421
79720 24.8424
79725 24.8435
79730 24.8436
79735 24.8448
79740 24.8449
79745 24.8462
79750 24.8466
79755 24.8474
79760 24.8477
79765 24.8488
79770 24.8489
79775 24.8502
79780 24.8503
79785 24.8513
79790 24.8518
79795 24.8528
79800 24.8531
79805 24.8541
79810 24.8543
79815 24.8555
79820 24.8556
79825 24.8567
79830 24.8569
79835 24.8582
79840 24.8582
79845 24.8592
79850 24.8595
79855 24.8607
79860 24.8607
79865 24.8619
79870 24.8619
79875 24.8632
79880 24.8631
79885 24.8645
79890 24.8644
79895 24.8658
79900 24.866
79905 24.8669
79910 24.8673
79915 24.8683
79920 24.8684
79925 24.8695
79930 24.8697
79935 24.8707
79940 24.8708
79945 24.872
79950 24.872
79955 24.8732
79960 24.8735
79965 24.8748
79970 24.8747
79975 24.8761
79980 24.8761
79985 24.8776
79990 24.8777
79995 24.8788
80000 24.8788
80005 24.8799
80010 24.88
80015 24.8812
80020 24.8812
80025 24.8823
80030 24.8823
80035 24.8836
80040 24.8834
80045 24.8848
80050 24.8849
80055 24.8862
80060 24.8864
80065 24.8875
80070 24.8875
80075 24.8885
80080 24.8886
80085 24.89
80090 24.8898
80095 24.891
80100 24.891
80105 24.8924
80110 24.8925
80115 24.8936
80120 24.8938
80125 24.8949
80130 24.8947
80135 24.896
80140 24.8961
80145 24.8973
80150 24.8972
80155 24.8985
80160 24.8985
80165 24.8997
80170 24.8998
80175 24.9008
80180 24.9009
80185 24.9019
80190 24.902
80195 24.9029
80200 24.9031
80205 24.9041
80210 24.9043
80215 24.9053
80220 24.9054
80225 24.9064
80230 24.9066
80235 24.9075
80240 24.9079
80245 24.9088
80250 24.909
80255 24.9101
80260 24.9104
80265 24.9115
80270 24.9115
80275 24.9127
80280 24.9126
80285 24.9138
80290 24.9141
80295 24.9151
80300 24.9155
80305 24.9162
80310 24.9166
80315 24.9176
80320 24.918
80325 24.9188
80330 24.9191
80335 24.9201
80340 24.9205
80345 24.9214
80350 24.9216
80355 24.9228
80360 24.9232
80365 24.9244
80370 24.9245
80375 24.9253
80380 24.9257
80385 24.9269
80390 24.9271
80395 24.9281
80400 24.9282
80405 24.9294
80410 24.9296
80415 24.9307
80420 24.931
80425 24.932
80430 24.9322
80435 24.9333
80440 24.9336
80445 24.9348
80450 24.9347
80455 24.9359
80460 24.9361
80465 24.9371
80470 24.9375
80475 24.9383
80480 24.9388
80485 24.9398
80490 24.9399
80495 24.9411
80500 24.9413
80505 24.9423
80510 24.9427
80515 24.9437
80520 24.944
80525 24.9451
80530 24.9452
80535 24.9465
80540 24.9467
80545 24.9475
80550 24.9478
80555 24.9488
80560 24.9491
80565 24.9499
80570 24.9505
80575 24.9514
80580 24.9521
80585 24.9529
80590 24.953
80595 24.9541
80600 24.9543
80605 24.9554
80610 24.9555
80615 24.9565
80620 24.9566
80625 24.9576
80630 24.9579
80635 24.9591
80640 24.9591
80645 24.9604
80650 24.9605
80655 24.9614
80660 24.9619
80665 24.9628
80670 24.9631
80675 24.9641
80680 24.9644
80685 24.9653
80690 24.9658
80695 24.9666
80700 24.9671
80705 24.9681
80710 24.9685
80715 24.9695
80720 24.9697
80725 24.9708
80730 24.9713
80735 24.9724
80740 24.9726
80745 24.9737
80750 24.9741
80755 24.9753
80760 24.9755
80765 24.9765
80770 24.9768
80775 24.9779
80780 24.9779
80785 24.9791
80790 24.9794
80795 24.9805
80800 24.9806
80805 24.9817
80810 24.9822
80815 24.9831
80820 24.9835
80825 24.9845
80830 24.9848
80835 24.9859
80840 24.9861
80845 24.9872
80850 24.9876
80855 24.9885
80860 24.9889
80865 24.9899
80870 24.9903
80875 24.991
80880 24.9915
80885 24.9922
80890 24.9926
80895 24.9935
80900 24.9939
80905 24.9945
80910 24.9949
80915 24.996
80920 24.9961
80925 24.997
80930 24.9975
80935 24.9983
80940 24.9987
80945 24.9995
80950 24.9998
80955 25.0009
80960 25.001
80965 25.0017
80970 25.0021
80975 25.0029
80980 25.0034
80985 25.0044
80990 25.0046
80995 25.0057
81000 25.0059
81005 25.0068
81010 25.0073
81015 25.0082
81020 25.0084
81025 25.0095
81030 25.0099
81035 25.0107
81040 25.0111
81045 25.0121
81050 25.0125
81055 25.0133
81060 25.0137
81065 25.0148
81070 25.0151
81075 25.016
81080 25.0163
81085 25.0173
81090 25.0177
81095 25.0188
81100 25.019
81105 25.0202
81110 25.0203
81115 25.0215
81120 25.0216
81125 25.023
81130 25.0228
81135 25.0242
81140 25.0242
81145 25.0255
81150 25.0255
81155 25.0267
81160 25.0268
81165 25.0281
81170 25.0281
81175 25.0292
81180 25.0293
81185 25.0304
81190 25.0306
81195 25.0317
81200 25.0317
81205 25.0328
81210 25.0328
81215 25.0343
81220 25.0342
81225 25.0356
81230 25.0357
81235 25.0368
81240 25.0366
81245 25.0378
81250 25.0374
81255 25.0386
81260 25.0383
81265 25.0395
81270 25.0394
81275 25.0407
81280 25.0406
81285 25.0417
81290 25.0415
81295 25.0427
81300 25.0425
81305 25.044
81310 25.0437
81315 25.0449
81320 25.0448
81325 25.046
81330 25.0461
81335 25.0472
81340 25.0472
81345 25.0486
81350 25.0486
81355 25.0498
81360 25.0498
81365 25.0511
81370 25.0511
81375 25.0525
81380 25.0525
81385 25.0539
81390 25.0537
81395 25.0552
81400 25.0553
81405 25.0567
81410 25.0565
81415 25.0579
81420 25.058
81425 25.0594
81430 25.0592
81435 25.0605
81440 25.0602
81445 25.0618
81450 25.0615
81455 25.0629
81460 25.063
81465 25.0644
81470 25.0643
81475 25.0659
81480 25.0657
81485 25.0672
81490 25.0671
81495 25.0683
81500 25.0685
81505 25.0696
81510 25.0697
81515 25.0711
81520 25.0711
81525 25.0722
81530 25.0722
81535 25.0736
81540 25.0739
81545 25.0748
81550 25.0751
81555 25.0765
81560 25.0765
81565 25.0777
81570 25.0778
81575 25.0789
81580 25.0791
81585 25.0803
81590 25.0805
81595 25.0817
81600 25.0819
81605 25.0831
81610 25.0829
81615 25.0842
81620 25.0843
81625 25.0856
81630 25.0856
81635 25.087
81640 25.087
81645 25.0882
81650 25.0884
81655 25.0898
81660 25.0895
81665 25.0907
81670 25.0908
81675 25.0921
81680 25.092
81685 25.0936
81690 25.0932
81695 25.0945
81700 25.0946
81705 25.0956
81710 25.0959
81715 25.0971
81720 25.0973
81725 25.0986
81730 25.0989
81735 25.1001
81740 25.1
81745 25.1016
81750 25.1018
81755 25.1033
81760 25.1031
81765 25.1044
81770 25.1046
81775 25.1059
81780 25.1063
81785 25.1076
81790 25.1076
81795 25.1088
81800 25.1089
81805 25.1102
81810 25.1102
81815 25.1117
81820 25.1116
81825 25.1131
81830 25.1129
81835 25.1144
81840 25.1144
81845 25.1155
81850 25.1156
81855 25.117
81860 25.117
81865 25.1183
81870 25.1182
81875 25.1198
81880 25.1198
81885 25.121
81890 25.121
81895 25.1224
81900 25.1222
81905 25.1236
81910 25.1237
81915 25.1249
81920 25.1248
81925 25.126
81930 25.1261
81935 25.1277
81940 25.1274
81945 25.129
81950 25.1288
81955 25.1302
81960 25.1301
81965 25.1317
81970 25.1315
81975 25.1328
81980 25.1328
81985 25.1339
81990 25.1339
81995 25.1352
82000 25.135
82005 25.1364
82010 25.136
82015 25.1375
82020 25.1374
82025 25.1389
82030 25.1385
82035 25.14
82040 25.1398
82045 25.141
82050 25.141
82055 25.1426
82060 25.1423
82065 25.1438
82070 25.1434
82075 25.1447
82080 25.1445
82085 25.1459
82090 25.1458
82095 25.1472
82100 25.1468
82105 25.1484
82110 25.1481
82115 25.1493
82120 25.1492
82125 25.1508
82130 25.1503
82135 25.1517
82140 25.1514
82145 25.1528
82150 25.1528
82155 25.1545
82160 25.1541
82165 25.1557
82170 25.1555
82175 25.1568
82180 25.1566
82185 25.158
82190 25.1578
82195 25.1591
82200 25.1591
82205 25.1605
82210 25.1603
82215 25.1618
82220 25.1615
82225 25.1633
82230 25.1628
82235 25.1645
82240 25.1643
82245 25.1658
82250 25.1658
82255 25.1673
82260 25.1669
82265 25.1685
82270 25.1683
82275 25.1699
82280 25.1698
82285 25.1711
82290 25.1711
82295 25.1723
82300 25.1723
82305 25.1738
82310 25.174
82315 25.1752
82320 25.175
82325 25.1763
82330 25.1764
82335 25.1777
82340 25.178
82345 25.1792
82350 25.1794
82355 25.1806
82360 25.1806
82365 25.1818
82370 25.1821
82375 25.1832
82380 25.1833
82385 25.1849
82390 25.1851
82395 25.1863
82400 25.1866
82405 25.1877
82410 25.1879
82415 25.1891
82420 25.1895
82425 25.1904
82430 25.1906
82435 25.1919
82440 25.1922
82445 25.1934
82450 25.1936
82455 25.1947
82460 25.1953
82465 25.1962
82470 25.1965
82475 25.1976
82480 25.1979
82485 25.1991
82490 25.1993
82495 25.2007
82500 25.2008
82505 25.202
82510 25.2022
82515 25.2033
82520 25.2036
82525 25.2047
82530 25.2049
82535 25.2061
82540 25.2064
82545 25.2074
82550 25.2078
82555 25.2088
82560 25.2093
82565 25.2103
82570 25.2106
82575 25.2116
82580 25.2116
82585 25.2128
82590 25.2133
82595 25.2143
82600 25.2148
82605 25.2156
82610 25.216
82615 25.217
82620 25.2174
82625 25.2183
82630 25.2187
82635 25.2198
82640 25.22
82645 25.2212
82650 25.2213
82655 25.2226
82660 25.2226
82665 25.2239
82670 25.2241
82675 25.2251
82680 25.2251
82685 25.2266
82690 25.2266
82695 25.228
82700 25.2281
82705 25.2292
82710 25.2295
82715 25.2303
82720 25.2307
82725 25.2319
82730 25.232
82735 25.2333
82740 25.2335
82745 25.2347
82750 25.2348
82755 25.2357
82760 25.2362
82765 25.2371
82770 25.2374
82775 25.2386
82780 25.239
82785 25.2398
82790 25.2403
82795 25.2415
82800 25.2414
82805 25.2428
82810 25.2429
82815 25.2443
82820 25.2447
82825 25.2459
82830 25.2462
82835 25.2474
82840 25.2477
82845 25.2488
82850 25.2491
82855 25.2504
82860 25.2506
82865 25.252
82870 25.2522
82875 25.2533
82880 25.2538
82885 25.255
82890 25.2552
82895 25.2563
82900 25.2565
82905 25.2579
82910 25.258
82915 25.2595
82920 25.2598
82925 25.261
82930 25.2612
82935 25.2624
82940 25.2627
82945 25.2638
82950 25.2642
82955 25.2654
82960 25.2656
82965 25.2667
82970 25.2672
82975 25.2684
82980 25.2689
82985 25.2699
82990 25.27
82995 25.2712
83000 25.2713
83005 25.2728
83010 25.2731
83015 25.2747
83020 25.2745
83025 25.2761
83030 25.2762
83035 25.2777
83040 25.2778
83045 25.2792
83050 25.2794
83055 25.2806
83060 25.2806
83065 25.2824
83070 25.2825
83075 25.2839
83080 25.2842
83085 25.2854
83090 25.2855
83095 25.2869
83100 25.2872
83105 25.2889
83110 25.2889
83115 25.2904
83120 25.2906
83125 25.2922
83130 25.2921
83135 25.2938
83140 25.2939
83145 25.2954
83150 25.2958
83155 25.2972
83160 25.2973
83165 25.2989
83170 25.2992
83175 25.3006
83180 25.3008
83185 25.3024
83190 25.3027
83195 25.3042
83200 25.3045
83205 25.306
83210 25.3062
83215 25.3077
83220 25.3081
83225 25.3095
83230 25.3101
83235 25.3115
83240 25.3119
83245 25.3134
83250 25.3139
83255 25.3156
83260 25.3157
83265 25.3172
83270 25.3179
83275 25.3194
83280 25.3196
83285 25.321
83290 25.3214
83295 25.3227
83300 25.3232
83305 25.3245
83310 25.3247
83315 25.3261
83320 25.3265
83325 25.3276
83330 25.3281
83335 25.3295
83340 25.3297
83345 25.3313
83350 25.3318
83355 25.3334
83360 25.3334
83365 25.3349
83370 25.3353
83375 25.3366
83380 25.3373
83385 25.3384
83390 25.3389
83395 25.34
83400 25.3405
83405 25.3418
83410 25.3422
83415 25.3437
83420 25.3441
83425 25.3453
83430 25.3459
83435 25.3473
83440 25.3476
83445 25.3489
83450 25.3495
83455 25.351
83460 25.3513
83465 25.3527
83470 25.353
83475 25.3544
83480 25.3547
83485 25.3562
83490 25.3565
83495 25.358
83500 25.3582
83505 25.3598
83510 25.3601
83515 25.3614
83520 25.3616
83525 25.363
83530 25.3634
83535 25.3649
83540 25.3653
83545 25.3668
83550 25.3672
83555 25.3684
83560 25.3689
83565 25.3701
83570 25.3706
83575 25.372
83580 25.3722
83585 25.374
83590 25.3742
83595 25.3756
83600 25.376
83605 25.3776
83610 25.378
83615 25.3795
83620 25.3796
83625 25.3811
83630 25.3815
83635 25.3829
83640 25.3832
83645 25.3846
83650 25.385
83655 25.3864
83660 25.387
83665 25.3881
83670 25.3887
83675 25.3905
83680 25.3907
83685 25.3924
83690 25.3927
83695 25.3941
83700 25.3947
83705 25.3962
83710 25.3967
83715 25.398
83720 25.3982
83725 25.3999
83730 25.4005
83735 25.402
83740 25.4023
83745 25.4038
83750 25.4041
83755 25.4056
83760 25.4059
83765 25.4077
83770 25.4079
83775 25.41
83780 25.4099
83785 25.4117
83790 25.4118
83795 25.4133
83800 25.4138
83805 25.4154
83810 25.4157
83815 25.4173
83820 25.4175
83825 25.4191
83830 25.4194
83835 25.4208
83840 25.4213
83845 25.4227
83850 25.4232
83855 25.4249
83860 25.4251
83865 25.4271
83870 25.4275
83875 25.429
83880 25.4294
83885 25.4312
83890 25.4313
83895 25.4329
83900 25.4334
83905 25.4348
83910 25.4352
83915 25.4368
83920 25.4374
83925 25.4386
83930 25.4393
83935 25.4406
83940 25.4411
83945 25.4427
83950 25.4433
83955 25.4445
83960 25.4451
83965 25.4464
83970 25.4469
83975 25.4487
83980 25.4489
83985 25.4504
83990 25.4509
83995 25.4524
84000 25.4527
84005 25.4543
84010 25.4548
84015 25.4564
84020 25.4569
84025 25.4585
84030 25.459
84035 25.4604
84040 25.461
84045 25.4627
84050 25.4632
84055 25.4648
84060 25.4651
84065 25.4669
84070 25.4671
84075 25.469
84080 25.4694
84085 25.471
84090 25.4713
84095 25.4728
84100 25.4732
84105 25.4748
84110 25.4752
84115 25.4768
84120 25.4773
84125 25.4789
84130 25.4794
84135 25.481
84140 25.4812
84145 25.4829
84150 25.4834
84155 25.4849
84160 25.4852
84165 25.4868
84170 25.4874
84175 25.4887
84180 25.489
84185 25.4906
84190 25.4914
84195 25.4929
84200 25.4932
84205 25.4949
84210 25.4953
84215 25.497
84220 25.4973
84225 25.4988
84230 25.4994
84235 25.501
84240 25.5015
84245 25.5029
84250 25.5033
84255 25.505
84260 25.5054
84265 25.5069
84270 25.5075
84275 25.5091
84280 25.5096
84285 25.5112
84290 25.5114
84295 25.5131
84300 25.5134
84305 25.5147
84310 25.5152
84315 25.5168
84320 25.5171
84325 25.5186
84330 25.5187
84335 25.5203
84340 25.5208
84345 25.5223
84350 25.5226
84355 25.5242
84360 25.5247
84365 25.526
84370 25.5266
84375 25.5281
84380 25.5285
84385 25.5298
84390 25.5305
84395 25.5321
84400 25.5324
84405 25.534
84410 25.5344
84415 25.5359
84420 25.5363
84425 25.5377
84430 25.5383
84435 25.5397
84440 25.5403
84445 25.5415
84450 25.542
84455 25.5435
84460 25.544
84465 25.5453
84470 25.5459
84475 25.5473
84480 25.5475
84485 25.549
84490 25.5495
84495 25.551
84500 25.5512
84505 25.5528
84510 25.5529
84515 25.5545
84520 25.5548
84525 25.556
84530 25.5565
84535 25.5577
84540 25.5582
84545 25.5598
84550 25.5601
84555 25.5611
84560 25.5618
84565 25.5628
84570 25.5633
84575 25.5645
84580 25.5652
84585 25.5661
84590 25.5667
84595 25.5678
84600 25.5684
84605 25.5696
84610 25.5698
84615 25.5713
84620 25.5715
84625 25.5729
84630 25.5735
84635 25.5746
84640 25.575
84645 25.5765
84650 25.5769
84655 25.5781
84660 25.5786
84665 25.58
84670 25.5805
84675 25.5818
84680 25.5822
84685 25.5834
84690 25.5841
84695 25.5853
84700 25.5856
84705 25.5869
84710 25.5875
84715 25.5889
84720 25.5892
84725 25.5902
84730 25.5907
84735 25.592
84740 25.5928
84745 25.5938
84750 25.5941
84755 25.5953
84760 25.5958
84765 25.597
84770 25.5975
84775 25.5985
84780 25.599
84785 25.5999
84790 25.6004
84795 25.6014
84800 25.6018
84805 25.603
84810 25.6033
84815 25.6045
84820 25.6051
84825 25.606
84830 25.6064
84835 25.6075
84840 25.6081
84845 25.609
84850 25.6092
84855 25.6106
84860 25.6107
84865 25.6118
84870 25.6124
84875 25.6136
84880 25.6137
84885 25.6148
84890 25.6152
84895 25.6162
84900 25.6169
84905 25.6177
84910 25.6182
84915 25.6191
84920 25.6198
84925 25.6208
84930 25.6209
84935 25.622
84940 25.6224
84945 25.6233
84950 25.6238
84955 25.6249
84960 25.625
84965 25.6263
84970 25.6265
84975 25.6277
84980 25.628
84985 25.629
84990 25.6293
84995 25.6304
85000 25.6309
85005 25.6321
85010 25.6323
85015 25.6335
85020 25.6341
85025 25.6352
85030 25.6356
85035 25.6371
85040 25.6372
85045 25.6385
85050 25.6386
85055 25.6404
85060 25.6402
85065 25.6415
85070 25.6419
85075 25.6431
85080 25.6434
85085 25.6448
85090 25.6449
85095 25.6464
85100 25.6464
85105 25.6479
85110 25.6478
85115 25.6493
85120 25.6492
85125 25.6508
85130 25.6506
85135 25.652
85140 25.6519
85145 25.6535
85150 25.6538
85155 25.6551
85160 25.6551
85165 25.6565
85170 25.6566
85175 25.6581
85180 25.6583
85185 25.6597
85190 25.6598
85195 25.6613
85200 25.6612
85205 25.6628
85210 25.6627
85215 25.664
85220 25.6641
85225 25.6657
85230 25.6659
85235 25.6673
85240 25.6673
85245 25.6689
85250 25.669
85255 25.6704
85260 25.6704
85265 25.6719
85270 25.672
85275 25.6735
85280 25.6736
85285 25.675
85290 25.6749
85295 25.6765
85300 25.6764
85305 25.6779
85310 25.6779
85315 25.6795
85320 25.6794
85325 25.681
85330 25.681
85335 25.6826
85340 25.6825
85345 25.6842
85350 25.6842
85355 25.6858
85360 25.6855
85365 25.6871
85370 25.6871
85375 25.6887
85380 25.6888
85385 25.6902
85390 25.6901
85395 25.6914
85400 25.6915
85405 25.6931
85410 25.693
85415 25.6944
85420 25.6946
85425 25.6957
85430 25.696
85435 25.6973
85440 25.6972
85445 25.6984
85450 25.6989
85455 25.7
85460 25.7002
85465 25.7017
85470 25.7016
85475 25.7032
85480 25.703
85485 25.7049
85490 25.7045
85495 25.706
85500 25.706
85505 25.7076
85510 25.7078
85515 25.7092
85520 25.7091
85525 25.7107
85530 25.7109
85535 25.712
85540 25.7119
85545 25.7133
85550 25.713
85555 25.7149
85560 25.7146
85565 25.716
85570 25.716
85575 25.7173
85580 25.7174
85585 25.7188
85590 25.7187
85595 25.72
85600 25.7196
85605 25.7212
85610 25.721
85615 25.7226
85620 25.7224
85625 25.7237
85630 25.7234
85635 25.7251
85640 25.7246
85645 25.7263
85650 25.7262
85655 25.7277
85660 25.7277
85665 25.7291
85670 25.7289
85675 25.7303
85680 25.7305
85685 25.732
85690 25.7317
85695 25.733
85700 25.7329
85705 25.7346
85710 25.7344
85715 25.7357
85720 25.7358
85725 25.7371
85730 25.7371
85735 25.7383
85740 25.7384
85745 25.7396
85750 25.7397
85755 25.7409
85760 25.7409
85765 25.742
85770 25.742
85775 25.7433
85780 25.7433
85785 25.7445
85790 25.7448
85795 25.7458
85800 25.746
85805 25.7471
85810 25.747
85815 25.7482
85820 25.7482
85825 25.7494
85830 25.7496
85835 25.7505
85840 25.7507
85845 25.7516
85850 25.7521
85855 25.7532
85860 25.7532
85865 25.7543
85870 25.7543
85875 25.7556
85880 25.7556
85885 25.7567
85890 25.7568
85895 25.7578
85900 25.7581
85905 25.7591
85910 25.7593
85915 25.7605
85920 25.7604
85925 25.7614
85930 25.7617
85935 25.7629
85940 25.7627
85945 25.7639
85950 25.7641
85955 25.7653
85960 25.7655
85965 25.7669
85970 25.767
85975 25.7683
85980 25.7684
85985 25.7695
85990 25.7695
85995 25.7711
86000 25.7714
86005 25.7725
86010 25.7727
86015 25.7738
86020 25.774
86025 25.7752
86030 25.7751
86035 25.7765
86040 25.7765
86045 25.778
86050 25.7782
86055 25.7795
86060 25.7794
86065 25.781
86070 25.7808
86075 25.7825
86080 25.7823
86085 25.7837
86090 25.7838
86095 25.7854
86100 25.7853
86105 25.7868
86110 25.7869
86115 25.7881
86120 25.7881
86125 25.7895
86130 25.7894
86135 25.7908
86140 25.7909
86145 25.7921
86150 25.792
86155 25.7935
86160 25.7936
86165 25.7948
86170 25.7949
86175 25.7962
86180 25.796
86185 25.7976
86190 25.7974
86195 25.7989
86200 25.7989
86205 25.8003
86210 25.8
86215 25.8017
86220 25.8015
86225 25.8029
86230 25.8031
86235 25.8044
86240 25.8043
86245 25.8056
86250 25.8057
86255 25.8071
86260 25.8072
86265 25.8086
86270 25.8085
86275 25.8099
86280 25.8097
86285 25.8113
86290 25.811
86295 25.8125
86300 25.8126
86305 25.814
86310 25.814
86315 25.8153
86320 25.8153
86325 25.8168
86330 25.8167
86335 25.8182
86340 25.8183
86345 25.8198
86350 25.8195
86355 25.821
86360 25.821
86365 25.8226
86370 25.8224
86375 25.8241
86380 25.8241
86385 25.8257
86390 25.8257
86395 25.8271
86400 25.8271
86405 25.8284
86410 25.8284
86415 25.83
86420 25.8297
86425 25.8312
86430 25.8307
86435 25.8323
86440 25.8323
86445 25.8338
86450 25.8338
86455 25.8356
86460 25.8356
86465 25.8368
86470 25.837
86475 25.8384
86480 25.8384
86485 25.8397
86490 25.8397
86495 25.8414
86500 25.8413
86505 25.8427
86510 25.8429
86515 25.8443
86520 25.8441
86525 25.8458
86530 25.8458
86535 25.847
86540 25.8471
86545 25.8483
86550 25.8484
86555 25.8498
86560 25.8496
86565 25.8513
86570 25.8511
86575 25.8528
86580 25.8527
86585 25.8541
86590 25.854
86595 25.8554
86600 25.8553
86605 25.8569
86610 25.8569
86615 25.858
86620 25.8582
86625 25.8593
86630 25.8595
86635 25.8608
86640 25.8609
86645 25.8621
86650 25.8624
86655 25.8635
86660 25.8636
86665 25.8651
86670 25.8652
86675 25.8663
86680 25.8665
86685 25.8675
86690 25.868
86695 25.8689
86700 25.8694
86705 25.8705
86710 25.8706
86715 25.8718
86720 25.8721
86725 25.873
86730 25.8732
86735 25.8747
86740 25.8749
86745 25.876
86750 25.8763
86755 25.8775
86760 25.8779
86765 25.8791
86770 25.8795
86775 25.8805
86780 25.8808
86785 25.8821
86790 25.8826
86795 25.8835
86800 25.8838
86805 25.8851
86810 25.8853
86815 25.8865
86820 25.8868
86825 25.8879
86830 25.888
86835 25.8893
86840 25.8893
86845 25.8903
86850 25.8906
86855 25.8918
86860 25.892
86865 25.893
86870 25.8932
86875 25.8941
86880 25.8948
86885 25.8954
86890 25.8955
86895 25.8966
86900 25.897
86905 25.8977
86910 25.898
86915 25.8995
86920 25.8996
86925 25.9005
86930 25.9007
86935 25.902
86940 25.9022
86945 25.9032
86950 25.9037
86955 25.9047
86960 25.905
86965 25.906
86970 25.9065
86975 25.9073
86980 25.9076
86985 25.9087
86990 25.9091
86995 25.9101
87000 25.9105
87005 25.9113
87010 25.9119
87015 25.9129
87020 25.9133
87025 25.9142
87030 25.9147
87035 25.9155
87040 25.9158
87045 25.9168
87050 25.917
87055 25.9181
87060 25.9183
87065 25.9192
87070 25.9195
87075 25.9206
87080 25.9208
87085 25.9218
87090 25.922
87095 25.9228
87100 25.9232
87105 25.9242
87110 25.9246
87115 25.9252
87120 25.9259
87125 25.9268
87130 25.9267
87135 25.9279
87140 25.9281
87145 25.9291
87150 25.929
87155 25.9302
87160 25.9306
87165 25.9315
87170 25.9319
87175 25.9329
87180 25.9329
87185 25.934
87190 25.9341
87195 25.9351
87200 25.9355
87205 25.9364
87210 25.9366
87215 25.9379
87220 25.9379
87225 25.9391
87230 25.9392
87235 25.9404
87240 25.9407
87245 25.942
87250 25.9421
87255 25.9431
87260 25.9436
87265 25.9445
87270 25.9448
87275 25.9459
87280 25.9461
87285 25.9471
87290 25.9472
87295 25.9483
87300 25.9484
87305 25.9496
87310 25.9495
87315 25.9506
87320 25.9506
87325 25.9519
87330 25.9519
87335 25.9528
87340 25.953
87345 25.9542
87350 25.9545
87355 25.9554
87360 25.9556
87365 25.9567
87370 25.9568
87375 25.9583
87380 25.9584
87385 25.9594
87390 25.9596
87395 25.9605
87400 25.9607
87405 25.9619
87410 25.9619
87415 25.9629
87420 25.9631
87425 25.9644
87430 25.9644
87435 25.9658
87440 25.9658
87445 25.9668
87450 25.9673
87455 25.9683
87460 25.9686
87465 25.9696
87470 25.9699
87475 25.9709
87480 25.9709
87485 25.9723
87490 25.9724
87495 25.9736
87500 25.9735
87505 25.9746
87510 25.9749
87515 25.9758
87520 25.9759
87525 25.9771
87530 25.9774
87535 25.9784
87540 25.9784
87545 25.9797
87550 25.9797
87555 25.9806
87560 25.9809
87565 25.982
87570 25.9821
87575 25.9828
87580 25.9833
87585 25.9841
87590 25.9842
87595 25.9852
87600 25.9855
87605 25.9864
87610 25.9864
87615 25.9874
87620 25.9873
87625 25.9883
87630 25.9885
87635 25.9893
87640 25.9897
87645 25.9907
87650 25.991
87655 25.9919
87660 25.9922
87665 25.9933
87670 25.9933
87675 25.9942
87680 25.9944
87685 25.9956
87690 25.9956
87695 25.9966
87700 25.9969
87705 25.998
87710 25.998
87715 25.9992
87720 25.9991
87725 26.0003
87730 26.0008
87735 26.0016
87740 26.0015
87745 26.0028
87750 26.0028
87755 26.0039
87760 26.0041
87765 26.0053
87770 26.0052
87775 26.0063
87780 26.0064
87785 26.0077
87790 26.0075
87795 26.0087
87800 26.009
87805 26.01
87810 26.0098
87815 26.0111
87820 26.0113
87825 26.0122
87830 26.0128
87835 26.0135
87840 26.0137
87845 26.015
87850 26.0153
87855 26.0165
87860 26.0164
87865 26.0179
87870 26.0179
87875 26.0189
87880 26.0195
87885 26.0202
87890 26.0206
87895 26.0217
87900 26.022
87905 26.0228
87910 26.0232
87915 26.0243
87920 26.0245
87925 26.0258
87930 26.0262
87935 26.0272
87940 26.0272
87945 26.0285
87950 26.0286
87955 26.0298
87960 26.03
87965 26.0313
87970 26.0315
87975 26.0324
87980 26.0329
87985 26.0336
87990 26.0339
87995 26.0348
88000 26.0351
88005 26.0362
88010 26.0363
88015 26.0372
88020 26.0373
88025 26.0385
88030 26.0392
88035 26.0398
88040 26.0399
88045 26.041
88050 26.0415
88055 26.0425
88060 26.0426
88065 26.0437
88070 26.0437
88075 26.045
88080 26.0452
88085 26.046
88090 26.0463
88095 26.0476
88100 26.0476
88105 26.0487
88110 26.0489
88115 26.0499
88120 26.0502
88125 26.0514
88130 26.0515
88135 26.0524
88140 26.0527
88145 26.0534
88150 26.0538
88155 26.0547
88160 26.0551
88165 26.0558
88170 26.056
88175 26.0571
88180 26.0576
88185 26.0583
88190 26.0586
88195 26.0595
88200 26.0597
88205 26.0607
88210 26.061
88215 26.0619
88220 26.0625
88225 26.0635
88230 26.0636
88235 26.0646
88240 26.0646
88245 26.0656
88250 26.0656
88255 26.0669
88260 26.0671
88265 26.0679
88270 26.0681
88275 26.0694
88280 26.0695
88285 26.0705
88290 26.0708
88295 26.0718
88300 26.072
88305 26.0731
88310 26.0733
88315 26.0743
88320 26.0746
88325 26.0755
88330 26.0759
88335 26.0767
88340 26.0769
88345 26.0779
88350 26.0782
88355 26.0791
88360 26.079
88365 26.0802
88370 26.0804
88375 26.0811
88380 26.0814
88385 26.0818
88390 26.0823
88395 26.0831
88400 26.0835
88405 26.0839
88410 26.0844
88415 26.0851
88420 26.0856
88425 26.0862
88430 26.0865
88435 26.0874
88440 26.0878
88445 26.0884
88450 26.089
88455 26.0896
88460 26.0901
88465 26.0908
88470 26.0911
88475 26.0917
88480 26.0923
88485 26.0928
88490 26.0936
88495 26.0941
88500 26.0947
88505 26.0953
88510 26.0958
88515 26.0966
88520 26.097
88525 26.0975
88530 26.0979
88535 26.0985
88540 26.099
88545 26.1
88550 26.1003
88555 26.1012
88560 26.1013
88565 26.1024
88570 26.1029
88575 26.1035
88580 26.104
88585 26.1049
88590 26.105
88595 26.1061
88600 26.1063
88605 26.1073
88610 26.1076
88615 26.1087
88620 26.1089
88625 26.1099
88630 26.1102
88635 26.1112
88640 26.1115
88645 26.1122
88650 26.113
88655 26.1134
88660 26.1139
88665 26.115
88670 26.1153
88675 26.1163
88680 26.1167
88685 26.1176
88690 26.1181
88695 26.119
88700 26.1194
88705 26.1202
88710 26.1207
88715 26.1218
88720 26.122
88725 26.1232
88730 26.1234
88735 26.1244
88740 26.1248
88745 26.1257
88750 26.126
88755 26.127
88760 26.1274
88765 26.1284
88770 26.129
88775 26.1298
88780 26.1301
88785 26.1309
88790 26.1315
88795 26.1323
88800 26.1328
88805 26.1336
88810 26.1344
88815 26.1347
88820 26.1354
88825 26.136
88830 26.1365
88835 26.1372
88840 26.1378
88845 26.1384
88850 26.1389
88855 26.1397
88860 26.1401
88865 26.141
88870 26.1416
88875 26.1423
88880 26.1429
88885 26.1437
88890 26.1444
88895 26.145
88900 26.1454
88905 26.1461
88910 26.1469
88915 26.1471
88920 26.1481
88925 26.1485
88930 26.1493
88935 26.1496
88940 26.1503
88945 26.1506
88950 26.1515
88955 26.1519
88960 26.1526
88965 26.1531
88970 26.1537
88975 26.1541
88980 26.1551
88985 26.1556
88990 26.1561
88995 26.1567
89000 26.1573
89005 26.1578
89010 26.1588
89015 26.1591
89020 26.1599
89025 26.1603
89030 26.1611
89035 26.1613
89040 26.1622
89045 26.1627
89050 26.1633
89055 26.1636
89060 26.1644
89065 26.1649
89070 26.1655
89075 26.1661
89080 26.1665
89085 26.1672
89090 26.1675
89095 26.1681
89100 26.1686
89105 26.1691
89110 26.17
89115 26.1705
89120 26.171
89125 26.1715
89130 26.1723
89135 26.1727
89140 26.1736
89145 26.1739
89150 26.1747
89155 26.1748
89160 26.1755
89165 26.1759
89170 26.1767
89175 26.1769
89180 26.1778
89185 26.1783
89190 26.1791
89195 26.1793
89200 26.1802
89205 26.1804
89210 26.1812
89215 26.1817
89220 26.1824
89225 26.1827
89230 26.1835
89235 26.184
89240 26.1847
89245 26.1853
89250 26.1859
89255 26.1863
89260 26.1873
89265 26.1879
89270 26.1887
89275 26.1889
89280 26.1899
89285 26.1902
89290 26.1912
89295 26.1915
89300 26.1923
89305 26.1928
89310 26.1934
89315 26.1938
89320 26.1947
89325 26.1951
89330 26.196
89335 26.1961
89340 26.1971
89345 26.1975
89350 26.1983
89355 26.1986
89360 26.1995
89365 26.1996
89370 26.2005
89375 26.2008
89380 26.2017
89385 26.2017
89390 26.2027
89395 26.203
89400 26.2037
89405 26.2043
89410 26.2048
89415 26.2053
89420 26.2061
89425 26.2063
89430 26.2073
89435 26.2076
89440 26.2082
89445 26.2086
89450 26.2093
89455 26.21
89460 26.2107
89465 26.2109
89470 26.2115
89475 26.2122
89480 26.2127
89485 26.2133
89490 26.2141
89495 26.2146
89500 26.2155
89505 26.2159
89510 26.2165
89515 26.2169
89520 26.2178
89525 26.2181
89530 26.219
89535 26.2192
89540 26.22
89545 26.2202
89550 26.2212
89555 26.2217
89560 26.2225
89565 26.2229
89570 26.2238
89575 26.2241
89580 26.2247
89585 26.2254
89590 26.2264
89595 26.2264
89600 26.2274
89605 26.2275
89610 26.2287
89615 26.229
89620 26.2297
89625 26.23
89630 26.231
89635 26.2314
89640 26.232
89645 26.2324
89650 26.2335
89655 26.2339
89660 26.2349
89665 26.235
89670 26.2361
89675 26.2362
89680 26.2373
89685 26.2378
89690 26.2387
89695 26.2393
89700 26.2401
89705 26.2404
89710 26.2413
89715 26.2417
89720 26.2428
89725 26.243
89730 26.2442
89735 26.2447
89740 26.2454
89745 26.2456
89750 26.2464
89755 26.2468
89760 26.2478
89765 26.2481
89770 26.249
89775 26.2493
89780 26.2504
89785 26.2511
89790 26.2518
89795 26.2518
89800 26.253
89805 26.2532
89810 26.2542
89815 26.2546
89820 26.2555
89825 26.2558
89830 26.2568
89835 26.2573
89840 26.2579
89845 26.2586
89850 26.2594
89855 26.26
89860 26.2607
89865 26.2614
89870 26.2623
89875 26.263
89880 26.2639
89885 26.2645
89890 26.2654
89895 26.2661
89900 26.267
89905 26.2678
89910 26.2686
89915 26.2693
89920 26.2703
89925 26.2708
89930 26.2719
89935 26.2726
89940 26.2733
89945 26.2742
89950 26.2749
89955 26.2757
89960 26.2767
89965 26.2775
89970 26.2782
89975 26.2789
89980 26.2799
89985 26.2803
89990 26.2816
89995 26.282
90000 26.283
90005 26.2837
90010 26.2846
90015 26.2851
90020 26.2861
90025 26.2867
90030 26.288
90035 26.2886
90040 26.2896
90045 26.2902
90050 26.2913
90055 26.2918
90060 26.2927
90065 26.2937
90070 26.2944
90075 26.2953
90080 26.2961
90085 26.2967
90090 26.2976
90095 26.2983
90100 26.2995
90105 26.2999
90110 26.3009
90115 26.3014
90120 26.3026
90125 26.3029
90130 26.3041
90135 26.3046
90140 26.3056
90145 26.3063
90150 26.3074
90155 26.3075
90160 26.3086
90165 26.3093
90170 26.3105
90175 26.3109
90180 26.3122
90185 26.3127
90190 26.314
90195 26.3144
90200 26.3156
90205 26.3158
90210 26.3171
90215 26.3177
90220 26.3187
90225 26.3193
90230 26.3204
90235 26.3209
90240 26.3221
90245 26.3225
90250 26.3236
90255 26.3244
90260 26.3256
90265 26.326
90270 26.3272
90275 26.3278
90280 26.3289
90285 26.3293
90290 26.3304
90295 26.331
90300 26.3323
90305 26.3326
90310 26.334
90315 26.3344
90320 26.3359
90325 26.3363
90330 26.3374
90335 26.3377
90340 26.339
90345 26.3393
90350 26.3404
90355 26.341
90360 26.3422
90365 26.3426
90370 26.3437
90375 26.3443
90380 26.3452
90385 26.3458
90390 26.347
90395 26.3473
90400 26.3483
90405 26.3486
90410 26.3497
90415 26.3504
90420 26.3512
90425 26.3518
90430 26.3529
90435 26.3535
90440 26.3543
90445 26.3548
90450 26.3558
90455 26.3563
90460 26.3574
90465 26.3576
90470 26.3589
90475 26.3596
90480 26.3604
90485 26.361
90490 26.3619
90495 26.3624
90500 26.3633
90505 26.3639
90510 26.3651
90515 26.3656
90520 26.3668
90525 26.3673
90530 26.3684
90535 26.3687
90540 26.3699
90545 26.3702
90550 26.3714
90555 26.372
90560 26.3729
90565 26.3734
90570 26.3744
90575 26.3752
90580 26.376
90585 26.3768
90590 26.3776
90595 26.3782
90600 26.3791
90605 26.3797
90610 26.3806
90615 26.3814
90620 26.3823
90625 26.3828
90630 26.3839
90635 26.3844
90640 26.3853
90645 26.3859
90650 26.3867
90655 26.3872
90660 26.3883
90665 26.3885
90670 26.3896
90675 26.3901
90680 26.3909
90685 26.3912
90690 26.3923
90695 26.3926
90700 26.3935
90705 26.3941
90710 26.3946
90715 26.3953
90720 26.3958
90725 26.3963
90730 26.3971
90735 26.3976
90740 26.3983
90745 26.3988
90750 26.3993
90755 26.3997
90760 26.4008
90765 26.401
90770 26.402
90775 26.4023
90780 26.4032
90785 26.4036
90790 26.4045
90795 26.4046
90800 26.4055
90805 26.4059
90810 26.4069
90815 26.4069
90820 26.4074
90825 26.408
90830 26.4089
90835 26.4095
90840 26.4105
90845 26.4106
90850 26.4118
90855 26.412
90860 26.413
90865 26.4132
90870 26.4143
90875 26.4147
90880 26.4154
90885 26.4158
90890 26.4165
90895 26.4172
90900 26.4183
90905 26.4188
90910 26.4198
90915 26.42
90920 26.4212
90925 26.4214
90930 26.4225
90935 26.4228
90940 26.424
90945 26.424
90950 26.4252
90955 26.4256
90960 26.4264
90965 26.4267
90970 26.4275
90975 26.4281
90980 26.4292
90985 26.4294
90990 26.4304
90995 26.4309
91000 26.4319
91005 26.4322
91010 26.4335
91015 26.434
91020 26.4348
91025 26.4353
91030 26.4361
91035 26.4365
91040 26.4375
91045 26.4379
91050 26.4388
91055 26.4394
91060 26.4401
91065 26.4405
91070 26.4413
91075 26.4417
91080 26.4425
91085 26.4431
91090 26.444
91095 26.4442
91100 26.4449
91105 26.4455
91110 26.4461
91115 26.4466
91120 26.4475
91125 26.4478
91130 26.4483
91135 26.4489
91140 26.4497
91145 26.4498
91150 26.4508
91155 26.4512
91160 26.4518
91165 26.4523
91170 26.4531
91175 26.4536
91180 26.4541
91185 26.4543
91190 26.4554
91195 26.4557
91200 26.4566
91205 26.457
91210 26.4576
91215 26.4584
91220 26.4593
91225 26.4598
91230 26.4603
91235 26.4609
91240 26.4616
91245 26.4623
91250 26.4629
91255 26.4633
91260 26.4637
91265 26.4646
91270 26.4651
91275 26.4658
91280 26.4664
91285 26.4668
91290 26.4675
91295 26.4683
91300 26.4687
91305 26.4694
91310 26.4701
91315 26.4707
91320 26.4714
91325 26.4719
91330 26.4726
91335 26.4731
91340 26.4734
91345 26.4742
91350 26.4746
91355 26.4754
91360 26.4758
91365 26.4765
91370 26.477
91375 26.4776
91380 26.4783
91385 26.4791
91390 26.4796
91395 26.48
91400 26.4806
91405 26.4809
91410 26.4816
91415 26.4821
91420 26.4827
91425 26.4833
91430 26.4838
91435 26.4845
91440 26.485
91445 26.4855
91450 26.4862
91455 26.4866
91460 26.4872
91465 26.4877
91470 26.4882
91475 26.4889
91480 26.4895
91485 26.4902
91490 26.4908
91495 26.4914
91500 26.4921
91505 26.4929
91510 26.4932
91515 26.494
91520 26.4945
91525 26.4953
91530 26.4959
91535 26.4963
91540 26.4968
91545 26.4975
91550 26.498
91555 26.4986
91560 26.4991
91565 26.4994
91570 26.5001
91575 26.5006
91580 26.5013
91585 26.5016
91590 26.5021
91595 26.5028
91600 26.5035
91605 26.5038
91610 26.5046
91615 26.5049
91620 26.5056
91625 26.5061
91630 26.5067
91635 26.5071
91640 26.5079
91645 26.5087
91650 26.5091
91655 26.5098
91660 26.5101
91665 26.5111
91670 26.5114
91675 26.5119
91680 26.5124
91685 26.5131
91690 26.5135
91695 26.5137
91700 26.5141
91705 26.5149
91710 26.5156
91715 26.5161
91720 26.5163
91725 26.517
91730 26.517
91735 26.5178
91740 26.518
91745 26.5189
91750 26.5193
91755 26.52
91760 26.5204
91765 26.5209
91770 26.5212
91775 26.5217
91780 26.5224
91785 26.5226
91790 26.5233
91795 26.5237
91800 26.5244
91805 26.5247
91810 26.5253
91815 26.5255
91820 26.5261
91825 26.5263
91830 26.5272
91835 26.5273
91840 26.5282
91845 26.5283
91850 26.529
91855 26.5291
91860 26.5299
91865 26.5301
91870 26.5306
91875 26.5309
91880 26.5317
91885 26.5319
91890 26.5325
91895 26.5328
91900 26.5332
91905 26.5337
91910 26.5344
91915 26.5343
91920 26.5351
91925 26.5353
91930 26.5359
91935 26.5362
91940 26.5368
91945 26.5368
91950 26.5376
91955 26.5377
91960 26.5383
91965 26.5387
91970 26.5393
91975 26.5394
91980 26.5399
91985 26.54
91990 26.5404
91995 26.5407
92000 26.5412
92005 26.5417
92010 26.542
92015 26.5422
92020 26.5427
92025 26.5431
92030 26.5436
92035 26.5438
92040 26.5445
92045 26.5444
92050 26.5449
92055 26.5454
92060 26.5459
92065 26.5462
92070 26.5468
92075 26.5468
92080 26.5475
92085 26.5479
92090 26.5484
92095 26.5486
92100 26.5493
92105 26.5494
92110 26.55
92115 26.5503
92120 26.5507
92125 26.551
92130 26.5516
92135 26.5518
92140 26.5522
92145 26.5522
92150 26.5531
92155 26.5531
92160 26.5535
92165 26.5539
92170 26.5543
92175 26.5544
92180 26.5552
92185 26.5553
92190 26.5557
92195 26.5559
92200 26.5563
92205 26.5565
92210 26.5571
92215 26.5572
92220 26.5579
92225 26.5581
92230 26.5586
92235 26.5589
92240 26.5597
92245 26.5597
92250 26.5603
92255 26.5605
92260 26.5613
92265 26.5613
92270 26.5616
92275 26.562
92280 26.5625
92285 26.5627
92290 26.5632
92295 26.5633
92300 26.5641
92305 26.5641
92310 26.5645
92315 26.5648
92320 26.5653
92325 26.5653
92330 26.5658
92335 26.5664
92340 26.5667
92345 26.5668
92350 26.5673
92355 26.5674
92360 26.5677
92365 26.5682
92370 26.5684
92375 26.5688
92380 26.5693
92385 26.5693
92390 26.5697
92395 26.5699
92400 26.5702
92405 26.5704
92410 26.5709
92415 26.5711
92420 26.5718
92425 26.5719
92430 26.5723
92435 26.5726
92440 26.5732
92445 26.5732
92450 26.5736
92455 26.5738
92460 26.5744
92465 26.5748
92470 26.5751
92475 26.5753
92480 26.5758
92485 26.5762
92490 26.5766
92495 26.5768
92500 26.5772
92505 26.5777
92510 26.5783
92515 26.5783
92520 26.5788
92525 26.5792
92530 26.5795
92535 26.5798
92540 26.5804
92545 26.5809
92550 26.5811
92555 26.5817
92560 26.5818
92565 26.5822
92570 26.583
92575 26.5833
92580 26.5839
92585 26.5841
92590 26.5849
92595 26.585
92600 26.5858
92605 26.5857
92610 26.5864
92615 26.5867
92620 26.5873
92625 26.5873
92630 26.588
92635 26.5885
92640 26.589
92645 26.5893
92650 26.5897
92655 26.5903
92660 26.5907
92665 26.5908
92670 26.5915
92675 26.5915
92680 26.5922
92685 26.5924
92690 26.5929
92695 26.5934
92700 26.5939
92705 26.594
92710 26.5949
92715 26.5953
92720 26.5956
92725 26.596
92730 26.5964
92735 26.597
92740 26.5975
92745 26.5976
92750 26.5982
92755 26.5985
92760 26.5989
92765 26.5994
92770 26.5998
92775 26.6002
92780 26.6005
92785 26.601
92790 26.6013
92795 26.6014
92800 26.6022
92805 26.6023
92810 26.6028
92815 26.603
92820 26.6037
92825 26.6039
92830 26.6044
92835 26.6046
92840 26.6053
92845 26.6056
92850 26.6062
92855 26.6064
92860 26.6068
92865 26.6071
92870 26.6076
92875 26.6077
92880 26.608
92885 26.6086
92890 26.6091
92895 26.6091
92900 26.6098
92905 26.6097
92910 26.6105
92915 26.6105
92920 26.6111
92925 26.6114
92930 26.6121
92935 26.6121
92940 26.613
92945 26.6132
92950 26.6134
92955 26.614
92960 26.6143
92965 26.6149
92970 26.6155
92975 26.6158
92980 26.6166
92985 26.617
92990 26.6174
92995 26.6179
93000 26.6186
93005 26.6188
93010 26.6198
93015 26.6199
93020 26.6208
93025 26.621
93030 26.6219
93035 26.6223
93040 26.6229
93045 26.6233
93050 26.6243
93055 26.6245
93060 26.6252
93065 26.6259
93070 26.6264
93075 26.6269
93080 26.6278
93085 26.628
93090 26.6287
93095 26.6291
93100 26.6299
93105 26.6301
93110 26.631
93115 26.6308
93120 26.6319
93125 26.6318
93130 26.6329
93135 26.6332
93140 26.6339
93145 26.6338
93150 26.6349
93155 26.6348
93160 26.6356
93165 26.6361
93170 26.6367
93175 26.6369
93180 26.6377
93185 26.6379
93190 26.6388
93195 26.6389
93200 26.6397
93205 26.6402
93210 26.6409
93215 26.6409
93220 26.6421
93225 26.6419
93230 26.6428
93235 26.6433
93240 26.644
93245 26.6442
93250 26.6451
93255 26.6452
93260 26.6461
93265 26.6462
93270 26.6471
93275 26.6476
93280 26.6483
93285 26.6486
93290 26.6496
93295 26.6496
93300 26.6505
93305 26.6506
93310 26.6516
93315 26.6518
93320 26.6531
93325 26.6528
93330 26.6539
93335 26.6539
93340 26.6552
93345 26.6549
93350 26.6564
93355 26.6563
93360 26.6574
93365 26.6574
93370 26.6586
93375 26.6586
93380 26.6595
93385 26.6598
93390 26.6609
93395 26.6609
93400 26.6619
93405 26.662
93410 26.663
93415 26.6629
93420 26.6641
93425 26.6641
93430 26.6652
93435 26.6651
93440 26.6661
93445 26.6662
93450 26.6672
93455 26.6671
93460 26.6683
93465 26.668
93470 26.6692
93475 26.669
93480 26.6703
93485 26.6701
93490 26.6713
93495 26.6711
93500 26.6723
93505 26.6721
93510 26.6731
93515 26.6729
93520 26.674
93525 26.6741
93530 26.6749
93535 26.6749
93540 26.6758
93545 26.6759
93550 26.6766
93555 26.6766
93560 26.6777
93565 26.6779
93570 26.6788
93575 26.6788
93580 26.6798
93585 26.6795
93590 26.6806
93595 26.6806
93600 26.6816
93605 26.6816
93610 26.6827
93615 26.6827
93620 26.6836
93625 26.6836
93630 26.6844
93635 26.6846
93640 26.6854
93645 26.6854
93650 26.6863
93655 26.6862
93660 26.6873
93665 26.6873
93670 26.6882
93675 26.6879
93680 26.689
93685 26.6889
93690 26.6899
93695 26.69
93700 26.6908
93705 26.6908
93710 26.6919
93715 26.692
93720 26.6929
93725 26.693
93730 26.6938
93735 26.6939
93740 26.6949
93745 26.6949
93750 26.6956
93755 26.6957
93760 26.6967
93765 26.6966
93770 26.6977
93775 26.6977
93780 26.6984
93785 26.6984
93790 26.6999
93795 26.6994
93800 26.7007
93805 26.7007
93810 26.702
93815 26.7017
93820 26.7028
93825 26.7026
93830 26.7039
93835 26.7039
93840 26.705
93845 26.7048
93850 26.706
93855 26.7061
93860 26.7072
93865 26.7072
93870 26.7081
93875 26.7079
93880 26.709
93885 26.709
93890 26.7099
93895 26.71
93900 26.7111
93905 26.7108
93910 26.7119
93915 26.712
93920 26.7127
93925 26.7129
93930 26.7139
93935 26.7135
93940 26.7146
93945 26.7145
93950 26.7154
93955 26.7152
93960 26.7161
93965 26.716
93970 26.7171
93975 26.7171
93980 26.7181
93985 26.7182
93990 26.7191
93995 26.7188
94000 26.72
94005 26.72
94010 26.7212
94015 26.7209
94020 26.722
94025 26.7221
94030 26.723
94035 26.7229
94040 26.7239
94045 26.7237
94050 26.7248
94055 26.7248
94060 26.7257
94065 26.7259
94070 26.7268
94075 26.7267
94080 26.7279
94085 26.728
94090 26.729
94095 26.7288
94100 26.73
94105 26.7297
94110 26.7309
94115 26.7307
94120 26.7316
94125 26.7316
94130 26.7324
94135 26.7323
94140 26.7333
94145 26.7331
94150 26.7338
94155 26.7341
94160 26.735
94165 26.7347
94170 26.7361
94175 26.7357
94180 26.7367
94185 26.7366
94190 26.7374
94195 26.7374
94200 26.7384
94205 26.7383
94210 26.7391
94215 26.7387
94220 26.7399
94225 26.7395
94230 26.7405
94235 26.7404
94240 26.7414
94245 26.7412
94250 26.7422
94255 26.742
94260 26.743
94265 26.7426
94270 26.7437
94275 26.7433
94280 26.7443
94285 26.7442
94290 26.7451
94295 26.7446
94300 26.7459
94305 26.7455
94310 26.7465
94315 26.7462
94320 26.7472
94325 26.7468
94330 26.7476
94335 26.7471
94340 26.7482
94345 26.7481
94350 26.7491
94355 26.7485
94360 26.7494
94365 26.7493
94370 26.7503
94375 26.7501
94380 26.751
94385 26.7507
94390 26.7513
94395 26.7513
94400 26.7524
94405 26.752
94410 26.7528
94415 26.7526
94420 26.7537
94425 26.7535
94430 26.7541
94435 26.7539
94440 26.7547
94445 26.7546
94450 26.7557
94455 26.7555
94460 26.7563
94465 26.7561
94470 26.757
94475 26.7566
94480 26.7575
94485 26.7571
94490 26.758
94495 26.758
94500 26.7587
94505 26.7583
94510 26.7593
94515 26.7591
94520 26.76
94525 26.7599
94530 26.7606
94535 26.7602
94540 26.7612
94545 26.761
94550 26.7619
94555 26.7616
94560 26.7626
94565 26.7625
94570 26.7633
94575 26.7631
94580 26.7642
94585 26.7638
94590 26.7647
94595 26.7645
94600 26.7654
94605 26.7653
94610 26.7661
94615 26.7661
94620 26.767
94625 26.7666
94630 26.7676
94635 26.7671
94640 26.7682
94645 26.7676
94650 26.769
94655 26.7687
94660 26.7697
94665 26.7692
94670 26.7704
94675 26.77
94680 26.7711
94685 26.7707
94690 26.772
94695 26.7716
94700 26.7727
94705 26.7723
94710 26.7734
94715 26.7729
94720 26.7738
94725 26.7734
94730 26.7746
94735 26.7739
94740 26.7754
94745 26.7746
94750 26.7758
94755 26.7756
94760 26.7766
94765 26.7759
94770 26.7772
94775 26.7769
94780 26.778
94785 26.7775
94790 26.7785
94795 26.7784
94800 26.7791
94805 26.7789
94810 26.7798
94815 26.7794
94820 26.7808
94825 26.7803
94830 26.7813
94835 26.7809
94840 26.7818
94845 26.7814
94850 26.7826
94855 26.7822
94860 26.783
94865 26.7827
94870 26.7837
94875 26.7832
94880 26.7845
94885 26.7839
94890 26.7849
94895 26.7847
94900 26.7857
94905 26.7853
94910 26.7863
94915 26.7859
94920 26.787
94925 26.7861
94930 26.7875
94935 26.7867
94940 26.7876
94945 26.7872
94950 26.7883
94955 26.7878
94960 26.7889
94965 26.7884
94970 26.7895
94975 26.7888
94980 26.7899
94985 26.7897
94990 26.7906
94995 26.7903
95000 26.7914
95005 26.7908
95010 26.7917
95015 26.7916
95020 26.7925
95025 26.7918
95030 26.7928
95035 26.7926
95040 26.7936
95045 26.7932
95050 26.7938
95055 26.7937
95060 26.7947
95065 26.7944
95070 26.7956
95075 26.7948
95080 26.7958
95085 26.7955
95090 26.7967
95095 26.7962
95100 26.7972
95105 26.797
95110 26.7981
95115 26.7976
95120 26.7986
95125 26.7982
95130 26.7993
95135 26.7987
95140 26.7996
95145 26.7992
95150 26.8005
95155 26.7999
95160 26.8011
95165 26.8009
95170 26.8018
95175 26.8016
95180 26.8023
95185 26.8021
95190 26.8034
95195 26.8028
95200 26.804
95205 26.8033
95210 26.8042
95215 26.8038
95220 26.8049
95225 26.8043
95230 26.805
95235 26.8046
95240 26.8058
95245 26.805
95250 26.806
95255 26.8055
95260 26.8064
95265 26.806
95270 26.8069
95275 26.8064
95280 26.8073
95285 26.8067
95290 26.8076
95295 26.8074
95300 26.8083
95305 26.8077
95310 26.8085
95315 26.808
95320 26.8091
95325 26.8087
95330 26.8095
95335 26.809
95340 26.8097
95345 26.8092
95350 26.8102
95355 26.8094
95360 26.8107
95365 26.8098
95370 26.8109
95375 26.8104
95380 26.8111
95385 26.8107
95390 26.8117
95395 26.8109
95400 26.812
95405 26.8113
95410 26.8121
95415 26.8117
95420 26.8124
95425 26.8117
95430 26.813
95435 26.8121
95440 26.8131
95445 26.8125
95450 26.8135
95455 26.8128
95460 26.8139
95465 26.8131
95470 26.8143
95475 26.8136
95480 26.8145
95485 26.814
95490 26.8145
95495 26.8139
95500 26.815
95505 26.8142
95510 26.8153
95515 26.8147
95520 26.8154
95525 26.8148
95530 26.8157
95535 26.8153
95540 26.816
95545 26.8155
95550 26.8165
95555 26.8157
95560 26.8167
95565 26.8162
95570 26.817
95575 26.8167
95580 26.8176
95585 26.8171
95590 26.818
95595 26.8172
95600 26.8185
95605 26.8179
95610 26.8188
95615 26.818
95620 26.8189
95625 26.8185
95630 26.8196
95635 26.8189
95640 26.82
95645 26.8193
95650 26.8204
95655 26.8197
95660 26.8206
95665 26.82
95670 26.821
95675 26.8204
95680 26.8214
95685 26.8209
95690 26.8218
95695 26.8214
95700 26.8222
95705 26.8214
95710 26.8225
95715 26.822
95720 26.8229
95725 26.8224
95730 26.8231
95735 26.8226
95740 26.8234
95745 26.8228
95750 26.8238
95755 26.8234
95760 26.8243
95765 26.8236
95770 26.8246
95775 26.8243
95780 26.825
95785 26.8244
95790 26.8252
95795 26.8246
95800 26.8259
95805 26.8252
95810 26.826
95815 26.8253
95820 26.8263
95825 26.8255
95830 26.8266
95835 26.8257
95840 26.8268
95845 26.8262
95850 26.8272
95855 26.8261
95860 26.8272
95865 26.8265
95870 26.8276
95875 26.827
95880 26.8275
95885 26.8274
95890 26.828
95895 26.8276
95900 26.8282
95905 26.8275
95910 26.8285
95915 26.8279
95920 26.8291
95925 26.828
95930 26.8289
95935 26.8284
95940 26.8292
95945 26.8288
95950 26.8296
95955 26.8287
95960 26.8297
95965 26.829
95970 26.8298
95975 26.8293
95980 26.83
95985 26.8295
95990 26.8301
95995 26.8297
96000 26.8302
96005 26.8298
96010 26.8305
96015 26.8298
96020 26.8306
96025 26.8301
96030 26.8309
96035 26.8303
96040 26.8308
96045 26.8303
96050 26.8308
96055 26.8307
96060 26.8313
96065 26.8308
96070 26.8315
96075 26.8309
96080 26.8314
96085 26.831
96090 26.8316
96095 26.8311
96100 26.832
96105 26.8312
96110 26.832
96115 26.8314
96120 26.8319
96125 26.8313
96130 26.832
96135 26.8315
96140 26.8321
96145 26.8315
96150 26.8325
96155 26.8319
96160 26.8324
96165 26.8321
96170 26.8328
96175 26.8324
96180 26.833
96185 26.8327
96190 26.8335
96195 26.8329
96200 26.8337
96205 26.8331
96210 26.834
96215 26.8337
96220 26.8341
96225 26.8335
96230 26.8344
96235 26.8335
96240 26.8342
96245 26.8339
96250 26.8346
96255 26.834
96260 26.8347
96265 26.8345
96270 26.835
96275 26.8343
96280 26.8348
96285 26.8344
96290 26.8351
96295 26.8347
96300 26.8351
96305 26.8348
96310 26.8351
96315 26.8348
96320 26.8353
96325 26.8352
96330 26.8356
96335 26.8351
96340 26.8355
96345 26.8356
96350 26.8358
96355 26.8353
96360 26.8359
96365 26.8357
96370 26.8362
96375 26.8358
96380 26.8362
96385 26.8357
96390 26.8362
96395 26.836
96400 26.8365
96405 26.8361
96410 26.8368
96415 26.8364
96420 26.837
96425 26.8364
96430 26.837
96435 26.8365
96440 26.837
96445 26.8365
96450 26.8374
96455 26.8367
96460 26.8372
96465 26.8368
96470 26.8373
96475 26.8369
96480 26.8376
96485 26.837
96490 26.8377
96495 26.837
96500 26.8379
96505 26.8375
96510 26.8382
96515 26.8379
96520 26.8382
96525 26.838
96530 26.8384
96535 26.8381
96540 26.8387
96545 26.8387
96550 26.8392
96555 26.8389
96560 26.8394
96565 26.8391
96570 26.8397
96575 26.8395
96580 26.8401
96585 26.8397
96590 26.8404
96595 26.8402
96600 26.8406
96605 26.8405
96610 26.8409
96615 26.8408
96620 26.8415
96625 26.8412
96630 26.8416
96635 26.8415
96640 26.8423
96645 26.8418
96650 26.8427
96655 26.8423
96660 26.8429
96665 26.8425
96670 26.8433
96675 26.843
96680 26.8436
96685 26.8431
96690 26.8439
96695 26.8436
96700 26.8444
96705 26.844
96710 26.8447
96715 26.8443
96720 26.8451
96725 26.8448
96730 26.8453
96735 26.845
96740 26.8458
96745 26.8453
96750 26.8463
96755 26.8456
96760 26.8465
96765 26.8461
96770 26.8468
96775 26.8465
96780 26.8471
96785 26.8464
96790 26.8471
96795 26.8468
96800 26.8477
96805 26.8473
96810 26.8479
96815 26.8475
96820 26.8481
96825 26.8477
96830 26.8485
96835 26.8481
96840 26.8488
96845 26.8483
96850 26.8492
96855 26.8489
96860 26.8499
96865 26.8493
96870 26.8505
96875 26.8497
96880 26.8506
96885 26.8503
96890 26.8511
96895 26.8508
96900 26.8516
96905 26.8515
96910 26.8521
96915 26.8515
96920 26.8527
96925 26.8521
96930 26.8529
96935 26.8525
96940 26.8533
96945 26.8529
96950 26.8537
96955 26.8533
96960 26.8543
96965 26.8538
96970 26.8547
96975 26.8543
96980 26.855
96985 26.8549
96990 26.8556
96995 26.8555
97000 26.8564
97005 26.856
97010 26.8571
97015 26.8568
97020 26.8579
97025 26.8577
97030 26.8587
97035 26.8583
97040 26.859
97045 26.8588
97050 26.8601
97055 26.8595
97060 26.8606
97065 26.8602
97070 26.8614
97075 26.8613
97080 26.8624
97085 26.8616
97090 26.8628
97095 26.8623
97100 26.8637
97105 26.863
97110 26.8642
97115 26.8636
97120 26.8646
97125 26.8644
97130 26.865
97135 26.8646
97140 26.8657
97145 26.8653
97150 26.8662
97155 26.8656
97160 26.8667
97165 26.8663
97170 26.8677
97175 26.867
97180 26.8681
97185 26.8677
97190 26.8687
97195 26.8682
97200 26.8693
97205 26.8688
97210 26.87
97215 26.8695
97220 26.8707
97225 26.8701
97230 26.8714
97235 26.8709
97240 26.8718
97245 26.8714
97250 26.8726
97255 26.8719
97260 26.8731
97265 26.8724
97270 26.8736
97275 26.8729
97280 26.8743
97285 26.8735
97290 26.8749
97295 26.8742
97300 26.8752
97305 26.8747
97310 26.8758
97315 26.8754
97320 26.8764
97325 26.8756
97330 26.8773
97335 26.8764
97340 26.8777
97345 26.8775
97350 26.8785
97355 26.8779
97360 26.879
97365 26.8784
97370 26.8797
97375 26.879
97380 26.8803
97385 26.8799
97390 26.8811
97395 26.8804
97400 26.8817
97405 26.8813
97410 26.8822
97415 26.8818
97420 26.8827
97425 26.8824
97430 26.8835
97435 26.8829
97440 26.8841
97445 26.8838
97450 26.8847
97455 26.8844
97460 26.8857
97465 26.8852
97470 26.8863
97475 26.8855
97480 26.8868
97485 26.8862
97490 26.8876
97495 26.8867
97500 26.888
97505 26.8874
97510 26.8885
97515 26.8882
97520 26.8893
97525 26.8887
97530 26.8899
97535 26.8896
97540 26.8906
97545 26.8898
97550 26.8912
97555 26.8904
97560 26.8918
97565 26.8912
97570 26.8924
97575 26.8918
97580 26.893
97585 26.8924
97590 26.8938
97595 26.8931
97600 26.8942
97605 26.8938
97610 26.8946
97615 26.8944
97620 26.8955
97625 26.8947
97630 26.896
97635 26.8956
97640 26.8966
97645 26.8965
97650 26.8974
97655 26.8973
97660 26.8984
97665 26.8981
97670 26.8992
97675 26.8985
97680 26.8998
97685 26.8992
97690 26.9003
97695 26.9
97700 26.9009
97705 26.9006
97710 26.9018
97715 26.9015
97720 26.9027
97725 26.9019
97730 26.9031
97735 26.9026
97740 26.9036
97745 26.9033
97750 26.9041
97755 26.9037
97760 26.9048
97765 26.9042
97770 26.9054
97775 26.905
97780 26.9061
97785 26.9056
97790 26.9064
97795 26.9059
97800 26.9069
97805 26.9065
97810 26.9079
97815 26.9071
97820 26.9081
97825 26.9074
97830 26.9087
97835 26.9082
97840 26.909
97845 26.9088
97850 26.9099
97855 26.9094
97860 26.9103
97865 26.9098
97870 26.9109
97875 26.9106
97880 26.9117
97885 26.9109
97890 26.912
97895 26.9118
97900 26.9127
97905 26.9121
97910 26.9134
97915 26.9129
97920 26.914
97925 26.9133
97930 26.9144
97935 26.9137
97940 26.915
97945 26.9144
97950 26.9153
97955 26.9149
97960 26.9162
97965 26.9153
97970 26.9165
97975 26.9159
97980 26.9169
97985 26.9166
97990 26.9176
97995 26.9172
98000 26.9183
98005 26.918
98010 26.9192
98015 26.9184
98020 26.9197
98025 26.9192
98030 26.9207
98035 26.9198
98040 26.9212
98045 26.921
98050 26.9218
98055 26.9211
98060 26.9224
98065 26.9217
98070 26.9231
98075 26.9223
98080 26.9235
98085 26.9228
98090 26.9238
98095 26.9238
98100 26.9246
98105 26.9241
98110 26.9251
98115 26.9251
98120 26.9261
98125 26.9252
98130 26.9267
98135 26.9263
98140 26.9273
98145 26.927
98150 26.9281
98155 26.9276
98160 26.9283
98165 26.9283
98170 26.9292
98175 26.9288
98180 26.9297
98185 26.9295
98190 26.9307
98195 26.9303
98200 26.9313
98205 26.9311
98210 26.9322
98215 26.9315
98220 26.9326
98225 26.9324
98230 26.9332
98235 26.9332
98240 26.9338
98245 26.9334
98250 26.9346
98255 26.9343
98260 26.9354
98265 26.9352
98270 26.9361
98275 26.9357
98280 26.9367
98285 26.9363
98290 26.9373
98295 26.937
98300 26.938
98305 26.9378
98310 26.9386
98315 26.9384
98320 26.9392
98325 26.9386
98330 26.9397
98335 26.9394
98340 26.9404
98345 26.94
98350 26.941
98355 26.9405
98360 26.9418
98365 26.9411
98370 26.9422
98375 26.9417
98380 26.9427
98385 26.9426
98390 26.9435
98395 26.9432
98400 26.9441
98405 26.9438
98410 26.9449
98415 26.9446
98420 26.9454
98425 26.9448
98430 26.9461
98435 26.9455
98440 26.9465
98445 26.946
98450 26.9471
98455 26.9466
98460 26.9478
98465 26.9477
98470 26.9485
98475 26.9483
98480 26.9491
98485 26.949
98490 26.9497
98495 26.9496
98500 26.9503
98505 26.9504
98510 26.9512
98515 26.9508
98520 26.9515
98525 26.9513
98530 26.9521
98535 26.9518
98540 26.9527
98545 26.9527
98550 26.9534
98555 26.9533
98560 26.9543
98565 26.9539
98570 26.9551
98575 26.9546
98580 26.9555
98585 26.9553
98590 26.9562
98595 26.9559
98600 26.9569
98605 26.9565
98610 26.9574
98615 26.9575
98620 26.9582
98625 26.9581
98630 26.9588
98635 26.9587
98640 26.9594
98645 26.9593
98650 26.9602
98655 26.9601
98660 26.9609
98665 26.9609
98670 26.9617
98675 26.9613
98680 26.9625
98685 26.962
98690 26.963
98695 26.9627
98700 26.9636
98705 26.9634
98710 26.9642
98715 26.9642
98720 26.9651
98725 26.9648
98730 26.9657
98735 26.9655
98740 26.9664
98745 26.9664
98750 26.9672
98755 26.9671
98760 26.9677
98765 26.9677
98770 26.9685
98775 26.9684
98780 26.9691
98785 26.969
98790 26.9699
98795 26.9698
98800 26.9706
98805 26.9708
98810 26.971
98815 26.9712
98820 26.9721
98825 26.9716
98830 26.9723
98835 26.9724
98840 26.9733
98845 26.973
98850 26.9738
98855 26.9737
98860 26.9744
98865 26.9742
98870 26.9747
98875 26.9748
98880 26.9753
98885 26.9752
98890 26.9758
98895 26.9758
98900 26.9766
98905 26.9763
98910 26.9774
98915 26.9773
98920 26.9778
98925 26.9781
98930 26.9788
98935 26.9787
98940 26.9795
98945 26.9797
98950 26.9803
98955 26.9803
98960 26.9811
98965 26.9812
98970 26.9817
98975 26.9821
98980 26.9828
98985 26.9827
98990 26.9835
98995 26.9834
99000 26.9843
99005 26.9841
99010 26.9849
99015 26.985
99020 26.9856
99025 26.986
99030 26.9867
99035 26.9868
99040 26.9877
99045 26.9878
99050 26.9888
99055 26.9888
99060 26.9897
99065 26.9897
99070 26.9906
99075 26.9909
99080 26.9918
99085 26.9922
99090 26.9931
99095 26.9931
99100 26.9941
99105 26.9943
99110 26.9951
99115 26.9951
99120 26.996
99125 26.9962
99130 26.9973
99135 26.9973
99140 26.9982
99145 26.9981
99150 26.999
99155 26.9992
99160 26.9999
99165 27
99170 27.0013
99175 27.0014
99180 27.0022
99185 27.0023
99190 27.0032
99195 27.0035
99200 27.0044
99205 27.0044
99210 27.0053
99215 27.0054
99220 27.0065
99225 27.0064
99230 27.0072
99235 27.0072
99240 27.0083
99245 27.0085
99250 27.0092
99255 27.0092
99260 27.0102
99265 27.0101
99270 27.0109
99275 27.0111
99280 27.0119
99285 27.0118
99290 27.0128
99295 27.0126
99300 27.0136
99305 27.0135
99310 27.0143
99315 27.0147
99320 27.0154
99325 27.0153
99330 27.0162
99335 27.0166
99340 27.0176
99345 27.0172
99350 27.0184
99355 27.0183
99360 27.0192
99365 27.0194
99370 27.0203
99375 27.0203
99380 27.0212
99385 27.0209
99390 27.0218
99395 27.0219
99400 27.0228
99405 27.0226
99410 27.0239
99415 27.0238
99420 27.0247
99425 27.0244
99430 27.0258
99435 27.0256
99440 27.0266
99445 27.0267
99450 27.0275
99455 27.0274
99460 27.0283
99465 27.0284
99470 27.0292
99475 27.0291
99480 27.0299
99485 27.0301
99490 27.0306
99495 27.0306
99500 27.0313
99505 27.0315
99510 27.0322
99515 27.0322
99520 27.0327
99525 27.0328
99530 27.0337
99535 27.0336
99540 27.0343
99545 27.0343
99550 27.0355
99555 27.0353
99560 27.0365
99565 27.0362
99570 27.0374
99575 27.0374
99580 27.0381
99585 27.0381
99590 27.039
99595 27.0392
99600 27.04
99605 27.04
99610 27.041
99615 27.0409
99620 27.0422
99625 27.0421
99630 27.0431
99635 27.0429
99640 27.0439
99645 27.0438
99650 27.0449
99655 27.0449
99660 27.0458
99665 27.0458
99670 27.0467
99675 27.0469
99680 27.0476
99685 27.0476
99690 27.0483
99695 27.0482
99700 27.0493
99705 27.0492
99710 27.0502
99715 27.0502
99720 27.0513
99725 27.051
99730 27.0519
99735 27.0519
99740 27.053
99745 27.0529
99750 27.0536
99755 27.0537
99760 27.0545
99765 27.055
99770 27.0555
99775 27.0555
99780 27.0566
99785 27.0562
99790 27.0572
99795 27.0573
99800 27.0581
99805 27.058
99810 27.0589
99815 27.0588
99820 27.0598
99825 27.0597
99830 27.0605
99835 27.0605
99840 27.0613
99845 27.0611
99850 27.0623
99855 27.062
99860 27.0631
99865 27.0634
99870 27.0641
99875 27.0642
99880 27.0651
99885 27.0649
99890 27.0655
99895 27.0655
99900 27.0667
99905 27.0665
99910 27.0675
99915 27.0672
99920 27.0683
99925 27.0677
99930 27.0687
99935 27.0686
99940 27.0695
99945 27.0692
99950 27.0701
99955 27.0701
99960 27.0709
99965 27.0708
99970 27.0721
99975 27.0718
99980 27.0727
99985 27.0728
99990 27.0737
99995 27.0738
100000 27.0747
100005 27.0746
100010 27.0755
100015 27.0754
100020 27.0765
100025 27.0765
100030 27.0773
100035 27.0773
100040 27.0781
100045 27.078
100050 27.0792
100055 27.0788
100060 27.0799
100065 27.0798
100070 27.0805
100075 27.0806
100080 27.0815
100085 27.0815
100090 27.0823
100095 27.0823
100100 27.0833
100105 27.0833
100110 27.084
100115 27.084
100120 27.0847
100125 27.0845
100130 27.0855
100135 27.0854
100140 27.086
100145 27.086
100150 27.087
100155 27.0869
100160 27.0874
100165 27.0877
100170 27.0883
100175 27.0885
100180 27.0889
100185 27.0894
100190 27.09
100195 27.09
100200 27.0909
100205 27.0909
100210 27.0919
100215 27.0918
100220 27.0927
100225 27.0927
100230 27.0935
100235 27.0936
100240 27.0944
100245 27.0943
100250 27.095
100255 27.095
100260 27.0956
100265 27.0961
100270 27.0965
100275 27.0966
100280 27.0972
100285 27.0972
100290 27.0979
100295 27.0982
100300 27.0988
100305 27.0988
100310 27.0996
100315 27.0997
100320 27.1003
100325 27.1004
100330 27.1011
100335 27.101
100340 27.1016
100345 27.1019
100350 27.1022
100355 27.102
100360 27.103
100365 27.103
100370 27.1036
100375 27.1038
100380 27.1045
100385 27.1044
100390 27.1052
100395 27.1054
100400 27.1059
100405 27.1062
100410 27.1066
100415 27.1069
100420 27.1074
100425 27.1075
100430 27.1082
100435 27.1083
100440 27.1087
100445 27.109
100450 27.1096
100455 27.1098
100460 27.1099
100465 27.1103
100470 27.1109
100475 27.1111
100480 27.1118
100485 27.112
100490 27.1124
100495 27.1125
100500 27.1131
100505 27.1131
100510 27.1137
100515 27.1138
100520 27.1143
100525 27.1145
100530 27.1151
100535 27.1156
100540 27.1157
100545 27.116
100550 27.1166
100555 27.1167
100560 27.1174
100565 27.1174
100570 27.1177
100575 27.1178
100580 27.1184
100585 27.1187
100590 27.119
100595 27.1192
100600 27.1194
100605 27.1195
100610 27.1198
100615 27.1203
100620 27.1204
100625 27.1207
100630 27.121
100635 27.1211
100640 27.1213
100645 27.1214
100650 27.1218
100655 27.1222
100660 27.1226
100665 27.1229
100670 27.1231
100675 27.1235
100680 27.1238
100685 27.1238
100690 27.124
100695 27.1243
100700 27.1247
100705 27.1246
100710 27.1251
100715 27.1252
100720 27.1257
100725 27.1259
100730 27.1263
100735 27.1263
100740 27.1268
100745 27.1267
100750 27.1272
100755 27.1272
100760 27.1276
100765 27.1279
100770 27.1281
100775 27.1284
100780 27.1286
100785 27.1287
100790 27.129
100795 27.1294
100800 27.1297
100805 27.1298
100810 27.1298
100815 27.13
100820 27.1304
100825 27.1306
100830 27.131
100835 27.131
100840 27.1315
100845 27.1315
100850 27.1316
100855 27.1316
100860 27.1322
100865 27.1316
100870 27.1323
100875 27.1324
100880 27.133
100885 27.1327
100890 27.1331
100895 27.1329
100900 27.1335
100905 27.1336
100910 27.1337
100915 27.1338
100920 27.1344
100925 27.1346
100930 27.1346
100935 27.1347
100940 27.1352
100945 27.1351
100950 27.1355
100955 27.1357
100960 27.1361
100965 27.1362
100970 27.1364
100975 27.1364
100980 27.1369
100985 27.1372
100990 27.1373
100995 27.1376
101000 27.1379
101005 27.1379
101010 27.1384
101015 27.1389
101020 27.1389
101025 27.1393
101030 27.1395
101035 27.14
101040 27.1403
101045 27.1405
101050 27.1412
101055 27.1411
101060 27.1416
101065 27.1416
101070 27.1421
101075 27.1424
101080 27.1428
101085 27.1433
101090 27.1434
101095 27.1438
101100 27.1445
101105 27.1445
101110 27.145
101115 27.1454
101120 27.1457
101125 27.146
101130 27.147
101135 27.1468
101140 27.1476
101145 27.1475
101150 27.1482
101155 27.1484
101160 27.1491
101165 27.1493
101170 27.1498
101175 27.1502
101180 27.1509
101185 27.1508
101190 27.1514
101195 27.1517
101200 27.1522
101205 27.1522
101210 27.1529
101215 27.1531
101220 27.1535
101225 27.1536
101230 27.1541
101235 27.1542
101240 27.1549
101245 27.1551
101250 27.1555
101255 27.1557
101260 27.1566
101265 27.1568
101270 27.1573
101275 27.1577
101280 27.1582
101285 27.1585
101290 27.1593
101295 27.1596
101300 27.1603
101305 27.1603
101310 27.1612
101315 27.1613
101320 27.1622
101325 27.1623
101330 27.1632
101335 27.1633
101340 27.1638
101345 27.1641
101350 27.1645
101355 27.1647
101360 27.1652
101365 27.1655
101370 27.166
101375 27.1661
101380 27.1669
101385 27.1668
101390 27.1671
101395 27.1674
101400 27.168
101405 27.1681
101410 27.1692
101415 27.1691
101420 27.1698
101425 27.17
101430 27.1707
101435 27.171
101440 27.1715
101445 27.1717
101450 27.1725
101455 27.1726
101460 27.1732
101465 27.1736
101470 27.1742
101475 27.1745
101480 27.1751
101485 27.1756
101490 27.176
101495 27.1764
101500 27.1769
101505 27.1773
101510 27.1777
101515 27.1782
101520 27.1786
101525 27.1789
101530 27.1794
101535 27.1798
101540 27.1801
101545 27.1806
101550 27.1813
101555 27.1817
101560 27.1823
101565 27.1828
101570 27.1833
101575 27.1837
101580 27.1842
101585 27.1848
101590 27.1854
101595 27.1855
101600 27.1863
101605 27.1868
101610 27.1872
101615 27.1876
101620 27.1885
101625 27.1883
101630 27.1892
101635 27.1893
101640 27.19
101645 27.1902
101650 27.1907
101655 27.191
101660 27.1918
101665 27.1919
101670 27.193
101675 27.193
101680 27.194
101685 27.1942
101690 27.195
101695 27.195
101700 27.1962
101705 27.1963
101710 27.1972
101715 27.1973
101720 27.1979
101725 27.1982
101730 27.1988
101735 27.1994
101740 27.2002
101745 27.2004
101750 27.2011
101755 27.2015
101760 27.2022
101765 27.2024
101770 27.2031
101775 27.2032
101780 27.2044
101785 27.2043
101790 27.2047
101795 27.2053
101800 27.2058
101805 27.2062
101810 27.2067
101815 27.2072
101820 27.2079
101825 27.208
101830 27.2085
101835 27.2091
101840 27.2095
101845 27.2099
101850 27.2103
101855 27.211
101860 27.2113
101865 27.2119
101870 27.2126
101875 27.2128
101880 27.2131
101885 27.2134
101890 27.2143
101895 27.2148
101900 27.2151
101905 27.2153
101910 27.2159
101915 27.2162
101920 27.2167
101925 27.217
101930 27.2174
101935 27.2176
101940 27.218
101945 27.2186
101950 27.2189
101955 27.2194
101960 27.2197
101965 27.2201
101970 27.2209
101975 27.2209
101980 27.2216
101985 27.2218
101990 27.2222
101995 27.2224
102000 27.2231
102005 27.2234
102010 27.2238
102015 27.2241
102020 27.2247
102025 27.2247
102030 27.2256
102035 27.2259
102040 27.226
102045 27.2265
102050 27.227
102055 27.2274
102060 27.2279
102065 27.2281
102070 27.2288
102075 27.229
102080 27.2298
102085 27.2298
102090 27.2306
102095 27.2305
102100 27.231
102105 27.2314
102110 27.2319
102115 27.2323
102120 27.2326
102125 27.2329
102130 27.2334
102135 27.2337
102140 27.2341
102145 27.2345
102150 27.2347
102155 27.2352
102160 27.2355
102165 27.2358
102170 27.2363
102175 27.2367
102180 27.237
102185 27.237
102190 27.2375
102195 27.238
102200 27.2384
102205 27.2388
102210 27.239
102215 27.2395
102220 27.2398
102225 27.2398
102230 27.2403
102235 27.2408
102240 27.2414
102245 27.2417
102250 27.2421
102255 27.2424
102260 27.2426
102265 27.2431
102270 27.2437
102275 27.244
102280 27.2444
102285 27.2448
102290 27.2452
102295 27.2456
102300 27.2461
102305 27.2463
102310 27.247
102315 27.2474
102320 27.2478
102325 27.2482
102330 27.249
102335 27.2491
102340 27.2495
102345 27.2499
102350 27.2505
102355 27.2506
102360 27.251
102365 27.2512
102370 27.2518
102375 27.252
102380 27.2524
102385 27.2527
102390 27.2536
102395 27.2536
102400 27.2543
102405 27.2545
102410 27.2551
102415 27.255
102420 27.2561
102425 27.2561
102430 27.2567
102435 27.2569
102440 27.2578
102445 27.2579
102450 27.2585
102455 27.2589
102460 27.2592
102465 27.2594
102470 27.2602
102475 27.2607
102480 27.2612
102485 27.2616
102490 27.2622
102495 27.2625
102500 27.2631
102505 27.2635
102510 27.2642
102515 27.2645
102520 27.2652
102525 27.2654
102530 27.266
102535 27.2663
102540 27.2671
102545 27.2673
102550 27.2679
102555 27.268
102560 27.2688
102565 27.269
102570 27.2697
102575 27.2701
102580 27.2708
102585 27.2711
102590 27.2719
102595 27.2718
102600 27.2727
102605 27.2729
102610 27.2736
102615 27.2739
102620 27.2747
102625 27.2745
102630 27.2756
102635 27.2755
102640 27.2761
102645 27.2764
102650 27.2769
102655 27.2773
102660 27.2782
102665 27.2783
102670 27.2789
102675 27.2792
102680 27.2799
102685 27.2801
102690 27.2807
102695 27.281
102700 27.2817
102705 27.2818
102710 27.2825
102715 27.2829
102720 27.2835
102725 27.2839
102730 27.2844
102735 27.2846
102740 27.2852
102745 27.2856
102750 27.2864
102755 27.2865
102760 27.2873
102765 27.2873
102770 27.2881
102775 27.2886
102780 27.2892
102785 27.2893
102790 27.2903
102795 27.2905
102800 27.2912
102805 27.2917
102810 27.2923
102815 27.2928
102820 27.2934
102825 27.2937
102830 27.2944
102835 27.2948
102840 27.2954
102845 27.2958
102850 27.2966
102855 27.2969
102860 27.2974
102865 27.2978
102870 27.2983
102875 27.2988
102880 27.2996
102885 27.2997
102890 27.3006
102895 27.3009
102900 27.3019
102905 27.302
102910 27.3028
102915 27.3032
102920 27.3041
102925 27.3043
102930 27.3052
102935 27.3051
102940 27.3062
102945 27.3065
102950 27.3074
102955 27.3078
102960 27.3085
102965 27.3088
102970 27.3098
102975 27.31
102980 27.3109
102985 27.3111
102990 27.3122
102995 27.3119
103000 27.3131
103005 27.3132
103010 27.3139
103015 27.3142
103020 27.3151
103025 27.3152
103030 27.3161
103035 27.3163
103040 27.3169
103045 27.3172
103050 27.3177
103055 27.318
103060 27.3189
103065 27.3189
103070 27.3198
103075 27.3202
103080 27.3208
103085 27.3209
103090 27.3221
103095 27.3222
103100 27.3231
103105 27.3231
103110 27.3241
103115 27.3243
103120 27.3253
103125 27.3254
103130 27.326
103135 27.3263
103140 27.327
103145 27.3272
103150 27.3278
103155 27.328
103160 27.3289
103165 27.3292
103170 27.33
103175 27.3302
103180 27.3307
103185 27.331
103190 27.3321
103195 27.3319
103200 27.3329
103205 27.333
103210 27.3339
103215 27.3341
103220 27.335
103225 27.3352
103230 27.3361
103235 27.3362
103240 27.3371
103245 27.3375
103250 27.3383
103255 27.3384
103260 27.3395
103265 27.3395
103270 27.3407
103275 27.3409
103280 27.3416
103285 27.3416
103290 27.3427
103295 27.3429
103300 27.3437
103305 27.3437
103310 27.3447
103315 27.3444
103320 27.3457
103325 27.3455
103330 27.3467
103335 27.3465
103340 27.3476
103345 27.348
103350 27.3486
103355 27.3486
103360 27.3498
103365 27.35
103370 27.351
103375 27.351
103380 27.3518
103385 27.3522
103390 27.353
103395 27.3531
103400 27.3544
103405 27.3545
103410 27.3553
103415 27.3554
103420 27.3563
103425 27.3569
103430 27.3576
103435 27.3578
103440 27.3586
103445 27.3591
103450 27.36
103455 27.3603
103460 27.3611
103465 27.3615
103470 27.3622
103475 27.3625
103480 27.3633
103485 27.3635
103490 27.3645
103495 27.3645
103500 27.3654
103505 27.3657
103510 27.3665
103515 27.3671
103520 27.3675
103525 27.3675
103530 27.3685
103535 27.3688
103540 27.3697
103545 27.3698
103550 27.3705
103555 27.3706
103560 27.3716
103565 27.3718
103570 27.3724
103575 27.3726
103580 27.3735
103585 27.3736
103590 27.3746
103595 27.3751
103600 27.3757
103605 27.3758
103610 27.3769
103615 27.377
103620 27.3778
103625 27.3779
103630 27.3788
103635 27.3788
103640 27.3797
103645 27.3798
103650 27.3808
103655 27.381
103660 27.3818
103665 27.3819
103670 27.3829
103675 27.3831
103680 27.3839
103685 27.3841
103690 27.3847
103695 27.3849
103700 27.3857
103705 27.386
103710 27.3871
103715 27.3871
103720 27.3877
103725 27.3879
103730 27.3888
103735 27.3889
103740 27.3898
103745 27.3902
103750 27.3904
103755 27.391
103760 27.3917
103765 27.392
103770 27.3927
103775 27.3929
103780 27.3936
103785 27.394
103790 27.3945
103795 27.3948
103800 27.3955
103805 27.3955
103810 27.3962
103815 27.3965
103820 27.397
103825 27.3973
103830 27.3978
103835 27.3981
103840 27.3987
103845 27.3988
103850 27.3992
103855 27.3997
103860 27.4
103865 27.4003
103870 27.4009
103875 27.4013
103880 27.402
103885 27.4021
103890 27.4029
103895 27.403
103900 27.4037
103905 27.4038
103910 27.4047
103915 27.4048
103920 27.4053
103925 27.4058
103930 27.4061
103935 27.4064
103940 27.4068
103945 27.4071
103950 27.4076
103955 27.4082
103960 27.4082
103965 27.4087
103970 27.4094
103975 27.4097
103980 27.4099
103985 27.4105
103990 27.4109
103995 27.4111
104000 27.4115
104005 27.4121
104010 27.4123
104015 27.4126
104020 27.4132
104025 27.4135
104030 27.4137
104035 27.4144
104040 27.4148
104045 27.4149
104050 27.4157
104055 27.416
104060 27.4162
104065 27.4164
104070 27.4169
104075 27.4171
104080 27.4173
104085 27.4177
104090 27.4182
104095 27.4182
104100 27.419
104105 27.4192
104110 27.4196
104115 27.4198
104120 27.4203
104125 27.4206
104130 27.421
104135 27.4211
104140 27.4219
104145 27.422
104150 27.4229
104155 27.4226
104160 27.4232
104165 27.4233
104170 27.4243
104175 27.4242
104180 27.425
104185 27.425
104190 27.4252
104195 27.4257
104200 27.4259
104205 27.4262
104210 27.4269
104215 27.4268
104220 27.4271
104225 27.4276
104230 27.4278
104235 27.4284
104240 27.4287
104245 27.429
104250 27.4293
104255 27.4295
104260 27.4302
104265 27.4306
104270 27.4308
104275 27.4311
104280 27.4316
104285 27.4318
104290 27.4325
104295 27.4326
104300 27.4333
104305 27.4337
104310 27.4342
104315 27.4346
104320 27.4352
104325 27.4353
104330 27.4359
104335 27.436
104340 27.4366
104345 27.437
104350 27.4374
104355 27.4377
104360 27.4381
104365 27.4384
104370 27.4388
104375 27.4393
104380 27.4395
104385 27.4399
104390 27.4404
104395 27.4407
104400 27.4415
104405 27.4414
104410 27.4423
104415 27.4422
104420 27.4431
104425 27.443
104430 27.444
104435 27.4439
104440 27.4448
104445 27.4449
104450 27.4458
104455 27.4457
104460 27.4465
104465 27.4465
104470 27.4472
104475 27.4472
104480 27.448
104485 27.4479
104490 27.4489
104495 27.449
104500 27.4497
104505 27.4498
104510 27.4507
104515 27.4508
104520 27.4517
104525 27.4517
104530 27.4522
104535 27.4526
104540 27.4531
104545 27.4534
104550 27.4541
104555 27.4541
104560 27.4546
104565 27.4549
104570 27.4558
104575 27.4556
104580 27.4567
104585 27.4565
104590 27.4575
104595 27.4577
104600 27.4587
104605 27.4585
104610 27.4594
104615 27.4594
104620 27.4605
104625 27.4602
104630 27.4613
104635 27.4613
104640 27.4622
104645 27.4621
104650 27.463
104655 27.4627
104660 27.4639
104665 27.4639
104670 27.4647
104675 27.4647
104680 27.4658
104685 27.4657
104690 27.4669
104695 27.4665
104700 27.4674
104705 27.4673
104710 27.4683
104715 27.4682
104720 27.4691
104725 27.4688
104730 27.4698
104735 27.4698
104740 27.4706
104745 27.4708
104750 27.4718
104755 27.4717
104760 27.4726
104765 27.473
104770 27.4736
104775 27.4735
104780 27.4745
104785 27.4745
104790 27.4755
104795 27.4753
104800 27.4762
104805 27.4762
104810 27.4773
104815 27.4774
104820 27.478
104825 27.478
104830 27.479
104835 27.4789
104840 27.4798
104845 27.4797
104850 27.4809
104855 27.4809
104860 27.4816
104865 27.4818
104870 27.4826
104875 27.4825
104880 27.4832
104885 27.4833
104890 27.4845
104895 27.4843
104900 27.4855
104905 27.4853
104910 27.4864
104915 27.4863
104920 27.4873
104925 27.4869
104930 27.488
104935 27.4879
104940 27.489
104945 27.4889
104950 27.4897
104955 27.4897
104960 27.4911
104965 27.491
104970 27.4918
104975 27.4921
104980 27.4932
104985 27.4929
104990 27.4939
104995 27.4943
105000 27.4951
105005 27.4951
105010 27.4961
105015 27.4961
105020 27.4975
105025 27.4975
105030 27.4984
105035 27.4985
105040 27.4995
105045 27.4995
105050 27.5007
105055 27.5004
105060 27.5017
105065 27.5017
105070 27.5027
105075 27.5026
105080 27.5036
105085 27.5035
105090 27.5048
105095 27.5045
105100 27.5056
105105 27.5057
105110 27.5064
105115 27.5065
105120 27.5075
105125 27.5076
105130 27.5085
105135 27.5087
105140 27.5097
105145 27.5097
105150 27.5107
105155 27.5109
105160 27.5117
105165 27.5119
105170 27.5129
105175 27.5132
105180 27.5141
105185 27.5142
105190 27.5152
105195 27.5154
105200 27.5163
105205 27.5166
105210 27.5177
105215 27.5178
105220 27.5187
105225 27.5189
105230 27.5198
105235 27.5199
105240 27.5207
105245 27.5209
105250 27.5218
105255 27.5222
105260 27.523
105265 27.5233
105270 27.5241
105275 27.5246
105280 27.5251
105285 27.5251
105290 27.5262
105295 27.5264
105300 27.5272
105305 27.5273
105310 27.5283
105315 27.5285
105320 27.5294
105325 27.5292
105330 27.5304
105335 27.5306
105340 27.5314
105345 27.5313
105350 27.5325
105355 27.5328
105360 27.5337
105365 27.5342
105370 27.535
105375 27.535
105380 27.5362
105385 27.5361
105390 27.5374
105395 27.5375
105400 27.5386
105405 27.5387
105410 27.5398
105415 27.5398
105420 27.5408
105425 27.5412
105430 27.5418
105435 27.5423
105440 27.543
105445 27.5433
105450 27.5444
105455 27.5444
105460 27.5454
105465 27.5456
105470 27.5468
105475 27.5469
105480 27.5479
105485 27.5481
105490 27.5493
105495 27.5494
105500 27.5506
105505 27.5504
105510 27.5515
105515 27.5519
105520 27.5527
105525 27.5533
105530 27.5545
105535 27.5544
105540 27.5555
105545 27.5557
105550 27.5569
105555 27.5569
105560 27.5581
105565 27.5582
105570 27.5591
105575 27.5595
105580 27.5607
105585 27.561
105590 27.5621
105595 27.5622
105600 27.5631
105605 27.5636
105610 27.5647
105615 27.5651
105620 27.566
105625 27.5664
105630 27.567
105635 27.5674
105640 27.5682
105645 27.5686
105650 27.5694
105655 27.5696
105660 27.5706
105665 27.571
105670 27.5718
105675 27.5723
105680 27.5728
105685 27.5734
105690 27.5742
105695 27.5743
105700 27.5751
105705 27.5754
105710 27.5763
105715 27.5766
105720 27.5773
105725 27.5777
105730 27.5786
105735 27.579
105740 27.5797
105745 27.5801
105750 27.5808
105755 27.5811
105760 27.582
105765 27.5823
105770 27.5832
105775 27.5835
105780 27.5843
105785 27.5845
105790 27.5854
105795 27.5856
105800 27.5866
105805 27.5869
105810 27.5875
105815 27.588
105820 27.5888
105825 27.5891
105830 27.59
105835 27.5904
105840 27.591
105845 27.5915
105850 27.5924
105855 27.5929
105860 27.5935
105865 27.5943
105870 27.595
105875 27.5955
105880 27.5965
105885 27.5967
105890 27.5979
105895 27.5982
105900 27.599
105905 27.5995
105910 27.6002
105915 27.6007
105920 27.6018
105925 27.602
105930 27.6028
105935 27.6032
105940 27.6039
105945 27.6041
105950 27.605
105955 27.605
105960 27.6063
105965 27.6065
105970 27.6076
105975 27.6078
105980 27.609
105985 27.6088
105990 27.6102
105995 27.61
106000 27.611
106005 27.6112
106010 27.6123
106015 27.6125
106020 27.6137
106025 27.6137
106030 27.6149
106035 27.6147
106040 27.6159
106045 27.6158
106050 27.6171
106055 27.6171
106060 27.6182
106065 27.6183
106070 27.6197
106075 27.6197
106080 27.6206
106085 27.6208
106090 27.6217
106095 27.6219
106100 27.6232
106105 27.6231
106110 27.6242
106115 27.6243
106120 27.6254
106125 27.6255
106130 27.6266
106135 27.6266
106140 27.6277
106145 27.6278
106150 27.6287
106155 27.6291
106160 27.63
106165 27.6302
106170 27.6313
106175 27.6316
106180 27.6327
106185 27.6328
106190 27.6336
106195 27.634
106200 27.6351
106205 27.6351
106210 27.636
106215 27.6363
106220 27.6371
106225 27.637
106230 27.6383
106235 27.6383
106240 27.6393
106245 27.6396
106250 27.6408
106255 27.6408
106260 27.6419
106265 27.642
106270 27.6431
106275 27.6431
106280 27.6443
106285 27.6446
106290 27.6456
106295 27.6456
106300 27.6467
106305 27.6469
106310 27.6481
106315 27.6481
106320 27.6493
106325 27.6493
106330 27.6503
106335 27.6504
106340 27.6514
106345 27.6517
106350 27.6526
106355 27.6532
106360 27.6543
106365 27.6547
106370 27.6554
106375 27.6558
106380 27.6569
106385 27.657
106390 27.6581
106395 27.6587
106400 27.6595
106405 27.6597
106410 27.6609
106415 27.6613
106420 27.6621
106425 27.6625
106430 27.6634
106435 27.6637
106440 27.6646
106445 27.6648
106450 27.6658
106455 27.666
106460 27.667
106465 27.6673
106470 27.668
106475 27.6682
106480 27.6692
106485 27.6697
106490 27.6708
106495 27.6711
106500 27.6721
106505 27.6724
106510 27.6735
106515 27.6737
106520 27.6745
106525 27.675
106530 27.6759
106535 27.6764
106540 27.6771
106545 27.6777
106550 27.6785
106555 27.679
106560 27.6798
106565 27.6803
106570 27.681
106575 27.6816
106580 27.6824
106585 27.6829
106590 27.6837
106595 27.6841
106600 27.6848
106605 27.685
106610 27.6859
106615 27.6862
106620 27.6872
106625 27.6876
106630 27.6883
106635 27.6888
106640 27.6895
106645 27.6897
106650 27.6908
106655 27.6911
106660 27.692
106665 27.692
106670 27.6928
106675 27.6938
106680 27.6942
106685 27.6948
106690 27.6959
106695 27.6963
106700 27.6973
106705 27.6976
106710 27.6988
106715 27.6992
106720 27.6999
106725 27.7004
106730 27.7014
106735 27.7017
106740 27.7027
106745 27.7032
106750 27.7039
106755 27.7045
106760 27.7056
106765 27.7058
106770 27.7071
106775 27.7072
106780 27.7083
106785 27.7083
106790 27.7097
106795 27.7097
106800 27.7109
106805 27.7111
106810 27.712
106815 27.7124
106820 27.7133
106825 27.7137
106830 27.7147
106835 27.7149
106840 27.716
106845 27.7161
106850 27.7173
106855 27.7177
106860 27.7185
106865 27.7191
106870 27.7198
106875 27.7202
106880 27.7212
106885 27.7215
106890 27.7224
106895 27.7229
106900 27.7238
106905 27.7239
106910 27.7251
106915 27.7254
106920 27.7263
106925 27.7269
106930 27.728
106935 27.7282
106940 27.7288
106945 27.7296
106950 27.7306
106955 27.7309
106960 27.7322
106965 27.7324
106970 27.7334
106975 27.7338
106980 27.7349
106985 27.7354
106990 27.7362
106995 27.7369
107000 27.7374
107005 27.7382
107010 27.7391
107015 27.7397
107020 27.7405
107025 27.7408
107030 27.7418
107035 27.7421
107040 27.7433
107045 27.7436
107050 27.7441
107055 27.7448
107060 27.7459
107065 27.7461
107070 27.7472
107075 27.7479
107080 27.7488
107085 27.7492
107090 27.7503
107095 27.7508
107100 27.7519
107105 27.7525
107110 27.7535
107115 27.7539
107120 27.7547
107125 27.7555
107130 27.7562
107135 27.7569
107140 27.758
107145 27.7583
107150 27.7594
107155 27.7599
107160 27.7607
107165 27.7613
107170 27.7622
107175 27.7627
107180 27.7635
107185 27.7638
107190 27.7648
107195 27.7654
107200 27.766
107205 27.7665
107210 27.7675
107215 27.7679
107220 27.7684
107225 27.7692
107230 27.7698
107235 27.7703
107240 27.7713
107245 27.7717
107250 27.7722
107255 27.7726
107260 27.7737
107265 27.7741
107270 27.7748
107275 27.7752
107280 27.7762
107285 27.7766
107290 27.7776
107295 27.7779
107300 27.7789
107305 27.779
107310 27.78
107315 27.7803
107320 27.7812
107325 27.7817
107330 27.7826
107335 27.783
107340 27.7837
107345 27.7842
107350 27.7848
107355 27.7856
107360 27.7863
107365 27.7871
107370 27.7878
107375 27.7883
107380 27.7891
107385 27.7897
107390 27.7903
107395 27.7907
107400 27.7918
107405 27.792
107410 27.7926
107415 27.7935
107420 27.7941
107425 27.7949
107430 27.7951
107435 27.7959
107440 27.7965
107445 27.7971
107450 27.7977
107455 27.7986
107460 27.7994
107465 27.8
107470 27.8005
107475 27.8014
107480 27.802
107485 27.8026
107490 27.8031
107495 27.8039
107500 27.8046
107505 27.8052
107510 27.806
107515 27.8066
107520 27.8072
107525 27.8078
107530 27.8086
107535 27.8095
107540 27.8101
107545 27.8106
107550 27.8114
107555 27.8119
107560 27.8126
107565 27.8134
107570 27.8142
107575 27.8146
107580 27.8153
107585 27.8159
107590 27.8166
107595 27.8172
107600 27.8179
107605 27.8188
107610 27.8194
107615 27.82
107620 27.8209
107625 27.8213
107630 27.8219
107635 27.8227
107640 27.8231
107645 27.824
107650 27.8246
107655 27.8251
107660 27.8258
107665 27.8266
107670 27.8274
107675 27.8278
107680 27.8284
107685 27.8294
107690 27.8302
107695 27.8305
107700 27.8312
107705 27.8321
107710 27.833
107715 27.8335
107720 27.8343
107725 27.8348
107730 27.8357
107735 27.8363
107740 27.8376
107745 27.8379
107750 27.8388
107755 27.8395
107760 27.8403
107765 27.8409
107770 27.8418
107775 27.8424
107780 27.8431
107785 27.844
107790 27.8447
107795 27.8453
107800 27.8461
107805 27.8465
107810 27.8471
107815 27.8479
107820 27.8488
107825 27.8497
107830 27.8503
107835 27.8509
107840 27.8518
107845 27.8523
107850 27.8533
107855 27.8537
107860 27.8544
107865 27.8548
107870 27.8559
107875 27.8562
107880 27.8569
107885 27.8577
107890 27.8584
107895 27.8592
107900 27.8594
107905 27.8602
107910 27.8606
107915 27.8617
107920 27.8621
107925 27.8626
107930 27.8634
107935 27.8641
107940 27.8646
107945 27.8652
107950 27.8657
107955 27.8664
107960 27.8669
107965 27.8671
107970 27.8681
107975 27.8689
107980 27.8694
107985 27.8697
107990 27.8705
107995 27.8709
108000 27.8716
108005 27.8722
108010 27.8726
108015 27.8732
108020 27.8736
108025 27.8743
108030 27.8746
108035 27.8753
108040 27.8758
108045 27.876
108050 27.8766
108055 27.8771
108060 27.8776
108065 27.8779
108070 27.8785
108075 27.8791
108080 27.8797
108085 27.88
108090 27.8806
108095 27.8812
108100 27.8817
108105 27.8823
108110 27.8826
108115 27.8833
108120 27.8839
108125 27.8844
108130 27.8852
108135 27.8857
108140 27.8863
108145 27.8866
108150 27.8877
108155 27.8883
108160 27.8887
108165 27.8893
108170 27.8899
108175 27.8904
108180 27.891
108185 27.8914
108190 27.8923
108195 27.8925
108200 27.8934
108205 27.8939
108210 27.8944
108215 27.8951
108220 27.8957
108225 27.8962
108230 27.8969
108235 27.8978
108240 27.8984
108245 27.8987
108250 27.8994
108255 27.9001
108260 27.9005
108265 27.9013
108270 27.9016
108275 27.9021
108280 27.9028
108285 27.9035
108290 27.9038
108295 27.9042
108300 27.9051
108305 27.9058
108310 27.906
108315 27.9067
108320 27.9071
108325 27.9078
108330 27.9084
108335 27.9089
108340 27.9096
108345 27.9101
108350 27.9106
108355 27.9112
108360 27.9118
108365 27.9123
108370 27.9127
108375 27.9136
108380 27.914
108385 27.9147
108390 27.9153
108395 27.9158
108400 27.9161
108405 27.917
108410 27.9177
108415 27.918
108420 27.9188
108425 27.9196
108430 27.92
108435 27.9206
108440 27.9211
108445 27.9216
108450 27.9224
108455 27.9228
108460 27.9238
108465 27.9245
108470 27.9252
108475 27.9258
108480 27.9265
108485 27.9271
108490 27.9278
108495 27.9283
108500 27.9294
108505 27.9297
108510 27.9309
108515 27.9313
108520 27.9321
108525 27.9328
108530 27.9339
108535 27.9345
108540 27.9351
108545 27.9357
108550 27.9367
108555 27.9372
108560 27.9382
108565 27.9385
108570 27.9393
108575 27.9398
108580 27.9406
108585 27.9412
108590 27.942
108595 27.9427
108600 27.943
108605 27.9438
108610 27.9442
108615 27.9449
108620 27.9457
108625 27.9461
108630 27.9468
108635 27.9475
108640 27.9481
108645 27.9487
108650 27.9495
108655 27.9501
108660 27.9505
108665 27.9512
108670 27.9517
108675 27.9523
108680 27.953
108685 27.9535
108690 27.9543
108695 27.9548
108700 27.9554
108705 27.9557
108710 27.9565
108715 27.957
108720 27.9576
108725 27.9581
108730 27.9588
108735 27.9592
108740 27.9602
108745 27.9609
108750 27.9614
108755 27.9619
108760 27.9627
108765 27.9631
108770 27.964
108775 27.9645
108780 27.9654
108785 27.9656
108790 27.9666
108795 27.9668
108800 27.9676
108805 27.968
108810 27.9687
108815 27.9693
108820 27.9702
108825 27.9707
108830 27.9714
108835 27.9718
108840 27.9728
108845 27.9736
108850 27.9742
108855 27.9746
108860 27.9754
108865 27.9761
108870 27.9769
108875 27.9773
108880 27.9779
108885 27.9784
108890 27.9793
108895 27.9797
108900 27.9806
108905 27.9812
108910 27.982
108915 27.9826
108920 27.9832
108925 27.9841
108930 27.9848
108935 27.9857
108940 27.9861
108945 27.9868
108950 27.9876
108955 27.9882
108960 27.9887
108965 27.9898
108970 27.99
108975 27.9912
108980 27.9915
108985 27.992
108990 27.9928
108995 27.9936
109000 27.994
109005 27.9949
109010 27.9952
109015 27.9959
109020 27.9967
109025 27.9972
109030 27.9979
109035 27.9984
109040 27.9989
109045 27.9997
109050 28.0001
109055 28.0009
109060 28.0012
109065 28.0019
109070 28.0028
109075 28.0034
109080 28.0041
109085 28.0048
109090 28.0055
109095 28.0061
109100 28.0066
109105 28.0075
109110 28.0079
109115 28.0086
109120 28.0091
109125 28.0101
109130 28.0105
109135 28.0112
109140 28.0119
109145 28.0128
109150 28.0129
109155 28.0138
109160 28.0143
109165 28.0155
109170 28.0156
109175 28.0165
109180 28.0171
109185 28.0182
109190 28.0185
109195 28.0192
109200 28.0199
109205 28.0209
109210 28.0216
109215 28.022
109220 28.0227
109225 28.0236
109230 28.024
109235 28.025
109240 28.0254
109245 28.0263
109250 28.0265
109255 28.0274
109260 28.0279
109265 28.029
109270 28.0291
109275 28.0299
109280 28.0307
109285 28.0315
109290 28.0318
109295 28.0328
109300 28.0331
109305 28.034
109310 28.0347
109315 28.0354
109320 28.0362
109325 28.0368
109330 28.0375
109335 28.0385
109340 28.039
109345 28.0397
109350 28.0403
109355 28.0412
109360 28.0416
109365 28.0426
109370 28.0431
109375 28.0438
109380 28.0446
109385 28.0454
109390 28.0461
109395 28.0469
109400 28.0475
109405 28.0481
109410 28.049
109415 28.0498
109420 28.0503
109425 28.0512
109430 28.0519
109435 28.0524
109440 28.0531
109445 28.0538
109450 28.0544
109455 28.0552
109460 28.0557
109465 28.0564
109470 28.0572
109475 28.0582
109480 28.0583
109485 28.0595
109490 28.06
109495 28.0609
109500 28.0614
109505 28.0624
109510 28.0627
109515 28.0635
109520 28.0641
109525 28.065
109530 28.0655
109535 28.0665
109540 28.0666
109545 28.0678
109550 28.068
109555 28.0688
109560 28.0695
109565 28.0699
109570 28.0705
109575 28.0712
109580 28.0718
109585 28.0726
109590 28.073
109595 28.0741
109600 28.0744
109605 28.0749
109610 28.0756
109615 28.0764
109620 28.0768
109625 28.0777
109630 28.078
109635 28.0789
109640 28.0791
109645 28.08
109650 28.0803
109655 28.0813
109660 28.0818
109665 28.0826
109670 28.0829
109675 28.0839
109680 28.0844
109685 28.0853
109690 28.0857
109695 28.0865
109700 28.0872
109705 28.0879
109710 28.0884
109715 28.0893
109720 28.0896
109725 28.0906
109730 28.0911
109735 28.0917
109740 28.0924
109745 28.0933
109750 28.0938
109755 28.0946
109760 28.0951
109765 28.0961
109770 28.0964
109775 28.0974
109780 28.0979
109785 28.0989
109790 28.0994
109795 28.1004
109800 28.1007
109805 28.1015
109810 28.102
109815 28.103
109820 28.1033
109825 28.1043
109830 28.1046
109835 28.1055
109840 28.1061
109845 28.107
109850 28.1073
109855 28.1081
109860 28.1088
109865 28.1098
109870 28.1104
109875 28.111
109880 28.1121
109885 28.1126
109890 28.1131
109895 28.1136
109900 28.1141
109905 28.1149
109910 28.1155
109915 28.1164
109920 28.1167
109925 28.1178
109930 28.1183
109935 28.1191
109940 28.1195
109945 28.1202
109950 28.1207
109955 28.1216
109960 28.1219
109965 28.1229
109970 28.1233
109975 28.124
109980 28.1244
109985 28.1253
109990 28.1257
109995 28.1266
110000 28.1269
110005 28.128
110010 28.1281
110015 28.1291
110020 28.1295
110025 28.1303
110030 28.1305
110035 28.1316
110040 28.1321
110045 28.1327
110050 28.133
110055 28.1338
110060 28.1345
110065 28.1351
110070 28.1358
110075 28.1364
110080 28.1373
110085 28.1378
110090 28.1382
110095 28.1391
110100 28.1394
110105 28.1407
110110 28.1408
110115 28.1418
110120 28.1423
110125 28.1432
110130 28.1436
110135 28.1445
110140 28.1447
110145 28.1459
110150 28.146
110155 28.1469
110160 28.1474
110165 28.1482
110170 28.1487
110175 28.1496
110180 28.15
110185 28.1511
110190 28.1512
110195 28.1519
110200 28.1525
110205 28.153
110210 28.153
110215 28.1542
110220 28.1541
110225 28.1554
110230 28.1554
110235 28.1561
110240 28.1565
110245 28.1573
110250 28.1575
110255 28.1586
110260 28.1589
110265 28.1596
110270 28.1601
110275 28.1612
110280 28.1612
110285 28.1623
110290 28.1624
110295 28.1634
110300 28.1639
110305 28.1644
110310 28.1652
110315 28.166
110320 28.1663
110325 28.167
110330 28.1676
110335 28.1683
110340 28.1687
110345 28.1694
110350 28.1699
110355 28.1706
110360 28.1712
110365 28.1722
110370 28.1727
110375 28.1732
110380 28.1738
110385 28.1748
110390 28.175
110395 28.1762
110400 28.1765
110405 28.1772
110410 28.1777
110415 28.1784
110420 28.179
110425 28.18
110430 28.1804
110435 28.181
110440 28.1812
110445 28.1821
110450 28.1825
110455 28.1834
110460 28.1834
110465 28.1846
110470 28.1851
110475 28.1857
110480 28.1857
110485 28.187
110490 28.1872
110495 28.1883
110500 28.1887
110505 28.189
110510 28.1898
110515 28.1907
110520 28.1911
110525 28.192
110530 28.1922
110535 28.1935
110540 28.1936
110545 28.1946
110550 28.195
110555 28.196
110560 28.1966
110565 28.1976
110570 28.198
110575 28.1989
110580 28.1993
110585 28.2003
110590 28.2005
110595 28.2014
110600 28.2019
110605 28.2029
110610 28.2032
110615 28.2039
110620 28.2043
110625 28.2051
110630 28.2055
110635 28.2066
110640 28.2067
110645 28.2077
110650 28.2084
110655 28.2093
110660 28.2094
110665 28.2104
110670 28.2112
110675 28.212
110680 28.2124
110685 28.2133
110690 28.2141
110695 28.2151
110700 28.2155
110705 28.2165
110710 28.217
110715 28.2182
110720 28.2185
110725 28.2194
110730 28.22
110735 28.2216
110740 28.2217
110745 28.2228
110750 28.223
110755 28.2241
110760 28.2244
110765 28.2256
110770 28.2259
110775 28.2268
110780 28.2274
110785 28.2285
110790 28.2288
110795 28.2299
110800 28.2302
110805 28.2316
110810 28.2318
110815 28.2328
110820 28.2332
110825 28.2343
110830 28.2343
110835 28.2353
110840 28.2356
110845 28.2364
110850 28.2372
110855 28.2379
110860 28.2384
110865 28.2392
110870 28.2395
110875 28.2408
110880 28.241
110885 28.2419
110890 28.2424
110895 28.243
110900 28.2435
110905 28.2446
110910 28.2449
110915 28.2457
110920 28.2463
110925 28.2471
110930 28.2474
110935 28.2483
110940 28.2485
110945 28.2494
110950 28.2499
110955 28.2504
110960 28.2509
110965 28.2517
110970 28.2519
110975 28.2528
110980 28.2533
110985 28.2543
110990 28.2544
110995 28.2557
111000 28.2554
111005 28.2564
111010 28.2569
111015 28.2576
111020 28.2579
111025 28.259
111030 28.2591
111035 28.26
111040 28.2603
111045 28.2612
111050 28.2613
111055 28.2624
111060 28.2625
111065 28.2633
111070 28.2639
111075 28.2647
111080 28.2648
111085 28.2659
111090 28.2663
111095 28.2671
111100 28.267
111105 28.268
111110 28.2683
111115 28.2694
111120 28.2692
111125 28.2705
111130 28.2706
111135 28.2716
111140 28.2717
111145 28.2725
111150 28.273
111155 28.2739
111160 28.274
111165 28.2748
111170 28.2751
111175 28.276
111180 28.2762
111185 28.2773
111190 28.2775
111195 28.2782
111200 28.2786
111205 28.2796
111210 28.2797
111215 28.2807
111220 28.2808
111225 28.2819
111230 28.2818
111235 28.2826
111240 28.2828
111245 28.2838
111250 28.2839
111255 28.2849
111260 28.2847
111265 28.2859
111270 28.2857
111275 28.2869
111280 28.2868
111285 28.288
111290 28.2881
111295 28.2886
111300 28.289
111305 28.29
111310 28.29
111315 28.291
111320 28.291
111325 28.2919
111330 28.2917
111335 28.2929
111340 28.2931
111345 28.2938
111350 28.2938
111355 28.295
111360 28.295
111365 28.2958
111370 28.2958
111375 28.297
111380 28.297
111385 28.2978
111390 28.2979
111395 28.2989
111400 28.2985
111405 28.2997
111410 28.2996
111415 28.3004
111420 28.3005
111425 28.3014
111430 28.301
111435 28.302
111440 28.3021
111445 28.303
111450 28.3027
111455 28.3039
111460 28.3032
111465 28.3048
111470 28.3043
111475 28.3053
111480 28.3049
111485 28.3059
111490 28.3059
111495 28.307
111500 28.3069
111505 28.3076
111510 28.3074
111515 28.3086
111520 28.3081
111525 28.3093
111530 28.309
111535 28.3098
111540 28.3099
111545 28.3108
111550 28.3106
111555 28.3116
111560 28.3112
111565 28.3125
111570 28.312
111575 28.3131
111580 28.313
111585 28.3141
111590 28.3137
111595 28.315
111600 28.3149
111605 28.316
111610 28.3156
111615 28.3167
111620 28.3162
111625 28.3176
111630 28.3173
111635 28.3184
111640 28.318
111645 28.3194
111650 28.3187
111655 28.3202
111660 28.3197
111665 28.3207
111670 28.3207
111675 28.322
111680 28.3216
111685 28.3226
111690 28.3222
111695 28.3235
111700 28.3232
111705 28.3246
111710 28.3239
111715 28.3252
111720 28.3246
111725 28.3262
111730 28.3258
111735 28.3267
111740 28.3267
111745 28.328
111750 28.3276
111755 28.329
111760 28.3285
111765 28.3297
111770 28.3291
111775 28.3305
111780 28.3306
111785 28.3317
111790 28.3316
111795 28.3328
111800 28.3326
111805 28.3338
111810 28.3335
111815 28.3346
111820 28.3343
111825 28.3358
111830 28.3353
111835 28.3363
111840 28.3366
111845 28.3376
111850 28.3372
111855 28.3387
111860 28.3384
111865 28.3395
111870 28.3393
111875 28.3404
111880 28.3402
111885 28.3414
111890 28.341
111895 28.3422
111900 28.3419
111905 28.3434
111910 28.3429
111915 28.3442
111920 28.3439
111925 28.3452
111930 28.3448
111935 28.3459
111940 28.3457
111945 28.3467
111950 28.3465
111955 28.3477
111960 28.3474
111965 28.3487
111970 28.3482
111975 28.3496
111980 28.3493
111985 28.3504
111990 28.35
111995 28.3514
112000 28.3511
112005 28.352
112010 28.3518
112015 28.3531
112020 28.3529
112025 28.3536
112030 28.3536
112035 28.3546
112040 28.3542
112045 28.3553
112050 28.3552
112055 28.3563
112060 28.3559
112065 28.3569
112070 28.3568
112075 28.3581
112080 28.3576
112085 28.3586
112090 28.3585
112095 28.3598
112100 28.3595
112105 28.3604
112110 28.3603
112115 28.3612
112120 28.3609
112125 28.362
112130 28.3622
112135 28.3627
112140 28.3627
112145 28.3637
112150 28.3636
112155 28.3648
112160 28.3645
112165 28.3656
112170 28.3653
112175 28.3664
112180 28.3665
112185 28.3675
112190 28.3675
112195 28.3686
112200 28.3685
112205 28.3693
112210 28.3694
112215 28.37
112220 28.37
112225 28.3709
112230 28.3709
112235 28.3719
112240 28.3717
112245 28.3728
112250 28.3726
112255 28.3736
112260 28.3737
112265 28.3743
112270 28.3745
112275 28.3753
112280 28.3753
112285 28.3762
112290 28.376
112295 28.3771
112300 28.3771
112305 28.378
112310 28.3779
112315 28.3789
112320 28.3787
112325 28.3798
112330 28.3795
112335 28.3804
112340 28.3804
112345 28.3813
112350 28.3815
112355 28.3825
112360 28.3822
112365 28.3836
112370 28.3832
112375 28.3845
112380 28.3846
112385 28.3855
112390 28.3857
112395 28.3868
112400 28.3869
112405 28.3876
112410 28.3877
112415 28.3885
112420 28.3886
112425 28.3897
112430 28.3899
112435 28.391
112440 28.3908
112445 28.3919
112450 28.3918
112455 28.3929
112460 28.3931
112465 28.3941
112470 28.3939
112475 28.3953
112480 28.3953
112485 28.3965
112490 28.3966
112495 28.3974
112500 28.3977
112505 28.3987
112510 28.3988
112515 28.3997
112520 28.4001
112525 28.4015
112530 28.4014
112535 28.4027
112540 28.4027
112545 28.4039
112550 28.4041
112555 28.4052
112560 28.4053
112565 28.4065
112570 28.4066
112575 28.408
112580 28.4082
112585 28.4095
112590 28.4095
112595 28.4107
112600 28.4107
112605 28.412
112610 28.4119
112615 28.4131
112620 28.4134
112625 28.4146
112630 28.4146
112635 28.416
112640 28.416
112645 28.4173
112650 28.417
112655 28.4187
112660 28.4187
112665 28.4201
112670 28.4201
112675 28.4215
112680 28.4216
112685 28.4228
112690 28.4231
112695 28.4241
112700 28.4244
112705 28.4253
112710 28.4256
112715 28.4267
112720 28.4267
112725 28.4281
112730 28.428
112735 28.4293
112740 28.4295
112745 28.4307
112750 28.4309
112755 28.4322
112760 28.4324
112765 28.4337
112770 28.4337
112775 28.4352
112780 28.4352
112785 28.4365
112790 28.4366
112795 28.4381
112800 28.4383
112805 28.4397
112810 28.44
112815 28.4414
112820 28.4415
112825 28.4429
112830 28.4432
112835 28.4445
112840 28.4447
112845 28.4462
112850 28.4464
112855 28.4478
112860 28.4477
112865 28.4494
112870 28.4493
112875 28.4507
112880 28.4507
112885 28.4521
112890 28.4523
112895 28.4536
112900 28.454
112905 28.4554
112910 28.4554
112915 28.4568
112920 28.4571
112925 28.4584
112930 28.4589
112935 28.4603
112940 28.4604
112945 28.4617
112950 28.462
112955 28.4632
112960 28.4634
112965 28.4647
112970 28.4652
112975 28.4663
112980 28.4668
112985 28.468
112990 28.4682
112995 28.4694
113000 28.4695
113005 28.4711
113010 28.4714
113015 28.4722
113020 28.4731
113025 28.474
113030 28.4739
113035 28.4751
113040 28.4756
113045 28.4769
113050 28.4771
113055 28.4781
113060 28.4784
113065 28.4796
113070 28.48
113075 28.4812
113080 28.4816
113085 28.4825
113090 28.4827
113095 28.4842
113100 28.4843
113105 28.4855
113110 28.4859
113115 28.4872
113120 28.4874
113125 28.4885
113130 28.4887
113135 28.4902
113140 28.4903
113145 28.4919
113150 28.4919
113155 28.4931
113160 28.4934
113165 28.4951
113170 28.4946
113175 28.4965
113180 28.4964
113185 28.4979
113190 28.4976
113195 28.4992
113200 28.4993
113205 28.5008
113210 28.5008
113215 28.5024
113220 28.5022
113225 28.504
113230 28.5038
113235 28.5052
113240 28.5054
113245 28.5066
113250 28.5066
113255 28.5083
113260 28.5084
113265 28.5099
113270 28.5099
113275 28.5111
113280 28.5114
113285 28.5128
113290 28.5129
113295 28.5144
113300 28.5145
113305 28.5159
113310 28.5161
113315 28.5176
113320 28.5177
113325 28.5191
113330 28.5194
113335 28.5207
113340 28.5212
113345 28.5224
113350 28.5226
113355 28.524
113360 28.5241
113365 28.5255
113370 28.5259
113375 28.5273
113380 28.5274
113385 28.5288
113390 28.5289
113395 28.5307
113400 28.5308
113405 28.5325
113410 28.5324
113415 28.5341
113420 28.5342
113425 28.536
113430 28.5358
113435 28.5377
113440 28.5378
113445 28.5395
113450 28.5395
113455 28.541
113460 28.541
113465 28.5426
113470 28.5425
113475 28.5441
113480 28.5445
113485 28.5459
113490 28.546
113495 28.5475
113500 28.5478
113505 28.5493
113510 28.5494
113515 28.5512
113520 28.5513
113525 28.5528
113530 28.5529
113535 28.5546
113540 28.555
113545 28.5565
113550 28.5565
113555 28.5582
113560 28.5583
113565 28.5596
113570 28.5601
113575 28.5614
113580 28.5616
113585 28.5632
113590 28.5631
113595 28.5648
113600 28.5649
113605 28.5666
113610 28.5664
113615 28.5681
113620 28.5682
113625 28.5697
113630 28.5697
113635 28.5712
113640 28.5711
113645 28.5728
113650 28.5729
113655 28.5743
113660 28.5746
113665 28.5761
113670 28.5763
113675 28.5778
113680 28.5779
113685 28.5793
113690 28.5794
113695 28.5809
113700 28.5811
113705 28.5827
113710 28.5825
113715 28.584
113720 28.5838
113725 28.5858
113730 28.5857
113735 28.5873
113740 28.5873
113745 28.5887
113750 28.5889
113755 28.5903
113760 28.5905
113765 28.5919
113770 28.5921
113775 28.5936
113780 28.5937
113785 28.5952
113790 28.5955
113795 28.5968
113800 28.597
113805 28.5986
113810 28.5985
113815 28.6003
113820 28.6003
113825 28.602
113830 28.6021
113835 28.6035
113840 28.6037
113845 28.6053
113850 28.6051
113855 28.6068
113860 28.6065
113865 28.6081
113870 28.6082
113875 28.6098
113880 28.6097
113885 28.6111
113890 28.6111
113895 28.6126
113900 28.6127
113905 28.6142
113910 28.6141
113915 28.6157
113920 28.6159
113925 28.6176
113930 28.6177
113935 28.6192
113940 28.6193
113945 28.6208
113950 28.6208
113955 28.6223
113960 28.6224
113965 28.6239
113970 28.624
113975 28.6255
113980 28.6255
113985 28.6272
113990 28.6275
113995 28.6287
114000 28.629
114005 28.6307
114010 28.6307
114015 28.6321
114020 28.6325
114025 28.6342
114030 28.6342
114035 28.6358
114040 28.6358
114045 28.6374
114050 28.6373
114055 28.6391
114060 28.6393
114065 28.6406
114070 28.6409
114075 28.6421
114080 28.6424
114085 28.644
114090 28.6439
114095 28.6455
114100 28.6457
114105 28.6473
114110 28.6473
114115 28.6487
114120 28.649
114125 28.6508
114130 28.6507
114135 28.6522
114140 28.6525
114145 28.6539
114150 28.654
114155 28.6559
114160 28.6557
114165 28.6573
114170 28.6574
114175 28.6589
114180 28.6593
114185 28.6608
114190 28.661
114195 28.6625
114200 28.6627
114205 28.6641
114210 28.6642
114215 28.6661
114220 28.6662
114225 28.6674
114230 28.6677
114235 28.6695
114240 28.6697
114245 28.6711
114250 28.6714
114255 28.673
114260 28.6732
114265 28.6752
114270 28.6752
114275 28.6772
114280 28.6771
114285 28.6788
114290 28.6786
114295 28.6803
114300 28.6805
114305 28.682
114310 28.6819
114315 28.6837
114320 28.6838
114325 28.6855
114330 28.6853
114335 28.6872
114340 28.6872
114345 28.6886
114350 28.6888
114355 28.6905
114360 28.6904
114365 28.692
114370 28.6921
114375 28.6939
114380 28.694
114385 28.6954
114390 28.6957
114395 28.6972
114400 28.6972
114405 28.6988
114410 28.6992
114415 28.7004
114420 28.7008
114425 28.7026
114430 28.7027
114435 28.7042
114440 28.7041
114445 28.7059
114450 28.7058
114455 28.7074
114460 28.7075
114465 28.7091
114470 28.709
114475 28.7104
114480 28.7106
114485 28.7121
114490 28.7119
114495 28.7135
114500 28.7136
114505 28.7149
114510 28.7149
114515 28.7164
114520 28.7166
114525 28.7179
114530 28.7182
114535 28.7196
114540 28.7196
114545 28.721
114550 28.7212
114555 28.7225
114560 28.7227
114565 28.7242
114570 28.7241
114575 28.7253
114580 28.7257
114585 28.7266
114590 28.7269
114595 28.7285
114600 28.7284
114605 28.7295
114610 28.7298
114615 28.7313
114620 28.731
114625 28.7324
114630 28.7327
114635 28.7338
114640 28.734
114645 28.7352
114650 28.7353
114655 28.7366
114660 28.7364
114665 28.7376
114670 28.7377
114675 28.7391
114680 28.7393
114685 28.7404
114690 28.7402
114695 28.7416
114700 28.7417
114705 28.7431
114710 28.7434
114715 28.7445
114720 28.7448
114725 28.7461
114730 28.7462
114735 28.7474
114740 28.7477
114745 28.7493
114750 28.7493
114755 28.7507
114760 28.7509
114765 28.7521
114770 28.7523
114775 28.7536
114780 28.7538
114785 28.7549
114790 28.7552
114795 28.7565
114800 28.7566
114805 28.7582
114810 28.7582
114815 28.7596
114820 28.7598
114825 28.7612
114830 28.7613
114835 28.7625
114840 28.7626
114845 28.7641
114850 28.7641
114855 28.7657
114860 28.7658
114865 28.7671
114870 28.767
114875 28.7687
114880 28.7684
114885 28.7699
114890 28.7704
114895 28.7715
114900 28.7716
114905 28.7731
114910 28.7729
114915 28.7741
114920 28.7745
114925 28.7755
114930 28.7758
114935 28.7772
114940 28.7773
114945 28.7787
114950 28.7788
114955 28.7801
114960 28.7804
114965 28.7816
114970 28.7822
114975 28.7833
114980 28.7836
114985 28.7847
114990 28.785
114995 28.7861
115000 28.7865
115005 28.7876
115010 28.7878
115015 28.7889
115020 28.7894
115025 28.7902
115030 28.7909
115035 28.7921
115040 28.7924
115045 28.7937
115050 28.794
115055 28.7951
115060 28.7955
115065 28.7968
115070 28.7972
115075 28.7979
115080 28.7987
115085 28.7997
115090 28.8001
115095 28.8013
115100 28.802
115105 28.8029
115110 28.8032
115115 28.8042
115120 28.8049
115125 28.8058
115130 28.8061
115135 28.8071
115140 28.8075
115145 28.8086
115150 28.8089
115155 28.8102
115160 28.8104
115165 28.8114
115170 28.8119
115175 28.8133
115180 28.8134
115185 28.8146
115190 28.8148
115195 28.8163
115200 28.8165
115205 28.8179
115210 28.8182
115215 28.8192
115220 28.8195
115225 28.8206
115230 28.8212
115235 28.8222
115240 28.8227
115245 28.8236
115250 28.8239
115255 28.8249
115260 28.8257
115265 28.8265
115270 28.8268
115275 28.8281
115280 28.8284
115285 28.8297
115290 28.8298
115295 28.8312
115300 28.8314
115305 28.8326
115310 28.8329
115315 28.8342
115320 28.8344
115325 28.8356
115330 28.8359
115335 28.8373
115340 28.8373
115345 28.8387
115350 28.8389
115355 28.84
115360 28.8404
115365 28.8415
115370 28.842
115375 28.8433
115380 28.8433
115385 28.845
115390 28.8455
115395 28.8464
115400 28.8467
115405 28.8479
115410 28.8485
115415 28.8497
115420 28.8501
115425 28.8513
115430 28.8517
115435 28.853
115440 28.8534
115445 28.8546
115450 28.8554
115455 28.8564
115460 28.8568
115465 28.858
115470 28.8585
115475 28.8597
115480 28.8603
115485 28.8611
115490 28.8617
115495 28.8627
115500 28.8632
115505 28.8643
115510 28.8649
115515 28.8659
115520 28.866
115525 28.8675
115530 28.8678
115535 28.8689
115540 28.8694
115545 28.8707
115550 28.8711
115555 28.8723
115560 28.8726
115565 28.8738
115570 28.8741
115575 28.8752
115580 28.8758
115585 28.877
115590 28.8773
115595 28.8787
115600 28.879
115605 28.8802
115610 28.8808
115615 28.8818
115620 28.8824
115625 28.8839
115630 28.884
115635 28.8854
115640 28.8854
115645 28.8868
115650 28.8872
115655 28.8887
115660 28.889
115665 28.89
115670 28.8908
115675 28.8918
115680 28.8924
115685 28.8937
115690 28.8939
115695 28.8956
115700 28.8957
115705 28.8972
115710 28.8976
115715 28.8989
115720 28.8995
115725 28.9005
115730 28.9007
115735 28.902
115740 28.9028
115745 28.9038
115750 28.9045
115755 28.9055
115760 28.9061
115765 28.9072
115770 28.9076
115775 28.9089
115780 28.9095
115785 28.9104
115790 28.9109
115795 28.9121
115800 28.9128
115805 28.9136
115810 28.9143
115815 28.9156
115820 28.9157
115825 28.9169
115830 28.9172
115835 28.9185
115840 28.9187
115845 28.9198
115850 28.9201
115855 28.9217
115860 28.9218
115865 28.9229
115870 28.9231
115875 28.9246
115880 28.9247
115885 28.9261
115890 28.9263
115895 28.9275
115900 28.9277
115905 28.9289
115910 28.9293
115915 28.9306
115920 28.9305
115925 28.932
115930 28.9321
115935 28.9335
115940 28.9337
115945 28.935
115950 28.9352
115955 28.9362
115960 28.9368
115965 28.9376
115970 28.9383
115975 28.9392
115980 28.9396
115985 28.9405
115990 28.9409
115995 28.9417
116000 28.9422
116005 28.9433
116010 28.9437
116015 28.9446
116020 28.9449
116025 28.9463
116030 28.9464
116035 28.9475
116040 28.948
116045 28.9489
116050 28.9492
116055 28.9505
116060 28.9509
116065 28.9519
116070 28.9523
116075 28.9535
116080 28.954
116085 28.9552
116090 28.9556
116095 28.9567
116100 28.9573
116105 28.9583
116110 28.9587
116115 28.9598
116120 28.9602
116125 28.9614
116130 28.9619
116135 28.9628
116140 28.9634
116145 28.9645
116150 28.9649
116155 28.9657
116160 28.9665
116165 28.9677
116170 28.9676
116175 28.9688
116180 28.9693
116185 28.9705
116190 28.9706
116195 28.9718
116200 28.972
116205 28.9733
116210 28.9737
116215 28.9749
116220 28.9754
116225 28.9764
116230 28.9766
116235 28.978
116240 28.978
116245 28.9792
116250 28.9795
116255 28.981
116260 28.9812
116265 28.9824
116270 28.9826
116275 28.984
116280 28.9842
116285 28.9856
116290 28.9858
116295 28.987
116300 28.9872
116305 28.9885
116310 28.9888
116315 28.99
116320 28.9904
116325 28.9919
116330 28.992
116335 28.9932
116340 28.9937
116345 28.9951
116350 28.9954
116355 28.9965
116360 28.9967
116365 28.9981
116370 28.9981
116375 28.9994
116380 29
116385 29.0014
116390 29.0019
116395 29.0025
116400 29.0032
116405 29.0043
116410 29.0047
116415 29.0057
116420 29.0062
116425 29.0072
116430 29.0076
116435 29.0086
116440 29.009
116445 29.0104
116450 29.0106
116455 29.0118
116460 29.0121
116465 29.0131
116470 29.0136
116475 29.0148
116480 29.0151
116485 29.0163
116490 29.0165
116495 29.0177
116500 29.0178
116505 29.0191
116510 29.0196
116515 29.0204
116520 29.021
116525 29.0219
116530 29.0223
116535 29.0233
116540 29.0238
116545 29.0248
116550 29.0254
116555 29.0263
116560 29.0269
116565 29.0278
116570 29.0282
116575 29.0294
116580 29.0298
116585 29.0311
116590 29.0318
116595 29.0329
116600 29.0334
116605 29.0345
116610 29.0352
116615 29.0363
116620 29.0367
116625 29.0381
116630 29.0385
116635 29.04
116640 29.0407
116645 29.0418
116650 29.0423
116655 29.0434
116660 29.0439
116665 29.0452
116670 29.0457
116675 29.0471
116680 29.0477
116685 29.0489
116690 29.0494
116695 29.0508
116700 29.0511
116705 29.0522
116710 29.0531
116715 29.0542
116720 29.0552
116725 29.056
116730 29.0566
116735 29.0578
116740 29.0581
116745 29.0596
116750 29.06
116755 29.0612
116760 29.0618
116765 29.063
116770 29.0635
116775 29.0647
116780 29.0652
116785 29.0663
116790 29.0668
116795 29.0682
116800 29.0682
116805 29.0696
116810 29.0702
116815 29.0716
116820 29.0718
116825 29.073
116830 29.0735
116835 29.0747
116840 29.0756
116845 29.0765
116850 29.0772
116855 29.0784
116860 29.0788
116865 29.08
116870 29.0804
116875 29.0817
116880 29.0819
116885 29.0829
116890 29.0837
116895 29.0849
116900 29.0853
116905 29.0861
116910 29.0869
116915 29.0881
116920 29.0884
116925 29.0897
116930 29.0902
116935 29.091
116940 29.0916
116945 29.0929
116950 29.0933
116955 29.0946
116960 29.0948
116965 29.0958
116970 29.0966
116975 29.0976
116980 29.0982
116985 29.0993
116990 29.0998
116995 29.1008
117000 29.1013
117005 29.1025
117010 29.1028
117015 29.1041
117020 29.1042
117025 29.1054
117030 29.1061
117035 29.1071
117040 29.1075
117045 29.1087
117050 29.1091
117055 29.1105
117060 29.1106
117065 29.112
117070 29.1123
117075 29.1136
117080 29.1139
117085 29.1149
117090 29.1156
117095 29.1167
117100 29.1171
117105 29.1183
117110 29.1186
117115 29.12
117120 29.1203
117125 29.1214
117130 29.1219
117135 29.1231
117140 29.1234
117145 29.1246
117150 29.1249
117155 29.1263
117160 29.1265
117165 29.1277
117170 29.1281
117175 29.1294
117180 29.13
117185 29.1312
117190 29.1316
117195 29.1325
117200 29.1331
117205 29.1344
117210 29.1349
117215 29.1359
117220 29.1363
117225 29.1375
117230 29.138
117235 29.1393
117240 29.1398
117245 29.141
117250 29.1414
117255 29.1425
117260 29.143
117265 29.1443
117270 29.1445
117275 29.1458
117280 29.146
117285 29.1476
117290 29.1479
117295 29.1492
117300 29.1495
117305 29.1508
117310 29.1514
117315 29.1525
117320 29.1529
117325 29.1538
117330 29.1543
117335 29.1559
117340 29.1562
117345 29.1574
117350 29.1577
117355 29.1591
117360 29.1594
117365 29.161
117370 29.1611
117375 29.1625
117380 29.1632
117385 29.1642
117390 29.1646
117395 29.1659
117400 29.1663
117405 29.1674
117410 29.168
117415 29.1691
117420 29.1697
117425 29.1707
117430 29.1711
117435 29.1721
117440 29.173
117445 29.1742
117450 29.1745
117455 29.1757
117460 29.1766
117465 29.1776
117470 29.1782
117475 29.179
117480 29.1797
117485 29.1807
117490 29.1815
117495 29.1822
117500 29.1831
117505 29.1843
117510 29.1849
117515 29.1858
117520 29.1868
117525 29.1874
117530 29.1882
117535 29.1888
117540 29.1892
117545 29.1906
117550 29.1915
117555 29.1925
117560 29.1929
117565 29.194
117570 29.1945
117575 29.1956
117580 29.1964
117585 29.1972
117590 29.1979
117595 29.1989
117600 29.1998
117605 29.2007
117610 29.2014
117615 29.2023
117620 29.2028
117625 29.2038
117630 29.2045
117635 29.2054
117640 29.2057
117645 29.2067
117650 29.2074
117655 29.2081
117660 29.2089
117665 29.2102
117670 29.2109
117675 29.2114
117680 29.2123
117685 29.2129
117690 29.2136
117695 29.2146
117700 29.2153
117705 29.2161
117710 29.2167
117715 29.2176
117720 29.2184
117725 29.2196
117730 29.2197
117735 29.2207
117740 29.2211
117745 29.2223
117750 29.2232
117755 29.2239
117760 29.2248
117765 29.2254
117770 29.2263
117775 29.2272
117780 29.2278
117785 29.2285
117790 29.2294
117795 29.2304
117800 29.2308
117805 29.2317
117810 29.2322
117815 29.2332
117820 29.2339
117825 29.2352
117830 29.2356
117835 29.2367
117840 29.2373
117845 29.2382
117850 29.2391
117855 29.2398
117860 29.2404
117865 29.2414
117870 29.2418
117875 29.243
117880 29.2435
117885 29.2442
117890 29.2449
117895 29.2459
117900 29.2468
117905 29.2476
117910 29.2479
117915 29.2487
117920 29.2499
117925 29.2505
117930 29.251
117935 29.2517
117940 29.2524
117945 29.2534
117950 29.2541
117955 29.2547
117960 29.2554
117965 29.2563
117970 29.2567
117975 29.2577
117980 29.2581
117985 29.2589
117990 29.2596
117995 29.2604
118000 29.2608
118005 29.2614
118010 29.2622
118015 29.2628
118020 29.2634
118025 29.264
118030 29.2647
118035 29.2653
118040 29.2663
118045 29.2666
118050 29.2672
118055 29.2681
118060 29.2684
118065 29.2695
118070 29.2697
118075 29.2706
118080 29.2711
118085 29.2722
118090 29.2726
118095 29.2734
118100 29.274
118105 29.2749
118110 29.275
118115 29.276
118120 29.2767
118125 29.2774
118130 29.2779
118135 29.2787
118140 29.279
118145 29.2801
118150 29.2807
118155 29.281
118160 29.2817
118165 29.2825
118170 29.2832
118175 29.2838
118180 29.2843
118185 29.2851
118190 29.2857
118195 29.2863
118200 29.2867
118205 29.2872
118210 29.2879
118215 29.2887
118220 29.2892
118225 29.2899
118230 29.2903
118235 29.2911
118240 29.2918
118245 29.2923
118250 29.2931
118255 29.2939
118260 29.2942
118265 29.2953
118270 29.2954
118275 29.2965
118280 29.297
118285 29.2974
118290 29.2984
118295 29.2989
118300 29.2994
118305 29.3003
118310 29.3005
118315 29.3013
118320 29.3018
118325 29.3023
118330 29.3029
118335 29.3036
118340 29.3042
118345 29.3049
118350 29.3052
118355 29.3059
118360 29.3068
118365 29.3073
118370 29.3079
118375 29.3086
118380 29.3095
118385 29.3101
118390 29.3106
118395 29.3113
118400 29.3119
118405 29.3126
118410 29.3131
118415 29.3137
118420 29.3144
118425 29.315
118430 29.3154
118435 29.3162
118440 29.3167
118445 29.3176
118450 29.318
118455 29.3187
118460 29.3195
118465 29.3198
118470 29.3207
118475 29.3213
118480 29.3219
118485 29.3223
118490 29.3232
118495 29.3238
118500 29.3243
118505 29.3248
118510 29.3257
118515 29.3259
118520 29.3271
118525 29.3273
118530 29.3281
118535 29.3288
118540 29.3293
118545 29.3298
118550 29.3307
118555 29.3313
118560 29.3319
118565 29.3323
118570 29.333
118575 29.3338
118580 29.3342
118585 29.3346
118590 29.3355
118595 29.3363
118600 29.3366
118605 29.3373
118610 29.338
118615 29.3384
118620 29.339
118625 29.3396
118630 29.3401
118635 29.3408
118640 29.3417
118645 29.3421
118650 29.3426
118655 29.3432
118660 29.3441
118665 29.3444
118670 29.3452
118675 29.3459
118680 29.3467
118685 29.3473
118690 29.3479
118695 29.3488
118700 29.3492
118705 29.3497
118710 29.3504
118715 29.3511
118720 29.3517
118725 29.3522
118730 29.3529
118735 29.3533
118740 29.3538
118745 29.3546
118750 29.3555
118755 29.3559
118760 29.3566
118765 29.3573
118770 29.3577
118775 29.3588
118780 29.3593
118785 29.3595
118790 29.3603
118795 29.3608
118800 29.3615
118805 29.3621
118810 29.3627
118815 29.3631
118820 29.3639
118825 29.3647
118830 29.3651
118835 29.3657
118840 29.3665
118845 29.3671
118850 29.3678
118855 29.3684
118860 29.3691
118865 29.37
118870 29.3704
118875 29.371
118880 29.3716
118885 29.3724
118890 29.373
118895 29.3734
118900 29.3743
118905 29.3746
118910 29.3754
118915 29.3759
118920 29.3763
118925 29.3769
118930 29.3773
118935 29.3781
118940 29.3786
118945 29.3789
118950 29.3793
118955 29.38
118960 29.3803
118965 29.3811
118970 29.3816
118975 29.3819
118980 29.3825
118985 29.3829
118990 29.3837
118995 29.3842
119000 29.3847
119005 29.385
119010 29.3859
119015 29.3862
119020 29.3872
119025 29.3875
119030 29.3884
119035 29.3889
119040 29.3894
119045 29.39
119050 29.3908
119055 29.3915
119060 29.3923
119065 29.3926
119070 29.3936
119075 29.394
119080 29.3949
119085 29.3952
119090 29.3959
119095 29.3967
119100 29.3971
119105 29.3977
119110 29.3985
119115 29.3988
119120 29.3998
119125 29.4003
119130 29.4009
119135 29.4014
119140 29.402
119145 29.4027
119150 29.4035
119155 29.404
119160 29.4049
119165 29.4051
119170 29.4061
119175 29.4066
119180 29.4073
119185 29.4075
119190 29.4083
119195 29.4083
119200 29.4096
119205 29.4099
119210 29.4105
119215 29.4111
119220 29.4119
119225 29.4123
119230 29.4129
119235 29.4134
119240 29.4138
119245 29.4144
119250 29.4149
119255 29.4155
119260 29.4159
119265 29.4163
119270 29.4169
119275 29.4173
119280 29.4182
119285 29.4186
119290 29.4192
119295 29.4197
119300 29.4203
119305 29.4207
119310 29.4213
119315 29.4221
119320 29.4226
119325 29.423
119330 29.4237
119335 29.4242
119340 29.4246
119345 29.4256
119350 29.4257
119355 29.4262
119360 29.4269
119365 29.4272
119370 29.4279
119375 29.4282
119380 29.4292
119385 29.4295
119390 29.4299
119395 29.4303
119400 29.4311
119405 29.4315
119410 29.4317
119415 29.4324
119420 29.4328
119425 29.4334
119430 29.4339
119435 29.4344
119440 29.4348
119445 29.4353
119450 29.436
119455 29.4366
119460 29.4373
119465 29.4376
119470 29.4385
119475 29.4387
119480 29.4393
119485 29.4401
119490 29.4408
119495 29.4414
119500 29.442
119505 29.4425
119510 29.4431
119515 29.4438
119520 29.4444
119525 29.4449
119530 29.4455
119535 29.4461
119540 29.4467
119545 29.4475
119550 29.4478
119555 29.4486
119560 29.4494
119565 29.4499
119570 29.4505
119575 29.451
119580 29.4518
119585 29.4523
119590 29.4527
119595 29.4536
119600 29.4544
119605 29.4551
119610 29.4553
119615 29.4563
119620 29.457
119625 29.4578
119630 29.4583
119635 29.4592
119640 29.4597
119645 29.4603
119650 29.461
119655 29.4617
119660 29.4624
119665 29.4633
119670 29.4636
119675 29.4645
119680 29.4649
119685 29.4654
119690 29.4661
119695 29.4667
119700 29.4672
119705 29.4679
119710 29.4687
119715 29.4692
119720 29.4695
119725 29.4702
119730 29.4713
119735 29.4714
119740 29.4721
119745 29.4726
119750 29.4731
119755 29.4738
119760 29.4745
119765 29.4752
119770 29.4757
119775 29.4762
119780 29.4768
119785 29.4775
119790 29.4777
119795 29.4784
119800 29.4788
119805 29.4793
119810 29.4798
119815 29.4806
119820 29.4811
119825 29.4815
119830 29.4823
119835 29.4824
119840 29.4832
119845 29.4833
119850 29.4842
119855 29.4847
119860 29.4856
119865 29.4858
119870 29.4863
119875 29.4871
119880 29.4876
119885 29.4879
119890 29.4888
119895 29.4891
119900 29.4899
119905 29.4903
119910 29.4909
119915 29.4915
119920 29.4921
119925 29.4927
119930 29.4932
119935 29.4937
119940 29.4945
119945 29.4949
119950 29.4957
119955 29.4958
119960 29.4967
119965 29.4975
119970 29.4979
119975 29.4983
119980 29.4992
119985 29.4996
119990 29.5004
119995 29.5008
120000 29.5017
120005 29.5021
120010 29.5029
120015 29.5031
120020 29.504
120025 29.5043
120030 29.5052
120035 29.5055
120040 29.5064
120045 29.5067
120050 29.5073
120055 29.5079
120060 29.5086
120065 29.509
120070 29.5101
120075 29.5104
120080 29.5112
120085 29.5113
120090 29.5122
120095 29.5128
120100 29.5134
120105 29.5139
120110 29.5146
120115 29.5148
120120 29.5156
120125 29.5161
120130 29.5168
120135 29.517
120140 29.5178
120145 29.5181
120150 29.5187
120155 29.5191
120160 29.5197
120165 29.5202
120170 29.5209
120175 29.5212
120180 29.522
120185 29.5224
120190 29.5227
120195 29.5235
120200 29.524
120205 29.5246
120210 29.5255
120215 29.5258
120220 29.5264
120225 29.5269
120230 29.5275
120235 29.5277
120240 29.5284
120245 29.5289
120250 29.5294
120255 29.5299
120260 29.5306
120265 29.5313
120270 29.5321
120275 29.5324
120280 29.5332
120285 29.5337
120290 29.5346
120295 29.5351
120300 29.5359
120305 29.5366
120310 29.537
120315 29.5378
120320 29.5384
120325 29.5386
120330 29.5397
120335 29.5402
120340 29.541
120345 29.5413
120350 29.5421
120355 29.5427
120360 29.5432
120365 29.5437
120370 29.5444
120375 29.5449
120380 29.5455
120385 29.5462
120390 29.5468
120395 29.5471
120400 29.5481
120405 29.5484
120410 29.5488
120415 29.5496
120420 29.5501
120425 29.5506
120430 29.5513
120435 29.5518
120440 29.5525
120445 29.553
120450 29.5536
120455 29.5543
120460 29.5549
120465 29.5555
120470 29.5561
120475 29.5566
120480 29.5574
120485 29.5579
120490 29.5588
120495 29.5593
120500 29.5601
120505 29.5607
120510 29.5614
120515 29.5619
120520 29.563
120525 29.5632
120530 29.5642
120535 29.5646
120540 29.5655
120545 29.5657
120550 29.5666
120555 29.5671
120560 29.5678
120565 29.5682
120570 29.5688
120575 29.5694
120580 29.5703
120585 29.5709
120590 29.5717
120595 29.5722
120600 29.5728
120605 29.5732
120610 29.574
120615 29.5744
120620 29.5753
120625 29.5756
120630 29.576
120635 29.5765
120640 29.5773
120645 29.5779
120650 29.5786
120655 29.5789
120660 29.5796
120665 29.5802
120670 29.5807
120675 29.5814
120680 29.5821
120685 29.5822
120690 29.5832
120695 29.5837
120700 29.5844
120705 29.5847
120710 29.5855
120715 29.586
120720 29.5867
120725 29.587
120730 29.5879
120735 29.5879
120740 29.5889
120745 29.5891
120750 29.5896
120755 29.5902
120760 29.5909
120765 29.5909
120770 29.5918
120775 29.5923
120780 29.5926
120785 29.593
120790 29.5939
120795 29.5941
120800 29.5948
120805 29.5952
120810 29.5961
120815 29.5963
120820 29.5973
120825 29.5976
120830 29.5986
120835 29.599
120840 29.5998
120845 29.6006
120850 29.6015
120855 29.6017
120860 29.6027
120865 29.603
120870 29.6039
120875 29.6046
120880 29.605
120885 29.6057
120890 29.6065
120895 29.6071
120900 29.6078
120905 29.6081
120910 29.6088
120915 29.6096
120920 29.6106
120925 29.6108
120930 29.6117
120935 29.6117
120940 29.6131
120945 29.6132
120950 29.6143
120955 29.6145
120960 29.6154
120965 29.6158
120970 29.6169
120975 29.617
120980 29.6179
120985 29.6181
120990 29.6192
120995 29.6197
121000 29.6203
121005 29.6207
121010 29.6214
121015 29.622
121020 29.6225
121025 29.6231
121030 29.624
121035 29.6241
121040 29.625
121045 29.6256
121050 29.6264
121055 29.6266
121060 29.6275
121065 29.6279
121070 29.6288
121075 29.629
121080 29.6298
121085 29.6302
121090 29.6311
121095 29.6311
121100 29.6322
121105 29.6323
121110 29.6335
121115 29.6337
121120 29.6344
121125 29.6351
121130 29.6357
121135 29.636
121140 29.6369
121145 29.6376
121150 29.6381
121155 29.6387
121160 29.6393
121165 29.6396
121170 29.6406
121175 29.6408
121180 29.6417
121185 29.6418
121190 29.6429
121195 29.643
121200 29.644
121205 29.644
121210 29.6452
121215 29.6455
121220 29.6463
121225 29.6468
121230 29.6475
121235 29.6477
121240 29.6486
121245 29.6488
121250 29.6495
121255 29.6499
121260 29.6508
121265 29.6513
121270 29.6518
121275 29.6521
121280 29.6532
121285 29.6534
121290 29.6543
121295 29.6545
121300 29.6555
121305 29.6559
121310 29.6569
121315 29.6569
121320 29.6579
121325 29.6583
121330 29.6593
121335 29.6597
121340 29.6609
121345 29.6611
121350 29.6621
121355 29.6621
121360 29.6633
121365 29.6636
121370 29.6644
121375 29.6648
121380 29.6655
121385 29.6662
121390 29.6667
121395 29.6674
121400 29.6685
121405 29.6686
121410 29.6693
121415 29.6697
121420 29.6705
121425 29.6709
121430 29.6719
121435 29.6721
121440 29.6727
121445 29.673
121450 29.6741
121455 29.6746
121460 29.6749
121465 29.6755
121470 29.6763
121475 29.6764
121480 29.6769
121485 29.6774
121490 29.6783
121495 29.6784
121500 29.6792
121505 29.6796
121510 29.6802
121515 29.6803
121520 29.681
121525 29.6813
121530 29.6822
121535 29.6821
121540 29.6828
121545 29.6835
121550 29.6841
121555 29.6842
121560 29.6851
121565 29.6851
121570 29.6861
121575 29.6862
121580 29.6868
121585 29.687
121590 29.6878
121595 29.6882
121600 29.6892
121605 29.6891
121610 29.6901
121615 29.6906
121620 29.6912
121625 29.6916
121630 29.6922
121635 29.6926
121640 29.6934
121645 29.6938
121650 29.6945
121655 29.6951
121660 29.6956
121665 29.6962
121670 29.6968
121675 29.6975
121680 29.6983
121685 29.6986
121690 29.6992
121695 29.6996
121700 29.7006
121705 29.7009
121710 29.7019
121715 29.7019
121720 29.703
121725 29.7033
121730 29.7045
121735 29.7047
121740 29.7055
121745 29.7061
121750 29.7071
121755 29.7073
121760 29.7085
121765 29.7088
121770 29.7098
121775 29.7101
121780 29.7112
121785 29.7117
121790 29.7126
121795 29.7129
121800 29.714
121805 29.7145
121810 29.7154
121815 29.7161
121820 29.7167
121825 29.7173
121830 29.718
121835 29.7188
121840 29.7195
121845 29.7199
121850 29.721
121855 29.7216
121860 29.7225
121865 29.723
121870 29.7237
121875 29.724
121880 29.7251
121885 29.7253
121890 29.7264
121895 29.727
121900 29.7275
121905 29.7282
121910 29.7289
121915 29.7293
121920 29.7302
121925 29.7306
121930 29.7314
121935 29.7317
121940 29.7325
121945 29.733
121950 29.7336
121955 29.7343
121960 29.7352
121965 29.7351
121970 29.7365
121975 29.7364
121980 29.7376
121985 29.7377
121990 29.7385
121995 29.7391
122000 29.7397
122005 29.7401
122010 29.7411
122015 29.7415
122020 29.7424
122025 29.7425
122030 29.7433
122035 29.744
122040 29.7447
122045 29.745
122050 29.7459
122055 29.7463
122060 29.7472
122065 29.7474
122070 29.7481
122075 29.7484
122080 29.7494
122085 29.7495
122090 29.7506
122095 29.7509
122100 29.752
122105 29.7521
122110 29.7529
122115 29.7532
122120 29.754
122125 29.7545
122130 29.7552
122135 29.7555
122140 29.7566
122145 29.7569
122150 29.7579
122155 29.7578
122160 29.7591
122165 29.7592
122170 29.7602
122175 29.7605
122180 29.7612
122185 29.7616
122190 29.7623
122195 29.7628
122200 29.7636
122205 29.7638
122210 29.7652
122215 29.7652
122220 29.7659
122225 29.7664
122230 29.7669
122235 29.7676
122240 29.7685
122245 29.7689
122250 29.77
122255 29.7703
122260 29.7711
122265 29.7716
122270 29.7722
122275 29.7729
122280 29.7735
122285 29.7743
122290 29.7751
122295 29.7757
122300 29.7764
122305 29.7769
122310 29.7779
122315 29.7783
122320 29.7791
122325 29.7797
122330 29.7804
122335 29.781
122340 29.7819
122345 29.7824
122350 29.7835
122355 29.7837
122360 29.7843
122365 29.7852
122370 29.7859
122375 29.7862
122380 29.7873
122385 29.7878
122390 29.7885
122395 29.7892
122400 29.7899
122405 29.7908
122410 29.7913
122415 29.7918
122420 29.7927
122425 29.7931
122430 29.7941
122435 29.7946
122440 29.7953
122445 29.7958
122450 29.7968
122455 29.7973
122460 29.7984
122465 29.7984
122470 29.7999
122475 29.8002
122480 29.8011
122485 29.8015
122490 29.8023
122495 29.8026
122500 29.8037
122505 29.804
122510 29.805
122515 29.8053
122520 29.8068
122525 29.8068
122530 29.8078
122535 29.8081
122540 29.809
122545 29.8095
122550 29.8105
122555 29.8109
122560 29.8117
122565 29.812
122570 29.813
122575 29.8132
122580 29.8141
122585 29.8146
122590 29.8154
122595 29.8159
122600 29.8169
122605 29.8171
122610 29.8178
122615 29.8184
122620 29.8193
122625 29.8198
122630 29.8204
122635 29.8207
122640 29.8215
122645 29.8219
122650 29.823
122655 29.8236
122660 29.8247
122665 29.8247
122670 29.8257
122675 29.8262
122680 29.8269
122685 29.8276
122690 29.8284
122695 29.8288
122700 29.83
122705 29.8304
122710 29.8311
122715 29.8315
122720 29.8329
122725 29.8333
122730 29.8342
122735 29.8344
122740 29.8354
122745 29.836
122750 29.8366
122755 29.8372
122760 29.838
122765 29.8384
122770 29.839
122775 29.8397
122780 29.8405
122785 29.8411
122790 29.8419
122795 29.8423
122800 29.8431
122805 29.8432
122810 29.8442
122815 29.8446
122820 29.8456
122825 29.8459
122830 29.8468
122835 29.8474
122840 29.8482
122845 29.8487
122850 29.8497
122855 29.8499
122860 29.8506
122865 29.8514
122870 29.8521
122875 29.8525
122880 29.8537
122885 29.854
122890 29.8548
122895 29.8552
122900 29.856
122905 29.8562
122910 29.8572
122915 29.8576
122920 29.8586
122925 29.8593
122930 29.8599
122935 29.86
122940 29.8612
122945 29.8616
122950 29.8625
122955 29.863
122960 29.8639
122965 29.8644
122970 29.8655
122975 29.8655
122980 29.8668
122985 29.8669
122990 29.8681
122995 29.8683
123000 29.8693
123005 29.8698
123010 29.8705
123015 29.871
123020 29.8719
123025 29.8721
123030 29.8732
123035 29.8734
123040 29.8745
123045 29.8749
123050 29.8756
123055 29.8762
123060 29.8769
123065 29.8774
123070 29.8783
123075 29.8789
123080 29.8797
123085 29.88
123090 29.881
123095 29.8814
123100 29.882
123105 29.8827
123110 29.8835
123115 29.8838
123120 29.8847
123125 29.8849
123130 29.886
123135 29.8862
123140 29.887
123145 29.8876
123150 29.8881
123155 29.8886
123160 29.8891
123165 29.8899
123170 29.8904
123175 29.8909
123180 29.8917
123185 29.8918
123190 29.8928
123195 29.8935
123200 29.894
123205 29.8946
123210 29.8954
123215 29.8956
123220 29.8963
123225 29.8967
123230 29.8977
123235 29.8981
123240 29.8991
123245 29.8993
123250 29.8999
123255 29.9004
123260 29.9015
123265 29.902
123270 29.9025
123275 29.9032
123280 29.9039
123285 29.9043
123290 29.9054
123295 29.9056
123300 29.9063
123305 29.9068
123310 29.9079
123315 29.9081
123320 29.9094
123325 29.9096
123330 29.9104
123335 29.911
123340 29.9118
123345 29.9124
123350 29.9131
123355 29.9137
123360 29.9143
123365 29.9151
123370 29.9157
123375 29.9162
123380 29.917
123385 29.9172
123390 29.9181
123395 29.9187
123400 29.9193
123405 29.9197
123410 29.9208
123415 29.9211
123420 29.9221
123425 29.9224
123430 29.9231
123435 29.9238
123440 29.9244
123445 29.9248
123450 29.9256
123455 29.9265
123460 29.927
123465 29.9276
123470 29.9286
123475 29.9292
123480 29.9302
123485 29.9307
123490 29.9315
123495 29.9321
123500 29.9328
123505 29.9335
123510 29.9341
123515 29.9346
123520 29.9357
123525 29.9358
123530 29.9367
123535 29.9372
123540 29.9381
123545 29.9382
123550 29.939
123555 29.9396
123560 29.9403
123565 29.9406
123570 29.9413
123575 29.9417
123580 29.9426
123585 29.9428
123590 29.944
123595 29.9442
123600 29.9447
123605 29.9451
123610 29.9464
123615 29.9464
123620 29.9475
123625 29.9477
123630 29.9486
123635 29.9486
123640 29.95
123645 29.9501
123650 29.9508
123655 29.9514
123660 29.9517
123665 29.9523
123670 29.9533
123675 29.9535
123680 29.9546
123685 29.9551
123690 29.9561
123695 29.9562
123700 29.9571
123705 29.9574
123710 29.9585
123715 29.9589
123720 29.9599
123725 29.9603
123730 29.9613
123735 29.9618
123740 29.9625
123745 29.9629
123750 29.9641
123755 29.9644
123760 29.9655
123765 29.9657
123770 29.9669
123775 29.9671
123780 29.9681
123785 29.9681
123790 29.9692
123795 29.9693
123800 29.9703
123805 29.9708
123810 29.9716
123815 29.9719
123820 29.9732
123825 29.9731
123830 29.9741
123835 29.9746
123840 29.9757
123845 29.9759
123850 29.9769
123855 29.9772
123860 29.9784
123865 29.9783
123870 29.9795
123875 29.9795
123880 29.9808
123885 29.9809
123890 29.9817
123895 29.9822
123900 29.9833
123905 29.9838
123910 29.9847
123915 29.9852
123920 29.986
123925 29.9865
123930 29.9874
123935 29.9879
123940 29.9887
123945 29.9895
123950 29.99
123955 29.9904
123960 29.9916
123965 29.9922
123970 29.993
123975 29.9934
123980 29.9946
123985 29.9948
123990 29.9958
123995 29.9963
124000 29.9971
124005 29.9979
124010 29.9989
124015 29.9993
124020 30.0001
124025 30.0005
124030 30.0015
124035 30.0021
124040 30.0031
124045 30.0034
124050 30.0044
124055 30.0049
124060 30.0057
124065 30.0062
124070 30.0071
124075 30.0077
124080 30.0089
124085 30.0088
124090 30.01
124095 30.0104
124100 30.0114
124105 30.0118
124110 30.0128
124115 30.0133
124120 30.0146
124125 30.0146
124130 30.0156
124135 30.016
124140 30.0173
124145 30.017
124150 30.0182
124155 30.0185
124160 30.0195
124165 30.0196
124170 30.0207
124175 30.0212
124180 30.0224
124185 30.0229
124190 30.0238
124195 30.0244
124200 30.0253
124205 30.0258
124210 30.0267
124215 30.0269
124220 30.0282
124225 30.0283
124230 30.0293
124235 30.0296
124240 30.0307
124245 30.0309
124250 30.0323
124255 30.0322
124260 30.0335
124265 30.0336
124270 30.0346
124275 30.035
124280 30.0361
124285 30.0364
124290 30.0375
124295 30.038
124300 30.0392
124305 30.0394
124310 30.0402
124315 30.0407
124320 30.0419
124325 30.0419
124330 30.0429
124335 30.0435
124340 30.0443
124345 30.0445
124350 30.0458
124355 30.0463
124360 30.0473
124365 30.0477
124370 30.0485
124375 30.0489
124380 30.0503
124385 30.0504
124390 30.0517
124395 30.0519
124400 30.0528
124405 30.0534
124410 30.0543
124415 30.0548
124420 30.0559
124425 30.0564
124430 30.0574
124435 30.0578
124440 30.0589
124445 30.0595
124450 30.0601
124455 30.061
124460 30.0616
124465 30.0624
124470 30.0632
124475 30.0641
124480 30.0649
124485 30.0656
124490 30.0664
124495 30.0672
124500 30.0679
124505 30.0685
124510 30.0695
124515 30.0702
124520 30.0713
124525 30.072
124530 30.0728
124535 30.0736
124540 30.0746
124545 30.0754
124550 30.0763
124555 30.0767
124560 30.078
124565 30.0785
124570 30.0795
124575 30.0801
124580 30.081
124585 30.0819
124590 30.0827
124595 30.0836
124600 30.0844
124605 30.0853
124610 30.086
124615 30.0868
124620 30.0878
124625 30.0885
124630 30.0891
124635 30.0898
124640 30.0905
124645 30.0915
124650 30.0922
124655 30.0928
124660 30.0939
124665 30.0944
124670 30.0955
124675 30.0961
124680 30.097
124685 30.0976
124690 30.0983
124695 30.0991
124700 30.1001
124705 30.1005
124710 30.1013
124715 30.102
124720 30.1026
124725 30.1034
124730 30.1045
124735 30.1048
124740 30.1057
124745 30.1062
124750 30.1072
124755 30.1079
124760 30.1087
124765 30.1092
124770 30.1104
124775 30.1107
124780 30.1117
124785 30.1123
124790 30.1132
124795 30.1138
124800 30.1144
124805 30.1152
124810 30.1163
124815 30.1165
124820 30.1176
124825 30.118
124830 30.1188
124835 30.1193
124840 30.1202
124845 30.1209
124850 30.1217
124855 30.122
124860 30.1231
124865 30.124
124870 30.1247
124875 30.1253
124880 30.126
124885 30.1267
124890 30.1276
124895 30.1284
124900 30.1292
124905 30.1299
124910 30.1307
124915 30.1312
124920 30.1321
124925 30.1329
124930 30.1335
124935 30.1341
124940 30.1353
124945 30.1361
124950 30.1368
124955 30.1374
124960 30.1384
124965 30.1389
124970 30.14
124975 30.1408
124980 30.1414
124985 30.1421
124990 30.1431
124995 30.1436
125000 30.1446
125005 30.1451
125010 30.1461
125015 30.1467
125020 30.1476
125025 30.1483
125030 30.1491
125035 30.1497
125040 30.1505
125045 30.1512
125050 30.1521
125055 30.1528
125060 30.1534
125065 30.1542
125070 30.1555
125075 30.1559
125080 30.1571
125085 30.1573
125090 30.1583
125095 30.1588
125100 30.1598
125105 30.1604
125110 30.1614
125115 30.1619
125120 30.1631
125125 30.1635
125130 30.1648
125135 30.1653
125140 30.1663
125145 30.1666
125150 30.1676
125155 30.1685
125160 30.1695
125165 30.17
125170 30.1711
125175 30.1714
125180 30.1726
125185 30.1728
125190 30.1741
125195 30.1744
125200 30.1756
125205 30.1763
125210 30.1772
125215 30.1776
125220 30.1785
125225 30.1791
125230 30.1805
125235 30.1806
125240 30.1818
125245 30.1826
125250 30.1835
125255 30.184
125260 30.1853
125265 30.1857
125270 30.1869
125275 30.1873
125280 30.1884
125285 30.1891
125290 30.19
125295 30.1906
125300 30.1918
125305 30.1924
125310 30.1931
125315 30.1938
125320 30.1946
125325 30.1951
125330 30.1958
125335 30.1966
125340 30.1972
125345 30.1978
125350 30.1987
125355 30.1994
125360 30.2
125365 30.2007
125370 30.2014
125375 30.2016
125380 30.2027
125385 30.2032
125390 30.2043
125395 30.2047
125400 30.2058
125405 30.2063
125410 30.2071
125415 30.2078
125420 30.2089
125425 30.2093
125430 30.2101
125435 30.2109
125440 30.2121
125445 30.2128
125450 30.2134
125455 30.2139
125460 30.2148
125465 30.2156
125470 30.2163
125475 30.2168
125480 30.2177
125485 30.2186
125490 30.2197
125495 30.2198
125500 30.2207
125505 30.2213
125510 30.2221
125515 30.2228
125520 30.2235
125525 30.2242
125530 30.2252
125535 30.2258
125540 30.2265
125545 30.2274
125550 30.2281
125555 30.2287
125560 30.2298
125565 30.2299
125570 30.231
125575 30.2316
125580 30.2326
125585 30.2333
125590 30.2345
125595 30.2351
125600 30.236
125605 30.2366
125610 30.2374
125615 30.2379
125620 30.2391
125625 30.2395
125630 30.2408
125635 30.2408
125640 30.2422
125645 30.2424
125650 30.2438
125655 30.2442
125660 30.2451
125665 30.2457
125670 30.2464
125675 30.247
125680 30.248
125685 30.2488
125690 30.2494
125695 30.25
125700 30.2509
125705 30.2514
125710 30.2523
125715 30.2528
125720 30.2539
125725 30.2543
125730 30.2555
125735 30.2557
125740 30.2565
125745 30.257
125750 30.2581
125755 30.2584
125760 30.2596
125765 30.2599
125770 30.2608
125775 30.2612
125780 30.2624
125785 30.2628
125790 30.2636
125795 30.264
125800 30.2652
125805 30.2657
125810 30.2665
125815 30.2672
125820 30.2678
125825 30.2683
125830 30.269
125835 30.2698
125840 30.2707
125845 30.271
125850 30.2719
125855 30.2727
125860 30.2732
125865 30.274
125870 30.2753
125875 30.2759
125880 30.2768
125885 30.277
125890 30.2783
125895 30.2788
125900 30.2795
125905 30.2804
125910 30.2812
125915 30.2819
125920 30.2825
125925 30.2831
125930 30.284
125935 30.285
125940 30.2855
125945 30.2864
125950 30.287
125955 30.2876
125960 30.2884
125965 30.2891
125970 30.2898
125975 30.2906
125980 30.2913
125985 30.2922
125990 30.293
125995 30.2938
126000 30.2945
126005 30.2955
126010 30.2961
126015 30.2969
126020 30.2976
126025 30.2984
126030 30.2992
126035 30.3
126040 30.3006
126045 30.3014
126050 30.3021
126055 30.303
126060 30.3038
126065 30.3042
126070 30.3051
126075 30.3055
126080 30.3067
126085 30.3071
126090 30.3082
126095 30.3086
126100 30.3096
126105 30.3101
126110 30.311
126115 30.3115
126120 30.3126
126125 30.3131
126130 30.3138
126135 30.3143
126140 30.3153
126145 30.3157
126150 30.3167
126155 30.3172
126160 30.3184
126165 30.3188
126170 30.3196
126175 30.3202
126180 30.321
126185 30.3211
126190 30.3224
126195 30.3227
126200 30.3238
126205 30.3239
126210 30.3251
126215 30.3254
126220 30.3262
126225 30.3268
126230 30.3279
126235 30.328
126240 30.3291
126245 30.3295
126250 30.3305
126255 30.331
126260 30.332
126265 30.3324
126270 30.3331
126275 30.3338
126280 30.3346
126285 30.3352
126290 30.3362
126295 30.3363
126300 30.3374
126305 30.3376
126310 30.3387
126315 30.3392
126320 30.3401
126325 30.3406
126330 30.3412
126335 30.3419
126340 30.3427
126345 30.3431
126350 30.3439
126355 30.3447
126360 30.3456
126365 30.3462
126370 30.347
126375 30.3473
126380 30.3482
126385 30.3485
126390 30.3496
126395 30.35
126400 30.3508
126405 30.3514
126410 30.3523
126415 30.3528
126420 30.3532
126425 30.3538
126430 30.3545
126435 30.3553
126440 30.3558
126445 30.3564
126450 30.3573
126455 30.3579
126460 30.3583
126465 30.3591
126470 30.3598
126475 30.3607
126480 30.3611
126485 30.3616
126490 30.3628
126495 30.3628
126500 30.3639
126505 30.3643
126510 30.3652
126515 30.3654
126520 30.3664
126525 30.3668
126530 30.3677
126535 30.368
126540 30.3689
126545 30.3693
126550 30.37
126555 30.3705
126560 30.3713
126565 30.3718
126570 30.373
126575 30.3731
126580 30.3743
126585 30.3745
126590 30.3758
126595 30.3763
126600 30.3773
126605 30.3776
126610 30.3786
126615 30.3791
126620 30.3798
126625 30.3807
126630 30.3812
126635 30.3819
126640 30.3829
126645 30.3834
126650 30.3843
126655 30.3847
126660 30.3857
126665 30.3862
126670 30.387
126675 30.3874
126680 30.3886
126685 30.3893
126690 30.3903
126695 30.3909
126700 30.3916
126705 30.3923
126710 30.3936
126715 30.3939
126720 30.3948
126725 30.3951
126730 30.3965
126735 30.3967
126740 30.3977
126745 30.3982
126750 30.3995
126755 30.3998
126760 30.4013
126765 30.4013
126770 30.4027
126775 30.4028
126780 30.4044
126785 30.4047
126790 30.4058
126795 30.4063
126800 30.4074
126805 30.4079
126810 30.409
126815 30.4094
126820 30.4106
126825 30.4107
126830 30.412
126835 30.412
126840 30.4134
126845 30.4135
126850 30.4147
126855 30.4149
126860 30.4161
126865 30.4166
126870 30.4178
126875 30.4181
126880 30.419
126885 30.4194
126890 30.4204
126895 30.4209
126900 30.4222
126905 30.4225
126910 30.4234
126915 30.424
126920 30.4251
126925 30.4254
126930 30.4267
126935 30.4269
126940 30.428
126945 30.4284
126950 30.4295
126955 30.4301
126960 30.4313
126965 30.4317
126970 30.4328
126975 30.4335
126980 30.4345
126985 30.4348
126990 30.4358
126995 30.4365
127000 30.4376
127005 30.438
127010 30.4393
127015 30.4398
127020 30.4408
127025 30.4413
127030 30.4425
127035 30.4429
127040 30.4439
127045 30.4441
127050 30.4452
127055 30.4455
127060 30.4467
127065 30.4473
127070 30.4483
127075 30.4486
127080 30.4496
127085 30.4503
127090 30.4513
127095 30.4517
127100 30.4526
127105 30.453
127110 30.4541
127115 30.4545
127120 30.4554
127125 30.456
127130 30.457
127135 30.4573
127140 30.4585
127145 30.459
127150 30.4598
127155 30.4602
127160 30.4609
127165 30.4615
127170 30.4624
127175 30.463
127180 30.4639
127185 30.4644
127190 30.4655
127195 30.466
127200 30.4668
127205 30.4674
127210 30.4682
127215 30.4687
127220 30.4695
127225 30.4703
127230 30.4711
127235 30.4718
127240 30.4728
127245 30.4731
127250 30.4742
127255 30.4747
127260 30.4756
127265 30.476
127270 30.4768
127275 30.4771
127280 30.4782
127285 30.4786
127290 30.4793
127295 30.4803
127300 30.4811
127305 30.4814
127310 30.4822
127315 30.4825
127320 30.4836
127325 30.4839
127330 30.4847
127335 30.4853
127340 30.4863
127345 30.4866
127350 30.4876
127355 30.4882
127360 30.489
127365 30.4898
127370 30.4905
127375 30.4908
127380 30.4919
127385 30.4923
127390 30.4932
127395 30.4936
127400 30.4945
127405 30.4953
127410 30.4958
127415 30.4963
127420 30.497
127425 30.4978
127430 30.4984
127435 30.499
127440 30.4998
127445 30.5003
127450 30.5013
127455 30.5016
127460 30.5023
127465 30.5028
127470 30.5036
127475 30.5041
127480 30.5048
127485 30.5056
127490 30.5063
127495 30.5068
127500 30.5074
127505 30.5082
127510 30.5088
127515 30.5095
127520 30.5103
127525 30.5111
127530 30.5118
127535 30.5123
127540 30.5133
127545 30.5139
127550 30.5147
127555 30.5151
127560 30.516
127565 30.517
127570 30.5176
127575 30.5186
127580 30.5193
127585 30.5198
127590 30.5209
127595 30.5215
127600 30.5223
127605 30.5232
127610 30.5241
127615 30.5246
127620 30.5259
127625 30.5264
127630 30.5271
127635 30.5278
127640 30.5287
127645 30.5293
127650 30.5301
127655 30.5309
127660 30.5317
127665 30.5323
127670 30.533
127675 30.5338
127680 30.5343
127685 30.5353
127690 30.536
127695 30.5364
127700 30.5375
127705 30.5381
127710 30.5394
127715 30.54
127720 30.541
127725 30.5415
127730 30.5427
127735 30.5433
127740 30.5441
127745 30.5449
127750 30.5456
127755 30.5464
127760 30.5472
127765 30.5479
127770 30.5489
127775 30.5495
127780 30.5507
127785 30.5514
127790 30.5525
127795 30.5532
127800 30.554
127805 30.5551
127810 30.5559
127815 30.5568
127820 30.5577
127825 30.5585
127830 30.5593
127835 30.5599
127840 30.5608
127845 30.5619
127850 30.5629
127855 30.5634
127860 30.5645
127865 30.5652
127870 30.5659
127875 30.5666
127880 30.5677
127885 30.5686
127890 30.5693
127895 30.5701
127900 30.5712
127905 30.5718
127910 30.5728
127915 30.5732
127920 30.5743
127925 30.5748
127930 30.5758
127935 30.5768
127940 30.5774
127945 30.5784
127950 30.5794
127955 30.5802
127960 30.5809
127965 30.5818
127970 30.5825
127975 30.5834
127980 30.5843
127985 30.5854
127990 30.586
127995 30.5867
128000 30.5877
128005 30.588
128010 30.589
128015 30.5896
128020 30.5907
128025 30.5913
128030 30.5923
128035 30.593
128040 30.5939
128045 30.5945
128050 30.5956
128055 30.5965
128060 30.5974
128065 30.5984
128070 30.5993
128075 30.6002
128080 30.601
128085 30.6016
128090 30.6029
128095 30.6037
128100 30.6047
128105 30.6057
128110 30.6064
128115 30.6075
128120 30.6082
128125 30.6089
128130 30.6102
128135 30.6108
128140 30.6116
128145 30.6125
128150 30.6135
128155 30.6144
128160 30.6155
128165 30.6165
128170 30.6172
128175 30.6181
128180 30.6191
128185 30.6199
128190 30.6208
128195 30.6218
128200 30.6227
128205 30.6237
128210 30.6244
128215 30.6254
128220 30.6264
128225 30.6274
128230 30.6281
128235 30.6294
128240 30.6302
128245 30.631
128250 30.6322
128255 30.6329
128260 30.634
128265 30.6349
128270 30.636
128275 30.6371
128280 30.6383
128285 30.6391
128290 30.6397
128295 30.6411
128300 30.642
128305 30.6428
128310 30.6441
128315 30.6449
128320 30.6458
128325 30.6467
128330 30.6476
128335 30.6487
128340 30.6496
128345 30.6505
128350 30.6514
128355 30.6524
128360 30.6533
128365 30.6546
128370 30.6555
128375 30.6565
128380 30.6573
128385 30.6585
128390 30.6595
128395 30.6601
128400 30.6613
128405 30.6623
128410 30.6632
128415 30.6644
128420 30.6654
128425 30.6665
128430 30.6675
128435 30.6683
128440 30.6693
128445 30.6702
128450 30.6712
128455 30.6725
128460 30.6733
128465 30.6742
128470 30.6754
128475 30.6765
128480 30.6773
128485 30.6782
128490 30.6793
128495 30.6802
128500 30.6809
128505 30.6818
128510 30.6828
128515 30.6835
128520 30.6846
128525 30.6855
128530 30.6864
128535 30.6874
128540 30.688
128545 30.689
128550 30.6897
128555 30.6907
128560 30.6918
128565 30.6926
128570 30.6932
128575 30.6942
128580 30.695
128585 30.6961
128590 30.6974
128595 30.6979
128600 30.699
128605 30.6995
128610 30.7009
128615 30.7014
128620 30.7024
128625 30.7035
128630 30.7042
128635 30.7049
128640 30.7062
128645 30.7067
128650 30.7078
128655 30.7086
128660 30.7094
128665 30.7103
128670 30.7112
128675 30.7121
128680 30.7124
128685 30.7135
128690 30.714
128695 30.7148
128700 30.7154
128705 30.7166
128710 30.7171
128715 30.718
128720 30.7186
128725 30.7193
128730 30.72
128735 30.7207
128740 30.7215
128745 30.7225
128750 30.7229
128755 30.7237
128760 30.7245
128765 30.7254
128770 30.7262
128775 30.7268
128780 30.728
128785 30.7285
128790 30.7296
128795 30.7306
128800 30.7312
128805 30.7317
128810 30.7327
128815 30.7334
128820 30.734
128825 30.7352
128830 30.7359
128835 30.7365
128840 30.7375
128845 30.7382
128850 30.7389
128855 30.7397
128860 30.7404
128865 30.7411
128870 30.7421
128875 30.7427
128880 30.7435
128885 30.744
128890 30.7449
128895 30.7458
128900 30.7462
128905 30.7473
128910 30.7477
128915 30.7485
128920 30.7494
128925 30.7501
128930 30.7509
128935 30.7518
128940 30.7525
128945 30.7533
128950 30.7542
128955 30.7549
128960 30.7555
128965 30.7563
128970 30.7572
128975 30.7578
128980 30.7586
128985 30.7593
128990 30.7603
128995 30.761
129000 30.7617
129005 30.7624
129010 30.7632
129015 30.764
129020 30.7649
129025 30.7656
129030 30.7662
129035 30.767
129040 30.7677
129045 30.7685
129050 30.7695
129055 30.7701
129060 30.7709
129065 30.7718
129070 30.7724
129075 30.7733
129080 30.774
129085 30.7749
129090 30.7759
129095 30.7765
129100 30.7775
129105 30.7784
129110 30.779
129115 30.7799
129120 30.7806
129125 30.7815
129130 30.7821
129135 30.7827
129140 30.7836
129145 30.7846
129150 30.7849
129155 30.7858
129160 30.7869
129165 30.7876
129170 30.7879
129175 30.7887
129180 30.7897
129185 30.7903
129190 30.791
129195 30.7918
129200 30.7924
129205 30.7931
129210 30.7939
129215 30.7944
129220 30.7948
129225 30.7957
129230 30.7965
129235 30.7969
129240 30.7978
129245 30.7985
129250 30.7989
129255 30.7998
129260 30.8004
129265 30.8011
129270 30.8016
129275 30.8022
129280 30.8029
129285 30.8037
129290 30.8044
129295 30.8051
129300 30.8054
129305 30.8061
129310 30.8066
129315 30.8076
129320 30.8079
129325 30.8088
129330 30.8094
129335 30.8102
129340 30.8109
129345 30.8113
129350 30.8122
129355 30.8131
129360 30.8135
129365 30.8142
129370 30.815
129375 30.8157
129380 30.8167
129385 30.8174
129390 30.8178
129395 30.8188
129400 30.8196
129405 30.8205
129410 30.8211
129415 30.8222
129420 30.8224
129425 30.8236
129430 30.8241
129435 30.8248
129440 30.8254
129445 30.8262
129450 30.8269
129455 30.8276
129460 30.8284
129465 30.8292
129470 30.8299
129475 30.8306
129480 30.8317
129485 30.832
129490 30.8329
129495 30.8337
129500 30.834
129505 30.835
129510 30.8357
129515 30.8362
129520 30.837
129525 30.8377
129530 30.8386
129535 30.839
129540 30.84
129545 30.8404
129550 30.8415
129555 30.8422
129560 30.8427
129565 30.8435
129570 30.8446
129575 30.845
129580 30.8458
129585 30.8463
129590 30.8474
129595 30.8479
129600 30.8487
129605 30.8494
129610 30.8503
129615 30.8511
129620 30.8518
129625 30.8522
129630 30.8531
129635 30.8539
129640 30.8546
129645 30.8553
129650 30.8563
129655 30.8568
129660 30.8576
129665 30.8583
129670 30.8592
129675 30.8594
129680 30.8607
129685 30.8613
129690 30.8622
129695 30.8622
129700 30.8634
129705 30.8641
129710 30.8649
129715 30.8652
129720 30.8661
129725 30.8668
129730 30.8678
129735 30.8681
129740 30.869
129745 30.8697
129750 30.8705
129755 30.8709
129760 30.872
129765 30.8725
129770 30.8735
129775 30.874
129780 30.8747
129785 30.8751
129790 30.8759
129795 30.8768
129800 30.8775
129805 30.8779
129810 30.8791
129815 30.8793
129820 30.8804
129825 30.8807
129830 30.8814
129835 30.8821
129840 30.8827
129845 30.8832
129850 30.8844
129855 30.8846
129860 30.8857
129865 30.8859
129870 30.8869
129875 30.887
129880 30.8882
129885 30.8884
129890 30.8893
129895 30.8902
129900 30.8907
129905 30.8913
129910 30.8919
129915 30.8926
129920 30.8928
129925 30.8938
129930 30.8943
129935 30.895
129940 30.8957
129945 30.896
129950 30.8966
129955 30.8973
129960 30.8981
129965 30.8987
129970 30.8992
129975 30.8997
129980 30.9003
129985 30.9008
129990 30.9015
129995 30.9022
130000 30.9028
130005 30.9036
130010 30.9043
130015 30.9047
130020 30.9054
130025 30.906
130030 30.9069
130035 30.9073
130040 30.9083
130045 30.9087
130050 30.9092
130055 30.9097
130060 30.9102
130065 30.911
130070 30.9117
130075 30.9123
130080 30.9129
130085 30.9135
130090 30.9144
130095 30.9149
130100 30.9153
130105 30.916
130110 30.9166
130115 30.9172
130120 30.9179
130125 30.9185
130130 30.9191
130135 30.9199
130140 30.9204
130145 30.921
130150 30.9213
130155 30.9221
130160 30.9225
130165 30.9232
130170 30.9236
130175 30.9241
130180 30.9245
130185 30.9252
130190 30.9257
130195 30.9263
130200 30.9269
130205 30.9277
130210 30.9282
130215 30.9289
130220 30.9291
130225 30.9302
130230 30.9306
130235 30.9311
130240 30.9316
130245 30.9324
130250 30.9329
130255 30.9335
130260 30.9342
130265 30.9349
130270 30.9357
130275 30.9361
130280 30.9364
130285 30.9372
130290 30.9379
130295 30.9387
130300 30.9393
130305 30.94
130310 30.9405
130315 30.9415
130320 30.9416
130325 30.9425
130330 30.9429
130335 30.9436
130340 30.944
130345 30.9451
130350 30.9452
130355 30.9463
130360 30.9463
130365 30.9473
130370 30.9476
130375 30.9484
130380 30.9486
130385 30.9498
130390 30.9498
130395 30.9509
130400 30.9509
130405 30.9522
130410 30.9523
130415 30.9535
130420 30.9536
130425 30.9544
130430 30.9547
130435 30.9559
130440 30.9557
130445 30.9569
130450 30.957
130455 30.9581
130460 30.9585
130465 30.9595
130470 30.9598
130475 30.9607
130480 30.9609
130485 30.9619
130490 30.9623
130495 30.9631
130500 30.9638
130505 30.9648
130510 30.9651
130515 30.966
130520 30.9663
130525 30.9676
130530 30.9678
130535 30.9692
130540 30.9694
130545 30.9707
130550 30.9707
130555 30.9718
130560 30.972
130565 30.9733
130570 30.9733
130575 30.9745
130580 30.975
130585 30.976
130590 30.9762
130595 30.9775
130600 30.9777
130605 30.9788
130610 30.9792
130615 30.9803
130620 30.9807
130625 30.9817
130630 30.9817
130635 30.9828
130640 30.9833
130645 30.9842
130650 30.9845
130655 30.9854
130660 30.9857
130665 30.9866
130670 30.9868
130675 30.9877
130680 30.9881
130685 30.9895
130690 30.9895
130695 30.9907
130700 30.9908
130705 30.9918
130710 30.9922
130715 30.9932
130720 30.9933
130725 30.9942
130730 30.9945
130735 30.9955
130740 30.9959
130745 30.9971
130750 30.997
130755 30.9982
130760 30.9983
130765 30.9995
130770 30.9997
130775 31.0009
130780 31.001
130785 31.0022
130790 31.0022
130795 31.0038
130800 31.0037
130805 31.0052
130810 31.0049
130815 31.0065
130820 31.0065
130825 31.0077
130830 31.0079
130835 31.0091
130840 31.009
130845 31.0104
130850 31.0105
130855 31.0113
130860 31.0118
130865 31.0131
130870 31.0131
130875 31.0144
130880 31.0143
130885 31.0154
130890 31.0155
130895 31.0168
130900 31.0173
130905 31.0182
130910 31.0188
130915 31.0195
130920 31.0196
130925 31.021
130930 31.0211
130935 31.0225
130940 31.0227
130945 31.0239
130950 31.0242
130955 31.0254
130960 31.0259
130965 31.0268
130970 31.0271
130975 31.0284
130980 31.0288
130985 31.0298
130990 31.0303
130995 31.0313
131000 31.0317
131005 31.0328
131010 31.033
131015 31.0344
131020 31.0346
131025 31.0358
131030 31.036
131035 31.0374
131040 31.0376
131045 31.0387
131050 31.0391
131055 31.0404
131060 31.0407
131065 31.0414
131070 31.0419
131075 31.0431
131080 31.0434
131085 31.0448
131090 31.0451
131095 31.046
131100 31.0466
131105 31.0475
131110 31.0479
131115 31.0493
131120 31.0492
131125 31.0504
131130 31.0507
131135 31.0521
131140 31.0525
131145 31.0535
131150 31.0538
131155 31.0549
131160 31.0551
131165 31.0563
131170 31.0565
131175 31.0576
131180 31.0578
131185 31.0588
131190 31.0592
131195 31.0602
131200 31.0605
131205 31.0615
131210 31.0619
131215 31.063
131220 31.0634
131225 31.0645
131230 31.0645
131235 31.0656
131240 31.0657
131245 31.067
131250 31.0674
131255 31.0683
131260 31.0685
131265 31.0699
131270 31.0702
131275 31.0715
131280 31.0714
131285 31.0727
131290 31.0731
131295 31.0741
131300 31.0744
131305 31.0754
131310 31.0759
131315 31.0767
131320 31.0771
131325 31.0779
131330 31.0784
131335 31.0796
131340 31.0797
131345 31.0809
131350 31.0811
131355 31.0823
131360 31.0826
131365 31.0839
131370 31.0843
131375 31.0854
131380 31.0857
131385 31.0871
131390 31.0875
131395 31.0887
131400 31.0891
131405 31.0903
131410 31.0906
131415 31.0918
131420 31.0922
131425 31.0934
131430 31.0937
131435 31.0951
131440 31.0952
131445 31.0963
131450 31.0966
131455 31.0978
131460 31.0982
131465 31.0993
131470 31.0996
131475 31.1011
131480 31.101
131485 31.1025
131490 31.1028
131495 31.1041
131500 31.1042
131505 31.1054
131510 31.1058
131515 31.1069
131520 31.1073
131525 31.1084
131530 31.1089
131535 31.1101
131540 31.1105
131545 31.1114
131550 31.1123
131555 31.1131
131560 31.1133
131565 31.1146
131570 31.1149
131575 31.116
131580 31.1162
131585 31.1174
131590 31.1174
131595 31.1187
131600 31.119
131605 31.1203
131610 31.1205
131615 31.1216
131620 31.122
131625 31.1231
131630 31.1232
131635 31.1245
131640 31.1248
131645 31.1257
131650 31.1262
131655 31.1274
131660 31.1277
131665 31.1286
131670 31.1289
131675 31.13
131680 31.1305
131685 31.1313
131690 31.1318
131695 31.1331
131700 31.1336
131705 31.1343
131710 31.1345
131715 31.1356
131720 31.1364
131725 31.1374
131730 31.1378
131735 31.1389
131740 31.1393
131745 31.1404
131750 31.1406
131755 31.1418
131760 31.1423
131765 31.1432
131770 31.1437
131775 31.1447
131780 31.1447
131785 31.1459
131790 31.1464
131795 31.1472
131800 31.1479
131805 31.1486
131810 31.1494
131815 31.1505
131820 31.1507
131825 31.1518
131830 31.1519
131835 31.1532
131840 31.1537
131845 31.1549
131850 31.1551
131855 31.1566
131860 31.1568
131865 31.158
131870 31.1584
131875 31.1597
131880 31.16
131885 31.1611
131890 31.1611
131895 31.1626
131900 31.1628
131905 31.1641
131910 31.1644
131915 31.1654
131920 31.1658
131925 31.167
131930 31.1672
131935 31.1684
131940 31.1686
131945 31.1697
131950 31.17
131955 31.1711
131960 31.1714
131965 31.1726
131970 31.1727
131975 31.1739
131980 31.1741
131985 31.1755
131990 31.1759
131995 31.1768
132000 31.1771
132005 31.1784
132010 31.1786
132015 31.1796
132020 31.1803
132025 31.1811
132030 31.1817
132035 31.1829
132040 31.1832
132045 31.1847
132050 31.1848
132055 31.1859
132060 31.1864
132065 31.1875
132070 31.1882
132075 31.1892
132080 31.1897
132085 31.1906
132090 31.1913
132095 31.1926
132100 31.193
132105 31.1945
132110 31.1946
132115 31.196
132120 31.1961
132125 31.1975
132130 31.1979
132135 31.1993
132140 31.1997
132145 31.2008
132150 31.2011
132155 31.2024
132160 31.2032
132165 31.2041
132170 31.2044
132175 31.2059
132180 31.2059
132185 31.2073
132190 31.2077
132195 31.2088
132200 31.2092
132205 31.2107
132210 31.2109
132215 31.2123
132220 31.2127
132225 31.2142
132230 31.2145
132235 31.2159
132240 31.2164
132245 31.2176
132250 31.218
132255 31.2191
132260 31.2196
132265 31.2212
132270 31.2215
132275 31.2228
132280 31.2233
132285 31.2246
132290 31.225
132295 31.2261
132300 31.2268
132305 31.2283
132310 31.2284
132315 31.2303
132320 31.2306
132325 31.232
132330 31.2326
132335 31.234
132340 31.2342
132345 31.2359
132350 31.2362
132355 31.2373
132360 31.2382
132365 31.2395
132370 31.2399
132375 31.2413
132380 31.242
132385 31.2435
132390 31.2438
132395 31.2452
132400 31.2459
132405 31.2473
132410 31.2475
132415 31.2493
132420 31.2494
132425 31.2514
132430 31.2515
132435 31.2528
132440 31.2534
132445 31.2548
132450 31.2556
132455 31.257
132460 31.2574
132465 31.2588
132470 31.2591
132475 31.2608
132480 31.2611
132485 31.2627
132490 31.2631
132495 31.2648
132500 31.2652
132505 31.2665
132510 31.2671
132515 31.2687
132520 31.2693
132525 31.2706
132530 31.2712
132535 31.2728
132540 31.2731
132545 31.2746
132550 31.2748
132555 31.2765
132560 31.2766
132565 31.2783
132570 31.2783
132575 31.28
132580 31.2804
132585 31.2817
132590 31.2818
132595 31.2834
132600 31.2842
132605 31.2853
132610 31.2858
132615 31.2873
132620 31.2876
132625 31.2893
132630 31.2895
132635 31.2912
132640 31.291
132645 31.2927
132650 31.293
132655 31.2945
132660 31.2945
132665 31.296
132670 31.296
132675 31.2977
132680 31.2977
132685 31.2994
132690 31.2996
132695 31.3009
132700 31.3012
132705 31.303
132710 31.303
132715 31.3046
132720 31.3048
132725 31.3063
132730 31.3064
132735 31.3076
132740 31.3081
132745 31.3095
132750 31.3096
132755 31.3113
132760 31.3118
132765 31.3131
132770 31.3132
132775 31.3149
132780 31.3148
132785 31.3165
132790 31.3166
132795 31.3182
132800 31.3185
132805 31.3197
132810 31.32
132815 31.3216
132820 31.3219
132825 31.3235
132830 31.3236
132835 31.3252
132840 31.3249
132845 31.3266
132850 31.3268
132855 31.3285
132860 31.3284
132865 31.33
132870 31.33
132875 31.3318
132880 31.3317
132885 31.3334
132890 31.3334
132895 31.3351
132900 31.335
132905 31.3369
132910 31.3371
132915 31.3386
132920 31.3387
132925 31.3403
132930 31.3402
132935 31.3419
132940 31.3421
132945 31.3438
132950 31.3438
132955 31.3455
132960 31.3455
132965 31.3471
132970 31.3472
132975 31.3484
132980 31.3486
132985 31.3505
132990 31.3503
132995 31.352
133000 31.3523
133005 31.3538
133010 31.3536
133015 31.3554
133020 31.3554
133025 31.3573
133030 31.3572
133035 31.359
133040 31.3591
133045 31.3609
133050 31.3607
133055 31.3625
133060 31.3624
133065 31.3644
133070 31.3645
133075 31.3662
133080 31.3659
133085 31.3679
133090 31.3679
133095 31.3698
133100 31.3694
133105 31.3714
133110 31.3716
133115 31.3733
133120 31.3731
133125 31.375
133130 31.3747
133135 31.3766
133140 31.3764
133145 31.3782
133150 31.3783
133155 31.3799
133160 31.3797
133165 31.3815
133170 31.3814
133175 31.3832
133180 31.3831
133185 31.385
133190 31.3849
133195 31.3866
133200 31.3865
133205 31.3883
133210 31.3883
133215 31.3902
133220 31.3895
133225 31.3917
133230 31.3918
133235 31.3936
133240 31.3936
133245 31.3955
133250 31.3952
133255 31.3972
133260 31.3968
133265 31.3986
133270 31.3988
133275 31.4002
133280 31.4004
133285 31.402
133290 31.4021
133295 31.4039
133300 31.4038
133305 31.4055
133310 31.4054
133315 31.4073
133320 31.4075
133325 31.409
133330 31.409
133335 31.4108
133340 31.4112
133345 31.4128
133350 31.4128
133355 31.4146
133360 31.4142
133365 31.4164
133370 31.4159
133375 31.4178
133380 31.4177
133385 31.4194
133390 31.4193
133395 31.4211
133400 31.421
133405 31.4228
133410 31.4225
133415 31.4246
133420 31.4245
133425 31.4262
133430 31.426
133435 31.428
133440 31.4277
133445 31.4297
133450 31.4294
133455 31.4311
133460 31.431
133465 31.4329
133470 31.4326
133475 31.4345
133480 31.4343
133485 31.4365
133490 31.4361
133495 31.438
133500 31.4379
133505 31.44
133510 31.4398
133515 31.4416
133520 31.4412
133525 31.4431
133530 31.443
133535 31.4451
133540 31.4445
133545 31.4469
133550 31.4464
133555 31.4481
133560 31.4478
133565 31.4502
133570 31.4499
133575 31.4514
133580 31.4516
133585 31.4531
133590 31.453
133595 31.455
133600 31.4547
133605 31.4569
133610 31.4567
133615 31.4589
133620 31.4584
133625 31.4604
133630 31.4603
133635 31.4626
133640 31.462
133645 31.464
133650 31.4641
133655 31.4658
133660 31.4655
133665 31.4674
133670 31.4672
133675 31.4694
133680 31.4692
133685 31.471
133690 31.4708
133695 31.4725
133700 31.4725
133705 31.4742
133710 31.4741
133715 31.4761
133720 31.4758
133725 31.4778
133730 31.4776
133735 31.4797
133740 31.4793
133745 31.4813
133750 31.4815
133755 31.4834
133760 31.4829
133765 31.4849
133770 31.4849
133775 31.4865
133780 31.4864
133785 31.4882
133790 31.4885
133795 31.4901
133800 31.4901
133805 31.4921
133810 31.4919
133815 31.4941
133820 31.4938
133825 31.4958
133830 31.4957
133835 31.4975
133840 31.4977
133845 31.4998
133850 31.4997
133855 31.5016
133860 31.5018
133865 31.5035
133870 31.5033
133875 31.5056
133880 31.5057
133885 31.5074
133890 31.5073
133895 31.509
133900 31.5088
133905 31.511
133910 31.5105
133915 31.5127
133920 31.5126
133925 31.5146
133930 31.5141
133935 31.5165
133940 31.516
133945 31.5183
133950 31.5181
133955 31.52
133960 31.52
133965 31.5222
133970 31.5214
133975 31.5238
133980 31.5232
133985 31.5255
133990 31.5258
133995 31.5277
134000 31.5271
134005 31.5292
134010 31.529
134015 31.5314
134020 31.5309
134025 31.5331
134030 31.5328
134035 31.5348
134040 31.5348
134045 31.5366
134050 31.5366
134055 31.5388
134060 31.5381
134065 31.5407
134070 31.5402
134075 31.5425
134080 31.5421
134085 31.5439
134090 31.544
134095 31.5461
134100 31.546
134105 31.548
134110 31.5479
134115 31.5499
134120 31.5495
134125 31.5517
134130 31.5513
134135 31.5535
134140 31.5531
134145 31.5552
134150 31.5547
134155 31.5572
134160 31.5566
134165 31.5592
134170 31.5586
134175 31.5609
134180 31.5607
134185 31.5629
134190 31.5625
134195 31.5651
134200 31.5646
134205 31.5671
134210 31.5666
134215 31.569
134220 31.5686
134225 31.5712
134230 31.5706
134235 31.5729
134240 31.5724
134245 31.575
134250 31.5746
134255 31.5771
134260 31.5769
134265 31.579
134270 31.5785
134275 31.5811
134280 31.5806
134285 31.5832
134290 31.583
134295 31.5855
134300 31.5848
134305 31.5877
134310 31.5871
134315 31.5898
134320 31.589
134325 31.5921
134330 31.5915
134335 31.5938
134340 31.5936
134345 31.5956
134350 31.5954
134355 31.5979
134360 31.5974
134365 31.5997
134370 31.5994
134375 31.6018
134380 31.6012
134385 31.6036
134390 31.6032
134395 31.6056
134400 31.6053
134405 31.6076
134410 31.6069
134415 31.6094
134420 31.6093
134425 31.6118
134430 31.6112
134435 31.6135
134440 31.6129
134445 31.6155
134450 31.6152
134455 31.6174
134460 31.6174
134465 31.6196
134470 31.6193
134475 31.6216
134480 31.6215
134485 31.6243
134490 31.6235
134495 31.626
134500 31.6255
134505 31.6279
134510 31.6277
134515 31.6299
134520 31.6296
134525 31.632
134530 31.6318
134535 31.6339
134540 31.6337
134545 31.6359
134550 31.6355
134555 31.6377
134560 31.6375
134565 31.6397
134570 31.6396
134575 31.6419
134580 31.6417
134585 31.6438
134590 31.6434
134595 31.6458
134600 31.6457
134605 31.6477
134610 31.6472
134615 31.6497
134620 31.6492
134625 31.6515
134630 31.6511
134635 31.6536
134640 31.6531
134645 31.6555
134650 31.655
134655 31.6574
134660 31.6573
134665 31.6595
134670 31.6594
134675 31.6615
134680 31.6609
134685 31.6637
134690 31.6633
134695 31.6658
134700 31.6653
134705 31.6676
134710 31.6673
134715 31.6697
134720 31.6694
134725 31.6717
134730 31.6715
134735 31.6739
134740 31.6734
134745 31.6758
134750 31.6758
134755 31.6779
134760 31.6779
134765 31.6803
134770 31.6799
134775 31.6822
134780 31.6817
134785 31.6846
134790 31.6843
134795 31.6865
134800 31.6864
134805 31.6887
134810 31.6885
134815 31.6908
134820 31.6906
134825 31.693
134830 31.6927
134835 31.695
134840 31.6948
134845 31.697
134850 31.6968
134855 31.6993
134860 31.699
134865 31.7014
134870 31.701
134875 31.7035
134880 31.7028
134885 31.7053
134890 31.7051
134895 31.7076
134900 31.7073
134905 31.7097
134910 31.7094
134915 31.7119
134920 31.7113
134925 31.7135
134930 31.7132
134935 31.7157
134940 31.7154
134945 31.7177
134950 31.7175
134955 31.72
134960 31.7196
134965 31.7218
134970 31.7216
134975 31.7242
134980 31.7237
134985 31.726
134990 31.7258
134995 31.7278
135000 31.7277
135005 31.7298
135010 31.7297
135015 31.7318
135020 31.7317
135025 31.7338
135030 31.7338
135035 31.7361
135040 31.7357
135045 31.7381
135050 31.7381
135055 31.7403
135060 31.7402
135065 31.7422
135070 31.7423
135075 31.7447
135080 31.7443
135085 31.7466
135090 31.7462
135095 31.7487
135100 31.7485
135105 31.7509
135110 31.7506
135115 31.7529
135120 31.7527
135125 31.755
135130 31.7552
135135 31.7575
135140 31.7572
135145 31.7596
135150 31.7596
135155 31.7618
135160 31.7617
135165 31.7643
135170 31.7641
135175 31.7668
135180 31.7666
135185 31.7692
135190 31.7691
135195 31.7716
135200 31.7716
135205 31.7739
135210 31.7738
135215 31.7762
135220 31.7764
135225 31.7785
135230 31.7784
135235 31.7809
135240 31.7808
135245 31.7829
135250 31.7827
135255 31.7853
135260 31.7852
135265 31.7875
135270 31.7874
135275 31.7897
135280 31.7896
135285 31.792
135290 31.7919
135295 31.7941
135300 31.7942
135305 31.7968
135310 31.7967
135315 31.7988
135320 31.7987
135325 31.8012
135330 31.8012
135335 31.8035
135340 31.8036
135345 31.8059
135350 31.8058
135355 31.8081
135360 31.8084
135365 31.8107
135370 31.8106
135375 31.813
135380 31.813
135385 31.8152
135390 31.8157
135395 31.8176
135400 31.818
135405 31.82
135410 31.8202
135415 31.8225
135420 31.8226
135425 31.8248
135430 31.825
135435 31.8274
135440 31.8276
135445 31.8301
135450 31.83
135455 31.8324
135460 31.8325
135465 31.8348
135470 31.8353
135475 31.8374
135480 31.8378
135485 31.84
135490 31.8401
135495 31.8425
135500 31.8426
135505 31.8453
135510 31.8451
135515 31.8476
135520 31.8477
135525 31.85
135530 31.8501
135535 31.8523
135540 31.8524
135545 31.8548
135550 31.8548
135555 31.857
135560 31.8573
135565 31.8598
135570 31.8595
135575 31.8618
135580 31.862
135585 31.8644
135590 31.8644
135595 31.8668
135600 31.8668
135605 31.8695
135610 31.8695
135615 31.8717
135620 31.8718
135625 31.8743
135630 31.8739
135635 31.8767
135640 31.8767
135645 31.8789
135650 31.8789
135655 31.8814
135660 31.8812
135665 31.8837
135670 31.8837
135675 31.886
135680 31.8859
135685 31.8886
135690 31.8882
135695 31.891
135700 31.8905
135705 31.8932
135710 31.893
135715 31.8955
135720 31.8953
135725 31.8982
135730 31.8977
135735 31.9004
135740 31.9005
135745 31.9028
135750 31.9027
135755 31.9052
135760 31.9052
135765 31.9076
135770 31.9076
135775 31.9104
135780 31.9102
135785 31.9126
135790 31.9128
135795 31.9149
135800 31.9149
135805 31.9172
135810 31.9174
135815 31.9198
135820 31.92
135825 31.9223
135830 31.9223
135835 31.9251
135840 31.9247
135845 31.9272
135850 31.9274
135855 31.9294
135860 31.9296
135865 31.9318
135870 31.9319
135875 31.9342
135880 31.9342
135885 31.9367
135890 31.9367
135895 31.9393
135900 31.9391
135905 31.9414
135910 31.9413
135915 31.9437
135920 31.9436
135925 31.9462
135930 31.946
135935 31.9485
135940 31.9482
135945 31.9508
135950 31.9506
135955 31.9532
135960 31.9528
135965 31.9554
135970 31.9549
135975 31.9576
135980 31.9575
135985 31.9599
135990 31.9594
135995 31.962
136000 31.9617
136005 31.9645
136010 31.9638
136015 31.9665
136020 31.9659
136025 31.9683
136030 31.9683
136035 31.971
136040 31.9702
136045 31.9729
136050 31.9728
136055 31.9752
136060 31.9746
136065 31.9774
136070 31.9773
136075 31.9796
136080 31.9793
136085 31.9823
136090 31.9816
136095 31.9843
136100 31.984
136105 31.9864
136110 31.9861
136115 31.9887
136120 31.9883
136125 31.9907
136130 31.9903
136135 31.993
136140 31.9925
136145 31.9952
136150 31.9947
136155 31.9974
136160 31.9968
136165 31.9994
136170 31.9991
136175 32.0016
136180 32.0014
136185 32.0039
136190 32.0035
136195 32.0061
136200 32.0059
136205 32.0087
136210 32.0085
136215 32.0107
136220 32.0103
136225 32.013
136230 32.0127
136235 32.0154
136240 32.0152
136245 32.0178
136250 32.0177
136255 32.0201
136260 32.0199
136265 32.0225
136270 32.0224
136275 32.0252
136280 32.0245
136285 32.0274
136290 32.027
136295 32.0297
136300 32.0294
136305 32.032
136310 32.0317
136315 32.0341
136320 32.0341
136325 32.0365
136330 32.0362
136335 32.0391
136340 32.0389
136345 32.0412
136350 32.0412
136355 32.0438
136360 32.0437
136365 32.0462
136370 32.0459
136375 32.0487
136380 32.0479
136385 32.0506
136390 32.0502
136395 32.0528
136400 32.0527
136405 32.0553
136410 32.0551
136415 32.0579
136420 32.0571
136425 32.0599
136430 32.0595
136435 32.0623
136440 32.062
136445 32.0646
136450 32.0645
136455 32.0673
136460 32.0669
136465 32.0695
136470 32.0696
136475 32.072
136480 32.0716
136485 32.0743
136490 32.0741
136495 32.0767
136500 32.0768
136505 32.0792
136510 32.0791
136515 32.0815
136520 32.0814
136525 32.084
136530 32.0837
136535 32.0862
136540 32.0862
136545 32.0889
136550 32.0884
136555 32.0912
136560 32.091
136565 32.0934
136570 32.0934
136575 32.0959
136580 32.0957
136585 32.0982
136590 32.098
136595 32.1004
136600 32.1
136605 32.1027
136610 32.1023
136615 32.1051
136620 32.105
136625 32.1074
136630 32.1072
136635 32.1099
136640 32.1099
136645 32.1126
136650 32.112
136655 32.1147
136660 32.1147
136665 32.1175
136670 32.1168
136675 32.1197
136680 32.1193
136685 32.1218
136690 32.1214
136695 32.1241
136700 32.1237
136705 32.1266
136710 32.126
136715 32.1288
136720 32.1283
136725 32.131
136730 32.1309
136735 32.1331
136740 32.1331
136745 32.1356
136750 32.1352
136755 32.1377
136760 32.1378
136765 32.14
136770 32.14
136775 32.1424
136780 32.142
136785 32.1447
136790 32.1446
136795 32.1471
136800 32.1467
136805 32.1496
136810 32.1491
136815 32.1518
136820 32.1513
136825 32.1542
136830 32.1537
136835 32.1565
136840 32.1559
136845 32.1588
136850 32.1585
136855 32.1609
136860 32.1607
136865 32.1635
136870 32.1631
136875 32.166
136880 32.1656
136885 32.1686
136890 32.1681
136895 32.1707
136900 32.1706
136905 32.1732
136910 32.1728
136915 32.1759
136920 32.1758
136925 32.1783
136930 32.178
136935 32.1806
136940 32.1804
136945 32.1834
136950 32.1828
136955 32.1856
136960 32.1849
136965 32.1878
136970 32.1874
136975 32.1902
136980 32.1896
136985 32.1924
136990 32.1921
136995 32.1944
137000 32.1938
137005 32.1968
137010 32.1964
137015 32.199
137020 32.1987
137025 32.2012
137030 32.2012
137035 32.2038
137040 32.2036
137045 32.2062
137050 32.2059
137055 32.2086
137060 32.2083
137065 32.211
137070 32.2104
137075 32.2132
137080 32.213
137085 32.2155
137090 32.2152
137095 32.2176
137100 32.2175
137105 32.2201
137110 32.22
137115 32.2227
137120 32.2221
137125 32.2249
137130 32.2247
137135 32.2273
137140 32.2271
137145 32.2297
137150 32.2294
137155 32.2318
137160 32.232
137165 32.2345
137170 32.2345
137175 32.237
137180 32.2365
137185 32.2394
137190 32.2392
137195 32.2413
137200 32.2415
137205 32.2446
137210 32.2439
137215 32.247
137220 32.2463
137225 32.2494
137230 32.2491
137235 32.2518
137240 32.2514
137245 32.2546
137250 32.2539
137255 32.2569
137260 32.2564
137265 32.2594
137270 32.2589
137275 32.2619
137280 32.2613
137285 32.2644
137290 32.2637
137295 32.2667
137300 32.2662
137305 32.2691
137310 32.2686
137315 32.2716
137320 32.2714
137325 32.2742
137330 32.2738
137335 32.2767
137340 32.2762
137345 32.2791
137350 32.2786
137355 32.2816
137360 32.2811
137365 32.2838
137370 32.2835
137375 32.2862
137380 32.2859
137385 32.2888
137390 32.2882
137395 32.2912
137400 32.2908
137405 32.2935
137410 32.2928
137415 32.2959
137420 32.2953
137425 32.2985
137430 32.2975
137435 32.3005
137440 32.3001
137445 32.3029
137450 32.3023
137455 32.3054
137460 32.3049
137465 32.3075
137470 32.3073
137475 32.3101
137480 32.3093
137485 32.3122
137490 32.3117
137495 32.3145
137500 32.3141
137505 32.3167
137510 32.3159
137515 32.3189
137520 32.3182
137525 32.3211
137530 32.3203
137535 32.323
137540 32.3226
137545 32.3255
137550 32.325
137555 32.3277
137560 32.3273
137565 32.3299
137570 32.3295
137575 32.3321
137580 32.3316
137585 32.3339
137590 32.3337
137595 32.3364
137600 32.3361
137605 32.3385
137610 32.338
137615 32.3408
137620 32.3406
137625 32.3434
137630 32.3427
137635 32.3455
137640 32.3451
137645 32.3477
137650 32.3472
137655 32.3501
137660 32.3495
137665 32.3524
137670 32.3518
137675 32.3546
137680 32.354
137685 32.3571
137690 32.3565
137695 32.3593
137700 32.3586
137705 32.3615
137710 32.3613
137715 32.3639
137720 32.3636
137725 32.3663
137730 32.3659
137735 32.3685
137740 32.3678
137745 32.3707
137750 32.3701
137755 32.3729
137760 32.3724
137765 32.3752
137770 32.375
137775 32.3776
137780 32.3772
137785 32.38
137790 32.3795
137795 32.3823
137800 32.3821
137805 32.3846
137810 32.3847
137815 32.387
137820 32.3869
137825 32.3894
137830 32.3891
137835 32.3917
137840 32.3918
137845 32.3946
137850 32.3943
137855 32.3971
137860 32.3967
137865 32.399
137870 32.3985
137875 32.4015
137880 32.4011
137885 32.4037
137890 32.4038
137895 32.4063
137900 32.4058
137905 32.4086
137910 32.4082
137915 32.411
137920 32.4105
137925 32.4133
137930 32.4128
137935 32.4156
137940 32.4152
137945 32.4178
137950 32.4176
137955 32.4203
137960 32.4203
137965 32.423
137970 32.4223
137975 32.425
137980 32.4249
137985 32.4275
137990 32.4276
137995 32.4302
138000 32.4298
138005 32.433
138010 32.4324
138015 32.4352
138020 32.4348
138025 32.4376
138030 32.4372
138035 32.4402
138040 32.4395
138045 32.4424
138050 32.4423
138055 32.4451
138060 32.4444
138065 32.4475
138070 32.4468
138075 32.4497
138080 32.4494
138085 32.4523
138090 32.4515
138095 32.4545
138100 32.4542
138105 32.457
138110 32.4565
138115 32.4591
138120 32.4585
138125 32.4613
138130 32.4609
138135 32.4637
138140 32.4632
138145 32.4659
138150 32.4655
138155 32.4684
138160 32.4675
138165 32.4706
138170 32.4698
138175 32.4733
138180 32.4724
138185 32.4754
138190 32.475
138195 32.4774
138200 32.4769
138205 32.4797
138210 32.4793
138215 32.482
138220 32.4817
138225 32.4844
138230 32.4841
138235 32.4869
138240 32.4864
138245 32.4891
138250 32.4887
138255 32.4913
138260 32.4908
138265 32.4933
138270 32.493
138275 32.4955
138280 32.4952
138285 32.4979
138290 32.4972
138295 32.5
138300 32.4997
138305 32.5022
138310 32.5019
138315 32.5045
138320 32.5038
138325 32.5067
138330 32.5061
138335 32.5086
138340 32.5083
138345 32.5112
138350 32.5107
138355 32.5133
138360 32.5127
138365 32.5156
138370 32.5148
138375 32.5177
138380 32.5172
138385 32.52
138390 32.5193
138395 32.5219
138400 32.5213
138405 32.5241
138410 32.5235
138415 32.5264
138420 32.5256
138425 32.5283
138430 32.5279
138435 32.5308
138440 32.5301
138445 32.5329
138450 32.5322
138455 32.5346
138460 32.5342
138465 32.5369
138470 32.5364
138475 32.5391
138480 32.5386
138485 32.5412
138490 32.541
138495 32.5434
138500 32.5429
138505 32.5453
138510 32.5451
138515 32.5477
138520 32.5475
138525 32.5501
138530 32.5494
138535 32.5519
138540 32.5514
138545 32.5543
138550 32.554
138555 32.557
138560 32.5562
138565 32.559
138570 32.5589
138575 32.5614
138580 32.5609
138585 32.5639
138590 32.5632
138595 32.566
138600 32.5658
138605 32.5685
138610 32.568
138615 32.5708
138620 32.5704
138625 32.573
138630 32.5728
138635 32.5754
138640 32.575
138645 32.5775
138650 32.5772
138655 32.58
138660 32.5796
138665 32.5821
138670 32.582
138675 32.5843
138680 32.5839
138685 32.5867
138690 32.5859
138695 32.5887
138700 32.5881
138705 32.5908
138710 32.5905
138715 32.5928
138720 32.5924
138725 32.5947
138730 32.5945
138735 32.5966
138740 32.5961
138745 32.5987
138750 32.5982
138755 32.6007
138760 32.6002
138765 32.6026
138770 32.6023
138775 32.605
138780 32.6044
138785 32.6072
138790 32.6067
138795 32.6093
138800 32.6088
138805 32.6115
138810 32.611
138815 32.6135
138820 32.6126
138825 32.6158
138830 32.615
138835 32.6179
138840 32.6167
138845 32.6197
138850 32.6188
138855 32.6219
138860 32.6211
138865 32.6238
138870 32.623
138875 32.6259
138880 32.6249
138885 32.6278
138890 32.6272
138895 32.6299
138900 32.629
138905 32.6319
138910 32.6309
138915 32.6338
138920 32.6334
138925 32.6358
138930 32.6349
138935 32.6374
138940 32.6367
138945 32.6396
138950 32.6386
138955 32.6414
138960 32.6409
138965 32.6437
138970 32.6425
138975 32.6456
138980 32.6446
138985 32.6477
138990 32.6469
138995 32.6496
139000 32.6486
139005 32.6517
139010 32.6508
139015 32.6538
139020 32.6531
139025 32.6559
139030 32.6549
139035 32.6577
139040 32.6567
139045 32.6598
139050 32.6589
139055 32.6619
139060 32.6612
139065 32.6637
139070 32.6629
139075 32.6659
139080 32.6647
139085 32.6677
139090 32.6668
139095 32.6697
139100 32.6688
139105 32.6715
139110 32.6702
139115 32.6733
139120 32.6722
139125 32.6754
139130 32.6746
139135 32.6777
139140 32.6767
139145 32.6797
139150 32.6788
139155 32.6817
139160 32.6812
139165 32.6838
139170 32.6828
139175 32.6857
139180 32.685
139185 32.6879
139190 32.687
139195 32.6901
139200 32.6893
139205 32.6924
139210 32.6915
139215 32.6944
139220 32.6934
139225 32.6964
139230 32.6957
139235 32.6986
139240 32.6978
139245 32.7009
139250 32.7
139255 32.7029
139260 32.7022
139265 32.7054
139270 32.7043
139275 32.7074
139280 32.7067
139285 32.7097
139290 32.7085
139295 32.7114
139300 32.7105
139305 32.714
139310 32.713
139315 32.7161
139320 32.7153
139325 32.7185
139330 32.7178
139335 32.721
139340 32.7202
139345 32.7233
139350 32.7222
139355 32.7256
139360 32.7246
139365 32.728
139370 32.7269
139375 32.7305
139380 32.7292
139385 32.7326
139390 32.7312
139395 32.7349
139400 32.7338
139405 32.7369
139410 32.7361
139415 32.7395
139420 32.7385
139425 32.7418
139430 32.7407
139435 32.7441
139440 32.7431
139445 32.7466
139450 32.7457
139455 32.7488
139460 32.7483
139465 32.7515
139470 32.7506
139475 32.7538
139480 32.753
139485 32.7565
139490 32.7552
139495 32.7587
139500 32.7577
139505 32.7608
139510 32.7597
139515 32.7634
139520 32.7622
139525 32.7655
139530 32.7646
139535 32.7679
139540 32.7668
139545 32.7702
139550 32.7689
139555 32.7725
139560 32.7716
139565 32.7748
139570 32.7734
139575 32.7768
139580 32.7758
139585 32.7789
139590 32.7781
139595 32.7812
139600 32.78
139605 32.7836
139610 32.7824
139615 32.7859
139620 32.7848
139625 32.7882
139630 32.7872
139635 32.7903
139640 32.7899
139645 32.7929
139650 32.792
139655 32.7954
139660 32.7945
139665 32.7979
139670 32.7972
139675 32.8004
139680 32.7995
139685 32.8027
139690 32.802
139695 32.8052
139700 32.8043
139705 32.8076
139710 32.8068
139715 32.81
139720 32.8093
139725 32.8123
139730 32.8114
139735 32.8147
139740 32.8141
139745 32.8169
139750 32.8163
139755 32.8195
139760 32.8185
139765 32.8215
139770 32.8208
139775 32.824
139780 32.8231
139785 32.8261
139790 32.8254
139795 32.8285
139800 32.8279
139805 32.8308
139810 32.8298
139815 32.8331
139820 32.8322
139825 32.8355
139830 32.8349
139835 32.8375
139840 32.8364
139845 32.8395
139850 32.839
139855 32.8418
139860 32.8411
139865 32.8444
139870 32.8432
139875 32.8466
139880 32.8455
139885 32.8488
139890 32.8474
139895 32.851
139900 32.8501
139905 32.8532
139910 32.8522
139915 32.8552
139920 32.8544
139925 32.8577
139930 32.8566
139935 32.8597
139940 32.8587
139945 32.8617
139950 32.8611
139955 32.8643
139960 32.8631
139965 32.8663
139970 32.8656
139975 32.8683
139980 32.8676
139985 32.8705
139990 32.8699
139995 32.8729
140000 32.8716
140005 32.8753
140010 32.8744
140015 32.8773
140020 32.8761
140025 32.8798
140030 32.8788
140035 32.882
140040 32.8811
140045 32.8844
140050 32.8832
140055 32.8869
140060 32.8857
140065 32.8892
140070 32.8884
140075 32.8915
140080 32.8905
140085 32.8939
140090 32.8929
140095 32.8961
140100 32.8953
140105 32.8986
140110 32.8979
140115 32.901
140120 32.9001
140125 32.9032
140130 32.9022
140135 32.9055
140140 32.9046
140145 32.9079
140150 32.9068
140155 32.9101
140160 32.9088
140165 32.9123
140170 32.9115
140175 32.9147
140180 32.9135
140185 32.9168
140190 32.9157
140195 32.919
140200 32.9179
140205 32.9212
140210 32.9201
140215 32.9236
140220 32.9225
140225 32.9258
140230 32.9245
140235 32.9282
140240 32.9269
140245 32.9303
140250 32.9291
140255 32.933
140260 32.9316
140265 32.9353
140270 32.934
140275 32.9374
140280 32.9363
140285 32.94
140290 32.9387
140295 32.9423
140300 32.941
140305 32.9445
140310 32.9431
140315 32.9467
140320 32.9454
140325 32.9489
140330 32.948
140335 32.9515
140340 32.95
140345 32.954
140350 32.953
140355 32.956
140360 32.9551
140365 32.9587
140370 32.9573
140375 32.9611
140380 32.9596
140385 32.9634
140390 32.9622
140395 32.9657
140400 32.9648
140405 32.9681
140410 32.967
140415 32.9706
140420 32.9697
140425 32.9732
140430 32.9719
140435 32.9756
140440 32.9745
140445 32.9777
140450 32.9766
140455 32.9803
140460 32.9794
140465 32.9828
140470 32.9817
140475 32.9852
140480 32.9842
140485 32.9875
140490 32.9868
140495 32.9901
140500 32.9892
140505 32.9928
140510 32.9918
140515 32.9953
140520 32.9943
140525 32.9977
140530 32.9968
140535 33.0005
140540 32.9995
140545 33.0027
140550 33.002
140555 33.0055
140560 33.0045
140565 33.0083
140570 33.0072
140575 33.0107
140580 33.01
140585 33.0134
140590 33.0124
140595 33.0161
140600 33.0147
140605 33.0183
140610 33.0176
140615 33.0212
140620 33.0203
140625 33.0238
140630 33.0227
140635 33.0265
140640 33.0252
140645 33.0288
140650 33.0279
140655 33.0312
140660 33.0303
140665 33.0339
140670 33.0331
140675 33.0366
140680 33.0359
140685 33.039
140690 33.0383
140695 33.0419
140700 33.041
140705 33.0444
140710 33.0433
140715 33.0473
140720 33.0461
140725 33.0499
140730 33.0485
140735 33.0524
140740 33.0512
140745 33.0546
140750 33.0539
140755 33.0573
140760 33.0563
140765 33.0601
140770 33.0591
140775 33.0624
140780 33.0617
140785 33.0651
140790 33.0644
140795 33.0678
140800 33.0668
140805 33.07
140810 33.0694
140815 33.073
140820 33.0719
140825 33.0754
140830 33.0742
140835 33.0777
140840 33.0767
140845 33.0802
140850 33.0789
140855 33.0826
140860 33.0815
140865 33.0852
140870 33.0838
140875 33.0874
140880 33.0863
140885 33.0898
140890 33.0887
140895 33.0921
140900 33.0909
140905 33.0948
140910 33.0934
140915 33.097
140920 33.0956
140925 33.0992
140930 33.0979
140935 33.1017
140940 33.1004
140945 33.1035
140950 33.1025
140955 33.1061
140960 33.105
140965 33.1088
140970 33.1078
140975 33.1107
140980 33.1101
140985 33.1138
140990 33.1126
140995 33.1164
141000 33.1152
141005 33.1186
141010 33.1173
141015 33.1208
141020 33.1198
141025 33.1234
141030 33.1223
141035 33.1255
141040 33.1245
141045 33.1279
141050 33.1269
141055 33.1302
141060 33.1288
141065 33.1323
141070 33.1312
141075 33.1345
141080 33.1335
141085 33.1365
141090 33.1356
141095 33.1392
141100 33.138
141105 33.1415
141110 33.1403
141115 33.1437
141120 33.1428
141125 33.1463
141130 33.1454
141135 33.1487
141140 33.1475
141145 33.1512
141150 33.1499
141155 33.1537
141160 33.1524
141165 33.156
141170 33.1551
141175 33.1587
141180 33.1571
141185 33.1606
141190 33.1595
141195 33.1628
141200 33.1623
141205 33.1655
141210 33.1645
141215 33.168
141220 33.1667
141225 33.1702
141230 33.1691
141235 33.1729
141240 33.1718
141245 33.1756
141250 33.1741
141255 33.1781
141260 33.1768
141265 33.1804
141270 33.1791
141275 33.1828
141280 33.1819
141285 33.1851
141290 33.1842
141295 33.1876
141300 33.1866
141305 33.1901
141310 33.1889
141315 33.1926
141320 33.1916
141325 33.1948
141330 33.1938
141335 33.1973
141340 33.1959
141345 33.1995
141350 33.1985
141355 33.2019
141360 33.201
141365 33.2041
141370 33.2032
141375 33.2064
141380 33.2058
141385 33.2091
141390 33.208
141395 33.2117
141400 33.2104
141405 33.2138
141410 33.2129
141415 33.2162
141420 33.2152
141425 33.2187
141430 33.2175
141435 33.221
141440 33.2202
141445 33.2235
141450 33.2226
141455 33.2262
141460 33.225
141465 33.2283
141470 33.2272
141475 33.2306
141480 33.2295
141485 33.233
141490 33.2319
141495 33.2354
141500 33.2343
141505 33.2377
141510 33.2363
141515 33.24
141520 33.2386
141525 33.2425
141530 33.2409
141535 33.2447
141540 33.2435
141545 33.247
141550 33.2463
141555 33.2494
141560 33.2485
141565 33.2521
141570 33.2509
141575 33.2542
141580 33.2533
141585 33.2567
141590 33.2555
141595 33.2593
141600 33.2581
141605 33.2617
141610 33.2606
141615 33.2639
141620 33.2627
141625 33.2661
141630 33.2651
141635 33.2688
141640 33.2678
141645 33.2713
141650 33.27
141655 33.2735
[truncated: 2,555,845 more chars]
