# Supplementary material for: Protein compactness and interaction valency define the architecture of a biomolecular condensate across scales
Source: eLife. 2023 Jul 20;12:e80038. doi: 10.7554/eLife.80038 (PMC10406433; doi:10.7554/eLife.80038)
Supplement: Figure 4—figure supplement 1—source data 1. [file elife-80038-fig4-figsupp1-data1.zip › Figure_4_figure_supplement_1_source_data_1/panel_B_source_data_files/WT_run1_1us_md_MIST_conv.dat]

50000 -7044.87
100000 -6976.13
150000 -6953.42
200000 -6938
250000 -6916.11
300000 -6889.72
350000 -6874.76
400000 -6866.52
450000 -6856.16
500000 -6851.52
550000 -6844.91
600000 -6833.12
650000 -6822.72
700000 -6816.79
750000 -6812.41
800000 -6810.39
850000 -6806.49
900000 -6799.28
950000 -6792.5
1000000 -6788.19
