# Supplementary material for: Protein compactness and interaction valency define the architecture of a biomolecular condensate across scales
Source: eLife. 2023 Jul 20;12:e80038. doi: 10.7554/eLife.80038 (PMC10406433; doi:10.7554/eLife.80038)
Supplement: Figure 4—figure supplement 1—source data 1. [file elife-80038-fig4-figsupp1-data1.zip › Figure_4_figure_supplement_1_source_data_1/panel_B_source_data_files/Y2A_run1_1us_md_MIST_conv.dat]

50000 -6082.94
100000 -5991.22
150000 -5949
200000 -5923.56
250000 -5898.32
300000 -5877.28
350000 -5879.2
400000 -5872.41
450000 -5869.17
500000 -5866.64
550000 -5864.24
600000 -5862.21
650000 -5858.31
700000 -5855.65
750000 -5851.99
800000 -5850.76
850000 -5849.44
900000 -5848.01
950000 -5846.31
1000000 -5844.39
