# Supplementary material for: Protein compactness and interaction valency define the architecture of a biomolecular condensate across scales
Source: eLife. 2023 Jul 20;12:e80038. doi: 10.7554/eLife.80038 (PMC10406433; doi:10.7554/eLife.80038)
Supplement: Figure 4—figure supplement 1—source data 1. [file elife-80038-fig4-figsupp1-data1.zip › Figure_4_figure_supplement_1_source_data_1/panel_B_source_data_files/R2K_run1_1us_md_MIST_conv.dat]

50000 -6894.15
100000 -6800.73
150000 -6755.49
200000 -6741.88
250000 -6728.18
300000 -6729.17
350000 -6728.32
400000 -6731.53
450000 -6732.06
500000 -6732.06
550000 -6733.21
600000 -6733.65
650000 -6733.46
700000 -6732.27
750000 -6729.14
800000 -6725.09
850000 -6721.53
900000 -6720.4
950000 -6719.43
1000000 -6717.91
