# Supplementary material for: Protein compactness and interaction valency define the architecture of a biomolecular condensate across scales
Source: eLife. 2023 Jul 20;12:e80038. doi: 10.7554/eLife.80038 (PMC10406433; doi:10.7554/eLife.80038)
Supplement: Figure 4—figure supplement 1—source data 1. [file elife-80038-fig4-figsupp1-data1.zip › Figure_4_figure_supplement_1_source_data_1/panel_B_source_data_files/R2K_run2_1us_md_MIST_conv.dat]

50000 -6923.62
100000 -6844.32
150000 -6796.8
200000 -6778.43
250000 -6763.81
300000 -6753.61
350000 -6747.83
400000 -6735.37
450000 -6719.23
500000 -6712.95
550000 -6702.1
600000 -6694.99
650000 -6685.24
700000 -6677.49
750000 -6671.61
800000 -6666.75
850000 -6660.76
900000 -6657.14
950000 -6656
1000000 -6656.7
