# Supplementary material for: Protein compactness and interaction valency define the architecture of a biomolecular condensate across scales
Source: eLife. 2023 Jul 20;12:e80038. doi: 10.7554/eLife.80038 (PMC10406433; doi:10.7554/eLife.80038)
Supplement: Figure 4—figure supplement 1—source data 1. [file elife-80038-fig4-figsupp1-data1.zip › Figure_4_figure_supplement_1_source_data_1/panel_B_source_data_files/WT_run2_1us_md_MIST_conv.dat]

50000 -7068.79
100000 -6996.7
150000 -6981.85
200000 -6980.07
250000 -6975.13
300000 -6966.73
350000 -6954.26
400000 -6947.51
450000 -6942.36
500000 -6934.9
550000 -6928.07
600000 -6920.28
650000 -6915.84
700000 -6909.13
750000 -6903.6
800000 -6896.3
850000 -6885.69
900000 -6878.81
950000 -6872.38
1000000 -6865.98
