# Supplementary material for: Protein compactness and interaction valency define the architecture of a biomolecular condensate across scales
Source: eLife. 2023 Jul 20;12:e80038. doi: 10.7554/eLife.80038 (PMC10406433; doi:10.7554/eLife.80038)
Supplement: Figure 4—figure supplement 1—source data 1. [file elife-80038-fig4-figsupp1-data1.zip › Figure_4_figure_supplement_1_source_data_1/panel_B_source_data_files/Y2A_run2_1us_md_MIST_conv.dat]

50000 -6050.53
100000 -5974.15
150000 -5940.68
200000 -5916.7
250000 -5891.83
300000 -5873.17
350000 -5863.75
400000 -5862.55
450000 -5861.1
500000 -5858.99
550000 -5859.35
600000 -5856.61
650000 -5850.18
700000 -5844.87
750000 -5843.58
800000 -5841.95
850000 -5842.55
900000 -5843.54
950000 -5842.85
1000000 -5841.53
