# Supplementary material for: Protein compactness and interaction valency define the architecture of a biomolecular condensate across scales
Source: eLife. 2023 Jul 20;12:e80038. doi: 10.7554/eLife.80038 (PMC10406433; doi:10.7554/eLife.80038)
Supplement: Figure 4—figure supplement 1—source data 1. [file elife-80038-fig4-figsupp1-data1.zip › Figure_4_figure_supplement_1_source_data_1/panel_C_source_data_files/WT24_1us_md_fin_prot_phi.avsem.dat]

0 0.900523 0.0163966
5 0.939769 0.0184394
10 0.941421 0.0179791
15 0.941062 0.0183564
20 0.939623 0.018625
25 0.941929 0.0181468
30 0.944574 0.0189122
35 0.942045 0.0203234
40 0.939565 0.0195464
45 0.940935 0.0197456
50 0.936006 0.0196463
55 0.933438 0.0200247
60 0.937129 0.0196182
65 0.938275 0.0205331
70 0.939954 0.0205459
75 0.938958 0.0210687
80 0.93629 0.0202574
85 0.940575 0.0205727
90 0.941582 0.0203962
95 0.937474 0.0207255
100 0.939197 0.0216229
105 0.939099 0.0213106
110 0.942292 0.0203491
115 0.940955 0.0204494
120 0.941764 0.0202781
125 0.938321 0.020301
130 0.937043 0.0208237
135 0.93664 0.020541
140 0.9337 0.0199118
145 0.933966 0.0200566
150 0.931483 0.0200281
155 0.930076 0.0192
160 0.928293 0.0192289
165 0.927796 0.0182802
170 0.92899 0.0191437
175 0.928271 0.0189246
180 0.925142 0.0195138
185 0.926416 0.0203749
190 0.926424 0.0202972
195 0.929992 0.0195198
200 0.930387 0.0199646
205 0.930161 0.0196551
210 0.927085 0.0194005
215 0.936761 0.0203621
220 0.9323 0.0199869
225 0.933296 0.0213834
230 0.92649 0.0216996
235 0.931563 0.0218782
240 0.928101 0.0223661
245 0.931179 0.0231479
250 0.930224 0.0228729
255 0.928335 0.0230458
260 0.928063 0.0228986
265 0.931995 0.0233375
270 0.924893 0.0233647
275 0.924317 0.0225145
280 0.928045 0.0221773
285 0.924135 0.0218862
290 0.919862 0.0226127
295 0.917233 0.0217984
300 0.921063 0.022402
305 0.924673 0.0215102
310 0.918995 0.0217913
315 0.923556 0.0218944
320 0.925553 0.0213202
325 0.925515 0.0214547
330 0.926533 0.0220383
335 0.925862 0.0217184
340 0.924972 0.0204945
345 0.921714 0.0205867
350 0.921983 0.0202836
355 0.92644 0.0205186
360 0.922869 0.0206543
365 0.925227 0.020987
370 0.926409 0.0223906
375 0.923505 0.0218031
380 0.928382 0.0210877
385 0.925286 0.0206874
390 0.92523 0.0209093
395 0.922808 0.0209695
400 0.921021 0.020779
405 0.917807 0.0215043
410 0.920055 0.0219433
415 0.921669 0.0217678
420 0.920841 0.0208858
425 0.917824 0.0212632
430 0.921013 0.0214265
435 0.926658 0.0217907
440 0.927404 0.021906
445 0.926341 0.0224898
450 0.928129 0.0214214
455 0.919621 0.0224175
460 0.919501 0.0217102
465 0.923256 0.0224557
470 0.921023 0.0206692
475 0.923884 0.0212687
480 0.921726 0.0214788
485 0.926779 0.0216061
490 0.928942 0.0207464
495 0.922718 0.0209523
500 0.930289 0.0203009
505 0.927013 0.0213487
510 0.925892 0.0217786
515 0.924019 0.0222073
520 0.926108 0.0217151
525 0.927685 0.0229842
530 0.929714 0.0218041
535 0.926646 0.0225712
540 0.920579 0.0224833
545 0.926951 0.0241975
550 0.922551 0.0229058
555 0.920702 0.0228099
560 0.92695 0.0228588
565 0.930251 0.0230375
570 0.927717 0.022849
575 0.923452 0.0224375
580 0.927456 0.0225937
585 0.928132 0.0220785
590 0.926665 0.0224153
595 0.92556 0.022797
600 0.935905 0.0231665
605 0.935979 0.0228325
610 0.932135 0.0235327
615 0.938425 0.0231436
620 0.939658 0.0229278
625 0.938238 0.0238644
630 0.938713 0.0241075
635 0.94008 0.0234337
640 0.942632 0.024224
645 0.936655 0.0236406
650 0.936894 0.0234155
655 0.936259 0.0232375
660 0.939109 0.0239307
665 0.933773 0.0240636
670 0.932008 0.0236572
675 0.931806 0.0235631
680 0.934763 0.0236247
685 0.938077 0.0240093
690 0.934363 0.0238791
695 0.932465 0.0235957
700 0.933189 0.02354
705 0.932795 0.0238609
710 0.930255 0.0235396
715 0.938464 0.0229625
720 0.936118 0.0230219
725 0.937738 0.0218972
730 0.938225 0.0221671
735 0.938158 0.0223091
740 0.939048 0.021206
745 0.94152 0.0213696
750 0.943487 0.0224026
755 0.936417 0.0222289
760 0.936827 0.0217364
765 0.939993 0.0211854
770 0.936877 0.0211495
775 0.93687 0.0209623
780 0.938237 0.0210111
785 0.93781 0.020298
790 0.93763 0.0209284
795 0.936016 0.0205077
800 0.938811 0.0200135
805 0.939026 0.0196744
810 0.939564 0.0194963
815 0.94372 0.019514
820 0.941027 0.0191624
825 0.938144 0.0190154
830 0.936392 0.0192082
835 0.936284 0.0199002
840 0.938252 0.0198255
845 0.937519 0.0197253
850 0.935656 0.020357
855 0.935732 0.0205251
860 0.934545 0.0202255
865 0.935935 0.0206861
870 0.937901 0.0195009
875 0.935607 0.020669
880 0.93449 0.0213679
885 0.934155 0.0213053
890 0.928185 0.0210074
895 0.931067 0.0206727
900 0.928498 0.0213365
905 0.932369 0.0216951
910 0.933734 0.0221338
915 0.92922 0.021947
920 0.925458 0.0210023
925 0.928158 0.0215067
930 0.932589 0.0214745
935 0.928885 0.0219229
940 0.934874 0.0225827
945 0.933587 0.0224032
950 0.934405 0.0219601
955 0.932333 0.0224616
960 0.933847 0.0228072
965 0.933535 0.0231111
970 0.933943 0.0220319
975 0.931175 0.0219029
980 0.93647 0.022621
985 0.934765 0.0213704
990 0.933609 0.0214667
995 0.937456 0.022194
1000 0.939859 0.0226404
1005 0.94073 0.0221011
1010 0.94041 0.0214669
1015 0.938221 0.022649
1020 0.937031 0.0220397
1025 0.935452 0.02357
1030 0.936933 0.0235953
1035 0.935096 0.0228648
1040 0.936899 0.0226868
1045 0.941359 0.0217839
1050 0.939803 0.0226402
1055 0.941624 0.0223716
1060 0.939511 0.0225535
1065 0.941163 0.0216994
1070 0.942486 0.0224083
1075 0.941857 0.0221432
1080 0.944667 0.0225224
1085 0.942982 0.0221124
1090 0.942091 0.0233563
1095 0.939376 0.0224296
1100 0.942918 0.0226168
1105 0.943515 0.0234963
1110 0.944378 0.0243104
1115 0.941948 0.0228593
1120 0.937624 0.0231569
1125 0.93533 0.0221254
1130 0.941723 0.0216745
1135 0.934984 0.0222363
1140 0.932599 0.0218098
1145 0.932772 0.0223957
1150 0.932574 0.0226272
1155 0.92527 0.0227764
1160 0.930099 0.0236566
1165 0.931868 0.0236992
1170 0.92813 0.0237627
1175 0.930461 0.0245576
1180 0.934454 0.0252465
1185 0.935095 0.02454
1190 0.937664 0.0237419
1195 0.938266 0.0247417
1200 0.943347 0.0243841
1205 0.935617 0.025065
1210 0.93949 0.0251412
1215 0.936053 0.0250391
1220 0.937905 0.0242575
1225 0.937572 0.0245755
1230 0.936051 0.0248362
1235 0.933409 0.0246323
1240 0.933246 0.024074
1245 0.932161 0.024273
1250 0.930159 0.0243124
1255 0.933165 0.0243451
1260 0.929013 0.0241018
1265 0.926344 0.023876
1270 0.927277 0.0234018
1275 0.927457 0.023212
1280 0.927508 0.022304
1285 0.928489 0.0227647
1290 0.926876 0.023205
1295 0.929353 0.0219068
1300 0.933655 0.0234071
1305 0.924599 0.0238478
1310 0.924278 0.0234432
1315 0.924857 0.023888
1320 0.928775 0.023382
1325 0.928265 0.0233434
1330 0.928252 0.0229433
1335 0.93151 0.0221193
1340 0.931063 0.0231181
1345 0.931497 0.0221691
1350 0.932767 0.0228423
1355 0.932696 0.0235467
1360 0.926617 0.0235974
1365 0.931046 0.0242142
1370 0.92939 0.0239287
1375 0.928547 0.0242638
1380 0.928698 0.0233187
1385 0.928773 0.0234773
1390 0.926645 0.024203
1395 0.920456 0.0236449
1400 0.918691 0.0244671
1405 0.919707 0.023214
1410 0.92186 0.0241332
1415 0.920668 0.0242855
1420 0.921106 0.0232683
1425 0.918442 0.0224941
1430 0.923964 0.0228766
1435 0.925854 0.0230997
1440 0.925067 0.0229668
1445 0.924567 0.0226684
1450 0.927125 0.0230699
1455 0.922437 0.0233049
1460 0.929015 0.0236112
1465 0.927774 0.0230185
1470 0.931129 0.0223675
1475 0.930657 0.0229538
1480 0.929728 0.0227278
1485 0.930003 0.0224228
1490 0.931482 0.0222363
1495 0.930068 0.021779
1500 0.935083 0.0231328
1505 0.932088 0.0237241
1510 0.932105 0.0222091
1515 0.932053 0.022768
1520 0.932085 0.0239299
1525 0.928242 0.0236508
1530 0.924455 0.0235968
1535 0.921828 0.0236894
1540 0.925964 0.02429
1545 0.926424 0.0240332
1550 0.923925 0.0235667
1555 0.926937 0.0244388
1560 0.93039 0.0247543
1565 0.932421 0.025728
1570 0.932579 0.0251989
1575 0.925893 0.0255423
1580 0.926499 0.0244569
1585 0.922846 0.0242399
1590 0.927082 0.0245112
1595 0.927209 0.0243598
1600 0.932793 0.0250205
1605 0.929596 0.0250436
1610 0.925472 0.0252675
1615 0.925911 0.0234767
1620 0.92811 0.0242089
1625 0.923796 0.023904
1630 0.925516 0.0248764
1635 0.925826 0.0255267
1640 0.927098 0.0248344
1645 0.927546 0.0259105
1650 0.929269 0.0256684
1655 0.92812 0.0257856
1660 0.928533 0.0265267
1665 0.926095 0.0260234
1670 0.925794 0.0259056
1675 0.920441 0.0258589
1680 0.926497 0.0251554
1685 0.926025 0.0252771
1690 0.926219 0.0254016
1695 0.92638 0.0253116
1700 0.926509 0.0257637
1705 0.927091 0.0249685
1710 0.921147 0.0247472
1715 0.926834 0.0247682
1720 0.923597 0.0241118
1725 0.924392 0.0245704
1730 0.924133 0.0248819
1735 0.923886 0.0256059
1740 0.927668 0.0260871
1745 0.923798 0.0256076
1750 0.924265 0.0254063
1755 0.927029 0.0253118
1760 0.929316 0.0255527
1765 0.932354 0.0251238
1770 0.936567 0.0263859
1775 0.937256 0.0264639
1780 0.939375 0.0270507
1785 0.93362 0.0261195
1790 0.935315 0.0268981
1795 0.935254 0.0275864
1800 0.933028 0.0274796
1805 0.932197 0.0277131
1810 0.929068 0.0283428
1815 0.936467 0.028281
1820 0.930086 0.0281512
1825 0.930769 0.0280473
1830 0.928657 0.0284949
1835 0.932389 0.0285539
1840 0.928529 0.0291536
1845 0.92876 0.0283036
1850 0.92707 0.0290256
1855 0.928216 0.0293769
1860 0.926838 0.0294143
1865 0.922664 0.0294878
1870 0.920241 0.0289283
1875 0.921715 0.0287168
1880 0.924686 0.028104
1885 0.931317 0.0270011
1890 0.929723 0.0279232
1895 0.933193 0.0285035
1900 0.929238 0.0281546
1905 0.935761 0.0296443
1910 0.937084 0.0281238
1915 0.929127 0.0286013
1920 0.931655 0.027567
1925 0.932734 0.0265353
1930 0.934085 0.0271518
1935 0.92717 0.0273396
1940 0.929168 0.0273092
1945 0.929066 0.0264147
1950 0.928335 0.0276033
1955 0.930922 0.0269654
1960 0.934507 0.0278874
1965 0.934405 0.0278746
1970 0.933862 0.0283173
1975 0.929238 0.0275931
1980 0.924843 0.0280003
1985 0.925137 0.0280373
1990 0.924969 0.0281395
1995 0.926045 0.027874
2000 0.933267 0.0274702
2005 0.930405 0.0278583
2010 0.926789 0.0270185
2015 0.924697 0.0269027
2020 0.92812 0.0269519
2025 0.927368 0.0272426
2030 0.927858 0.0271124
2035 0.92383 0.0274018
2040 0.921744 0.0271224
2045 0.923635 0.0280271
2050 0.923682 0.0275237
2055 0.922506 0.0274155
2060 0.921753 0.0265841
2065 0.92809 0.0271701
2070 0.926358 0.0261728
2075 0.922945 0.0266198
2080 0.919837 0.0260326
2085 0.919238 0.024864
2090 0.918339 0.0253655
2095 0.918817 0.0252032
2100 0.921194 0.0257054
2105 0.921687 0.0259589
2110 0.920763 0.0261781
2115 0.918198 0.0271742
2120 0.918805 0.026154
2125 0.91952 0.0272653
2130 0.917315 0.027173
2135 0.924269 0.0273667
2140 0.919775 0.0254786
2145 0.918088 0.0248364
2150 0.919359 0.0253571
2155 0.921097 0.0255176
2160 0.920253 0.0264406
2165 0.918914 0.0266568
2170 0.918751 0.0271077
2175 0.918656 0.0272812
2180 0.918593 0.0265745
2185 0.918914 0.0275412
2190 0.919094 0.0269162
2195 0.913909 0.0263183
2200 0.915255 0.0267374
2205 0.91928 0.0263698
2210 0.921991 0.0255214
2215 0.917838 0.0257701
2220 0.921394 0.0251144
2225 0.919105 0.0260358
2230 0.91888 0.0263285
2235 0.922928 0.0261118
2240 0.919931 0.0261105
2245 0.920543 0.0258393
2250 0.921071 0.026581
2255 0.917389 0.026432
2260 0.919127 0.0264718
2265 0.916878 0.026735
2270 0.917948 0.0263502
2275 0.918034 0.0259917
2280 0.914393 0.0255576
2285 0.915176 0.0262759
2290 0.914259 0.0266621
2295 0.916862 0.0261071
2300 0.918436 0.026616
2305 0.917093 0.0268164
2310 0.917401 0.0267033
2315 0.913879 0.0256692
2320 0.916674 0.025529
2325 0.917843 0.0259599
2330 0.915139 0.0257592
2335 0.917407 0.025252
2340 0.917247 0.024023
2345 0.918879 0.0244863
2350 0.919836 0.0255012
2355 0.92118 0.0252128
2360 0.917558 0.0247033
2365 0.916807 0.0248887
2370 0.92229 0.0250111
2375 0.921234 0.0250473
2380 0.925845 0.0252642
2385 0.921786 0.0251532
2390 0.923401 0.0253734
2395 0.915875 0.0256717
2400 0.916782 0.025666
2405 0.91485 0.0264441
2410 0.9141 0.0256972
2415 0.909036 0.0254939
2420 0.908327 0.0260138
2425 0.915181 0.0265008
2430 0.914727 0.0262246
2435 0.912625 0.0263753
2440 0.913525 0.0261495
2445 0.912543 0.0255282
2450 0.911806 0.0251336
2455 0.912354 0.0251067
2460 0.916342 0.0248801
2465 0.910368 0.0244671
2470 0.918157 0.0244798
2475 0.918385 0.0255208
2480 0.917785 0.0252159
2485 0.915458 0.0246174
2490 0.914751 0.0257209
2495 0.91568 0.025413
2500 0.916378 0.0258154
2505 0.915142 0.0255321
2510 0.917989 0.026291
2515 0.915493 0.0247868
2520 0.91758 0.0257682
2525 0.913565 0.0261755
2530 0.91545 0.0261303
2535 0.92088 0.0259056
2540 0.919878 0.0255727
2545 0.917742 0.0256462
2550 0.912136 0.0258782
2555 0.914102 0.025785
2560 0.910518 0.0263922
2565 0.912663 0.0258429
2570 0.91066 0.0263349
2575 0.90902 0.0259726
2580 0.909613 0.0255023
2585 0.908776 0.026907
2590 0.912398 0.0271838
2595 0.912766 0.0272571
2600 0.916892 0.0271036
2605 0.913371 0.0258527
2610 0.915401 0.0260503
2615 0.90949 0.0263945
2620 0.910626 0.0266108
2625 0.906893 0.0268262
2630 0.900539 0.0273432
2635 0.900386 0.026817
2640 0.899196 0.0268901
2645 0.900741 0.0277443
2650 0.903353 0.0279099
2655 0.903796 0.0277243
2660 0.902862 0.0284533
2665 0.90304 0.0285568
2670 0.901668 0.0280197
2675 0.903243 0.0282736
2680 0.901798 0.0278942
2685 0.902505 0.0280197
2690 0.902323 0.0291091
2695 0.90125 0.0284453
2700 0.897724 0.0277739
2705 0.898636 0.0283959
2710 0.89633 0.0277817
2715 0.901949 0.0280142
2720 0.900073 0.0277458
2725 0.905224 0.0277899
2730 0.903983 0.0279936
2735 0.905253 0.0280246
2740 0.903486 0.0278419
2745 0.904101 0.027966
2750 0.902522 0.0275147
2755 0.894365 0.0268558
2760 0.89983 0.0272698
2765 0.897556 0.0266737
2770 0.898796 0.0270675
2775 0.902268 0.0271195
2780 0.901185 0.0276533
2785 0.902324 0.0272396
2790 0.900318 0.0276558
2795 0.899814 0.0270583
2800 0.902143 0.027658
2805 0.904938 0.0281003
2810 0.895154 0.0280136
2815 0.897471 0.0280001
2820 0.900906 0.0278144
2825 0.899995 0.0294092
2830 0.897644 0.0284127
2835 0.898213 0.0281165
2840 0.8941 0.0287899
2845 0.892277 0.0299709
2850 0.893096 0.0282389
2855 0.899513 0.0287648
2860 0.898732 0.0288399
2865 0.898814 0.028893
2870 0.900288 0.0284014
2875 0.896356 0.0285288
2880 0.897236 0.0290452
2885 0.901461 0.0278781
2890 0.901908 0.0281689
2895 0.898299 0.028675
2900 0.903283 0.028084
2905 0.898314 0.0275012
2910 0.901152 0.0274939
2915 0.901627 0.0274645
2920 0.896023 0.0276296
2925 0.897604 0.0279079
2930 0.897989 0.0280173
2935 0.897826 0.0280181
2940 0.89562 0.0280064
2945 0.897111 0.0280087
2950 0.895776 0.0283661
2955 0.897869 0.0277982
2960 0.904132 0.0276637
2965 0.901629 0.0275811
2970 0.900648 0.0279515
2975 0.902861 0.0275653
2980 0.903658 0.0267121
2985 0.905607 0.0265116
2990 0.904043 0.0266778
2995 0.903635 0.0275055
3000 0.90185 0.0270758
3005 0.903747 0.0275517
3010 0.905434 0.0275476
3015 0.905284 0.0282743
3020 0.90489 0.0283737
3025 0.904706 0.0291577
3030 0.903147 0.0295855
3035 0.904162 0.0291369
3040 0.902461 0.0290652
3045 0.904503 0.0299848
3050 0.90735 0.0287899
3055 0.905033 0.0297346
3060 0.905399 0.0283014
3065 0.905028 0.0284084
3070 0.903187 0.0292096
3075 0.904473 0.0283575
3080 0.904593 0.0289948
3085 0.907056 0.0296784
3090 0.902902 0.0293104
3095 0.906105 0.0300699
3100 0.906198 0.0300569
3105 0.904793 0.0306378
3110 0.904276 0.0302392
3115 0.905582 0.0302189
3120 0.905547 0.0304694
3125 0.902364 0.0299852
3130 0.905322 0.0300107
3135 0.903963 0.0292447
3140 0.903662 0.028963
3145 0.90398 0.0297533
3150 0.903954 0.0293892
3155 0.899209 0.0299803
3160 0.902851 0.0290761
3165 0.900314 0.029006
3170 0.898613 0.0289522
3175 0.898954 0.0291069
3180 0.895971 0.029556
3185 0.902523 0.0300507
3190 0.89908 0.0297719
3195 0.898846 0.0291889
3200 0.897546 0.0291185
3205 0.898624 0.02929
3210 0.903431 0.029587
3215 0.90552 0.0297311
3220 0.901456 0.0303502
3225 0.901619 0.0298803
3230 0.896256 0.0301653
3235 0.898979 0.0295884
3240 0.901374 0.0295055
3245 0.899127 0.0299183
3250 0.895951 0.0296617
3255 0.896977 0.0300046
3260 0.902256 0.0302718
3265 0.901222 0.0304123
3270 0.902197 0.0295084
3275 0.902922 0.0306407
3280 0.907986 0.0311099
3285 0.906926 0.0309824
3290 0.91247 0.0312224
3295 0.911525 0.0313092
3300 0.910933 0.0307656
3305 0.911597 0.0304159
3310 0.907784 0.0294947
3315 0.90516 0.029358
3320 0.906326 0.0292792
3325 0.905251 0.0299026
3330 0.908083 0.0289138
3335 0.908912 0.0290638
3340 0.902983 0.0287648
3345 0.905 0.0290605
3350 0.904775 0.0289191
3355 0.906045 0.0291087
3360 0.905112 0.0284047
3365 0.904915 0.029371
3370 0.908009 0.030006
3375 0.907389 0.0300957
3380 0.905751 0.0302712
3385 0.908679 0.0296192
3390 0.906597 0.0289575
3395 0.908075 0.0287262
3400 0.908236 0.0273851
3405 0.909022 0.0282904
3410 0.906623 0.0297733
3415 0.910799 0.029964
3420 0.908727 0.0294225
3425 0.908685 0.0307976
3430 0.90717 0.0290597
3435 0.909046 0.0291006
3440 0.906221 0.0289932
3445 0.908966 0.0294357
3450 0.908114 0.0298532
3455 0.904951 0.0305576
3460 0.908007 0.0309752
3465 0.912742 0.0310848
3470 0.911073 0.0321138
3475 0.912197 0.0317248
3480 0.913058 0.0321649
3485 0.914058 0.0323473
3490 0.9153 0.0324388
3495 0.910777 0.0320446
3500 0.90936 0.0326399
3505 0.911858 0.0327638
3510 0.913412 0.0321645
3515 0.915866 0.0321365
3520 0.913559 0.0325476
3525 0.91254 0.0329013
3530 0.914946 0.0326307
3535 0.914631 0.0325911
3540 0.915558 0.0324366
3545 0.917598 0.0322608
3550 0.915634 0.0320951
3555 0.918015 0.0327248
3560 0.915104 0.0325062
3565 0.914064 0.0333351
3570 0.918251 0.0328979
3575 0.914944 0.0333114
3580 0.913346 0.0337897
3585 0.910716 0.0329158
3590 0.913348 0.0338519
3595 0.912696 0.0339701
3600 0.91854 0.0345631
3605 0.915727 0.0340436
3610 0.916472 0.0337262
3615 0.912195 0.0336023
3620 0.91657 0.034645
3625 0.915411 0.0346686
3630 0.913721 0.034704
3635 0.912299 0.0342663
3640 0.915121 0.033528
3645 0.916158 0.0348936
3650 0.918229 0.0347679
3655 0.915788 0.0344292
3660 0.915963 0.0348448
3665 0.915094 0.0356725
3670 0.915199 0.0352382
3675 0.916963 0.0348391
3680 0.917364 0.0346854
3685 0.921181 0.0348905
3690 0.920121 0.0350073
3695 0.919241 0.0351016
3700 0.923646 0.035004
3705 0.917036 0.0340136
3710 0.915865 0.0334327
3715 0.920597 0.0337462
3720 0.921448 0.0334574
3725 0.923494 0.0331563
3730 0.923395 0.0328591
3735 0.920626 0.0326964
3740 0.920018 0.032391
3745 0.922954 0.0329544
3750 0.924034 0.0327327
3755 0.921274 0.0320105
3760 0.91981 0.0323565
3765 0.922793 0.0326133
3770 0.921561 0.0325727
3775 0.917405 0.032449
3780 0.914673 0.0324049
3785 0.914757 0.0325515
3790 0.911887 0.0325835
3795 0.912288 0.0338799
3800 0.913595 0.0331683
3805 0.914596 0.0326233
3810 0.917878 0.032034
3815 0.911948 0.0317878
3820 0.909766 0.0322698
3825 0.913467 0.0317511
3830 0.914884 0.0325335
3835 0.913191 0.0322085
3840 0.91434 0.031805
3845 0.912889 0.0315805
3850 0.915029 0.0321406
3855 0.915571 0.0313722
3860 0.915591 0.0313759
3865 0.917261 0.0314427
3870 0.916576 0.0311728
3875 0.91806 0.0316613
3880 0.917227 0.0305029
3885 0.916754 0.0303063
3890 0.922688 0.0307997
3895 0.923132 0.030239
3900 0.923574 0.0304161
3905 0.922919 0.0293006
3910 0.922362 0.0297819
3915 0.923996 0.0296023
3920 0.91873 0.028847
3925 0.920811 0.0298207
3930 0.92262 0.0294572
3935 0.926105 0.0296552
3940 0.920406 0.0293914
3945 0.912552 0.0290248
3950 0.91778 0.0294292
3955 0.917453 0.0299836
3960 0.918628 0.0304953
3965 0.918506 0.0302804
3970 0.918717 0.0296841
3975 0.91805 0.0300665
3980 0.918039 0.030112
3985 0.920221 0.0307074
3990 0.924035 0.0308127
3995 0.916769 0.0299546
4000 0.919596 0.0298174
4005 0.925963 0.0298499
4010 0.923727 0.0297168
4015 0.924188 0.029709
4020 0.925009 0.0301244
4025 0.92713 0.0301544
4030 0.924437 0.0304608
4035 0.923976 0.0296501
4040 0.933433 0.0301287
4045 0.930721 0.0300932
4050 0.926437 0.0297491
4055 0.925496 0.0296058
4060 0.927099 0.0297548
4065 0.925461 0.0295443
4070 0.923982 0.0303008
4075 0.925857 0.0304394
4080 0.924001 0.0294022
4085 0.92427 0.030309
4090 0.919838 0.0301949
4095 0.919676 0.0299348
4100 0.925651 0.0305894
4105 0.918341 0.0296566
4110 0.918694 0.0306401
4115 0.919605 0.0306656
4120 0.916505 0.0307978
4125 0.919487 0.0309099
4130 0.917318 0.0303694
4135 0.913272 0.0300879
4140 0.914906 0.0302216
4145 0.915838 0.0310603
4150 0.920171 0.0310463
4155 0.922228 0.0311334
4160 0.921118 0.0300801
4165 0.921519 0.0301157
4170 0.918599 0.0299838
4175 0.924845 0.0289205
4180 0.925688 0.0290422
4185 0.929583 0.0295292
4190 0.923305 0.0298638
4195 0.921634 0.0296521
4200 0.924084 0.0297766
4205 0.923732 0.0302594
4210 0.925141 0.03051
4215 0.923155 0.0291289
4220 0.927705 0.0291397
4225 0.926988 0.0287548
4230 0.920975 0.0288776
4235 0.92496 0.0288736
4240 0.926493 0.0289377
4245 0.922151 0.0289189
4250 0.920811 0.0286478
4255 0.925276 0.0296392
4260 0.925332 0.0291493
4265 0.9262 0.0297446
4270 0.928856 0.0305868
4275 0.927966 0.0308679
4280 0.927022 0.0306694
4285 0.925459 0.0296807
4290 0.926538 0.0293424
4295 0.926273 0.0288578
4300 0.922447 0.0293194
4305 0.924818 0.0292808
4310 0.927147 0.0302271
4315 0.927288 0.0289077
4320 0.929967 0.0296376
4325 0.926186 0.029161
4330 0.919593 0.0288072
4335 0.923048 0.0298909
4340 0.927176 0.0296002
4345 0.92457 0.028679
4350 0.921022 0.0276754
4355 0.924107 0.0288979
4360 0.922729 0.0280681
4365 0.929783 0.0294094
4370 0.929 0.0288805
4375 0.925359 0.0300854
4380 0.926896 0.0295598
4385 0.926341 0.0298617
4390 0.929489 0.0296997
4395 0.932568 0.0296545
4400 0.929302 0.0303057
4405 0.931243 0.0299422
4410 0.930052 0.029718
4415 0.928164 0.0296396
4420 0.929578 0.0308838
4425 0.93013 0.0293831
4430 0.928707 0.029619
4435 0.930479 0.0299056
4440 0.925812 0.0296843
4445 0.928481 0.0289452
4450 0.924301 0.0293796
4455 0.928897 0.0290771
4460 0.93094 0.0294847
4465 0.927778 0.029399
4470 0.928308 0.0286676
4475 0.928609 0.0288164
4480 0.924625 0.0288897
4485 0.930308 0.0287433
4490 0.927423 0.0281236
4495 0.933073 0.0277954
4500 0.930928 0.0278329
4505 0.92601 0.0272683
4510 0.931223 0.0277223
4515 0.932536 0.0277003
4520 0.930017 0.0266707
4525 0.92891 0.0270734
4530 0.92857 0.0272941
4535 0.933957 0.0275337
4540 0.930988 0.0263655
4545 0.933708 0.0267464
4550 0.934162 0.0262693
4555 0.932333 0.0267721
4560 0.933604 0.0269499
4565 0.931955 0.0275425
4570 0.929843 0.0274318
4575 0.936856 0.0279034
4580 0.932571 0.0278125
4585 0.93522 0.0271677
4590 0.936757 0.0271985
4595 0.940048 0.0270371
4600 0.942044 0.0267094
4605 0.939825 0.0266782
4610 0.9367 0.0266339
4615 0.935632 0.0268507
4620 0.932495 0.0271734
4625 0.929531 0.0269109
4630 0.934786 0.0266043
4635 0.933488 0.0272571
4640 0.930096 0.0271861
4645 0.93187 0.0280013
4650 0.930968 0.0270297
4655 0.936506 0.0263839
4660 0.933065 0.0267515
4665 0.930043 0.0267423
4670 0.931732 0.0273733
4675 0.931851 0.0271167
4680 0.93167 0.0273902
4685 0.932754 0.0275441
4690 0.926583 0.027964
4695 0.930304 0.0276449
4700 0.928175 0.0279223
4705 0.930597 0.0286368
4710 0.925697 0.0277754
4715 0.925168 0.0284314
4720 0.926996 0.027983
4725 0.931098 0.0278952
4730 0.926601 0.0290301
4735 0.925526 0.0286174
4740 0.927333 0.0277813
4745 0.929633 0.0289289
4750 0.929095 0.0288415
4755 0.927545 0.0291653
4760 0.924267 0.028155
4765 0.925825 0.0293933
4770 0.928917 0.02735
4775 0.935003 0.0280154
4780 0.933217 0.02732
4785 0.930505 0.0261667
4790 0.930371 0.0265167
4795 0.93343 0.027628
4800 0.935247 0.0275239
4805 0.937126 0.0285786
4810 0.934752 0.0273532
4815 0.93471 0.0272085
4820 0.93307 0.0265427
4825 0.934075 0.0286462
4830 0.935615 0.0279534
4835 0.936213 0.0277919
4840 0.935522 0.02766
4845 0.935434 0.0282651
4850 0.934502 0.0285039
4855 0.933838 0.0285061
4860 0.936112 0.0280573
4865 0.937969 0.0272557
4870 0.938892 0.027557
4875 0.940862 0.02834
4880 0.938175 0.0289287
4885 0.941465 0.0290832
4890 0.939445 0.0284006
4895 0.936531 0.0288003
4900 0.93624 0.0290218
4905 0.935795 0.0291465
4910 0.935494 0.0276711
4915 0.932838 0.0278883
4920 0.929649 0.0285817
4925 0.932379 0.0283912
4930 0.9282 0.0290928
4935 0.928735 0.0285647
4940 0.932226 0.0286615
4945 0.930598 0.0287209
4950 0.934485 0.0292498
4955 0.931931 0.0286051
4960 0.934265 0.029281
4965 0.937193 0.0286121
4970 0.934165 0.0285917
4975 0.932306 0.0289411
4980 0.930004 0.0285717
4985 0.932782 0.0293594
4990 0.9298 0.0291693
4995 0.928978 0.0288084
5000 0.924186 0.0290748
5005 0.925309 0.0299624
5010 0.9254 0.0293271
5015 0.928624 0.0301477
5020 0.930705 0.0299838
5025 0.928818 0.0301891
5030 0.928514 0.0307638
5035 0.924391 0.0301459
5040 0.923427 0.0304641
5045 0.924757 0.0298536
5050 0.924125 0.0301765
5055 0.92386 0.0308977
5060 0.924305 0.0308946
5065 0.924608 0.0300671
5070 0.925957 0.028787
5075 0.924813 0.0296268
5080 0.928805 0.028925
5085 0.923167 0.0290914
5090 0.930602 0.0282193
5095 0.924896 0.0281408
5100 0.919431 0.0286696
5105 0.922157 0.0290154
5110 0.921656 0.0285335
5115 0.923055 0.0285329
5120 0.923977 0.0287666
5125 0.921731 0.0295398
5130 0.923808 0.0292334
5135 0.924179 0.0291926
5140 0.919593 0.0296737
5145 0.918049 0.0291738
5150 0.91762 0.0284625
5155 0.920425 0.0284051
5160 0.91671 0.0292567
5165 0.921971 0.0304065
5170 0.918722 0.030527
5175 0.924822 0.0306403
5180 0.917521 0.0302669
5185 0.914008 0.0309271
5190 0.915453 0.030748
5195 0.913831 0.0302939
5200 0.910244 0.0309058
5205 0.910333 0.0307644
5210 0.910353 0.0308672
5215 0.911811 0.0298589
5220 0.913354 0.0302277
5225 0.911502 0.0305313
5230 0.913242 0.0307248
5235 0.913246 0.0311308
5240 0.913907 0.0300546
5245 0.911424 0.0299799
5250 0.911922 0.0301295
5255 0.915594 0.0303316
5260 0.91793 0.0309911
5265 0.9181 0.0312755
5270 0.917286 0.0311855
5275 0.923202 0.0308117
5280 0.920365 0.0310657
5285 0.920644 0.0313498
5290 0.921423 0.0314014
5295 0.916704 0.0310148
5300 0.918064 0.0311998
5305 0.916846 0.031408
5310 0.91387 0.0316521
5315 0.912618 0.0302745
5320 0.918413 0.0302032
5325 0.916835 0.030537
5330 0.916278 0.0300254
5335 0.915356 0.0297746
5340 0.914176 0.0299583
5345 0.915748 0.030855
5350 0.910178 0.0309834
5355 0.90903 0.0314604
5360 0.909454 0.0312371
5365 0.910728 0.031516
5370 0.913629 0.0321238
5375 0.914302 0.0320689
5380 0.915233 0.0316209
5385 0.917427 0.0305008
5390 0.92011 0.0310714
5395 0.925939 0.0306049
5400 0.9246 0.0319299
5405 0.921463 0.0317003
5410 0.924525 0.0305296
5415 0.923197 0.0313939
5420 0.920694 0.0316486
5425 0.919543 0.0316403
5430 0.914744 0.031201
5435 0.920313 0.0321283
5440 0.91883 0.0314523
5445 0.921838 0.0316721
5450 0.91963 0.0315062
5455 0.924949 0.0313902
5460 0.927763 0.0307217
5465 0.928398 0.0309628
5470 0.928307 0.0322892
5475 0.928206 0.0323769
5480 0.928174 0.0316025
5485 0.927382 0.0318207
5490 0.928321 0.0321892
5495 0.93293 0.0321063
5500 0.929511 0.0319489
5505 0.93311 0.0324684
5510 0.928107 0.0321028
5515 0.928902 0.0322334
5520 0.927605 0.031438
5525 0.925821 0.0319024
5530 0.925377 0.032212
5535 0.919861 0.0325333
5540 0.921141 0.0320165
5545 0.928876 0.0323976
5550 0.928262 0.0317627
5555 0.931055 0.0322102
5560 0.928858 0.0316394
5565 0.933733 0.0313871
5570 0.9337 0.0310763
5575 0.937079 0.0311395
5580 0.942954 0.0312236
5585 0.934498 0.0307854
5590 0.937302 0.031372
5595 0.937123 0.0319905
5600 0.937961 0.0321108
5605 0.937957 0.0320753
5610 0.93494 0.0315131
5615 0.935619 0.0321224
5620 0.939251 0.0332173
5625 0.936528 0.0334082
5630 0.933406 0.0326446
5635 0.928766 0.0322677
5640 0.928664 0.0323137
5645 0.932629 0.0327142
5650 0.933718 0.0334733
5655 0.933932 0.0323872
5660 0.934008 0.0328085
5665 0.933028 0.0330408
5670 0.931759 0.03246
5675 0.93049 0.0330326
5680 0.93644 0.0327252
5685 0.934539 0.0328813
5690 0.93126 0.0331314
5695 0.931034 0.0333933
5700 0.931938 0.0327538
5705 0.931451 0.0330659
5710 0.934297 0.032677
5715 0.933577 0.0329838
5720 0.931235 0.0324902
5725 0.932025 0.033024
5730 0.933286 0.0327768
5735 0.934496 0.0334757
5740 0.930147 0.0330295
5745 0.933781 0.0328713
5750 0.93071 0.0325931
5755 0.92696 0.0334429
5760 0.929631 0.0340375
5765 0.929061 0.0340138
5770 0.926843 0.0344551
5775 0.926532 0.0342288
5780 0.929491 0.0344845
5785 0.92786 0.0336131
5790 0.928183 0.0336619
5795 0.927754 0.0341279
5800 0.92794 0.0341138
5805 0.929758 0.0334033
5810 0.928754 0.0338317
5815 0.930499 0.0331959
5820 0.930576 0.0328605
5825 0.936708 0.0333267
5830 0.929484 0.0334847
5835 0.932655 0.0330477
5840 0.930908 0.0327803
5845 0.931549 0.0321781
5850 0.931322 0.0323612
5855 0.932026 0.0320061
5860 0.928723 0.0319101
5865 0.931199 0.0317556
5870 0.928202 0.0322424
5875 0.92767 0.0319577
5880 0.929617 0.032609
5885 0.932839 0.0324472
5890 0.932006 0.0336938
5895 0.935526 0.0334339
5900 0.93115 0.0329542
5905 0.927776 0.0327854
5910 0.932343 0.0328475
5915 0.928432 0.0334833
5920 0.931062 0.0333631
5925 0.930844 0.0332459
5930 0.936846 0.0336997
5935 0.93475 0.0329801
5940 0.934527 0.0333325
5945 0.933128 0.0331434
5950 0.933134 0.0333051
5955 0.931316 0.0335135
5960 0.932666 0.0338944
5965 0.936945 0.0338597
5970 0.930774 0.0332169
5975 0.935914 0.0339299
5980 0.93275 0.0337856
5985 0.931614 0.0332657
5990 0.928556 0.0328187
5995 0.932004 0.0322896
6000 0.93135 0.0316609
6005 0.929392 0.0315462
6010 0.929722 0.0319042
6015 0.935413 0.0320657
6020 0.927069 0.0316956
6025 0.928549 0.0319413
6030 0.924149 0.0324698
6035 0.930378 0.0321649
6040 0.930551 0.0326774
6045 0.929834 0.0321826
6050 0.930851 0.0319211
6055 0.929786 0.0326158
6060 0.930987 0.0326143
6065 0.929463 0.0323484
6070 0.933251 0.0325364
6075 0.933448 0.0331941
6080 0.929502 0.0329607
6085 0.933071 0.0334206
6090 0.931145 0.0334494
6095 0.928087 0.0330589
6100 0.929026 0.0338334
6105 0.925964 0.0329191
6110 0.928137 0.0326754
6115 0.932551 0.0333739
6120 0.934035 0.0329554
6125 0.933165 0.0321681
6130 0.930061 0.0320477
6135 0.930034 0.0312028
6140 0.926228 0.0307266
6145 0.929192 0.0312969
6150 0.925706 0.0317762
6155 0.926924 0.0313196
6160 0.929471 0.0317358
6165 0.927887 0.0316131
6170 0.928769 0.0314
6175 0.933179 0.0319305
6180 0.928763 0.0314866
6185 0.932258 0.0314033
6190 0.930418 0.0303849
6195 0.922463 0.0306764
6200 0.923077 0.031043
6205 0.919759 0.0298987
6210 0.921179 0.0307244
6215 0.918496 0.030091
6220 0.919492 0.0298964
6225 0.92078 0.0302526
6230 0.922678 0.0291495
6235 0.918944 0.0297995
6240 0.917741 0.028676
6245 0.920436 0.0288803
6250 0.923041 0.0296309
6255 0.926007 0.0300677
6260 0.926212 0.0293206
6265 0.928089 0.0296305
6270 0.930834 0.0292287
6275 0.929505 0.0287268
6280 0.928163 0.0277993
6285 0.932441 0.0289577
6290 0.931981 0.0284827
6295 0.931187 0.0291961
6300 0.931456 0.029817
6305 0.93011 0.0295021
6310 0.929093 0.0294672
6315 0.929975 0.0298064
6320 0.932713 0.0290405
6325 0.926581 0.0301426
6330 0.931939 0.0291914
6335 0.925142 0.0298289
6340 0.925818 0.0295498
6345 0.923927 0.0295427
6350 0.927003 0.0294694
6355 0.921713 0.0296358
6360 0.920588 0.0292363
6365 0.91585 0.029778
6370 0.920705 0.0304617
6375 0.920583 0.0298834
6380 0.922922 0.0299246
6385 0.922795 0.029609
6390 0.92585 0.0297882
6395 0.924968 0.0301124
6400 0.925516 0.0299781
6405 0.919505 0.0301604
6410 0.924708 0.0290842
6415 0.927114 0.0293116
6420 0.930126 0.0298423
6425 0.931371 0.0301516
6430 0.931105 0.0299532
6435 0.923929 0.0300697
6440 0.928666 0.0307582
6445 0.929794 0.0308609
6450 0.925468 0.0319675
6455 0.927172 0.0305896
6460 0.923321 0.0305427
6465 0.925001 0.030429
6470 0.924347 0.0308821
6475 0.926775 0.0298979
6480 0.922369 0.0288148
6485 0.925712 0.0297672
6490 0.931454 0.028915
6495 0.928382 0.0283077
6500 0.934292 0.0283145
6505 0.928918 0.0282759
6510 0.927436 0.0287682
6515 0.929199 0.0291469
6520 0.929838 0.0293012
6525 0.930194 0.0288574
6530 0.927453 0.0291616
6535 0.928098 0.0288697
6540 0.933664 0.0285849
6545 0.928058 0.0293577
6550 0.924503 0.0290805
6555 0.922043 0.0300089
6560 0.927063 0.0302669
6565 0.920734 0.0302861
6570 0.921149 0.0309344
6575 0.922809 0.0304755
6580 0.921063 0.030686
6585 0.921417 0.0303702
6590 0.919585 0.0303024
6595 0.919126 0.0305753
6600 0.926088 0.0317627
6605 0.92477 0.0305623
6610 0.927031 0.030014
6615 0.92715 0.0318217
6620 0.926233 0.0308203
6625 0.924289 0.0309199
6630 0.924604 0.0309824
6635 0.924605 0.0311528
6640 0.924966 0.0310859
6645 0.923273 0.0307603
6650 0.921322 0.0313453
6655 0.925239 0.0306625
6660 0.92698 0.0308348
6665 0.929205 0.0306354
6670 0.927371 0.029964
6675 0.923786 0.0292208
6680 0.923855 0.0301606
6685 0.928255 0.0303955
6690 0.924348 0.0300414
6695 0.924265 0.0300726
6700 0.918205 0.0302367
6705 0.918449 0.029887
6710 0.924898 0.0305502
6715 0.920832 0.0301273
6720 0.924507 0.0301404
6725 0.926803 0.0313096
6730 0.92275 0.0296392
6735 0.928274 0.0301489
6740 0.924565 0.0296658
6745 0.924997 0.0291103
6750 0.927222 0.0303226
6755 0.928423 0.0305355
6760 0.925439 0.0301359
6765 0.930747 0.0301579
6770 0.924099 0.030569
6775 0.927223 0.0303014
6780 0.927394 0.0299195
6785 0.924318 0.0295384
6790 0.925461 0.0281063
6795 0.927024 0.0297497
6800 0.923704 0.0298313
6805 0.92505 0.0297172
6810 0.930751 0.0305153
6815 0.930012 0.0303778
6820 0.933494 0.0300693
6825 0.934269 0.0304147
6830 0.932892 0.0298099
6835 0.933373 0.0302267
6840 0.937952 0.0300393
6845 0.932758 0.0292696
6850 0.934777 0.0295004
6855 0.934895 0.029926
6860 0.935794 0.0294855
6865 0.936531 0.0293449
6870 0.938714 0.029151
6875 0.935309 0.0294472
6880 0.932831 0.0298038
6885 0.925943 0.0289121
6890 0.928336 0.0292463
6895 0.928094 0.028221
6900 0.926873 0.0285219
6905 0.931379 0.0293163
6910 0.932714 0.0290128
6915 0.930394 0.0296792
6920 0.927367 0.0296692
6925 0.931 0.0301791
6930 0.929822 0.0297554
6935 0.933861 0.0302786
6940 0.929431 0.0298779
6945 0.926513 0.0297182
6950 0.925871 0.0293431
6955 0.925245 0.0297262
6960 0.925801 0.0294457
6965 0.926429 0.0297239
6970 0.932728 0.0309093
6975 0.928795 0.0302798
6980 0.929709 0.0302665
6985 0.935655 0.0301308
6990 0.931917 0.0295872
6995 0.937747 0.0300646
7000 0.936734 0.0305078
7005 0.934264 0.030667
7010 0.936171 0.0305729
7015 0.929518 0.0309164
7020 0.92903 0.0313843
7025 0.929742 0.031133
7030 0.924102 0.0306237
7035 0.924512 0.0309783
7040 0.925397 0.0307872
7045 0.921478 0.0306399
7050 0.923481 0.0303859
7055 0.928057 0.0301781
7060 0.928028 0.0301326
7065 0.929655 0.0302361
7070 0.929014 0.0301334
7075 0.931677 0.0298052
7080 0.928813 0.0301646
7085 0.929016 0.0300071
7090 0.932622 0.0297999
7095 0.928951 0.0288258
7100 0.932119 0.0300338
7105 0.934483 0.0299611
7110 0.933324 0.0303925
7115 0.930989 0.0308234
7120 0.928145 0.0304227
7125 0.932267 0.0311632
7130 0.934468 0.0306648
7135 0.932869 0.031082
7140 0.936045 0.031518
7145 0.928119 0.0320442
7150 0.935019 0.032022
7155 0.931164 0.0321963
7160 0.934843 0.0318344
7165 0.93379 0.0323261
7170 0.932152 0.0318381
7175 0.935003 0.0310109
7180 0.93507 0.0306007
7185 0.932778 0.0302145
7190 0.934521 0.0307668
7195 0.936772 0.0314621
7200 0.93811 0.0314435
7205 0.93562 0.0314857
7210 0.938172 0.0314543
7215 0.93457 0.0317009
7220 0.940492 0.0322918
7225 0.944926 0.031142
7230 0.946652 0.031566
7235 0.942937 0.0326217
7240 0.941497 0.0318323
7245 0.938107 0.0312786
7250 0.943622 0.0318554
7255 0.9422 0.0311642
7260 0.938212 0.0318885
7265 0.939859 0.0314629
7270 0.939274 0.0325766
7275 0.944499 0.0334521
7280 0.937611 0.0331434
7285 0.935084 0.0326586
7290 0.937598 0.0333735
7295 0.93642 0.0327235
7300 0.94032 0.0332996
7305 0.937657 0.0330469
7310 0.942238 0.0337374
7315 0.937815 0.0333243
7320 0.937695 0.0330083
7325 0.932479 0.033479
7330 0.936441 0.0332226
7335 0.934926 0.0334596
7340 0.936211 0.0330938
7345 0.933218 0.0323753
7350 0.935059 0.0327523
7355 0.931455 0.0332379
7360 0.936119 0.0325629
7365 0.933344 0.0325074
7370 0.937904 0.0322955
7375 0.93946 0.032121
7380 0.935808 0.031825
7385 0.938427 0.0318311
7390 0.933685 0.0307342
7395 0.933534 0.032102
7400 0.936225 0.0329528
7405 0.933474 0.0322226
7410 0.937858 0.0324025
7415 0.936388 0.0324282
7420 0.934883 0.0323159
7425 0.932656 0.0328668
7430 0.931761 0.0320261
7435 0.931549 0.0312287
7440 0.928198 0.0323167
7445 0.928101 0.0320885
7450 0.924507 0.0324153
7455 0.923389 0.0320895
7460 0.921983 0.0317905
7465 0.926286 0.0314649
7470 0.927888 0.0311287
7475 0.930385 0.0306805
7480 0.930086 0.0310038
7485 0.928512 0.0310532
7490 0.925149 0.0311393
7495 0.927685 0.030421
7500 0.927144 0.030398
7505 0.92542 0.0301106
7510 0.922539 0.0290579
7515 0.924079 0.0292398
7520 0.929401 0.0303843
7525 0.925452 0.0300291
7530 0.927619 0.0289954
7535 0.924901 0.0308934
7540 0.921716 0.0309262
7545 0.924387 0.0306613
7550 0.92389 0.0316611
7555 0.928105 0.031242
7560 0.929042 0.0308681
7565 0.932315 0.0312792
7570 0.925188 0.0314725
7575 0.925841 0.0317789
7580 0.92484 0.0324317
7585 0.931522 0.0323322
7590 0.930034 0.0319634
7595 0.923868 0.0313402
7600 0.921513 0.030348
7605 0.920494 0.0313249
7610 0.922301 0.0317215
7615 0.925727 0.0318887
7620 0.921839 0.0308962
7625 0.917819 0.0304347
7630 0.921306 0.0309264
7635 0.91754 0.0307064
7640 0.913046 0.0304292
7645 0.915634 0.0307542
7650 0.911487 0.0301553
7655 0.913956 0.0304394
7660 0.911057 0.0302328
7665 0.913223 0.0301573
7670 0.914089 0.0304278
7675 0.917164 0.0299646
7680 0.915783 0.0298542
7685 0.922283 0.0302265
7690 0.925271 0.0301655
7695 0.922599 0.0309195
7700 0.92454 0.0308111
7705 0.925449 0.030586
7710 0.91993 0.0304708
7715 0.922172 0.0308621
7720 0.922748 0.0312004
7725 0.920283 0.0306915
7730 0.921807 0.0311373
7735 0.915816 0.0301565
7740 0.917488 0.0305729
7745 0.918151 0.03143
7750 0.912959 0.0315747
7755 0.918156 0.0309375
7760 0.916196 0.031331
7765 0.913692 0.0310804
7770 0.914807 0.031093
7775 0.917714 0.0307754
7780 0.921224 0.0303318
7785 0.918987 0.0305856
7790 0.918485 0.0307768
7795 0.916843 0.0304443
7800 0.920064 0.0306705
7805 0.919691 0.0300444
7810 0.921222 0.0306362
7815 0.918371 0.0301767
7820 0.918429 0.0305794
7825 0.922274 0.0317858
7830 0.920527 0.0317946
7835 0.924042 0.0319967
7840 0.914588 0.0315831
7845 0.913636 0.0316378
7850 0.914242 0.0314459
7855 0.914877 0.032035
7860 0.915185 0.0318262
7865 0.92264 0.0318583
7870 0.91661 0.0317913
7875 0.912607 0.0316911
7880 0.916553 0.0323788
7885 0.914777 0.0321053
7890 0.912427 0.0314139
7895 0.908012 0.0307744
7900 0.91158 0.0312622
7905 0.916555 0.0317821
7910 0.915476 0.0310291
7915 0.919271 0.0310726
7920 0.918288 0.0313539
7925 0.919131 0.0309395
7930 0.917904 0.0308519
7935 0.917457 0.0309775
7940 0.91884 0.0306217
7945 0.917131 0.0308515
7950 0.917159 0.0316035
7955 0.914634 0.0314121
7960 0.911997 0.0314414
7965 0.909533 0.0306931
7970 0.911459 0.0302959
7975 0.912035 0.0303516
7980 0.912201 0.0308268
7985 0.908686 0.0302038
7990 0.9092 0.0308503
7995 0.911515 0.0303759
8000 0.909578 0.0309832
8005 0.911118 0.0314257
8010 0.911362 0.031767
8015 0.913746 0.0314253
8020 0.909586 0.0307009
8025 0.907251 0.0305162
8030 0.906392 0.030805
8035 0.904806 0.0306386
8040 0.909201 0.0311046
8045 0.909454 0.0317578
8050 0.910653 0.0317811
8055 0.911882 0.0318062
8060 0.910895 0.0316697
8065 0.906461 0.0318287
8070 0.908163 0.0318483
8075 0.907296 0.0310109
8080 0.906508 0.0310663
8085 0.904792 0.03151
8090 0.909755 0.0322661
8095 0.912787 0.0318785
8100 0.9188 0.0322516
8105 0.91562 0.0323269
8110 0.914862 0.030559
8115 0.916163 0.030816
8120 0.913132 0.0312185
8125 0.914123 0.0311436
8130 0.912666 0.0310338
8135 0.91194 0.0307376
8140 0.905173 0.0313208
8145 0.901714 0.0319597
8150 0.903391 0.0316546
8155 0.903331 0.031738
8160 0.903161 0.0315378
8165 0.903479 0.0311214
8170 0.905173 0.0311028
8175 0.907661 0.0316876
8180 0.904032 0.031401
8185 0.906013 0.0316966
8190 0.905301 0.0309609
8195 0.905348 0.0315835
8200 0.900275 0.032063
8205 0.904841 0.0315204
8210 0.904657 0.0313041
8215 0.903549 0.0317117
8220 0.903289 0.0316719
8225 0.902636 0.0317962
8230 0.903347 0.0318752
8235 0.90707 0.0322586
8240 0.90593 0.032311
8245 0.910309 0.0325345
8250 0.907594 0.0324198
8255 0.906168 0.0333543
8260 0.90552 0.0331498
8265 0.906127 0.0326909
8270 0.9065 0.0327233
8275 0.905646 0.0323394
8280 0.90274 0.0328136
8285 0.907863 0.0339775
8290 0.909119 0.0332408
8295 0.909061 0.0328895
8300 0.908864 0.0331543
8305 0.908386 0.0333039
8310 0.909875 0.0334321
8315 0.909795 0.0326756
8320 0.910749 0.0330869
8325 0.905559 0.0332132
8330 0.906821 0.0329516
8335 0.915184 0.0332277
8340 0.914621 0.033377
8345 0.91371 0.0329052
8350 0.910844 0.0327462
8355 0.90874 0.0327583
8360 0.915137 0.0331222
8365 0.914599 0.0335523
8370 0.911186 0.0336417
8375 0.909312 0.0340808
8380 0.914071 0.0339028
8385 0.911579 0.0332147
8390 0.911604 0.0332661
8395 0.908706 0.0338558
8400 0.911176 0.0341277
8405 0.908819 0.0343404
8410 0.911274 0.0344862
8415 0.911477 0.0339324
8420 0.906828 0.033706
8425 0.907703 0.0335221
8430 0.910859 0.0336952
8435 0.912124 0.0328289
8440 0.914039 0.033349
8445 0.911154 0.0339393
8450 0.913931 0.0339777
8455 0.910693 0.0336035
8460 0.912267 0.034298
8465 0.917338 0.0343049
8470 0.92046 0.034172
8475 0.914674 0.0335637
8480 0.914063 0.0340165
8485 0.911855 0.0342959
8490 0.914587 0.034378
8495 0.913255 0.0340101
8500 0.912515 0.0338134
8505 0.915289 0.0339258
8510 0.915687 0.0334958
8515 0.915086 0.0339322
8520 0.916306 0.0344688
8525 0.915257 0.0342012
8530 0.916975 0.0337995
8535 0.915369 0.0348536
8540 0.916169 0.0346727
8545 0.920501 0.0341238
8550 0.917149 0.033836
8555 0.916574 0.0340369
8560 0.91493 0.0332296
8565 0.91604 0.0333516
8570 0.913573 0.031974
8575 0.91635 0.0322982
8580 0.913301 0.0327787
8585 0.917031 0.032764
8590 0.917568 0.0325627
8595 0.919067 0.032795
8600 0.921704 0.0323704
8605 0.919683 0.0320973
8610 0.922543 0.0325392
8615 0.91763 0.0319726
8620 0.917322 0.0315286
8625 0.917692 0.030935
8630 0.91724 0.0312183
8635 0.911235 0.0320142
8640 0.916382 0.0317731
8645 0.917389 0.0323522
8650 0.912517 0.0326935
8655 0.910795 0.03255
8660 0.910122 0.0323469
8665 0.912786 0.0334915
8670 0.913872 0.0327729
8675 0.912081 0.0329785
8680 0.918731 0.03325
8685 0.91339 0.0329675
8690 0.915786 0.0328942
8695 0.912661 0.0336927
8700 0.914816 0.0337229
8705 0.917636 0.0342539
8710 0.915257 0.0341628
8715 0.912526 0.034637
8720 0.912438 0.0345564
8725 0.914704 0.0342827
8730 0.912746 0.0344066
8735 0.914444 0.0336527
8740 0.912937 0.0342018
8745 0.912076 0.0340173
8750 0.911715 0.0330254
8755 0.911567 0.0332829
8760 0.912404 0.033467
8765 0.912731 0.0335613
8770 0.913734 0.0336117
8775 0.910894 0.0332796
8780 0.914593 0.0332292
8785 0.916901 0.0330742
8790 0.917847 0.033924
8795 0.914296 0.0341839
8800 0.913401 0.0349454
8805 0.915002 0.0349532
8810 0.916412 0.0342235
8815 0.917207 0.0338711
8820 0.91579 0.0344327
8825 0.916111 0.0349946
8830 0.915727 0.0351663
8835 0.913316 0.0350522
8840 0.912052 0.0340548
8845 0.917574 0.0339938
8850 0.91658 0.0342169
8855 0.918698 0.0337681
8860 0.915507 0.0341788
8865 0.915446 0.0347303
8870 0.915968 0.0349977
8875 0.91533 0.0354133
8880 0.911471 0.034932
8885 0.917608 0.0344582
8890 0.913252 0.0349463
8895 0.912748 0.0342639
8900 0.912391 0.0341273
8905 0.913646 0.033775
8910 0.91202 0.0332661
8915 0.916493 0.0340487
8920 0.916231 0.0337562
8925 0.913779 0.0347117
8930 0.916382 0.0341724
8935 0.914617 0.033992
8940 0.916037 0.0335043
8945 0.923431 0.0342631
8950 0.918409 0.0332443
8955 0.917989 0.034408
8960 0.911752 0.0344374
8965 0.909746 0.0347401
8970 0.914046 0.035031
8975 0.910033 0.0354333
8980 0.911564 0.0344609
8985 0.910689 0.0345164
8990 0.910078 0.035258
8995 0.914273 0.0347454
9000 0.916233 0.0352931
9005 0.914775 0.0355662
9010 0.916951 0.0356811
9015 0.912768 0.0353955
9020 0.914714 0.0351526
9025 0.913997 0.0352955
9030 0.911802 0.0352447
9035 0.916552 0.0343823
9040 0.914446 0.0346603
9045 0.915305 0.0347819
9050 0.91029 0.0357993
9055 0.912823 0.0356848
9060 0.917608 0.0358875
9065 0.920763 0.0363566
9070 0.918759 0.0359548
9075 0.9135 0.0355388
9080 0.916989 0.0353857
9085 0.917709 0.0356419
9090 0.916241 0.0356654
9095 0.921985 0.035339
9100 0.919311 0.0359893
9105 0.916848 0.0364164
9110 0.916911 0.0353872
9115 0.917329 0.0362033
9120 0.922248 0.0355654
9125 0.920951 0.0352288
9130 0.922105 0.0353866
9135 0.921977 0.0349152
9140 0.91847 0.0348034
9145 0.919308 0.0341528
9150 0.915155 0.0344896
9155 0.919424 0.0349448
9160 0.915953 0.0346109
9165 0.911507 0.0340226
9170 0.916562 0.0350012
9175 0.919703 0.0352218
9180 0.918018 0.0353766
9185 0.920905 0.0359467
9190 0.919042 0.0359967
9195 0.917158 0.0365433
9200 0.920969 0.0364145
9205 0.918223 0.036687
9210 0.914851 0.0366452
9215 0.913618 0.0364931
9220 0.912697 0.0364613
9225 0.913675 0.0363615
9230 0.914195 0.036815
9235 0.913316 0.0369887
9240 0.91347 0.0370889
9245 0.915094 0.03731
9250 0.910483 0.0371424
9255 0.913522 0.0371063
9260 0.91413 0.0369863
9265 0.914239 0.0370498
9270 0.913544 0.036706
9275 0.909957 0.0369365
9280 0.912358 0.0366095
9285 0.913896 0.0366056
9290 0.914423 0.0365058
9295 0.914244 0.036931
9300 0.911722 0.0368971
9305 0.910561 0.0378126
9310 0.911548 0.0379063
9315 0.911642 0.0377705
9320 0.909939 0.0372661
9325 0.912175 0.0373468
9330 0.910554 0.0376662
9335 0.913947 0.0377172
9340 0.915567 0.0383833
9345 0.910147 0.0384762
9350 0.912305 0.0387785
9355 0.914363 0.0385876
9360 0.916718 0.0376111
9365 0.911448 0.0376634
9370 0.90912 0.0372529
9375 0.910323 0.0379924
9380 0.910502 0.0369154
9385 0.914275 0.0372959
9390 0.912096 0.0382265
9395 0.914721 0.0374296
9400 0.915611 0.0377871
9405 0.913964 0.0373613
9410 0.918566 0.0382325
9415 0.919647 0.0382273
9420 0.917669 0.0381822
9425 0.919835 0.0377297
9430 0.920723 0.0370438
9435 0.920975 0.0374127
9440 0.920789 0.0374847
9445 0.91978 0.0379769
9450 0.920895 0.0384696
9455 0.916881 0.0380328
9460 0.920995 0.0377787
9465 0.917693 0.0383857
9470 0.918705 0.0382335
9475 0.915677 0.0388367
9480 0.916083 0.0383902
9485 0.916552 0.0382688
9490 0.919618 0.0380289
9495 0.916414 0.0377501
9500 0.916302 0.0380894
9505 0.917688 0.0388599
9510 0.91708 0.0395578
9515 0.916622 0.0390755
9520 0.914062 0.0388393
9525 0.914108 0.0384645
9530 0.915136 0.039062
9535 0.920927 0.039113
9540 0.920578 0.0390157
9545 0.919375 0.0388269
9550 0.92015 0.0388791
9555 0.916151 0.0393235
9560 0.916098 0.0392982
9565 0.914944 0.0386887
9570 0.914342 0.0389477
9575 0.912569 0.0387942
9580 0.913718 0.0385423
9585 0.921877 0.0398587
9590 0.921196 0.0398748
9595 0.918911 0.0393649
9600 0.919097 0.0394586
9605 0.915259 0.0390845
9610 0.916423 0.039713
9615 0.914205 0.0388099
9620 0.913916 0.038615
9625 0.911409 0.0378232
9630 0.916195 0.0379536
9635 0.916536 0.0384445
9640 0.915741 0.0387391
9645 0.91505 0.0383539
9650 0.918046 0.0385923
9655 0.922669 0.0394723
9660 0.916388 0.0390532
9665 0.916497 0.0390063
9670 0.920128 0.0392735
9675 0.918959 0.0385956
9680 0.921507 0.0387948
9685 0.916981 0.0390238
9690 0.917965 0.0388452
9695 0.916364 0.0381139
9700 0.919245 0.0393184
9705 0.91675 0.0389446
9710 0.916 0.038784
9715 0.920606 0.0387287
9720 0.914461 0.0378256
9725 0.923028 0.0382676
9730 0.917141 0.037933
9735 0.919442 0.0384621
9740 0.918206 0.0384031
9745 0.915087 0.0386285
9750 0.916955 0.0384552
9755 0.912101 0.0390788
9760 0.913827 0.0385646
9765 0.91401 0.039387
9770 0.904762 0.0388318
9775 0.907486 0.0391965
9780 0.907427 0.04024
9785 0.906324 0.0397799
9790 0.908774 0.0396703
9795 0.914131 0.0397742
9800 0.913458 0.039785
9805 0.915072 0.0403345
9810 0.913109 0.0398393
9815 0.913954 0.0398887
9820 0.91643 0.039447
9825 0.916175 0.039677
9830 0.917213 0.039317
9835 0.916387 0.039239
9840 0.911351 0.0393333
9845 0.916003 0.0394278
9850 0.912325 0.039644
9855 0.914203 0.0395164
9860 0.91374 0.0387603
9865 0.910925 0.0381183
9870 0.909494 0.0374313
9875 0.909438 0.0384435
9880 0.906736 0.0379232
9885 0.908841 0.0381535
9890 0.910266 0.0387275
9895 0.908396 0.0374392
9900 0.90774 0.0374627
9905 0.911771 0.0374931
9910 0.906462 0.0379093
9915 0.905626 0.0376397
9920 0.905783 0.0380026
9925 0.904799 0.038764
9930 0.906083 0.0387807
9935 0.908691 0.039122
9940 0.909971 0.0388087
9945 0.908205 0.0387007
9950 0.913236 0.0395744
9955 0.911794 0.03932
9960 0.912494 0.0402676
9965 0.917467 0.039716
9970 0.913124 0.0394292
9975 0.914218 0.0400761
9980 0.912675 0.0399034
9985 0.915138 0.0391878
9990 0.909855 0.0393233
9995 0.910969 0.039331
10000 0.910915 0.0381381
10005 0.907701 0.038436
10010 0.911707 0.0384084
10015 0.902788 0.0380147
10020 0.914327 0.0389969
10025 0.914268 0.0386238
10030 0.910076 0.0387236
10035 0.910316 0.0378948
10040 0.910471 0.0382896
10045 0.910669 0.0379169
10050 0.908325 0.0387385
10055 0.912914 0.0390616
10060 0.911665 0.0392968
10065 0.911985 0.0388591
10070 0.914644 0.0399297
10075 0.91297 0.0394672
10080 0.918737 0.0393664
10085 0.917326 0.0402878
10090 0.915762 0.0400598
10095 0.917648 0.0392923
10100 0.920411 0.0399844
10105 0.917794 0.0396031
10110 0.91717 0.0396558
10115 0.920334 0.0411714
10120 0.923589 0.041386
10125 0.915233 0.0415378
10130 0.922926 0.0411108
10135 0.914822 0.0411269
10140 0.915878 0.0419322
10145 0.915795 0.0413368
10150 0.917019 0.0418783
10155 0.913641 0.0420134
10160 0.911422 0.0422817
10165 0.910691 0.0425991
10170 0.908548 0.0435084
10175 0.906712 0.043593
10180 0.903975 0.0432647
10185 0.903573 0.0430996
10190 0.909679 0.0437381
10195 0.907021 0.0427407
10200 0.912956 0.0428695
10205 0.908987 0.0423235
10210 0.908115 0.0428461
10215 0.908672 0.0435346
10220 0.906551 0.0421359
10225 0.90981 0.042845
10230 0.90568 0.0427748
10235 0.905337 0.0428638
10240 0.901714 0.0424052
10245 0.906521 0.0426521
10250 0.911543 0.0429598
10255 0.908359 0.0419508
10260 0.907961 0.0429445
10265 0.919175 0.0437679
10270 0.919013 0.0436891
10275 0.917451 0.0429922
10280 0.91366 0.0423609
10285 0.915399 0.0422896
10290 0.915205 0.0424119
10295 0.914406 0.0424913
10300 0.915922 0.0419116
10305 0.916933 0.0427834
10310 0.917502 0.043347
10315 0.920388 0.0427528
10320 0.920202 0.0430181
10325 0.922899 0.0425089
10330 0.921473 0.042615
10335 0.921979 0.0430024
10340 0.923128 0.0430443
10345 0.926934 0.0429289
10350 0.924933 0.0431659
10355 0.926473 0.0435201
10360 0.92533 0.0427832
10365 0.922943 0.0423376
10370 0.924513 0.042811
10375 0.91678 0.0426438
10380 0.921139 0.0426319
10385 0.922677 0.0424096
10390 0.926293 0.0424217
10395 0.919539 0.0423037
10400 0.91874 0.0418979
10405 0.918554 0.041871
10410 0.915348 0.0420804
10415 0.909319 0.0413378
10420 0.91322 0.0407587
10425 0.915361 0.0416372
10430 0.916668 0.0414294
10435 0.91314 0.0417969
10440 0.913609 0.0422657
10445 0.914434 0.042617
10450 0.913906 0.0408842
10455 0.916528 0.0406348
10460 0.912181 0.0412663
10465 0.916937 0.0422478
10470 0.917308 0.0411884
10475 0.910751 0.0412843
10480 0.90821 0.041089
10485 0.910844 0.0416262
10490 0.910276 0.041902
10495 0.91417 0.0416048
10500 0.913919 0.0413939
10505 0.915317 0.0409271
10510 0.916902 0.0412859
10515 0.916387 0.0412176
10520 0.917839 0.0420281
10525 0.91961 0.0418652
10530 0.91805 0.0418226
10535 0.91751 0.041694
10540 0.915179 0.0423758
10545 0.913678 0.0412921
10550 0.910755 0.0413756
10555 0.912528 0.0416864
10560 0.914918 0.0421574
10565 0.914418 0.0414962
10570 0.914606 0.0410141
10575 0.916962 0.0405464
10580 0.917914 0.0414272
10585 0.914536 0.0418863
10590 0.91475 0.0424966
10595 0.916753 0.0422586
10600 0.912958 0.0410441
10605 0.916438 0.0415748
10610 0.91853 0.0413823
10615 0.922115 0.0416713
10620 0.919042 0.0421788
10625 0.916843 0.0422784
10630 0.918954 0.0427209
10635 0.918574 0.0423572
10640 0.918176 0.0427271
10645 0.923368 0.0432341
10650 0.917067 0.0422753
10655 0.918387 0.0427677
10660 0.915728 0.0428224
10665 0.916294 0.0435895
10670 0.918449 0.0434197
10675 0.924155 0.0433966
10680 0.921981 0.0436693
10685 0.923018 0.0439234
10690 0.922314 0.042963
10695 0.921169 0.0434987
10700 0.923224 0.0433986
10705 0.917813 0.0435554
10710 0.917019 0.042763
10715 0.916772 0.043577
10720 0.917011 0.0425042
10725 0.916882 0.0430826
10730 0.915267 0.0431143
10735 0.915442 0.0432133
10740 0.913594 0.0432478
10745 0.910661 0.0428497
10750 0.911625 0.0438038
10755 0.913939 0.0442594
10760 0.914256 0.0444321
10765 0.913371 0.0441067
10770 0.911919 0.0438695
10775 0.913197 0.0432896
10780 0.919387 0.0435444
10785 0.918542 0.043993
10790 0.919957 0.0445481
10795 0.91813 0.0438467
10800 0.921911 0.0439134
10805 0.920431 0.0432286
10810 0.917183 0.0424586
10815 0.914957 0.0427222
10820 0.917123 0.0435293
10825 0.920952 0.0435421
10830 0.914524 0.0434188
10835 0.916145 0.0429381
10840 0.914658 0.0434215
10845 0.916414 0.0429189
10850 0.915095 0.0420998
10855 0.914932 0.0416642
10860 0.916677 0.0410604
10865 0.914255 0.0413492
10870 0.909576 0.041089
10875 0.905877 0.0409661
10880 0.912142 0.0408448
10885 0.912683 0.0407771
10890 0.912834 0.0406336
10895 0.915514 0.0405676
10900 0.920955 0.0406919
10905 0.921862 0.0400283
10910 0.915313 0.0406674
10915 0.917734 0.0403758
10920 0.915267 0.0400871
10925 0.91546 0.0404272
10930 0.919591 0.0406197
10935 0.924839 0.041446
10940 0.925599 0.0419271
10945 0.924946 0.0414786
10950 0.92348 0.0416542
10955 0.920251 0.0413094
10960 0.917836 0.041397
10965 0.915495 0.0418452
10970 0.917414 0.0421014
10975 0.918052 0.0416828
10980 0.921903 0.0414235
10985 0.924418 0.041663
10990 0.918422 0.040637
10995 0.915913 0.0405168
11000 0.912029 0.0407403
11005 0.91663 0.0413229
11010 0.915602 0.0413019
11015 0.91258 0.0416601
11020 0.909616 0.0412843
11025 0.907056 0.0412337
11030 0.906212 0.0412741
11035 0.908488 0.0420608
11040 0.91189 0.0415315
11045 0.910721 0.0411776
11050 0.908351 0.0408483
11055 0.911472 0.0419293
11060 0.908176 0.0411969
11065 0.908339 0.0418212
11070 0.90798 0.0420545
11075 0.906554 0.0415182
11080 0.906494 0.0425229
11085 0.906845 0.0424625
11090 0.905689 0.0416719
11095 0.904511 0.0408822
11100 0.909287 0.0415131
11105 0.905079 0.0420679
11110 0.907369 0.0424666
11115 0.901831 0.0414062
11120 0.907967 0.042714
11125 0.908189 0.0418216
11130 0.906782 0.0415787
11135 0.910856 0.0428271
11140 0.907042 0.0424803
11145 0.9058 0.0419542
11150 0.902954 0.0421633
11155 0.902088 0.0419992
11160 0.90294 0.0419481
11165 0.903391 0.041822
11170 0.90253 0.041448
11175 0.90301 0.0420941
11180 0.908604 0.0426611
11185 0.908155 0.0422139
11190 0.908958 0.0423231
11195 0.906422 0.0430851
11200 0.907618 0.0434521
11205 0.903734 0.0430502
11210 0.901623 0.042626
11215 0.898693 0.0425772
11220 0.894981 0.041923
11225 0.899123 0.0423598
11230 0.900417 0.0417203
11235 0.896032 0.0414172
11240 0.902198 0.042237
11245 0.901897 0.0412445
11250 0.905777 0.0420226
11255 0.906794 0.0423064
11260 0.910664 0.0425458
11265 0.908387 0.0422319
11270 0.912489 0.0420728
11275 0.912596 0.0419463
11280 0.91127 0.0423603
11285 0.912087 0.0425599
11290 0.907776 0.0427709
11295 0.910127 0.0434723
11300 0.911854 0.0437181
11305 0.910121 0.0436434
11310 0.907397 0.0442243
11315 0.910231 0.0441947
11320 0.909557 0.0434529
11325 0.913698 0.0435389
11330 0.909566 0.0433405
11335 0.913686 0.0433584
11340 0.916138 0.0429969
11345 0.913691 0.0431365
11350 0.911187 0.0427822
11355 0.912221 0.0432645
11360 0.912185 0.0427115
11365 0.913658 0.0421967
11370 0.913138 0.0423558
11375 0.910886 0.0426615
11380 0.912617 0.0422306
11385 0.910948 0.042139
11390 0.909737 0.0434564
11395 0.913365 0.0437481
11400 0.914738 0.0426632
11405 0.912233 0.0436013
11410 0.909864 0.0424356
11415 0.912585 0.042558
11420 0.911366 0.0423066
11425 0.912869 0.0427834
11430 0.91024 0.0425723
11435 0.912517 0.0424444
11440 0.918059 0.0427442
11445 0.914606 0.0423405
11450 0.915225 0.0428797
11455 0.910431 0.0427424
11460 0.913903 0.0426644
11465 0.910937 0.0433205
11470 0.915937 0.0432917
11475 0.91276 0.0430816
11480 0.914462 0.0427473
11485 0.913895 0.0430085
11490 0.915552 0.0425229
11495 0.916627 0.0435713
11500 0.917338 0.0437875
11505 0.915724 0.0437759
11510 0.916374 0.0432851
11515 0.915375 0.0428757
11520 0.918055 0.0434029
11525 0.918305 0.0433333
11530 0.919371 0.0424301
11535 0.918843 0.0427807
11540 0.913721 0.0426979
11545 0.916296 0.0428148
11550 0.910339 0.0428232
11555 0.915086 0.0426936
11560 0.913339 0.0424017
11565 0.912066 0.0420412
11570 0.911422 0.0419357
11575 0.914804 0.0422715
11580 0.908984 0.0414133
11585 0.911505 0.0412974
11590 0.9121 0.0414064
11595 0.911557 0.0416493
11600 0.91656 0.0420394
11605 0.915263 0.0418116
11610 0.915826 0.0415017
11615 0.913447 0.0412741
11620 0.914911 0.0420884
11625 0.912232 0.041162
11630 0.916196 0.0416323
11635 0.917037 0.0425244
11640 0.914592 0.0419479
11645 0.911719 0.0419996
11650 0.913805 0.0419377
11655 0.915717 0.0425338
11660 0.91471 0.0422294
11665 0.916007 0.0425585
11670 0.912022 0.0424405
11675 0.914354 0.0424752
11680 0.915926 0.0423509
11685 0.91616 0.0420377
11690 0.916619 0.0419004
11695 0.910815 0.0415354
11700 0.915624 0.0415384
11705 0.912571 0.0412023
11710 0.912584 0.0417767
11715 0.912943 0.0410543
11720 0.907673 0.0413113
11725 0.910099 0.04192
11730 0.916524 0.0424256
11735 0.912167 0.0421876
11740 0.912657 0.0423023
11745 0.913313 0.04294
11750 0.911862 0.043081
11755 0.912543 0.0425662
11760 0.913265 0.0431331
11765 0.914423 0.043199
11770 0.914404 0.0430745
11775 0.909696 0.0428071
11780 0.909342 0.0427295
11785 0.909776 0.0433431
11790 0.910707 0.0435691
11795 0.909008 0.0435278
11800 0.909595 0.043672
11805 0.909581 0.0434725
11810 0.911319 0.0438342
11815 0.910477 0.0428408
11820 0.913245 0.0435364
11825 0.913245 0.0431676
11830 0.910768 0.0433156
11835 0.910904 0.043326
11840 0.913285 0.0442049
11845 0.910432 0.0438934
11850 0.909343 0.0440028
11855 0.911615 0.0441212
11860 0.911398 0.0432433
11865 0.90981 0.0430873
11870 0.910765 0.0431214
11875 0.916216 0.0433813
11880 0.915804 0.0435891
11885 0.915738 0.0432421
11890 0.916896 0.0424833
11895 0.916114 0.0422894
11900 0.914505 0.0430561
11905 0.912025 0.0425113
11910 0.912459 0.0421116
11915 0.908759 0.0417085
11920 0.914919 0.042616
11925 0.913963 0.0424774
11930 0.913209 0.0418101
11935 0.910221 0.0424262
11940 0.912219 0.0424164
11945 0.915035 0.0424727
11950 0.919154 0.042637
11955 0.915158 0.0427132
11960 0.917738 0.0417058
11965 0.916688 0.041999
11970 0.917179 0.0422466
11975 0.917021 0.0420967
11980 0.916731 0.0426391
11985 0.915098 0.0424782
11990 0.914595 0.0426956
11995 0.916326 0.0432839
12000 0.919733 0.0426215
12005 0.916185 0.0422868
12010 0.920155 0.0433621
12015 0.914672 0.0424411
12020 0.912836 0.0422321
12025 0.914015 0.0418328
12030 0.909338 0.0419547
12035 0.910569 0.0422143
12040 0.908435 0.0427665
12045 0.909163 0.0421463
12050 0.908398 0.0421629
12055 0.908036 0.0432327
12060 0.908333 0.0432037
12065 0.90677 0.0429032
12070 0.911073 0.0423766
12075 0.907859 0.0429312
12080 0.90711 0.042405
12085 0.906633 0.0415382
12090 0.905556 0.0411443
12095 0.902864 0.0411253
12100 0.905953 0.0423774
12105 0.908459 0.0429218
12110 0.910957 0.0430075
12115 0.91302 0.0428689
12120 0.911709 0.0422082
12125 0.909277 0.0420845
12130 0.910896 0.0424103
12135 0.911655 0.0417222
12140 0.910832 0.0424223
12145 0.909938 0.0419969
12150 0.907512 0.0422535
12155 0.90635 0.0417281
12160 0.903322 0.041597
12165 0.902495 0.0419677
12170 0.905313 0.0426405
12175 0.906354 0.0434813
12180 0.901894 0.0428936
12185 0.902528 0.0432788
12190 0.905343 0.0435681
12195 0.901077 0.0432721
12200 0.900042 0.0435374
12205 0.900851 0.0444286
12210 0.904378 0.0444231
12215 0.902788 0.0442898
12220 0.899365 0.0441025
12225 0.900939 0.0437512
12230 0.899081 0.0430582
12235 0.89828 0.0425115
12240 0.899865 0.0429471
12245 0.897177 0.0425521
12250 0.902036 0.0426556
12255 0.895464 0.0428861
12260 0.897519 0.0427756
12265 0.902795 0.0434652
12270 0.900253 0.0440312
12275 0.902046 0.0435795
12280 0.902742 0.0437705
12285 0.905313 0.044207
12290 0.903159 0.0441786
12295 0.897914 0.0448744
12300 0.900485 0.0444686
12305 0.895722 0.0437993
12310 0.899687 0.0443143
12315 0.901368 0.0444615
12320 0.899275 0.0447803
12325 0.898416 0.0443078
12330 0.893393 0.0451069
12335 0.900179 0.0459973
12340 0.895071 0.0451802
12345 0.898967 0.0452217
12350 0.895528 0.044528
12355 0.893723 0.0444701
12360 0.897354 0.04506
12365 0.897977 0.0451092
12370 0.900499 0.0453564
12375 0.894834 0.0455336
12380 0.89366 0.0460708
12385 0.895052 0.0464811
12390 0.891564 0.0459912
12395 0.891874 0.0460939
12400 0.89236 0.0460782
12405 0.89194 0.0460157
12410 0.891306 0.0458304
12415 0.890866 0.0458195
12420 0.890195 0.0460194
12425 0.890123 0.0453603
12430 0.891986 0.0459414
12435 0.891028 0.0458516
12440 0.890225 0.0459996
12445 0.889975 0.0463052
12450 0.893911 0.0462964
12455 0.89076 0.0467436
12460 0.892035 0.0470155
12465 0.890571 0.0466416
12470 0.891565 0.0464809
12475 0.893549 0.0459532
12480 0.898377 0.0458583
12485 0.89763 0.045841
12490 0.896971 0.0467093
12495 0.894566 0.0462294
12500 0.895322 0.0461721
12505 0.894106 0.0461598
12510 0.893519 0.0462339
12515 0.889848 0.0461951
12520 0.889264 0.0463311
12525 0.8938 0.0461288
12530 0.893235 0.0455109
12535 0.895769 0.0460022
12540 0.893607 0.0457657
12545 0.895709 0.0449212
12550 0.895324 0.0455238
12555 0.898111 0.0451384
12560 0.898914 0.0455583
12565 0.899477 0.0451412
12570 0.90188 0.0461831
12575 0.901336 0.0459977
12580 0.901184 0.0450039
12585 0.90117 0.0452019
12590 0.90302 0.0454623
12595 0.90126 0.044554
12600 0.90091 0.0449069
12605 0.89815 0.0451582
12610 0.894528 0.045319
12615 0.901349 0.0457089
12620 0.899135 0.0453239
12625 0.897833 0.0454331
12630 0.898622 0.0443982
12635 0.900596 0.0454772
12640 0.896321 0.0450657
12645 0.894714 0.0448744
12650 0.894122 0.0453558
12655 0.890758 0.0452078
12660 0.888091 0.044181
12665 0.893313 0.0440002
12670 0.895889 0.044585
12675 0.894683 0.0446946
12680 0.900233 0.0448665
12685 0.901095 0.0446828
12690 0.896841 0.0450404
12695 0.894624 0.0453427
12700 0.892709 0.0447505
12705 0.896884 0.0447985
12710 0.891063 0.0452996
12715 0.891782 0.0453995
12720 0.892922 0.0447477
12725 0.88926 0.0449192
12730 0.889694 0.0444017
12735 0.888321 0.044785
12740 0.889829 0.0444844
12745 0.886029 0.0444584
12750 0.885278 0.044497
12755 0.884981 0.0443878
12760 0.880857 0.0441463
12765 0.882795 0.0444237
12770 0.886256 0.0444535
12775 0.883521 0.0450955
12780 0.88633 0.045032
12785 0.889119 0.0448773
12790 0.888265 0.0447062
12795 0.888627 0.0445634
12800 0.886624 0.0451245
12805 0.884873 0.044863
12810 0.883299 0.0445899
12815 0.883846 0.0454572
12820 0.88657 0.0454042
12825 0.886977 0.0448755
12830 0.890524 0.0454156
12835 0.889692 0.0442221
12840 0.893716 0.0444152
12845 0.891778 0.0444027
12850 0.887818 0.044596
12855 0.890591 0.0449624
12860 0.896838 0.0450922
12865 0.898142 0.0450245
12870 0.897149 0.0447095
12875 0.889561 0.0447307
12880 0.888 0.0445448
12885 0.890744 0.0449045
12890 0.886853 0.0443452
12895 0.883528 0.0431161
12900 0.889765 0.0438012
12905 0.891691 0.0433458
12910 0.889716 0.0434413
12915 0.888844 0.0431757
12920 0.891942 0.0433233
12925 0.894115 0.0429369
12930 0.895059 0.0435701
12935 0.894922 0.0431273
12940 0.89239 0.0428063
12945 0.895572 0.043098
12950 0.896732 0.0428391
12955 0.898151 0.0442935
12960 0.894591 0.0438371
12965 0.894433 0.043742
12970 0.89258 0.0437342
12975 0.892152 0.0428822
12980 0.88999 0.0437338
12985 0.891595 0.0431737
12990 0.895075 0.0437803
12995 0.895889 0.0439963
13000 0.892528 0.0438122
13005 0.893682 0.0433182
13010 0.89591 0.0432545
13015 0.900867 0.043299
13020 0.895449 0.0427264
13025 0.898763 0.0429847
13030 0.897923 0.0423533
13035 0.896586 0.0427264
13040 0.894644 0.0422298
13045 0.893393 0.0422868
13050 0.892406 0.0425717
13055 0.896807 0.0430481
13060 0.895545 0.0433192
13065 0.894689 0.04324
13070 0.897683 0.043387
13075 0.899101 0.0431806
13080 0.895848 0.0430492
13085 0.897302 0.0433276
13090 0.899565 0.0435397
13095 0.898956 0.0437785
13100 0.901888 0.0436487
13105 0.901117 0.0429712
13110 0.904496 0.0436973
13115 0.901858 0.043842
13120 0.900727 0.0436803
13125 0.901908 0.0435979
13130 0.901261 0.0438671
13135 0.899246 0.0440716
13140 0.893585 0.0437867
13145 0.897775 0.0438028
13150 0.894116 0.0436866
13155 0.891389 0.0439696
13160 0.894069 0.0438089
13165 0.897285 0.0433854
13170 0.898176 0.0436691
13175 0.897368 0.0439739
13180 0.901962 0.044356
13185 0.899527 0.0443227
13190 0.898046 0.0437948
13195 0.899945 0.0442317
13200 0.902744 0.0451331
13205 0.899686 0.0444629
13210 0.901183 0.0444809
13215 0.89992 0.044696
13220 0.897537 0.0449336
13225 0.900366 0.0445511
13230 0.901321 0.0448793
13235 0.895973 0.0432731
13240 0.89408 0.0440565
13245 0.894275 0.0436232
13250 0.892591 0.0438128
13255 0.895244 0.043369
13260 0.897156 0.0437197
13265 0.891721 0.0430353
13270 0.897637 0.0439775
13275 0.897416 0.043883
13280 0.901113 0.044438
13285 0.903539 0.0443674
13290 0.902687 0.0436987
13295 0.90161 0.0429869
13300 0.901084 0.0425211
13305 0.899391 0.04294
13310 0.897521 0.0430767
13315 0.898251 0.0430845
13320 0.903514 0.0434158
13325 0.900636 0.0434789
13330 0.901615 0.0437993
13335 0.900218 0.0429583
13340 0.89593 0.042979
13345 0.897697 0.0435717
13350 0.903234 0.043692
13355 0.902525 0.0438495
13360 0.907187 0.0437687
13365 0.906542 0.0441418
13370 0.90545 0.044122
13375 0.907521 0.0437246
13380 0.907876 0.0439416
13385 0.908815 0.04424
13390 0.910318 0.0442796
13395 0.911055 0.0446089
13400 0.908669 0.0444825
13405 0.908751 0.044169
13410 0.911606 0.0440251
13415 0.904468 0.0438308
13420 0.903609 0.0438944
13425 0.905494 0.0442425
13430 0.904515 0.0443484
13435 0.902792 0.0440061
13440 0.905504 0.0442621
13445 0.902425 0.044465
13450 0.905267 0.0439222
13455 0.903035 0.0440047
13460 0.905959 0.045121
13465 0.902999 0.0443841
13470 0.907217 0.0455003
13475 0.906245 0.0454039
13480 0.910474 0.0455495
13485 0.908565 0.0458798
13490 0.904889 0.0459006
13495 0.902471 0.0454176
13500 0.911069 0.0458967
13505 0.905461 0.0455648
13510 0.910189 0.0457673
13515 0.909097 0.0453946
13520 0.906144 0.0454046
13525 0.9105 0.0451306
13530 0.909064 0.0450841
13535 0.909505 0.0456626
13540 0.90397 0.0456136
13545 0.904181 0.0460135
13550 0.906867 0.0462847
13555 0.905875 0.0465158
13560 0.905612 0.0467685
13565 0.911772 0.0462541
13570 0.910606 0.046375
13575 0.913468 0.0472937
13580 0.912419 0.0466113
13585 0.907356 0.0458663
13590 0.903253 0.0469933
13595 0.905098 0.0471659
13600 0.904078 0.0462927
13605 0.903903 0.0464587
13610 0.904094 0.046171
13615 0.905385 0.0462253
13620 0.904441 0.0461302
13625 0.909081 0.0469918
13630 0.909964 0.0468745
13635 0.907808 0.0465864
13640 0.909737 0.0469708
13645 0.913569 0.0467697
13650 0.906964 0.0465899
13655 0.908727 0.0463709
13660 0.909804 0.0471794
13665 0.909198 0.0469075
13670 0.904938 0.0467644
13675 0.905754 0.0466371
13680 0.90174 0.0464284
13685 0.899936 0.0460935
13690 0.902716 0.0462739
13695 0.900637 0.0463872
13700 0.897762 0.047328
13705 0.897818 0.0471678
13710 0.900588 0.0467452
13715 0.898745 0.0465962
13720 0.901566 0.0469502
13725 0.899375 0.0458769
13730 0.903212 0.0464113
13735 0.89742 0.0461008
13740 0.903012 0.0460263
13745 0.90351 0.0457989
13750 0.90307 0.0466328
13755 0.90495 0.0460727
13760 0.899699 0.0463921
13765 0.904942 0.0472272
13770 0.901584 0.0465048
13775 0.896537 0.0467489
13780 0.897131 0.0471888
13785 0.901674 0.046762
13790 0.901338 0.0463252
13795 0.898302 0.046793
13800 0.898714 0.0470449
13805 0.89866 0.0468636
13810 0.896606 0.047256
13815 0.899212 0.0467783
13820 0.90049 0.0469002
13825 0.898551 0.0465238
13830 0.903187 0.0462474
13835 0.905951 0.0471831
13840 0.900157 0.0463731
13845 0.903883 0.0464999
13850 0.90659 0.0466236
13855 0.904722 0.0459759
13860 0.900073 0.0467657
13865 0.898572 0.0463711
13870 0.899849 0.0464691
13875 0.901863 0.0463984
13880 0.900863 0.0464654
13885 0.900626 0.0461449
13890 0.899775 0.045901
13895 0.903675 0.0463686
13900 0.899332 0.0456579
13905 0.906408 0.0465987
13910 0.905589 0.0466673
13915 0.904902 0.0463856
13920 0.902333 0.0464186
13925 0.904072 0.0463854
13930 0.904418 0.0458908
13935 0.902759 0.0461461
13940 0.901131 0.0459955
13945 0.903824 0.0458267
13950 0.901718 0.0462062
13955 0.901752 0.0465377
13960 0.900591 0.0455968
13965 0.900793 0.0458381
13970 0.901449 0.0449918
13975 0.905015 0.045072
13980 0.903208 0.0456744
13985 0.901217 0.0450286
13990 0.902301 0.045733
13995 0.902141 0.0448481
14000 0.904097 0.0451178
14005 0.904233 0.0450735
14010 0.901213 0.0454152
14015 0.901005 0.0447191
14020 0.900004 0.0440888
14025 0.903524 0.0449253
14030 0.903626 0.0444625
14035 0.903503 0.045546
14040 0.903391 0.0451643
14045 0.904949 0.0446601
14050 0.902439 0.045009
14055 0.904704 0.0456734
14060 0.905603 0.0451327
14065 0.904918 0.0453492
14070 0.902251 0.0449732
14075 0.901971 0.0453719
14080 0.901036 0.0453966
14085 0.903903 0.0459681
14090 0.906744 0.0461931
14095 0.899464 0.0451018
14100 0.897919 0.0455019
14105 0.897108 0.0451182
14110 0.898028 0.045288
14115 0.893998 0.0450375
14120 0.898153 0.0452943
14125 0.898856 0.0459304
14130 0.893502 0.0445425
14135 0.904791 0.0455432
14140 0.899947 0.0455207
14145 0.898019 0.0450937
14150 0.900501 0.0446871
14155 0.895459 0.0449377
14160 0.899723 0.0447726
14165 0.900239 0.0448918
14170 0.895072 0.0441284
14175 0.896657 0.0450937
14180 0.895193 0.0447828
14185 0.895995 0.0451635
14190 0.897352 0.0451451
14195 0.89604 0.0452035
14200 0.895174 0.0455256
14205 0.898252 0.0455125
14210 0.897515 0.0452958
14215 0.895649 0.0459098
14220 0.897985 0.0453343
14225 0.899392 0.0457095
14230 0.904423 0.045615
14235 0.902597 0.0454854
14240 0.902943 0.0449353
14245 0.901463 0.0456485
14250 0.900241 0.0456097
14255 0.903789 0.0446715
14260 0.898967 0.0437379
14265 0.905891 0.0447669
14270 0.904124 0.0446597
14275 0.904826 0.0437895
14280 0.90128 0.0447083
14285 0.896366 0.0440808
14290 0.896605 0.043605
14295 0.898464 0.0438526
14300 0.900466 0.0446618
14305 0.900004 0.0455511
14310 0.89962 0.0456777
14315 0.901192 0.0456234
14320 0.898534 0.045189
14325 0.900849 0.0452709
14330 0.900912 0.0455742
14335 0.900184 0.0452972
14340 0.901277 0.0454484
14345 0.901768 0.0454456
14350 0.903991 0.0456254
14355 0.898571 0.0455899
14360 0.899256 0.0458112
14365 0.898163 0.0452831
14370 0.896969 0.0457816
14375 0.895571 0.0452976
14380 0.893579 0.0455423
14385 0.894737 0.0451688
14390 0.890453 0.0451365
14395 0.891317 0.0453045
14400 0.893501 0.0453172
14405 0.893853 0.045278
14410 0.893513 0.0454327
14415 0.892754 0.0463009
14420 0.885833 0.0465807
14425 0.889902 0.0469108
14430 0.888145 0.0462594
14435 0.887608 0.0464981
14440 0.883301 0.046278
14445 0.886473 0.0470239
14450 0.888186 0.0465152
14455 0.887406 0.0466066
14460 0.888411 0.0463311
14465 0.889446 0.0465052
14470 0.887905 0.0464711
14475 0.890473 0.0466942
14480 0.891037 0.0461182
14485 0.891201 0.0462947
14490 0.888018 0.04609
14495 0.891187 0.0471174
14500 0.892838 0.0469224
14505 0.896434 0.0469357
14510 0.893594 0.0469816
14515 0.894988 0.0460774
14520 0.895943 0.0458528
14525 0.897686 0.0458608
14530 0.898303 0.0461241
14535 0.901373 0.0467199
14540 0.89546 0.0458894
14545 0.898403 0.0466924
14550 0.902767 0.0464915
14555 0.894255 0.0463986
14560 0.896016 0.0468508
14565 0.900196 0.0471417
14570 0.902702 0.0464938
14575 0.899728 0.0470737
14580 0.903494 0.0470286
14585 0.903076 0.0467934
14590 0.8984 0.0464876
14595 0.902579 0.0470476
14600 0.896791 0.0470606
14605 0.893208 0.0469275
14610 0.893734 0.0471286
14615 0.89069 0.0468628
14620 0.89548 0.047959
14625 0.89831 0.0484517
14630 0.895914 0.0474689
14635 0.892344 0.0473378
14640 0.889435 0.0473833
14645 0.886342 0.0473582
14650 0.893426 0.0478896
14655 0.893505 0.0476773
14660 0.895659 0.0480778
14665 0.891979 0.0472009
14670 0.898734 0.0477014
14675 0.896592 0.0474382
14680 0.894215 0.0478342
14685 0.890977 0.047844
14690 0.893727 0.0482625
14695 0.895632 0.0484291
14700 0.891427 0.0472666
14705 0.89145 0.0478875
14710 0.894376 0.0471325
14715 0.894526 0.0473203
14720 0.893771 0.0478102
14725 0.895872 0.0473995
14730 0.893246 0.047683
14735 0.89006 0.0468032
14740 0.893684 0.0471478
14745 0.896352 0.0473778
14750 0.893633 0.0473009
14755 0.891841 0.0471198
14760 0.892622 0.0472198
14765 0.893988 0.047424
14770 0.893321 0.0482229
14775 0.896664 0.048159
14780 0.895061 0.0477175
14785 0.89633 0.0479247
14790 0.896171 0.0480286
14795 0.893785 0.0477804
14800 0.891801 0.0474838
14805 0.887987 0.047058
14810 0.890875 0.0472505
14815 0.88979 0.0477512
14820 0.892109 0.0482211
14825 0.891321 0.0476658
14830 0.888876 0.0470914
14835 0.892387 0.0481792
14840 0.89588 0.047683
14845 0.886779 0.0475711
14850 0.888292 0.0479759
14855 0.890718 0.0475936
14860 0.892342 0.0475283
14865 0.894684 0.0479618
14870 0.897031 0.048129
14875 0.895338 0.0485546
14880 0.892813 0.0483241
14885 0.891515 0.0490208
14890 0.891085 0.048922
14895 0.891243 0.0483564
14900 0.889465 0.0477306
14905 0.888333 0.0478955
14910 0.889458 0.0482282
14915 0.886855 0.0479524
14920 0.894506 0.049039
14925 0.891488 0.0480584
14930 0.888785 0.0478681
14935 0.891014 0.0482633
14940 0.893108 0.0483752
14945 0.891952 0.0485179
14950 0.889326 0.0487457
14955 0.885732 0.0485422
14960 0.891982 0.0487491
14965 0.887971 0.0486003
14970 0.88962 0.0486538
14975 0.888841 0.0484168
14980 0.887225 0.0481531
14985 0.88922 0.0477759
14990 0.889024 0.0476085
14995 0.885665 0.0479467
15000 0.888352 0.0473237
15005 0.885347 0.047258
15010 0.885322 0.0473972
15015 0.884647 0.0464701
15020 0.888488 0.0476183
15025 0.88907 0.0470698
15030 0.890135 0.0473354
15035 0.889578 0.0479065
15040 0.891789 0.0474446
15045 0.891342 0.0483807
15050 0.890399 0.0483282
15055 0.891117 0.0471998
15060 0.893046 0.0471153
15065 0.893346 0.0479055
15070 0.890786 0.047791
15075 0.891459 0.0476846
15080 0.891108 0.0482788
15085 0.890059 0.0484315
15090 0.891674 0.047992
15095 0.89237 0.0480043
15100 0.892923 0.0482337
15105 0.888781 0.0474762
15110 0.888201 0.0482588
15115 0.887025 0.0478098
15120 0.892139 0.0483899
15125 0.885807 0.04725
15130 0.885069 0.0469481
15135 0.887121 0.047395
15140 0.887848 0.047467
15145 0.885791 0.0474603
15150 0.884599 0.0477687
15155 0.885943 0.0468585
15160 0.883171 0.0470239
15165 0.884733 0.0467199
15170 0.883233 0.0468198
15175 0.882331 0.0473531
15180 0.879438 0.0475352
15185 0.878637 0.0478069
15190 0.875913 0.0477032
15195 0.875529 0.0474574
15200 0.875706 0.0467555
15205 0.878227 0.0474801
15210 0.88018 0.0473603
15215 0.88017 0.0472635
15220 0.877637 0.0473282
15225 0.875176 0.0468169
15230 0.882576 0.0473605
15235 0.879995 0.0475479
15240 0.878267 0.0465076
15245 0.883558 0.0468349
15250 0.883911 0.0473658
15255 0.881625 0.0472415
15260 0.881655 0.0468042
15265 0.883687 0.0472745
15270 0.877397 0.0471427
15275 0.882037 0.0470545
15280 0.878522 0.0473723
15285 0.880321 0.0474221
15290 0.876696 0.0465907
15295 0.878415 0.0466191
15300 0.878919 0.0459359
15305 0.884215 0.0455123
15310 0.88121 0.0456693
15315 0.880712 0.0457312
15320 0.882468 0.046515
15325 0.884196 0.0462574
15330 0.885093 0.0466056
15335 0.885478 0.0462084
15340 0.886462 0.0457459
15345 0.882516 0.0461447
15350 0.882644 0.0457187
15355 0.886228 0.0458255
15360 0.883969 0.0453933
15365 0.880641 0.045247
15370 0.884386 0.0453431
15375 0.885094 0.0457757
15380 0.889339 0.045436
15385 0.885015 0.0458708
15390 0.8895 0.0461802
15395 0.887468 0.0458549
15400 0.884852 0.0454787
15405 0.884397 0.0460316
15410 0.889156 0.045355
15415 0.886244 0.0447246
15420 0.883123 0.044574
15425 0.883537 0.0444662
15430 0.883948 0.0438477
15435 0.883352 0.0440688
15440 0.878567 0.0441092
15445 0.886539 0.0446732
15450 0.885488 0.0440931
15455 0.884244 0.0441098
15460 0.883154 0.0442061
15465 0.884624 0.0441633
15470 0.884148 0.0442653
15475 0.886868 0.0445852
15480 0.882993 0.0438316
15485 0.882369 0.0444719
15490 0.885057 0.0449575
15495 0.885475 0.0450418
15500 0.884808 0.0449089
15505 0.884564 0.0447375
15510 0.883777 0.0453929
15515 0.882452 0.0445638
15520 0.885564 0.0446977
15525 0.888393 0.0445266
15530 0.887729 0.0442529
15535 0.886406 0.0441486
15540 0.886805 0.0434913
15545 0.885513 0.0437889
15550 0.887943 0.0443858
15555 0.887385 0.0447495
15560 0.89268 0.0450684
15565 0.889679 0.0449783
15570 0.88498 0.0451459
15575 0.893656 0.0461825
15580 0.891941 0.0461327
15585 0.894937 0.046478
15590 0.892584 0.0462841
15595 0.88659 0.0453823
15600 0.883125 0.0451435
15605 0.882702 0.0456095
15610 0.884078 0.0453731
15615 0.887482 0.0457087
15620 0.887589 0.0453874
15625 0.889144 0.0454086
15630 0.888716 0.045981
15635 0.885125 0.0460923
15640 0.889224 0.0463711
15645 0.889517 0.0464401
15650 0.887017 0.0455078
15655 0.886681 0.0459032
15660 0.885095 0.0463366
15665 0.88373 0.0456987
15670 0.886424 0.0460257
15675 0.884586 0.0458065
15680 0.888011 0.0461139
15685 0.888061 0.046616
15690 0.891015 0.0467655
15695 0.8875 0.0461361
15700 0.892623 0.0464046
15705 0.890227 0.0465505
15710 0.894032 0.0460606
15715 0.892877 0.0466656
15720 0.891293 0.0459708
15725 0.889613 0.0464401
15730 0.890862 0.0464552
15735 0.894127 0.0471304
15740 0.888265 0.0473258
15745 0.891308 0.0465983
15750 0.890723 0.0462241
15755 0.892061 0.046732
15760 0.886367 0.0459977
15765 0.891141 0.0472882
15770 0.889863 0.0471031
15775 0.884808 0.0469692
15780 0.888496 0.0468722
15785 0.883787 0.0470678
15790 0.883235 0.046474
15795 0.88378 0.046923
15800 0.885344 0.0463374
15805 0.888348 0.0468108
15810 0.875594 0.0462321
15815 0.88114 0.047336
15820 0.879474 0.0472039
15825 0.881671 0.0473893
15830 0.881223 0.0470535
15835 0.886001 0.0484666
15840 0.881363 0.0475713
15845 0.881357 0.0469733
15850 0.886187 0.0469204
15855 0.88817 0.0471629
15860 0.890127 0.0477289
15865 0.890244 0.0476961
15870 0.889693 0.0477154
15875 0.887633 0.0473707
15880 0.886859 0.0475407
15885 0.887905 0.0473084
15890 0.88915 0.0470441
15895 0.888156 0.047592
15900 0.889154 0.0482166
15905 0.889139 0.0478926
15910 0.891419 0.0473019
15915 0.894837 0.0474221
15920 0.893817 0.0471151
15925 0.895995 0.0482694
15930 0.889534 0.0477199
15935 0.894531 0.0473968
15940 0.89437 0.0473484
15945 0.889254 0.0471274
15950 0.89009 0.0470712
15955 0.889974 0.0470227
15960 0.895469 0.0469341
15965 0.894562 0.046961
15970 0.897782 0.0470275
15975 0.895641 0.0469155
15980 0.890957 0.047018
15985 0.892043 0.0473662
15990 0.896575 0.047573
15995 0.893374 0.0476675
16000 0.895669 0.0477399
16005 0.894711 0.0472829
16010 0.894744 0.0465626
16015 0.893613 0.0474399
16020 0.892 0.0477234
16025 0.892507 0.0474701
16030 0.892058 0.0472721
16035 0.88914 0.048189
16040 0.889093 0.0472762
16045 0.890068 0.047485
16050 0.888742 0.0478196
16055 0.888924 0.0476807
16060 0.887629 0.0479673
16065 0.886982 0.0481076
16070 0.887875 0.0478483
16075 0.883828 0.0479085
16080 0.886322 0.0481219
16085 0.88538 0.0483905
16090 0.883573 0.0475748
16095 0.881617 0.0481984
16100 0.883677 0.047623
16105 0.882522 0.0483235
16110 0.88429 0.0480471
16115 0.881966 0.0479561
16120 0.885407 0.0487559
16125 0.884798 0.0480572
16130 0.885929 0.0473874
16135 0.880265 0.0478632
16140 0.881766 0.0479949
16145 0.881792 0.0479982
16150 0.885402 0.0475138
16155 0.881786 0.0475711
16160 0.885855 0.0478649
16165 0.885015 0.0479059
16170 0.881499 0.0473321
16175 0.884023 0.0476503
16180 0.880698 0.0471953
16185 0.883574 0.0474127
16190 0.886673 0.0476034
16195 0.88355 0.0479306
16200 0.889533 0.047417
16205 0.886961 0.0470494
16210 0.889225 0.0471713
16215 0.889474 0.0472921
16220 0.888827 0.0469851
16225 0.887121 0.0463805
16230 0.889207 0.0475638
16235 0.888776 0.0477995
16240 0.889059 0.0481537
16245 0.890514 0.0480896
16250 0.890981 0.0479367
16255 0.891939 0.0472774
16260 0.897129 0.0474313
16265 0.887809 0.0473829
16270 0.891091 0.047636
16275 0.894353 0.0477697
16280 0.892339 0.0481833
16285 0.895859 0.048394
16290 0.890538 0.0485277
16295 0.889819 0.0490025
16300 0.892826 0.0486293
16305 0.894865 0.0495107
16310 0.889072 0.0482268
16315 0.894212 0.0485485
16320 0.892355 0.0482586
16325 0.888221 0.0485234
16330 0.889186 0.0487985
16335 0.883732 0.0478812
16340 0.885259 0.0478138
16345 0.886962 0.0482198
16350 0.886762 0.0481645
16355 0.888691 0.0476001
16360 0.888592 0.0480284
16365 0.888637 0.0477187
16370 0.889159 0.0474821
16375 0.888904 0.0479831
16380 0.891762 0.047329
16385 0.892163 0.0477477
16390 0.889805 0.0480549
16395 0.889896 0.048041
16400 0.890154 0.0474352
16405 0.895645 0.0471657
16410 0.893698 0.0476879
16415 0.890576 0.048088
16420 0.894447 0.0480359
16425 0.892285 0.0477702
16430 0.888284 0.048228
16435 0.892502 0.0486018
16440 0.892687 0.0484199
16445 0.896692 0.0485258
16450 0.896406 0.0488081
16455 0.894868 0.0484601
16460 0.896253 0.048812
16465 0.896141 0.0484697
16470 0.895787 0.0479792
16475 0.898011 0.0488469
16480 0.895039 0.0483631
16485 0.894719 0.0481529
16490 0.897077 0.0482905
16495 0.900625 0.0479437
16500 0.896975 0.047513
16505 0.894532 0.0474846
16510 0.896426 0.047923
16515 0.895252 0.0480761
16520 0.890726 0.047475
16525 0.892199 0.0475354
16530 0.895049 0.0475715
16535 0.893685 0.0471108
16540 0.893251 0.0474444
16545 0.893957 0.0482598
16550 0.896904 0.0483274
16555 0.901431 0.0485573
16560 0.900363 0.0485607
16565 0.897921 0.0485499
16570 0.903783 0.0480194
16575 0.898413 0.0476142
16580 0.901212 0.0483448
16585 0.893905 0.0480874
16590 0.892322 0.0488494
16595 0.895965 0.0483068
16600 0.89778 0.0487808
16605 0.897453 0.0479141
16610 0.900374 0.0479757
16615 0.897061 0.046861
16620 0.893872 0.0473529
16625 0.895559 0.0474736
16630 0.89329 0.0471615
16635 0.892676 0.0465615
16640 0.890907 0.0463262
16645 0.88934 0.0464229
16650 0.8903 0.0464513
16655 0.894358 0.046068
16660 0.894955 0.0465642
16665 0.89328 0.046346
16670 0.893471 0.0460833
16675 0.895361 0.0469441
16680 0.892473 0.0464117
16685 0.893965 0.0468798
16690 0.892831 0.0466991
16695 0.892125 0.0469296
16700 0.894217 0.0464219
16705 0.894485 0.0465852
16710 0.899947 0.0471619
16715 0.898425 0.0467226
16720 0.899648 0.0465174
16725 0.901752 0.046782
16730 0.902349 0.0459047
16735 0.902186 0.0461563
16740 0.907191 0.0469861
16745 0.912408 0.0470378
16750 0.909836 0.0468691
16755 0.912189 0.0473268
16760 0.905577 0.0468685
16765 0.902779 0.045607
16770 0.906986 0.0458955
16775 0.903951 0.0458151
16780 0.901029 0.0445644
16785 0.899983 0.0458169
16790 0.902403 0.0459541
16795 0.90622 0.0465797
16800 0.900824 0.0464327
16805 0.89554 0.0454725
16810 0.900473 0.0454186
16815 0.904388 0.0468614
16820 0.904414 0.0467597
16825 0.901338 0.0470394
16830 0.895567 0.0461972
16835 0.901401 0.046556
16840 0.897538 0.0466505
16845 0.893285 0.0466187
16850 0.893297 0.046289
16855 0.892959 0.0462276
16860 0.891388 0.0460659
16865 0.886083 0.045339
16870 0.893187 0.0449294
16875 0.890393 0.0452617
16880 0.893548 0.0452453
16885 0.893257 0.045269
16890 0.892215 0.0446401
16895 0.893823 0.0455689
16900 0.893558 0.0452468
16905 0.898871 0.0460092
16910 0.898063 0.0463188
16915 0.897681 0.0463719
16920 0.900938 0.0457583
16925 0.896022 0.0452896
16930 0.891705 0.0448671
16935 0.898587 0.0450198
16940 0.89411 0.0444627
16945 0.892302 0.044525
16950 0.898419 0.0449189
16955 0.900635 0.0446828
16960 0.900207 0.0443786
16965 0.899195 0.0441623
16970 0.896569 0.0445268
16975 0.902529 0.0445805
16980 0.902303 0.0445252
16985 0.901813 0.0443741
16990 0.902927 0.0441012
16995 0.906781 0.0446799
17000 0.902927 0.0445427
17005 0.903508 0.0440496
17010 0.902001 0.0444707
17015 0.901732 0.0446477
17020 0.90067 0.0447489
17025 0.905393 0.0447714
17030 0.909756 0.044983
17035 0.90495 0.0446101
17040 0.906054 0.0445832
17045 0.907659 0.0443458
17050 0.906797 0.0441716
17055 0.907337 0.0447062
17060 0.902263 0.0445638
17065 0.904386 0.044644
17070 0.901733 0.0442335
17075 0.898216 0.0440459
17080 0.901662 0.0441537
17085 0.90228 0.0446113
17090 0.897786 0.0439732
17095 0.899585 0.0448916
17100 0.899031 0.0443825
17105 0.904896 0.0442666
17110 0.89934 0.0435291
17115 0.899535 0.043824
17120 0.901079 0.0436415
17125 0.903858 0.0434442
17130 0.898201 0.0429142
17135 0.90284 0.0438132
17140 0.904113 0.0438206
17145 0.90123 0.0428877
17150 0.900955 0.0437867
17155 0.899333 0.0430014
17160 0.903561 0.0434721
17165 0.898743 0.0429579
17170 0.902588 0.0428303
17175 0.902146 0.0422376
17180 0.90079 0.042366
17185 0.897153 0.0423104
17190 0.900481 0.0416789
17195 0.899122 0.0407916
17200 0.897915 0.0417407
17205 0.902407 0.0409859
17210 0.898249 0.0411637
17215 0.902122 0.0415546
17220 0.897798 0.0418959
17225 0.897139 0.0418579
17230 0.894979 0.041683
17235 0.899096 0.0421457
17240 0.893124 0.0415844
17245 0.894762 0.042219
17250 0.896361 0.042459
17255 0.895271 0.0428581
17260 0.896734 0.0427138
17265 0.8991 0.0437169
17270 0.894138 0.0436095
17275 0.896547 0.0438261
17280 0.893256 0.0431135
17285 0.893559 0.0434062
17290 0.893139 0.0427456
17295 0.89012 0.0431955
17300 0.892683 0.0434584
17305 0.898369 0.0431075
17310 0.897271 0.0427858
17315 0.894087 0.0430359
17320 0.891148 0.0433654
17325 0.894547 0.0434803
17330 0.892457 0.0432545
17335 0.892914 0.0432284
17340 0.89405 0.0435883
17345 0.893431 0.0440037
17350 0.893979 0.0427603
17355 0.893676 0.04334
17360 0.897616 0.0437381
17365 0.896435 0.0431388
17370 0.889661 0.0435374
17375 0.892369 0.0430604
17380 0.894267 0.0438744
17385 0.893115 0.0439579
17390 0.891243 0.0442439
17395 0.89316 0.0436903
17400 0.891162 0.0440149
17405 0.896955 0.0437479
17410 0.892072 0.0437567
17415 0.88897 0.0430671
17420 0.885662 0.043237
17425 0.88382 0.0428191
17430 0.88373 0.0430661
17435 0.891852 0.0442551
17440 0.884745 0.0434303
17445 0.886865 0.0434997
17450 0.888012 0.0439002
17455 0.890615 0.0439508
17460 0.888949 0.0449881
17465 0.888977 0.0441719
17470 0.88753 0.0429618
17475 0.889852 0.0436042
17480 0.89266 0.0438287
17485 0.88991 0.0435358
17490 0.894047 0.0442098
17495 0.891522 0.0434146
17500 0.888643 0.042934
17505 0.891234 0.0433074
17510 0.895709 0.0427118
17515 0.894782 0.0432502
17520 0.894933 0.0432555
17525 0.890574 0.0437005
17530 0.889753 0.0433948
17535 0.888662 0.0430324
17540 0.889868 0.0436344
17545 0.888522 0.0434607
17550 0.882714 0.0430004
17555 0.881339 0.0426722
17560 0.88531 0.0435207
17565 0.884722 0.0441986
17570 0.886556 0.0447481
17575 0.883723 0.0439659
17580 0.884745 0.0436344
17585 0.88159 0.0433249
17590 0.883161 0.0437356
17595 0.887518 0.0444109
17600 0.884655 0.0442437
17605 0.886977 0.043516
17610 0.888187 0.0437922
17615 0.891091 0.0448255
17620 0.890193 0.0445589
17625 0.887201 0.0442106
17630 0.886014 0.0441082
17635 0.884946 0.0441333
17640 0.885418 0.0440916
17645 0.887633 0.0443764
17650 0.885 0.0447979
17655 0.884493 0.0444207
17660 0.883868 0.0444911
17665 0.885541 0.0442796
17670 0.887419 0.0447022
17675 0.885062 0.0449528
17680 0.891429 0.0452274
17685 0.89101 0.0444987
17690 0.88675 0.0442737
17695 0.893499 0.044425
17700 0.901241 0.0451172
17705 0.894669 0.0448763
17710 0.897013 0.0454007
17715 0.896076 0.0452215
17720 0.89588 0.0450043
17725 0.896209 0.0444576
17730 0.897782 0.0453249
17735 0.896673 0.0455368
17740 0.895541 0.045012
17745 0.896078 0.0446918
17750 0.890444 0.0449688
17755 0.888686 0.0448112
17760 0.886563 0.0438204
17765 0.88134 0.0436893
17770 0.887967 0.0443358
17775 0.888149 0.044643
17780 0.885772 0.0442474
17785 0.887879 0.0444876
17790 0.883597 0.0446783
17795 0.880297 0.0441233
17800 0.881953 0.0440612
17805 0.883678 0.0441753
17810 0.881517 0.0443102
17815 0.886677 0.0447024
17820 0.888579 0.0449569
17825 0.883929 0.0443582
17830 0.886785 0.0452743
17835 0.886611 0.044892
17840 0.882505 0.0444125
17845 0.883839 0.0453058
17850 0.88252 0.044969
17855 0.884849 0.0457518
17860 0.884589 0.0451998
17865 0.885942 0.0458677
17870 0.889466 0.0457467
17875 0.884389 0.0454184
17880 0.883601 0.0456215
17885 0.882591 0.0454587
17890 0.883613 0.0457201
17895 0.882385 0.0459494
17900 0.883987 0.0447685
17905 0.88366 0.0442594
17910 0.885667 0.0446569
17915 0.882954 0.0442923
17920 0.883083 0.0440367
17925 0.883559 0.0442811
17930 0.881899 0.0441229
17935 0.882579 0.0443488
17940 0.884656 0.0445087
17945 0.886131 0.0451886
17950 0.88201 0.0455046
17955 0.878944 0.0455487
17960 0.882435 0.0448071
17965 0.879429 0.0448796
17970 0.881761 0.0445025
17975 0.87768 0.0444172
17980 0.875779 0.0443976
17985 0.871164 0.0446422
17990 0.872055 0.0443815
17995 0.873916 0.0439332
18000 0.874456 0.044525
18005 0.875417 0.0443574
18010 0.876053 0.0446407
18015 0.875135 0.0447624
18020 0.877491 0.0444758
18025 0.878117 0.0444774
18030 0.875268 0.0443378
18035 0.876268 0.0443731
18040 0.880493 0.0449496
18045 0.881662 0.0444646
18050 0.881177 0.0440812
18055 0.878058 0.0448269
18060 0.882158 0.0446979
18065 0.879367 0.0447369
18070 0.883242 0.0445787
18075 0.880741 0.0449655
18080 0.880098 0.0442737
18085 0.884991 0.0446473
18090 0.886787 0.044386
18095 0.885966 0.0441294
18100 0.891635 0.0448985
18105 0.890414 0.0451617
18110 0.889948 0.0444223
18115 0.890698 0.0451341
18120 0.891151 0.0450859
18125 0.892424 0.0449483
18130 0.88814 0.0443125
18135 0.885984 0.0445197
18140 0.886434 0.045148
18145 0.887085 0.0448144
18150 0.889055 0.0450618
18155 0.889297 0.0448726
18160 0.887598 0.0445481
18165 0.886921 0.0444507
18170 0.892535 0.0453841
18175 0.887669 0.045108
18180 0.889562 0.0449951
18185 0.883177 0.0436726
18190 0.885325 0.0441829
18195 0.884627 0.0445656
18200 0.88835 0.0449965
18205 0.885729 0.0441674
18210 0.887191 0.044614
18215 0.885071 0.0444386
18220 0.883463 0.044157
18225 0.888264 0.0437765
18230 0.891962 0.0440192
18235 0.892401 0.0443203
18240 0.88968 0.0442317
18245 0.887092 0.0437311
18250 0.887098 0.0441902
18255 0.886501 0.0433982
18260 0.888187 0.0439343
18265 0.884927 0.0436905
18270 0.886119 0.0442478
18275 0.88972 0.04508
18280 0.884629 0.0443897
18285 0.889789 0.0449714
18290 0.892207 0.0445319
18295 0.891659 0.04421
18300 0.893001 0.0441159
18305 0.893739 0.0444111
18310 0.890016 0.0433607
18315 0.890685 0.043823
18320 0.890413 0.0445699
18325 0.889649 0.0445162
18330 0.886431 0.0442915
18335 0.890493 0.0445589
18340 0.886481 0.0441012
18345 0.885271 0.0435462
18350 0.892474 0.0442706
18355 0.891021 0.0444629
18360 0.891743 0.0444976
18365 0.894882 0.0447689
18370 0.890307 0.0453941
18375 0.889359 0.0449102
18380 0.887903 0.0447128
18385 0.885904 0.0445795
18390 0.881049 0.0438932
18395 0.885874 0.0448269
18400 0.890164 0.044594
18405 0.89394 0.0443952
18410 0.894073 0.0450741
18415 0.891133 0.0441014
18420 0.892447 0.0441453
18425 0.889591 0.0437518
18430 0.89314 0.0436907
18435 0.890859 0.0444515
18440 0.891735 0.0440202
18445 0.891543 0.0441694
18450 0.888364 0.0440118
18455 0.891678 0.0445436
18460 0.889349 0.0444144
18465 0.884213 0.0448236
18470 0.889357 0.0450518
18475 0.887185 0.0447616
18480 0.8887 0.0447946
18485 0.887724 0.0442996
18490 0.894389 0.0446028
18495 0.890749 0.0440845
18500 0.887912 0.0442063
18505 0.893173 0.0445607
18510 0.887758 0.0449781
18515 0.887897 0.0442164
18520 0.889724 0.0443582
18525 0.887379 0.0444474
18530 0.892339 0.0442753
18535 0.888714 0.0442204
18540 0.89244 0.0449659
18545 0.889835 0.0444795
18550 0.891047 0.0449094
18555 0.889193 0.0439998
18560 0.890113 0.0437959
18565 0.889806 0.0445674
18570 0.885879 0.0444556
18575 0.887514 0.0440802
18580 0.889542 0.0447779
18585 0.888912 0.0436622
18590 0.887526 0.0438093
18595 0.883878 0.0429908
18600 0.882765 0.0435017
18605 0.880971 0.0434176
18610 0.882639 0.0431124
18615 0.882547 0.0427687
18620 0.879184 0.0427889
18625 0.878851 0.0429665
18630 0.879169 0.0427028
18635 0.880594 0.0432821
18640 0.879374 0.0428401
18645 0.879455 0.0425407
18650 0.876035 0.0426848
18655 0.878691 0.043249
18660 0.882197 0.0439347
18665 0.878089 0.0432539
18670 0.879049 0.0438214
18675 0.884048 0.0428428
18680 0.878939 0.0437165
18685 0.877828 0.0433082
18690 0.881341 0.0434678
18695 0.878091 0.0429134
18700 0.879943 0.0433192
18705 0.877792 0.0433521
18710 0.882127 0.0433778
18715 0.882883 0.0440253
18720 0.881931 0.0434895
18725 0.878491 0.0434029
18730 0.882816 0.0435131
18735 0.885076 0.0433074
18740 0.884981 0.043286
18745 0.885728 0.0428448
18750 0.881384 0.043002
18755 0.879642 0.0431006
18760 0.877739 0.0426428
18765 0.878904 0.0421337
18770 0.881014 0.0424358
18775 0.884975 0.0422055
18780 0.882233 0.0427587
18785 0.884558 0.0426601
18790 0.87777 0.0419304
18795 0.879816 0.0420555
18800 0.878839 0.0422502
18805 0.880953 0.042524
18810 0.878474 0.0420561
18815 0.878623 0.0426709
18820 0.876741 0.0424862
18825 0.876981 0.0425521
18830 0.877151 0.0425242
18835 0.878399 0.0428751
18840 0.878107 0.0431308
18845 0.877056 0.0424382
18850 0.873818 0.0428744
18855 0.872582 0.0422229
18860 0.875481 0.0422386
18865 0.875335 0.0421029
18870 0.870686 0.0429561
18875 0.873999 0.0416762
18880 0.873273 0.0415403
18885 0.875426 0.0420728
18890 0.874506 0.0421714
18895 0.871557 0.0425093
18900 0.87136 0.0424754
18905 0.873448 0.0428314
18910 0.868399 0.0426321
18915 0.874605 0.0428548
18920 0.873492 0.0424701
18925 0.877457 0.0433462
18930 0.870259 0.0430692
18935 0.872815 0.0422829
18940 0.876231 0.0425805
18945 0.87095 0.0413568
18950 0.873032 0.0410918
18955 0.869893 0.0414174
18960 0.86885 0.0417536
18965 0.871971 0.0422194
18970 0.867743 0.0423676
18975 0.864713 0.042308
18980 0.86319 0.0418795
18985 0.867721 0.0418967
18990 0.867056 0.0412008
18995 0.868609 0.0418434
19000 0.871382 0.0416799
19005 0.869106 0.0422168
19010 0.871814 0.0410775
19015 0.872089 0.0417009
19020 0.871057 0.0415397
19025 0.870739 0.0421616
19030 0.870226 0.0425213
19035 0.873879 0.0429438
19040 0.871637 0.0433051
19045 0.87279 0.0432347
19050 0.879208 0.0428381
19055 0.876319 0.0425076
19060 0.873666 0.0422939
19065 0.873399 0.0424666
19070 0.876364 0.0432864
19075 0.876561 0.043734
19080 0.881598 0.0441037
19085 0.880231 0.0440988
19090 0.876422 0.0446222
19095 0.875063 0.044901
19100 0.876906 0.0440006
19105 0.875668 0.0440275
19110 0.878365 0.0433488
19115 0.877133 0.0437624
19120 0.873745 0.0433566
19125 0.872822 0.0430731
19130 0.873282 0.0424746
19135 0.872953 0.0428052
19140 0.872375 0.0427264
19145 0.868136 0.0420365
19150 0.870243 0.0417015
19155 0.871889 0.0428412
19160 0.866513 0.0427799
19165 0.865375 0.0428287
19170 0.866233 0.0424529
19175 0.867231 0.04292
19180 0.868432 0.0424744
19185 0.86929 0.0423537
19190 0.871194 0.0419067
19195 0.87251 0.0426815
19200 0.870903 0.0424094
19205 0.873185 0.043092
19210 0.871653 0.0425468
19215 0.872635 0.0423986
19220 0.873665 0.0426775
19225 0.865573 0.0422933
19230 0.868411 0.0430767
19235 0.866238 0.0434078
19240 0.864087 0.0435703
19245 0.871163 0.0435266
19250 0.872707 0.0436048
19255 0.876634 0.0433423
19260 0.876144 0.0440767
19265 0.875065 0.0438908
19270 0.872526 0.0439361
19275 0.869639 0.0438855
19280 0.87277 0.044049
19285 0.875947 0.0443803
19290 0.874297 0.0438842
19295 0.874009 0.044181
19300 0.87568 0.0446524
19305 0.873637 0.0443833
19310 0.877708 0.0441639
19315 0.875715 0.0435376
19320 0.873416 0.0436609
19325 0.873512 0.0431827
19330 0.875975 0.0432937
19335 0.87451 0.0425917
19340 0.87363 0.0439189
19345 0.877359 0.0441169
19350 0.877549 0.0442653
19355 0.882396 0.0442235
19360 0.880925 0.0437895
19365 0.88173 0.0443247
19370 0.879769 0.0440081
19375 0.880872 0.0435303
19380 0.87994 0.0437836
19385 0.879655 0.0433366
19390 0.877823 0.0440418
19395 0.876866 0.043587
19400 0.877528 0.0433533
19405 0.878545 0.0438887
19410 0.877463 0.0440406
19415 0.878256 0.0435593
19420 0.879417 0.0431867
19425 0.879978 0.0441512
19430 0.880844 0.0434188
19435 0.878775 0.0433713
19440 0.875075 0.043348
19445 0.874091 0.0430461
19450 0.875758 0.043199
19455 0.878254 0.0441002
19460 0.875766 0.042793
19465 0.880649 0.043478
19470 0.879422 0.0436577
19475 0.878402 0.0433727
19480 0.877986 0.0437079
19485 0.87812 0.0433349
19490 0.874967 0.0433133
19495 0.875957 0.0439955
19500 0.875515 0.0439398
19505 0.881526 0.0433327
19510 0.882781 0.0432482
19515 0.880609 0.0422894
19520 0.883407 0.0427281
19525 0.881752 0.0428857
19530 0.877347 0.0420906
19535 0.880001 0.0422331
19540 0.878234 0.0418032
19545 0.87899 0.0416642
19550 0.880949 0.0412506
19555 0.8778 0.0411712
19560 0.877263 0.0410712
19565 0.876337 0.0409232
19570 0.873784 0.0412494
19575 0.873983 0.0407411
19580 0.876479 0.0412643
19585 0.872619 0.0407873
19590 0.867928 0.0411453
19595 0.87296 0.0416568
19600 0.873281 0.0421961
19605 0.871826 0.0413805
19610 0.869457 0.0415405
19615 0.871117 0.0417024
19620 0.872656 0.0420957
19625 0.870066 0.0415133
19630 0.872853 0.0418865
19635 0.869638 0.0419471
19640 0.87156 0.0418124
19645 0.87969 0.0421145
19650 0.879141 0.0429071
19655 0.879598 0.0431286
19660 0.878353 0.0430037
19665 0.882343 0.042865
19670 0.881181 0.04205
19675 0.882441 0.0421604
19680 0.879139 0.0416252
19685 0.882112 0.042477
19690 0.879383 0.042466
19695 0.875804 0.0421024
19700 0.880251 0.0424143
19705 0.881361 0.0424886
19710 0.884133 0.042902
19715 0.883617 0.0420443
19720 0.882382 0.0423147
19725 0.882434 0.0423409
19730 0.882289 0.0421286
19735 0.881215 0.0416062
19740 0.88062 0.0421931
19745 0.879991 0.0428583
19750 0.881549 0.0423523
19755 0.88078 0.0425676
19760 0.879126 0.0419187
19765 0.876297 0.0420141
19770 0.877366 0.0427467
19775 0.875338 0.0418832
19780 0.878958 0.0423394
19785 0.880578 0.0427071
19790 0.883018 0.0415631
19795 0.877943 0.0417048
19800 0.879891 0.0418881
19805 0.880299 0.0419191
19810 0.881341 0.0413278
19815 0.877483 0.0414213
19820 0.877687 0.0416987
19825 0.880668 0.0414907
19830 0.88338 0.041515
19835 0.878647 0.0411963
19840 0.876282 0.0417013
19845 0.872783 0.0409002
19850 0.873596 0.0416091
19855 0.87896 0.041358
19860 0.875932 0.0412116
19865 0.878628 0.0413733
19870 0.878394 0.0414662
19875 0.879833 0.0412504
19880 0.883416 0.0406334
19885 0.879563 0.0410875
19890 0.883669 0.0401363
19895 0.884547 0.0409195
19900 0.885126 0.0401898
19905 0.883661 0.0405254
19910 0.884173 0.0402933
19915 0.883416 0.040459
19920 0.883686 0.0406756
19925 0.881962 0.041192
19930 0.88144 0.0410273
19935 0.883221 0.0408806
19940 0.882477 0.0412178
19945 0.883921 0.0410869
19950 0.882408 0.0414737
19955 0.883051 0.0419185
19960 0.885754 0.0410916
19965 0.883703 0.0420351
19970 0.886851 0.0423447
19975 0.882708 0.0424705
19980 0.880278 0.0420522
19985 0.884411 0.0423978
19990 0.883841 0.0424623
19995 0.883092 0.0423366
20000 0.883102 0.0430428
20005 0.880489 0.0421416
20010 0.881885 0.0417799
20015 0.878467 0.041162
20020 0.882274 0.0411945
20025 0.883298 0.0412972
20030 0.882247 0.041118
20035 0.882652 0.0407775
20040 0.879284 0.0409843
20045 0.879587 0.0414382
20050 0.877674 0.0414611
20055 0.881064 0.0415976
20060 0.876427 0.0411682
20065 0.877792 0.0412378
20070 0.878886 0.0419471
20075 0.88289 0.0420486
20080 0.879495 0.0418099
20085 0.879615 0.0418195
20090 0.883211 0.0423703
20095 0.882962 0.0417791
20100 0.885367 0.0428634
20105 0.881308 0.0416472
20110 0.88115 0.0418442
20115 0.880188 0.0408799
20120 0.885202 0.0400057
20125 0.885701 0.0406719
20130 0.883523 0.040885
20135 0.881906 0.0409138
20140 0.88348 0.0406497
20145 0.884454 0.0409787
20150 0.884646 0.0407532
20155 0.882469 0.0412086
20160 0.8819 0.0409877
20165 0.891332 0.042122
20170 0.887999 0.0422566
20175 0.887049 0.0422153
20180 0.884442 0.0411398
20185 0.890384 0.0411471
20190 0.891729 0.041527
20195 0.886995 0.0418056
20200 0.89118 0.0419875
20205 0.88815 0.0411835
20210 0.89217 0.0420655
20215 0.886477 0.041746
20220 0.890671 0.0420947
20225 0.893944 0.0414797
20230 0.886903 0.0407573
20235 0.888862 0.0407697
20240 0.893035 0.0416356
20245 0.893353 0.0418212
20250 0.89226 0.0417254
20255 0.893205 0.0418795
20260 0.897021 0.0424372
20265 0.892552 0.042339
20270 0.893962 0.0414325
20275 0.88912 0.0412272
20280 0.890131 0.0416287
20285 0.891351 0.0417064
20290 0.893886 0.0406307
20295 0.895035 0.0414562
20300 0.895941 0.0415284
20305 0.892853 0.0421206
20310 0.894125 0.0414503
20315 0.892764 0.0413653
20320 0.892022 0.0409865
20325 0.89168 0.0406438
20330 0.89524 0.0407703
20335 0.893885 0.0412723
20340 0.895281 0.0416619
20345 0.89188 0.0407734
20350 0.892749 0.0424107
20355 0.895273 0.042743
20360 0.895159 0.0427536
20365 0.891869 0.0425801
20370 0.890658 0.0427656
20375 0.888757 0.0429896
20380 0.887508 0.0422188
20385 0.892452 0.0430328
20390 0.891473 0.0425458
20395 0.888033 0.0413437
20400 0.884668 0.0410469
20405 0.886001 0.0413556
20410 0.884166 0.0409432
20415 0.886806 0.0417701
20420 0.888805 0.0425603
20425 0.885737 0.0424197
20430 0.888881 0.042554
20435 0.888279 0.042735
20440 0.891644 0.0422023
20445 0.887645 0.0422888
20450 0.890352 0.0416207
20455 0.890359 0.0423527
20460 0.888728 0.0428277
20465 0.891885 0.0427938
20470 0.88676 0.0421606
20475 0.886585 0.0421253
20480 0.886742 0.041981
20485 0.886851 0.0415807
20490 0.883677 0.0413241
20495 0.883998 0.0416797
20500 0.88658 0.0412121
20505 0.886762 0.0420016
20510 0.880903 0.0414098
20515 0.881683 0.0409593
20520 0.881384 0.0413019
20525 0.879754 0.0409028
20530 0.878333 0.0415111
20535 0.879873 0.0412088
20540 0.881701 0.042158
20545 0.874994 0.041091
20550 0.879185 0.0410696
20555 0.881767 0.0412235
20560 0.881373 0.0412118
20565 0.880493 0.0416113
20570 0.883184 0.0409718
20575 0.879599 0.0418722
20580 0.876419 0.0420892
20585 0.879601 0.0430804
20590 0.879216 0.0422419
20595 0.87471 0.0414715
20600 0.879713 0.0420416
20605 0.878444 0.0414731
20610 0.880693 0.0417189
20615 0.881642 0.0415235
20620 0.883369 0.0414219
20625 0.88239 0.0413268
20630 0.882139 0.0410041
20635 0.879553 0.0410898
20640 0.875473 0.04
20645 0.877259 0.0415054
20650 0.880804 0.0422082
20655 0.878615 0.0414397
20660 0.885164 0.0417516
20665 0.886264 0.0421302
20670 0.881203 0.0422772
20675 0.878679 0.0423164
20680 0.877473 0.0424484
20685 0.877038 0.0421772
20690 0.877857 0.0420861
20695 0.879983 0.0418765
20700 0.877336 0.0419026
20705 0.878055 0.0418961
20710 0.879172 0.0416256
20715 0.88178 0.0412112
20720 0.883095 0.042218
20725 0.879093 0.041733
20730 0.880525 0.0418555
20735 0.881085 0.0416726
20740 0.885179 0.0424497
20745 0.880369 0.041971
20750 0.884345 0.0422668
20755 0.880826 0.0422051
20760 0.883209 0.0422157
20765 0.883838 0.0430575
20770 0.885326 0.0422737
20775 0.882866 0.0425378
20780 0.877563 0.0425291
20785 0.87961 0.0432931
20790 0.878754 0.0426881
20795 0.876524 0.0414333
20800 0.878192 0.042535
20805 0.877227 0.0422376
20810 0.879797 0.0426205
20815 0.879287 0.0424007
20820 0.881454 0.0417348
20825 0.883107 0.041627
20830 0.884903 0.0413231
20835 0.883501 0.0411204
20840 0.886284 0.0418363
20845 0.884965 0.0420869
20850 0.886325 0.0426807
20855 0.888319 0.0426579
20860 0.886039 0.0419812
20865 0.885765 0.0422631
20870 0.88764 0.0418973
20875 0.892067 0.0417826
20880 0.886005 0.0419
20885 0.885855 0.0414021
20890 0.888112 0.0421525
20895 0.885309 0.0420655
20900 0.888633 0.0430508
20905 0.884105 0.0421667
20910 0.883864 0.0421857
20915 0.882577 0.0424346
20920 0.884628 0.041349
20925 0.879749 0.0415636
20930 0.874405 0.0407905
20935 0.879334 0.0402957
20940 0.878975 0.040396
20945 0.881927 0.0414076
20950 0.880236 0.0406785
20955 0.878971 0.0412065
20960 0.879238 0.0415254
20965 0.876838 0.0414025
20970 0.884605 0.0414456
20975 0.878721 0.0414968
20980 0.875613 0.0415962
20985 0.879416 0.0415048
20990 0.882919 0.0421004
20995 0.880987 0.0406983
21000 0.879171 0.0409598
21005 0.877718 0.0411357
21010 0.878621 0.0407246
21015 0.875342 0.040576
21020 0.8819 0.0414997
21025 0.881574 0.0405113
21030 0.882773 0.0415468
21035 0.883525 0.0412878
21040 0.882993 0.0413358
21045 0.884003 0.0413135
21050 0.882363 0.0418191
21055 0.882508 0.0422247
21060 0.880679 0.041775
21065 0.881511 0.0415599
21070 0.877047 0.04219
21075 0.87955 0.0419994
21080 0.882961 0.0414635
21085 0.890094 0.0427383
21090 0.88816 0.0424505
21095 0.890116 0.0424605
21100 0.888373 0.0427218
21105 0.882843 0.0429634
21110 0.880327 0.0429522
21115 0.885362 0.0422586
21120 0.884405 0.0416264
21125 0.890603 0.0419124
21130 0.885403 0.0420767
21135 0.884578 0.0418101
21140 0.884481 0.0424631
21145 0.885155 0.0422833
21150 0.884265 0.041685
21155 0.884637 0.0417203
21160 0.881494 0.0419085
21165 0.875175 0.0414029
21170 0.877083 0.041258
21175 0.872144 0.0413243
21180 0.877379 0.0418716
21185 0.881092 0.0416142
21190 0.879268 0.0420247
21195 0.877709 0.0413892
21200 0.878258 0.041944
21205 0.875726 0.0422486
21210 0.872379 0.0410559
21215 0.874237 0.0414954
21220 0.879209 0.0405499
21225 0.876754 0.0400755
21230 0.873053 0.0408034
21235 0.878986 0.0413527
21240 0.872477 0.0410612
21245 0.8736 0.0411249
21250 0.870502 0.0412517
21255 0.871078 0.0407877
21260 0.868991 0.040201
21265 0.872245 0.0416485
21270 0.874839 0.0419961
21275 0.870827 0.0415023
21280 0.876015 0.041943
21285 0.876813 0.0412078
21290 0.878455 0.0423376
21295 0.87837 0.0413702
21300 0.875529 0.042053
21305 0.87611 0.0429636
21310 0.872631 0.0434382
21315 0.873981 0.0429249
21320 0.872141 0.0421296
21325 0.869082 0.0429567
21330 0.873157 0.0434031
21335 0.874046 0.0431533
21340 0.872471 0.0426677
21345 0.876464 0.0434472
21350 0.874997 0.0433878
21355 0.876765 0.0424984
21360 0.878908 0.042576
21365 0.878488 0.0423921
21370 0.876009 0.0433131
21375 0.874834 0.0436956
21380 0.875161 0.043518
21385 0.872692 0.0430039
21390 0.876849 0.0433284
21395 0.879445 0.0441692
21400 0.879663 0.0435879
21405 0.87826 0.0429453
21410 0.884163 0.043665
21415 0.874252 0.043369
21420 0.876739 0.0439834
21425 0.879113 0.0441939
21430 0.876808 0.0440492
21435 0.873796 0.0428734
21440 0.876178 0.0427926
21445 0.878625 0.0431435
21450 0.875414 0.0439822
21455 0.876799 0.043149
21460 0.878268 0.0434807
21465 0.880023 0.043764
21470 0.880911 0.0442343
21475 0.883523 0.044438
21480 0.882173 0.0442217
21485 0.877723 0.0443931
21490 0.886051 0.0447918
21495 0.889824 0.0454254
21500 0.886135 0.0446213
21505 0.87979 0.0447436
21510 0.879585 0.0449498
21515 0.882407 0.0449773
21520 0.8801 0.0451182
21525 0.879981 0.0449963
21530 0.880604 0.0449459
21535 0.878011 0.0451727
21540 0.884675 0.0460188
21545 0.884543 0.0458826
21550 0.884906 0.0456683
21555 0.888404 0.0457114
21560 0.88902 0.0452723
21565 0.892762 0.0458159
21570 0.888791 0.0452084
21575 0.890903 0.046001
21580 0.891572 0.0456075
21585 0.891225 0.0448287
21590 0.888697 0.045424
21595 0.891401 0.0450631
21600 0.893075 0.0449994
21605 0.892999 0.045715
21610 0.886298 0.0449026
21615 0.886075 0.0446869
21620 0.885308 0.0445785
21625 0.885735 0.0450155
21630 0.887096 0.0450608
21635 0.88091 0.0446591
21640 0.884392 0.0450876
21645 0.884992 0.0454589
21650 0.881461 0.0457424
21655 0.883412 0.0452711
21660 0.879721 0.0448255
21665 0.874211 0.0434094
21670 0.881292 0.0452411
21675 0.885108 0.0449298
21680 0.885025 0.0450929
21685 0.886989 0.0451196
21690 0.886767 0.0446905
21695 0.888449 0.0447093
21700 0.888142 0.0443452
21705 0.890549 0.044742
21710 0.890986 0.0452729
21715 0.89189 0.0452553
21720 0.895304 0.0449132
21725 0.896627 0.0441839
21730 0.898948 0.0448934
21735 0.894002 0.0448765
21740 0.892525 0.0442598
21745 0.894174 0.0440698
21750 0.894172 0.0450643
21755 0.892497 0.0453786
21760 0.894514 0.0441984
21765 0.89583 0.0445497
21770 0.898298 0.0439022
21775 0.893949 0.0441139
21780 0.892312 0.043696
21785 0.895112 0.0437232
21790 0.893758 0.0435505
21795 0.896696 0.0438506
21800 0.890432 0.0438101
21805 0.895331 0.0437348
21810 0.891087 0.0429814
21815 0.89396 0.0435131
21820 0.894236 0.043825
21825 0.893423 0.0439355
21830 0.889748 0.044179
21835 0.890664 0.0437211
21840 0.891442 0.0436256
21845 0.894595 0.0436499
21850 0.891164 0.0445419
21855 0.893244 0.0435158
21860 0.895896 0.0442039
21865 0.891327 0.0445891
21870 0.889343 0.044922
21875 0.890797 0.0447056
21880 0.89269 0.0454497
21885 0.889892 0.0448651
21890 0.88889 0.0447916
21895 0.888501 0.0440006
21900 0.895254 0.0443992
21905 0.895627 0.0451394
21910 0.895088 0.044616
21915 0.892789 0.0446324
21920 0.890158 0.0447369
21925 0.89552 0.0447295
21930 0.899663 0.0452878
21935 0.896675 0.0451527
21940 0.895158 0.0445131
21945 0.89377 0.0445201
21950 0.891029 0.0448546
21955 0.891647 0.044369
21960 0.889657 0.0445105
21965 0.890979 0.0448136
21970 0.887885 0.0445546
21975 0.889524 0.0441033
21980 0.889049 0.0444097
21985 0.884925 0.0434764
21990 0.884672 0.0434672
21995 0.881113 0.0430577
22000 0.881045 0.0436897
22005 0.882337 0.0434648
22010 0.880008 0.0437273
22015 0.883923 0.0436638
22020 0.886648 0.0439155
22025 0.884471 0.0441278
22030 0.881399 0.0429089
22035 0.879866 0.0433674
22040 0.880601 0.0433725
22045 0.883909 0.0431308
22050 0.880991 0.0432182
22055 0.883338 0.04233
22060 0.888025 0.0425852
22065 0.88336 0.0427467
22070 0.881035 0.0424725
22075 0.878622 0.0418561
22080 0.879564 0.0424388
22085 0.883809 0.0428254
22090 0.88606 0.0426313
22095 0.883537 0.0433999
22100 0.88701 0.0438293
22105 0.886461 0.0431202
22110 0.889869 0.0431723
22115 0.884661 0.0436091
22120 0.887005 0.0437661
22125 0.888854 0.0439057
22130 0.886439 0.0435952
22135 0.882762 0.0436713
22140 0.883839 0.0428687
22145 0.888295 0.0438026
22150 0.885508 0.0438589
22155 0.887077 0.0440818
22160 0.887986 0.0443496
22165 0.888628 0.0444395
22170 0.885193 0.0433151
22175 0.888727 0.0437493
22180 0.88957 0.044485
22185 0.888873 0.0442098
22190 0.887952 0.044388
22195 0.888187 0.0443498
22200 0.882486 0.0433198
22205 0.885865 0.0436424
22210 0.893653 0.0439608
22215 0.894262 0.0441065
22220 0.895614 0.0436311
22225 0.893909 0.0438332
22230 0.892962 0.0432131
22235 0.891947 0.0435344
22240 0.892 0.0433758
22245 0.89433 0.043418
22250 0.89627 0.0426658
22255 0.894675 0.0439126
22260 0.895111 0.0434123
22265 0.893994 0.0431561
22270 0.893229 0.0440765
22275 0.895896 0.0435944
22280 0.895589 0.0428714
22285 0.897433 0.043465
22290 0.897358 0.0428448
22295 0.894796 0.0431408
22300 0.893743 0.0436726
22305 0.893869 0.0430294
22310 0.896561 0.0425872
22315 0.88735 0.0433903
22320 0.88529 0.0429377
22325 0.890443 0.0425323
22330 0.893943 0.0432866
22335 0.895365 0.0432304
22340 0.891116 0.0427156
22345 0.891001 0.0424519
22350 0.885513 0.0429596
22355 0.887789 0.0431606
22360 0.887646 0.0436962
22365 0.893605 0.0434582
22370 0.89511 0.0440147
22375 0.892015 0.0438214
22380 0.891125 0.0438618
22385 0.890421 0.0434209
22390 0.8939 0.0434172
22395 0.895339 0.0434925
22400 0.892738 0.0433554
22405 0.89643 0.0446528
22410 0.900197 0.0449434
22415 0.89922 0.0451617
22420 0.895403 0.044356
22425 0.895765 0.0444219
22430 0.895061 0.0447175
22435 0.893302 0.0441284
22440 0.896026 0.0436444
22445 0.897344 0.0438432
22450 0.893678 0.0431304
22455 0.89907 0.0437334
22460 0.896151 0.044289
22465 0.899567 0.0431267
22470 0.89874 0.0429404
22475 0.893249 0.0424882
22480 0.896514 0.0429806
22485 0.894748 0.0430553
22490 0.894079 0.0438385
22495 0.894954 0.0431665
22500 0.898102 0.0434246
22505 0.895233 0.0429865
22510 0.892852 0.0433635
22515 0.897634 0.0447803
22520 0.895533 0.0443437
22525 0.897651 0.0437367
22530 0.895131 0.0441245
22535 0.895643 0.0447912
22540 0.890901 0.0445397
22545 0.887924 0.0436415
22550 0.890292 0.0444088
22555 0.891798 0.0436873
22560 0.890655 0.0441596
22565 0.89372 0.04399
22570 0.893581 0.0447524
22575 0.890831 0.0438355
22580 0.889878 0.0439481
22585 0.893176 0.0442533
22590 0.893871 0.0441808
22595 0.892237 0.0440643
22600 0.894254 0.044365
22605 0.888146 0.0442086
22610 0.896345 0.0444931
22615 0.893876 0.0441759
22620 0.895076 0.0441974
22625 0.897039 0.0448199
22630 0.894037 0.0440773
22635 0.899994 0.0446724
22640 0.896848 0.0445517
22645 0.89491 0.0445497
22650 0.891532 0.0444729
22655 0.895045 0.0434968
22660 0.890105 0.0437689
22665 0.896052 0.0443117
22670 0.891317 0.0437989
22675 0.889127 0.0432182
22680 0.890493 0.0431108
22685 0.897432 0.0437195
22690 0.892905 0.0441694
22695 0.893712 0.0440461
22700 0.893671 0.0440606
22705 0.892225 0.0449863
22710 0.889928 0.0439579
22715 0.894471 0.0440706
22720 0.895322 0.0451329
22725 0.897653 0.0444931
22730 0.896303 0.0446679
22735 0.893442 0.0442333
22740 0.893528 0.0446185
22745 0.895145 0.0447785
22750 0.894008 0.0449116
22755 0.897801 0.0443382
22760 0.89617 0.044952
22765 0.898628 0.0450551
22770 0.89879 0.0456358
22775 0.899273 0.0453178
22780 0.897951 0.0450355
22785 0.896373 0.0455238
22790 0.893127 0.0450512
22795 0.89405 0.0452021
22800 0.89568 0.045395
22805 0.894384 0.0460247
22810 0.897241 0.0456987
22815 0.890616 0.0453539
22820 0.889667 0.0449036
22825 0.890135 0.0454186
22830 0.891468 0.0453286
22835 0.89515 0.0452945
22840 0.895526 0.0462962
22845 0.899555 0.0466175
22850 0.892928 0.0456309
22855 0.894968 0.0454852
22860 0.892603 0.045474
22865 0.896322 0.0459755
22870 0.898045 0.0458667
22875 0.898265 0.0462511
22880 0.893888 0.045098
22885 0.892757 0.0451098
22890 0.895537 0.0460222
22895 0.897135 0.0466352
22900 0.893667 0.0465626
22905 0.892208 0.0459073
22910 0.893001 0.0460186
22915 0.889318 0.046389
22920 0.892789 0.0464286
22925 0.88941 0.0460322
22930 0.892504 0.0463003
22935 0.892689 0.0468257
22940 0.890687 0.0466728
22945 0.890997 0.0469222
22950 0.893994 0.0470404
22955 0.894459 0.0470263
22960 0.892712 0.0468908
22965 0.890598 0.0468181
22970 0.892686 0.0470002
22975 0.885772 0.0466479
22980 0.891616 0.0471408
22985 0.892277 0.0475748
22990 0.892087 0.0470165
22995 0.890081 0.0468606
23000 0.891009 0.0476681
23005 0.894286 0.0470561
23010 0.891497 0.0462449
23015 0.89342 0.0474589
23020 0.894507 0.0475438
23025 0.896732 0.0474219
23030 0.896497 0.0466654
23035 0.901116 0.0468524
23040 0.895524 0.0464852
23045 0.898028 0.0469755
23050 0.898513 0.0469181
23055 0.900613 0.0473035
23060 0.895916 0.0467344
23065 0.898031 0.0459984
23070 0.898632 0.0465158
23075 0.898151 0.0464499
23080 0.898956 0.0466822
23085 0.897546 0.0460586
23090 0.895749 0.046902
23095 0.895615 0.046455
23100 0.894845 0.0463833
23105 0.890888 0.0458302
23110 0.893872 0.0462821
23115 0.894796 0.0470708
23120 0.894748 0.0475064
23125 0.89859 0.0476444
23130 0.90068 0.0481245
23135 0.904923 0.0477512
23140 0.902667 0.0474233
23145 0.900901 0.0470353
23150 0.901163 0.0470084
23155 0.896208 0.0472888
23160 0.894079 0.0466393
23165 0.895949 0.0466518
23170 0.896657 0.0469753
23175 0.893742 0.0474583
23180 0.895473 0.0466681
23185 0.894357 0.0462147
23190 0.897057 0.046882
23195 0.892711 0.0460431
23200 0.898391 0.0466912
23205 0.897743 0.0470406
23210 0.898729 0.0465309
23215 0.894739 0.0464958
23220 0.893688 0.0468349
23225 0.893697 0.0470165
23230 0.891797 0.046694
23235 0.894228 0.0465589
23240 0.894305 0.0462629
23245 0.894249 0.0466105
23250 0.895704 0.0465325
23255 0.895937 0.0462854
23260 0.895947 0.046644
23265 0.895517 0.0463341
23270 0.890672 0.0460814
23275 0.886513 0.0457891
23280 0.888901 0.0467069
23285 0.889362 0.0469249
23290 0.886213 0.0465111
23295 0.886085 0.0468889
23300 0.882669 0.0470625
23305 0.884672 0.0469051
23310 0.885779 0.0468022
23315 0.881561 0.0475238
23320 0.883456 0.0471472
23325 0.884602 0.0467163
23330 0.884503 0.0481584
23335 0.888613 0.0475742
23340 0.889983 0.0478843
23345 0.888059 0.0465781
23350 0.888903 0.047268
23355 0.887519 0.0469845
23360 0.889142 0.0470182
23365 0.887635 0.0470751
23370 0.887098 0.0466501
23375 0.884034 0.0470612
23380 0.886779 0.0462823
23385 0.888327 0.0468814
23390 0.887819 0.0465232
23395 0.884421 0.0467579
23400 0.885986 0.0463276
23405 0.884235 0.0457722
23410 0.885187 0.044942
23415 0.885258 0.0456473
23420 0.884791 0.0454272
23425 0.885149 0.0459087
23430 0.887395 0.0453719
23435 0.889823 0.0456438
23440 0.887089 0.0461641
23445 0.887486 0.0453976
23450 0.89156 0.0459912
23455 0.887906 0.0460063
23460 0.889219 0.0453117
23465 0.886885 0.0454278
23470 0.88492 0.0447185
23475 0.889181 0.0457299
23480 0.890756 0.0455501
23485 0.892424 0.045961
23490 0.891056 0.0461553
23495 0.89456 0.0457336
23500 0.891047 0.0462272
23505 0.89121 0.0457979
23510 0.891382 0.0458044
23515 0.886661 0.0457105
23520 0.885107 0.0452119
23525 0.887559 0.0448842
23530 0.889347 0.0447369
23535 0.885152 0.0444674
23540 0.884479 0.0445632
23545 0.885397 0.0449575
23550 0.88441 0.0456309
23555 0.883614 0.0453107
23560 0.88492 0.0438993
23565 0.89018 0.0446456
23570 0.8938 0.0442653
23575 0.892314 0.0441976
23580 0.893662 0.0442427
23585 0.894144 0.0438126
23590 0.899807 0.0439824
23595 0.89646 0.0443456
23600 0.894272 0.0436003
23605 0.899724 0.0439134
23610 0.899331 0.0442094
23615 0.898751 0.0445052
23620 0.896002 0.0449006
23625 0.897078 0.0450731
23630 0.895716 0.0457552
23635 0.891441 0.0453935
23640 0.893705 0.0451747
23645 0.890176 0.0457459
23650 0.892709 0.0459247
23655 0.894468 0.0459339
23660 0.896902 0.0468873
23665 0.894921 0.045517
23670 0.899013 0.0464997
23675 0.899173 0.0461555
23680 0.893922 0.0458122
23685 0.894383 0.0451218
23690 0.895595 0.0461316
23695 0.893151 0.045713
23700 0.895151 0.0459106
23705 0.895134 0.0459083
23710 0.89595 0.0454952
23715 0.890718 0.0447062
23720 0.888956 0.0457269
23725 0.886441 0.0450765
23730 0.8915 0.0456007
23735 0.890342 0.0455109
23740 0.891807 0.0450304
23745 0.894488 0.0441943
23750 0.894625 0.0452856
23755 0.892541 0.0453217
23760 0.891166 0.044884
23765 0.891789 0.0441029
23770 0.892228 0.0447448
23775 0.894328 0.0440208
23780 0.896852 0.0448408
23785 0.892484 0.0446432
23790 0.895491 0.0446703
23795 0.897326 0.0443086
23800 0.897081 0.0438089
23805 0.895569 0.0432388
23810 0.897936 0.0434486
23815 0.896567 0.0440437
23820 0.903496 0.0436281
23825 0.8999 0.0440288
23830 0.901763 0.0430835
23835 0.897437 0.0440473
23840 0.900828 0.0444395
23845 0.898293 0.0442386
23850 0.901463 0.0444315
23855 0.90112 0.0450955
23860 0.901985 0.0451104
23865 0.901956 0.0453935
23870 0.901636 0.0457687
23875 0.902552 0.0454572
23880 0.903303 0.0456348
23885 0.903865 0.0448081
23890 0.898152 0.0450851
23895 0.902858 0.0452488
23900 0.901146 0.0453447
23905 0.907025 0.045861
23910 0.90604 0.0458291
23915 0.904212 0.0460653
23920 0.903669 0.0460855
23925 0.901355 0.046296
23930 0.899933 0.0466691
23935 0.897575 0.0470361
23940 0.898155 0.0473378
23945 0.90124 0.047309
23950 0.898987 0.0478247
23955 0.89489 0.0476691
23960 0.890492 0.0476891
23965 0.896316 0.0472349
23970 0.899714 0.0467442
23975 0.897259 0.0467918
23980 0.896275 0.0460475
23985 0.894345 0.0469998
23990 0.889768 0.0470163
23995 0.888541 0.0479535
24000 0.887742 0.0472925
24005 0.885441 0.0476842
24010 0.887194 0.0478965
24015 0.887065 0.0483029
24020 0.892798 0.0487969
24025 0.888245 0.0479704
24030 0.89031 0.0480837
24035 0.891031 0.0488573
24040 0.890754 0.0490116
24045 0.891814 0.0492601
24050 0.895313 0.0491055
24055 0.892949 0.0488198
24060 0.89438 0.0484125
24065 0.894441 0.0480316
24070 0.894098 0.0480316
24075 0.899293 0.0481782
24080 0.895235 0.0473331
24085 0.893253 0.0481494
24090 0.893221 0.047644
24095 0.893172 0.0481615
24100 0.888492 0.0483858
24105 0.890911 0.0483776
24110 0.88908 0.0477693
24115 0.888827 0.0469141
24120 0.888603 0.0469822
24125 0.890563 0.0467889
24130 0.8916 0.0470294
24135 0.889487 0.0471613
24140 0.896908 0.0482384
24145 0.894671 0.0469765
24150 0.899091 0.0478894
24155 0.898366 0.0480449
24160 0.898534 0.0474042
24165 0.893647 0.0472921
24170 0.898234 0.0476209
24175 0.897077 0.0475944
24180 0.89981 0.0473631
24185 0.896245 0.0468581
24190 0.896333 0.0466675
24195 0.893752 0.0475566
24200 0.893562 0.0474115
24205 0.892376 0.0469363
24210 0.891441 0.0469628
24215 0.893276 0.0462404
24220 0.890301 0.0464848
24225 0.891086 0.0465719
24230 0.887408 0.0462715
24235 0.890636 0.046467
24240 0.88684 0.0458134
24245 0.887326 0.0466922
24250 0.88655 0.0462511
24255 0.889256 0.0465348
24260 0.890904 0.0460963
24265 0.890672 0.0465474
24270 0.890567 0.0470863
24275 0.89158 0.0468726
24280 0.892471 0.0462351
24285 0.89434 0.0463786
24290 0.893237 0.0457806
24295 0.894324 0.0461023
24300 0.895916 0.0468416
24305 0.895493 0.0465734
24310 0.897665 0.0470018
24315 0.893989 0.0464866
24320 0.895439 0.0472645
24325 0.896027 0.0474574
24330 0.896981 0.0471137
24335 0.899933 0.0464158
24340 0.897457 0.046863
24345 0.89583 0.0465895
24350 0.897839 0.0474093
24355 0.89651 0.0464646
24360 0.896729 0.0465348
24365 0.893444 0.0463962
24370 0.891783 0.0463452
24375 0.891482 0.0465897
24380 0.892431 0.046991
24385 0.890969 0.0465987
24390 0.89189 0.0465021
24395 0.897133 0.0473768
24400 0.893398 0.0471694
24405 0.897126 0.046882
24410 0.899934 0.0473576
24415 0.898951 0.0468865
24420 0.899103 0.0473066
24425 0.896812 0.0471529
24430 0.896144 0.0471343
24435 0.889013 0.0468804
24440 0.890535 0.0470204
24445 0.895938 0.0467332
24450 0.900703 0.0465107
24455 0.898676 0.0463384
24460 0.900468 0.0463782
24465 0.90188 0.0472258
24470 0.896925 0.0462368
24475 0.897138 0.0464229
24480 0.897481 0.0455493
24485 0.903342 0.0451563
24490 0.899923 0.0454668
24495 0.901052 0.0451486
24500 0.902893 0.0456122
24505 0.899998 0.0457767
24510 0.904256 0.0466491
24515 0.901902 0.0468643
24520 0.90024 0.0469353
24525 0.903306 0.0475234
24530 0.906348 0.0474756
24535 0.899147 0.0463464
24540 0.898102 0.0460508
24545 0.897365 0.0467263
24550 0.898802 0.0464893
24555 0.898892 0.0466644
24560 0.901389 0.0462523
24565 0.896219 0.04529
24570 0.899601 0.0456285
24575 0.900627 0.045652
24580 0.896855 0.0459569
24585 0.899552 0.0447307
24590 0.901314 0.0450077
24595 0.89443 0.0448057
24600 0.90211 0.0449634
24605 0.903578 0.0446642
24610 0.896075 0.0446542
24615 0.893727 0.04418
24620 0.895807 0.0443464
24625 0.896722 0.0444039
24630 0.89281 0.0446424
24635 0.888558 0.0446266
24640 0.889811 0.0450255
24645 0.896199 0.0460416
24650 0.892026 0.0458502
24655 0.887044 0.0458034
24660 0.891088 0.0454068
24665 0.888221 0.0465183
24670 0.893322 0.0450445
24675 0.891385 0.0449269
24680 0.890073 0.0449728
24685 0.890107 0.0446475
24690 0.890665 0.0451674
24695 0.89134 0.0453607
24700 0.88842 0.0456366
24705 0.890468 0.0458798
24710 0.892315 0.0455364
24715 0.889175 0.0452451
24720 0.889701 0.0444062
24725 0.89026 0.0441619
24730 0.892399 0.0448651
24735 0.892351 0.0444701
24740 0.888764 0.0448471
24745 0.89419 0.0446405
24750 0.896868 0.0450384
24755 0.897396 0.0446364
24760 0.900239 0.0442008
24765 0.898401 0.0446634
24770 0.892755 0.0438434
24775 0.890575 0.0445795
24780 0.887783 0.0438536
24785 0.890876 0.0438012
24790 0.887316 0.0431827
24795 0.8887 0.0434337
24800 0.888847 0.0436807
24805 0.889856 0.0441629
24810 0.885855 0.043674
24815 0.889018 0.0444007
24820 0.890134 0.0444507
24825 0.891227 0.044348
24830 0.889016 0.0435084
24835 0.887983 0.0427977
24840 0.891492 0.0419898
24845 0.893412 0.0426362
24850 0.89158 0.0427446
24855 0.895167 0.0433286
24860 0.893446 0.0429138
24865 0.888871 0.0426997
24870 0.892061 0.0423347
24875 0.888703 0.0426413
24880 0.887595 0.0422168
24885 0.888782 0.0427742
24890 0.884434 0.0419163
24895 0.880621 0.0423705
24900 0.887026 0.0425074
24905 0.882395 0.0429816
24910 0.887711 0.0430022
24915 0.88233 0.0436522
24920 0.879551 0.0438618
24925 0.883604 0.044537
24930 0.882117 0.0439702
24935 0.885938 0.0439504
24940 0.887958 0.0438987
24945 0.887103 0.0442511
24950 0.881154 0.0437534
24955 0.882296 0.0442186
24960 0.883328 0.0436417
24965 0.878317 0.0443376
24970 0.880608 0.0440539
24975 0.879935 0.0441192
24980 0.884477 0.0450994
24985 0.883288 0.0440663
24990 0.879182 0.0435885
24995 0.879557 0.0435148
25000 0.879347 0.0440328
25005 0.88088 0.0435252
25010 0.87896 0.0438181
25015 0.882252 0.0437687
25020 0.883508 0.0435031
25025 0.885215 0.043565
25030 0.879573 0.044249
25035 0.883292 0.0442015
25040 0.88362 0.0441302
25045 0.881886 0.043993
25050 0.88279 0.0436877
25055 0.881664 0.0445791
25060 0.882601 0.0451441
25065 0.877561 0.0447222
25070 0.879482 0.0445325
25075 0.878423 0.0451088
25080 0.877199 0.0453807
25085 0.877928 0.0450412
25090 0.878086 0.0447003
25095 0.878145 0.0443078
25100 0.882306 0.0443027
25105 0.87787 0.044627
25110 0.877212 0.0442988
25115 0.878597 0.0447218
25120 0.875187 0.0448234
25125 0.875929 0.0445993
25130 0.87553 0.0453527
25135 0.87939 0.0458642
25140 0.879651 0.046504
25145 0.875833 0.0459551
25150 0.874073 0.0455995
25155 0.875258 0.0467869
25160 0.876084 0.0458828
25165 0.870835 0.0446301
25170 0.872225 0.0452229
25175 0.874851 0.0450694
25180 0.871932 0.0449688
25185 0.873434 0.045002
25190 0.876242 0.0450014
25195 0.876285 0.0453278
25200 0.876364 0.0458216
25205 0.876999 0.0464313
25210 0.876105 0.0448991
25215 0.873541 0.0447957
25220 0.875284 0.0447095
25225 0.877344 0.0447122
25230 0.871858 0.0450606
25235 0.870856 0.0445934
25240 0.875514 0.0449138
25245 0.87304 0.0444952
25250 0.871023 0.0430884
25255 0.874818 0.0437936
25260 0.866201 0.0430684
25265 0.865375 0.0437501
25270 0.865187 0.0435817
25275 0.86752 0.0435238
25280 0.87001 0.0439383
25285 0.868872 0.0436605
25290 0.869944 0.0430326
25295 0.874883 0.0444744
25300 0.870453 0.0437979
25305 0.868052 0.04334
25310 0.869725 0.0440969
25315 0.867359 0.0437724
25320 0.87357 0.0445127
25325 0.874532 0.0446283
25330 0.872376 0.0441792
25335 0.87416 0.0448148
25340 0.863271 0.0439965
25345 0.86513 0.0444784
25350 0.864787 0.0438059
25355 0.866273 0.0435885
25360 0.866514 0.0436434
25365 0.866596 0.0436424
25370 0.867214 0.0436969
25375 0.877268 0.0441261
25380 0.872082 0.0438548
25385 0.874579 0.0433758
25390 0.875297 0.0432535
25395 0.874621 0.0435764
25400 0.870985 0.0435887
25405 0.874229 0.0434662
25410 0.87138 0.0439345
25415 0.870897 0.043891
25420 0.875452 0.0444095
25425 0.876507 0.045207
25430 0.876024 0.0445338
25435 0.875665 0.0444752
25440 0.871151 0.044081
25445 0.875675 0.0443701
25450 0.874432 0.0441876
25455 0.872101 0.0437612
25460 0.877515 0.0442923
25465 0.875816 0.0441421
25470 0.871093 0.0449204
25475 0.875483 0.0453464
25480 0.86975 0.0448316
25485 0.871245 0.0452355
25490 0.866473 0.0454727
25495 0.865157 0.0451855
25500 0.868756 0.045535
25505 0.869862 0.0451027
25510 0.865677 0.0454903
25515 0.871166 0.0452186
25520 0.868286 0.0447981
25525 0.872084 0.0442631
25530 0.870592 0.0454046
25535 0.873438 0.0447097
25540 0.878472 0.0451851
25545 0.87514 0.0452266
25550 0.876485 0.0441817
25555 0.875404 0.0439379
25560 0.880648 0.0447857
25565 0.873172 0.0440939
25570 0.874248 0.0441243
25575 0.879288 0.0442794
25580 0.876377 0.0444593
25585 0.877291 0.0439265
25590 0.875563 0.0442525
25595 0.871791 0.0435338
25600 0.874014 0.0437448
25605 0.875403 0.0445095
25610 0.873112 0.0444917
25615 0.876876 0.0449185
25620 0.875435 0.0443245
25625 0.876615 0.0442511
25630 0.872901 0.0439577
25635 0.877418 0.0441216
25640 0.870427 0.0429569
25645 0.875952 0.0441039
25650 0.874154 0.0435556
25655 0.877775 0.0437544
25660 0.878924 0.0436123
25665 0.877854 0.0438412
25670 0.877376 0.0432
25675 0.881313 0.0434913
25680 0.878717 0.044071
25685 0.881513 0.0440265
25690 0.882461 0.0445901
25695 0.878089 0.0444278
25700 0.878068 0.0441555
25705 0.880311 0.0442088
25710 0.882854 0.044218
25715 0.880755 0.0435383
25720 0.885441 0.0439332
25725 0.885144 0.0435954
25730 0.883609 0.0434105
25735 0.885999 0.0443203
25740 0.880159 0.0438959
25745 0.884344 0.0434889
25750 0.882497 0.0445981
25755 0.887492 0.0450069
25760 0.887004 0.044923
25765 0.884396 0.0445527
25770 0.886523 0.0437291
25775 0.883744 0.0443799
25780 0.88628 0.0448918
25785 0.88833 0.044844
25790 0.885887 0.0449067
25795 0.881842 0.0443643
25800 0.882997 0.0440586
25805 0.881558 0.044496
25810 0.882071 0.0448836
25815 0.879421 0.0440402
25820 0.88548 0.0440635
25825 0.8817 0.0443088
25830 0.882413 0.0441374
25835 0.882804 0.0441308
25840 0.876465 0.0438846
25845 0.881442 0.0439251
25850 0.880408 0.0436513
25855 0.879076 0.0435434
25860 0.877815 0.0429553
25865 0.880978 0.0428297
25870 0.879251 0.0431572
25875 0.877743 0.0428022
25880 0.881279 0.0425968
25885 0.884471 0.0428642
25890 0.888015 0.0434386
25895 0.887487 0.0434715
25900 0.887674 0.0442053
25905 0.886151 0.044299
25910 0.890956 0.0439877
25915 0.888189 0.0437285
25920 0.887629 0.0438846
25925 0.888176 0.0440647
25930 0.882717 0.0427881
25935 0.886362 0.0437062
25940 0.888273 0.0435229
25945 0.888987 0.0444923
25950 0.887903 0.0443354
25955 0.887278 0.0444409
25960 0.885509 0.0444035
25965 0.88716 0.0444868
25970 0.884425 0.0435885
25975 0.885517 0.0433351
25980 0.8859 0.0438044
25985 0.888261 0.0444617
25990 0.884536 0.0432598
25995 0.886399 0.0431506
26000 0.888465 0.0435213
26005 0.891286 0.0434152
26010 0.893933 0.0442553
26015 0.892092 0.0444048
26020 0.892536 0.0441337
26025 0.894192 0.0446395
26030 0.898638 0.0446332
26035 0.893171 0.0448157
26040 0.89501 0.0444201
26045 0.898542 0.0449749
26050 0.898925 0.0448248
26055 0.897128 0.0448179
26060 0.894804 0.0443037
26065 0.893482 0.0446746
26070 0.895761 0.0442308
26075 0.891393 0.0443986
26080 0.888985 0.044537
26085 0.890595 0.0444431
26090 0.895169 0.0441796
26095 0.89215 0.0443611
26100 0.892936 0.0437122
26105 0.894314 0.0435203
26110 0.896666 0.0439939
26115 0.895997 0.0438395
26120 0.902686 0.0446575
26125 0.901365 0.0443323
26130 0.897342 0.0444819
26135 0.900195 0.0450267
26140 0.899039 0.0456593
26145 0.897878 0.0451698
26150 0.900704 0.0451961
26155 0.895153 0.0453903
26160 0.892951 0.0450894
26165 0.890935 0.0443313
26170 0.896149 0.044587
26175 0.895437 0.0442598
26180 0.891926 0.0441253
26185 0.89341 0.0439916
26190 0.894748 0.0439302
26195 0.893151 0.0444791
26200 0.890764 0.0443449
26205 0.893758 0.0443476
26210 0.893352 0.0440677
26215 0.895462 0.0438589
26220 0.893672 0.044258
26225 0.892689 0.0441037
26230 0.892591 0.04412
26235 0.895463 0.0441039
26240 0.898454 0.0439973
26245 0.899907 0.0440663
26250 0.90202 0.0437064
26255 0.896227 0.0432055
26260 0.900843 0.0437381
26265 0.897054 0.0438842
26270 0.898291 0.0442427
26275 0.897965 0.0431104
26280 0.894662 0.0439461
26285 0.894295 0.0433498
26290 0.893981 0.0443827
26295 0.891905 0.0442704
26300 0.891728 0.0450092
26305 0.890697 0.0447793
26310 0.894975 0.0449794
26315 0.894283 0.0448104
26320 0.891419 0.0443566
26325 0.893259 0.0453017
26330 0.891336 0.0439792
26335 0.891 0.0444209
26340 0.888758 0.0436428
26345 0.892787 0.0441312
26350 0.891299 0.044444
26355 0.890346 0.0442521
26360 0.89063 0.0446526
26365 0.892512 0.0442849
26370 0.886971 0.0440669
26375 0.887655 0.0452894
26380 0.888949 0.0444482
26385 0.895128 0.0444131
26390 0.89153 0.0439034
26395 0.893417 0.0435189
26400 0.889632 0.0427446
26405 0.888135 0.0436975
26410 0.889684 0.0444674
26415 0.887302 0.0443962
26420 0.885347 0.0448036
26425 0.888759 0.0449469
26430 0.888118 0.0445403
26435 0.893223 0.044455
26440 0.89392 0.0441339
26445 0.895836 0.0440235
26450 0.890303 0.0432133
26455 0.887516 0.0439294
26460 0.897314 0.0439312
26465 0.89583 0.0434499
26470 0.898529 0.0429794
26475 0.896249 0.0428977
26480 0.894096 0.0432202
26485 0.891401 0.0427385
26490 0.891768 0.0429328
26495 0.89223 0.044211
26500 0.888161 0.0438228
26505 0.892657 0.0432368
26510 0.890605 0.0431382
26515 0.890229 0.0434652
26520 0.889223 0.0425397
26525 0.893158 0.04322
26530 0.889786 0.0433064
26535 0.886282 0.04204
26540 0.892822 0.0429498
26545 0.889647 0.0425578
26550 0.893805 0.0423109
26555 0.893525 0.0432657
26560 0.892905 0.0436507
26565 0.885963 0.0433051
26570 0.88587 0.0439867
26575 0.886751 0.0437893
26580 0.886473 0.0439675
26585 0.886842 0.0445901
26590 0.888405 0.0451576
26595 0.885712 0.043873
26600 0.89147 0.0436279
26605 0.89063 0.0439834
26610 0.893691 0.0444731
26615 0.891337 0.0441576
26620 0.888064 0.0433594
26625 0.889359 0.0434217
26630 0.886857 0.0434182
26635 0.892983 0.0444152
26640 0.894739 0.0439847
26645 0.893008 0.0446856
26650 0.88982 0.0437003
26655 0.892255 0.0438036
26660 0.896032 0.0444119
26665 0.894985 0.0446452
26670 0.894795 0.0445527
26675 0.895978 0.0449283
26680 0.896126 0.0442919
26685 0.893503 0.0447605
26690 0.895277 0.0449965
26695 0.894235 0.0448108
26700 0.894202 0.0460861
26705 0.891288 0.0458093
26710 0.893759 0.0462819
26715 0.889645 0.0447746
26720 0.893253 0.0458281
26725 0.886662 0.0460337
26730 0.886788 0.0456979
26735 0.891465 0.0468598
26740 0.890166 0.0465885
26745 0.891081 0.046437
26750 0.88702 0.0467748
26755 0.885547 0.0458422
26760 0.884773 0.0455858
26765 0.8816 0.0454109
26770 0.886068 0.0461294
26775 0.890355 0.0466577
26780 0.883855 0.0464552
26785 0.883246 0.0458985
26790 0.884179 0.0457971
26795 0.885827 0.0458057
26800 0.884911 0.0466387
26805 0.882374 0.0467926
26810 0.883939 0.046547
26815 0.878014 0.0461627
26820 0.881181 0.0467263
26825 0.875217 0.0463278
26830 0.878154 0.0465572
26835 0.883797 0.0471657
26840 0.880391 0.0471512
26845 0.878577 0.0463876
26850 0.88296 0.0466528
26855 0.875714 0.0458457
26860 0.881798 0.0461423
26865 0.881778 0.0462686
26870 0.878893 0.0462535
26875 0.878687 0.0456616
26880 0.877527 0.0456066
26885 0.877569 0.0469334
26890 0.878144 0.0460033
26895 0.87409 0.0448781
26900 0.879279 0.0456095
26905 0.878682 0.0449886
26910 0.876292 0.0442886
26915 0.87278 0.0443435
26920 0.8769 0.045101
26925 0.877671 0.0448991
26930 0.874142 0.0449545
26935 0.870253 0.0439385
26940 0.876511 0.0450375
26945 0.874186 0.0443897
26950 0.875256 0.045358
26955 0.878514 0.0459675
26960 0.877 0.0466611
26965 0.877327 0.0465272
26970 0.878064 0.0462317
26975 0.877159 0.0465428
26980 0.879428 0.046405
26985 0.879002 0.0463692
26990 0.880079 0.0468777
26995 0.876499 0.0458616
27000 0.879221 0.0469459
27005 0.87812 0.046842
27010 0.877816 0.0468304
27015 0.880877 0.0479763
27020 0.875973 0.0470335
27025 0.877696 0.0463874
27030 0.876541 0.0468289
27035 0.876532 0.046791
27040 0.880872 0.0470161
27045 0.87734 0.046576
27050 0.873446 0.0470751
27055 0.877708 0.0466142
27060 0.877217 0.0471178
27065 0.878629 0.0475844
27070 0.879714 0.0473123
27075 0.877951 0.0466752
27080 0.878108 0.0473535
27085 0.878047 0.0469771
27090 0.87869 0.0477875
27095 0.877804 0.0468628
27100 0.881099 0.0467618
27105 0.880149 0.0466518
27110 0.884381 0.0466477
27115 0.884333 0.0468273
27120 0.884401 0.046854
27125 0.8857 0.0464444
27130 0.882561 0.046376
27135 0.882527 0.0463952
27140 0.876872 0.0451308
27145 0.87995 0.0452259
27150 0.875723 0.044754
27155 0.879478 0.0453656
27160 0.883772 0.0451482
27165 0.884345 0.0448016
27170 0.883189 0.0451935
27175 0.882384 0.0452604
27180 0.882123 0.0448422
27185 0.880197 0.0446773
27190 0.883571 0.0452543
27195 0.88164 0.0454911
27200 0.879786 0.0449208
27205 0.876488 0.0448606
27210 0.877538 0.0452264
27215 0.869832 0.0455454
27220 0.875301 0.0457565
27225 0.87168 0.0459347
27230 0.87452 0.0451641
27235 0.87271 0.0451659
27240 0.867698 0.0441229
27245 0.868356 0.0452376
27250 0.87549 0.0455707
27255 0.874045 0.0460814
27260 0.875514 0.0455421
27265 0.875717 0.0456577
27270 0.879724 0.0448163
27275 0.875987 0.0449347
27280 0.876187 0.0439698
27285 0.873734 0.0439883
27290 0.877952 0.0446287
27295 0.873258 0.0446456
27300 0.877486 0.0444609
27305 0.878042 0.0445691
27310 0.869731 0.0438195
27315 0.871883 0.0443666
27320 0.878197 0.0441523
27325 0.878352 0.0446458
27330 0.875222 0.0449192
27335 0.871823 0.0451453
27340 0.871474 0.044923
27345 0.876235 0.0452237
27350 0.875922 0.0456158
27355 0.870607 0.0456877
27360 0.870161 0.0456897
27365 0.872631 0.0464915
27370 0.876666 0.0460112
27375 0.876179 0.0453154
27380 0.87515 0.04503
27385 0.876918 0.0446236
27390 0.878262 0.0446148
27395 0.877336 0.0454072
27400 0.877096 0.0448477
27405 0.876736 0.0454805
27410 0.875673 0.0453382
27415 0.874747 0.0454311
27420 0.875877 0.0448908
27425 0.878935 0.0447391
27430 0.875724 0.0450347
27435 0.875574 0.0449947
27440 0.8785 0.0452805
27445 0.873718 0.0456236
27450 0.876382 0.0454425
27455 0.871024 0.0447955
27460 0.872597 0.0456836
27465 0.868358 0.0452443
27470 0.871996 0.0447381
27475 0.871418 0.0443633
27480 0.874607 0.0448336
27485 0.872095 0.0455634
27490 0.871119 0.0458069
27495 0.868422 0.0453325
27500 0.871821 0.0457095
27505 0.867826 0.044407
27510 0.867252 0.044229
27515 0.870252 0.0439724
27520 0.868102 0.0444054
27525 0.867692 0.0439494
27530 0.868087 0.0449594
27535 0.868159 0.0444311
27540 0.866921 0.0433256
27545 0.868148 0.0437173
27550 0.873177 0.0446858
27555 0.874818 0.0446513
27560 0.874711 0.0446068
27565 0.873086 0.0445423
27570 0.871145 0.0442633
27575 0.868297 0.0444148
27580 0.868464 0.0446611
27585 0.87086 0.0446877
27590 0.875023 0.044792
27595 0.874604 0.044287
27600 0.877382 0.044385
27605 0.879764 0.044376
27610 0.881356 0.0445642
27615 0.879256 0.0448767
27620 0.878802 0.0440288
27625 0.874688 0.0438702
27630 0.871976 0.0439757
27635 0.877989 0.0434882
27640 0.875967 0.0434076
27645 0.877158 0.0431602
27650 0.876552 0.0435932
27655 0.878019 0.0436411
27660 0.878858 0.0432937
27665 0.877846 0.0422702
27670 0.878571 0.0434872
27675 0.882865 0.0438236
27680 0.884418 0.0430257
27685 0.884736 0.0430279
27690 0.889126 0.0432308
27695 0.881444 0.0421914
27700 0.886158 0.0433451
27705 0.883824 0.0429263
27710 0.878378 0.0420959
27715 0.881724 0.0429516
27720 0.879279 0.0432898
27725 0.881549 0.0428795
27730 0.886316 0.0437959
27735 0.882969 0.0425627
27740 0.887075 0.0429304
27745 0.886735 0.0425385
27750 0.889455 0.0435568
27755 0.885272 0.0433627
27760 0.886721 0.0433431
27765 0.884184 0.0437724
27770 0.88938 0.0436183
27775 0.890227 0.0437377
27780 0.890483 0.0440375
27785 0.887593 0.0430971
27790 0.88543 0.0421476
27795 0.891937 0.0420049
27800 0.892379 0.0417912
27805 0.889499 0.0412878
27810 0.892302 0.0420126
27815 0.888481 0.0413313
27820 0.888497 0.0411898
27825 0.889079 0.0418016
27830 0.890148 0.0422051
27835 0.88997 0.0423505
27840 0.890147 0.0421135
27845 0.88874 0.0420677
27850 0.890496 0.0424527
27855 0.88843 0.0424541
27860 0.885581 0.043092
27865 0.891046 0.0435385
27870 0.89349 0.0437428
27875 0.891198 0.0432461
27880 0.889693 0.0432106
27885 0.892107 0.0443794
27890 0.893029 0.0431133
27895 0.892016 0.0438977
27900 0.895562 0.0435552
27905 0.889074 0.0433578
27910 0.887436 0.0431239
27915 0.893211 0.0438063
27920 0.888999 0.0431778
27925 0.890782 0.0438428
27930 0.891479 0.0438926
27935 0.885185 0.0439283
27940 0.883434 0.0445276
27945 0.887729 0.0444595
27950 0.886842 0.0445044
27955 0.882345 0.0438089
27960 0.883739 0.0434413
27965 0.886966 0.0431082
27970 0.886178 0.0422386
27975 0.884746 0.0422372
27980 0.8862 0.041963
27985 0.885824 0.0422253
27990 0.885363 0.0424993
27995 0.885487 0.0421869
28000 0.885698 0.0419581
28005 0.888556 0.0420945
28010 0.887734 0.0421063
28015 0.887713 0.0414452
28020 0.886083 0.0422039
28025 0.885642 0.0422933
28030 0.884228 0.0435338
28035 0.885559 0.043129
28040 0.886049 0.0435391
28045 0.879638 0.042921
28050 0.878451 0.0432121
28055 0.878446 0.0435842
28060 0.879473 0.0430708
28065 0.878761 0.043247
28070 0.877184 0.0432449
28075 0.877621 0.0437058
28080 0.872233 0.0435331
28085 0.876682 0.0444627
28090 0.871748 0.0440531
28095 0.870324 0.0434615
28100 0.872485 0.0435305
28105 0.868532 0.0435736
28110 0.869287 0.0438804
28115 0.868508 0.043685
28120 0.869312 0.0441112
28125 0.865967 0.0442778
28130 0.867036 0.0430273
28135 0.86235 0.043347
28140 0.863866 0.0435446
28145 0.866993 0.0434539
28150 0.862752 0.0435654
28155 0.867603 0.0433945
28160 0.87032 0.0432492
28165 0.869748 0.0438665
28170 0.869932 0.0431171
28175 0.87021 0.0422925
28180 0.87036 0.04231
28185 0.865573 0.0429383
28190 0.866605 0.043745
28195 0.869162 0.0430757
28200 0.869466 0.0430347
28205 0.870967 0.0428293
28210 0.868811 0.0432337
28215 0.872766 0.0434041
28220 0.871591 0.0429283
28225 0.869799 0.0431806
28230 0.869844 0.0432
28235 0.864125 0.0432584
28240 0.872884 0.0432441
28245 0.872165 0.043506
28250 0.87414 0.044197
28255 0.877546 0.0450639
28260 0.867817 0.0436156
28265 0.872409 0.044033
28270 0.871618 0.0443684
28275 0.876344 0.0437191
28280 0.873991 0.0443362
28285 0.872339 0.0437589
28290 0.872613 0.0442557
28295 0.8714 0.0440831
28300 0.86985 0.0446448
28305 0.873749 0.0440035
28310 0.869248 0.0438442
28315 0.866212 0.0442145
28320 0.872142 0.0441484
28325 0.875181 0.0443658
28330 0.877182 0.0438255
28335 0.877294 0.0447583
28340 0.877337 0.0436842
28345 0.873226 0.044297
28350 0.878451 0.0445879
28355 0.876774 0.0444256
28360 0.869929 0.0444146
28365 0.871326 0.0446111
28370 0.871134 0.0444856
28375 0.868126 0.0443776
28380 0.866141 0.0446701
28385 0.869367 0.0452415
28390 0.864495 0.0444848
28395 0.862827 0.0443076
28400 0.866795 0.0447116
28405 0.868683 0.0446099
28410 0.863316 0.0444078
28415 0.865383 0.0440929
28420 0.868313 0.0448612
28425 0.870134 0.0450969
28430 0.868363 0.0455795
28435 0.870889 0.0451629
28440 0.867068 0.0454934
28445 0.866106 0.0453956
28450 0.864785 0.0451876
28455 0.866363 0.0453084
28460 0.867307 0.0444466
28465 0.865609 0.0448485
28470 0.865719 0.0442517
28475 0.869469 0.0447875
28480 0.867411 0.045148
28485 0.87078 0.0447548
28490 0.870145 0.0453811
28495 0.866445 0.045438
28500 0.866635 0.0449183
28505 0.864669 0.0445136
28510 0.864823 0.0448593
28515 0.863138 0.0458353
28520 0.865871 0.0460441
28525 0.861803 0.0461047
28530 0.863676 0.0470194
28535 0.863316 0.0465617
28540 0.862791 0.0463684
28545 0.864 0.0463531
28550 0.864252 0.0467169
28555 0.864625 0.0462688
28560 0.863318 0.0459639
28565 0.858632 0.045494
28570 0.860342 0.0467816
28575 0.857416 0.0456836
28580 0.854935 0.0453019
28585 0.859053 0.0460867
28590 0.854614 0.0441388
28595 0.856745 0.0457459
28600 0.852061 0.0458898
28605 0.85371 0.0457126
28610 0.851836 0.0454438
28615 0.851161 0.0458181
28620 0.853785 0.0456011
28625 0.860279 0.0457683
28630 0.861967 0.0460314
28635 0.860472 0.0457032
28640 0.858293 0.0460661
28645 0.86085 0.0463092
28650 0.862455 0.0455787
28655 0.859567 0.0451531
28660 0.860259 0.0452143
28665 0.864622 0.0457465
28670 0.85829 0.0448581
28675 0.85524 0.045721
28680 0.858937 0.0454844
28685 0.860935 0.0452966
28690 0.865958 0.0452974
28695 0.860459 0.0449341
28700 0.861374 0.0452968
28705 0.859179 0.0449935
28710 0.861371 0.0452988
28715 0.860734 0.0453225
28720 0.853454 0.0448106
28725 0.853061 0.0446869
28730 0.855711 0.0443909
28735 0.853932 0.0439496
28740 0.85361 0.0436197
28745 0.853731 0.0434435
28750 0.854216 0.0435432
28755 0.855861 0.0431835
28760 0.855169 0.0434064
28765 0.854569 0.0435144
28770 0.857223 0.0440067
28775 0.857328 0.0436254
28780 0.859238 0.0439739
28785 0.8588 0.0438712
28790 0.856107 0.0433652
28795 0.855813 0.0433739
28800 0.859418 0.0426697
28805 0.859974 0.0423023
28810 0.859444 0.0428808
28815 0.860833 0.043111
28820 0.859901 0.0425921
28825 0.862835 0.0429098
28830 0.864283 0.0432317
28835 0.857071 0.0432996
28840 0.861354 0.0432288
28845 0.863994 0.0438181
28850 0.863773 0.0434003
28855 0.864567 0.0431341
28860 0.862013 0.0434774
28865 0.861308 0.0429226
28870 0.859417 0.0427695
28875 0.861532 0.0418252
28880 0.864344 0.0427401
28885 0.866763 0.042715
28890 0.866953 0.0418391
28895 0.867926 0.0419632
28900 0.86874 0.0420988
28905 0.873013 0.0425001
28910 0.874112 0.0421373
28915 0.870429 0.0418865
28920 0.876654 0.0425676
28925 0.87378 0.0419032
28930 0.876828 0.0431078
28935 0.873689 0.0423849
28940 0.869918 0.0423678
28945 0.872744 0.0417266
28950 0.873059 0.0419228
28955 0.87049 0.0416738
28960 0.872499 0.0430773
28965 0.86711 0.0431518
28970 0.867006 0.0429632
28975 0.868512 0.0428949
28980 0.872058 0.0427207
28985 0.874525 0.042822
28990 0.869841 0.042781
28995 0.873134 0.0428863
29000 0.87486 0.0417734
29005 0.873765 0.042485
29010 0.872242 0.0427201
29015 0.871378 0.0422106
29020 0.868609 0.0433601
29025 0.871062 0.041862
29030 0.871751 0.0428585
29035 0.872353 0.0414782
29040 0.876486 0.0427177
29045 0.880644 0.0432259
29050 0.875449 0.0427699
29055 0.872488 0.0420788
29060 0.872455 0.041426
29065 0.871828 0.0414944
29070 0.871579 0.0423901
29075 0.876104 0.0420718
29080 0.879737 0.0417926
29085 0.87989 0.0417726
29090 0.879956 0.0420506
29095 0.875819 0.0414194
29100 0.879993 0.0423362
29105 0.878599 0.0426099
29110 0.878478 0.042547
29115 0.874587 0.0420228
29120 0.875682 0.0422261
29125 0.874339 0.0432408
29130 0.875427 0.0424029
29135 0.879959 0.0425979
29140 0.882792 0.042172
29145 0.881769 0.0425587
29150 0.87821 0.0419726
29155 0.879039 0.0419067
29160 0.882226 0.0419118
29165 0.884152 0.0415811
29170 0.883079 0.0416701
29175 0.885782 0.0419087
29180 0.884482 0.0417971
29185 0.882373 0.0418334
29190 0.882437 0.0417289
29195 0.880639 0.0420877
29200 0.882213 0.0420447
29205 0.886768 0.0420226
29210 0.888334 0.0424358
29215 0.89011 0.0422872
29220 0.887811 0.0422172
29225 0.884898 0.0436595
29230 0.882536 0.0425476
29235 0.877724 0.0428604
29240 0.878462 0.0424819
29245 0.878818 0.0416728
29250 0.876866 0.0425248
29255 0.877121 0.0425568
29260 0.882357 0.0423674
29265 0.88038 0.0426328
29270 0.882282 0.0422296
29275 0.88023 0.0416191
29280 0.879684 0.041309
29285 0.875483 0.0417585
29290 0.877722 0.0421037
29295 0.878371 0.0420392
29300 0.876768 0.0414466
29305 0.878297 0.0412368
29310 0.878564 0.0418585
29315 0.881195 0.0415811
29320 0.87928 0.0415291
29325 0.882698 0.042071
29330 0.882906 0.0426489
29335 0.881331 0.0425881
29340 0.878474 0.042003
29345 0.8778 0.0424515
29350 0.877603 0.0419506
29355 0.871333 0.042268
29360 0.870857 0.0419651
29365 0.874334 0.0422488
29370 0.873891 0.0427956
29375 0.872623 0.0414376
29380 0.877333 0.0422525
29385 0.876704 0.0419879
29390 0.874444 0.0422578
29395 0.876839 0.0411735
29400 0.875519 0.0419806
29405 0.872812 0.0419283
29410 0.868014 0.0421141
29415 0.867915 0.0422461
29420 0.86908 0.0416528
29425 0.867715 0.0418936
29430 0.866923 0.0417658
29435 0.866739 0.0422445
29440 0.866196 0.0433119
29445 0.869517 0.0428689
29450 0.869022 0.042497
29455 0.865757 0.0435364
29460 0.861024 0.0421998
29465 0.868135 0.0429187
29470 0.865985 0.0422572
29475 0.865795 0.0427475
29480 0.863258 0.0420392
29485 0.865056 0.0428932
29490 0.865272 0.0429677
29495 0.86806 0.0428254
29500 0.864301 0.0419747
29505 0.866637 0.0418099
29510 0.866768 0.0415595
29515 0.868025 0.0412488
29520 0.869844 0.0419506
29525 0.871015 0.0420982
29530 0.869068 0.0420447
29535 0.868184 0.0420159
29540 0.864851 0.0417189
29545 0.859332 0.0417287
29550 0.86439 0.041348
29555 0.864585 0.0413443
29560 0.868121 0.0416097
29565 0.865447 0.0422727
29570 0.865617 0.042079
29575 0.865634 0.0419312
29580 0.859651 0.0412337
29585 0.857536 0.0417687
29590 0.862708 0.0428163
29595 0.856957 0.0421539
29600 0.861286 0.0416934
29605 0.863443 0.0420882
29610 0.858659 0.0415756
29615 0.860222 0.0419165
29620 0.86045 0.0416819
29625 0.858746 0.0411869
29630 0.860112 0.0414321
29635 0.858887 0.0411373
29640 0.859947 0.0413135
29645 0.861967 0.0415499
29650 0.858115 0.0415668
29655 0.863483 0.0415466
29660 0.862204 0.0418675
29665 0.86062 0.0410324
29670 0.858965 0.0410645
29675 0.857395 0.0418683
29680 0.857455 0.0416085
29685 0.862374 0.0420626
29690 0.862019 0.0426613
29695 0.859336 0.0414543
29700 0.861011 0.0418546
29705 0.862948 0.0423237
29710 0.862577 0.0421884
29715 0.862412 0.0420594
29720 0.862269 0.0416193
29725 0.858213 0.0422394
29730 0.85798 0.0419955
29735 0.859132 0.0421384
29740 0.859867 0.0425799
29745 0.857827 0.0421163
29750 0.861477 0.0418499
29755 0.864699 0.0412059
29760 0.862378 0.0416342
29765 0.860213 0.0409279
29770 0.857942 0.0406811
29775 0.856693 0.0404548
29780 0.857036 0.041419
29785 0.855224 0.041346
29790 0.85922 0.0424274
29795 0.858534 0.0420337
29800 0.86108 0.0418036
29805 0.861022 0.0417481
29810 0.862122 0.0419885
29815 0.859074 0.0413594
29820 0.863714 0.0424045
29825 0.864939 0.0418201
29830 0.8672 0.0422204
29835 0.864824 0.0425025
29840 0.864785 0.0418501
29845 0.866146 0.0422766
29850 0.869369 0.0431063
29855 0.864044 0.0429939
29860 0.863527 0.0423207
29865 0.862498 0.0419255
29870 0.86394 0.0420473
29875 0.862676 0.042515
29880 0.861731 0.0422957
29885 0.860953 0.0424231
29890 0.858475 0.0421173
29895 0.864298 0.0422482
29900 0.866517 0.042448
29905 0.867024 0.042409
29910 0.864806 0.0421594
29915 0.867718 0.0434123
29920 0.866701 0.0427218
29925 0.866052 0.0424907
29930 0.86507 0.0424864
29935 0.870563 0.0430888
29940 0.867839 0.042657
29945 0.865107 0.0427075
29950 0.871446 0.0427589
29955 0.868365 0.0429785
29960 0.869232 0.0428216
29965 0.866198 0.0435474
29970 0.869747 0.0427591
29975 0.872542 0.0433027
29980 0.873546 0.0436795
29985 0.874319 0.0437583
29990 0.874826 0.0436993
29995 0.877317 0.0432723
30000 0.874667 0.0435554
30005 0.873503 0.0429367
30010 0.873866 0.0426789
30015 0.874513 0.0431112
30020 0.873542 0.0433368
30025 0.868982 0.0428714
30030 0.873002 0.0429447
30035 0.871496 0.0432953
30040 0.876865 0.0432296
30045 0.869509 0.0418993
30050 0.867254 0.0422764
30055 0.872994 0.0426113
30060 0.870747 0.0432331
30065 0.870827 0.0433174
30070 0.873536 0.0423047
30075 0.870542 0.0434829
30080 0.867332 0.0435664
30085 0.865197 0.042468
30090 0.868389 0.0418781
30095 0.872774 0.0419983
30100 0.871337 0.042855
30105 0.873801 0.0429124
30110 0.876229 0.0424791
30115 0.873901 0.0424654
30120 0.876594 0.0428185
30125 0.880088 0.0419881
30130 0.877459 0.0425307
30135 0.869111 0.0429981
30140 0.872631 0.0426864
30145 0.871748 0.0437481
30150 0.873268 0.0438675
30155 0.867604 0.0444787
30160 0.868098 0.0444199
30165 0.865538 0.0440457
30170 0.870037 0.0441941
30175 0.873524 0.0440986
30180 0.868132 0.0442747
30185 0.870624 0.0439669
30190 0.870169 0.0431753
30195 0.873941 0.0441145
30200 0.870873 0.0428348
30205 0.869943 0.0434131
30210 0.868728 0.0438569
30215 0.867056 0.043318
30220 0.868219 0.0429298
30225 0.867079 0.0435029
30230 0.86588 0.0434913
30235 0.865716 0.0436534
30240 0.870389 0.0438651
30245 0.871221 0.0440778
30250 0.869786 0.0438965
30255 0.874759 0.0440394
30260 0.873729 0.0440559
30265 0.872758 0.0434221
30270 0.870161 0.0445378
30275 0.872405 0.0440333
30280 0.872516 0.044415
30285 0.871126 0.0445811
30290 0.874275 0.0442325
30295 0.874273 0.0435031
30300 0.874351 0.043764
30305 0.87374 0.044168
30310 0.874838 0.0435887
30315 0.877938 0.0440729
30320 0.877782 0.0446513
30325 0.879691 0.0447067
30330 0.87823 0.044409
30335 0.877995 0.0445378
30340 0.876376 0.0446307
30345 0.875762 0.0437842
30350 0.872718 0.0449926
30355 0.881325 0.0442811
30360 0.877987 0.043904
30365 0.877233 0.0438159
30370 0.880958 0.0444529
30375 0.879831 0.0436856
30380 0.87251 0.0435158
30385 0.875083 0.0432008
30390 0.875576 0.043963
30395 0.881554 0.0446983
30400 0.878858 0.0440235
30405 0.882808 0.0438638
30410 0.881379 0.0441602
30415 0.878402 0.0442598
30420 0.87852 0.0445946
30425 0.874949 0.0442837
30430 0.882372 0.0443468
30435 0.884199 0.0447122
30440 0.884069 0.0444021
30445 0.887136 0.0446205
30450 0.883452 0.043574
30455 0.885179 0.0450208
30460 0.885111 0.0444764
30465 0.881246 0.0438228
30470 0.887453 0.0442492
30475 0.883871 0.0436887
30480 0.885048 0.0437961
30485 0.883281 0.0433382
30490 0.88475 0.0440312
30495 0.885667 0.0447301
30500 0.885303 0.0441035
30505 0.888774 0.0446938
30510 0.884748 0.0442345
30515 0.886735 0.0448465
30520 0.882831 0.0449757
30525 0.881632 0.044465
30530 0.881087 0.0443803
30535 0.879388 0.0443668
30540 0.882255 0.044652
30545 0.887259 0.0444409
30550 0.888307 0.0443072
30555 0.884133 0.0434929
30560 0.892775 0.0435638
30565 0.889715 0.0435885
30570 0.890976 0.0436403
30575 0.889756 0.0441443
30580 0.887777 0.0445603
30585 0.888383 0.0445389
30590 0.890142 0.0448279
30595 0.888705 0.0443431
30600 0.889283 0.0440257
30605 0.889584 0.0438173
30610 0.892159 0.0448104
30615 0.892593 0.0443047
30620 0.889768 0.0441169
30625 0.893674 0.0441421
30630 0.891688 0.0445758
30635 0.889988 0.0433068
30640 0.891491 0.0440931
30645 0.888282 0.0436473
30650 0.889201 0.0440024
30655 0.890243 0.0443876
30660 0.889279 0.0454464
30665 0.885678 0.0447683
30670 0.886093 0.0448308
30675 0.892572 0.0450455
30680 0.886075 0.0445205
30685 0.884265 0.0447581
30690 0.885522 0.0449755
30695 0.884896 0.0446458
30700 0.882216 0.0448077
30705 0.88195 0.0443711
30710 0.882613 0.0443833
30715 0.880001 0.0443315
30720 0.87828 0.0439243
30725 0.881879 0.0439365
30730 0.882217 0.0437211
30735 0.883207 0.0443707
30740 0.885795 0.0448022
30745 0.883271 0.043802
30750 0.884868 0.0445168
30755 0.885422 0.0442053
30760 0.886328 0.0437267
30765 0.883447 0.0437987
30770 0.88741 0.0436999
30775 0.885393 0.0436142
30780 0.885762 0.0436828
30785 0.88231 0.0440218
30790 0.884938 0.0433296
30795 0.887086 0.0442251
30800 0.888551 0.044069
30805 0.88597 0.0440492
30810 0.882226 0.0442807
30815 0.880059 0.0440853
30820 0.881059 0.0445628
30825 0.880848 0.0444717
30830 0.882776 0.0450696
30835 0.88474 0.044477
30840 0.887419 0.0448355
30845 0.885326 0.0442678
30850 0.887593 0.0441788
30855 0.880464 0.0445527
30860 0.879756 0.044219
30865 0.882881 0.0455183
30870 0.879456 0.0455562
30875 0.879785 0.0450678
30880 0.87579 0.0445327
30885 0.877548 0.0441067
30890 0.879816 0.0436456
30895 0.882653 0.0440684
30900 0.878565 0.043548
30905 0.877871 0.0438052
30910 0.877629 0.0434015
30915 0.879732 0.0430335
30920 0.879435 0.0435278
30925 0.878142 0.0440088
30930 0.873746 0.0442368
30935 0.873763 0.0442511
30940 0.872028 0.0444231
30945 0.87433 0.0447073
30950 0.87549 0.0459069
30955 0.876517 0.0460427
30960 0.883208 0.0459549
30965 0.879215 0.0451645
30970 0.879188 0.0452174
30975 0.875295 0.0451763
30980 0.874601 0.0451525
30985 0.8792 0.0458547
30990 0.87606 0.0457906
30995 0.870108 0.0450196
31000 0.877187 0.044742
31005 0.876278 0.0449392
31010 0.879668 0.0447285
31015 0.885221 0.0463774
31020 0.884148 0.0454662
31025 0.884669 0.0454125
31030 0.887557 0.0452774
31035 0.882749 0.0446099
31040 0.881948 0.0444684
31045 0.880698 0.0443809
31050 0.884177 0.0453421
31055 0.888486 0.0454374
31060 0.891578 0.0458559
31065 0.890294 0.0457444
31070 0.89596 0.0454433
31075 0.892436 0.0451263
31080 0.892085 0.0445056
31085 0.896779 0.0448099
31090 0.89151 0.0440759
31095 0.892099 0.0439475
31100 0.89162 0.0443831
31105 0.896864 0.0443882
31110 0.89569 0.0452564
31115 0.896723 0.0451582
31120 0.897854 0.0452235
31125 0.893002 0.0448259
31130 0.893121 0.0456205
31135 0.893624 0.0457816
31140 0.900182 0.0456042
31145 0.898631 0.0459965
31150 0.892977 0.045632
31155 0.894383 0.0458616
31160 0.892023 0.0468749
31165 0.886206 0.0462943
31170 0.888389 0.0457959
31175 0.885981 0.0450853
31180 0.883849 0.0458789
31185 0.883511 0.0460235
31190 0.886601 0.0454399
31195 0.884668 0.0450416
31200 0.885506 0.0447369
31205 0.882391 0.0459357
31210 0.882952 0.0464338
31215 0.886211 0.0467834
31220 0.882794 0.0463282
31225 0.880251 0.0460196
31230 0.883552 0.046191
31235 0.886751 0.0468843
31240 0.888162 0.046527
31245 0.887361 0.0465485
31250 0.892778 0.0468155
31255 0.891994 0.0472343
31260 0.890009 0.0463984
31265 0.887058 0.0461116
31270 0.888984 0.0463443
31275 0.889867 0.0456369
31280 0.888402 0.0457446
31285 0.887015 0.0451014
31290 0.894879 0.0457154
31295 0.889708 0.0452709
31300 0.884917 0.0451194
31305 0.884242 0.0449914
31310 0.887433 0.0456334
31315 0.886054 0.0466187
31320 0.883386 0.0461245
31325 0.885175 0.0469661
31330 0.887186 0.0465256
31335 0.886243 0.0467024
31340 0.884214 0.0468287
31345 0.884706 0.0467677
31350 0.883726 0.0465552
31355 0.881533 0.0469092
31360 0.883061 0.0478683
31365 0.879196 0.0470551
31370 0.882203 0.0469914
31375 0.880886 0.0465285
31380 0.886049 0.0473784
31385 0.886368 0.0466295
31390 0.88671 0.04623
31395 0.889751 0.0460414
31400 0.893577 0.0471825
31405 0.889134 0.0461723
31410 0.893373 0.0467399
31415 0.89402 0.0460716
31420 0.896058 0.0460757
31425 0.890179 0.0466009
31430 0.889803 0.0463021
31435 0.891011 0.046256
31440 0.89019 0.0467797
31445 0.888397 0.0459369
31450 0.890515 0.0466665
31455 0.887194 0.0461617
31460 0.888954 0.045862
31465 0.886473 0.0464268
31470 0.885752 0.0462829
31475 0.889097 0.0455683
31480 0.888293 0.0458238
31485 0.883843 0.0454701
31490 0.885108 0.0457107
31495 0.885275 0.0463009
31500 0.891275 0.0458826
31505 0.888515 0.0448569
31510 0.887421 0.0454978
31515 0.884249 0.0451208
31520 0.881605 0.0451555
31525 0.878517 0.0457818
31530 0.88083 0.0447679
31535 0.880503 0.045751
31540 0.877123 0.0461921
31545 0.885107 0.0467677
31550 0.88205 0.046139
31555 0.885744 0.0460475
31560 0.881029 0.0461002
31565 0.876678 0.0459771
31570 0.881024 0.0452172
31575 0.881845 0.0449649
31580 0.878981 0.0449994
31585 0.878063 0.0450516
31590 0.879845 0.0450886
31595 0.878638 0.0456193
31600 0.878446 0.0453315
31605 0.878293 0.0450112
31610 0.877326 0.04584
31615 0.875842 0.045181
31620 0.882021 0.0454785
31625 0.879274 0.0459234
31630 0.877481 0.0459747
31635 0.873575 0.0455401
31640 0.875728 0.0461033
31645 0.879133 0.0465895
31650 0.88014 0.0466266
31655 0.877746 0.0463137
31660 0.880738 0.0466352
31665 0.879878 0.0472053
31670 0.880167 0.0476271
31675 0.876977 0.0469183
31680 0.877231 0.0470551
31685 0.879748 0.0477702
31690 0.878596 0.0468792
31695 0.877517 0.0467138
31700 0.880118 0.0469712
31705 0.880478 0.0467044
31710 0.879135 0.0461876
31715 0.881028 0.0459971
31720 0.878884 0.0453433
31725 0.881089 0.0468549
31730 0.887062 0.0471143
31735 0.88233 0.0456889
31740 0.88293 0.0460443
31745 0.883977 0.0465144
31750 0.880892 0.0461437
31755 0.878523 0.0446626
31760 0.880151 0.0449822
31765 0.881529 0.0452678
31770 0.878851 0.0449424
31775 0.878203 0.0457693
31780 0.875301 0.0451029
31785 0.874835 0.0452678
31790 0.879318 0.0449396
31795 0.879126 0.0447477
31800 0.881217 0.0448553
31805 0.883595 0.0452227
31810 0.88146 0.045179
31815 0.885873 0.0454237
31820 0.884779 0.0456967
31825 0.889825 0.045495
31830 0.887064 0.0450704
31835 0.887247 0.0457824
31840 0.886553 0.0452925
31845 0.8819 0.0443995
31850 0.886905 0.0456011
31855 0.885972 0.0438075
31860 0.886611 0.0436889
31865 0.887721 0.0441345
31870 0.886752 0.0439161
31875 0.887954 0.0438067
31880 0.885977 0.0439653
31885 0.881424 0.0442833
31890 0.886903 0.0445099
31895 0.884671 0.0442325
31900 0.887592 0.0439051
31905 0.887264 0.043923
31910 0.884513 0.0442351
31915 0.878592 0.044003
31920 0.881308 0.0439571
31925 0.874885 0.0429534
31930 0.879252 0.0436597
31935 0.87524 0.0435121
31940 0.874475 0.0430404
31945 0.875778 0.0434546
31950 0.876164 0.0432178
31955 0.87572 0.0434286
31960 0.874775 0.0433011
31965 0.872283 0.0440077
31970 0.873669 0.0445852
31975 0.879485 0.0447532
31980 0.882037 0.045475
31985 0.880493 0.0450743
31990 0.884747 0.0448422
31995 0.889578 0.0456773
32000 0.889045 0.0454325
32005 0.886963 0.0451202
32010 0.886701 0.0449839
32015 0.885147 0.0450259
32020 0.888932 0.0448675
32025 0.884292 0.0454486
32030 0.88399 0.0448379
32035 0.883817 0.044815
32040 0.883855 0.0461447
32045 0.880182 0.0463413
32050 0.880369 0.0458212
32055 0.881665 0.0459181
32060 0.886065 0.0462935
32065 0.890303 0.0462068
32070 0.891497 0.0466814
32075 0.890079 0.0466805
32080 0.891629 0.046496
32085 0.885853 0.0460316
32090 0.887689 0.0462645
32095 0.891465 0.0464144
32100 0.885016 0.0451714
32105 0.88617 0.0463815
32110 0.885451 0.0453829
32115 0.888515 0.0457977
32120 0.882612 0.0460571
32125 0.888218 0.0460353
32130 0.889402 0.0462211
32135 0.890072 0.0461988
32140 0.888683 0.0459249
32145 0.89382 0.0462019
32150 0.892903 0.0462127
32155 0.892758 0.0456381
32160 0.891322 0.0458285
32165 0.89054 0.0453562
32170 0.892724 0.0447869
32175 0.895187 0.0455752
32180 0.893131 0.0454983
32185 0.893365 0.0447569
32190 0.895104 0.0446058
32195 0.897021 0.0439467
32200 0.894385 0.0437034
32205 0.897182 0.0439183
32210 0.897008 0.0439318
32215 0.894544 0.0438234
32220 0.896088 0.0442976
32225 0.894953 0.0446864
32230 0.889525 0.0443841
32235 0.886307 0.0447326
32240 0.883313 0.0445697
32245 0.88547 0.0438397
32250 0.884808 0.0442874
32255 0.884848 0.0437673
32260 0.889812 0.0453254
32265 0.887299 0.0444927
32270 0.888454 0.044652
32275 0.887337 0.0447062
32280 0.891366 0.0455385
32285 0.895193 0.0455446
32290 0.894893 0.045387
32295 0.894749 0.0455532
32300 0.892856 0.0458708
32305 0.894647 0.0459986
32310 0.894297 0.0453011
32315 0.889771 0.044834
32320 0.890436 0.0448875
32325 0.885936 0.045038
32330 0.888377 0.0450186
32335 0.887563 0.0445797
32340 0.889058 0.0451147
32345 0.886672 0.0446268
32350 0.889578 0.0446989
32355 0.886845 0.0446138
32360 0.884218 0.0449236
32365 0.883287 0.0443721
32370 0.88099 0.044762
32375 0.886173 0.0451337
32380 0.887205 0.0448791
32385 0.887951 0.0440335
32390 0.884088 0.0438926
32395 0.885755 0.0444915
32400 0.886478 0.0449294
32405 0.886464 0.0449402
32410 0.885399 0.0439934
32415 0.883382 0.0441202
32420 0.883673 0.0444023
32425 0.885251 0.044812
32430 0.881446 0.0447587
32435 0.885789 0.044705
32440 0.880625 0.04507
32445 0.882018 0.045656
32450 0.88289 0.0456844
32455 0.884376 0.0461112
32460 0.881361 0.0453799
32465 0.886611 0.044052
32470 0.887255 0.045171
32475 0.885145 0.0460641
32480 0.883547 0.0453435
32485 0.884091 0.04523
32490 0.884256 0.0459002
32495 0.889184 0.0463952
32500 0.883301 0.045032
32505 0.885128 0.046217
32510 0.883826 0.0452676
32515 0.880827 0.0452527
32520 0.881501 0.0456383
32525 0.882246 0.0452558
32530 0.881456 0.0449806
32535 0.880962 0.0452641
32540 0.880457 0.0453109
32545 0.880165 0.044675
32550 0.886154 0.0461255
32555 0.881114 0.0459973
32560 0.883776 0.0462643
32565 0.885112 0.0456824
32570 0.88624 0.0454307
32575 0.882934 0.0441418
32580 0.884388 0.0454142
32585 0.887031 0.0447877
32590 0.890857 0.0452994
32595 0.885404 0.0442839
32600 0.886927 0.0438006
32605 0.888762 0.0443094
32610 0.888214 0.0446189
32615 0.887422 0.044654
32620 0.888202 0.0437028
32625 0.891432 0.0443211
32630 0.891531 0.0453225
32635 0.89061 0.0443782
32640 0.887779 0.0443198
32645 0.887643 0.0446913
32650 0.886484 0.0443503
32655 0.886848 0.0446783
32660 0.890072 0.0449098
32665 0.887695 0.0440667
32670 0.887949 0.0441316
32675 0.888992 0.0449541
32680 0.889009 0.0443625
32685 0.889144 0.0446497
32690 0.892943 0.0443131
32695 0.888262 0.0441312
32700 0.883309 0.0437334
32705 0.882629 0.0449426
32710 0.882163 0.0440677
32715 0.887731 0.0436154
32720 0.881344 0.0442182
32725 0.879345 0.0442439
32730 0.87971 0.0443086
32735 0.88172 0.04494
32740 0.881189 0.0447342
32745 0.880232 0.0438546
32750 0.881842 0.0442602
32755 0.879894 0.0440927
32760 0.880135 0.0448514
32765 0.877503 0.0443709
32770 0.874485 0.0442704
32775 0.873155 0.0442778
32780 0.871146 0.0443343
32785 0.876985 0.0443719
32790 0.877031 0.0436709
32795 0.877129 0.0442974
32800 0.871128 0.0447107
32805 0.871397 0.0437591
32810 0.870429 0.0433558
32815 0.86769 0.0434254
32820 0.868361 0.0426756
32825 0.871478 0.0431631
32830 0.868836 0.0425554
32835 0.869457 0.0428681
32840 0.869988 0.0429053
32845 0.869164 0.0430994
32850 0.870994 0.0428891
32855 0.87373 0.0437497
32860 0.870291 0.043633
32865 0.87456 0.0447124
32870 0.875416 0.0441957
32875 0.874665 0.0439877
32880 0.875631 0.0436877
32885 0.876147 0.0442068
32890 0.874171 0.0438981
32895 0.869985 0.0438514
32900 0.871079 0.0443846
32905 0.869382 0.0443074
32910 0.868961 0.0435234
32915 0.871066 0.0435319
32920 0.87159 0.0435001
32925 0.8664 0.0436936
32930 0.872065 0.0434411
32935 0.870983 0.0436048
32940 0.870819 0.0435095
32945 0.87149 0.0437999
32950 0.869652 0.0435448
32955 0.871014 0.0437128
32960 0.870473 0.0434933
32965 0.871304 0.0431894
32970 0.873449 0.0441594
32975 0.87116 0.0440379
32980 0.873304 0.043405
32985 0.87166 0.0430896
32990 0.869606 0.0429785
32995 0.87421 0.0437744
33000 0.873063 0.0428008
33005 0.873306 0.0435076
33010 0.873294 0.0434493
33015 0.878237 0.0431937
33020 0.8802 0.0432196
33025 0.876076 0.042954
33030 0.874456 0.0430582
33035 0.875305 0.0441327
33040 0.870014 0.0432402
33045 0.868123 0.0432086
33050 0.866475 0.0428442
33055 0.866656 0.042181
33060 0.868986 0.0425823
33065 0.871989 0.0423837
33070 0.877677 0.042692
33075 0.876548 0.0424286
33080 0.875053 0.0421886
33085 0.881453 0.0417707
33090 0.876491 0.0418708
33095 0.879601 0.0418534
33100 0.87801 0.0427942
33105 0.877265 0.0419606
33110 0.874023 0.0416391
33115 0.873969 0.0424925
33120 0.876658 0.0422631
33125 0.870253 0.0426362
33130 0.87297 0.0426152
33135 0.875423 0.0429636
33140 0.875963 0.0421143
33145 0.879569 0.0422623
33150 0.87828 0.0413709
33155 0.876941 0.041735
33160 0.879277 0.0415497
33165 0.875901 0.0426844
33170 0.868791 0.0414229
33175 0.873299 0.0437083
33180 0.872261 0.0424984
33185 0.875292 0.0427583
33190 0.873926 0.0423331
33195 0.868907 0.0417393
33200 0.869871 0.042043
33205 0.86787 0.0422851
33210 0.87145 0.0423615
33215 0.870546 0.0430973
33220 0.870436 0.0424793
33225 0.867139 0.041972
33230 0.868254 0.0419506
33235 0.868533 0.0418365
33240 0.868413 0.0413796
33245 0.870157 0.0415156
33250 0.868091 0.0411702
33255 0.866479 0.0408101
33260 0.863725 0.041138
33265 0.869343 0.0410408
33270 0.866118 0.0413143
33275 0.863273 0.0420263
33280 0.864971 0.0426217
33285 0.864956 0.04309
33290 0.868612 0.043674
33295 0.867515 0.0427848
33300 0.869366 0.0424019
33305 0.865842 0.0422723
33310 0.86471 0.0423837
33315 0.867861 0.042369
33320 0.868899 0.0419493
33325 0.870648 0.041971
33330 0.869556 0.041901
33335 0.868111 0.0418673
33340 0.871852 0.041347
33345 0.870212 0.0413692
33350 0.867286 0.0410879
33355 0.867068 0.0404788
33360 0.867093 0.0406266
33365 0.87345 0.040337
33370 0.875391 0.039922
33375 0.87446 0.0406505
33380 0.880219 0.0406905
33385 0.877707 0.0404276
33390 0.876575 0.0411208
33395 0.874589 0.0412988
33400 0.869566 0.0408334
33405 0.874761 0.0409242
33410 0.868997 0.0402533
33415 0.867973 0.0412172
33420 0.870087 0.0409826
33425 0.873382 0.0405944
33430 0.875142 0.0419877
33435 0.874329 0.0419081
33440 0.870996 0.0410751
33445 0.872608 0.0413805
33450 0.873194 0.0412504
33455 0.875899 0.0411878
33460 0.874121 0.0414054
33465 0.869183 0.0413707
33470 0.870139 0.0414098
33475 0.870693 0.0416799
33480 0.870466 0.0414541
33485 0.869537 0.0409763
33490 0.870939 0.0411702
33495 0.868025 0.0407924
33500 0.870526 0.0419779
33505 0.869625 0.0412833
33510 0.868119 0.0414117
33515 0.868005 0.0414415
33520 0.868683 0.0418189
33525 0.869651 0.0425613
33530 0.870164 0.0417377
33535 0.868426 0.0424423
33540 0.866611 0.0426809
33545 0.862234 0.0423315
33550 0.862629 0.0422727
33555 0.867138 0.0420569
33560 0.869778 0.0422508
33565 0.862425 0.0416799
33570 0.864663 0.040892
33575 0.865246 0.0410639
33580 0.868418 0.0417383
33585 0.862394 0.04098
33590 0.864913 0.0413082
33595 0.86823 0.041535
33600 0.867153 0.0405454
33605 0.868066 0.0404768
33610 0.863715 0.0408134
33615 0.864788 0.0412535
33620 0.868899 0.0418985
33625 0.869357 0.0416764
33630 0.86892 0.042248
33635 0.863414 0.0416648
33640 0.859221 0.0415191
33645 0.860296 0.0421198
33650 0.861365 0.0414911
33655 0.860992 0.0422655
33660 0.85737 0.0424331
33665 0.859391 0.0423766
33670 0.866459 0.0427487
33675 0.864229 0.0422992
33680 0.8629 0.04298
33685 0.865021 0.0431829
33690 0.858238 0.0424676
33695 0.860819 0.0424588
33700 0.862007 0.0431094
33705 0.86324 0.0425209
33710 0.86135 0.0421898
33715 0.85888 0.0421541
33720 0.858976 0.0423072
33725 0.861312 0.0424454
33730 0.857821 0.041811
33735 0.857293 0.0417958
33740 0.861202 0.0425146
33745 0.860573 0.0423313
33750 0.86186 0.0424231
33755 0.864652 0.0420483
33760 0.86141 0.0423445
33765 0.857835 0.0427393
33770 0.860874 0.0424056
33775 0.867049 0.0430582
33780 0.860712 0.0424909
33785 0.860471 0.0424899
33790 0.866965 0.0423266
33795 0.862232 0.0425021
33800 0.865293 0.0429667
33805 0.863333 0.0424141
33810 0.864779 0.0415889
33815 0.86386 0.042564
33820 0.863186 0.0429892
33825 0.857666 0.042902
33830 0.85582 0.043497
33835 0.860709 0.0430545
33840 0.857362 0.0432141
33845 0.857375 0.0426011
33850 0.859685 0.0430161
33855 0.857384 0.0428561
33860 0.861116 0.0429736
33865 0.859445 0.0427432
33870 0.858203 0.0422063
33875 0.856718 0.0429465
33880 0.8575 0.0430916
33885 0.860007 0.0436934
33890 0.855942 0.0436603
33895 0.856257 0.0437863
33900 0.858595 0.0439912
33905 0.856047 0.0441188
33910 0.851092 0.0439659
33915 0.853632 0.0446622
33920 0.855993 0.0441143
33925 0.856095 0.0448091
33930 0.85394 0.0446903
33935 0.852272 0.0441129
33940 0.852523 0.0433917
33945 0.852695 0.0439234
33950 0.853518 0.04422
33955 0.847428 0.0439177
33960 0.849284 0.0442008
33965 0.847156 0.0443423
33970 0.844839 0.0443972
33975 0.846757 0.0442423
33980 0.851824 0.0447601
33985 0.853923 0.0444505
33990 0.853096 0.0440382
33995 0.85267 0.0443178
34000 0.852021 0.0438144
34005 0.851576 0.0432935
34010 0.852816 0.0449906
34015 0.850958 0.0444805
34020 0.849209 0.044002
34025 0.84426 0.0430935
34030 0.843854 0.0444764
34035 0.844304 0.0441647
34040 0.847019 0.0440602
34045 0.849358 0.0440214
34050 0.843864 0.0432292
34055 0.847033 0.0444999
34060 0.84622 0.0443748
34065 0.850411 0.0443149
34070 0.850332 0.0441753
34075 0.85301 0.0450079
34080 0.849372 0.0445644
34085 0.852175 0.0445558
34090 0.850751 0.044861
34095 0.852238 0.045011
34100 0.84805 0.0440729
34105 0.85177 0.0454066
34110 0.850693 0.0455611
34115 0.854834 0.0457622
34120 0.857068 0.0458787
34125 0.850066 0.0445199
34130 0.857518 0.0454413
34135 0.855461 0.0451333
34140 0.854767 0.0443327
34145 0.851692 0.0442102
34150 0.851634 0.0441223
34155 0.853585 0.0437379
34160 0.857339 0.0443815
34165 0.854287 0.0431929
34170 0.856626 0.043673
34175 0.855523 0.0440706
34180 0.854537 0.044231
34185 0.854264 0.0446173
34190 0.859884 0.0440714
34195 0.857248 0.0434989
34200 0.858848 0.0440441
34205 0.853203 0.0436999
34210 0.852841 0.044059
34215 0.858085 0.043573
34220 0.856999 0.0438981
34225 0.854953 0.0442727
34230 0.855277 0.0445803
34235 0.857986 0.0446413
34240 0.854746 0.0433486
34245 0.854752 0.0444221
34250 0.856208 0.0443582
34255 0.855409 0.0443329
34260 0.851014 0.0432578
34265 0.852987 0.0431888
34270 0.853664 0.0435923
34275 0.855359 0.0432349
34280 0.857304 0.0432782
34285 0.856204 0.0423392
34290 0.855974 0.0419359
34295 0.854277 0.042271
34300 0.857391 0.0428187
34305 0.86036 0.043121
34310 0.856365 0.04297
34315 0.864461 0.0430441
34320 0.862855 0.0423984
34325 0.867229 0.0429555
34330 0.866384 0.042102
34335 0.865887 0.0425385
34340 0.866566 0.0430071
34345 0.864315 0.0432041
34350 0.86474 0.0424897
34355 0.867135 0.0430631
34360 0.865349 0.0436228
34365 0.863638 0.0431551
34370 0.858874 0.0427975
34375 0.862278 0.0423382
34380 0.859761 0.0427595
34385 0.857746 0.0417007
34390 0.863954 0.0430818
34395 0.858585 0.0435383
34400 0.85576 0.0429149
34405 0.854108 0.0434317
34410 0.854564 0.0428534
34415 0.857433 0.0433988
34420 0.855231 0.0425634
34425 0.858185 0.043099
34430 0.857667 0.0434909
34435 0.858114 0.0440516
34440 0.859064 0.0442345
34445 0.857455 0.0438144
34450 0.859422 0.0439487
34455 0.858436 0.0436787
34460 0.858177 0.0440647
34465 0.856961 0.043952
34470 0.855801 0.0426401
34475 0.860113 0.0433253
34480 0.861097 0.044092
34485 0.858863 0.0447701
34490 0.85944 0.044536
34495 0.85811 0.0452182
34500 0.854995 0.0448442
34505 0.857562 0.0451108
34510 0.85426 0.0451625
34515 0.850294 0.0444337
34520 0.854911 0.0454031
34525 0.856863 0.0448655
34530 0.852022 0.0439575
34535 0.857546 0.043893
34540 0.858201 0.0431014
34545 0.858015 0.0432588
34550 0.854055 0.0432386
34555 0.856401 0.0428861
34560 0.857156 0.0436842
34565 0.860518 0.0437007
34570 0.85679 0.0424288
34575 0.858865 0.0433588
34580 0.862994 0.0436738
34585 0.862316 0.0435068
34590 0.866436 0.0433796
34595 0.866341 0.0430869
34600 0.864697 0.0431169
34605 0.86747 0.0438685
34610 0.863926 0.043409
34615 0.866943 0.0438308
34620 0.866648 0.0430624
34625 0.864787 0.043763
34630 0.867471 0.0433774
34635 0.868142 0.0440398
34640 0.865195 0.043924
34645 0.86676 0.0434805
34650 0.860697 0.0430277
34655 0.865127 0.0429875
34660 0.86093 0.0432504
34665 0.862517 0.0426734
34670 0.869096 0.043062
34675 0.866716 0.0424141
34680 0.869161 0.0418408
34685 0.870573 0.0417703
34690 0.873848 0.0421912
34695 0.872153 0.0417942
34700 0.870774 0.0424556
34705 0.87555 0.0422278
34710 0.876577 0.0421369
34715 0.876763 0.042425
34720 0.881113 0.0425715
34725 0.878312 0.0424276
34730 0.879314 0.0423435
34735 0.879535 0.0427042
34740 0.872485 0.042436
34745 0.878727 0.0430984
34750 0.873925 0.0422817
34755 0.87772 0.0422484
34760 0.876366 0.041122
34765 0.878096 0.0424299
34770 0.878082 0.0423952
34775 0.875502 0.042179
34780 0.873154 0.0418336
34785 0.873817 0.0419706
34790 0.872823 0.0412913
34795 0.871844 0.0420294
34800 0.872718 0.0415444
34805 0.871908 0.0417203
34810 0.870407 0.0414178
34815 0.873304 0.0423778
34820 0.868796 0.0424007
34825 0.867683 0.0424013
34830 0.867592 0.0416575
34835 0.863183 0.0421906
34840 0.863087 0.0426444
34845 0.862398 0.0417724
34850 0.862909 0.0412992
34855 0.863745 0.0415603
34860 0.861924 0.0415095
34865 0.866801 0.0423631
34870 0.866757 0.0427479
34875 0.866717 0.0429685
34880 0.862597 0.042359
34885 0.86134 0.0420553
34890 0.863913 0.0421018
34895 0.859514 0.0411894
34900 0.861047 0.0416103
34905 0.86187 0.0415666
34910 0.856292 0.0409847
34915 0.860024 0.0419689
34920 0.859218 0.0415954
34925 0.857452 0.0416626
34930 0.853917 0.0411261
34935 0.85473 0.040318
34940 0.861153 0.0412959
34945 0.859757 0.0411665
34950 0.857288 0.0417177
34955 0.85678 0.040645
34960 0.855212 0.0415068
34965 0.859802 0.0405946
34970 0.856943 0.0409902
34975 0.858392 0.0416975
34980 0.852843 0.0415458
34985 0.857756 0.0413102
34990 0.859592 0.0416748
34995 0.858705 0.0405638
35000 0.858731 0.0403068
35005 0.859566 0.0406826
35010 0.859032 0.040439
35015 0.857143 0.0413241
35020 0.8577 0.0409144
35025 0.864991 0.0422592
35030 0.855484 0.0412363
35035 0.862961 0.0404462
35040 0.86134 0.0404096
35045 0.864721 0.0401649
35050 0.863944 0.041062
35055 0.860199 0.0410863
35060 0.859981 0.0407281
35065 0.863973 0.0410975
35070 0.863898 0.0414723
35075 0.859184 0.0418285
35080 0.86228 0.0411031
35085 0.85844 0.0417654
35090 0.856534 0.0416728
35095 0.859292 0.0415148
35100 0.858157 0.041349
35105 0.859415 0.04112
35110 0.861734 0.0422635
35115 0.863023 0.0423864
35120 0.861746 0.0422116
35125 0.863205 0.0425148
35130 0.8598 0.0423407
35135 0.859235 0.0424654
35140 0.860823 0.0425536
35145 0.858615 0.0423441
35150 0.858567 0.041874
35155 0.855406 0.0416401
35160 0.86022 0.0420841
35165 0.859184 0.0420232
35170 0.862402 0.0424023
35175 0.861972 0.0420439
35180 0.863427 0.0409663
35185 0.858504 0.0405397
35190 0.861471 0.0408667
35195 0.857948 0.0408597
35200 0.85433 0.0410426
35205 0.849774 0.040961
35210 0.852684 0.040931
35215 0.852875 0.0408789
35220 0.850888 0.0404201
35225 0.852279 0.0412492
35230 0.854189 0.0418312
35235 0.853487 0.0416078
35240 0.856651 0.0416515
35245 0.855048 0.0422559
35250 0.85055 0.0420032
35255 0.854953 0.0422053
35260 0.855316 0.0414227
35265 0.859293 0.0414968
35270 0.860543 0.0417579
35275 0.860081 0.0414872
35280 0.868336 0.0423117
35285 0.867039 0.0419451
35290 0.868995 0.0422488
35295 0.865482 0.0427912
35300 0.865963 0.0422759
35305 0.863129 0.0417062
35310 0.860215 0.0422919
35315 0.864561 0.0428865
35320 0.869055 0.0434807
35325 0.860106 0.0423923
35330 0.857553 0.0424897
35335 0.86243 0.0422835
35340 0.867258 0.04292
35345 0.860094 0.0426991
35350 0.860646 0.0420865
35355 0.862216 0.0423896
35360 0.860309 0.0418659
35365 0.858107 0.0418714
35370 0.858031 0.0423784
35375 0.862971 0.0429981
35380 0.861656 0.0417442
35385 0.86107 0.0416587
35390 0.860872 0.0415844
35395 0.861533 0.0412774
35400 0.866442 0.0412018
35405 0.866426 0.0418885
35410 0.857594 0.0416834
35415 0.859863 0.0423409
35420 0.859454 0.0419108
35425 0.858945 0.0422633
35430 0.856714 0.0417679
35435 0.859928 0.0418699
35440 0.860041 0.041772
35445 0.859967 0.0413651
35450 0.861798 0.0422094
35455 0.859589 0.0419965
35460 0.859344 0.0419863
35465 0.858322 0.0422502
35470 0.860853 0.0430455
35475 0.861212 0.0423619
35480 0.862337 0.0420737
35485 0.857187 0.0418924
35490 0.865002 0.0433331
35495 0.859823 0.0433384
35500 0.861923 0.0427875
35505 0.860616 0.0436893
35510 0.86526 0.0439665
35515 0.863542 0.0427709
35520 0.861453 0.0423556
35525 0.863034 0.0424282
35530 0.862399 0.0426666
35535 0.860584 0.0422188
35540 0.860039 0.0424397
35545 0.855678 0.0413078
35550 0.858441 0.0427185
35555 0.862278 0.0428261
35560 0.862788 0.0428918
35565 0.863083 0.0433094
35570 0.863796 0.0423453
35575 0.860036 0.0412284
35580 0.861471 0.0418483
35585 0.863078 0.0407644
35590 0.862188 0.0412449
35595 0.866495 0.0418738
35600 0.863985 0.0418924
35605 0.86503 0.0415195
35610 0.859123 0.0419
35615 0.861841 0.0417101
35620 0.86485 0.041804
35625 0.866411 0.041723
35630 0.869709 0.0421292
35635 0.868384 0.0419318
35640 0.86646 0.0411118
35645 0.869713 0.04205
35650 0.863853 0.040406
35655 0.862671 0.0410157
35660 0.864326 0.0409649
35665 0.867848 0.0413751
35670 0.868809 0.0411631
35675 0.866211 0.0405499
35680 0.869983 0.0415064
35685 0.871314 0.0413015
35690 0.866437 0.0415395
35695 0.867315 0.0414497
35700 0.868472 0.0408532
35705 0.865601 0.0408832
35710 0.869494 0.040477
35715 0.864686 0.0397538
35720 0.868185 0.0405893
35725 0.867539 0.0403357
35730 0.863324 0.040291
35735 0.869391 0.0410002
35740 0.8674 0.0406305
35745 0.863775 0.0398616
35750 0.865434 0.0411102
35755 0.865876 0.0408608
35760 0.864996 0.0410494
35765 0.867586 0.0425466
35770 0.864219 0.0412923
35775 0.862755 0.0411841
35780 0.858166 0.0406615
35785 0.861015 0.0407907
35790 0.861001 0.0414386
35795 0.858186 0.0410635
35800 0.8562 0.0407754
35805 0.85402 0.0407085
35810 0.851625 0.0400588
35815 0.852377 0.0396274
35820 0.852894 0.0395448
35825 0.85893 0.0402253
35830 0.857338 0.0397862
35835 0.853817 0.0396654
35840 0.857415 0.0392488
35845 0.859351 0.0394141
35850 0.857172 0.0397289
35855 0.857936 0.0387779
35860 0.858754 0.039597
35865 0.859072 0.0392627
35870 0.857176 0.0403741
35875 0.863771 0.0404229
35880 0.861544 0.0401361
35885 0.859453 0.0395174
35890 0.861808 0.0387775
35895 0.861544 0.039683
35900 0.861973 0.0394762
35905 0.863505 0.039755
35910 0.864997 0.0395646
35915 0.861243 0.0403531
35920 0.860194 0.0400775
35925 0.855894 0.0398291
35930 0.859309 0.0403847
35935 0.859812 0.0400202
35940 0.855254 0.0397754
35945 0.855943 0.0407811
35950 0.858314 0.0404539
35955 0.861093 0.0400269
35960 0.860268 0.0412429
35965 0.861344 0.0417271
35970 0.860667 0.0408838
35975 0.857239 0.0400777
35980 0.860599 0.040598
35985 0.861798 0.0411271
35990 0.860436 0.0411567
35995 0.864394 0.0417834
36000 0.861112 0.0410518
36005 0.861345 0.041199
36010 0.860498 0.0406099
36015 0.862069 0.0414929
36020 0.862405 0.0415576
36025 0.862233 0.0417573
36030 0.862596 0.0417434
36035 0.859579 0.0423451
36040 0.859287 0.042009
36045 0.8548 0.0415499
36050 0.857426 0.0412735
36055 0.856399 0.0421702
36060 0.854753 0.0420833
36065 0.857815 0.0413611
36070 0.857963 0.0420114
36075 0.863975 0.0416197
36080 0.861727 0.0421953
36085 0.8593 0.04215
36090 0.860151 0.041427
36095 0.856493 0.0419289
36100 0.858069 0.0414215
36105 0.857568 0.0414823
36110 0.863937 0.0415768
36115 0.863241 0.040963
36120 0.862307 0.0405862
36125 0.861963 0.0404817
36130 0.857458 0.0404178
36135 0.855828 0.0401416
36140 0.856042 0.0389304
36145 0.859895 0.0392147
36150 0.855095 0.0381228
36155 0.858395 0.0379548
36160 0.859855 0.0381718
36165 0.861477 0.0397826
36170 0.856478 0.0387983
36175 0.854563 0.0388118
36180 0.856646 0.0387303
36185 0.854753 0.0382161
36190 0.8549 0.0382837
36195 0.853306 0.0384768
36200 0.857071 0.0383621
36205 0.857233 0.0388179
36210 0.858051 0.0381916
36215 0.855718 0.0380996
36220 0.856776 0.03807
36225 0.853673 0.0378685
36230 0.85653 0.036951
36235 0.855843 0.0375096
36240 0.85642 0.0385258
36245 0.857006 0.0385305
36250 0.857212 0.0382041
36255 0.859752 0.0387177
36260 0.862434 0.0382059
36265 0.859523 0.0380142
36270 0.860982 0.0381271
36275 0.858292 0.0377983
36280 0.857785 0.0378793
36285 0.853518 0.0389608
36290 0.853593 0.0375284
36295 0.857965 0.0379916
36300 0.856265 0.0384031
36305 0.857192 0.0385435
36310 0.856945 0.03813
36315 0.861949 0.0381963
36320 0.860987 0.0387019
36325 0.861472 0.0383645
36330 0.86351 0.0384603
36335 0.865983 0.0380881
36340 0.858396 0.0388422
36345 0.861774 0.0377432
36350 0.856704 0.0379679
36355 0.85996 0.0382508
36360 0.858451 0.0377779
36365 0.858539 0.0378258
36370 0.86226 0.038034
36375 0.862454 0.0367152
36380 0.864218 0.0369357
36385 0.868003 0.0368254
36390 0.861036 0.0372555
36395 0.86478 0.0381837
36400 0.862457 0.0377852
36405 0.859666 0.0394768
36410 0.863968 0.0385586
36415 0.860279 0.0386754
36420 0.857516 0.0387101
36425 0.860353 0.0391577
36430 0.861698 0.0395987
36435 0.861406 0.0394431
36440 0.858559 0.0397387
36445 0.8607 0.0401445
36450 0.860611 0.0409708
36455 0.864048 0.0404527
36460 0.864304 0.0402098
36465 0.866186 0.0413121
36470 0.861617 0.0413513
36475 0.863244 0.0406448
36480 0.861578 0.0404892
36485 0.864541 0.0404176
36490 0.864617 0.0413053
36495 0.864154 0.0406023
36500 0.864456 0.039109
36505 0.865414 0.0401855
36510 0.865018 0.04004
36515 0.865539 0.04033
36520 0.868518 0.0399444
36525 0.868963 0.039795
36530 0.868553 0.0396487
36535 0.867634 0.0392459
36540 0.863569 0.0397987
36545 0.859156 0.0395356
36550 0.861556 0.0390998
36555 0.861067 0.0401627
36560 0.857948 0.0398236
36565 0.858753 0.04018
36570 0.855275 0.040379
36575 0.854273 0.0389673
36580 0.855897 0.0392349
36585 0.86207 0.0398597
36590 0.859422 0.0405311
36595 0.863889 0.0392872
36600 0.861221 0.0391698
36605 0.86376 0.0393711
36610 0.867887 0.0389263
36615 0.863359 0.0386317
36620 0.864725 0.0392341
36625 0.866314 0.0398538
36630 0.866766 0.0389432
36635 0.868569 0.0401567
36640 0.866537 0.0392778
36645 0.863499 0.0394756
36650 0.864808 0.0400408
36655 0.859961 0.0394566
36660 0.862539 0.0406354
36665 0.863675 0.0407287
36670 0.865108 0.0401778
36675 0.863558 0.0407985
36680 0.865841 0.0413813
36685 0.867983 0.0416042
36690 0.859466 0.0398593
36695 0.863041 0.0404586
36700 0.863007 0.0407873
36705 0.864221 0.0410975
36710 0.866827 0.0421067
36715 0.864037 0.041376
36720 0.865382 0.0409887
36725 0.866127 0.0408269
36730 0.858745 0.0408126
36735 0.862641 0.0411988
36740 0.858568 0.0403921
36745 0.859036 0.0420569
36750 0.86267 0.0410543
36755 0.8622 0.0412059
36760 0.863016 0.0414488
36765 0.864137 0.0417324
36770 0.866473 0.0418403
36775 0.871198 0.0425446
36780 0.867785 0.0422149
36785 0.870599 0.0429777
36790 0.875476 0.0432459
36795 0.876268 0.0427203
36800 0.874718 0.0429885
36805 0.875037 0.0419816
36810 0.875746 0.0431255
36815 0.872813 0.0417967
36820 0.870719 0.0417981
36825 0.866437 0.043099
36830 0.864583 0.0419438
36835 0.866011 0.0422717
36840 0.862653 0.0420414
36845 0.862968 0.0429857
36850 0.862875 0.043615
36855 0.860478 0.0425942
36860 0.858927 0.0428285
36865 0.858648 0.0425276
36870 0.861849 0.0437879
36875 0.855151 0.0441943
36880 0.85946 0.0445838
36885 0.860216 0.0442241
36890 0.860331 0.043821
36895 0.860243 0.0447083
36900 0.856534 0.0437373
36905 0.859368 0.0442186
36910 0.85954 0.0439414
36915 0.860172 0.0443803
36920 0.865131 0.0442094
36925 0.858551 0.0436191
36930 0.864754 0.0436585
36935 0.866242 0.043545
36940 0.869896 0.0446958
36945 0.867783 0.0439492
36950 0.867627 0.0435378
36955 0.869891 0.0433511
36960 0.866905 0.0438281
36965 0.867078 0.0445232
36970 0.864085 0.0438977
36975 0.863263 0.043959
36980 0.863553 0.0431406
36985 0.865922 0.0428853
36990 0.863466 0.0435448
36995 0.864212 0.0436232
37000 0.865572 0.0430477
37005 0.862632 0.042831
37010 0.865145 0.0428465
37015 0.865434 0.0420714
37020 0.866597 0.0425876
37025 0.865843 0.0437426
37030 0.860936 0.0430424
37035 0.860989 0.041913
37040 0.866782 0.0428599
37045 0.863949 0.0424825
37050 0.867554 0.0423137
37055 0.870461 0.0430386
37060 0.872137 0.0434076
37065 0.870034 0.0429585
37070 0.870528 0.0427299
37075 0.866648 0.0433151
37080 0.866866 0.0420259
37085 0.869633 0.0421563
37090 0.869183 0.0423582
37095 0.870516 0.0426875
37100 0.870214 0.0424756
37105 0.872581 0.0429653
37110 0.869921 0.0429
37115 0.86649 0.042416
37120 0.865355 0.0426162
37125 0.868618 0.0414423
37130 0.868591 0.0414211
37135 0.86788 0.0417507
37140 0.871804 0.0420581
37145 0.871945 0.0417865
37150 0.874107 0.0424984
37155 0.87562 0.0433258
37160 0.875362 0.0424133
37165 0.875266 0.0419171
37170 0.871521 0.041437
37175 0.876025 0.0424833
37180 0.873646 0.0417079
37185 0.872998 0.0414386
37190 0.876702 0.0415664
37195 0.873896 0.0420063
37200 0.875118 0.042514
37205 0.874945 0.0423429
37210 0.871765 0.0424554
37215 0.868848 0.0418857
37220 0.869947 0.0415654
37225 0.877556 0.0420849
37230 0.875549 0.042211
37235 0.872125 0.0424607
37240 0.868544 0.0424221
37245 0.864511 0.0421061
37250 0.866531 0.0426375
37255 0.867327 0.0428928
37260 0.871931 0.0429916
37265 0.870956 0.0432721
37270 0.869021 0.0432231
37275 0.867161 0.0426123
37280 0.868067 0.042991
37285 0.867117 0.0426834
37290 0.869639 0.0423698
37295 0.871181 0.0418787
37300 0.876271 0.0417015
37305 0.876567 0.0418763
37310 0.880334 0.0410959
37315 0.882154 0.0418834
37320 0.883252 0.0422221
37325 0.882678 0.0420167
37330 0.872973 0.0406836
37335 0.875614 0.0413186
37340 0.875797 0.0410365
37345 0.876902 0.041703
37350 0.875659 0.0412361
37355 0.875402 0.040594
37360 0.876561 0.0401231
37365 0.884557 0.0405599
37370 0.880849 0.0400984
37375 0.87746 0.0400055
37380 0.878258 0.0402837
37385 0.876269 0.0390334
37390 0.87958 0.0387401
37395 0.880604 0.0395205
37400 0.879767 0.0387066
37405 0.886173 0.0393513
37410 0.884343 0.0393321
37415 0.882539 0.0385382
37420 0.884916 0.0386003
37425 0.884341 0.0390238
37430 0.885289 0.0393911
37435 0.887197 0.0393123
37440 0.880345 0.0380118
37445 0.886032 0.0395025
37450 0.882213 0.0389544
37455 0.881893 0.0388648
37460 0.880962 0.0398763
37465 0.881914 0.0401782
37470 0.881958 0.039626
37475 0.882983 0.0403253
37480 0.884191 0.0399393
37485 0.879047 0.0404156
37490 0.879006 0.0397862
37495 0.876751 0.0392078
37500 0.878272 0.0393115
37505 0.87859 0.0399979
37510 0.872692 0.0392169
37515 0.871815 0.0396909
37520 0.874541 0.0401961
37525 0.878647 0.0408316
37530 0.880082 0.0404274
37535 0.876301 0.0397375
37540 0.874391 0.0401047
37545 0.878816 0.0402655
37550 0.878888 0.0402619
37555 0.87937 0.041082
37560 0.879847 0.0398495
37565 0.880254 0.0400404
37570 0.87972 0.0396378
37575 0.885182 0.0392906
37580 0.880028 0.0382116
37585 0.882399 0.0389446
37590 0.881763 0.0390624
37595 0.88605 0.0397446
37600 0.886647 0.0399595
37605 0.883054 0.0398228
37610 0.875439 0.0395805
37615 0.873195 0.0399344
37620 0.878466 0.0394515
37625 0.880312 0.0394462
37630 0.878189 0.0392739
37635 0.878693 0.038496
37640 0.879791 0.0388116
37645 0.882688 0.0378675
37650 0.883884 0.0395227
37655 0.879089 0.0398601
37660 0.879915 0.0393609
37665 0.878329 0.0388089
37670 0.879795 0.0381475
37675 0.881742 0.0376485
37680 0.886346 0.0379232
37685 0.886066 0.0391663
37690 0.88798 0.0381165
37695 0.886409 0.0380853
37700 0.886409 0.0385141
37705 0.88594 0.0380792
37710 0.890676 0.0386595
37715 0.888524 0.0376099
37720 0.887318 0.0384582
37725 0.884624 0.0382235
37730 0.884601 0.0381704
37735 0.883953 0.0382902
37740 0.884591 0.038202
37745 0.886119 0.0397687
37750 0.886178 0.0391967
37755 0.885582 0.0391388
37760 0.883852 0.038298
37765 0.887391 0.038379
37770 0.889611 0.0372378
37775 0.889056 0.0368722
37780 0.89199 0.0373721
37785 0.889578 0.0366783
37790 0.890528 0.0378101
37795 0.888578 0.0380273
37800 0.890625 0.0378132
37805 0.889456 0.0377989
37810 0.888072 0.0377262
37815 0.89202 0.0368138
37820 0.894346 0.0374015
37825 0.889752 0.0364298
37830 0.896185 0.0376156
37835 0.890899 0.0366736
37840 0.896963 0.0372584
37845 0.894551 0.0376466
37850 0.893271 0.0371755
37855 0.892449 0.037093
37860 0.896793 0.0375217
37865 0.891845 0.0372349
37870 0.896106 0.0369928
37875 0.893242 0.038537
37880 0.89682 0.0390104
37885 0.897475 0.0395064
37890 0.901102 0.0390428
37895 0.905402 0.0380663
37900 0.903368 0.0370916
37905 0.902645 0.0372251
37910 0.896385 0.0366785
37915 0.901615 0.0371792
37920 0.903274 0.0363272
37925 0.902008 0.0358197
37930 0.899097 0.0360898
37935 0.9031 0.0368354
37940 0.8996 0.0373523
37945 0.895994 0.0377038
37950 0.900405 0.0365803
37955 0.897933 0.036559
37960 0.893101 0.0363116
37965 0.895204 0.0371967
37970 0.890533 0.0366174
37975 0.890012 0.0367276
37980 0.894255 0.0369718
37985 0.89752 0.0365407
37990 0.897881 0.0371104
37995 0.897309 0.0361008
38000 0.898047 0.0360157
38005 0.901353 0.0365452
38010 0.901934 0.0365813
38015 0.905018 0.0372231
38020 0.901531 0.0371779
38025 0.902805 0.0378428
38030 0.904946 0.0373104
38035 0.903985 0.0373368
38040 0.904037 0.0377695
38045 0.903513 0.0386562
38050 0.90733 0.0381028
38055 0.907729 0.0380632
38060 0.908338 0.0375756
38065 0.906167 0.0377677
38070 0.90137 0.0376272
38075 0.904928 0.0384617
38080 0.899928 0.0383811
38085 0.902847 0.0386919
38090 0.895629 0.0386709
38095 0.889216 0.0383872
38100 0.891475 0.0393849
38105 0.889043 0.0389869
38110 0.892556 0.0392271
38115 0.891014 0.0393555
38120 0.888488 0.0397775
38125 0.891744 0.038921
38130 0.891795 0.039575
38135 0.890937 0.0386911
38140 0.891773 0.0395895
38145 0.891527 0.0392957
38150 0.892398 0.0385527
38155 0.894657 0.0388126
38160 0.894968 0.0390265
38165 0.889989 0.0383659
38170 0.895543 0.0389463
38175 0.893067 0.0393408
38180 0.896792 0.0383827
38185 0.897342 0.0386507
38190 0.902532 0.0377219
38195 0.90051 0.0373521
38200 0.89809 0.0383017
38205 0.900115 0.0382965
38210 0.89492 0.0380053
38215 0.897614 0.038489
38220 0.897029 0.0386413
38225 0.896148 0.0374782
38230 0.898379 0.0388283
38235 0.898967 0.0388281
38240 0.899947 0.0390781
38245 0.899868 0.0397703
38250 0.899948 0.0391155
38255 0.902211 0.0392625
38260 0.903557 0.0390669
38265 0.900963 0.0383676
38270 0.899522 0.0384476
38275 0.900095 0.0375121
38280 0.898886 0.0374464
38285 0.899302 0.0374884
38290 0.900572 0.0375976
38295 0.899901 0.0377321
38300 0.895691 0.0372643
38305 0.89586 0.0380502
38310 0.898015 0.0380718
38315 0.899501 0.037955
38320 0.898379 0.0364986
38325 0.897849 0.0368318
38330 0.895577 0.0367642
38335 0.895681 0.0370838
38340 0.898714 0.0370102
38345 0.902346 0.0374517
38350 0.901485 0.0374572
38355 0.897933 0.0381508
38360 0.898029 0.0379934
38365 0.897039 0.0381139
38370 0.898794 0.0374847
38375 0.903585 0.0375443
38380 0.900737 0.0376674
38385 0.899381 0.0376203
38390 0.903067 0.0378048
38395 0.901684 0.0376154
38400 0.901945 0.0386805
38405 0.908158 0.0388928
38410 0.906862 0.0385097
38415 0.909033 0.038963
38420 0.906864 0.0386587
38425 0.907277 0.0381806
38430 0.906432 0.0370012
38435 0.90099 0.0385094
38440 0.897233 0.0390822
38445 0.902188 0.0386897
38450 0.901586 0.039567
38455 0.900018 0.038705
38460 0.899946 0.0398914
38465 0.901904 0.0389587
38470 0.905086 0.0393698
38475 0.897042 0.0393966
38480 0.896753 0.0401257
38485 0.902141 0.0403717
38490 0.897786 0.0393894
38495 0.897484 0.0399106
38500 0.894297 0.039727
38505 0.897956 0.0410473
38510 0.897091 0.0392155
38515 0.897105 0.0390765
38520 0.8974 0.0393157
38525 0.898112 0.0388565
38530 0.896691 0.0383123
38535 0.892141 0.0396415
38540 0.894695 0.0395329
38545 0.893867 0.0398673
38550 0.893836 0.0390434
38555 0.89027 0.0392104
38560 0.892656 0.0387746
38565 0.889031 0.0389875
38570 0.889136 0.0396656
38575 0.891193 0.0395856
38580 0.890517 0.0398528
38585 0.888069 0.0395852
38590 0.885527 0.0396411
38595 0.884786 0.0395041
38600 0.89142 0.0401796
38605 0.888295 0.0393686
38610 0.890469 0.0403284
38615 0.888825 0.0403435
38620 0.887358 0.0405217
38625 0.890566 0.0404529
38630 0.887698 0.0405836
38635 0.88888 0.0395309
38640 0.891202 0.0395148
38645 0.889518 0.039762
38650 0.892478 0.0394864
38655 0.895212 0.0395731
38660 0.895032 0.0387901
38665 0.891858 0.0396476
38670 0.891756 0.0389508
38675 0.895722 0.0397942
38680 0.89539 0.040366
38685 0.893702 0.0403064
38690 0.894634 0.0403357
38695 0.894236 0.0401651
38700 0.894131 0.0410026
38705 0.89385 0.0409355
38710 0.894687 0.040525
38715 0.893029 0.0402463
38720 0.896097 0.0395846
38725 0.894664 0.040725
38730 0.897098 0.0401512
38735 0.897726 0.0411406
38740 0.899233 0.0397217
38745 0.897774 0.0398058
38750 0.901464 0.0397301
38755 0.903069 0.0396881
38760 0.903415 0.0394743
38765 0.906649 0.0387834
38770 0.901688 0.0388579
38775 0.904564 0.0396668
38780 0.906918 0.0396272
38785 0.902988 0.0394639
38790 0.898631 0.0394221
38795 0.903209 0.0387548
38800 0.902675 0.0397797
38805 0.90131 0.0392118
38810 0.899739 0.0406187
38815 0.904096 0.0405705
38820 0.898914 0.0400747
38825 0.899303 0.0393886
38830 0.897292 0.0402557
38835 0.894576 0.0393786
38840 0.898139 0.0394556
38845 0.902841 0.0396078
38850 0.904591 0.0406125
38855 0.903382 0.0416591
38860 0.899547 0.0404972
38865 0.89892 0.0405774
38870 0.899845 0.040725
38875 0.902583 0.0407405
38880 0.900543 0.0404368
38885 0.900983 0.0406248
38890 0.898894 0.0400639
38895 0.901639 0.0400641
38900 0.899784 0.0403198
38905 0.898354 0.0409647
38910 0.898545 0.0414243
38915 0.899449 0.0410675
38920 0.899223 0.0406662
38925 0.901483 0.0417122
38930 0.902188 0.0419347
38935 0.904607 0.0407942
38940 0.905107 0.0400455
38945 0.906588 0.0400053
38950 0.907781 0.0408024
38955 0.904612 0.0402888
38960 0.902649 0.0398346
38965 0.902392 0.0405887
38970 0.900105 0.0398785
38975 0.896567 0.0395646
38980 0.897457 0.0394113
38985 0.900534 0.0398975
38990 0.893649 0.0392061
38995 0.895807 0.0394164
39000 0.898998 0.0401241
39005 0.899759 0.0407703
39010 0.898468 0.0400228
39015 0.899854 0.0407393
39020 0.898282 0.0401794
39025 0.898864 0.0404501
39030 0.896789 0.0399495
39035 0.898781 0.0401192
39040 0.897563 0.0394229
39045 0.898848 0.0400832
39050 0.89469 0.0394752
39055 0.896857 0.0394827
39060 0.901901 0.0397542
39065 0.896276 0.0389497
39070 0.897018 0.0389753
39075 0.898773 0.0389406
39080 0.899913 0.0397236
39085 0.899766 0.0396378
39090 0.899814 0.0401304
39095 0.896225 0.0400837
39100 0.900796 0.0399493
39105 0.900979 0.0401947
39110 0.902303 0.040091
39115 0.900933 0.0395729
39120 0.898575 0.039525
39125 0.899847 0.0400161
39130 0.898743 0.0402747
39135 0.897609 0.0400377
39140 0.899102 0.0410759
39145 0.902436 0.0409867
39150 0.903905 0.0422104
39155 0.89729 0.0410657
39160 0.897862 0.0423025
39165 0.896226 0.0423854
39170 0.896535 0.0427881
39175 0.895547 0.0423521
39180 0.90085 0.042724
39185 0.896183 0.042438
39190 0.893422 0.042803
39195 0.895586 0.0423037
39200 0.899563 0.0425646
39205 0.895083 0.0414037
39210 0.899378 0.0416926
39215 0.894646 0.0415084
39220 0.898245 0.040912
39225 0.897288 0.0410065
39230 0.895657 0.0410592
39235 0.895899 0.041973
39240 0.8925 0.0422165
39245 0.888772 0.0414884
39250 0.893151 0.0423466
39255 0.891232 0.0424405
39260 0.892501 0.0417595
39265 0.891801 0.0418099
39270 0.889037 0.0420322
39275 0.889002 0.0423176
39280 0.888357 0.0408508
39285 0.890882 0.0414358
39290 0.89204 0.0415566
39295 0.893155 0.0422404
39300 0.889393 0.0413964
39305 0.894641 0.0424007
39310 0.895692 0.0418387
39315 0.895102 0.0420257
39320 0.892382 0.0423304
39325 0.898191 0.0418395
39330 0.892934 0.0415921
39335 0.891163 0.0413264
39340 0.89386 0.0416862
39345 0.894368 0.0418591
39350 0.889599 0.0410553
39355 0.890977 0.0415989
39360 0.890785 0.0415805
39365 0.888461 0.0406905
39370 0.888718 0.0414517
39375 0.889017 0.0416366
39380 0.891424 0.0418916
39385 0.892387 0.0406066
39390 0.892055 0.0412986
39395 0.888398 0.0411837
39400 0.887392 0.0414937
39405 0.883287 0.0397403
39410 0.885059 0.0398497
39415 0.890845 0.0400432
39420 0.887963 0.0395572
39425 0.884185 0.0394174
39430 0.881841 0.0387303
39435 0.886928 0.0391808
39440 0.892293 0.0398752
39445 0.896749 0.0396036
39450 0.899054 0.0395672
39455 0.898587 0.0392716
39460 0.896932 0.0398926
39465 0.899854 0.0394797
39470 0.894277 0.039475
39475 0.89409 0.0403872
39480 0.894988 0.0403794
39485 0.891179 0.0398957
39490 0.892471 0.0392378
39495 0.894018 0.0400269
39500 0.896514 0.0400612
39505 0.897153 0.0393106
39510 0.890553 0.0397379
39515 0.893651 0.0402419
39520 0.883342 0.0387566
39525 0.886361 0.0396868
39530 0.883662 0.0396129
39535 0.881827 0.0405546
39540 0.880641 0.0403376
39545 0.87856 0.0395813
39550 0.879253 0.0390816
39555 0.87744 0.0388981
39560 0.87775 0.0395317
39565 0.872766 0.0395337
39570 0.878202 0.0397028
39575 0.878182 0.0392506
39580 0.877883 0.039508
39585 0.878651 0.0395548
39590 0.878404 0.0394072
39595 0.878608 0.0396821
39600 0.881424 0.0384829
39605 0.885189 0.0398191
39610 0.882121 0.0394521
39615 0.879208 0.0397156
39620 0.880445 0.0390657
39625 0.881074 0.0394172
39630 0.883897 0.0395266
39635 0.878626 0.0383821
39640 0.880756 0.0383935
39645 0.880169 0.0387028
39650 0.884345 0.0378789
39655 0.888379 0.0382712
39660 0.879923 0.0388409
39665 0.882063 0.0394017
39670 0.883828 0.0389755
39675 0.88595 0.0393625
39680 0.883798 0.0401541
39685 0.87822 0.0393215
39690 0.879631 0.0387026
39695 0.874828 0.0387638
39700 0.879095 0.0386091
39705 0.877709 0.0396993
39710 0.883942 0.0387268
39715 0.882638 0.0385084
39720 0.879621 0.0395215
39725 0.881604 0.0396703
39730 0.880488 0.04003
39735 0.881085 0.0399155
39740 0.878577 0.0397313
39745 0.880177 0.0403308
39750 0.873877 0.0388091
39755 0.874281 0.0396597
39760 0.873342 0.0391475
39765 0.875787 0.0398879
39770 0.876251 0.039875
39775 0.877828 0.0390059
39780 0.873987 0.0399522
39785 0.875788 0.0397911
39790 0.878059 0.0400477
39795 0.881916 0.0408924
39800 0.879085 0.0396752
39805 0.879164 0.0395574
39810 0.874601 0.03921
39815 0.874052 0.0390794
39820 0.872659 0.0385758
39825 0.871408 0.0387581
39830 0.874005 0.0392939
39835 0.874724 0.0389734
39840 0.875554 0.0382467
39845 0.87621 0.0379595
39850 0.870985 0.0369248
39855 0.87171 0.0375903
39860 0.873005 0.0373651
39865 0.877886 0.0369501
39870 0.870785 0.0367283
39875 0.874894 0.038
39880 0.878366 0.0375956
39885 0.875297 0.0375746
39890 0.871433 0.0371935
39895 0.875768 0.0361643
39900 0.874729 0.0366531
39905 0.870415 0.0368479
39910 0.878418 0.0367187
39915 0.875137 0.0375266
39920 0.876852 0.0379024
39925 0.880342 0.0382604
39930 0.881286 0.0385631
39935 0.883836 0.0394223
39940 0.880075 0.0394158
39945 0.881055 0.0389793
39950 0.880638 0.0384194
39955 0.882402 0.0393909
39960 0.879962 0.0389044
39965 0.886043 0.0400294
39970 0.886557 0.0397726
39975 0.882665 0.0401643
39980 0.879648 0.0398516
39985 0.87818 0.0392882
39990 0.882226 0.0390841
39995 0.875179 0.0397056
40000 0.876338 0.0404254
40005 0.876967 0.0399367
40010 0.876598 0.0406005
40015 0.876339 0.0406491
40020 0.879259 0.0410061
40025 0.878345 0.0411953
40030 0.881567 0.0412972
40035 0.883471 0.0414272
40040 0.88508 0.0416352
40045 0.883638 0.0411694
40050 0.88052 0.0413133
40055 0.883181 0.042743
40060 0.880533 0.0425832
40065 0.875987 0.0416489
40070 0.883903 0.0421786
40075 0.889826 0.0424788
40080 0.886696 0.042764
40085 0.880401 0.0423149
40090 0.88073 0.0422337
40095 0.879702 0.0422782
40100 0.879221 0.0421753
40105 0.876945 0.0413388
40110 0.875277 0.0417367
40115 0.876989 0.0424184
40120 0.881004 0.0425666
40125 0.876043 0.042257
40130 0.880184 0.0420626
40135 0.878012 0.0429816
40140 0.875527 0.042557
40145 0.87783 0.0418924
40150 0.874443 0.041468
40155 0.878095 0.0432241
40160 0.876787 0.0419649
40165 0.881092 0.0429612
40170 0.880203 0.0427013
40175 0.880434 0.0427987
40180 0.879882 0.0422153
40185 0.879757 0.0429732
40190 0.877854 0.0434684
40195 0.875854 0.0432043
40200 0.874129 0.042713
40205 0.878323 0.0432476
40210 0.873553 0.0435921
40215 0.877419 0.0436762
40220 0.876266 0.0429751
40225 0.875591 0.0429322
40230 0.877346 0.042872
40235 0.872822 0.0413243
40240 0.873517 0.0415289
40245 0.874971 0.041577
40250 0.877457 0.0419187
40255 0.877824 0.0424241
40260 0.874933 0.0422619
40265 0.878128 0.0422039
40270 0.877614 0.0419077
40275 0.877417 0.0422253
40280 0.875059 0.0408893
40285 0.880014 0.0412229
40290 0.877278 0.0412204
40295 0.875425 0.0407295
40300 0.876796 0.0414335
40305 0.878624 0.0410712
40310 0.877127 0.0414725
40315 0.881427 0.0410841
40320 0.877726 0.042082
40325 0.87569 0.0414209
40330 0.880729 0.0424617
40335 0.879072 0.0422051
40340 0.875749 0.0429434
40345 0.877137 0.0424319
40350 0.877164 0.0414213
40355 0.87784 0.0417846
40360 0.878953 0.041891
40365 0.874714 0.0418957
40370 0.874199 0.0424354
40375 0.873396 0.0433443
40380 0.874639 0.0432198
40385 0.87675 0.0421024
40390 0.876638 0.0424642
40395 0.879037 0.0422251
40400 0.874997 0.0417111
40405 0.87101 0.0421945
40410 0.873453 0.0422613
40415 0.876359 0.0428369
40420 0.875444 0.0427295
40425 0.876893 0.0422541
40430 0.875645 0.0414154
40435 0.872207 0.0411175
40440 0.871315 0.0412359
40445 0.868355 0.0412735
40450 0.874266 0.0414082
40455 0.872131 0.0421606
40460 0.870494 0.0427022
40465 0.867143 0.0434978
40470 0.870252 0.0432255
40475 0.866349 0.0430079
40480 0.871418 0.0428455
40485 0.874469 0.0433629
40490 0.870208 0.0428183
40495 0.868895 0.0422533
40500 0.862491 0.0425789
40505 0.86585 0.0432804
40510 0.867287 0.0437865
40515 0.862932 0.0423021
40520 0.863684 0.042031
40525 0.864324 0.0425278
40530 0.866436 0.0422404
40535 0.865245 0.042119
40540 0.865293 0.0424174
40545 0.857505 0.0416513
40550 0.861649 0.0434315
40555 0.860857 0.0428444
40560 0.865082 0.0424895
40565 0.865991 0.0432913
40570 0.865802 0.0424774
40575 0.866278 0.0419295
40580 0.866496 0.04195
40585 0.866304 0.0427971
40590 0.864645 0.0425491
40595 0.865658 0.0422382
40600 0.86874 0.0435346
40605 0.870482 0.0434993
40610 0.867116 0.0429536
40615 0.866498 0.04197
40620 0.870422 0.0425923
40625 0.871206 0.0422496
40630 0.872026 0.0425519
40635 0.869241 0.0426415
40640 0.867806 0.0427844
40645 0.869325 0.0435674
40650 0.867181 0.0435091
40655 0.866187 0.0429961
40660 0.867653 0.0431714
40665 0.867925 0.0433135
40670 0.866757 0.0426042
40675 0.865105 0.0431778
40680 0.868266 0.0431921
40685 0.865746 0.0438224
40690 0.862478 0.0436319
40695 0.861431 0.0425223
40700 0.859998 0.0424441
40705 0.864577 0.042943
40710 0.864149 0.0423486
40715 0.859044 0.0426764
40720 0.861206 0.0425333
40725 0.858895 0.0420349
40730 0.859683 0.0423127
40735 0.85788 0.041565
40740 0.858415 0.0408757
40745 0.862847 0.0414288
40750 0.858942 0.040852
40755 0.860515 0.0411016
40760 0.85916 0.0421351
40765 0.862066 0.0423686
40770 0.866798 0.0426895
40775 0.867199 0.0421198
40780 0.872215 0.041991
40785 0.876392 0.0430049
40790 0.865828 0.0418928
40795 0.869819 0.041841
40800 0.872742 0.0420479
40805 0.874219 0.040705
40810 0.879258 0.0415811
40815 0.875995 0.0407907
40820 0.876507 0.0419338
40825 0.8752 0.0417244
40830 0.874307 0.0411161
40835 0.874989 0.0414825
40840 0.877688 0.0416797
40845 0.882285 0.042207
40850 0.879704 0.0420857
40855 0.880138 0.041635
40860 0.881075 0.0420108
40865 0.880809 0.0421731
40870 0.879805 0.0412204
40875 0.879109 0.0423055
40880 0.883518 0.0417577
40885 0.878145 0.0406595
40890 0.87711 0.0409389
40895 0.877497 0.0419722
40900 0.876679 0.0417577
40905 0.879558 0.0408997
40910 0.878639 0.0421167
40915 0.872267 0.0420247
40920 0.874618 0.0425225
40925 0.867373 0.0419075
40930 0.863877 0.0427285
40935 0.867355 0.0426719
40940 0.869909 0.0426313
40945 0.867443 0.0423815
40950 0.864138 0.0418875
40955 0.865637 0.0430547
40960 0.865538 0.0421273
40965 0.863781 0.0420261
40970 0.866439 0.0419332
40975 0.863229 0.0423896
40980 0.867106 0.0414801
40985 0.869099 0.041138
40990 0.862534 0.0411124
40995 0.862456 0.0423072
41000 0.864771 0.0417981
41005 0.864769 0.0422065
41010 0.865758 0.0409828
41015 0.868921 0.0419436
41020 0.869715 0.0422955
41025 0.872765 0.0417244
41030 0.870979 0.0420604
41035 0.87447 0.0417393
41040 0.871234 0.0414629
41045 0.867756 0.0418838
41050 0.872636 0.0425521
41055 0.870928 0.0423549
41060 0.871897 0.0421496
41065 0.871845 0.0423627
41070 0.873157 0.0422055
41075 0.87133 0.0416877
41080 0.871995 0.0424527
41085 0.871063 0.0429951
41090 0.871788 0.0421437
41095 0.87209 0.0421512
41100 0.874075 0.0427899
41105 0.870171 0.0420469
41110 0.876587 0.0422682
41115 0.872243 0.0422325
41120 0.872447 0.043346
41125 0.875584 0.04332
41130 0.873504 0.0432139
41135 0.872988 0.0419242
41140 0.873267 0.0413478
41145 0.872249 0.0419924
41150 0.876714 0.04222
41155 0.873915 0.0430141
41160 0.872565 0.0434368
41165 0.870435 0.0426617
41170 0.875124 0.0437307
41175 0.875597 0.0443129
41180 0.873301 0.0436452
41185 0.869101 0.0437687
41190 0.868349 0.0434642
41195 0.870943 0.0429708
41200 0.874207 0.0432998
41205 0.878825 0.0427124
41210 0.875539 0.0421729
41215 0.881432 0.0427922
41220 0.878277 0.0417638
41225 0.870145 0.042902
41230 0.869667 0.041486
41235 0.873158 0.0414123
41240 0.870175 0.041893
41245 0.873231 0.0423666
41250 0.872685 0.0419834
41255 0.871842 0.0418063
41260 0.87572 0.0424568
41265 0.878872 0.0423458
41270 0.875625 0.0422925
41275 0.871769 0.0429451
41280 0.874622 0.0426564
41285 0.877346 0.0433584
41290 0.874134 0.0422325
41295 0.869925 0.042823
41300 0.869992 0.0423723
41305 0.869713 0.0427763
41310 0.869442 0.0427848
41315 0.86293 0.0440482
41320 0.86751 0.0442484
41325 0.87232 0.04398
41330 0.872384 0.0435993
41335 0.875406 0.0442341
41340 0.873311 0.0439128
41345 0.876871 0.0445229
41350 0.874312 0.0442008
41355 0.871845 0.043755
41360 0.875561 0.0452251
41365 0.878214 0.0442259
41370 0.874348 0.0438534
41375 0.876213 0.0442868
41380 0.877205 0.0446311
41385 0.871543 0.0443968
41390 0.869096 0.0449045
41395 0.868632 0.0444552
41400 0.871566 0.0456969
41405 0.871997 0.0455123
41410 0.873057 0.0449422
41415 0.878001 0.0456587
41420 0.877291 0.045653
41425 0.874927 0.045407
41430 0.874441 0.0453933
41435 0.872871 0.0452106
41440 0.87111 0.0455189
41445 0.870814 0.0459461
41450 0.870502 0.0453917
41455 0.866871 0.0468232
41460 0.866557 0.0451037
41465 0.870582 0.044793
41470 0.873895 0.0462149
41475 0.870728 0.046686
41480 0.870436 0.0460131
41485 0.866887 0.0463145
41490 0.871554 0.0460392
41495 0.870375 0.0460598
41500 0.868448 0.0461857
41505 0.864699 0.0456889
41510 0.863278 0.0466122
41515 0.866809 0.045476
41520 0.866332 0.0454776
41525 0.869565 0.0458067
41530 0.868872 0.0457216
41535 0.867548 0.0456068
41540 0.86773 0.0453554
41545 0.869373 0.0449671
41550 0.873052 0.0461653
41555 0.86916 0.0452753
41560 0.867118 0.0456487
41565 0.872528 0.0461049
41570 0.87286 0.0467652
41575 0.875298 0.0471084
41580 0.867093 0.0455501
41585 0.871252 0.0450333
41590 0.871464 0.0439334
41595 0.870192 0.0433703
41600 0.870835 0.0441643
41605 0.87007 0.0443964
41610 0.871609 0.0436215
41615 0.868607 0.0436975
41620 0.871159 0.042894
41625 0.873119 0.0440869
41630 0.866787 0.0430404
41635 0.870535 0.0428516
41640 0.86888 0.0429163
41645 0.868058 0.0424129
41650 0.865949 0.042665
41655 0.870918 0.0428175
41660 0.868928 0.0426507
41665 0.870447 0.0431743
41670 0.870876 0.0428246
41675 0.869905 0.0423484
41680 0.872083 0.042108
41685 0.873931 0.0433919
41690 0.875679 0.0432515
41695 0.869136 0.0417152
41700 0.871965 0.0421263
41705 0.871816 0.0422302
41710 0.872651 0.0423966
41715 0.871621 0.0434292
41720 0.872968 0.0433931
41725 0.873373 0.0434086
41730 0.871792 0.0440959
41735 0.870364 0.0445278
41740 0.874645 0.0440614
41745 0.875303 0.0438183
41750 0.875457 0.0436773
41755 0.87849 0.0435558
41760 0.874366 0.0437669
41765 0.869302 0.0433733
41770 0.871392 0.0427318
41775 0.868169 0.0433954
41780 0.872074 0.0440404
41785 0.870792 0.0433594
41790 0.870245 0.0441182
41795 0.870646 0.043732
41800 0.87622 0.0434105
41805 0.872725 0.0438299
41810 0.870089 0.0438626
41815 0.867876 0.0436589
41820 0.8694 0.0439006
41825 0.867963 0.0437016
41830 0.868258 0.0436522
41835 0.866071 0.0436991
41840 0.869493 0.0436907
41845 0.868187 0.0432876
41850 0.86594 0.0428342
41855 0.866547 0.0433264
41860 0.862512 0.0436081
41865 0.861465 0.0427744
41870 0.865967 0.043696
41875 0.86511 0.0436679
41880 0.868819 0.0440839
41885 0.866359 0.0436289
41890 0.867492 0.0439851
41895 0.863351 0.0442088
41900 0.865164 0.0441719
41905 0.865901 0.0443094
41910 0.862108 0.0436656
41915 0.860913 0.0435981
41920 0.862659 0.0433021
41925 0.867082 0.0432627
41930 0.863479 0.0434766
41935 0.865231 0.0434025
41940 0.866615 0.0437167
41945 0.868177 0.0430349
41950 0.867876 0.0432568
41955 0.869286 0.0432702
41960 0.868717 0.0433958
41965 0.866819 0.0432045
41970 0.864875 0.0438512
41975 0.865198 0.0449722
41980 0.861306 0.0444021
41985 0.865622 0.0449047
41990 0.869676 0.0449571
41995 0.871597 0.0453919
42000 0.874081 0.0453564
42005 0.869321 0.045238
42010 0.870804 0.0449639
42015 0.870939 0.0450169
42020 0.869276 0.044791
42025 0.868635 0.0445754
42030 0.869333 0.0449771
42035 0.872936 0.0452017
42040 0.870249 0.0448485
42045 0.8734 0.0455513
42050 0.874318 0.0449804
42055 0.876575 0.0449457
42060 0.870914 0.0448428
42065 0.874357 0.0459412
42070 0.872438 0.0458306
42075 0.870249 0.045811
42080 0.867035 0.0466446
42085 0.866904 0.0456569
42090 0.866004 0.0448336
42095 0.865914 0.0449916
42100 0.867718 0.0454511
42105 0.870881 0.0444403
42110 0.867853 0.0442008
42115 0.867633 0.0444666
42120 0.866424 0.0446203
42125 0.865104 0.0444197
42130 0.862078 0.0444227
42135 0.865405 0.0446705
42140 0.860303 0.0443986
42145 0.859394 0.0446552
42150 0.857958 0.0445909
42155 0.864916 0.0444025
42160 0.865613 0.0437446
42165 0.86361 0.0433743
42170 0.861541 0.0435903
42175 0.86303 0.0431051
42180 0.862377 0.042071
42185 0.864212 0.0423966
42190 0.868128 0.0427444
42195 0.872997 0.0431755
42200 0.870004 0.0430635
42205 0.864473 0.0428524
42210 0.865931 0.0433139
42215 0.865821 0.0437744
42220 0.868879 0.0436571
42225 0.869249 0.0426277
42230 0.866657 0.0430465
42235 0.867255 0.042575
42240 0.868365 0.0432911
42245 0.870526 0.0429469
42250 0.871386 0.0432778
42255 0.867528 0.0439459
42260 0.871619 0.0441833
42265 0.872657 0.0441784
42270 0.872926 0.044557
42275 0.871945 0.0431994
42280 0.871904 0.0430829
42285 0.873044 0.0433392
42290 0.87187 0.0419577
42295 0.871122 0.0421508
42300 0.870091 0.0426448
42305 0.869916 0.0423311
42310 0.869557 0.0423972
42315 0.869156 0.0417873
42320 0.866667 0.0416213
42325 0.867959 0.0419696
42330 0.872395 0.0422776
42335 0.872374 0.0410475
42340 0.872377 0.0408281
42345 0.875516 0.0413715
42350 0.872882 0.041367
42355 0.873861 0.0420535
42360 0.874016 0.0412094
42365 0.874197 0.0408136
42370 0.875985 0.0413137
42375 0.877662 0.0408877
42380 0.87446 0.0409679
42385 0.876107 0.041722
42390 0.87402 0.0420961
42395 0.875845 0.042705
42400 0.875514 0.0426068
42405 0.87162 0.0432986
42410 0.869374 0.0437765
42415 0.86921 0.0425725
42420 0.870677 0.0427524
42425 0.874411 0.0436111
42430 0.87212 0.0433845
42435 0.869473 0.0427891
42440 0.86882 0.042644
42445 0.87111 0.043296
42450 0.870943 0.0426852
42455 0.869871 0.0421847
42460 0.87142 0.0414678
42465 0.872518 0.0421278
42470 0.868714 0.0418471
42475 0.870694 0.0418857
42480 0.870395 0.0427285
42485 0.867452 0.0414523
42490 0.87183 0.0422813
42495 0.86801 0.0421916
42500 0.870704 0.0423862
42505 0.865954 0.042851
42510 0.865008 0.0427856
42515 0.868158 0.0430694
42520 0.86953 0.0436915
42525 0.869382 0.0435723
42530 0.868208 0.0439167
42535 0.869535 0.0437726
42540 0.867194 0.0431872
42545 0.867329 0.0433331
42550 0.865281 0.0437661
42555 0.862702 0.0446977
42560 0.862654 0.0458585
42565 0.859859 0.0460006
42570 0.860667 0.0459604
42575 0.858608 0.0454976
42580 0.859904 0.0446295
42585 0.857805 0.0443566
42590 0.855894 0.0443531
42595 0.857778 0.0441112
42600 0.858006 0.0449467
42605 0.856105 0.045389
42610 0.858421 0.045208
42615 0.862735 0.0441739
42620 0.862467 0.0441955
42625 0.862501 0.0437808
42630 0.859474 0.043845
42635 0.858567 0.0434578
42640 0.858322 0.0434109
42645 0.856986 0.043862
42650 0.860639 0.0433841
42655 0.863425 0.0445774
42660 0.865516 0.0440831
42665 0.862276 0.0437918
42670 0.864576 0.0434164
42675 0.864937 0.0434711
42680 0.867145 0.0443294
42685 0.870178 0.0446758
42690 0.869442 0.0449743
42695 0.86756 0.0448824
42700 0.86329 0.0445295
42705 0.865722 0.0447761
42710 0.863181 0.0449935
42715 0.867062 0.0447491
42720 0.866533 0.0444523
42725 0.865536 0.0444254
42730 0.863911 0.0442913
42735 0.865785 0.0443613
42740 0.864982 0.0450663
42745 0.868631 0.0443158
42750 0.869102 0.0441292
42755 0.869938 0.0439232
42760 0.867192 0.0445834
42765 0.866682 0.0445834
42770 0.864499 0.0443025
42775 0.85975 0.0451384
42780 0.861587 0.0447465
42785 0.858511 0.044815
42790 0.859002 0.0452688
42795 0.857814 0.0450022
42800 0.859296 0.045417
42805 0.860751 0.0454301
42810 0.860441 0.0452492
42815 0.862718 0.045227
42820 0.858916 0.0446656
42825 0.861612 0.044603
42830 0.860495 0.0445983
42835 0.861904 0.0437309
42840 0.860713 0.0444566
42845 0.860199 0.0444329
42850 0.868625 0.0447218
42855 0.867521 0.0446728
42860 0.867557 0.0449326
42865 0.870851 0.0453837
42870 0.872303 0.0446007
42875 0.868019 0.0452676
42880 0.868758 0.0448236
42885 0.871536 0.0439087
42890 0.871003 0.0438622
42895 0.866145 0.0436015
42900 0.866457 0.0438838
42905 0.86531 0.0438659
42910 0.865384 0.0436403
42915 0.86482 0.0450171
42920 0.865071 0.0443601
42925 0.866121 0.0441778
42930 0.867314 0.0453946
42935 0.864525 0.0445427
42940 0.864749 0.0447316
42945 0.865397 0.0447481
42950 0.870466 0.0442061
42955 0.865213 0.0438681
42960 0.870333 0.0454297
42965 0.873762 0.0456838
42970 0.870216 0.0455854
42975 0.868676 0.0456048
42980 0.869726 0.0454156
42985 0.865224 0.0451031
42990 0.864714 0.0452196
42995 0.864514 0.045504
43000 0.867222 0.0457073
43005 0.865735 0.0457844
43010 0.867472 0.046336
43015 0.869555 0.0461833
43020 0.866936 0.0461004
43025 0.864939 0.0462358
43030 0.860131 0.0455176
43035 0.863217 0.0460367
43040 0.865804 0.0460961
43045 0.870682 0.046477
43050 0.863218 0.045981
43055 0.862855 0.0457585
43060 0.86551 0.0459647
43065 0.864035 0.0450792
43070 0.8646 0.0460308
43075 0.867243 0.0463919
43080 0.869038 0.0464286
43085 0.866696 0.0463762
43090 0.870616 0.0463354
43095 0.871085 0.0467348
43100 0.868858 0.0466399
43105 0.86804 0.0464115
43110 0.864508 0.0466628
43115 0.863382 0.0465589
43120 0.861191 0.0465007
43125 0.860022 0.0449563
43130 0.863291 0.045266
43135 0.865952 0.0450731
43140 0.866763 0.0448487
43145 0.867952 0.0461692
43150 0.861242 0.0448367
43155 0.858109 0.0444727
43160 0.863352 0.0442241
43165 0.865294 0.0447648
43170 0.866226 0.0449473
43175 0.866837 0.0451157
43180 0.868753 0.0456987
43185 0.868506 0.0448593
43190 0.872791 0.0457552
43195 0.874554 0.0452945
43200 0.87172 0.0454795
43205 0.871221 0.0464325
43210 0.870434 0.0462319
43215 0.870139 0.0451898
43220 0.871179 0.0444029
43225 0.871608 0.0443643
43230 0.869985 0.0444862
43235 0.869611 0.0445674
43240 0.873224 0.0439577
43245 0.873763 0.0439657
43250 0.872052 0.0436209
43255 0.866108 0.0429455
43260 0.860958 0.0425331
43265 0.857759 0.042594
43270 0.862219 0.0431322
43275 0.858545 0.0437579
43280 0.860983 0.043763
43285 0.863818 0.0443519
43290 0.861016 0.0435556
43295 0.861219 0.0436732
43300 0.862012 0.0437687
43305 0.860037 0.0433794
43310 0.861531 0.0435772
43315 0.866204 0.0446528
43320 0.85955 0.0446707
43325 0.857892 0.0451808
43330 0.858364 0.0452457
43335 0.857267 0.0442413
43340 0.860357 0.0444615
43345 0.86211 0.0444764
43350 0.86561 0.0442255
43355 0.860473 0.0443805
43360 0.86077 0.0444466
43365 0.861333 0.0446303
43370 0.862588 0.0438846
43375 0.858027 0.0444362
43380 0.858624 0.0439008
43385 0.859006 0.0438881
43390 0.866769 0.0440043
43395 0.862511 0.0442325
43400 0.858394 0.0435113
43405 0.861285 0.0435354
43410 0.859702 0.0430404
43415 0.859634 0.043238
43420 0.863554 0.0440741
43425 0.862591 0.0435158
43430 0.860962 0.0437348
43435 0.859943 0.0423962
43440 0.861305 0.0431653
43445 0.867271 0.0441733
43450 0.867933 0.0445509
43455 0.866861 0.0443282
43460 0.862777 0.0444864
43465 0.868194 0.0441494
43470 0.863741 0.0437083
43475 0.864078 0.0439975
43480 0.859155 0.0431069
43485 0.857268 0.0434143
43490 0.859238 0.043478
43495 0.863556 0.0437934
43500 0.864205 0.0443209
43505 0.863461 0.0445928
43510 0.863233 0.0440726
43515 0.86586 0.0435133
43520 0.864525 0.0447946
43525 0.863975 0.0437828
43530 0.863494 0.0442241
43535 0.861047 0.0435144
43540 0.856241 0.0440261
43545 0.860863 0.0443156
43550 0.865937 0.0447801
43555 0.866218 0.0451692
43560 0.865321 0.0453137
43565 0.860427 0.0443051
43570 0.861983 0.0436589
43575 0.855995 0.0436762
43580 0.864977 0.0437401
43585 0.860179 0.0434201
43590 0.857169 0.0429402
43595 0.856775 0.0432413
43600 0.861474 0.0435187
43605 0.864875 0.0437522
43610 0.867192 0.0440479
43615 0.865391 0.0432253
43620 0.862437 0.0425699
43625 0.858906 0.0421767
43630 0.86228 0.0433609
43635 0.860267 0.0438328
43640 0.860201 0.043943
43645 0.858735 0.0446546
43650 0.859285 0.044973
43655 0.855449 0.0438802
43660 0.856489 0.0442764
43665 0.85568 0.0438975
43670 0.854376 0.0446303
43675 0.852503 0.0438461
43680 0.857239 0.0444121
43685 0.857894 0.0435009
43690 0.859937 0.0441827
43695 0.861111 0.0440086
43700 0.862173 0.0433233
43705 0.862235 0.0435293
43710 0.86283 0.0436032
43715 0.856361 0.0428955
43720 0.856427 0.0427173
43725 0.859414 0.0431163
43730 0.863803 0.0430104
43735 0.863551 0.0429765
43740 0.864817 0.043366
43745 0.859791 0.0423723
43750 0.861389 0.0424617
43755 0.860317 0.0426909
43760 0.858084 0.0424003
43765 0.862475 0.0435483
43770 0.863511 0.0432637
43775 0.860856 0.0446756
43780 0.860093 0.0446952
43785 0.861697 0.0438849
43790 0.860494 0.0443176
43795 0.85903 0.0434846
43800 0.864473 0.0440773
43805 0.863294 0.0448091
43810 0.868253 0.0452419
43815 0.868582 0.0435817
43820 0.865436 0.0433713
43825 0.86972 0.0434899
43830 0.865626 0.0425021
43835 0.868881 0.0425846
43840 0.869146 0.0435397
43845 0.866494 0.0431794
43850 0.865174 0.0428381
43855 0.863651 0.0438667
43860 0.864736 0.0444115
43865 0.863174 0.0432643
43870 0.868726 0.0442057
43875 0.871738 0.043375
43880 0.869288 0.043943
43885 0.86989 0.0429206
43890 0.868702 0.0420304
43895 0.867585 0.042863
43900 0.870783 0.0440388
43905 0.872486 0.0441902
43910 0.871116 0.0441792
43915 0.87033 0.0438308
43920 0.86483 0.0426121
43925 0.86391 0.0440075
43930 0.864033 0.0443386
43935 0.865718 0.0443552
43940 0.870816 0.0443235
43945 0.86917 0.0442676
43950 0.863056 0.0421551
43955 0.860511 0.0428099
43960 0.862301 0.0429075
43965 0.866426 0.0431378
43970 0.869486 0.0428702
43975 0.870158 0.0430424
43980 0.868265 0.0436766
43985 0.866909 0.0432349
43990 0.868735 0.0434997
43995 0.868846 0.043209
44000 0.864967 0.042545
44005 0.869823 0.0431908
44010 0.867405 0.0433976
44015 0.866251 0.0435905
44020 0.866863 0.0431102
44025 0.869026 0.042494
44030 0.869041 0.0425395
44035 0.870218 0.0430032
44040 0.872976 0.0426166
44045 0.871817 0.042813
44050 0.871215 0.0413943
44055 0.873874 0.0422106
44060 0.871247 0.0424156
44065 0.867008 0.0419651
44070 0.871808 0.0422366
44075 0.871823 0.0422674
44080 0.871192 0.0415207
44085 0.874601 0.0419032
44090 0.876563 0.0422823
44095 0.875967 0.0424878
44100 0.874904 0.0429036
44105 0.877247 0.0430496
44110 0.874652 0.0440857
44115 0.875508 0.0426344
44120 0.874692 0.0432955
44125 0.867282 0.0434464
44130 0.866276 0.0431996
44135 0.86635 0.0426023
44140 0.867646 0.0430679
44145 0.868015 0.0437626
44150 0.865242 0.0430598
44155 0.867877 0.0435868
44160 0.865735 0.0432592
44165 0.868025 0.0436864
44170 0.866769 0.0430726
44175 0.867717 0.0427381
44180 0.869279 0.0426642
44185 0.86812 0.0430267
44190 0.868733 0.0422059
44195 0.867727 0.0421147
44200 0.873929 0.0424474
44205 0.875469 0.0428587
44210 0.874027 0.0427522
44215 0.875565 0.0426485
44220 0.878549 0.0427328
44225 0.87423 0.0424688
44230 0.876526 0.0422466
44235 0.877391 0.0421514
44240 0.876734 0.042643
44245 0.882997 0.0418842
44250 0.877312 0.0421643
44255 0.876086 0.0430149
44260 0.874107 0.0421884
44265 0.878971 0.0422065
44270 0.878502 0.0424884
44275 0.875676 0.0420526
44280 0.87465 0.0411588
44285 0.878591 0.0420357
44290 0.873132 0.0419863
44295 0.874635 0.0425354
44300 0.872065 0.0430682
44305 0.87017 0.0421784
44310 0.875352 0.0431151
44315 0.874276 0.0431919
44320 0.870971 0.0424886
44325 0.871883 0.0437322
44330 0.874261 0.0437367
44335 0.868814 0.0429361
44340 0.872918 0.0443829
44345 0.867439 0.0446095
44350 0.867906 0.0441586
44355 0.86388 0.0441239
44360 0.863844 0.0437005
44365 0.864914 0.0429847
44370 0.864286 0.0437514
44375 0.86837 0.0434125
44380 0.871038 0.0450173
44385 0.866831 0.0438865
44390 0.862749 0.0438477
44395 0.868548 0.0451343
44400 0.868284 0.044992
44405 0.866243 0.0449669
44410 0.864076 0.0443203
44415 0.864947 0.0437669
44420 0.868429 0.0447469
44425 0.862857 0.0437957
44430 0.868809 0.0452847
44435 0.868961 0.0440559
44440 0.867593 0.04416
44445 0.873146 0.0438908
44450 0.870612 0.0448977
44455 0.866841 0.0451012
44460 0.87061 0.0451998
44465 0.870272 0.0440884
44470 0.869053 0.0437924
44475 0.867183 0.0435603
44480 0.86907 0.0444325
44485 0.868867 0.0431767
44490 0.873714 0.0434605
44495 0.872377 0.044544
44500 0.877358 0.044309
44505 0.872359 0.0451327
44510 0.872523 0.0440604
44515 0.87196 0.0438483
44520 0.873395 0.044169
44525 0.87381 0.0449863
44530 0.871667 0.04523
44535 0.868566 0.0438614
44540 0.870461 0.0441863
44545 0.872938 0.0440159
44550 0.871375 0.044575
44555 0.874238 0.0445791
44560 0.874613 0.0440651
44565 0.874608 0.0446273
44570 0.872581 0.0443576
44575 0.872862 0.0450141
44580 0.8727 0.0452841
44585 0.872519 0.0442453
44590 0.872491 0.0442823
44595 0.869855 0.0440765
44600 0.867197 0.0444815
44605 0.863637 0.0440433
44610 0.863504 0.0447759
44615 0.864695 0.0439504
44620 0.865082 0.0440861
44625 0.865387 0.0438836
44630 0.866596 0.0443611
44635 0.864809 0.0450014
44640 0.867868 0.0449434
44645 0.872129 0.0461439
44650 0.871445 0.0452594
44655 0.874349 0.0459908
44660 0.869237 0.0451108
44665 0.872777 0.0458757
44670 0.873608 0.0449892
44675 0.873064 0.0444339
44680 0.875267 0.0444695
44685 0.876368 0.0443051
44690 0.873813 0.0451063
44695 0.866322 0.044821
44700 0.868529 0.0441041
44705 0.869836 0.0441108
44710 0.870418 0.0444654
44715 0.871466 0.0441349
44720 0.870441 0.0444501
44725 0.870178 0.0446462
44730 0.869709 0.0446642
44735 0.867005 0.0451582
44740 0.867594 0.0445134
44745 0.873577 0.0446593
44750 0.873964 0.0444531
44755 0.871806 0.0437544
44760 0.874704 0.0442049
44765 0.87637 0.0442057
44770 0.878582 0.0440079
44775 0.874387 0.044365
44780 0.878151 0.0444111
44785 0.878907 0.044932
44790 0.870381 0.0433019
44795 0.874208 0.0432706
44800 0.87312 0.0436454
44805 0.873067 0.043783
44810 0.869498 0.0436834
44815 0.866577 0.0437183
44820 0.868588 0.0435752
44825 0.868582 0.0442408
44830 0.871796 0.0444129
44835 0.868188 0.0440924
44840 0.87024 0.0445315
44845 0.871471 0.0437928
44850 0.871659 0.0447712
44855 0.87594 0.0445819
44860 0.869183 0.0433905
44865 0.868682 0.044089
44870 0.86796 0.0432708
44875 0.87293 0.0435207
44880 0.868433 0.0435562
44885 0.868788 0.0448038
44890 0.867156 0.0437785
44895 0.865621 0.0441478
44900 0.872632 0.0432425
44905 0.872 0.0431876
44910 0.872301 0.0430459
44915 0.872153 0.0426066
44920 0.872054 0.0424797
44925 0.874295 0.0443452
44930 0.870926 0.0425182
44935 0.870123 0.0433149
44940 0.871277 0.041805
44945 0.866905 0.0422992
44950 0.872264 0.0427679
44955 0.871658 0.0429265
44960 0.868737 0.0418783
44965 0.871895 0.0422461
44970 0.870502 0.0420145
44975 0.869213 0.0425809
44980 0.86956 0.0425397
44985 0.866853 0.0426164
44990 0.867802 0.0431959
44995 0.861723 0.0417138
45000 0.859578 0.041812
45005 0.861299 0.0420561
45010 0.860562 0.04196
45015 0.857494 0.0413313
45020 0.85874 0.0415742
45025 0.858965 0.0408789
45030 0.859598 0.0418638
45035 0.854074 0.0410814
45040 0.857144 0.042049
45045 0.859715 0.0416846
45050 0.859857 0.0416283
45055 0.860606 0.0415407
45060 0.868393 0.0422694
45065 0.865525 0.0427271
45070 0.860736 0.0428834
45075 0.862506 0.0438052
45080 0.858706 0.0425121
45085 0.859656 0.0439512
45090 0.858117 0.0447405
45095 0.856298 0.043933
45100 0.856802 0.0436626
45105 0.859623 0.0427687
45110 0.860914 0.0433658
45115 0.855918 0.0432576
45120 0.854987 0.0438379
45125 0.856158 0.043623
45130 0.857245 0.0433939
45135 0.860321 0.0428273
45140 0.85981 0.0432686
45145 0.86079 0.0431151
45150 0.86267 0.0434268
45155 0.861369 0.0438287
45160 0.86261 0.0448806
45165 0.862718 0.0450686
45170 0.860008 0.044357
45175 0.857488 0.0446832
45180 0.861835 0.0445046
45185 0.863472 0.0444052
45190 0.863905 0.0439655
45195 0.863453 0.0434893
45200 0.866944 0.044903
45205 0.869253 0.0448612
45210 0.868992 0.0434625
45215 0.875492 0.0442776
45220 0.872219 0.0433707
45225 0.872281 0.0424576
45230 0.873115 0.0425609
45235 0.873175 0.0422531
45240 0.872375 0.042308
45245 0.870177 0.0417887
45250 0.876129 0.0416807
45255 0.881433 0.0416758
45260 0.880908 0.0426287
45265 0.882765 0.0420818
45270 0.881722 0.0421137
45275 0.882068 0.0415548
45280 0.882532 0.0416421
45285 0.882258 0.0422457
45290 0.880257 0.0418185
45295 0.87758 0.0422572
45300 0.877136 0.0424868
45305 0.880702 0.0416358
45310 0.881713 0.0407965
45315 0.883023 0.0411412
45320 0.881885 0.04228
45325 0.882614 0.0412998
45330 0.880054 0.0415076
45335 0.879696 0.0415744
45340 0.879305 0.0411335
45345 0.883728 0.042073
45350 0.881606 0.0421804
45355 0.882789 0.0422417
45360 0.878121 0.0427552
45365 0.874806 0.0420988
45370 0.877191 0.0429332
45375 0.87445 0.0430545
45380 0.871326 0.0430759
45385 0.872124 0.0428893
45390 0.873202 0.0434625
45395 0.876715 0.0433619
45400 0.875891 0.0428702
45405 0.877721 0.0424497
45410 0.873227 0.0422768
45415 0.870958 0.041875
45420 0.871873 0.0427689
45425 0.871544 0.0421723
45430 0.876288 0.0427258
45435 0.876795 0.0422047
45440 0.878295 0.0420141
45445 0.876291 0.0418314
45450 0.876614 0.0422504
45455 0.873477 0.0420496
45460 0.875021 0.041873
45465 0.875895 0.042465
45470 0.877434 0.0420004
45475 0.876388 0.0425603
45480 0.875155 0.0419259
45485 0.870804 0.0421161
45490 0.871482 0.041951
45495 0.869419 0.0419826
45500 0.867327 0.0420032
45505 0.869731 0.0423021
45510 0.871092 0.0413392
45515 0.866557 0.0415178
45520 0.870076 0.0415407
45525 0.873935 0.0419085
45530 0.874872 0.0416176
45535 0.877647 0.0407907
45540 0.876868 0.0416068
45545 0.877544 0.0419342
45550 0.878117 0.0414972
45555 0.877887 0.0409055
45560 0.88089 0.0416509
45565 0.881641 0.0413402
45570 0.881888 0.0414823
45575 0.877951 0.0413027
45580 0.88463 0.0414913
45585 0.882841 0.042159
45590 0.879534 0.0421008
45595 0.880277 0.0413298
45600 0.878518 0.0414084
45605 0.879839 0.0411765
45610 0.879866 0.0410626
45615 0.879188 0.0412012
45620 0.877396 0.0408518
45625 0.877496 0.040706
45630 0.883324 0.041637
45635 0.876577 0.0404511
45640 0.879719 0.0412118
45645 0.879546 0.0410008
45650 0.877956 0.0407718
45655 0.878926 0.0401163
45660 0.878595 0.0389271
45665 0.877589 0.0388064
45670 0.877234 0.0389504
45675 0.875259 0.0400204
45680 0.871246 0.0392561
45685 0.8708 0.0396707
45690 0.873623 0.040192
45695 0.872753 0.0397824
45700 0.877804 0.0394327
45705 0.883148 0.0400632
45710 0.879975 0.0398358
45715 0.879966 0.0394009
45720 0.881968 0.039804
45725 0.878175 0.0399689
45730 0.87638 0.0401453
45735 0.877776 0.0405207
45740 0.878587 0.0400455
45745 0.877729 0.0399236
45750 0.874633 0.0402637
45755 0.877073 0.0409169
45760 0.882185 0.0410945
45765 0.878731 0.0402996
45770 0.879468 0.0408995
45775 0.882286 0.0408728
45780 0.877163 0.0406268
45785 0.877642 0.040042
45790 0.880717 0.0407391
45795 0.880361 0.0408505
45800 0.884033 0.0405919
45805 0.87866 0.039901
45810 0.889289 0.0407044
45815 0.884744 0.0407554
45820 0.883161 0.041138
45825 0.886634 0.0405176
45830 0.882357 0.0399032
45835 0.889 0.0417763
45840 0.888396 0.0411665
45845 0.889833 0.0407585
45850 0.889185 0.0392223
45855 0.887924 0.0402284
45860 0.889753 0.0398897
45865 0.889817 0.0402016
45870 0.888863 0.0396774
45875 0.891401 0.0396046
45880 0.892711 0.040119
45885 0.890821 0.0402898
45890 0.89041 0.0391533
45895 0.892466 0.0393988
45900 0.892589 0.0389636
45905 0.889831 0.0391906
45910 0.88946 0.0387875
45915 0.8942 0.0382639
45920 0.894508 0.0378493
45925 0.893028 0.0390122
45930 0.892703 0.0393108
45935 0.893264 0.0393515
45940 0.887634 0.0382802
45945 0.891942 0.0383076
45950 0.892375 0.0381088
45955 0.888351 0.0386383
45960 0.880661 0.0381628
45965 0.88564 0.039169
45970 0.886416 0.0387556
45975 0.886552 0.0375503
45980 0.886246 0.0382965
45985 0.883331 0.0379826
45990 0.887227 0.0370316
45995 0.887084 0.0372278
46000 0.883396 0.0372237
46005 0.881927 0.0377854
46010 0.879272 0.0371308
46015 0.881773 0.0369961
46020 0.882687 0.0373864
46025 0.876216 0.0374568
46030 0.879968 0.0367924
46035 0.885574 0.0383047
46040 0.879548 0.0377336
46045 0.886397 0.0383888
46050 0.887344 0.0387709
46055 0.886471 0.0386948
46060 0.88866 0.038617
46065 0.887459 0.0381359
46070 0.884595 0.0379206
46075 0.881085 0.0371161
46080 0.880755 0.0372457
46085 0.883349 0.0389881
46090 0.889274 0.0391784
46095 0.883099 0.0387295
46100 0.88004 0.0382467
46105 0.881472 0.0387885
46110 0.87961 0.0384356
46115 0.884417 0.0386397
46120 0.880997 0.0391935
46125 0.881634 0.0388952
46130 0.87904 0.0390318
46135 0.881053 0.0390218
46140 0.877048 0.0388305
46145 0.882085 0.0381153
46150 0.880798 0.037785
46155 0.881963 0.0378981
46160 0.88145 0.0373412
46165 0.881718 0.0383278
46170 0.875954 0.0379308
46175 0.87826 0.0382804
46180 0.881602 0.0381551
46185 0.880574 0.0388959
46190 0.884411 0.0386387
46195 0.883765 0.0380112
46200 0.879842 0.0379281
46205 0.88282 0.0387958
46210 0.878108 0.0388036
46215 0.877194 0.0392792
46220 0.881063 0.0394349
46225 0.881477 0.0386389
46230 0.879548 0.0386783
46235 0.873713 0.0385813
46240 0.873243 0.0387509
46245 0.874191 0.0390828
46250 0.877479 0.0397438
46255 0.879568 0.038014
46260 0.874372 0.0386009
46265 0.876892 0.0387519
46270 0.881518 0.0372688
46275 0.881702 0.0380561
46280 0.883809 0.0372365
46285 0.884857 0.0383014
46290 0.88362 0.0380675
46295 0.880771 0.0381702
46300 0.882299 0.0381428
46305 0.878915 0.0382761
46310 0.882167 0.0383976
46315 0.884202 0.0377148
46320 0.882475 0.0373929
46325 0.884857 0.0389428
46330 0.882725 0.038944
46335 0.876485 0.0382276
46340 0.879817 0.0378999
46345 0.884362 0.0385305
46350 0.879625 0.0387181
46355 0.876338 0.0375209
46360 0.875899 0.0380724
46365 0.879073 0.0383539
46370 0.877168 0.0380377
46375 0.877698 0.0379563
46380 0.881335 0.0378665
46385 0.876657 0.0372788
46390 0.877725 0.036902
46395 0.874237 0.0368728
46400 0.874174 0.0360444
46405 0.878819 0.0361022
46410 0.882852 0.035626
46415 0.882474 0.0367624
46420 0.879583 0.0362484
46425 0.878385 0.0373431
46430 0.878608 0.0376027
46435 0.882322 0.0369979
46440 0.87823 0.0369977
46445 0.878674 0.0365205
46450 0.880653 0.0366711
46455 0.883612 0.0366474
46460 0.877619 0.0358254
46465 0.88209 0.0371196
46470 0.881779 0.0369242
46475 0.886914 0.0368377
46480 0.886505 0.0374413
46485 0.885092 0.0363696
46490 0.881741 0.0371026
46495 0.879618 0.038031
46500 0.87909 0.0383606
46505 0.873852 0.0380685
46510 0.873396 0.0375799
46515 0.875284 0.0377517
46520 0.876099 0.0386603
46525 0.873142 0.0375758
46530 0.874208 0.0376632
46535 0.8792 0.0388071
46540 0.872628 0.0383853
46545 0.874927 0.038023
46550 0.877729 0.0394601
46555 0.870402 0.038538
46560 0.869558 0.0387977
46565 0.869469 0.0381939
46570 0.873597 0.0380308
46575 0.873996 0.0376174
46580 0.873424 0.0377001
46585 0.88097 0.0386087
46590 0.88165 0.0391837
46595 0.87876 0.0394707
46600 0.878693 0.0395954
46605 0.880465 0.0397219
46610 0.881612 0.0396597
46615 0.879631 0.03899
46620 0.878425 0.0384803
46625 0.880617 0.0383721
46630 0.880759 0.0379077
46635 0.882083 0.038123
46640 0.88647 0.0381443
46645 0.889338 0.0385989
46650 0.884243 0.0377956
46655 0.879646 0.0373792
46660 0.87992 0.0366456
46665 0.879917 0.0379463
46670 0.882091 0.0368622
46675 0.887251 0.0378124
46680 0.887834 0.0370514
46685 0.885093 0.03736
46690 0.88477 0.037795
46695 0.880481 0.0373045
46700 0.877275 0.038011
46705 0.879623 0.0378899
46710 0.877327 0.0365482
46715 0.876315 0.0368997
46720 0.876316 0.0373851
46725 0.879748 0.0373888
46730 0.877475 0.0387287
46735 0.878349 0.0379257
46740 0.880604 0.0387395
46745 0.882978 0.038102
46750 0.879674 0.0380822
46755 0.882188 0.0372704
46760 0.884281 0.0385174
46765 0.885113 0.0384925
46770 0.88419 0.038814
46775 0.875661 0.0382612
46780 0.879905 0.038635
46785 0.879394 0.0387795
46790 0.880019 0.0386707
46795 0.885041 0.0389648
46800 0.881524 0.0378548
46805 0.879549 0.0384503
46810 0.876436 0.0385648
46815 0.875786 0.038527
46820 0.880603 0.0388438
46825 0.877382 0.0385435
46830 0.877031 0.0389583
46835 0.878186 0.0385864
46840 0.8784 0.0390065
46845 0.874891 0.037972
46850 0.872677 0.038388
46855 0.87503 0.0380049
46860 0.880117 0.0385376
46865 0.878834 0.0385166
46870 0.879074 0.039257
46875 0.875777 0.0386244
46880 0.875217 0.038083
46885 0.873463 0.0382235
46890 0.874095 0.0386474
46895 0.877817 0.0389012
46900 0.877747 0.0387901
46905 0.873107 0.0382539
46910 0.873446 0.03842
46915 0.875544 0.0382278
46920 0.877535 0.0383349
46925 0.875499 0.0374786
46930 0.875481 0.0381118
46935 0.87267 0.0361359
46940 0.871799 0.0366238
46945 0.87607 0.0366262
46950 0.876117 0.036825
46955 0.877855 0.0369103
46960 0.877315 0.0365882
46965 0.878361 0.0373551
46970 0.877551 0.0369226
46975 0.877505 0.0369736
46980 0.877821 0.0374749
46985 0.879921 0.037297
46990 0.881455 0.0379804
46995 0.875369 0.03738
47000 0.874712 0.0373053
47005 0.87312 0.0360608
47010 0.880531 0.0370334
47015 0.88088 0.0369058
47020 0.881467 0.0366325
47025 0.885883 0.0374856
47030 0.884104 0.0365737
47035 0.881808 0.0367913
47040 0.880714 0.0376305
47045 0.882619 0.0371349
47050 0.884789 0.037298
47055 0.881221 0.037686
47060 0.880111 0.0382704
47065 0.882071 0.0384251
47070 0.882205 0.0386123
47075 0.882465 0.0382482
47080 0.87892 0.0381573
47085 0.879652 0.0384
47090 0.873717 0.0387758
47095 0.875818 0.0385558
47100 0.872274 0.0371008
47105 0.878685 0.0388556
47110 0.876782 0.0384043
47115 0.874439 0.0386483
47120 0.872348 0.0388024
47125 0.875855 0.0399544
47130 0.876771 0.0386227
47135 0.87786 0.0387848
47140 0.878699 0.0386911
47145 0.878008 0.0395719
47150 0.880299 0.0391192
47155 0.878313 0.0390077
47160 0.874437 0.0387068
47165 0.873727 0.0389689
47170 0.874508 0.0388116
47175 0.874531 0.0390994
47180 0.873299 0.0387934
47185 0.873825 0.0378183
47190 0.876516 0.0381698
47195 0.875904 0.0379108
47200 0.874079 0.0377673
47205 0.875249 0.0380596
47210 0.873632 0.0387519
47215 0.875659 0.0378771
47220 0.878915 0.0380016
47225 0.879182 0.0383866
47230 0.880178 0.0387981
47235 0.877466 0.038814
47240 0.873652 0.0384002
47245 0.868268 0.0386983
47250 0.872042 0.0387824
47255 0.870977 0.0380212
47260 0.869258 0.0381088
47265 0.866455 0.0382608
47270 0.871589 0.0387013
47275 0.866867 0.0377771
47280 0.871994 0.0389397
47285 0.867436 0.0392525
47290 0.871056 0.038993
47295 0.870376 0.0390044
47300 0.864931 0.0404019
47305 0.864638 0.0386905
47310 0.870305 0.039455
47315 0.873554 0.0384078
47320 0.871732 0.0393239
47325 0.868931 0.0399085
47330 0.868419 0.040231
47335 0.866685 0.0398093
47340 0.870367 0.0397332
47345 0.866143 0.0394376
47350 0.860362 0.0399448
47355 0.865238 0.0403449
47360 0.861551 0.0392421
47365 0.861456 0.0390587
47370 0.860971 0.0391184
47375 0.860816 0.039764
47380 0.859697 0.0400426
47385 0.865687 0.040318
47390 0.860764 0.0397017
47395 0.864542 0.0394754
47400 0.865213 0.0386438
47405 0.861831 0.0386203
47410 0.862291 0.0389003
47415 0.861185 0.0377917
47420 0.862111 0.0383917
47425 0.864973 0.0376166
47430 0.860158 0.0391455
47435 0.865517 0.0393653
47440 0.863904 0.0391408
47445 0.866981 0.0403543
47450 0.869532 0.0403743
47455 0.87101 0.0406372
47460 0.873042 0.0405266
47465 0.87237 0.0401667
47470 0.868094 0.0385346
47475 0.867587 0.0394909
47480 0.870669 0.039548
47485 0.874267 0.0391878
47490 0.868124 0.0392667
47495 0.868585 0.0400171
47500 0.864023 0.0385633
47505 0.862543 0.0377174
47510 0.861057 0.0383857
47515 0.868543 0.0380843
47520 0.868002 0.0390981
47525 0.865419 0.0393641
47530 0.865836 0.0399108
47535 0.865781 0.0396693
47540 0.865799 0.0401894
47545 0.867928 0.0400373
47550 0.864496 0.0399522
47555 0.864507 0.0395546
47560 0.861437 0.0394878
47565 0.855934 0.0400575
47570 0.856746 0.0400943
47575 0.857489 0.0399179
47580 0.856393 0.0392025
47585 0.855332 0.0398424
47590 0.854937 0.0385725
47595 0.853773 0.0385846
47600 0.856371 0.0387679
47605 0.861622 0.0386336
47610 0.863109 0.0388269
47615 0.860705 0.038062
47620 0.864415 0.0391122
47625 0.86651 0.038588
47630 0.865025 0.0379546
47635 0.865603 0.0377642
47640 0.864101 0.0375001
47645 0.869965 0.038842
47650 0.868695 0.0386809
47655 0.871981 0.0391816
47660 0.87369 0.0386574
47665 0.86872 0.0380747
47670 0.869916 0.0387195
47675 0.865145 0.0393498
47680 0.865478 0.0389269
47685 0.862196 0.0383233
47690 0.86845 0.0389604
47695 0.866126 0.0387452
47700 0.866906 0.0386883
47705 0.868533 0.0392073
47710 0.867009 0.0392296
47715 0.868584 0.0406577
47720 0.873781 0.0403486
47725 0.874114 0.0403068
47730 0.868214 0.0397338
47735 0.869664 0.04031
47740 0.869637 0.0403719
47745 0.867594 0.0400479
47750 0.868879 0.0404521
47755 0.868682 0.0410592
47760 0.867012 0.0405001
47765 0.861867 0.0407436
47770 0.86864 0.0418328
47775 0.87177 0.0426526
47780 0.872607 0.0430692
47785 0.872596 0.0430965
47790 0.872147 0.0433568
47795 0.871069 0.042466
47800 0.867714 0.0419598
47805 0.863585 0.0415823
47810 0.862016 0.0412378
47815 0.863356 0.0410994
47820 0.866358 0.042337
47825 0.86624 0.0422743
47830 0.86526 0.0422131
47835 0.867916 0.0419751
47840 0.869925 0.0414215
47845 0.867797 0.0412316
47850 0.867268 0.041419
47855 0.868873 0.0418359
47860 0.870276 0.0406826
47865 0.865269 0.0397083
47870 0.865182 0.0406032
47875 0.865765 0.0405593
47880 0.867294 0.0403453
47885 0.867916 0.0402645
47890 0.870749 0.0403992
47895 0.876831 0.0413919
47900 0.869141 0.0414982
47905 0.867768 0.0416579
47910 0.866294 0.0404294
47915 0.864782 0.041349
47920 0.863834 0.0416995
47925 0.862708 0.0417307
47930 0.867645 0.0420869
47935 0.864654 0.0418167
47940 0.864212 0.0422721
47945 0.862065 0.040833
47950 0.859503 0.0408938
47955 0.859795 0.0416234
47960 0.865563 0.0409894
47965 0.867426 0.0414397
47970 0.864788 0.0421169
47975 0.862876 0.0420708
47980 0.859599 0.041813
47985 0.858603 0.042408
47990 0.861189 0.0420747
47995 0.860172 0.0420124
48000 0.855176 0.0418373
48005 0.857013 0.0420808
48010 0.861887 0.0430018
48015 0.859043 0.0424723
48020 0.860331 0.0431602
48025 0.856479 0.0430708
48030 0.864273 0.0437922
48035 0.862256 0.0431067
48040 0.863369 0.0427828
48045 0.861674 0.0429053
48050 0.8604 0.043296
48055 0.857294 0.0433025
48060 0.85178 0.0431453
48065 0.853611 0.0433072
48070 0.852215 0.043526
48075 0.851639 0.0438001
48080 0.854301 0.0443039
48085 0.857169 0.043485
48090 0.856273 0.0432613
48095 0.855783 0.0441292
48100 0.854703 0.0434678
48105 0.855612 0.0432862
48110 0.853915 0.0424001
48115 0.85738 0.0438167
48120 0.854907 0.0434239
48125 0.853837 0.0432243
48130 0.854043 0.0444454
48135 0.851541 0.0433125
48140 0.851516 0.042575
48145 0.849155 0.0425448
48150 0.848257 0.042624
48155 0.851315 0.0427614
48160 0.8509 0.0423253
48165 0.854829 0.0416338
48170 0.852033 0.0413572
48175 0.849848 0.0428385
48180 0.85 0.0415256
48185 0.852491 0.0419928
48190 0.857374 0.042853
48195 0.853168 0.0417073
48200 0.853494 0.0416107
48205 0.854955 0.0416587
48210 0.85084 0.0419032
48215 0.86215 0.0417742
48220 0.861397 0.0417454
48225 0.863101 0.0410812
48230 0.864218 0.0408995
48235 0.864194 0.0410102
48240 0.864425 0.040895
48245 0.865784 0.0413523
48250 0.863972 0.0417975
48255 0.864508 0.0407789
48260 0.862578 0.0413278
48265 0.863637 0.0415248
48270 0.860245 0.0413057
48275 0.86323 0.0414968
48280 0.862452 0.041685
48285 0.861339 0.0416768
48290 0.862399 0.0417893
48295 0.862769 0.0416689
48300 0.863424 0.0423841
48305 0.861635 0.0425876
48310 0.862962 0.0422157
48315 0.863679 0.0426587
48320 0.861707 0.0431033
48325 0.857441 0.0433288
48330 0.856902 0.0423592
48335 0.857594 0.0436136
48340 0.860274 0.043179
48345 0.862028 0.0431733
48350 0.861941 0.0427842
48355 0.861196 0.0425744
48360 0.860981 0.0430504
48365 0.859624 0.0432337
48370 0.860577 0.0443292
48375 0.858033 0.0438677
48380 0.863128 0.0441033
48385 0.85916 0.042267
48390 0.860116 0.0436593
48395 0.858712 0.0431953
48400 0.860663 0.0421772
48405 0.861223 0.0428591
48410 0.856703 0.0432078
48415 0.865259 0.0439424
48420 0.862329 0.0437214
48425 0.861332 0.0435685
48430 0.855603 0.0440822
48435 0.856014 0.0435156
48440 0.856668 0.0440875
48445 0.854335 0.0442223
48450 0.851977 0.0436791
48455 0.857577 0.0439434
48460 0.852308 0.0428534
48465 0.854757 0.0431247
48470 0.855812 0.0431082
48475 0.853806 0.0439959
48480 0.857 0.0438291
48485 0.855864 0.0433905
48490 0.854729 0.0422906
48495 0.855709 0.0424593
48500 0.852281 0.0417954
48505 0.854486 0.0421778
48510 0.855571 0.0417971
48515 0.855397 0.0422957
48520 0.859489 0.0430904
48525 0.859431 0.0434223
48530 0.861649 0.0427705
48535 0.862168 0.0433321
48540 0.857818 0.0435854
48545 0.857041 0.041584
48550 0.860089 0.0416703
48555 0.860771 0.042128
48560 0.857165 0.0415213
48565 0.855648 0.0426854
48570 0.853406 0.0428542
48575 0.854328 0.0421706
48580 0.857759 0.0428599
48585 0.857279 0.0437175
48590 0.856706 0.0430757
48595 0.856301 0.0423262
48600 0.856066 0.0437116
48605 0.857071 0.0438457
48610 0.859231 0.0432996
48615 0.857253 0.0434382
48620 0.861792 0.0435725
48625 0.858625 0.0428787
48630 0.856757 0.0435229
48635 0.856382 0.043336
48640 0.861636 0.0437993
48645 0.862945 0.0438665
48650 0.860342 0.0426758
48655 0.858935 0.0429451
48660 0.860693 0.0428869
48665 0.860936 0.0427952
48670 0.861312 0.0430496
48675 0.866666 0.0436501
48680 0.865244 0.0437669
48685 0.864876 0.0440083
48690 0.867428 0.0428334
48695 0.86704 0.043653
48700 0.867309 0.0435336
48705 0.864145 0.0437399
48710 0.86811 0.0430461
48715 0.867146 0.0435178
48720 0.866159 0.0430026
48725 0.868493 0.043704
48730 0.868356 0.0429951
48735 0.866118 0.0442598
48740 0.862947 0.0434921
48745 0.864078 0.0434162
48750 0.861919 0.0433641
48755 0.859163 0.0438885
48760 0.861563 0.0439698
48765 0.858757 0.0437381
48770 0.862593 0.0435552
48775 0.860038 0.043121
48780 0.85771 0.0427914
48785 0.85901 0.0429843
48790 0.861451 0.0435078
48795 0.865061 0.0434729
48800 0.864249 0.0434615
48805 0.864446 0.0441294
48810 0.861545 0.0436777
48815 0.863121 0.0430171
48820 0.862868 0.0432053
48825 0.864118 0.0430555
48830 0.863983 0.0429726
48835 0.863069 0.04313
48840 0.86141 0.0428977
48845 0.858284 0.0426274
48850 0.860556 0.0428232
48855 0.857166 0.0427013
48860 0.858275 0.043187
48865 0.855192 0.042199
48870 0.854427 0.0435223
48875 0.854414 0.0441059
48880 0.851633 0.0433013
48885 0.853305 0.04325
48890 0.853364 0.0439569
48895 0.856297 0.0430904
48900 0.855274 0.0435013
48905 0.856048 0.0435221
48910 0.859031 0.0431557
48915 0.856408 0.0426134
48920 0.85901 0.042287
48925 0.861876 0.0430398
48930 0.863355 0.0422606
48935 0.858521 0.0415968
48940 0.860023 0.0421645
48945 0.859061 0.0412772
48950 0.860671 0.0410671
48955 0.86743 0.0416105
48960 0.861541 0.0401486
48965 0.861764 0.0405664
48970 0.863064 0.0408571
48975 0.85753 0.0412021
48980 0.856853 0.0408603
48985 0.857706 0.0417009
48990 0.85546 0.0418299
48995 0.856601 0.0411478
49000 0.858976 0.0418408
49005 0.85714 0.0413276
49010 0.85988 0.0430157
49015 0.857319 0.0429147
49020 0.860298 0.0420218
49025 0.864052 0.0419342
49030 0.865778 0.0427211
49035 0.862042 0.0417028
49040 0.859616 0.0417262
49045 0.862861 0.0421124
49050 0.857818 0.0402861
49055 0.85938 0.0407046
49060 0.858542 0.0406078
49065 0.860071 0.0414437
49070 0.85575 0.0414605
49075 0.855622 0.0418528
49080 0.859768 0.0418632
49085 0.857967 0.0416413
49090 0.857631 0.0413445
49095 0.86003 0.0421216
49100 0.855651 0.0412994
49105 0.85418 0.0408522
49110 0.854866 0.0407985
49115 0.855652 0.04133
49120 0.858256 0.0416873
49125 0.861057 0.0412145
49130 0.864475 0.041914
49135 0.861942 0.0415783
49140 0.860486 0.0417264
49145 0.859306 0.0411145
49150 0.860308 0.0413837
49155 0.860275 0.0408097
49160 0.861288 0.041716
49165 0.859885 0.0413084
49170 0.859996 0.0418326
49175 0.858616 0.0418944
49180 0.85991 0.0413492
49185 0.860227 0.0414276
49190 0.858018 0.041743
49195 0.856833 0.0410449
49200 0.860135 0.0418657
49205 0.855608 0.0424492
49210 0.853696 0.04206
49215 0.858088 0.0431563
49220 0.860985 0.0431408
49225 0.861839 0.0435732
49230 0.860181 0.0433978
49235 0.862178 0.043181
49240 0.856555 0.0424707
49245 0.857773 0.0430367
49250 0.85391 0.0434576
49255 0.859595 0.0432851
49260 0.86473 0.0433864
49265 0.871349 0.0429477
49270 0.873366 0.0421186
49275 0.871413 0.0422737
49280 0.877018 0.0433347
49285 0.875539 0.0429402
49290 0.880135 0.043297
49295 0.874812 0.0423905
49300 0.873539 0.0422202
49305 0.87384 0.042603
49310 0.875853 0.0427203
49315 0.873943 0.0408207
49320 0.867383 0.0422021
49325 0.87201 0.0420349
49330 0.870366 0.0419104
49335 0.866592 0.041753
49340 0.863481 0.0424129
49345 0.869239 0.043071
49350 0.867248 0.0431755
49355 0.86437 0.0425887
49360 0.868302 0.0436893
49365 0.868725 0.0442082
49370 0.865313 0.0435795
49375 0.866947 0.0437597
49380 0.870177 0.0439455
49385 0.870199 0.0432286
49390 0.86978 0.0428836
49395 0.869641 0.042399
49400 0.867726 0.0417685
49405 0.871612 0.0413849
49410 0.866855 0.0414509
49415 0.872 0.0408007
49420 0.867296 0.0400245
49425 0.868891 0.0399606
49430 0.870667 0.0410522
49435 0.865951 0.0399359
49440 0.867853 0.040587
49445 0.866096 0.0403131
49450 0.868014 0.0400271
49455 0.866281 0.0396752
49460 0.870547 0.0406509
49465 0.866184 0.0391349
49470 0.868263 0.0399338
49475 0.867337 0.0403805
49480 0.865808 0.0397597
49485 0.864694 0.0394647
49490 0.866195 0.0392178
49495 0.86716 0.0391079
49500 0.867315 0.0394554
49505 0.867145 0.0390977
49510 0.866417 0.0386354
49515 0.86758 0.0395864
49520 0.865907 0.0393598
49525 0.864632 0.0400026
49530 0.863217 0.0400102
49535 0.865579 0.0395917
49540 0.864961 0.0401912
49545 0.862241 0.0393302
49550 0.862541 0.0390873
49555 0.861859 0.038489
49560 0.86517 0.0390475
49565 0.862744 0.0393847
49570 0.866523 0.0390334
49575 0.863728 0.0386195
49580 0.862567 0.0386138
49585 0.862558 0.0387383
49590 0.861438 0.0387432
49595 0.8634 0.0387221
49600 0.863325 0.0378179
49605 0.863266 0.0371684
49610 0.861931 0.0378816
49615 0.859453 0.0377444
49620 0.862267 0.0371381
49625 0.858033 0.0370077
49630 0.856905 0.0378167
49635 0.85496 0.0378677
49640 0.855757 0.0368518
49645 0.852878 0.0367207
49650 0.854551 0.0366411
49655 0.851705 0.0375586
49660 0.852169 0.0378073
49665 0.856078 0.0388505
49670 0.854923 0.0386483
49675 0.856988 0.038884
49680 0.858107 0.0388126
49685 0.858953 0.0392141
49690 0.859698 0.0396542
49695 0.860789 0.0395246
49700 0.855713 0.0394664
49705 0.854351 0.0403108
49710 0.85238 0.0394992
49715 0.849642 0.0403819
49720 0.849916 0.0403502
49725 0.850015 0.0405744
49730 0.85269 0.0404143
49735 0.853053 0.0405727
49740 0.858214 0.0409865
49745 0.854297 0.0417573
49750 0.854764 0.0407999
49755 0.8539 0.0394719
49760 0.854484 0.0397911
49765 0.856698 0.0398728
49770 0.856313 0.0402186
49775 0.856486 0.0405139
49780 0.856119 0.040168
49785 0.853293 0.0400224
49790 0.855897 0.0388499
49795 0.858354 0.0391461
49800 0.862912 0.0398207
49805 0.857096 0.0396442
49810 0.860783 0.0408483
49815 0.857974 0.041337
49820 0.857405 0.0413278
49825 0.855732 0.0407013
49830 0.857518 0.0411322
49835 0.853836 0.0405154
49840 0.854094 0.0412241
49845 0.853266 0.0412449
49850 0.856084 0.0411847
49855 0.853597 0.0417593
49860 0.856005 0.041439
49865 0.852377 0.0425113
49870 0.853224 0.0431069
49875 0.849538 0.0426566
49880 0.850165 0.0421492
49885 0.853892 0.0430943
49890 0.854008 0.0427542
49895 0.848457 0.0422429
49900 0.849861 0.0437734
49905 0.846896 0.0424817
49910 0.851505 0.0426726
49915 0.848642 0.041647
49920 0.851974 0.0410716
49925 0.8506 0.0420398
49930 0.85063 0.042208
49935 0.851366 0.0422688
49940 0.854048 0.041597
49945 0.850616 0.0413033
49950 0.851378 0.0418187
49955 0.85141 0.0423086
49960 0.851487 0.0416019
49965 0.854152 0.0418001
49970 0.853027 0.0417256
49975 0.857513 0.0413006
49980 0.857535 0.0415321
49985 0.857472 0.0408428
49990 0.85654 0.040308
49995 0.85765 0.0409312
50000 0.858613 0.0414213
50005 0.861237 0.040756
50010 0.859898 0.0412239
50015 0.860236 0.0410477
50020 0.859003 0.042613
50025 0.854328 0.0426364
50030 0.851354 0.0409657
50035 0.858545 0.0422492
50040 0.863479 0.0419892
50045 0.859974 0.0424466
50050 0.85672 0.0419179
50055 0.857721 0.0414886
50060 0.858848 0.0418826
50065 0.857483 0.0408844
50070 0.858591 0.0410226
50075 0.858891 0.0409471
50080 0.860912 0.0409434
50085 0.859307 0.041732
50090 0.85733 0.0412251
50095 0.86295 0.0416397
50100 0.855621 0.0400267
50105 0.861665 0.040545
50110 0.860644 0.0406058
50115 0.857587 0.0400779
50120 0.856854 0.0402231
50125 0.859102 0.0396995
50130 0.856564 0.0399001
50135 0.856034 0.0400034
50140 0.861302 0.0400436
50145 0.863297 0.0397764
50150 0.859652 0.0405603
50155 0.857638 0.0410479
50160 0.85651 0.0414833
50165 0.855892 0.0407654
50170 0.855143 0.0402316
50175 0.857218 0.0407646
50180 0.858699 0.0410718
50185 0.861273 0.0412621
50190 0.865425 0.0411673
50195 0.863678 0.0414027
50200 0.866922 0.04111
50205 0.866357 0.0403084
50210 0.864333 0.0398873
50215 0.866524 0.0396785
50220 0.864046 0.0397485
50225 0.863219 0.0399936
50230 0.864174 0.0399234
50235 0.86413 0.0394739
50240 0.865562 0.0400875
50245 0.866363 0.0399146
50250 0.86306 0.0396458
50255 0.868926 0.0400763
50260 0.869551 0.0397858
50265 0.869395 0.0391431
50270 0.867648 0.039724
50275 0.867665 0.0398614
50280 0.867124 0.0394986
50285 0.865255 0.0391894
50290 0.867162 0.0384219
50295 0.866096 0.0392045
50300 0.867509 0.0398965
50305 0.864292 0.0396664
50310 0.861806 0.0397038
50315 0.862243 0.0401431
50320 0.858274 0.0387742
50325 0.861145 0.0390463
50330 0.862945 0.0387942
50335 0.8619 0.039021
50340 0.869 0.0391896
50345 0.871783 0.038208
50350 0.871248 0.037735
50355 0.874361 0.039277
50360 0.870597 0.0391165
50365 0.870766 0.0388936
50370 0.874799 0.0388273
50375 0.872481 0.0383645
50380 0.876098 0.0387487
50385 0.87494 0.0392884
50390 0.876066 0.0386856
50395 0.872575 0.0389328
50400 0.872391 0.0396409
50405 0.876245 0.0390714
50410 0.87616 0.0388156
50415 0.877099 0.0384023
50420 0.878617 0.0380581
50425 0.871135 0.0377407
50430 0.874624 0.0372576
50435 0.869473 0.0374482
50440 0.870552 0.0372976
50445 0.873476 0.0382451
50450 0.867932 0.0382094
50455 0.867665 0.0372749
50460 0.873627 0.0368728
50465 0.873032 0.0363655
50470 0.874485 0.0358215
50475 0.875866 0.0361714
50480 0.871763 0.0369977
50485 0.875641 0.0371882
50490 0.876373 0.0375807
50495 0.869964 0.036883
50500 0.872305 0.0374272
50505 0.86741 0.0369459
50510 0.866097 0.0370412
50515 0.86587 0.0375909
50520 0.865379 0.037774
50525 0.864821 0.037248
50530 0.866463 0.0367922
50535 0.865468 0.0370887
50540 0.865955 0.0379161
50545 0.860989 0.0379259
50550 0.863953 0.0375499
50555 0.862007 0.0370547
50560 0.864604 0.0377989
50565 0.86481 0.0381065
50570 0.863928 0.0387779
50575 0.86523 0.0385713
50580 0.863048 0.0387983
50585 0.866032 0.0381104
50590 0.862591 0.0367913
50595 0.859223 0.0371298
50600 0.855085 0.0369781
50605 0.862811 0.0373702
50610 0.861421 0.0379144
50615 0.862601 0.0374192
50620 0.857785 0.0383149
50625 0.865313 0.0379252
50630 0.864234 0.0366666
50635 0.862468 0.0365017
50640 0.866886 0.0370318
50645 0.869866 0.0383421
50650 0.861207 0.0372394
50655 0.862861 0.0370318
50660 0.863674 0.0378679
50665 0.868417 0.036703
50670 0.864195 0.0364223
50675 0.86715 0.0377419
50680 0.859807 0.0370232
50685 0.866028 0.0376297
50690 0.863983 0.0369254
50695 0.86743 0.0375141
50700 0.867409 0.0367987
50705 0.864329 0.0376674
50710 0.86376 0.037489
50715 0.8681 0.0373331
50720 0.867019 0.038052
50725 0.867873 0.0373523
50730 0.863686 0.036349
50735 0.863707 0.0369056
50740 0.866935 0.0358846
50745 0.864673 0.0362494
50750 0.870036 0.0365227
50755 0.865086 0.0370347
50760 0.862353 0.0352851
50765 0.865966 0.0361116
50770 0.865962 0.0356039
50775 0.867464 0.0358967
50780 0.872096 0.0367773
50785 0.868798 0.0362741
50790 0.866678 0.0369587
50795 0.865451 0.036674
50800 0.867865 0.0368483
50805 0.871941 0.0374009
50810 0.869941 0.0372998
50815 0.866679 0.0368007
50820 0.867095 0.0367807
50825 0.867829 0.0377699
50830 0.871293 0.0372898
50835 0.871506 0.0370747
50840 0.871049 0.0367287
50845 0.871001 0.0369824
50850 0.872407 0.0365098
50855 0.871333 0.0360171
50860 0.874263 0.0360577
50865 0.875627 0.0372778
50870 0.874083 0.0380867
50875 0.879665 0.038172
50880 0.880073 0.0372443
50885 0.880283 0.036796
50890 0.884337 0.0375427
50895 0.880876 0.0368783
50900 0.87902 0.0382672
50905 0.878219 0.0382222
50910 0.878458 0.0367628
50915 0.878063 0.037348
50920 0.878514 0.0377272
50925 0.878429 0.0370038
50930 0.872044 0.0363045
50935 0.875178 0.0369189
50940 0.87681 0.037528
50945 0.876997 0.0373382
50950 0.877526 0.0368185
50955 0.876026 0.0380267
50960 0.8761 0.0381639
50965 0.878686 0.0372553
50970 0.878769 0.0376783
50975 0.876079 0.0381212
50980 0.876926 0.0385097
50985 0.876397 0.0391075
50990 0.875853 0.0390122
50995 0.876971 0.0391753
51000 0.874871 0.0394196
51005 0.874987 0.0385327
51010 0.874031 0.0393466
51015 0.876663 0.0386229
51020 0.872483 0.0389163
51025 0.87134 0.0389185
51030 0.87671 0.0387401
51035 0.87957 0.0386389
51040 0.880773 0.039071
51045 0.880398 0.0389673
51050 0.876839 0.0392435
51055 0.879566 0.0384
51060 0.876007 0.0385164
51065 0.877125 0.0387187
51070 0.876212 0.0378748
51075 0.875385 0.0374674
51080 0.878121 0.0381077
51085 0.872568 0.0387895
51090 0.870631 0.0384884
51095 0.866008 0.0388379
51100 0.866049 0.0392249
51105 0.861424 0.0406044
51110 0.860136 0.0397691
51115 0.861227 0.0401259
51120 0.862696 0.0399463
51125 0.862265 0.039446
51130 0.867877 0.0399826
51135 0.861335 0.040416
51140 0.864648 0.0411365
51145 0.862758 0.0410098
51150 0.866864 0.0401457
51155 0.863815 0.0412864
51160 0.860796 0.0405017
51165 0.859345 0.0411224
51170 0.860206 0.0412945
51175 0.856942 0.0402859
51180 0.859119 0.0407709
51185 0.859198 0.0406897
51190 0.859402 0.0408499
51195 0.855016 0.0401935
51200 0.854287 0.0407434
51205 0.853297 0.0403717
51210 0.851418 0.0397493
51215 0.851129 0.0404856
51220 0.853198 0.0414529
51225 0.851954 0.0402431
51230 0.853297 0.0403343
51235 0.852049 0.0407377
51240 0.855187 0.0409336
51245 0.853682 0.040645
51250 0.852097 0.0396401
51255 0.850471 0.039724
51260 0.850219 0.0394262
51265 0.854674 0.0387918
51270 0.851678 0.0387958
51275 0.850551 0.0391373
51280 0.850253 0.039103
51285 0.851454 0.0393112
51290 0.858906 0.0386897
51295 0.855745 0.0391069
51300 0.859574 0.0394743
51305 0.857425 0.0391198
51310 0.856842 0.0392469
51315 0.858627 0.0393331
51320 0.853305 0.0395993
51325 0.850245 0.0390422
51330 0.853997 0.03914
51335 0.856319 0.0390765
51340 0.854007 0.0392831
51345 0.851319 0.0397724
51350 0.84821 0.0395721
51355 0.849939 0.0398975
51360 0.847503 0.0401102
51365 0.847484 0.0411345
51370 0.851177 0.0402498
51375 0.846103 0.0400943
51380 0.849306 0.040578
51385 0.851217 0.0408265
51390 0.846479 0.0409406
51395 0.847724 0.0409391
51400 0.85542 0.0403351
51405 0.852517 0.0395591
51410 0.853689 0.0401851
51415 0.858379 0.0404974
51420 0.856282 0.0398191
51425 0.858662 0.0399516
51430 0.857839 0.0397889
51435 0.86121 0.0401028
51440 0.862259 0.0391379
51445 0.862773 0.0396964
51450 0.860792 0.0392814
51455 0.861027 0.0400588
51460 0.857621 0.0396525
51465 0.862125 0.0407707
51470 0.86094 0.0399544
51475 0.861349 0.0396664
51480 0.864111 0.0402945
51485 0.865022 0.040043
51490 0.865922 0.0399502
51495 0.864018 0.0402572
51500 0.867874 0.0402055
51505 0.862621 0.0386074
51510 0.863199 0.0387981
51515 0.863545 0.0387309
51520 0.863984 0.0383568
51525 0.866593 0.0391606
51530 0.863144 0.0390732
51535 0.868417 0.0386534
51540 0.864648 0.0378271
51545 0.865745 0.0382112
51550 0.862996 0.0389089
51555 0.860973 0.0387632
51560 0.864887 0.0391659
51565 0.867337 0.0396154
51570 0.86215 0.039961
51575 0.865586 0.0396834
51580 0.867706 0.0390824
51585 0.864932 0.0382476
51590 0.867205 0.0391341
51595 0.867077 0.0394682
51600 0.872499 0.0393357
51605 0.870469 0.039882
51610 0.870861 0.0400261
51615 0.868564 0.0392988
51620 0.868344 0.0400273
51625 0.86842 0.040208
51630 0.866065 0.0391559
51635 0.863969 0.039269
51640 0.863131 0.0400706
51645 0.864947 0.0397934
51650 0.864406 0.0395915
51655 0.864601 0.0400383
51660 0.869266 0.040297
51665 0.865294 0.039861
51670 0.866243 0.039398
51675 0.863821 0.0390855
51680 0.865912 0.0392443
51685 0.867164 0.0398077
51690 0.8683 0.0400916
51695 0.869163 0.0392559
51700 0.866018 0.0402396
51705 0.868751 0.0414225
51710 0.866738 0.0407683
51715 0.866288 0.040835
51720 0.869589 0.0393529
51725 0.867469 0.0395452
51730 0.865596 0.0395531
51735 0.865427 0.039992
51740 0.865781 0.0404284
51745 0.864357 0.0399099
51750 0.864016 0.0400741
51755 0.863877 0.0400436
51760 0.863069 0.0396087
51765 0.86323 0.040061
51770 0.867535 0.0400453
51775 0.860354 0.040122
51780 0.858258 0.0398683
51785 0.860336 0.0394147
51790 0.865533 0.0389687
51795 0.868081 0.0384333
51800 0.863391 0.0383704
51805 0.868158 0.0389863
51810 0.86669 0.0394731
51815 0.869608 0.0396813
51820 0.868154 0.0393186
51825 0.866553 0.0390634
51830 0.868935 0.0392294
51835 0.866677 0.0391469
51840 0.864865 0.0397189
51845 0.863452 0.0398005
51850 0.868563 0.0392178
51855 0.870761 0.0388881
51860 0.874119 0.0383784
51865 0.87497 0.038031
51870 0.874576 0.0378409
51875 0.874435 0.0370553
51880 0.873028 0.0381377
51885 0.871257 0.0382665
51890 0.872463 0.0375266
51895 0.87356 0.0377736
51900 0.871057 0.0378105
51905 0.874547 0.0370438
51910 0.873012 0.0377977
51915 0.871236 0.0374598
51920 0.871284 0.0379446
51925 0.872757 0.0387501
51930 0.868214 0.0379773
51935 0.868602 0.0378018
51940 0.867893 0.038269
51945 0.869752 0.0387232
51950 0.869216 0.0388654
51955 0.866617 0.0394002
51960 0.867706 0.0389369
51965 0.867773 0.0383427
51970 0.867433 0.0388724
51975 0.866283 0.039457
51980 0.869283 0.039437
51985 0.869697 0.0391984
51990 0.862206 0.0388763
51995 0.865388 0.0389046
52000 0.86433 0.0392218
52005 0.865442 0.0394725
52010 0.866598 0.0394292
52015 0.867877 0.0388483
52020 0.867376 0.0378369
52025 0.871402 0.0380887
52030 0.876541 0.0396574
52035 0.874006 0.0392582
52040 0.871865 0.0396636
52045 0.873376 0.0405317
52050 0.872897 0.0395642
52055 0.869418 0.0387799
52060 0.864721 0.038319
52065 0.864457 0.0382559
52070 0.863996 0.039152
52075 0.864954 0.0402902
52080 0.861391 0.0404588
52085 0.860687 0.0402455
52090 0.857665 0.0398569
52095 0.863475 0.0394905
52100 0.863844 0.0395754
52105 0.8626 0.0394588
52110 0.864448 0.0394017
52115 0.861137 0.0384488
52120 0.866565 0.0391643
52125 0.869382 0.0388969
52130 0.866558 0.0394897
52135 0.86848 0.0393135
52140 0.86382 0.0390526
52145 0.864411 0.0390924
52150 0.862493 0.038259
52155 0.862236 0.0388656
52160 0.866565 0.0396446
52165 0.865515 0.038783
52170 0.869063 0.0385105
52175 0.869874 0.0394599
52180 0.867082 0.0395127
52185 0.865711 0.038277
52190 0.86619 0.0384523
52195 0.864198 0.0384102
52200 0.872228 0.039172
52205 0.870655 0.0387344
52210 0.866801 0.0387593
52215 0.867715 0.03924
52220 0.867126 0.0393535
52225 0.867078 0.0390469
52230 0.867654 0.0389318
52235 0.870609 0.0388648
52240 0.870068 0.038697
52245 0.870071 0.0384835
52250 0.877163 0.0394619
52255 0.874947 0.0387824
52260 0.870369 0.0380553
52265 0.86925 0.0378046
52270 0.867087 0.0380908
52275 0.866709 0.0382059
52280 0.868361 0.0386725
52285 0.873145 0.0400963
52290 0.870952 0.0390445
52295 0.873609 0.0387211
52300 0.867971 0.038516
52305 0.870285 0.038756
52310 0.870718 0.038891
52315 0.869481 0.0381302
52320 0.869711 0.0393249
52325 0.866089 0.0399028
52330 0.86883 0.0392516
52335 0.868568 0.0393368
52340 0.867986 0.0398901
52345 0.867997 0.0400975
52350 0.87303 0.0398505
52355 0.875939 0.0396546
52360 0.873889 0.0400755
52365 0.872819 0.0398885
52370 0.873118 0.040289
52375 0.871687 0.0401633
52380 0.874234 0.0399985
52385 0.875517 0.04023
52390 0.871629 0.0389822
52395 0.867073 0.0393602
52400 0.871468 0.0401996
52405 0.865206 0.0392863
52410 0.862872 0.0393676
52415 0.870527 0.0397581
52420 0.870748 0.0403466
52425 0.869989 0.0412245
52430 0.869151 0.04118
52435 0.865877 0.0409783
52440 0.867745 0.0405785
52445 0.866984 0.0404825
52450 0.869446 0.0402498
52455 0.868623 0.0399538
52460 0.866313 0.0402188
52465 0.863267 0.0390853
52470 0.862279 0.039615
52475 0.859318 0.0391102
52480 0.860891 0.0389175
52485 0.862268 0.0390122
52490 0.855989 0.0392561
52495 0.859657 0.0390912
52500 0.860807 0.0395599
52505 0.858682 0.0395005
52510 0.861033 0.0398238
52515 0.864314 0.0396568
52520 0.856281 0.0405191
52525 0.857152 0.0393104
52530 0.855198 0.0398875
52535 0.855638 0.040336
52540 0.859497 0.0400136
52545 0.859151 0.0397111
52550 0.860246 0.0396201
52555 0.862925 0.0397664
52560 0.857641 0.039653
52565 0.858238 0.039727
52570 0.857051 0.0395611
52575 0.854656 0.0394756
52580 0.855024 0.0395682
52585 0.854333 0.0394972
52590 0.85511 0.0398269
52595 0.855355 0.0396011
52600 0.853572 0.0402782
52605 0.855922 0.0401773
52610 0.854048 0.0409328
52615 0.85495 0.0405938
52620 0.853936 0.040656
52625 0.849931 0.0405442
52630 0.854034 0.0412012
52635 0.850485 0.0409879
52640 0.85185 0.0409406
52645 0.853688 0.0404031
52650 0.848505 0.0398897
52655 0.847376 0.0401088
52660 0.843915 0.0408995
52665 0.844293 0.0398963
52670 0.845526 0.0410069
52675 0.844196 0.0410971
52680 0.845947 0.0413321
52685 0.846793 0.0412351
52690 0.849106 0.0415878
52695 0.849957 0.0409971
52700 0.849779 0.0394868
52705 0.850253 0.0407036
52710 0.849 0.0416966
52715 0.84346 0.0413847
52720 0.847833 0.0411471
52725 0.847605 0.0411241
52730 0.847233 0.041425
52735 0.851515 0.0404045
52740 0.850086 0.0403064
52745 0.850499 0.0400534
52750 0.850103 0.0408654
52755 0.848855 0.041467
52760 0.849592 0.041268
52765 0.849571 0.0418677
52770 0.846951 0.041851
52775 0.846642 0.041704
52780 0.84234 0.041524
52785 0.840042 0.0413306
52790 0.842887 0.0421416
52795 0.844061 0.0418977
52800 0.848836 0.0423731
52805 0.847901 0.0426328
52810 0.851613 0.0428863
52815 0.849907 0.0421094
52820 0.846875 0.0424305
52825 0.847725 0.0417618
52830 0.851381 0.0407895
52835 0.85458 0.0410857
52840 0.85537 0.0408812
52845 0.85517 0.0412147
52850 0.855731 0.0408787
52855 0.856489 0.0410143
52860 0.854458 0.0414935
52865 0.851064 0.0418422
52870 0.853376 0.0421357
52875 0.850806 0.042003
52880 0.853267 0.0416446
52885 0.855035 0.0427283
52890 0.857316 0.0419971
52895 0.854227 0.0415399
52900 0.854763 0.0417358
52905 0.857322 0.0425603
52910 0.856381 0.0422968
52915 0.854371 0.0415433
52920 0.854892 0.0407275
52925 0.856871 0.0404149
52930 0.854963 0.0407015
52935 0.851795 0.039794
52940 0.852314 0.0411367
52945 0.858433 0.041327
52950 0.857428 0.0418806
52955 0.858567 0.0411643
52960 0.864727 0.042138
52965 0.862067 0.0416726
52970 0.860627 0.0419722
52975 0.856534 0.0425932
52980 0.859103 0.0423241
52985 0.858643 0.0423596
52990 0.857166 0.0429467
52995 0.8562 0.0425338
53000 0.858906 0.0417689
53005 0.859692 0.0426556
53010 0.860184 0.04327
53015 0.861482 0.0424956
53020 0.858283 0.0418236
53025 0.85463 0.0424421
53030 0.852649 0.0417007
53035 0.85731 0.0418855
53040 0.854598 0.0419326
53045 0.854512 0.0423456
53050 0.849712 0.0417718
53055 0.850657 0.0423196
53060 0.851308 0.0430735
53065 0.853606 0.0425254
53070 0.853463 0.0429718
53075 0.855672 0.0423911
53080 0.853931 0.0425133
53085 0.851439 0.0418406
53090 0.854472 0.042387
53095 0.850409 0.0417117
53100 0.849477 0.0425221
53105 0.849641 0.0424886
53110 0.854845 0.0415656
53115 0.853323 0.0420073
53120 0.853712 0.0430555
53125 0.856179 0.043535
53130 0.855649 0.0430055
53135 0.856023 0.0437262
53140 0.856452 0.043704
53145 0.856774 0.0448175
53150 0.861745 0.0449028
53155 0.860336 0.04426
53160 0.859516 0.0438834
53165 0.85893 0.0433558
53170 0.862662 0.0444007
53175 0.859985 0.0435368
53180 0.861058 0.043596
53185 0.86593 0.0437893
53190 0.86215 0.0430582
53195 0.863256 0.0430165
53200 0.858945 0.042289
53205 0.859878 0.042476
53210 0.859657 0.0420616
53215 0.861218 0.0421055
53220 0.865088 0.0426085
53225 0.864579 0.0429959
53230 0.865016 0.0429314
53235 0.86956 0.0434944
53240 0.866191 0.0443364
53245 0.867557 0.0429236
53250 0.862908 0.0427264
53255 0.863903 0.0422668
53260 0.866926 0.0421414
53265 0.862762 0.042742
53270 0.861514 0.0423625
53275 0.86316 0.0418048
53280 0.87037 0.042545
53285 0.864747 0.0426497
53290 0.862265 0.0429118
53295 0.86489 0.0426483
53300 0.865295 0.042447
53305 0.868933 0.0424094
53310 0.860419 0.0422704
53315 0.861958 0.0425476
53320 0.86503 0.0424746
53325 0.865914 0.0420955
53330 0.864544 0.0425011
53335 0.862799 0.0424999
53340 0.863382 0.0432382
53345 0.859594 0.0429489
53350 0.863348 0.0418689
53355 0.863103 0.0418099
53360 0.862783 0.0417507
53365 0.863027 0.0408114
53370 0.864709 0.0416332
53375 0.865297 0.0417393
53380 0.864614 0.0425119
53385 0.861855 0.0421808
53390 0.865999 0.0422988
53395 0.866382 0.0410965
53400 0.872636 0.042992
53405 0.865052 0.0425033
53410 0.865183 0.0420908
53415 0.867052 0.0423366
53420 0.864506 0.0417516
53425 0.864276 0.0416415
53430 0.86566 0.0417299
53435 0.866184 0.0423013
53440 0.870687 0.0425546
53445 0.866342 0.0420408
53450 0.865707 0.0421678
53455 0.862632 0.0418199
53460 0.866085 0.041714
53465 0.862644 0.0421388
53470 0.868439 0.041597
53475 0.866753 0.0418401
53480 0.86714 0.0413819
53485 0.864116 0.040555
53490 0.867207 0.0408236
53495 0.87265 0.0413435
53500 0.868239 0.0411192
53505 0.865767 0.0413725
53510 0.867959 0.0418279
53515 0.868025 0.0418522
53520 0.866707 0.0410673
53525 0.870353 0.0410575
53530 0.871305 0.0414443
53535 0.866716 0.041346
53540 0.864279 0.0412715
53545 0.862395 0.0403782
53550 0.865449 0.0401933
53555 0.864707 0.0404382
53560 0.865293 0.0402421
53565 0.863709 0.0400145
53570 0.863843 0.0403886
53575 0.859779 0.0413017
53580 0.864983 0.0413311
53585 0.863486 0.0418824
53590 0.862336 0.0412076
53595 0.859086 0.0408403
53600 0.854493 0.0420106
53605 0.863891 0.0424676
53610 0.862855 0.0416899
53615 0.865628 0.0410347
53620 0.868037 0.0409177
53625 0.867663 0.0415515
53630 0.866343 0.041227
53635 0.864376 0.0413121
53640 0.860932 0.0411355
53645 0.864298 0.0409804
53650 0.863002 0.041083
53655 0.864143 0.0391514
53660 0.859098 0.039228
53665 0.865752 0.0399771
53670 0.868551 0.0407669
53675 0.868233 0.0397081
53680 0.870276 0.0396234
53685 0.868928 0.039388
53690 0.871133 0.0400459
53695 0.871623 0.0399879
53700 0.871073 0.0392972
53705 0.869472 0.0393596
53710 0.870074 0.0396113
53715 0.869457 0.0399006
53720 0.869617 0.0393104
53725 0.867157 0.0393574
53730 0.864775 0.038705
53735 0.865146 0.0398407
53740 0.866897 0.0396613
53745 0.865143 0.0390726
53750 0.863889 0.0390261
53755 0.866542 0.0390561
53760 0.862917 0.0393266
53765 0.857396 0.0388307
53770 0.858559 0.0380804
53775 0.861195 0.0387713
53780 0.866712 0.0386021
53785 0.866793 0.0378479
53790 0.866409 0.0388222
53795 0.862923 0.0394047
53800 0.862676 0.0391124
53805 0.863525 0.0407191
53810 0.859048 0.0405135
53815 0.857345 0.0394068
53820 0.862957 0.0397266
53825 0.86518 0.03934
53830 0.857372 0.039885
53835 0.859844 0.0404811
53840 0.858617 0.0406105
53845 0.856115 0.0406221
53850 0.860805 0.040506
53855 0.858166 0.0399589
53860 0.857322 0.0400024
53865 0.857912 0.0391559
53870 0.857217 0.0392051
53875 0.854951 0.0391786
53880 0.851316 0.0390802
53885 0.85855 0.0393647
53890 0.854519 0.0398995
53895 0.855812 0.038885
53900 0.857862 0.0388279
53905 0.855474 0.0397507
53910 0.855473 0.0398183
53915 0.857181 0.0401414
53920 0.857491 0.0407081
53925 0.859215 0.040149
53930 0.860054 0.0411069
53935 0.859517 0.0402994
53940 0.860418 0.0406979
53945 0.85752 0.0407244
53950 0.850857 0.04034
53955 0.851149 0.0406999
53960 0.850774 0.0395831
53965 0.853572 0.0400218
53970 0.854557 0.0403133
53975 0.852697 0.0413253
53980 0.854502 0.0411984
53985 0.85689 0.0413137
53990 0.854976 0.0411451
53995 0.850819 0.0412757
54000 0.853387 0.0417405
54005 0.855778 0.0422939
54010 0.850597 0.0408375
54015 0.849281 0.0419124
54020 0.852858 0.0416544
54025 0.854707 0.0415864
54030 0.854403 0.0416295
54035 0.853829 0.0412298
54040 0.852208 0.040357
54045 0.853347 0.0401222
54050 0.855161 0.0403837
54055 0.854024 0.0397503
54060 0.853742 0.0397916
54065 0.850374 0.0393933
54070 0.851372 0.0395648
54075 0.851977 0.0397911
54080 0.854083 0.0394841
54085 0.856445 0.0407332
54090 0.857191 0.0396634
54095 0.858468 0.0406505
54100 0.858192 0.0399306
54105 0.856584 0.0405352
54110 0.858914 0.0414503
54115 0.857386 0.0410204
54120 0.854654 0.040922
54125 0.854759 0.0404472
54130 0.854947 0.0406287
54135 0.855983 0.0407087
54140 0.857278 0.0405617
54145 0.857448 0.0405911
54150 0.853199 0.0395625
54155 0.857247 0.0402612
54160 0.857298 0.0403255
54165 0.857512 0.0401122
54170 0.866733 0.0407781
54175 0.859372 0.0398599
54180 0.865046 0.0404382
54185 0.863847 0.0396783
54190 0.865454 0.0399538
54195 0.863249 0.040762
54200 0.861497 0.0403208
54205 0.863705 0.0406442
54210 0.860755 0.0403086
54215 0.857779 0.0397642
54220 0.855209 0.0396042
54225 0.859479 0.0396407
54230 0.860944 0.0393008
54235 0.856797 0.0389152
54240 0.859968 0.0394543
54245 0.858714 0.0397475
54250 0.856573 0.0398065
54255 0.858565 0.0400577
54260 0.854309 0.0398446
54265 0.857406 0.0403384
54270 0.858293 0.0404697
54275 0.856835 0.0401784
54280 0.856602 0.0406497
54285 0.85324 0.040626
54290 0.855451 0.0412267
54295 0.856986 0.0411343
54300 0.855444 0.0408273
54305 0.858134 0.0406838
54310 0.85769 0.0412949
54315 0.863485 0.0415589
54320 0.86304 0.0411216
54325 0.8621 0.0407187
54330 0.861907 0.0416452
54335 0.861265 0.0408942
54340 0.863881 0.0418412
54345 0.863415 0.0413792
54350 0.86071 0.0407366
54355 0.858726 0.0402461
54360 0.855823 0.040924
54365 0.854431 0.0406466
54370 0.850483 0.0406407
54375 0.86021 0.0408314
54380 0.861403 0.0409379
54385 0.860028 0.0410714
54390 0.863559 0.04195
54395 0.858433 0.0410022
54400 0.858277 0.0412396
54405 0.861151 0.041894
54410 0.863884 0.0413011
54415 0.864756 0.0429261
54420 0.857125 0.0422208
54425 0.85946 0.0422243
54430 0.859985 0.0425923
54435 0.85794 0.0407756
54440 0.859626 0.0410402
54445 0.854143 0.0408665
54450 0.859368 0.0410016
54455 0.85952 0.0402059
54460 0.858929 0.0407767
54465 0.859735 0.0403468
54470 0.857062 0.0400434
54475 0.859815 0.0403707
54480 0.860806 0.0410292
54485 0.86166 0.0412084
54490 0.862195 0.0428481
54495 0.859381 0.0424731
54500 0.862621 0.0422027
54505 0.859221 0.0426517
54510 0.860795 0.0421494
54515 0.864293 0.0427595
54520 0.861248 0.0413435
54525 0.860022 0.0416164
54530 0.867254 0.0404807
54535 0.861774 0.0400506
54540 0.865568 0.0399436
54545 0.862958 0.0401255
54550 0.864461 0.0412553
54555 0.866199 0.041159
54560 0.866238 0.0409104
54565 0.864487 0.041271
54570 0.863794 0.0403204
54575 0.865873 0.0405391
54580 0.862792 0.0407877
54585 0.864391 0.0407632
54590 0.868074 0.0412133
54595 0.870053 0.0411128
54600 0.865354 0.0407679
54605 0.856712 0.0416232
54610 0.859457 0.0417934
54615 0.857479 0.0412127
54620 0.85612 0.042268
54625 0.85044 0.0415723
54630 0.849111 0.0418781
54635 0.851423 0.0412133
54640 0.852382 0.0416134
54645 0.852393 0.0417081
54650 0.857035 0.0421674
54655 0.856091 0.0422694
54660 0.855333 0.0413866
54665 0.857361 0.0418189
54670 0.854049 0.0418636
54675 0.856213 0.0413162
54680 0.856012 0.0413247
54685 0.860015 0.0414893
54690 0.861026 0.0414256
54695 0.86323 0.0417373
54700 0.864309 0.0421373
54705 0.864148 0.0419206
54710 0.861636 0.0421939
54715 0.860473 0.0409271
54720 0.864795 0.041498
54725 0.863752 0.0404254
54730 0.869062 0.0408289
54735 0.867011 0.0408328
54740 0.86672 0.0416991
54745 0.863901 0.0412766
54750 0.866774 0.0409867
54755 0.858947 0.0395244
54760 0.862474 0.039803
54765 0.864697 0.0402833
54770 0.86584 0.0391269
54775 0.864503 0.0396538
54780 0.863072 0.039519
54785 0.865398 0.0391063
54790 0.864244 0.0387123
54795 0.865583 0.0387387
54800 0.866552 0.0384507
54805 0.871267 0.0388344
54810 0.865256 0.0378912
54815 0.86441 0.038864
54820 0.868135 0.0389755
54825 0.861466 0.0395511
54830 0.864591 0.0392357
54835 0.864878 0.0400969
54840 0.862891 0.0405352
54845 0.862779 0.0404809
54850 0.86247 0.0409057
54855 0.864693 0.0402888
54860 0.863162 0.0398752
54865 0.86352 0.0398032
54870 0.865886 0.0396817
54875 0.862971 0.0395105
54880 0.865215 0.0396889
54885 0.859729 0.0401345
54890 0.860413 0.0405701
54895 0.864037 0.0407428
54900 0.864064 0.0403694
54905 0.867087 0.0403976
54910 0.867999 0.0398638
54915 0.86675 0.0404984
54920 0.868236 0.0406462
54925 0.868232 0.0405142
54930 0.86694 0.0410287
54935 0.864622 0.0406907
54940 0.864174 0.0404568
54945 0.867852 0.041814
54950 0.862326 0.0413921
54955 0.861553 0.0408548
54960 0.862623 0.040409
54965 0.860845 0.0395352
54970 0.859329 0.0396095
54975 0.861801 0.0396819
54980 0.860022 0.0404439
54985 0.858771 0.0408536
54990 0.85702 0.0408785
54995 0.859512 0.0404517
55000 0.855211 0.0403637
55005 0.858161 0.0400398
55010 0.85911 0.0401927
55015 0.856637 0.0396793
55020 0.854425 0.0404978
55025 0.857566 0.040637
55030 0.85392 0.0402243
55035 0.852927 0.0402465
55040 0.853807 0.0405491
55045 0.848556 0.0398293
55050 0.849046 0.0391694
55055 0.852016 0.0402029
55060 0.850752 0.0404682
55065 0.852616 0.039665
55070 0.848353 0.0394527
55075 0.852612 0.0387875
55080 0.856047 0.0395384
55085 0.856043 0.0396772
55090 0.853248 0.040923
55095 0.850045 0.039469
55100 0.848112 0.0391843
55105 0.84645 0.0400463
55110 0.842509 0.0396958
55115 0.844708 0.0389226
55120 0.842251 0.038796
55125 0.846139 0.03902
55130 0.848091 0.0394151
55135 0.848229 0.0386005
55140 0.852996 0.0392504
55145 0.857187 0.0382853
55150 0.853636 0.0390061
55155 0.852904 0.0397291
55160 0.852803 0.0403057
55165 0.850022 0.0394303
55170 0.850729 0.0400175
55175 0.851008 0.0397756
55180 0.851543 0.0401624
55185 0.853526 0.0402961
55190 0.849653 0.0395762
55195 0.850218 0.0390914
55200 0.847984 0.0386791
55205 0.845124 0.0394854
55210 0.844399 0.0397938
55215 0.84751 0.0400263
55220 0.851051 0.0397226
55225 0.849839 0.0403164
55230 0.842785 0.0399424
55235 0.843627 0.0401859
55240 0.843597 0.0405282
55245 0.842636 0.0403431
55250 0.841578 0.0409508
55255 0.841809 0.0411482
55260 0.841882 0.041091
55265 0.843497 0.0395844
55270 0.845916 0.0405044
55275 0.847397 0.0408044
55280 0.845095 0.0405772
55285 0.844941 0.0409812
55290 0.843838 0.0406679
55295 0.836264 0.0396517
55300 0.838422 0.0396895
55305 0.841574 0.0398899
55310 0.841757 0.0403513
55315 0.842257 0.0393304
55320 0.840996 0.0402221
55325 0.838224 0.039675
55330 0.839335 0.0401265
55335 0.844533 0.0411408
55340 0.840226 0.0394629
55345 0.835423 0.0391012
55350 0.83622 0.0407273
55355 0.838759 0.0401833
55360 0.837376 0.039416
55365 0.839878 0.0395854
55370 0.838844 0.0394241
55375 0.838783 0.0396607
55380 0.839246 0.0399581
55385 0.836402 0.0390679
55390 0.840701 0.0396417
55395 0.838458 0.0400414
55400 0.839023 0.0400771
55405 0.843012 0.0401835
55410 0.840636 0.039387
55415 0.844702 0.0403219
55420 0.840038 0.03934
55425 0.842596 0.0392035
55430 0.838168 0.0389663
55435 0.841067 0.0402863
55440 0.837513 0.0410735
55445 0.835846 0.0403866
55450 0.837709 0.0401431
55455 0.840985 0.0399806
55460 0.843116 0.0397209
55465 0.844523 0.0396297
55470 0.842734 0.0401014
55475 0.846622 0.0404666
55480 0.844603 0.0405205
55485 0.840735 0.0401539
55490 0.838933 0.0401108
55495 0.841785 0.0406672
55500 0.840582 0.0396497
55505 0.844277 0.0404972
55510 0.842513 0.0407101
55515 0.84237 0.0402039
55520 0.839727 0.0408765
55525 0.840134 0.04113
55530 0.840872 0.0411892
55535 0.840172 0.0407626
55540 0.841607 0.0421914
55545 0.842201 0.0414774
55550 0.840963 0.0411271
55555 0.840315 0.0419834
55560 0.837679 0.0416362
55565 0.838156 0.042636
55570 0.843418 0.0421596
55575 0.842826 0.0414939
55580 0.839746 0.0415517
55585 0.834789 0.0414252
55590 0.834931 0.0407093
55595 0.838616 0.0405017
55600 0.838501 0.0405429
55605 0.83638 0.0413494
55610 0.832789 0.0409977
55615 0.835963 0.0415205
55620 0.83089 0.0413523
55625 0.828666 0.0402704
55630 0.832265 0.0404203
55635 0.828891 0.0396048
55640 0.82534 0.0407013
55645 0.830679 0.0404801
55650 0.829859 0.0406917
55655 0.829695 0.0410145
55660 0.827408 0.0398148
55665 0.831592 0.0403733
55670 0.834192 0.0402641
55675 0.83246 0.0400765
55680 0.832602 0.0404752
55685 0.83596 0.0413898
55690 0.829651 0.0410873
55695 0.83384 0.0412092
55700 0.826458 0.0402202
55705 0.825795 0.0412006
55710 0.826255 0.0415242
55715 0.826324 0.0408099
55720 0.823804 0.0403257
55725 0.824821 0.0407644
55730 0.828899 0.0413927
55735 0.828518 0.0418069
55740 0.829532 0.0416899
55745 0.833796 0.0412159
55750 0.835074 0.040653
55755 0.831046 0.03999
55760 0.830878 0.0403892
55765 0.835088 0.0401669
55770 0.831417 0.0394927
55775 0.830353 0.0402959
55780 0.830427 0.0409126
55785 0.828903 0.0405566
55790 0.830725 0.0405538
55795 0.833326 0.0403245
55800 0.836619 0.0405938
55805 0.833012 0.0405629
55810 0.834755 0.0407481
55815 0.835889 0.0411649
55820 0.834437 0.040822
55825 0.834565 0.0413504
55830 0.83457 0.0416285
55835 0.833229 0.0411633
55840 0.835816 0.0417863
55845 0.833159 0.0418634
55850 0.84061 0.042261
55855 0.836458 0.0421759
55860 0.832476 0.0417309
55865 0.832151 0.042231
55870 0.83595 0.042132
55875 0.835936 0.0424119
55880 0.836819 0.0423394
55885 0.836899 0.0429445
55890 0.832101 0.0428193
55895 0.833831 0.0421245
55900 0.833932 0.0417232
55905 0.835844 0.0417865
55910 0.832546 0.0422127
55915 0.837023 0.0416411
55920 0.836733 0.0419267
55925 0.845505 0.0420786
55930 0.839671 0.0423827
55935 0.840831 0.0414364
55940 0.840652 0.0412529
55945 0.836174 0.0416048
55950 0.837808 0.0418618
55955 0.840723 0.0426191
55960 0.837368 0.0417703
55965 0.834757 0.04119
55970 0.834969 0.0411684
55975 0.838787 0.0417164
55980 0.839164 0.0408234
55985 0.834537 0.0410253
55990 0.837173 0.0408069
55995 0.83813 0.0406083
56000 0.839225 0.0403117
56005 0.842873 0.0400332
56010 0.844779 0.0407068
56015 0.84404 0.0393466
56020 0.846557 0.0394315
56025 0.845152 0.0389585
56030 0.841102 0.0387064
56035 0.846195 0.0400522
56040 0.846948 0.0404737
56045 0.84578 0.0400045
56050 0.845818 0.0396734
56055 0.847093 0.0394974
56060 0.848522 0.039578
56065 0.848649 0.0393629
56070 0.843182 0.038931
56075 0.84655 0.0397524
56080 0.848521 0.0401051
56085 0.848028 0.039034
56090 0.849565 0.0389657
56095 0.850814 0.0384266
56100 0.852357 0.0388926
56105 0.855535 0.0378369
56110 0.856463 0.0379955
56115 0.85313 0.0374325
56120 0.848219 0.0379477
56125 0.849802 0.0385407
56130 0.848269 0.0386078
56135 0.852517 0.0389359
56140 0.850539 0.0392178
56145 0.849631 0.0388318
56150 0.853237 0.0393909
56155 0.852998 0.0404731
56160 0.849566 0.0393443
56165 0.846829 0.0393333
56170 0.849925 0.0399491
56175 0.857188 0.0397993
56180 0.852243 0.0404801
56185 0.85434 0.0396415
56190 0.859041 0.039884
56195 0.852352 0.0395437
56200 0.848729 0.0395901
56205 0.851471 0.0396005
56210 0.850059 0.0394525
56215 0.85253 0.0388089
56220 0.851334 0.0391986
56225 0.850094 0.0378313
56230 0.853499 0.0386103
56235 0.856098 0.0391918
56240 0.856945 0.0383839
56245 0.859616 0.0390055
56250 0.860046 0.0391455
56255 0.853813 0.0396111
56260 0.858464 0.0395227
56265 0.853872 0.0393435
56270 0.85102 0.0395689
56275 0.846975 0.0396434
56280 0.84613 0.0390426
56285 0.846651 0.0387405
56290 0.848895 0.0382196
56295 0.847007 0.038816
56300 0.846553 0.0378365
56305 0.847499 0.0381718
56310 0.845086 0.0375603
56315 0.846708 0.0384478
56320 0.848446 0.0387346
56325 0.848954 0.0378595
56330 0.846239 0.0383119
56335 0.85045 0.0372492
56340 0.848036 0.0369444
56345 0.849893 0.0373059
56350 0.854836 0.0376225
56355 0.854052 0.0369542
56360 0.851268 0.0376264
56365 0.848331 0.0387554
56370 0.849741 0.0395525
56375 0.849863 0.0390028
56380 0.849439 0.0392639
56385 0.846669 0.0390173
56390 0.848111 0.0390296
56395 0.849508 0.0391567
56400 0.84174 0.0381251
56405 0.844397 0.0388936
56410 0.845774 0.0388934
56415 0.846479 0.0386891
56420 0.85013 0.0387277
56425 0.841856 0.0380943
56430 0.84357 0.0382821
56435 0.844599 0.0389981
56440 0.843074 0.0393066
56445 0.841347 0.0394552
56450 0.838298 0.0388761
56455 0.83906 0.0393429
56460 0.837699 0.0388979
56465 0.840487 0.0393496
56470 0.842263 0.0392968
56475 0.846234 0.0401882
56480 0.846456 0.0393196
56485 0.845446 0.0393831
56490 0.840057 0.0391951
56495 0.841946 0.038665
56500 0.842815 0.040832
56505 0.845742 0.0396681
56510 0.841428 0.0393553
56515 0.840315 0.0388736
56520 0.842555 0.0386231
56525 0.843191 0.0386707
56530 0.845464 0.0392247
56535 0.847695 0.0396048
56540 0.844568 0.039643
56545 0.845785 0.0396146
56550 0.845392 0.0401959
56555 0.839698 0.0401326
56560 0.843459 0.0407664
56565 0.845485 0.0407334
56570 0.841012 0.0395076
56575 0.836504 0.0390183
56580 0.840315 0.0399218
56585 0.846221 0.0399906
56590 0.846438 0.0404407
56595 0.845672 0.0400861
56600 0.848113 0.0403347
56605 0.850408 0.0407103
56610 0.851418 0.0415799
56615 0.852305 0.0407309
56620 0.852193 0.0409216
56625 0.851078 0.041041
56630 0.852041 0.0410557
56635 0.851525 0.0408432
56640 0.85341 0.0401057
56645 0.853558 0.0399967
56650 0.853207 0.0400089
56655 0.857331 0.0403633
56660 0.856505 0.0395303
56665 0.855077 0.0399424
56670 0.850836 0.0396481
56675 0.854319 0.0403074
56680 0.847088 0.0391469
56685 0.848599 0.0390994
56690 0.855586 0.0390749
56695 0.853574 0.0382304
56700 0.856454 0.0385129
56705 0.856759 0.0377858
56710 0.855309 0.0377438
56715 0.853582 0.0381404
56720 0.859362 0.0376438
56725 0.853572 0.0377326
56730 0.851538 0.0372182
56735 0.851005 0.0372859
56740 0.855602 0.0383723
56745 0.849328 0.0381
56750 0.849457 0.0390651
56755 0.848841 0.0383878
56760 0.851272 0.0384754
56765 0.853695 0.0387201
56770 0.851695 0.0383196
56775 0.853682 0.0385033
56780 0.853624 0.0383831
56785 0.852386 0.0387826
56790 0.856826 0.0397965
56795 0.854938 0.03899
56800 0.857573 0.0391551
56805 0.855618 0.0387626
56810 0.858899 0.0384801
56815 0.860377 0.039438
56820 0.862053 0.0382163
56825 0.861791 0.0391367
56830 0.859964 0.0388036
56835 0.856969 0.0390816
56840 0.853723 0.0385662
56845 0.855283 0.0387964
56850 0.856193 0.0384447
56855 0.855251 0.0385507
56860 0.85956 0.0385078
56865 0.862894 0.0384841
56870 0.861359 0.0389081
56875 0.863168 0.0381408
56880 0.862004 0.0379044
56885 0.859795 0.0382527
56890 0.861907 0.0384894
56895 0.864875 0.0381829
56900 0.86126 0.0389642
56905 0.860687 0.0388379
56910 0.862401 0.0401571
56915 0.860136 0.0396521
56920 0.862592 0.0399479
56925 0.862337 0.0395491
56930 0.863733 0.0395821
56935 0.864587 0.0387748
56940 0.863259 0.0393925
56945 0.865764 0.0391263
56950 0.862334 0.0383515
56955 0.864057 0.0391716
56960 0.864821 0.0378554
56965 0.865449 0.0388544
56970 0.867164 0.0392135
56975 0.864857 0.0387954
56980 0.867193 0.0388214
56985 0.866478 0.0390598
56990 0.863029 0.0389777
56995 0.863437 0.039674
57000 0.862972 0.0392631
57005 0.867321 0.0392488
57010 0.864044 0.0397558
57015 0.867272 0.0394731
57020 0.869884 0.039964
57025 0.870571 0.04012
57030 0.86851 0.0397703
57035 0.865501 0.0407268
57040 0.86638 0.0402704
57045 0.859962 0.0395135
57050 0.864033 0.039752
57055 0.864644 0.0400439
57060 0.858653 0.0399334
57065 0.855591 0.0402343
57070 0.860757 0.0407736
57075 0.861538 0.0398842
57080 0.858165 0.0400241
57085 0.863371 0.0411743
57090 0.863597 0.0406756
57095 0.865603 0.040459
57100 0.862085 0.0408857
57105 0.862611 0.0396103
57110 0.859597 0.0399685
57115 0.862931 0.0398663
57120 0.862431 0.0393541
57125 0.864867 0.0396687
57130 0.863451 0.0393074
57135 0.861553 0.0395109
57140 0.862423 0.0395131
57145 0.86023 0.0401122
57150 0.860861 0.0394778
57155 0.864579 0.0396134
57160 0.862783 0.0398361
57165 0.858303 0.040257
57170 0.861658 0.0394005
57175 0.864079 0.0398577
57180 0.86094 0.0401275
57185 0.85875 0.0393421
57190 0.860583 0.0405472
57195 0.861321 0.039795
57200 0.860785 0.0404178
57205 0.860062 0.039257
57210 0.859704 0.0403778
57215 0.8599 0.0401537
57220 0.864218 0.0408301
57225 0.862394 0.0409502
57230 0.862554 0.0402519
57235 0.861616 0.040337
57240 0.862711 0.0404107
57245 0.860203 0.0398846
57250 0.861175 0.0400081
57255 0.861879 0.0404956
57260 0.858313 0.0402786
57265 0.859695 0.0404923
57270 0.857708 0.0411108
57275 0.855389 0.0402204
57280 0.853064 0.0409781
57285 0.858807 0.0410798
57290 0.85398 0.0397862
57295 0.858574 0.0399522
57300 0.853507 0.0397981
57305 0.856943 0.0401769
57310 0.858311 0.0407979
57315 0.862062 0.0415921
57320 0.860184 0.0407181
57325 0.865025 0.0398152
57330 0.861792 0.0398334
57335 0.865408 0.0400865
57340 0.860832 0.03937
57345 0.859333 0.0406591
57350 0.861116 0.0407805
57355 0.863949 0.0406519
57360 0.860086 0.0407767
57365 0.860188 0.041705
57370 0.860382 0.0419959
57375 0.857351 0.0415658
57380 0.857713 0.0420998
57385 0.862426 0.0429579
57390 0.864231 0.0432809
57395 0.860962 0.0428318
57400 0.862978 0.0435856
57405 0.859405 0.0437665
57410 0.864842 0.0432425
57415 0.860521 0.0434799
57420 0.86392 0.0432764
57425 0.859182 0.0427899
57430 0.862116 0.0432864
57435 0.859928 0.0426989
57440 0.855264 0.0432231
57445 0.859256 0.0429749
57450 0.864355 0.0430443
57455 0.863956 0.042883
57460 0.864764 0.0420618
57465 0.863107 0.0428122
57470 0.859429 0.042478
57475 0.866163 0.042882
57480 0.868734 0.0425429
57485 0.869232 0.0421578
57490 0.872711 0.043071
57495 0.869408 0.0438032
57500 0.87161 0.0428587
57505 0.86631 0.0424827
57510 0.871946 0.0437912
57515 0.865835 0.0434668
57520 0.867936 0.0434597
57525 0.867537 0.0440716
57530 0.868115 0.0432194
57535 0.870225 0.0439045
57540 0.868638 0.0429432
57545 0.871597 0.0433562
57550 0.872397 0.0439626
57555 0.869997 0.0436795
57560 0.867601 0.0433147
57565 0.86757 0.0428493
57570 0.870744 0.0443
57575 0.870224 0.0442304
57580 0.873946 0.0442676
57585 0.87087 0.044614
57590 0.867388 0.0441365
57595 0.865705 0.04325
57600 0.869437 0.0435319
57605 0.87439 0.0438922
57610 0.876595 0.0435546
57615 0.877287 0.0436197
57620 0.877154 0.0426279
57625 0.877625 0.0421137
57630 0.873243 0.0426975
57635 0.872276 0.0430328
57640 0.873925 0.0432347
57645 0.87558 0.0430351
57650 0.87169 0.0420063
57655 0.874462 0.0413445
57660 0.876571 0.0412823
57665 0.879807 0.041873
57670 0.883246 0.0423539
57675 0.880537 0.0421253
57680 0.881131 0.0433713
57685 0.876676 0.0429675
57690 0.877422 0.0431735
57695 0.874459 0.0430088
57700 0.87578 0.0434884
57705 0.869253 0.0429734
57710 0.872129 0.0428452
57715 0.874625 0.0430702
57720 0.872882 0.0423137
57725 0.866737 0.0428867
57730 0.870304 0.042765
57735 0.867251 0.0434452
57740 0.86531 0.0432043
57745 0.869252 0.0436766
57750 0.86433 0.043477
57755 0.864547 0.0434154
57760 0.869034 0.0441443
57765 0.869391 0.0441245
57770 0.867839 0.0435295
57775 0.870314 0.0438618
57780 0.871441 0.0438914
57785 0.8697 0.0434884
57790 0.868985 0.0438951
57795 0.866468 0.0445505
57800 0.868328 0.0441057
57805 0.865757 0.0435944
57810 0.864779 0.0425493
57815 0.869218 0.0428112
57820 0.866681 0.0426866
57825 0.870056 0.0427914
57830 0.868911 0.0430267
57835 0.868648 0.0426426
57840 0.868725 0.0431708
57845 0.867403 0.043626
57850 0.868596 0.0435182
57855 0.866607 0.0437234
57860 0.868762 0.0432643
57865 0.867301 0.0434184
57870 0.868502 0.0434354
57875 0.870162 0.0428261
57880 0.872817 0.0437132
57885 0.867341 0.042882
57890 0.865828 0.0429843
57895 0.870612 0.0422276
57900 0.86707 0.0423333
57905 0.86631 0.042516
57910 0.867566 0.0432778
57915 0.870008 0.0438969
57920 0.868639 0.0429841
57925 0.872102 0.0431398
57930 0.869955 0.0429185
57935 0.870194 0.0428657
57940 0.869145 0.04289
57945 0.870256 0.0427487
57950 0.868605 0.0439012
57955 0.872018 0.0436595
57960 0.871889 0.0433341
57965 0.869262 0.0445844
57970 0.869133 0.0433053
57975 0.864618 0.0431651
57980 0.864392 0.0438891
57985 0.864854 0.0439775
57990 0.864852 0.0446481
57995 0.863273 0.0444013
58000 0.862963 0.0440927
58005 0.863349 0.0443174
58010 0.865903 0.0443496
58015 0.858688 0.0434129
58020 0.862025 0.043477
58025 0.865193 0.0433937
58030 0.864534 0.0433637
58035 0.873853 0.0436836
58040 0.872663 0.0430418
58045 0.870108 0.042993
58050 0.871121 0.0427797
58055 0.874553 0.0424386
58060 0.868428 0.0426399
58065 0.872254 0.0417885
58070 0.872267 0.0421649
58075 0.872868 0.0421894
58080 0.871225 0.0427812
58085 0.871086 0.0424946
58090 0.874004 0.0428506
58095 0.8697 0.0434003
58100 0.872995 0.0437565
58105 0.872833 0.0422817
58110 0.876284 0.0418506
58115 0.873985 0.0419591
58120 0.873061 0.0415715
58125 0.874521 0.0429338
58130 0.872324 0.0431173
58135 0.871974 0.043267
58140 0.875896 0.0423368
58145 0.87771 0.0417475
58150 0.878059 0.0427162
58155 0.875093 0.04209
58160 0.873292 0.0417452
58165 0.880352 0.0425703
58170 0.876191 0.0431931
58175 0.874421 0.0435176
58180 0.873677 0.0432972
58185 0.871388 0.0427926
58190 0.871009 0.0430771
58195 0.874303 0.0422314
58200 0.8743 0.0428116
58205 0.876235 0.0433825
58210 0.873302 0.043309
58215 0.871072 0.0438369
58220 0.871049 0.0428283
58225 0.871772 0.0428252
58230 0.872181 0.0420855
58235 0.874645 0.0427954
58240 0.874394 0.0421147
58245 0.878577 0.0421492
58250 0.878485 0.042128
58255 0.874914 0.0419097
58260 0.878669 0.0414039
58265 0.876017 0.0410724
58270 0.876719 0.0409261
58275 0.874905 0.0403349
58280 0.879747 0.040555
58285 0.878551 0.0397552
58290 0.877635 0.0404399
58295 0.883754 0.0411769
58300 0.882506 0.0400971
58305 0.883578 0.0403478
58310 0.882057 0.0398405
58315 0.883051 0.0399361
58320 0.880705 0.0409612
58325 0.880137 0.0408804
58330 0.880815 0.0410128
58335 0.88117 0.0408844
58340 0.880944 0.0410757
58345 0.884828 0.0417799
58350 0.884122 0.0413633
58355 0.882294 0.0416705
58360 0.879246 0.0406856
58365 0.87934 0.0408465
58370 0.880374 0.0414296
58375 0.881375 0.0416332
58380 0.878375 0.0410038
58385 0.873681 0.0401741
58390 0.877634 0.0398763
58395 0.877767 0.0393882
58400 0.875462 0.0398087
58405 0.877421 0.040211
58410 0.879666 0.0398383
58415 0.880931 0.0399961
58420 0.881258 0.0410508
58425 0.885655 0.0402037
58430 0.886952 0.040663
58435 0.881809 0.0392359
58440 0.880512 0.0402512
58445 0.881886 0.0396336
58450 0.886735 0.04003
58455 0.883914 0.0396554
58460 0.881416 0.0399669
58465 0.880319 0.0400575
58470 0.882365 0.0400457
58475 0.876914 0.0394897
58480 0.877019 0.0401696
58485 0.876794 0.0391998
58490 0.877563 0.0393055
58495 0.880603 0.0398148
58500 0.877604 0.039684
58505 0.877387 0.0394588
58510 0.876153 0.0397746
58515 0.873892 0.0389277
58520 0.875192 0.0396405
58525 0.876717 0.0399994
58530 0.877451 0.0409179
58535 0.874312 0.0405282
58540 0.875053 0.0403709
58545 0.872505 0.0404941
58550 0.873522 0.0394258
58555 0.876503 0.040418
58560 0.873837 0.0405997
58565 0.870254 0.0407593
58570 0.874537 0.0406023
58575 0.88015 0.040983
58580 0.879719 0.0402206
58585 0.880837 0.0399683
58590 0.883455 0.0403711
58595 0.882657 0.0399418
58600 0.884429 0.0398001
58605 0.886966 0.0404147
58610 0.885387 0.0408842
58615 0.884823 0.0404
58620 0.880301 0.0393904
58625 0.88192 0.0405689
58630 0.884396 0.0401477
58635 0.880678 0.0397287
58640 0.886165 0.0398348
58645 0.881294 0.0395442
58650 0.877384 0.0390028
58655 0.881076 0.0389171
58660 0.878705 0.0388136
58665 0.877459 0.0385062
58670 0.877531 0.0377409
58675 0.880499 0.0386656
58680 0.883279 0.0386942
58685 0.876959 0.0376889
58690 0.878501 0.0395817
58695 0.873293 0.039267
58700 0.875521 0.0387658
58705 0.872316 0.0388667
58710 0.874135 0.0386948
58715 0.873259 0.0394919
58720 0.87304 0.0396993
58725 0.869415 0.0400085
58730 0.866613 0.0393302
58735 0.866613 0.0395874
58740 0.857586 0.0385776
58745 0.85911 0.0389304
58750 0.859858 0.0396687
58755 0.867112 0.0398738
58760 0.864651 0.039307
58765 0.862518 0.0396134
58770 0.862525 0.0390898
58775 0.866599 0.0398038
58780 0.866347 0.0403206
58785 0.864874 0.0396938
58790 0.861641 0.0389404
58795 0.862138 0.0389293
58800 0.867294 0.0390104
58805 0.867091 0.0390016
58810 0.868546 0.0383578
58815 0.869485 0.038971
58820 0.870719 0.0397256
58825 0.866985 0.0406532
58830 0.865465 0.0398644
58835 0.861788 0.0396595
58840 0.859538 0.0403862
58845 0.865883 0.0404215
58850 0.860918 0.0395197
58855 0.86101 0.0406401
58860 0.860998 0.040358
58865 0.85916 0.0397654
58870 0.857656 0.0392504
58875 0.859585 0.0393617
58880 0.859943 0.0404198
58885 0.85581 0.0400047
58890 0.860642 0.0396248
58895 0.861359 0.0398232
58900 0.862747 0.0397828
58905 0.863678 0.0383143
58910 0.860025 0.0387483
58915 0.85933 0.0392768
58920 0.857724 0.039022
58925 0.860527 0.0387783
58930 0.855306 0.0387052
58935 0.859792 0.0389481
58940 0.858229 0.0384929
58945 0.854484 0.0386089
58950 0.85252 0.038864
58955 0.855745 0.0393031
58960 0.85521 0.039604
58965 0.855187 0.0388342
58970 0.854784 0.039121
58975 0.853596 0.0397001
58980 0.851682 0.0396603
58985 0.853262 0.0391371
58990 0.848266 0.0389516
58995 0.848603 0.0387309
59000 0.852903 0.039567
59005 0.853603 0.0396791
59010 0.857828 0.0393019
59015 0.856414 0.039525
59020 0.856013 0.0390704
59025 0.853611 0.0390161
59030 0.852976 0.0395854
59035 0.851728 0.0392676
59040 0.855272 0.0389975
59045 0.855818 0.0402731
59050 0.850736 0.0392204
59055 0.854243 0.0405523
59060 0.849083 0.0399555
59065 0.850513 0.0407168
59070 0.851254 0.0402125
59075 0.851977 0.0404858
59080 0.857791 0.0409128
59085 0.859576 0.0404882
59090 0.855589 0.0410014
59095 0.856811 0.0407724
59100 0.856807 0.0418363
59105 0.855879 0.0408452
59110 0.85531 0.0413996
59115 0.856295 0.0410884
59120 0.858667 0.041418
59125 0.85729 0.0403004
59130 0.858109 0.0415629
59135 0.855708 0.0418855
59140 0.856275 0.0419532
59145 0.859124 0.0419724
59150 0.853162 0.0417322
59155 0.856654 0.0409216
59160 0.855144 0.0409414
59165 0.855001 0.0416007
59170 0.854904 0.0414109
59175 0.853063 0.0409855
59180 0.855538 0.0407481
59185 0.853986 0.0404878
59190 0.853114 0.0404345
59195 0.855285 0.0415707
59200 0.857319 0.0408146
59205 0.85622 0.0414897
59210 0.859153 0.0412596
59215 0.856121 0.0412167
59220 0.855528 0.0405417
59225 0.857639 0.0411659
59230 0.852609 0.0411261
59235 0.855093 0.0411829
59240 0.852736 0.0408755
59245 0.850677 0.0413719
59250 0.852693 0.0414221
59255 0.850636 0.0423835
59260 0.849431 0.042407
59265 0.84876 0.0425321
59270 0.852601 0.0432333
59275 0.852899 0.0430722
59280 0.855041 0.0429804
59285 0.855869 0.04305
59290 0.855731 0.0430479
59295 0.855716 0.0430232
59300 0.857073 0.044001
59305 0.858851 0.0436734
59310 0.860653 0.0425517
59315 0.857234 0.0423476
59320 0.857776 0.0435623
59325 0.858985 0.0440569
59330 0.857166 0.0430379
59335 0.85703 0.0440416
59340 0.854459 0.0439149
59345 0.858924 0.0440263
59350 0.853601 0.0432696
59355 0.851464 0.0438157
59360 0.851089 0.0436566
59365 0.848373 0.0429669
59370 0.849414 0.0430549
59375 0.852806 0.0431841
59380 0.855831 0.0434497
59385 0.850298 0.0433554
59390 0.851821 0.0439445
59395 0.851177 0.0435487
59400 0.846898 0.043398
59405 0.848747 0.0436264
59410 0.847661 0.0443011
59415 0.848753 0.0443997
59420 0.84981 0.044266
59425 0.849841 0.0447071
59430 0.853339 0.0450578
59435 0.852274 0.0452068
59440 0.856666 0.0446515
59445 0.857729 0.0439528
59450 0.861266 0.044575
59455 0.857557 0.0449285
59460 0.857797 0.0438144
59465 0.860718 0.0442641
59470 0.862296 0.0427995
59475 0.859772 0.0430094
59480 0.864164 0.0439945
59485 0.858705 0.0440757
59490 0.861615 0.0445238
59495 0.864691 0.0450047
59500 0.867851 0.0446371
59505 0.869674 0.0448197
59510 0.867714 0.0438391
59515 0.864618 0.042753
59520 0.861357 0.0428346
59525 0.860277 0.0422321
59530 0.861642 0.0435285
59535 0.864411 0.0437422
59540 0.861246 0.0434799
59545 0.864971 0.0435566
59550 0.864431 0.0436189
59555 0.858194 0.0436072
59560 0.867686 0.0438867
59565 0.86561 0.0440192
59570 0.86663 0.0442404
59575 0.865367 0.0431459
59580 0.866011 0.0439651
59585 0.868244 0.0441206
59590 0.865758 0.0434327
59595 0.866898 0.042694
59600 0.864196 0.0430134
59605 0.866441 0.0429812
59610 0.864215 0.0433982
59615 0.869199 0.042884
59620 0.867087 0.0426289
59625 0.865264 0.0426107
59630 0.866132 0.0426017
59635 0.863201 0.0434997
59640 0.867029 0.0438136
59645 0.867766 0.043375
59650 0.863276 0.0436087
59655 0.862562 0.0447371
59660 0.861119 0.044683
59665 0.868162 0.0447083
59670 0.862173 0.0436852
59675 0.85993 0.0449667
59680 0.860841 0.0438236
59685 0.862012 0.042308
59690 0.861134 0.0424844
59695 0.86375 0.0430257
59700 0.8606 0.0431978
59705 0.863327 0.0430486
59710 0.861383 0.0433603
59715 0.865199 0.0432531
59720 0.860807 0.0428377
59725 0.861412 0.0444691
59730 0.864031 0.0433888
59735 0.862235 0.0432949
59740 0.859139 0.0428532
59745 0.866435 0.0421249
59750 0.863394 0.0425429
59755 0.86227 0.0415027
59760 0.866677 0.0429694
59765 0.865224 0.0418887
59770 0.863858 0.042623
59775 0.86209 0.0423333
59780 0.863124 0.0426738
59785 0.863977 0.0429232
59790 0.86757 0.0420988
59795 0.871191 0.0425168
59800 0.869724 0.0434697
59805 0.872531 0.042419
59810 0.873907 0.0426364
59815 0.866697 0.0427526
59820 0.867629 0.042841
59825 0.865584 0.0427718
59830 0.87048 0.0428248
59835 0.868158 0.0432659
59840 0.865749 0.0440269
59845 0.869031 0.043795
59850 0.865145 0.0434742
59855 0.867699 0.0434054
59860 0.866453 0.0435411
59865 0.867823 0.0447134
59870 0.865376 0.0443498
59875 0.867833 0.043347
59880 0.868625 0.0434595
59885 0.861794 0.042684
59890 0.861586 0.0432939
59895 0.86437 0.0436046
59900 0.862529 0.0438348
59905 0.863173 0.0439696
59910 0.867753 0.0434827
59915 0.861037 0.0433041
59920 0.863849 0.0428667
59925 0.863136 0.041844
59930 0.858797 0.0425754
59935 0.865967 0.0429726
59940 0.862972 0.0429465
59945 0.86366 0.0426726
59950 0.866855 0.0423837
59955 0.860719 0.0425331
59960 0.858154 0.0418418
59965 0.85893 0.041647
59970 0.861173 0.0430134
59975 0.863546 0.0426707
59980 0.863634 0.0423096
59985 0.860327 0.042197
59990 0.863764 0.0422786
59995 0.865502 0.041853
60000 0.863132 0.042495
60005 0.860796 0.0432082
60010 0.861418 0.042614
60015 0.86424 0.0427101
60020 0.86661 0.0429953
60025 0.865439 0.0432811
60030 0.866505 0.0427556
60035 0.868146 0.0428475
60040 0.867287 0.0435293
60045 0.863225 0.0436334
60050 0.869255 0.0440118
60055 0.87087 0.0445942
60060 0.871089 0.0440455
60065 0.866187 0.0435638
60070 0.868385 0.0438022
60075 0.865342 0.0437222
60080 0.865677 0.0444066
60085 0.866952 0.0437924
60090 0.866476 0.0441639
60095 0.863451 0.044408
60100 0.861272 0.0443049
60105 0.864844 0.0447454
60110 0.862001 0.0441333
60115 0.865008 0.0443723
60120 0.86305 0.0447203
60125 0.864203 0.0450179
60130 0.867797 0.0448826
60135 0.862283 0.043963
60140 0.865513 0.044546
60145 0.870143 0.0442106
60150 0.869768 0.0446499
60155 0.870935 0.0448753
60160 0.866604 0.0452092
60165 0.869184 0.0447916
60170 0.868679 0.0444378
60175 0.869949 0.0443523
60180 0.868473 0.0444844
60185 0.870602 0.0450733
60190 0.866475 0.045525
60195 0.86584 0.045141
60200 0.86315 0.045952
60205 0.863799 0.0459628
60210 0.862319 0.0449063
60215 0.864043 0.0453117
60220 0.859918 0.0444597
60225 0.857394 0.0444037
60230 0.857228 0.0445313
60235 0.861779 0.0446973
60240 0.863148 0.0449643
60245 0.860927 0.0444766
60250 0.859646 0.0445783
60255 0.861169 0.0448714
60260 0.863802 0.0446744
60265 0.86023 0.043446
60270 0.857596 0.0436391
60275 0.861375 0.0442155
60280 0.857536 0.0451872
60285 0.860205 0.0444686
60290 0.85783 0.0446138
60295 0.858582 0.0450818
60300 0.857614 0.0455942
60305 0.855801 0.0458563
60310 0.860098 0.0450839
60315 0.859791 0.0449781
60320 0.861104 0.0455634
60325 0.85687 0.0455009
60330 0.855852 0.0456136
60335 0.858404 0.045218
60340 0.860445 0.0456475
60345 0.857312 0.0454911
60350 0.858945 0.0455842
60355 0.865523 0.0464878
60360 0.864376 0.0459861
60365 0.860134 0.0454533
60370 0.85956 0.0458248
60375 0.862816 0.0462255
60380 0.867521 0.0459475
60385 0.862693 0.0465652
60390 0.864447 0.0471855
60395 0.867909 0.0459928
60400 0.865686 0.0455091
60405 0.868285 0.0457532
60410 0.866873 0.0453535
60415 0.867701 0.0457979
60420 0.872609 0.04503
60425 0.872195 0.0455589
60430 0.870436 0.0462543
60435 0.871865 0.0461578
60440 0.869176 0.0463613
60445 0.865493 0.0459028
60450 0.862803 0.0458969
60455 0.86296 0.0453419
60460 0.864413 0.0460445
60465 0.867594 0.0461302
60470 0.862762 0.0458134
60475 0.861782 0.0461398
60480 0.865766 0.0463129
60485 0.866057 0.0460508
60490 0.862427 0.0454023
60495 0.865964 0.0454023
60500 0.865552 0.0450971
60505 0.861884 0.0451531
60510 0.863175 0.0455405
60515 0.866944 0.0461206
60520 0.860739 0.0463023
60525 0.862739 0.0470623
60530 0.859722 0.0468951
60535 0.858868 0.0463339
60540 0.857885 0.0462543
60545 0.861322 0.0465003
60550 0.857376 0.0457516
60555 0.858399 0.0456854
60560 0.858838 0.0457283
60565 0.855717 0.045564
60570 0.856915 0.0449951
60575 0.857931 0.0451823
60580 0.857445 0.0451853
60585 0.859326 0.0452129
60590 0.854907 0.0445817
60595 0.860601 0.045782
60600 0.858479 0.046643
60605 0.856654 0.0459149
60610 0.862032 0.0461259
60615 0.858745 0.0456524
60620 0.857572 0.0450949
60625 0.858027 0.0454305
60630 0.859362 0.0453701
60635 0.85992 0.0445513
60640 0.858418 0.0441645
60645 0.857269 0.0438555
60650 0.859258 0.0438544
60655 0.856979 0.0435587
60660 0.857105 0.0436438
60665 0.856163 0.0431676
60670 0.858321 0.0432333
60675 0.855376 0.0435909
60680 0.857819 0.0438514
60685 0.864477 0.0441604
60690 0.864187 0.0434478
60695 0.865673 0.0447636
60700 0.866582 0.044754
60705 0.867044 0.0447393
60710 0.865242 0.0446295
60715 0.866273 0.044488
60720 0.864851 0.0446607
60725 0.864542 0.045662
60730 0.863439 0.0450437
60735 0.867476 0.0445076
60740 0.866544 0.0445799
60745 0.861538 0.0443225
60750 0.862803 0.0440184
60755 0.861405 0.0447124
60760 0.859864 0.0439883
60765 0.858857 0.0433948
60770 0.855901 0.0433823
60775 0.855117 0.0432396
60780 0.855482 0.0439645
60785 0.853682 0.0431045
60790 0.853278 0.0441523
60795 0.853973 0.0437199
60800 0.855666 0.0434168
60805 0.852895 0.0425497
60810 0.848334 0.0421061
60815 0.852933 0.0416852
60820 0.855028 0.0422702
60825 0.85727 0.0412841
60830 0.861483 0.0416179
60835 0.858842 0.0421851
60840 0.85791 0.0418806
60845 0.857518 0.0427571
60850 0.855401 0.0425523
60855 0.859374 0.0420206
60860 0.862671 0.0421865
60865 0.859973 0.0423756
60870 0.862034 0.04237
60875 0.86248 0.0417565
60880 0.862221 0.0424558
60885 0.86151 0.0424174
60890 0.859745 0.0420308
60895 0.854952 0.0423468
60900 0.857333 0.0423509
60905 0.859557 0.0415254
60910 0.85321 0.041418
60915 0.854615 0.041894
60920 0.854978 0.0422031
60925 0.852789 0.0421557
60930 0.852693 0.0419794
60935 0.85618 0.0422325
60940 0.853229 0.0413296
60945 0.857034 0.04205
60950 0.856669 0.0428183
60955 0.856968 0.0426032
60960 0.855771 0.0428397
60965 0.855564 0.042992
60970 0.852691 0.0432159
60975 0.849583 0.0434695
60980 0.85121 0.042555
60985 0.847851 0.0426595
60990 0.850566 0.0434821
60995 0.850557 0.0423576
61000 0.850768 0.0424209
61005 0.85103 0.0429896
61010 0.852215 0.042813
61015 0.849422 0.0432486
61020 0.850314 0.0422396
61025 0.853119 0.0428504
61030 0.85061 0.0423394
61035 0.850297 0.0432994
61040 0.850381 0.0427171
61045 0.848873 0.0435536
61050 0.852595 0.0432988
61055 0.849144 0.0431469
61060 0.851006 0.0435521
61065 0.853249 0.0433647
61070 0.851311 0.0431345
61075 0.851813 0.0432086
61080 0.851849 0.0433901
61085 0.851799 0.0426121
61090 0.853788 0.0429389
61095 0.853516 0.0422121
61100 0.853055 0.0427632
61105 0.851541 0.0427103
61110 0.856751 0.0426134
61115 0.856849 0.0425913
61120 0.857879 0.0434629
61125 0.857238 0.0430281
61130 0.854435 0.0427638
61135 0.857416 0.0428232
61140 0.857973 0.0427295
61145 0.858506 0.0426025
61150 0.860017 0.0422794
61155 0.859521 0.0427683
61160 0.85761 0.0425748
61165 0.855381 0.0430871
61170 0.85188 0.0433829
61175 0.856235 0.0424674
61180 0.858637 0.0420679
61185 0.862493 0.0430037
61190 0.859115 0.0426007
61195 0.862563 0.0418581
61200 0.862517 0.0418491
61205 0.865751 0.0422831
61210 0.861865 0.0424031
61215 0.862737 0.0424199
61220 0.862066 0.0427681
61225 0.8584 0.0424197
61230 0.859718 0.0421425
61235 0.859803 0.0431129
61240 0.862671 0.0433356
61245 0.864786 0.0434199
61250 0.857294 0.0426952
61255 0.857986 0.042852
61260 0.856144 0.0425883
61265 0.858117 0.0425272
61270 0.860103 0.0423976
61275 0.858649 0.042251
61280 0.860138 0.0423411
61285 0.859692 0.0422757
61290 0.861103 0.0424729
61295 0.863408 0.0426652
61300 0.859194 0.0426058
61305 0.863295 0.0429165
61310 0.865628 0.0434576
61315 0.861411 0.0430418
61320 0.860353 0.0428971
61325 0.857895 0.0434188
61330 0.860383 0.0431527
61335 0.860789 0.0440861
61340 0.859422 0.0433568
61345 0.859503 0.0430777
61350 0.86215 0.0439508
61355 0.85982 0.0428093
61360 0.863129 0.0435142
61365 0.859199 0.0435485
61370 0.858892 0.0429543
61375 0.857142 0.043062
61380 0.854567 0.0422976
61385 0.858745 0.0425727
61390 0.8537 0.0419585
61395 0.858219 0.0420577
61400 0.857303 0.0417322
61405 0.855143 0.0422906
61410 0.857126 0.0422339
61415 0.85557 0.0428273
61420 0.853518 0.0426334
61425 0.85396 0.0424878
61430 0.855071 0.0428738
61435 0.85579 0.0431369
61440 0.853802 0.0429847
61445 0.858936 0.0434895
61450 0.85782 0.043764
61455 0.856924 0.0430653
61460 0.859344 0.0433321
61465 0.861422 0.0435566
61470 0.861316 0.0436864
61475 0.861706 0.0432796
61480 0.860452 0.0436334
61485 0.859466 0.0434146
61490 0.860018 0.0430537
61495 0.859458 0.0435319
61500 0.859206 0.0436228
61505 0.86256 0.0439788
61510 0.86092 0.0441265
61515 0.858539 0.0437181
61520 0.857751 0.0441698
61525 0.863431 0.0448351
61530 0.860469 0.0453021
61535 0.857996 0.0445062
61540 0.859834 0.0449539
61545 0.85654 0.0437591
61550 0.859404 0.0443503
61555 0.858207 0.0439594
61560 0.857655 0.0433686
61565 0.853794 0.0435274
61570 0.85448 0.0442776
61575 0.855227 0.0438869
61580 0.860422 0.0439747
61585 0.859538 0.0440998
61590 0.864641 0.0442929
61595 0.862324 0.0440375
61600 0.861955 0.0443862
61605 0.864879 0.0441006
61610 0.860028 0.0436685
61615 0.859011 0.0442784
61620 0.858882 0.0436164
61625 0.858746 0.0436307
61630 0.858065 0.0438565
61635 0.857912 0.0441806
61640 0.860623 0.0445436
61645 0.855478 0.0452517
61650 0.856843 0.0445485
61655 0.857761 0.0455372
61660 0.8507 0.0448779
61665 0.854672 0.0441421
61670 0.857549 0.0444448
61675 0.856495 0.0444752
61680 0.856339 0.0442021
61685 0.856813 0.044437
61690 0.853505 0.0435264
61695 0.858517 0.0435352
61700 0.863686 0.0439608
61705 0.859561 0.0444697
61710 0.856891 0.04333
61715 0.855899 0.0436077
61720 0.857414 0.0430112
61725 0.86057 0.0435062
61730 0.861175 0.0428491
61735 0.861583 0.0425056
61740 0.859265 0.043981
61745 0.86052 0.0439169
61750 0.856571 0.0437669
61755 0.857809 0.0447146
61760 0.859619 0.0453815
61765 0.864005 0.0449008
61770 0.863399 0.0456119
61775 0.86489 0.0448277
61780 0.862236 0.0458253
61785 0.867471 0.0442494
61790 0.864031 0.0447022
61795 0.871857 0.0448165
61800 0.866069 0.0451182
61805 0.870149 0.044815
61810 0.869654 0.0441825
61815 0.870511 0.0436826
61820 0.864667 0.0432631
61825 0.864581 0.0443119
61830 0.868708 0.0444158
61835 0.869911 0.0442741
61840 0.869407 0.0440629
61845 0.8656 0.0447638
61850 0.865665 0.0444701
61855 0.869047 0.0449969
61860 0.870341 0.0443825
61865 0.869342 0.0436158
61870 0.869055 0.0427428
61875 0.869301 0.042734
61880 0.869944 0.0432092
61885 0.870157 0.0428428
61890 0.87296 0.0427795
61895 0.869121 0.0429508
61900 0.868621 0.0426136
61905 0.869875 0.0432986
61910 0.864228 0.0435097
61915 0.865498 0.0433358
61920 0.866949 0.044366
61925 0.868577 0.0445725
61930 0.870965 0.0442043
61935 0.866945 0.0436375
61940 0.868013 0.0447612
61945 0.864941 0.0438385
61950 0.864592 0.0432496
61955 0.870931 0.0436342
61960 0.872129 0.0438083
61965 0.869963 0.0430967
61970 0.87227 0.0434958
61975 0.87411 0.0444327
61980 0.868748 0.0435889
61985 0.869087 0.0439526
61990 0.871819 0.0442066
61995 0.871983 0.0445264
62000 0.871556 0.043258
62005 0.870924 0.0430081
62010 0.873325 0.0434846
62015 0.873766 0.0436595
62020 0.875189 0.0439612
62025 0.871793 0.0433999
62030 0.873655 0.0429171
62035 0.876233 0.0441616
62040 0.870645 0.0439432
62045 0.869805 0.0444374
62050 0.875716 0.0439502
62055 0.877871 0.0435991
62060 0.88144 0.0439498
62065 0.878412 0.0437818
62070 0.873864 0.0430006
62075 0.871962 0.0432539
62080 0.871897 0.0443897
62085 0.871106 0.0441978
62090 0.86535 0.0436864
62095 0.864923 0.0442706
62100 0.864264 0.0442308
62105 0.864885 0.0440563
62110 0.866253 0.0446291
62115 0.865179 0.0449198
62120 0.865887 0.044388
62125 0.866638 0.0444897
62130 0.865848 0.0439839
62135 0.866528 0.0435842
62140 0.865868 0.0445011
62145 0.867537 0.0445336
62150 0.861949 0.0439934
62155 0.86621 0.0453176
62160 0.867068 0.0445774
62165 0.867004 0.0440716
62170 0.867151 0.0438504
62175 0.868218 0.0440831
62180 0.868309 0.0438038
62185 0.860716 0.0439879
62190 0.861717 0.0443978
62195 0.863231 0.0443343
62200 0.861768 0.0436362
62205 0.858865 0.0448165
62210 0.856172 0.0447418
62215 0.85726 0.0448414
62220 0.850527 0.0444323
62225 0.85577 0.0440894
62230 0.855202 0.0439922
62235 0.856066 0.0444458
62240 0.851937 0.0444293
62245 0.852079 0.0448779
62250 0.855182 0.0438612
62255 0.854725 0.043854
62260 0.858197 0.0446695
62265 0.851972 0.0438404
62270 0.852441 0.0444852
62275 0.854425 0.044891
62280 0.856729 0.0455076
62285 0.858688 0.0445003
62290 0.860803 0.0456909
62295 0.860473 0.0458159
62300 0.861847 0.046226
62305 0.865229 0.0459916
62310 0.863624 0.045277
62315 0.865539 0.0459961
62320 0.863726 0.0457526
62325 0.861618 0.0451815
62330 0.858548 0.0458061
62335 0.858927 0.0445095
62340 0.858566 0.044992
62345 0.861872 0.0457352
62350 0.863858 0.0459028
62355 0.862548 0.0445591
62360 0.860639 0.0443552
62365 0.863842 0.0445742
62370 0.862743 0.0448036
62375 0.861614 0.0450857
62380 0.859078 0.0455268
62385 0.861688 0.0457016
62390 0.859871 0.0454791
62395 0.857954 0.0447961
62400 0.857042 0.0457087
62405 0.848762 0.0450918
62410 0.853803 0.0454678
62415 0.856297 0.0460314
62420 0.855552 0.0464758
62425 0.856329 0.0460696
62430 0.855525 0.0462188
62435 0.856388 0.0456569
62440 0.860576 0.0459669
62445 0.859603 0.0448165
62450 0.861193 0.0464527
62455 0.860059 0.04602
62460 0.859754 0.0460996
62465 0.855444 0.0459394
62470 0.858271 0.0461819
62475 0.854672 0.0459014
62480 0.855179 0.0463646
62485 0.854555 0.0465081
62490 0.852736 0.0464905
62495 0.851447 0.0456511
62500 0.846691 0.0451145
62505 0.852047 0.0455536
62510 0.851583 0.0457806
62515 0.850515 0.0457473
62520 0.853292 0.0459359
62525 0.853372 0.0455634
62530 0.852653 0.0460169
62535 0.851289 0.045338
62540 0.851183 0.0452853
62545 0.85055 0.0449712
62550 0.853923 0.0452543
62555 0.852844 0.045108
62560 0.854994 0.0448714
62565 0.851479 0.0434268
62570 0.851581 0.04397
62575 0.849892 0.04433
62580 0.854572 0.0448979
62585 0.847807 0.0444495
62590 0.848108 0.045567
62595 0.849863 0.0458675
62600 0.851308 0.0455283
62605 0.853066 0.0461384
62610 0.852028 0.0458698
62615 0.853621 0.0458293
62620 0.853165 0.0451904
62625 0.852976 0.0449269
62630 0.854336 0.0444146
62635 0.85759 0.044078
62640 0.856329 0.0442949
62645 0.858343 0.0442551
62650 0.85404 0.0441231
62655 0.85011 0.043783
62660 0.854685 0.0439302
62665 0.85467 0.0438804
62670 0.856647 0.0436328
62675 0.854275 0.0441798
62680 0.848924 0.0439508
62685 0.854556 0.0443545
62690 0.855334 0.0443229
62695 0.854134 0.044597
62700 0.853214 0.0444184
62705 0.851844 0.0441406
62710 0.853906 0.0445566
62715 0.854864 0.044132
62720 0.850321 0.0439167
62725 0.850713 0.0438328
62730 0.855235 0.04396
62735 0.855017 0.0436577
62740 0.852583 0.0443258
62745 0.853007 0.0440847
62750 0.853422 0.0443719
62755 0.85289 0.0450578
62760 0.858653 0.0453472
62765 0.857358 0.0450673
62770 0.855861 0.0459837
62775 0.854919 0.0461349
62780 0.852019 0.0453196
62785 0.852528 0.0456607
62790 0.853498 0.0455715
62795 0.856878 0.0453821
62800 0.85913 0.0453605
62805 0.857929 0.0454693
62810 0.856931 0.0454354
62815 0.85826 0.0449579
62820 0.85509 0.0446618
62825 0.857251 0.044993
62830 0.857582 0.0449492
62835 0.854647 0.0447114
62840 0.856146 0.0448291
62845 0.854805 0.0445772
62850 0.856486 0.0438869
62855 0.858418 0.0447371
62860 0.857605 0.0453339
62865 0.858385 0.0446571
62870 0.862985 0.044761
62875 0.861521 0.044149
62880 0.861673 0.0433503
62885 0.862342 0.043674
62890 0.859444 0.0436123
62895 0.863338 0.04417
62900 0.861635 0.0444317
62905 0.859678 0.044633
62910 0.859115 0.0440726
62915 0.855923 0.0440871
62920 0.852081 0.0439573
62925 0.852768 0.0448634
62930 0.857281 0.0451519
62935 0.857125 0.0450351
62940 0.854963 0.0452743
62945 0.855304 0.0456003
62950 0.855547 0.0448067
62955 0.853918 0.0453913
62960 0.850613 0.0448463
62965 0.852709 0.0447279
62970 0.854299 0.0450898
62975 0.851202 0.0457336
62980 0.859502 0.0451233
62985 0.856956 0.0451751
62990 0.854491 0.0453639
62995 0.852953 0.0450957
63000 0.851771 0.0452509
63005 0.855493 0.0446883
63010 0.85398 0.0459604
63015 0.853187 0.04531
63020 0.858527 0.0454913
63025 0.860017 0.0445685
63030 0.856131 0.044266
63035 0.851119 0.043815
63040 0.852744 0.0437397
63045 0.855459 0.0446442
63050 0.850563 0.0439281
63055 0.850504 0.0445417
63060 0.849786 0.0431127
63065 0.851792 0.0437297
63070 0.849399 0.044496
63075 0.851131 0.0445789
63080 0.851917 0.0451167
63085 0.856165 0.0452778
63090 0.85498 0.0448763
63095 0.853522 0.0448157
63100 0.852333 0.0450906
63105 0.8506 0.0444746
63110 0.850126 0.0440445
63115 0.849009 0.0445072
63120 0.848253 0.0453233
63125 0.84932 0.0442
63130 0.848756 0.0445889
63135 0.84588 0.0442006
63140 0.85024 0.0451029
63145 0.851798 0.0452204
63150 0.852233 0.0450304
63155 0.848904 0.0445699
63160 0.848068 0.0448355
63165 0.848195 0.0449171
63170 0.847901 0.0455272
63175 0.846101 0.0459732
63180 0.849466 0.0451325
63185 0.85313 0.0458087
63190 0.853556 0.0455499
63195 0.852029 0.0452053
63200 0.852664 0.0457489
63205 0.850911 0.0459704
63210 0.851654 0.0461341
63215 0.849111 0.0455762
63220 0.848587 0.0453982
63225 0.853168 0.0453705
63230 0.851754 0.0456371
63235 0.850724 0.0461008
63240 0.848797 0.045118
63245 0.84691 0.0436554
63250 0.853909 0.0446021
63255 0.850337 0.0444103
63260 0.849271 0.0441776
63265 0.851738 0.0452931
63270 0.85311 0.0451088
63275 0.851499 0.044863
63280 0.853006 0.0442313
63285 0.856556 0.0439008
63290 0.855477 0.0440014
63295 0.853154 0.043607
63300 0.852235 0.0431706
63305 0.85308 0.0432
63310 0.854315 0.0428669
63315 0.8559 0.0423992
63320 0.854993 0.0430061
63325 0.853301 0.0427054
63330 0.854837 0.0438577
63335 0.851762 0.0429922
63340 0.846678 0.0422092
63345 0.849213 0.0433413
63350 0.848653 0.0430961
63355 0.849818 0.0431533
63360 0.849522 0.0437736
63365 0.852971 0.0424456
63370 0.848766 0.0435307
63375 0.847216 0.0437936
63380 0.849889 0.0435001
63385 0.850447 0.0435174
63390 0.852971 0.0440212
63395 0.85292 0.044525
63400 0.8508 0.0440982
63405 0.852848 0.0442155
63410 0.853529 0.0432843
63415 0.851333 0.0439698
63420 0.851869 0.0437622
63425 0.851101 0.043158
63430 0.854775 0.0435748
63435 0.859834 0.0434942
63440 0.861877 0.0427632
63445 0.858557 0.0423554
63450 0.85937 0.0425548
63455 0.858134 0.0429095
63460 0.866409 0.0430465
63465 0.864428 0.0423162
63470 0.864857 0.0425462
63475 0.861347 0.0425993
63480 0.86145 0.0431124
63485 0.863604 0.0437007
63490 0.857588 0.0438718
63495 0.85763 0.0433527
63500 0.858122 0.0432594
63505 0.864065 0.043102
63510 0.865159 0.0431367
63515 0.866563 0.0438138
63520 0.867479 0.0430251
63525 0.86956 0.0433321
63530 0.868003 0.0424364
63535 0.867472 0.0424788
63540 0.870736 0.0421751
63545 0.869957 0.0418769
63550 0.867708 0.0406846
63555 0.864946 0.0412396
63560 0.862296 0.0410665
63565 0.86426 0.0420326
63570 0.863699 0.0414019
63575 0.866092 0.0417838
63580 0.863822 0.0415397
63585 0.866307 0.0426709
63590 0.865063 0.0423684
63595 0.864664 0.0422268
63600 0.862812 0.0420898
63605 0.863113 0.0430788
63610 0.863763 0.0428989
63615 0.861943 0.0439269
63620 0.860983 0.0436313
63625 0.860834 0.0442674
63630 0.862972 0.04427
63635 0.860951 0.0432014
63640 0.858476 0.0434397
63645 0.857592 0.0440126
63650 0.856448 0.0438289
63655 0.860064 0.0440161
63660 0.858188 0.0442037
63665 0.858409 0.0436007
63670 0.859278 0.0437971
63675 0.853005 0.0441276
63680 0.85767 0.0442523
63685 0.858459 0.0445062
63690 0.857554 0.0443588
63695 0.857587 0.0438073
63700 0.861144 0.0448724
63705 0.85932 0.0448028
63710 0.857474 0.0454793
63715 0.862028 0.0466705
63720 0.860269 0.0459136
63725 0.862016 0.0460704
63730 0.862765 0.0452023
63735 0.863435 0.0458169
63740 0.855707 0.0453509
63745 0.862005 0.04517
63750 0.859726 0.0443439
63755 0.854086 0.0435601
63760 0.858772 0.0442617
63765 0.861242 0.0454697
63770 0.86334 0.0457955
63775 0.862051 0.0455095
63780 0.859243 0.0453631
63785 0.862149 0.0455464
63790 0.867251 0.0459477
63795 0.866478 0.0458894
63800 0.860942 0.0468816
63805 0.85964 0.0459965
63810 0.86057 0.0457793
63815 0.865617 0.04614
63820 0.8617 0.0464552
63825 0.861138 0.0459134
63830 0.862718 0.0455791
63835 0.859315 0.0460633
63840 0.856629 0.0456628
63845 0.860245 0.0451839
63850 0.858323 0.0445891
63855 0.860749 0.0453327
63860 0.861785 0.0449986
63865 0.861812 0.0453417
63870 0.861943 0.0446577
63875 0.865583 0.0446107
63880 0.864545 0.0454291
63885 0.8687 0.0447116
63890 0.865728 0.0453194
63895 0.868478 0.0452933
63900 0.863652 0.0454448
63905 0.864845 0.0451604
63910 0.866081 0.0452935
63915 0.865626 0.0456407
63920 0.866461 0.0447438
63925 0.858236 0.0444611
63930 0.86366 0.0445364
63935 0.860026 0.0442194
63940 0.859009 0.044864
63945 0.86178 0.0458216
63950 0.861032 0.0457314
63955 0.858115 0.0461837
63960 0.863853 0.0468008
63965 0.86363 0.046346
63970 0.859419 0.045929
63975 0.86008 0.045973
63980 0.864962 0.0452847
63985 0.868156 0.0454848
63990 0.868362 0.0454335
63995 0.865131 0.0451094
64000 0.86751 0.0450749
64005 0.864394 0.0450073
64010 0.865083 0.0451076
64015 0.862963 0.0448908
64020 0.861811 0.0451972
64025 0.860557 0.0448424
64030 0.866178 0.0454378
64035 0.857689 0.0445001
64040 0.857567 0.0444233
64045 0.854896 0.0451612
64050 0.858769 0.0453139
64055 0.8567 0.0445834
64060 0.858033 0.0442768
64065 0.856968 0.0438455
64070 0.859782 0.0434862
64075 0.858009 0.0435997
64080 0.85464 0.0432682
64085 0.858868 0.043771
64090 0.858674 0.0435325
64095 0.862445 0.0436238
64100 0.863033 0.0436389
64105 0.860783 0.0438996
64110 0.862308 0.0435928
64115 0.862762 0.0433468
64120 0.863985 0.0431024
64125 0.862578 0.0437928
64130 0.860044 0.0439247
64135 0.85677 0.0431518
64140 0.855849 0.0441686
64145 0.856026 0.0432217
64150 0.857783 0.04306
64155 0.861008 0.0441049
64160 0.858866 0.0436785
64165 0.856772 0.0440063
64170 0.85448 0.0429732
64175 0.852202 0.0431618
64180 0.850964 0.0434666
64185 0.850253 0.0438026
64190 0.850905 0.0431549
64195 0.850826 0.0440771
64200 0.854412 0.0441447
64205 0.851831 0.0441043
64210 0.848481 0.0438791
64215 0.8491 0.0436403
64220 0.848165 0.0436252
64225 0.847092 0.0438898
64230 0.852777 0.0439177
64235 0.854333 0.0438469
64240 0.854836 0.0438528
64245 0.854089 0.0447722
64250 0.858228 0.0442261
64255 0.852827 0.0447256
64260 0.854897 0.0443352
64265 0.853562 0.0441627
64270 0.858281 0.0450724
64275 0.85412 0.0443305
64280 0.855183 0.0439741
64285 0.851865 0.044159
64290 0.850245 0.0441484
64295 0.851983 0.0441625
64300 0.859803 0.0447901
64305 0.861898 0.0449265
64310 0.856239 0.044488
64315 0.859058 0.0444662
64320 0.855437 0.0448442
64325 0.85671 0.0442641
64330 0.85782 0.0440024
64335 0.859885 0.0444239
64340 0.860545 0.0448863
64345 0.8631 0.0443068
64350 0.860222 0.0446379
64355 0.862136 0.0441449
64360 0.861685 0.0437483
64365 0.861397 0.0441502
64370 0.857388 0.0448052
64375 0.857479 0.0442621
64380 0.86013 0.0457448
64385 0.859632 0.0455428
64390 0.853841 0.0451425
64395 0.857883 0.0452264
64400 0.850907 0.045464
64405 0.850571 0.0447926
64410 0.856427 0.0454162
64415 0.853922 0.0457087
64420 0.851894 0.0452221
64425 0.848384 0.0452954
64430 0.848416 0.0446126
64435 0.853686 0.0460159
64440 0.851143 0.0451549
64445 0.853825 0.0453205
64450 0.847201 0.0448802
64455 0.849919 0.0450557
64460 0.849735 0.0447242
64465 0.854658 0.0446203
64470 0.856049 0.0441712
64475 0.855734 0.0438587
64480 0.855295 0.0438949
64485 0.85158 0.044349
64490 0.851293 0.044884
64495 0.853552 0.0450345
64500 0.85381 0.0449269
64505 0.855741 0.0445142
64510 0.8581 0.0445774
64515 0.857764 0.04495
64520 0.861047 0.0450306
64525 0.860542 0.0439765
64530 0.861854 0.0437142
64535 0.85781 0.0433635
64540 0.861501 0.0445156
64545 0.85848 0.0430659
64550 0.859501 0.0438812
64555 0.864238 0.0434705
64560 0.858405 0.043546
64565 0.854807 0.0432713
64570 0.854569 0.0433125
64575 0.856993 0.0437795
64580 0.858542 0.0431425
64585 0.856479 0.0437038
64590 0.859906 0.0441804
64595 0.860539 0.0436264
64600 0.859969 0.0438161
64605 0.859738 0.043122
64610 0.856561 0.0432251
64615 0.86063 0.0439526
64620 0.858739 0.0444013
64625 0.857186 0.0438144
64630 0.858942 0.0439622
64635 0.858934 0.0438077
64640 0.864727 0.0443586
64645 0.866507 0.0440761
64650 0.862719 0.0437434
64655 0.863512 0.0424654
64660 0.863101 0.0431267
64665 0.866665 0.0432766
64670 0.865916 0.0436419
64675 0.862344 0.042872
64680 0.860914 0.0438644
64685 0.858841 0.0442313
64690 0.858833 0.0436172
64695 0.858784 0.0436256
64700 0.861808 0.0434101
64705 0.863202 0.0428946
64710 0.860689 0.043409
64715 0.858385 0.0429508
64720 0.859915 0.0437432
64725 0.859892 0.0433039
64730 0.863744 0.0443603
64735 0.861576 0.0441531
64740 0.860653 0.0445842
64745 0.860751 0.044329
64750 0.857197 0.0431982
64755 0.858655 0.0433321
64760 0.856866 0.0428993
64765 0.856458 0.0430022
64770 0.859502 0.0437071
64775 0.863172 0.0436979
64780 0.857506 0.0443596
64785 0.863634 0.0446385
64790 0.856825 0.0442186
64795 0.856542 0.0446034
64800 0.851705 0.0434399
64805 0.857074 0.0440094
64810 0.854069 0.0443249
64815 0.859193 0.0444476
64820 0.857283 0.0452372
64825 0.855414 0.0437093
64830 0.857314 0.0439553
64835 0.858329 0.043993
64840 0.861028 0.0444646
64845 0.856989 0.0443443
64850 0.859892 0.0446681
64855 0.85919 0.0449814
64860 0.85605 0.044783
64865 0.857032 0.0447614
64870 0.855167 0.0441421
64875 0.854066 0.0448293
64880 0.851266 0.0443843
64885 0.851709 0.0446297
64890 0.852118 0.0443948
64895 0.854557 0.0451714
64900 0.853889 0.0448008
64905 0.85366 0.0444299
64910 0.855257 0.044623
64915 0.857624 0.0441157
64920 0.863591 0.0444131
64925 0.856976 0.0441304
64930 0.858378 0.0433817
64935 0.857186 0.0436258
64940 0.858578 0.0426997
64945 0.8584 0.0428865
64950 0.859089 0.0434599
64955 0.865207 0.0440186
64960 0.855588 0.0435721
64965 0.857848 0.043742
64970 0.858878 0.0431963
64975 0.862462 0.0438481
64980 0.864748 0.0441398
64985 0.862224 0.0429185
64990 0.860954 0.0434103
64995 0.861392 0.0427744
65000 0.859367 0.0419559
65005 0.861375 0.0418869
65010 0.85938 0.0417464
65015 0.862474 0.0428163
65020 0.860186 0.042059
65025 0.859123 0.0425934
65030 0.862176 0.0429355
65035 0.862227 0.0431327
65040 0.861201 0.042861
65045 0.862873 0.0425246
65050 0.864227 0.0438216
65055 0.86376 0.0426811
65060 0.862489 0.0425472
65065 0.863221 0.0428891
65070 0.862567 0.0424056
65075 0.86706 0.0435981
65080 0.860641 0.0425615
65085 0.863395 0.0426391
65090 0.864333 0.0424799
65095 0.861962 0.0424893
65100 0.865735 0.0429777
65105 0.862703 0.0428093
65110 0.860806 0.0435454
65115 0.86247 0.0431708
65120 0.861844 0.0426838
65125 0.860726 0.0429349
65130 0.858421 0.0433809
65135 0.862384 0.0431155
65140 0.865984 0.0429988
65145 0.86578 0.0424109
65150 0.863137 0.0429839
65155 0.866678 0.0435472
65160 0.865484 0.043734
65165 0.861023 0.0427822
65170 0.862212 0.0431798
65175 0.859028 0.043149
65180 0.856984 0.0439179
65185 0.853694 0.0429571
65190 0.858465 0.0433109
65195 0.860928 0.0431155
65200 0.860478 0.042288
65205 0.859222 0.042101
65210 0.857876 0.0417993
65215 0.855044 0.0414566
65220 0.858562 0.0424199
65225 0.854972 0.0427418
65230 0.859689 0.0420126
65235 0.860344 0.0423274
65240 0.861168 0.0428602
65245 0.85722 0.0420806
65250 0.859156 0.0417785
65255 0.855933 0.0423935
65260 0.853287 0.0410371
65265 0.859284 0.04223
65270 0.855428 0.042892
65275 0.858159 0.0411247
65280 0.857908 0.042437
65285 0.855639 0.0424566
65290 0.856306 0.0426354
65295 0.857227 0.0426319
65300 0.858044 0.0430635
65305 0.861257 0.0429475
65310 0.860365 0.04331
65315 0.858402 0.0447573
65320 0.859073 0.0447381
65325 0.856831 0.0448734
65330 0.858929 0.0448495
65335 0.86085 0.0444582
65340 0.858572 0.0449912
65345 0.868711 0.0450822
65350 0.863382 0.0437207
65355 0.862388 0.0436324
65360 0.865314 0.044782
65365 0.863919 0.0433988
65370 0.862855 0.0436915
65375 0.864162 0.0432958
65380 0.863522 0.0431004
65385 0.863354 0.0426971
65390 0.86874 0.0429953
65395 0.863464 0.0436491
65400 0.866603 0.0447599
65405 0.867693 0.0458344
65410 0.872053 0.0445168
65415 0.871657 0.0445687
65420 0.864198 0.043743
65425 0.860973 0.0444852
65430 0.860584 0.0445711
65435 0.858803 0.0450377
65440 0.855548 0.0451649
65445 0.853835 0.0449643
65450 0.850056 0.0452219
65455 0.852754 0.0446052
65460 0.853221 0.0452749
65465 0.854208 0.045626
65470 0.855897 0.0448067
65475 0.854027 0.0457848
65480 0.853652 0.0449022
65485 0.851598 0.0452833
65490 0.854424 0.0445487
65495 0.859085 0.045811
65500 0.860067 0.0455419
65505 0.861621 0.0445642
65510 0.86236 0.0449579
65515 0.861773 0.0454925
65520 0.86786 0.0463872
65525 0.866132 0.0456799
65530 0.863445 0.0462964
65535 0.8657 0.0457808
65540 0.864532 0.045801
65545 0.858148 0.046454
65550 0.861468 0.0458806
65555 0.858697 0.045705
65560 0.853036 0.044674
65565 0.852526 0.0449028
65570 0.859348 0.0457697
65575 0.858023 0.0454766
65580 0.855031 0.0451961
65585 0.858504 0.0451478
65590 0.855508 0.045021
65595 0.861457 0.0452008
65600 0.861276 0.045822
65605 0.863243 0.0463613
65610 0.866316 0.04627
65615 0.863579 0.0457473
65620 0.864536 0.0460161
65625 0.860221 0.0452504
65630 0.861649 0.0466928
65635 0.863799 0.0466773
65640 0.862344 0.0468985
65645 0.865508 0.047062
65650 0.864544 0.0463401
65655 0.863812 0.0472717
65660 0.865818 0.046535
65665 0.859231 0.0468553
65670 0.861807 0.0468953
65675 0.863639 0.0463264
65680 0.861079 0.0471404
65685 0.856841 0.046507
65690 0.85331 0.0469075
65695 0.854995 0.0471986
65700 0.854945 0.0469388
65705 0.857637 0.0480031
65710 0.854664 0.0470382
65715 0.855055 0.047071
65720 0.856017 0.0470359
65725 0.861234 0.0474448
65730 0.859966 0.0459688
65735 0.86043 0.0461476
65740 0.862852 0.0472341
65745 0.856106 0.0475497
65750 0.86053 0.0479761
65755 0.86117 0.0484823
65760 0.858526 0.047347
65765 0.857103 0.0470957
65770 0.856551 0.0472692
65775 0.856201 0.0475413
65780 0.854525 0.0480772
65785 0.858999 0.0477406
65790 0.860611 0.0482237
65795 0.860244 0.048415
65800 0.856526 0.0473133
65805 0.853039 0.0469859
65810 0.856112 0.0460749
65815 0.856374 0.0469545
65820 0.857153 0.0463452
65825 0.855682 0.0459894
65830 0.854885 0.0460651
65835 0.855506 0.0468324
65840 0.85528 0.0463156
65845 0.854976 0.0464523
65850 0.859125 0.0462135
65855 0.859318 0.0460867
65860 0.861184 0.0453368
65865 0.856995 0.0452394
65870 0.858748 0.0447883
65875 0.864044 0.0457189
65880 0.861566 0.0461063
65885 0.861541 0.0462149
65890 0.860774 0.0455938
65895 0.859783 0.0453578
65900 0.859303 0.0460829
65905 0.85516 0.0450245
65910 0.855335 0.0445695
65915 0.856693 0.0448867
65920 0.854909 0.0443682
65925 0.853924 0.0443613
65930 0.852731 0.0448059
65935 0.851207 0.0449996
65940 0.850432 0.0455303
65945 0.854979 0.0463231
65950 0.849095 0.0457446
65955 0.851212 0.0449145
65960 0.853275 0.0452745
65965 0.851826 0.0458518
65970 0.856304 0.0457081
65975 0.852662 0.0452527
65980 0.85328 0.0455307
65985 0.856021 0.0460402
65990 0.857891 0.046228
65995 0.858712 0.0466487
66000 0.856608 0.0470457
66005 0.859264 0.0467007
66010 0.857543 0.0467169
66015 0.859307 0.0471841
66020 0.861335 0.0464923
66025 0.857341 0.0463478
66030 0.861019 0.0465503
66035 0.856656 0.046761
66040 0.854797 0.0461723
66045 0.857725 0.0464889
66050 0.857711 0.0464084
66055 0.85276 0.0457532
66060 0.857341 0.0466395
66065 0.857636 0.0467979
66070 0.853088 0.0463499
66075 0.855706 0.0469479
66080 0.858156 0.0473433
66085 0.857648 0.0474723
66090 0.849767 0.0464303
66095 0.848067 0.0460573
66100 0.849439 0.0461427
66105 0.85139 0.0451476
66110 0.846236 0.0469222
66115 0.843608 0.0467399
66120 0.845592 0.0466022
66125 0.844169 0.0464793
66130 0.84513 0.0469265
66135 0.847053 0.0470914
66140 0.848887 0.0474885
66145 0.843644 0.0468675
66150 0.844559 0.047151
66155 0.844416 0.0471351
66160 0.839312 0.0467397
66165 0.843151 0.0469522
66170 0.844871 0.0476697
66175 0.84642 0.0476442
66180 0.840666 0.0463307
66185 0.840182 0.0456981
66190 0.844305 0.0457075
66195 0.84512 0.0457234
66200 0.848749 0.0467454
66205 0.849663 0.0462819
66210 0.848858 0.0464464
66215 0.848793 0.0469967
66220 0.844442 0.0456469
66225 0.847557 0.045695
66230 0.84864 0.0455346
66235 0.843905 0.0450298
66240 0.842468 0.0452088
66245 0.843489 0.0453211
66250 0.842078 0.0456397
66255 0.840952 0.0455021
66260 0.84499 0.0466624
66265 0.84378 0.0457636
66270 0.846542 0.0461878
66275 0.844467 0.0458389
66280 0.84505 0.0452835
66285 0.849432 0.0460467
66290 0.849767 0.0450806
66295 0.852753 0.0462241
66300 0.852276 0.0455987
66305 0.854777 0.045476
66310 0.851499 0.0453043
66315 0.854265 0.0464582
66320 0.85111 0.0456369
66325 0.849841 0.0458655
66330 0.849504 0.0455121
66335 0.848554 0.0459467
66340 0.850397 0.0464464
66345 0.842614 0.0460972
66350 0.848833 0.0469435
66355 0.844824 0.0469379
66360 0.840989 0.0460324
66365 0.840713 0.0459055
66370 0.84073 0.0454144
66375 0.847379 0.0450571
66380 0.848339 0.0456203
66385 0.848506 0.0457593
66390 0.844777 0.0463672
66395 0.845135 0.0465354
66400 0.842427 0.0454497
66405 0.844606 0.046299
66410 0.846101 0.0457732
66415 0.839724 0.0461437
66420 0.849074 0.0472286
66425 0.846541 0.0470043
66430 0.849064 0.0475828
66435 0.847201 0.0469906
66440 0.851965 0.0471976
66445 0.849237 0.0471906
66450 0.848588 0.0475166
66455 0.845995 0.0462429
66460 0.844567 0.0470196
66465 0.847346 0.0466914
66470 0.846696 0.0467371
66475 0.84691 0.0468485
66480 0.845882 0.0463964
66485 0.849702 0.0466113
66490 0.848386 0.0470316
66495 0.847862 0.046851
66500 0.844597 0.0465699
66505 0.842046 0.0458187
66510 0.849014 0.0470002
66515 0.842837 0.0462035
66520 0.841949 0.0453854
66525 0.841991 0.0459763
66530 0.846888 0.045426
66535 0.845467 0.0463993
66540 0.848227 0.0461535
66545 0.847423 0.0466301
66550 0.845938 0.0467883
66555 0.846462 0.0472876
66560 0.845597 0.0478963
66565 0.846132 0.0462439
66570 0.850643 0.0476322
66575 0.852456 0.0468344
66580 0.853231 0.0463774
66585 0.855263 0.0460112
66590 0.856036 0.0465109
66595 0.854686 0.0463339
66600 0.853892 0.0462445
66605 0.847563 0.0461861
66610 0.85499 0.0474772
66615 0.847564 0.0455434
66620 0.849541 0.0462558
66625 0.852289 0.0469882
66630 0.84972 0.0467824
66635 0.854136 0.0466189
66640 0.85417 0.0466266
66645 0.852781 0.0464466
66650 0.849107 0.0470953
66655 0.846387 0.0465305
66660 0.845463 0.0466858
66665 0.84908 0.0468189
66670 0.846256 0.0467491
66675 0.84831 0.0460833
66680 0.848495 0.0466909
66685 0.843477 0.0458704
66690 0.845048 0.046417
66695 0.847395 0.0460969
66700 0.845057 0.045751
66705 0.846917 0.0452827
66710 0.847207 0.0452384
66715 0.849644 0.0457587
66720 0.845837 0.0454682
66725 0.843419 0.0455425
66730 0.847578 0.0460063
66735 0.846002 0.0459641
66740 0.84627 0.0460073
66745 0.848393 0.045863
66750 0.845835 0.0460043
66755 0.847137 0.0458704
66760 0.849314 0.0455821
66765 0.842965 0.0450651
66770 0.846686 0.0464125
66775 0.843808 0.0461151
66780 0.844643 0.0469453
66785 0.843825 0.0477016
66790 0.843981 0.0468008
66795 0.84452 0.0473899
66800 0.841882 0.047358
66805 0.843702 0.0467312
66810 0.84318 0.0471857
66815 0.843995 0.0468689
66820 0.845402 0.0469547
66825 0.84344 0.0474942
66830 0.845884 0.0468802
66835 0.840922 0.0475162
66840 0.842564 0.0475485
66845 0.842323 0.0479057
66850 0.838376 0.0467024
66855 0.837731 0.0469241
66860 0.838042 0.0468683
66865 0.84219 0.0477746
66870 0.845052 0.0476085
66875 0.841376 0.0477287
66880 0.839968 0.0476005
66885 0.842733 0.0480504
66890 0.843592 0.0478263
66895 0.842805 0.047803
66900 0.84172 0.0475223
66905 0.842875 0.0465021
66910 0.844441 0.0473023
66915 0.848848 0.0475524
66920 0.842794 0.0474078
66925 0.843408 0.047298
66930 0.840192 0.0470214
66935 0.840169 0.0465309
66940 0.840811 0.0470251
66945 0.840913 0.0475815
66950 0.8406 0.0474736
66955 0.840756 0.0474495
66960 0.838326 0.0474595
66965 0.841266 0.0475724
66970 0.840798 0.0476714
66975 0.841059 0.0471876
66980 0.840844 0.0473019
66985 0.837898 0.0461749
66990 0.837857 0.0462268
66995 0.837458 0.0466816
67000 0.842409 0.0469859
67005 0.840609 0.0472901
67010 0.840345 0.047317
67015 0.840173 0.0462719
67020 0.838262 0.0466228
67025 0.842925 0.0468696
67030 0.840409 0.046486
67035 0.842802 0.0471902
67040 0.844886 0.0481104
67045 0.848166 0.0466816
67050 0.84812 0.0465579
67055 0.84735 0.0468663
67060 0.843387 0.046602
67065 0.846346 0.0470169
67070 0.844552 0.0469806
67075 0.844851 0.0467746
67080 0.846379 0.0462821
67085 0.845505 0.0464601
67090 0.844762 0.0462666
67095 0.843366 0.0459426
67100 0.846031 0.0462819
67105 0.840373 0.0456066
67110 0.841684 0.0456901
67115 0.835096 0.0450404
67120 0.842344 0.045913
67125 0.84093 0.0464282
67130 0.839243 0.0459545
67135 0.840264 0.0471314
67140 0.840262 0.0468349
67145 0.839501 0.0470616
67150 0.840322 0.0476024
67155 0.842378 0.0474952
67160 0.843842 0.0476328
67165 0.83886 0.0473521
67170 0.840618 0.0473201
67175 0.837796 0.0472486
67180 0.837961 0.0475187
67185 0.840991 0.0479614
67190 0.841509 0.0476277
67195 0.838955 0.0470461
67200 0.84088 0.0465134
67205 0.842946 0.046506
67210 0.846619 0.0471739
67215 0.846271 0.0466371
67220 0.84191 0.0470704
67225 0.843401 0.0474519
67230 0.844348 0.0477783
67235 0.840559 0.046939
67240 0.842509 0.0471427
67245 0.84062 0.0460518
67250 0.840677 0.0470055
67255 0.837473 0.0466503
67260 0.840753 0.0469461
67265 0.841059 0.0471055
67270 0.840476 0.0459826
67275 0.841667 0.0463505
67280 0.850347 0.0468949
67285 0.84822 0.0474354
67290 0.854192 0.0469796
67295 0.853495 0.0473723
67300 0.850964 0.0467912
67305 0.851558 0.0475232
67310 0.85053 0.0474438
67315 0.850309 0.0469334
67320 0.851911 0.0477846
67325 0.851982 0.0476164
67330 0.854383 0.048247
67335 0.853792 0.0485387
67340 0.844757 0.0473956
67345 0.844587 0.0486279
67350 0.846239 0.0479841
67355 0.845848 0.0481711
67360 0.846689 0.0482266
67365 0.844449 0.0477052
67370 0.847827 0.0478571
67375 0.844814 0.0475915
67380 0.849479 0.0478163
67385 0.847694 0.0476375
67390 0.842793 0.0484727
67395 0.84018 0.0480684
67400 0.84102 0.0482217
67405 0.837105 0.0485854
67410 0.83636 0.0479379
67415 0.836769 0.048417
67420 0.838904 0.0489753
67425 0.8391 0.0493768
67430 0.844531 0.0494381
67435 0.836995 0.0491186
67440 0.838522 0.050423
67445 0.835475 0.0500188
67450 0.836357 0.0498059
67455 0.84199 0.0499755
67460 0.844238 0.0498334
67465 0.841907 0.0500588
67470 0.839241 0.0495428
67475 0.837353 0.0493807
67480 0.840905 0.0497287
67485 0.840364 0.0486124
67490 0.841039 0.0478918
67495 0.839942 0.0483297
67500 0.844359 0.0478293
67505 0.847022 0.0491137
67510 0.845209 0.0488743
67515 0.841183 0.0486081
67520 0.843689 0.0487814
67525 0.839763 0.0480665
67530 0.841565 0.0475891
67535 0.843966 0.0484995
67540 0.844585 0.0483431
67545 0.844137 0.0485756
67550 0.845912 0.0481278
67555 0.841321 0.0480186
67560 0.844579 0.0486842
67565 0.839199 0.0489157
67570 0.844126 0.0480302
67575 0.846182 0.0478504
67580 0.845557 0.0479588
67585 0.844891 0.047861
67590 0.843145 0.0480498
67595 0.844223 0.047811
67600 0.842118 0.0475707
67605 0.83974 0.0481196
67610 0.838229 0.0476052
67615 0.837559 0.0480069
67620 0.840009 0.0474919
67625 0.839206 0.0472894
67630 0.844022 0.0478469
67635 0.840987 0.0467848
67640 0.838754 0.0462104
67645 0.842344 0.0462509
67650 0.845633 0.0468189
67655 0.84388 0.0467652
67660 0.843232 0.0463376
67665 0.844753 0.046844
67670 0.848537 0.0468743
67675 0.850939 0.0473446
67680 0.848822 0.0481117
67685 0.851734 0.047614
67690 0.848454 0.0479418
67695 0.840965 0.0469104
67700 0.842338 0.0474209
67705 0.833587 0.0468589
67710 0.841814 0.0476275
67715 0.845139 0.0472625
67720 0.841141 0.0467822
67725 0.844586 0.0482984
67730 0.844124 0.047941
67735 0.83988 0.0474952
67740 0.84248 0.0477918
67745 0.838865 0.0476085
67750 0.839408 0.0476754
67755 0.835431 0.0475387
67760 0.838733 0.0476511
67765 0.841498 0.0475817
67770 0.844851 0.0474407
67775 0.842568 0.0464254
67780 0.842665 0.0464958
67785 0.843251 0.0462302
67790 0.841096 0.0455017
67795 0.844085 0.0453447
67800 0.844656 0.0455232
67805 0.844553 0.0461319
67810 0.845225 0.04583
67815 0.843367 0.0458693
67820 0.844798 0.045269
67825 0.84412 0.0449189
67830 0.844658 0.0456934
67835 0.840791 0.0458498
67840 0.836458 0.0466042
67845 0.833565 0.0460524
67850 0.837741 0.0467804
67855 0.835977 0.0466132
67860 0.837582 0.0473052
67865 0.836463 0.0470261
67870 0.83611 0.046048
67875 0.838156 0.0457973
67880 0.83873 0.0456577
67885 0.838137 0.0458916
67890 0.839849 0.046347
67895 0.839401 0.0458242
67900 0.844485 0.045626
67905 0.840617 0.0455372
67910 0.840578 0.0450367
67915 0.836172 0.0450202
67920 0.839343 0.0455601
67925 0.841358 0.0454948
67930 0.842221 0.0458965
67935 0.845661 0.0465685
67940 0.845528 0.0474715
67945 0.841825 0.0468573
67950 0.839324 0.0457767
67955 0.840459 0.0459873
67960 0.841542 0.0460618
67965 0.84124 0.0458242
67970 0.842696 0.0456562
67975 0.841351 0.0459424
67980 0.835247 0.0464991
67985 0.834279 0.0464907
67990 0.834828 0.0464313
67995 0.837089 0.0460982
68000 0.833611 0.0467336
68005 0.835533 0.0463766
68010 0.837207 0.0465985
68015 0.834085 0.0462374
68020 0.831128 0.045535
68025 0.833611 0.0452194
68030 0.837109 0.0456795
68035 0.835324 0.0447693
68040 0.831507 0.0448818
68045 0.831124 0.045128
68050 0.830164 0.0443786
68055 0.837416 0.0450616
68060 0.831613 0.0444878
68065 0.830232 0.0445654
68070 0.834021 0.0448126
68075 0.834613 0.0455368
68080 0.836375 0.0458469
68085 0.837568 0.0457001
68090 0.83595 0.0456699
68095 0.830553 0.0458297
68100 0.833535 0.0457877
68105 0.833034 0.0454729
68110 0.828212 0.0450559
68115 0.830716 0.0461129
68120 0.831355 0.0457167
68125 0.837572 0.0458863
68130 0.838145 0.0457824
68135 0.838595 0.046625
68140 0.838303 0.0461943
68145 0.834368 0.0456093
68150 0.831993 0.0457469
68155 0.836469 0.0466011
68160 0.83247 0.0462164
68165 0.832804 0.0460688
68170 0.833497 0.0458845
68175 0.837581 0.0456236
68180 0.834076 0.0444689
68185 0.836045 0.0455613
68190 0.83912 0.0447403
68195 0.833066 0.0447173
68200 0.831718 0.0446626
68205 0.837365 0.0451006
68210 0.839648 0.0455091
68215 0.833777 0.0450604
68220 0.833231 0.0442937
68225 0.836891 0.0452535
68230 0.839865 0.0448034
68235 0.839551 0.0451614
68240 0.837997 0.0454433
68245 0.840464 0.0461855
68250 0.840712 0.0461976
68255 0.841552 0.0459741
68260 0.841836 0.0462984
68265 0.847046 0.0466644
68270 0.848087 0.046733
68275 0.846544 0.0468726
68280 0.842549 0.0464619
68285 0.84193 0.0466967
68290 0.84279 0.0468449
68295 0.842832 0.0463509
68300 0.846764 0.0456887
68305 0.843913 0.0464832
68310 0.846407 0.0467746
68315 0.845262 0.0467105
68320 0.84596 0.0465924
68325 0.840214 0.0465656
68330 0.840099 0.0467857
68335 0.84148 0.0460588
68340 0.838775 0.0462768
68345 0.842523 0.0467389
68350 0.842794 0.0460659
68355 0.844277 0.0460404
68360 0.849924 0.0466789
68365 0.847636 0.0467822
68370 0.848359 0.0465826
68375 0.850065 0.0467252
68380 0.848688 0.0467254
68385 0.853566 0.0482076
68390 0.851357 0.0478718
68395 0.855051 0.0474907
68400 0.852077 0.0479253
68405 0.852768 0.0475993
68410 0.853851 0.0484542
68415 0.853919 0.0483133
68420 0.851084 0.0476983
68425 0.850306 0.0472954
68430 0.852412 0.047772
68435 0.853368 0.0476407
68440 0.854968 0.0474987
68445 0.854203 0.0464364
68450 0.851549 0.0471265
68455 0.851604 0.0470308
68460 0.850098 0.047388
68465 0.849199 0.0477408
68470 0.849383 0.0484231
68475 0.848334 0.0483529
68480 0.851897 0.0487593
68485 0.848289 0.0485115
68490 0.847643 0.0479124
68495 0.839835 0.0472894
68500 0.841842 0.0487018
68505 0.843058 0.048157
68510 0.84178 0.0483462
68515 0.843128 0.0485332
68520 0.843667 0.0486593
68525 0.850299 0.0489477
68530 0.845874 0.0493227
68535 0.847941 0.0492109
68540 0.847032 0.0494256
68545 0.844571 0.04909
68550 0.845883 0.0488055
68555 0.844765 0.0484687
68560 0.848206 0.0494413
68565 0.845607 0.0500639
68570 0.84231 0.0492605
68575 0.83645 0.048348
68580 0.837661 0.0486734
68585 0.83975 0.0488161
68590 0.837839 0.0480376
68595 0.834383 0.0482017
68600 0.838275 0.0483646
68605 0.841243 0.0480439
68610 0.840101 0.0484383
68615 0.839947 0.0479494
68620 0.838038 0.0487961
68625 0.841212 0.0490294
68630 0.837306 0.047943
68635 0.839391 0.0476152
68640 0.840884 0.0472409
68645 0.845622 0.0482258
68650 0.844021 0.0476732
68655 0.845297 0.0480561
68660 0.839447 0.0478745
68665 0.842084 0.0487669
68670 0.846349 0.0482629
68675 0.840544 0.0492903
68680 0.841169 0.0482462
68685 0.845627 0.0483405
68690 0.845684 0.0481163
68695 0.848519 0.0489216
68700 0.847343 0.0492366
68705 0.84918 0.0493882
68710 0.851253 0.049236
68715 0.847749 0.0492645
68720 0.848696 0.0485695
68725 0.84993 0.0482145
68730 0.849821 0.0484627
68735 0.846454 0.0475691
68740 0.846517 0.0476979
68745 0.845444 0.0472623
68750 0.844911 0.0484615
68755 0.847302 0.0491792
68760 0.847501 0.0491864
68765 0.845623 0.0487675
68770 0.848013 0.0478308
68775 0.847419 0.0478816
68780 0.84717 0.0477101
68785 0.849762 0.0480555
68790 0.847195 0.0475942
68795 0.849791 0.0475911
68800 0.845359 0.0475873
68805 0.842523 0.0478661
68810 0.839674 0.047553
68815 0.841625 0.0473172
68820 0.839884 0.0478293
68825 0.844244 0.048196
68830 0.843876 0.0472341
68835 0.842954 0.0478428
68840 0.837249 0.0477152
68845 0.841216 0.0476652
68850 0.837592 0.0470329
68855 0.841048 0.0480449
68860 0.836543 0.04688
68865 0.84072 0.0475526
68870 0.836284 0.0470657
68875 0.837293 0.0476775
68880 0.831231 0.0470939
68885 0.830265 0.0458328
68890 0.829643 0.0466416
68895 0.832931 0.0467179
68900 0.833766 0.0457865
68905 0.83603 0.0470135
68910 0.835831 0.046784
68915 0.836279 0.0462162
68920 0.838446 0.0469579
68925 0.839259 0.0471623
68930 0.836478 0.0466452
68935 0.831716 0.0470729
68940 0.835957 0.0469526
68945 0.838319 0.0466607
68950 0.836371 0.0467203
68955 0.834058 0.046723
68960 0.833595 0.0473211
68965 0.832572 0.046366
68970 0.833038 0.047347
68975 0.837039 0.0470316
68980 0.837389 0.0466763
68985 0.838135 0.0476371
68990 0.841873 0.0472968
68995 0.843622 0.0471325
69000 0.844533 0.0465372
69005 0.848697 0.0469081
69010 0.845689 0.0481633
69015 0.843914 0.0482805
69020 0.845971 0.0480659
69025 0.847141 0.0476481
69030 0.84118 0.0471957
69035 0.844536 0.0479673
69040 0.845285 0.0470088
69045 0.840901 0.046546
69050 0.839773 0.0467536
69055 0.842123 0.0465689
69060 0.842249 0.0466348
69065 0.838566 0.0471819
69070 0.837219 0.0469575
69075 0.836096 0.0471798
69080 0.839063 0.0473176
69085 0.836535 0.0470031
69090 0.841539 0.0479388
69095 0.841446 0.0479998
69100 0.842017 0.0481094
69105 0.839761 0.0486532
69110 0.84018 0.0479469
69115 0.83976 0.0476842
69120 0.839908 0.048186
69125 0.840103 0.0487024
69130 0.842059 0.0481119
69135 0.839856 0.0476726
69140 0.838529 0.0470667
69145 0.830986 0.0458516
69150 0.833242 0.0469716
69155 0.832093 0.0468779
69160 0.835328 0.0466667
69165 0.832377 0.0467746
69170 0.835008 0.0464827
69175 0.832263 0.0459975
69180 0.835995 0.0468087
69185 0.836369 0.0467506
69190 0.83882 0.0468594
69195 0.835588 0.0472831
69200 0.832607 0.0465819
69205 0.828916 0.0461908
69210 0.833275 0.0477577
69215 0.833299 0.0475058
69220 0.834718 0.0479286
69225 0.83745 0.0477293
69230 0.836948 0.0470945
69235 0.833616 0.0463301
69240 0.825786 0.0458665
69245 0.828111 0.0470004
69250 0.831232 0.0467942
69255 0.829522 0.0468067
69260 0.830027 0.0465462
69265 0.830142 0.0474152
69270 0.829139 0.0463062
69275 0.830287 0.046841
69280 0.832103 0.0467406
69285 0.829086 0.0465683
69290 0.834119 0.0477001
69295 0.834734 0.0482127
69300 0.838007 0.0487338
69305 0.831809 0.0487263
69310 0.8279 0.0476316
69315 0.823463 0.0476626
69320 0.830122 0.0470535
69325 0.831949 0.047051
69330 0.836505 0.0476381
69335 0.842609 0.0481437
69340 0.839472 0.0470282
69345 0.838165 0.0462678
69350 0.833797 0.0461866
69355 0.838795 0.0474317
69360 0.836092 0.047199
69365 0.834461 0.0470275
69370 0.833663 0.0483327
69375 0.834211 0.0480173
69380 0.833138 0.0465638
69385 0.835276 0.0468281
69390 0.83345 0.0467332
69395 0.833582 0.0468953
69400 0.837075 0.0473362
69405 0.834263 0.0470894
69410 0.831566 0.0472509
69415 0.830662 0.0473615
69420 0.829595 0.0468963
69425 0.834903 0.048368
69430 0.830944 0.0470218
69435 0.835919 0.0478843
69440 0.832858 0.0476871
69445 0.831512 0.0463384
69450 0.832102 0.0469275
69455 0.832189 0.0473397
69460 0.832541 0.0470708
69465 0.832944 0.0477401
69470 0.831037 0.0482807
69475 0.831294 0.0476328
69480 0.831272 0.0470563
69485 0.833237 0.047167
69490 0.833938 0.0484985
69495 0.838669 0.0487577
69500 0.841395 0.0484658
69505 0.838198 0.0483735
69510 0.83649 0.0483219
69515 0.839089 0.0483929
69520 0.837209 0.0490139
69525 0.839444 0.0486975
69530 0.838401 0.0491106
69535 0.831281 0.0490212
69540 0.831221 0.0487575
69545 0.831644 0.0488151
69550 0.833957 0.0489255
69555 0.833005 0.047923
69560 0.8335 0.0485283
69565 0.832087 0.0476064
69570 0.83543 0.0477704
69575 0.834839 0.0480288
69580 0.831278 0.0472333
69585 0.835536 0.0479232
69590 0.839328 0.0482454
69595 0.838487 0.0479465
69600 0.839211 0.0481335
69605 0.837083 0.0479255
69610 0.839562 0.0478932
69615 0.83701 0.0483411
69620 0.838474 0.0488514
69625 0.839724 0.0492843
69630 0.836574 0.0490149
69635 0.839622 0.049553
69640 0.837289 0.049781
69645 0.837576 0.0493456
69650 0.838521 0.0490702
69655 0.834913 0.0486852
69660 0.833526 0.049128
69665 0.834748 0.0477224
69670 0.836111 0.0470767
69675 0.83284 0.0477063
69680 0.834569 0.0478589
69685 0.832245 0.0472415
69690 0.83216 0.0472258
69695 0.833084 0.0469104
69700 0.834813 0.0480306
69705 0.836267 0.0472633
69710 0.837838 0.0471615
69715 0.837621 0.04701
69720 0.836339 0.0471439
69725 0.837263 0.046901
69730 0.833916 0.0465415
69735 0.836696 0.0465003
69740 0.839333 0.0461133
69745 0.837117 0.0459596
69750 0.841653 0.0465109
69755 0.841405 0.0466714
69760 0.84239 0.0468151
69765 0.838635 0.0464609
69770 0.83698 0.046335
69775 0.833661 0.0459488
69780 0.833753 0.046445
69785 0.839208 0.0467695
69790 0.830901 0.046646
69795 0.834372 0.0463623
69800 0.831419 0.0460818
69805 0.831711 0.0467832
69810 0.831536 0.046844
69815 0.8328 0.0465215
69820 0.832107 0.0480022
69825 0.83324 0.0475342
69830 0.831143 0.046814
69835 0.828977 0.0479092
69840 0.830082 0.0481076
69845 0.827839 0.0484025
69850 0.830371 0.0481208
69855 0.833058 0.0479237
69860 0.833611 0.0477542
69865 0.832625 0.0471659
69870 0.833091 0.0476297
69875 0.831696 0.0472188
69880 0.831973 0.047889
69885 0.828132 0.0473976
69890 0.829734 0.0474911
69895 0.828169 0.0477269
69900 0.826322 0.0477277
69905 0.827771 0.0473331
69910 0.83095 0.0474452
69915 0.828302 0.0480441
69920 0.823772 0.0474995
69925 0.825863 0.0472823
69930 0.828584 0.0478367
69935 0.827279 0.0479918
69940 0.825849 0.0470776
69945 0.828119 0.0470955
69950 0.825154 0.0473309
69955 0.825536 0.047319
69960 0.826749 0.0474758
69965 0.827637 0.0471841
69970 0.826138 0.0464764
69975 0.831546 0.0467601
69980 0.827934 0.0470198
69985 0.829773 0.0473456
69990 0.83016 0.0466426
69995 0.830204 0.0471631
70000 0.828836 0.046992
70005 0.830084 0.0463821
70010 0.828206 0.0462854
70015 0.829698 0.0458079
70020 0.830213 0.0455491
70025 0.828114 0.0455607
70030 0.831949 0.0461817
70035 0.830276 0.0461149
70040 0.828615 0.0453
70045 0.835033 0.0458832
70050 0.83503 0.0457946
70055 0.834073 0.045643
70060 0.832939 0.0457426
70065 0.83418 0.0467395
70070 0.830097 0.0462374
70075 0.828673 0.0464127
70080 0.822912 0.0460157
70085 0.825109 0.0462423
70090 0.826814 0.0461431
70095 0.823968 0.0459639
70100 0.826049 0.0463303
70105 0.828961 0.0460808
70110 0.82505 0.0464452
70115 0.82488 0.0460079
70120 0.82527 0.0466109
70125 0.825336 0.0459265
70130 0.826545 0.04718
70135 0.82368 0.0472443
70140 0.821337 0.0468459
70145 0.821747 0.0471153
70150 0.819313 0.0459328
70155 0.818381 0.0468463
70160 0.822289 0.0460163
70165 0.824538 0.0464256
70170 0.823274 0.0468753
70175 0.820874 0.0469553
70180 0.818471 0.0466956
70185 0.82199 0.0476281
70190 0.82021 0.0468289
70195 0.813452 0.0461898
70200 0.814822 0.0461284
70205 0.817742 0.0467791
70210 0.816077 0.0463043
70215 0.815412 0.0463121
70220 0.815866 0.0459061
70225 0.81611 0.0466948
70230 0.816277 0.0461837
70235 0.818372 0.0465472
70240 0.816269 0.0466677
70245 0.817945 0.0467018
70250 0.817909 0.0455907
70255 0.816665 0.0464095
70260 0.817799 0.0463319
70265 0.820819 0.0463588
70270 0.819559 0.0466469
70275 0.818683 0.046367
70280 0.821369 0.0464554
70285 0.819241 0.0464262
70290 0.815846 0.0460745
70295 0.815069 0.0452153
70300 0.818539 0.0455038
70305 0.81703 0.0457718
70310 0.816914 0.0461296
70315 0.81214 0.0460037
70320 0.814065 0.0458432
70325 0.816653 0.0465256
70330 0.817532 0.045555
70335 0.816085 0.0456332
70340 0.818619 0.0463864
70345 0.815063 0.0458663
70350 0.816841 0.0466503
70355 0.815045 0.0462194
70360 0.815173 0.0464915
70365 0.818301 0.0472347
70370 0.81727 0.0476658
70375 0.814455 0.0472123
70380 0.814891 0.0467252
70385 0.81525 0.0468545
70390 0.821155 0.0467714
70395 0.818426 0.0459043
70400 0.818885 0.0463074
70405 0.820436 0.0464387
70410 0.82017 0.0468377
70415 0.820754 0.0468743
70420 0.820204 0.0469567
70425 0.819827 0.0469679
70430 0.817854 0.0475375
70435 0.816555 0.0467448
70440 0.818768 0.0468904
70445 0.815963 0.0473352
70450 0.818937 0.0470967
70455 0.819558 0.047721
70460 0.821124 0.0479749
70465 0.818813 0.0467677
70470 0.82008 0.04713
70475 0.819012 0.0471788
70480 0.817832 0.0472037
70485 0.822292 0.0474652
70490 0.8172 0.0465715
70495 0.821296 0.0472492
70500 0.819632 0.0477853
70505 0.819426 0.0476816
70510 0.819417 0.0483464
70515 0.818634 0.0478979
70520 0.81903 0.0482568
70525 0.823183 0.0483403
70530 0.823043 0.048309
70535 0.82137 0.0476264
70540 0.818106 0.0467589
70545 0.821318 0.0473076
70550 0.817146 0.0470227
70555 0.818092 0.0466718
70560 0.821573 0.0465407
70565 0.82166 0.0466528
70570 0.818256 0.0459202
70575 0.816902 0.0465454
70580 0.823154 0.0457885
70585 0.821014 0.0452049
70590 0.823529 0.0459524
70595 0.823903 0.0457271
70600 0.827292 0.0468732
70605 0.824848 0.0456017
70610 0.827642 0.0468302
70615 0.820092 0.0463595
70620 0.817614 0.0472994
70625 0.820589 0.0470414
70630 0.821009 0.0460394
70635 0.822097 0.0458902
70640 0.823086 0.046138
70645 0.821742 0.0461578
70650 0.819377 0.0463245
70655 0.81937 0.0459892
70660 0.82027 0.0463196
70665 0.816177 0.0460451
70670 0.819416 0.0463623
70675 0.819565 0.0460343
70680 0.821255 0.0465575
70685 0.816882 0.0467224
70690 0.815494 0.0470657
70695 0.814812 0.0468681
70700 0.81303 0.046198
70705 0.818151 0.0466103
70710 0.812647 0.0463145
70715 0.810083 0.0466556
70720 0.808211 0.0459459
70725 0.809385 0.0464411
70730 0.81106 0.0462111
70735 0.809438 0.0463413
70740 0.809622 0.0462121
70745 0.813849 0.0473925
70750 0.816295 0.0473184
70755 0.816479 0.046941
70760 0.818125 0.0471078
70765 0.817242 0.046893
70770 0.816823 0.0474952
70775 0.819724 0.0477673
70780 0.817404 0.0472268
70785 0.816745 0.0478702
70790 0.815928 0.0482286
70795 0.814785 0.0476944
70800 0.817691 0.048316
70805 0.813907 0.0477122
70810 0.819305 0.0484311
70815 0.814727 0.0480853
70820 0.811851 0.0471582
70825 0.813219 0.0477726
70830 0.815502 0.048285
70835 0.8142 0.0474344
70840 0.815552 0.0479908
70845 0.817195 0.0480618
70850 0.81255 0.0475313
70855 0.814997 0.0486179
70860 0.811256 0.0483301
70865 0.812643 0.0481051
70870 0.818848 0.0484029
70875 0.813313 0.0478906
70880 0.814471 0.0483176
70885 0.810503 0.0475789
70890 0.813138 0.0481906
70895 0.812129 0.047942
70900 0.811686 0.0478302
70905 0.813055 0.0477971
70910 0.812748 0.0479124
70915 0.811674 0.0469598
70920 0.812955 0.047545
70925 0.810797 0.0465754
70930 0.813711 0.0469926
70935 0.808779 0.0469753
70940 0.806789 0.0462737
70945 0.807299 0.0463801
70950 0.805505 0.0460837
70955 0.8057 0.0459488
70960 0.800783 0.0465477
70965 0.804083 0.046375
70970 0.80812 0.0468573
70975 0.809408 0.0471757
70980 0.809947 0.0471735
70985 0.813212 0.0469177
70990 0.813204 0.0471931
70995 0.810214 0.0473321
71000 0.807255 0.0475354
71005 0.812064 0.0482011
71010 0.807768 0.0472133
71015 0.807591 0.0473405
71020 0.810251 0.0474366
71025 0.811256 0.0469614
71030 0.81289 0.0477112
71035 0.805726 0.0477963
71040 0.808064 0.0482186
71045 0.80866 0.0476538
71050 0.808127 0.0483333
71055 0.808987 0.0484115
71060 0.805021 0.0482464
71065 0.807179 0.0477283
71070 0.808724 0.048397
71075 0.806163 0.0470463
71080 0.803462 0.0475848
71085 0.808126 0.0474182
71090 0.806288 0.0472466
71095 0.806804 0.0477499
71100 0.806931 0.0474113
71105 0.801531 0.046199
71110 0.807877 0.0479022
71115 0.807215 0.0470086
71120 0.808092 0.0476565
71125 0.805182 0.0476875
71130 0.805122 0.0481306
71135 0.808384 0.048873
71140 0.808869 0.0485938
71145 0.802023 0.0480594
71150 0.80394 0.0473125
71155 0.801637 0.0464099
71160 0.80594 0.0482019
71165 0.806201 0.0480316
71170 0.803378 0.0477746
71175 0.799949 0.0460433
71180 0.805407 0.0467275
71185 0.807316 0.0471415
71190 0.807583 0.0475213
71195 0.805839 0.0478318
71200 0.804403 0.047168
71205 0.807624 0.0479802
71210 0.804294 0.0473595
71215 0.808192 0.0468016
71220 0.809753 0.0477008
71225 0.806225 0.0476034
71230 0.805697 0.0479904
71235 0.808259 0.0477518
71240 0.806056 0.0470786
71245 0.807611 0.0470998
71250 0.807524 0.0465681
71255 0.812485 0.0466109
71260 0.811506 0.0469124
71265 0.809417 0.0467667
71270 0.812132 0.0463564
71275 0.810768 0.0472176
71280 0.811155 0.046159
71285 0.813718 0.0470686
71290 0.814378 0.0458851
71295 0.811718 0.0461817
71300 0.811416 0.0460051
71305 0.813395 0.046506
71310 0.813289 0.0467853
71315 0.811871 0.046367
71320 0.812711 0.0463329
71325 0.814165 0.0460945
71330 0.813911 0.0469253
71335 0.811953 0.0461457
71340 0.81567 0.0466785
71345 0.820395 0.0466344
71350 0.81484 0.045435
71355 0.812839 0.045991
71360 0.819692 0.0460816
71365 0.821495 0.0458257
71370 0.820327 0.0453519
71375 0.817165 0.0461423
71380 0.822904 0.0457305
71385 0.824175 0.0463262
71390 0.818939 0.0458953
71395 0.820658 0.0458616
71400 0.818865 0.0457689
71405 0.814313 0.0453223
71410 0.814143 0.0456164
71415 0.811453 0.046436
71420 0.808583 0.0459251
71425 0.81151 0.0457005
71430 0.810958 0.0464654
71435 0.817592 0.0457973
71440 0.818286 0.0453886
71445 0.811303 0.0450882
71450 0.818261 0.0443594
71455 0.815587 0.0459169
71460 0.812784 0.045405
71465 0.814812 0.0459132
71470 0.812709 0.0454893
71475 0.810908 0.0460986
71480 0.813459 0.0452929
71485 0.81391 0.0456119
71490 0.815854 0.0460927
71495 0.813627 0.0462994
71500 0.812361 0.0461212
71505 0.809692 0.0469406
71510 0.810303 0.0472468
71515 0.806183 0.0469314
71520 0.807186 0.0464676
71525 0.809222 0.0466342
71530 0.806166 0.0459986
71535 0.807584 0.0468508
71540 0.809181 0.046485
71545 0.815414 0.0461631
71550 0.816988 0.0462578
71555 0.817463 0.0470765
71560 0.819592 0.047397
71565 0.812892 0.0465746
71570 0.813988 0.0467148
71575 0.819073 0.0468434
71580 0.819697 0.046158
71585 0.821813 0.046389
71590 0.82111 0.0461978
71595 0.823828 0.0468253
71600 0.822876 0.0460488
71605 0.819767 0.0456779
71610 0.817457 0.0472104
71615 0.815276 0.0463766
71620 0.815739 0.0475158
71625 0.815736 0.0480016
71630 0.818549 0.047636
71635 0.816703 0.0471441
71640 0.819067 0.0483062
71645 0.820457 0.0481968
71650 0.81648 0.04811
71655 0.816204 0.0478051
71660 0.817342 0.0473625
71665 0.813165 0.0472933
71670 0.814778 0.0482392
71675 0.818466 0.048258
71680 0.814259 0.048349
71685 0.818805 0.0478504
71690 0.818459 0.0472247
71695 0.823189 0.046775
71700 0.821976 0.0468149
71705 0.82401 0.0469202
71710 0.824412 0.0468438
71715 0.822634 0.0463262
71720 0.824068 0.0465401
71725 0.821927 0.0472798
71730 0.823283 0.0472329
71735 0.823537 0.0474274
71740 0.818927 0.0479147
71745 0.82178 0.0479579
71750 0.822385 0.0477493
71755 0.821286 0.0478122
71760 0.817277 0.0469404
71765 0.822648 0.0480469
71770 0.818902 0.0477183
71775 0.818045 0.0485958
71780 0.822798 0.048962
71785 0.825628 0.0484693
71790 0.827087 0.0486575
71795 0.824293 0.0485028
71800 0.824047 0.0479398
71805 0.826351 0.0483427
71810 0.820834 0.0483586
71815 0.823009 0.0488096
71820 0.824692 0.0489818
71825 0.820407 0.0481766
71830 0.824123 0.0477587
71835 0.828588 0.0480647
71840 0.826471 0.0480512
71845 0.826115 0.0489998
71850 0.823371 0.0487426
71855 0.829507 0.0492207
71860 0.830349 0.0489012
71865 0.829736 0.0489624
71870 0.826849 0.0490406
71875 0.825787 0.0491958
71880 0.824266 0.0486228
71885 0.823363 0.0485832
71890 0.825896 0.0497583
71895 0.822858 0.049358
71900 0.825568 0.049149
71905 0.826405 0.0498873
71910 0.823014 0.0498432
71915 0.818551 0.0490835
71920 0.826262 0.049506
71925 0.824967 0.0494062
71930 0.83033 0.0497395
71935 0.827226 0.0489698
71940 0.826699 0.0488106
71945 0.828287 0.0491239
71950 0.82588 0.0492437
71955 0.830741 0.0491735
71960 0.823782 0.0481074
71965 0.828942 0.0488863
71970 0.826281 0.0494625
71975 0.82162 0.0484952
71980 0.82225 0.049128
71985 0.818619 0.0492707
71990 0.820159 0.0489459
71995 0.817559 0.0486779
72000 0.815575 0.0491594
72005 0.816968 0.0492198
72010 0.822374 0.0499531
72015 0.816829 0.0493705
72020 0.820354 0.0488032
72025 0.81576 0.0497824
72030 0.813347 0.0487242
72035 0.820814 0.0501339
72040 0.822182 0.0498128
72045 0.823789 0.0492184
72050 0.823605 0.0490672
72055 0.826438 0.0494034
72060 0.819493 0.0487681
72065 0.827268 0.0496414
72070 0.827084 0.0496583
72075 0.823721 0.0491451
72080 0.825058 0.0491519
72085 0.821674 0.0477955
72090 0.821835 0.048002
72095 0.821575 0.0479835
72100 0.821983 0.0477526
72105 0.821714 0.0472153
72110 0.823637 0.048345
72115 0.82285 0.0485236
72120 0.823461 0.0489859
72125 0.820134 0.0483141
72130 0.82585 0.0482168
72135 0.822095 0.0484005
72140 0.825249 0.0484485
72145 0.824077 0.0482535
72150 0.818007 0.0484678
72155 0.818215 0.04816
72160 0.818492 0.0480449
72165 0.817656 0.0480919
72170 0.821957 0.0486226
72175 0.819896 0.0488612
72180 0.819008 0.0489637
72185 0.818253 0.0483184
72190 0.819394 0.0486561
72195 0.819568 0.0481886
72200 0.82298 0.0485905
72205 0.8237 0.0486458
72210 0.822563 0.048386
72215 0.821535 0.0489908
72220 0.814864 0.0494789
72225 0.82071 0.0502068
72230 0.820645 0.0494758
72235 0.822905 0.0503782
72240 0.81618 0.0493378
72245 0.816588 0.0493735
72250 0.81555 0.0495985
72255 0.818974 0.0497355
72260 0.81949 0.0494446
72265 0.818622 0.0492439
72270 0.821565 0.049483
72275 0.821531 0.0488896
72280 0.820858 0.0482664
72285 0.819688 0.0491453
72290 0.81361 0.0484307
72295 0.81712 0.0490974
72300 0.815759 0.0482335
72305 0.815352 0.0484052
72310 0.816565 0.0485132
72315 0.81502 0.0489892
72320 0.812634 0.0489124
72325 0.814314 0.0492909
72330 0.813218 0.0477012
72335 0.818974 0.0478671
72340 0.814789 0.0477981
72345 0.819323 0.0474268
72350 0.823856 0.0483484
72355 0.821671 0.0477387
72360 0.816399 0.0487357
72365 0.816954 0.0489053
72370 0.811555 0.0482472
72375 0.810972 0.048295
72380 0.817546 0.0486793
72385 0.811447 0.0481486
72390 0.812146 0.0483007
72395 0.812385 0.0473746
72400 0.817167 0.0482505
72405 0.81572 0.0491029
72410 0.820536 0.0490106
72415 0.815343 0.0494172
72420 0.814892 0.0485715
72425 0.812348 0.0479826
72430 0.813938 0.0484828
72435 0.815392 0.0486773
72440 0.812734 0.0476479
72445 0.818055 0.0478304
72450 0.816525 0.0473701
72455 0.817179 0.0478116
72460 0.814768 0.0477865
72465 0.816985 0.0476026
72470 0.815185 0.0478191
72475 0.817435 0.0485566
72480 0.811143 0.0476281
72485 0.813724 0.0482443
72490 0.813782 0.0481645
72495 0.811436 0.0473305
72500 0.812227 0.0478934
72505 0.817193 0.0482943
72510 0.814018 0.0478532
72515 0.811583 0.0487357
72520 0.807988 0.04884
72525 0.804784 0.0486185
72530 0.800788 0.0490331
72535 0.804027 0.049168
72540 0.803556 0.0485479
72545 0.80319 0.0492023
72550 0.804672 0.0484536
72555 0.804299 0.0483013
72560 0.80458 0.0483666
72565 0.804521 0.0484278
72570 0.805524 0.0485399
72575 0.805004 0.0483987
72580 0.801814 0.0482298
72585 0.806177 0.0485693
72590 0.804607 0.047693
72595 0.805778 0.0482962
72600 0.802155 0.0477826
72605 0.803002 0.0489761
72610 0.800512 0.0489294
72615 0.796803 0.047911
72620 0.798564 0.0478579
72625 0.800063 0.0484432
72630 0.801469 0.04906
72635 0.803129 0.0489145
72640 0.80437 0.0495166
72645 0.802304 0.0495918
72650 0.801521 0.0506463
72655 0.797901 0.0513219
72660 0.798486 0.0501331
72665 0.801521 0.0503825
72670 0.798823 0.0502813
72675 0.797687 0.0494323
72680 0.801481 0.0503631
72685 0.801747 0.0502805
72690 0.802977 0.0493672
72695 0.801948 0.0501739
72700 0.801434 0.0500118
72705 0.798947 0.0501221
72710 0.797665 0.0500731
72715 0.80149 0.050387
72720 0.799567 0.0508975
72725 0.797361 0.050376
72730 0.799171 0.0502782
72735 0.800956 0.0503678
72740 0.802327 0.0502164
72745 0.802625 0.0501194
72750 0.800738 0.0496205
72755 0.805728 0.0495762
72760 0.80216 0.0491941
72765 0.801733 0.0488692
72770 0.801612 0.0489032
72775 0.797916 0.0489765
72780 0.800135 0.0490384
72785 0.798887 0.0497598
72790 0.796308 0.048604
72795 0.797688 0.0498081
72800 0.79707 0.0494723
72805 0.797449 0.0489804
72810 0.794783 0.048376
72815 0.791417 0.0494615
72820 0.788767 0.0484776
72825 0.792709 0.048752
72830 0.791967 0.0481263
72835 0.79297 0.0482809
72840 0.79269 0.0488306
72845 0.792998 0.048295
72850 0.789259 0.0488594
72855 0.792459 0.0491541
72860 0.793118 0.0483613
72865 0.794992 0.0482192
72870 0.794419 0.048801
72875 0.794272 0.0487893
72880 0.793549 0.0494801
72885 0.797564 0.0498616
72890 0.801289 0.0499971
72895 0.798658 0.0502468
72900 0.796385 0.0498049
72905 0.791926 0.0488314
72910 0.794891 0.049545
72915 0.791698 0.05019
72920 0.795513 0.0505942
72925 0.789593 0.0496518
72930 0.792353 0.0504691
72935 0.789492 0.0499547
72940 0.786047 0.0500651
72945 0.785639 0.0499661
72950 0.785474 0.0496301
72955 0.791545 0.0500872
72960 0.789447 0.0495119
72965 0.792484 0.0499261
72970 0.790455 0.0493466
72975 0.785814 0.0498792
72980 0.783571 0.0491264
72985 0.78046 0.0491182
72990 0.783365 0.0490678
72995 0.780539 0.0483676
73000 0.786188 0.0491878
73005 0.788931 0.0486093
73010 0.790061 0.0484033
73015 0.787118 0.0495401
73020 0.788081 0.0492064
73025 0.788996 0.0492954
73030 0.789492 0.0494754
73035 0.789964 0.0496679
73040 0.795021 0.0502682
73045 0.793847 0.0502221
73050 0.792816 0.0495262
73055 0.791916 0.0497334
73060 0.794115 0.0512254
73065 0.788812 0.0516967
73070 0.788268 0.0512256
73075 0.792305 0.0516065
73080 0.788056 0.0513887
73085 0.793617 0.0516457
73090 0.792604 0.0516889
73095 0.793189 0.0513813
73100 0.794973 0.0508204
73105 0.798964 0.0510504
73110 0.798815 0.0515491
73115 0.80142 0.0508963
73120 0.796884 0.0505871
73125 0.798279 0.0508967
73130 0.79895 0.0513529
73135 0.800062 0.0515732
73140 0.798149 0.050829
73145 0.802409 0.0514744
73150 0.80206 0.0511629
73155 0.805912 0.0509361
73160 0.80616 0.0509406
73165 0.80564 0.0510939
73170 0.804549 0.050691
73175 0.805073 0.0512858
73180 0.807846 0.0518206
73185 0.805811 0.0513144
73190 0.808951 0.0518445
73195 0.808433 0.0522639
73200 0.80991 0.052513
73205 0.808426 0.0520982
73210 0.803736 0.0522619
73215 0.804341 0.0513715
73220 0.808037 0.0512274
73225 0.810167 0.0514468
73230 0.805071 0.0508892
73235 0.802718 0.0507459
73240 0.802562 0.0507249
73245 0.797983 0.0504221
73250 0.798745 0.0511502
73255 0.795867 0.0500327
73260 0.793798 0.0500574
73265 0.79403 0.0513442
73270 0.791799 0.0506103
73275 0.795274 0.0517016
73280 0.791671 0.050849
73285 0.795489 0.0518369
73290 0.790959 0.0513621
73295 0.786698 0.0505391
73300 0.794586 0.0510272
73305 0.797238 0.0523817
73310 0.796997 0.051664
73315 0.792853 0.0518061
73320 0.790143 0.0521735
73325 0.788339 0.051514
73330 0.788018 0.0514752
73335 0.790069 0.0520327
73340 0.789971 0.0519324
73345 0.790095 0.0516767
73350 0.792676 0.0514583
73355 0.796331 0.0515522
73360 0.794693 0.0507077
73365 0.800103 0.0517504
73370 0.793834 0.0514654
73375 0.791366 0.0522901
73380 0.791306 0.0523615
73385 0.791406 0.0524681
73390 0.790086 0.0521768
73395 0.791311 0.0524148
73400 0.793225 0.0518539
73405 0.794562 0.0519716
73410 0.795652 0.0518034
73415 0.795902 0.0510233
73420 0.80132 0.0519831
73425 0.802689 0.0509143
73430 0.799976 0.051772
73435 0.800748 0.0514868
73440 0.801159 0.0514836
73445 0.794943 0.0502941
73450 0.796678 0.0512335
73455 0.7968 0.0512662
73460 0.797277 0.0508726
73465 0.79461 0.0506887
73470 0.797201 0.0513976
73475 0.797469 0.0511349
73480 0.800226 0.0516144
73485 0.796922 0.0511607
73490 0.798502 0.0515299
73495 0.798707 0.0517042
73500 0.795644 0.0504268
73505 0.798355 0.0503354
73510 0.802338 0.0511492
73515 0.801666 0.0508532
73520 0.800087 0.0507979
73525 0.799862 0.0506212
73530 0.800885 0.0512368
73535 0.802729 0.0522407
73540 0.803654 0.0528867
73545 0.801934 0.0526736
73550 0.800517 0.0522966
73555 0.796407 0.0510937
73560 0.79601 0.0514844
73565 0.798471 0.0514809
73570 0.799996 0.0515475
73575 0.798147 0.0522045
73580 0.799472 0.0516799
73585 0.798515 0.0515752
73590 0.799836 0.051912
73595 0.80189 0.0516061
73600 0.79838 0.0525383
73605 0.798706 0.0520698
73610 0.797617 0.0521217
73615 0.795799 0.0519753
73620 0.798464 0.0533974
73625 0.795546 0.0519182
73630 0.797942 0.0525865
73635 0.797396 0.0524366
73640 0.798315 0.052525
73645 0.796257 0.052346
73650 0.801095 0.0523952
73655 0.79755 0.051813
73660 0.803 0.0516902
73665 0.806781 0.0516434
73670 0.804309 0.0517749
73675 0.805188 0.0528108
73680 0.802006 0.0522272
73685 0.7995 0.0525079
73690 0.80099 0.0521582
73695 0.800722 0.051971
73700 0.802273 0.0516308
73705 0.802626 0.0504907
73710 0.802581 0.0514938
73715 0.799305 0.0510031
73720 0.799567 0.051354
73725 0.802823 0.0513158
73730 0.803397 0.0517508
73735 0.804568 0.0515275
73740 0.805572 0.0516875
73745 0.804305 0.0511353
73750 0.803074 0.0521827
73755 0.801115 0.0524628
73760 0.80228 0.0529661
73765 0.797877 0.0519051
73770 0.800034 0.0522352
73775 0.799166 0.0526851
73780 0.800462 0.0515587
73785 0.800729 0.0515922
73790 0.801731 0.0516238
73795 0.802687 0.052106
73800 0.801808 0.0519714
73805 0.800208 0.0511676
73810 0.802422 0.051475
73815 0.804178 0.0514389
73820 0.800899 0.0509324
73825 0.803139 0.0517963
73830 0.802984 0.0517545
73835 0.804728 0.052304
73840 0.808749 0.0516508
73845 0.805831 0.0509022
73850 0.8083 0.0508112
73855 0.811359 0.0516818
73860 0.80772 0.0505348
73865 0.802183 0.0497881
73870 0.806191 0.0521251
73875 0.805271 0.0519
73880 0.808124 0.0523399
73885 0.811504 0.0524685
73890 0.810477 0.052198
73895 0.809032 0.0527191
73900 0.809954 0.0525381
73905 0.807727 0.0534291
73910 0.808094 0.0533521
73915 0.805702 0.0526746
73920 0.809142 0.0533752
73925 0.8076 0.0536804
73930 0.804526 0.053317
73935 0.808779 0.0536569
73940 0.807291 0.0529037
73945 0.807641 0.0532264
73950 0.803428 0.0528749
73955 0.801077 0.0526822
73960 0.801697 0.0520719
73965 0.80886 0.052484
73970 0.809886 0.0529645
73975 0.805245 0.0519894
73980 0.800426 0.0515462
73985 0.803609 0.0523654
73990 0.803487 0.0520419
73995 0.80266 0.0518826
74000 0.805062 0.0525036
74005 0.807602 0.0528228
74010 0.810261 0.0525599
74015 0.809054 0.052386
74020 0.807281 0.0514503
74025 0.81006 0.0521131
74030 0.807881 0.0520276
74035 0.811429 0.0513648
74040 0.811291 0.0521584
74045 0.812535 0.0520964
74050 0.814084 0.0518355
74055 0.813927 0.052318
74060 0.812779 0.0522754
74065 0.813218 0.0523791
74070 0.812176 0.0529233
74075 0.814624 0.0537308
74080 0.808792 0.053031
74085 0.805108 0.0530592
74090 0.805646 0.0532546
74095 0.804782 0.0530639
74100 0.80538 0.0527726
74105 0.81025 0.0532597
74110 0.806128 0.052635
74115 0.808659 0.0527839
74120 0.807509 0.0530206
74125 0.809798 0.0531831
74130 0.812122 0.0531486
74135 0.809016 0.0533068
74140 0.809265 0.0538494
74145 0.812106 0.0534987
74150 0.808861 0.0537606
74155 0.811112 0.053671
74160 0.809974 0.0534822
74165 0.810918 0.0536363
74170 0.812491 0.0536967
74175 0.819159 0.0550423
74180 0.813962 0.0548653
74185 0.812748 0.0546489
74190 0.813686 0.0544462
74195 0.814763 0.0546089
74200 0.811315 0.0538206
74205 0.807164 0.0541707
74210 0.806953 0.0541946
74215 0.807334 0.0545099
74220 0.802753 0.0538022
74225 0.802533 0.0541425
74230 0.806413 0.0538667
74235 0.813413 0.0546114
74240 0.811793 0.0544942
74245 0.811455 0.0532288
74250 0.809768 0.0536895
74255 0.812698 0.0532278
74260 0.811519 0.053001
74265 0.811251 0.0533101
74270 0.811485 0.0535797
74275 0.812868 0.0527967
74280 0.810107 0.0529078
74285 0.813487 0.0535605
74290 0.811075 0.0526338
74295 0.8085 0.0529929
74300 0.80732 0.052443
74305 0.805522 0.0526056
74310 0.803729 0.0524807
74315 0.805627 0.0526685
74320 0.807514 0.0530355
74325 0.808204 0.0532505
74330 0.802682 0.0523585
74335 0.806517 0.0533858
74340 0.805666 0.053008
74345 0.808043 0.0535018
74350 0.805868 0.0531009
74355 0.809443 0.0538786
74360 0.808907 0.0531004
74365 0.80437 0.0532137
74370 0.803689 0.0530086
74375 0.806485 0.0530682
74380 0.808873 0.0524481
74385 0.808161 0.0516661
74390 0.807645 0.0521956
74395 0.806936 0.0522444
74400 0.805589 0.0527994
74405 0.804124 0.0516548
74410 0.809011 0.0526702
74415 0.808828 0.051742
74420 0.80952 0.0522029
74425 0.811099 0.0521662
74430 0.81079 0.051783
74435 0.810362 0.0533509
74440 0.807897 0.0519767
74445 0.809933 0.0523001
74450 0.80846 0.0523021
74455 0.81163 0.0511429
74460 0.811409 0.0514054
74465 0.809766 0.0503139
74470 0.810149 0.0507081
74475 0.811921 0.0514672
74480 0.810495 0.0513076
74485 0.809898 0.0518902
74490 0.810032 0.052207
74495 0.805577 0.0513225
74500 0.808 0.050952
74505 0.807448 0.0514809
74510 0.807476 0.0511717
74515 0.808176 0.0513097
74520 0.806651 0.0519129
74525 0.807235 0.0516199
74530 0.809792 0.0514466
74535 0.81324 0.0520727
74540 0.809448 0.0522452
74545 0.808933 0.0515293
74550 0.80472 0.0510253
74555 0.808752 0.051265
74560 0.812726 0.0519047
74565 0.812928 0.0519082
74570 0.813432 0.0518937
74575 0.812567 0.0519896
74580 0.806434 0.0517887
74585 0.811619 0.0515901
74590 0.815978 0.0515658
74595 0.811223 0.0516054
74600 0.815104 0.0519247
74605 0.815534 0.0517447
74610 0.813529 0.0514956
74615 0.818419 0.0521907
74620 0.816763 0.0521137
74625 0.819121 0.051672
74630 0.816512 0.050969
74635 0.823168 0.0521449
74640 0.821409 0.0519376
74645 0.821846 0.0519063
74650 0.822466 0.0515981
74655 0.818874 0.0515479
74660 0.817866 0.0519988
74665 0.815285 0.05212
74670 0.81794 0.0520561
74675 0.818234 0.0519714
74680 0.82112 0.0521249
74685 0.823289 0.0519153
74690 0.818856 0.0525273
74695 0.818831 0.0520202
74700 0.817563 0.0517465
74705 0.819497 0.0523001
74710 0.814528 0.0526953
74715 0.814716 0.0530104
74720 0.815423 0.0521909
74725 0.812857 0.0529282
74730 0.813854 0.0532168
74735 0.813327 0.0529876
74740 0.815906 0.0528298
74745 0.818568 0.0525807
74750 0.817252 0.0524268
74755 0.818834 0.0525285
74760 0.820639 0.0530253
74765 0.819855 0.0530284
74770 0.822742 0.0532356
74775 0.822104 0.0526038
74780 0.822102 0.0528786
74785 0.819259 0.0532184
74790 0.819195 0.0527818
74795 0.818003 0.0532566
74800 0.816489 0.0525191
74805 0.809838 0.0504928
74810 0.815234 0.0526436
74815 0.820593 0.0531517
74820 0.821297 0.0535505
74825 0.825716 0.053215
74830 0.824781 0.0535228
74835 0.822721 0.0522588
74840 0.823146 0.0524334
74845 0.822276 0.052328
74850 0.820827 0.0519339
74855 0.820272 0.0522078
74860 0.824201 0.0525438
74865 0.820506 0.0520425
74870 0.821006 0.0522043
74875 0.82372 0.0517383
74880 0.824567 0.0521919
74885 0.82291 0.0521876
74890 0.825125 0.0522621
74895 0.825298 0.0523333
74900 0.8292 0.0527245
74905 0.823348 0.053275
74910 0.824492 0.0533031
74915 0.824645 0.0530304
74920 0.818894 0.0530517
74925 0.821063 0.0524207
74930 0.823392 0.0529525
74935 0.821415 0.0518851
74940 0.823634 0.0522993
74945 0.82748 0.0531935
74950 0.826548 0.0532964
74955 0.824646 0.0528826
74960 0.823654 0.0525156
74965 0.821919 0.0528141
74970 0.822334 0.0534336
74975 0.821499 0.0532017
74980 0.82206 0.0526369
74985 0.825667 0.0533852
74990 0.826651 0.053406
74995 0.825207 0.0533133
75000 0.82531 0.0535044
75005 0.819962 0.0537032
75010 0.820683 0.0534432
75015 0.822289 0.0538792
75020 0.82471 0.0539561
75025 0.830421 0.0540362
75030 0.834001 0.0538708
75035 0.829975 0.0538467
75040 0.831918 0.0541182
75045 0.833515 0.0534991
75050 0.832193 0.0538318
75055 0.827119 0.053939
75060 0.82957 0.05398
75065 0.829422 0.053981
75070 0.825633 0.0525318
75075 0.821504 0.0523203
75080 0.820819 0.0523644
75085 0.822171 0.0531025
75090 0.823348 0.0530653
75095 0.822709 0.0529831
75100 0.822328 0.0528224
75105 0.817604 0.0518453
75110 0.820072 0.0533793
75115 0.823196 0.0540141
75120 0.8197 0.0532523
75125 0.822684 0.0531494
75130 0.821138 0.053216
75135 0.825044 0.0537126
75140 0.821966 0.054145
75145 0.82701 0.0539108
75150 0.829589 0.0538259
75155 0.833574 0.0542215
75160 0.83241 0.0540378
75165 0.832688 0.0541447
75170 0.83045 0.0535612
75175 0.82905 0.0533411
75180 0.828172 0.0522448
75185 0.828655 0.053207
75190 0.823996 0.053512
75195 0.825699 0.0529067
75200 0.828605 0.0533987
75205 0.822677 0.05201
75210 0.833279 0.0525405
75215 0.83158 0.0519998
75220 0.831471 0.0518136
75225 0.83004 0.05199
75230 0.825177 0.0515869
75235 0.825851 0.0512033
75240 0.829719 0.0509614
75245 0.830151 0.0505236
75250 0.830063 0.0510274
75255 0.831227 0.0512362
75260 0.82711 0.0513797
75265 0.830345 0.0511449
75270 0.83119 0.0515848
75275 0.833266 0.0513942
75280 0.833605 0.0514325
75285 0.828872 0.0511145
75290 0.831729 0.0507236
75295 0.828123 0.0504299
75300 0.831112 0.0505183
75305 0.82914 0.0508328
75310 0.83039 0.0512576
75315 0.834552 0.0510753
75320 0.831708 0.0507685
75325 0.828944 0.0506806
75330 0.831135 0.051176
75335 0.830582 0.0513093
75340 0.830783 0.0508396
75345 0.830186 0.0504783
75350 0.832028 0.0512921
75355 0.826975 0.0508351
75360 0.831151 0.0517447
75365 0.830351 0.0515995
75370 0.826603 0.0508357
75375 0.826864 0.0514917
75380 0.824404 0.0514458
75385 0.825174 0.0510557
75390 0.823164 0.0508016
75395 0.82807 0.0517561
75400 0.822182 0.0505875
75405 0.825155 0.0517751
75410 0.830012 0.0518469
75415 0.826506 0.0504001
75420 0.826954 0.0518569
75425 0.827789 0.0521078
75430 0.82519 0.0518804
75435 0.828334 0.0519367
75440 0.821828 0.0518498
75445 0.824631 0.0518153
75450 0.824466 0.0513713
75455 0.827153 0.052512
75460 0.829856 0.0519453
75465 0.829648 0.0518486
75470 0.826191 0.0527414
75475 0.827781 0.0525097
75480 0.827568 0.0521133
75485 0.823696 0.0519355
75490 0.827266 0.0522027
75495 0.824897 0.0523111
75500 0.824042 0.0530998
75505 0.825061 0.0530551
75510 0.825589 0.0522872
75515 0.827786 0.0527687
75520 0.827799 0.0524593
75525 0.825267 0.0522882
75530 0.826275 0.0532899
75535 0.826273 0.0525905
75540 0.823095 0.052625
75545 0.825413 0.0520996
75550 0.829866 0.0519171
75555 0.826898 0.0523525
75560 0.82616 0.052166
75565 0.827806 0.0518616
75570 0.824971 0.0519731
75575 0.824333 0.0518822
75580 0.825451 0.0524764
75585 0.817152 0.0517691
75590 0.816439 0.0521204
75595 0.820672 0.0521464
75600 0.819775 0.0515544
75605 0.822661 0.0518543
75610 0.821403 0.0519357
75615 0.817847 0.0522654
75620 0.819614 0.0521531
75625 0.815486 0.0512284
75630 0.820642 0.0517949
75635 0.815064 0.0519145
75640 0.818569 0.0528381
75645 0.818097 0.0516401
75650 0.81876 0.0516371
75655 0.819248 0.0515687
75660 0.818656 0.0522454
75665 0.818951 0.0522041
75670 0.816207 0.0516512
75675 0.820224 0.0529308
75680 0.820983 0.0529169
75685 0.825769 0.0532731
75690 0.818671 0.0525454
75695 0.819787 0.0521202
75700 0.816189 0.0520345
75705 0.817377 0.0514472
75710 0.818147 0.0513301
75715 0.818567 0.0508079
75720 0.81605 0.0516471
75725 0.815837 0.0525538
75730 0.816646 0.0527624
75735 0.815617 0.0526849
75740 0.821605 0.0528441
75745 0.820402 0.0526499
75750 0.818551 0.0521209
75755 0.81911 0.0519098
75760 0.820823 0.0511658
75765 0.814465 0.0498877
75770 0.819208 0.0504317
75775 0.819737 0.0499686
75780 0.821783 0.0498798
75785 0.820516 0.0498234
75790 0.81814 0.0498975
75795 0.821741 0.0505379
75800 0.821032 0.0503348
75805 0.819776 0.0500827
75810 0.823905 0.0500935
75815 0.82143 0.0498108
75820 0.820315 0.0501572
75825 0.820497 0.0504295
75830 0.820856 0.0498759
75835 0.819832 0.050002
75840 0.817133 0.0496836
75845 0.819468 0.0499357
75850 0.811967 0.0481715
75855 0.818348 0.0492692
75860 0.8155 0.0497095
75865 0.815318 0.0493397
75870 0.813276 0.0491786
75875 0.816412 0.0498371
75880 0.822461 0.0505501
75885 0.816365 0.0496593
75890 0.819208 0.0499594
75895 0.815675 0.0485519
75900 0.814519 0.0481141
75905 0.813233 0.0488612
75910 0.816166 0.0490314
75915 0.818025 0.049487
75920 0.81698 0.0495173
75925 0.81589 0.0496283
75930 0.815374 0.0492386
75935 0.813115 0.0489745
75940 0.811975 0.0483917
75945 0.812239 0.0486787
75950 0.819047 0.049625
75955 0.817324 0.0493644
75960 0.817167 0.0495936
75965 0.821041 0.049823
75970 0.817116 0.0491745
75975 0.812801 0.0488279
75980 0.82018 0.049176
75985 0.820279 0.0486707
75990 0.816082 0.0480594
75995 0.817649 0.0486248
76000 0.81597 0.0486834
76005 0.817623 0.0489918
76010 0.817985 0.0486995
76015 0.814229 0.0486363
76020 0.814893 0.0486005
76025 0.816466 0.0484119
76030 0.815704 0.0482266
76035 0.817239 0.0491094
76040 0.820862 0.0487746
76045 0.819928 0.0486716
76050 0.820084 0.0493168
76055 0.819876 0.0485848
76060 0.820086 0.0495767
76065 0.818177 0.048889
76070 0.818714 0.0490786
76075 0.824453 0.0491174
76080 0.824436 0.0486244
76085 0.817384 0.0492225
76090 0.81739 0.049682
76095 0.817036 0.0489228
76100 0.822429 0.0494803
76105 0.821566 0.0501772
76110 0.817765 0.0492925
76115 0.818689 0.0493246
76120 0.819431 0.0500372
76125 0.820209 0.0498016
76130 0.81994 0.0500951
76135 0.818476 0.0496287
76140 0.822699 0.0502972
76145 0.819825 0.0497334
76150 0.816311 0.0504807
76155 0.812598 0.0504532
76160 0.812797 0.0510004
76165 0.813015 0.0503587
76170 0.814646 0.0504013
76175 0.817586 0.0506426
76180 0.818111 0.0503127
76185 0.817736 0.0500202
76190 0.818697 0.0499196
76195 0.817807 0.0504005
76200 0.816516 0.0498498
76205 0.81573 0.0497689
76210 0.813597 0.0499002
76215 0.817316 0.0509512
76220 0.823912 0.0517244
76225 0.825548 0.0514732
76230 0.820182 0.0509972
76235 0.824353 0.050683
76240 0.822735 0.0511168
76245 0.818397 0.0505967
76250 0.819343 0.0510631
76255 0.820598 0.0517018
76260 0.813265 0.0509871
76265 0.816145 0.0505364
76270 0.813196 0.0500602
76275 0.811277 0.0493446
76280 0.806369 0.0489
76285 0.811862 0.0493505
76290 0.818846 0.0499645
76295 0.817221 0.049277
76300 0.813417 0.0487947
76305 0.814983 0.0490312
76310 0.812748 0.0492433
76315 0.810723 0.049505
76320 0.811019 0.0489657
76325 0.808975 0.0489065
76330 0.81113 0.0483944
76335 0.811199 0.0488632
76340 0.81299 0.0477473
76345 0.816437 0.0477259
76350 0.813772 0.0472106
76355 0.81461 0.0486563
76360 0.814848 0.0485401
76365 0.818732 0.0480361
76370 0.819955 0.0488277
76375 0.816979 0.0484872
76380 0.811859 0.0489041
76385 0.810668 0.0483366
76390 0.810891 0.0488326
76395 0.805521 0.0490488
76400 0.805168 0.0488191
76405 0.807578 0.0487626
76410 0.809831 0.0487006
76415 0.812601 0.0494862
76420 0.813011 0.0491398
76425 0.810099 0.0495005
76430 0.808132 0.0504887
76435 0.810547 0.0499065
76440 0.813186 0.0496779
76445 0.81398 0.0496446
76450 0.814738 0.0491082
76455 0.817665 0.0494652
76460 0.817468 0.0488736
76465 0.820056 0.0491425
76470 0.814539 0.0486754
76475 0.815418 0.049051
76480 0.817549 0.0491956
76485 0.815574 0.0493874
76490 0.818739 0.0487924
76495 0.817547 0.0489473
76500 0.818415 0.0494921
76505 0.816222 0.0499292
76510 0.81228 0.0494323
76515 0.817018 0.0494527
76520 0.818087 0.0501129
76525 0.822047 0.0511068
76530 0.821941 0.0505599
76535 0.822957 0.0500014
76540 0.825947 0.0512899
76545 0.816938 0.0507002
76550 0.823262 0.0510267
76555 0.81713 0.0508002
76560 0.82342 0.0512813
76565 0.822052 0.0518977
76570 0.825218 0.0518745
76575 0.818852 0.0505573
76580 0.822167 0.0513611
76585 0.821982 0.0503952
76590 0.821986 0.0499929
76595 0.822886 0.0504997
76600 0.820765 0.0502076
76605 0.820586 0.0508867
76610 0.822218 0.0503268
76615 0.820681 0.0501547
76620 0.817862 0.050781
76625 0.820207 0.0514046
76630 0.816057 0.0521027
76635 0.813283 0.0517012
76640 0.814898 0.051384
76645 0.815594 0.0516518
76650 0.814266 0.0518075
76655 0.814004 0.0518469
76660 0.81721 0.0521362
76665 0.812094 0.0509467
76670 0.809576 0.0511903
76675 0.809848 0.0515536
76680 0.810706 0.0515462
76685 0.815617 0.052878
76690 0.813182 0.0530531
76695 0.812924 0.0525985
76700 0.812246 0.0517769
76705 0.812618 0.0515597
76710 0.812676 0.0518681
76715 0.808475 0.0511464
76720 0.808098 0.0515538
76725 0.812107 0.052356
76730 0.814706 0.0517889
76735 0.811808 0.0520625
76740 0.811847 0.0521417
76745 0.813931 0.0523307
76750 0.813906 0.0514685
76755 0.812309 0.0517308
76760 0.810809 0.0512803
76765 0.815393 0.0516295
76770 0.812532 0.0515699
76775 0.819098 0.0520694
76780 0.820387 0.051849
76785 0.820838 0.0524072
76790 0.813001 0.0510459
76795 0.813422 0.0516332
76800 0.811947 0.051109
76805 0.813609 0.050951
76810 0.815284 0.051205
76815 0.818071 0.0510114
76820 0.815069 0.0505291
76825 0.814917 0.0501029
76830 0.817536 0.0509467
76835 0.818896 0.0510845
76840 0.818968 0.0512599
76845 0.818923 0.050732
76850 0.818551 0.0510498
76855 0.817313 0.0505456
76860 0.82313 0.0501113
76865 0.829381 0.0508116
76870 0.819913 0.0504323
76875 0.816204 0.05075
76880 0.816027 0.050542
76885 0.817369 0.0499816
76890 0.81474 0.0496524
76895 0.815961 0.0504887
76900 0.819234 0.0496693
76905 0.822642 0.0508167
76910 0.818985 0.0500445
76915 0.820284 0.0505926
76920 0.824155 0.0516026
76925 0.818984 0.0502872
76930 0.823508 0.0510621
76935 0.822093 0.0508294
76940 0.823029 0.0514295
76945 0.822776 0.05175
76950 0.821074 0.0516005
76955 0.820557 0.051295
76960 0.823469 0.0511521
76965 0.819904 0.0511613
76970 0.812584 0.051008
76975 0.819345 0.0523546
76980 0.818815 0.0520759
76985 0.821557 0.0521486
76990 0.818818 0.0510853
76995 0.822217 0.051297
77000 0.821523 0.0524197
77005 0.822478 0.0518998
77010 0.823411 0.0520302
77015 0.82484 0.0520641
77020 0.823193 0.051407
77025 0.82548 0.051295
77030 0.822203 0.0518383
77035 0.819608 0.0506885
77040 0.816802 0.0510292
77045 0.816297 0.0509365
77050 0.81724 0.05083
77055 0.817345 0.0508614
77060 0.818737 0.0510353
77065 0.817405 0.0506591
77070 0.815406 0.050324
77075 0.814013 0.0499435
77080 0.819535 0.0505201
77085 0.811798 0.0492307
77090 0.81569 0.0506316
77095 0.816397 0.0504542
77100 0.818767 0.0505293
77105 0.817328 0.0503717
77110 0.81563 0.0494819
77115 0.816199 0.0499994
77120 0.817133 0.0496336
77125 0.815494 0.0505977
77130 0.818024 0.0508708
77135 0.821746 0.0513425
77140 0.819518 0.050931
77145 0.815015 0.0509714
77150 0.81401 0.0504601
77155 0.815447 0.0511421
77160 0.812862 0.0508173
77165 0.816298 0.0512252
77170 0.812375 0.0500461
77175 0.816615 0.0503223
77180 0.814113 0.0503687
77185 0.815868 0.0507908
77190 0.817154 0.0509718
77195 0.816247 0.0512448
77200 0.814133 0.0508304
77205 0.809493 0.0508312
77210 0.811664 0.0508577
77215 0.815606 0.0508986
77220 0.820845 0.0515322
77225 0.821521 0.0512096
77230 0.821952 0.0512096
77235 0.823856 0.0515954
77240 0.821867 0.0512641
77245 0.822352 0.0503046
77250 0.8208 0.0505268
77255 0.826535 0.0517567
77260 0.824481 0.05102
77265 0.827518 0.0518175
77270 0.830369 0.0510231
77275 0.832171 0.0509531
77280 0.825044 0.0499304
77285 0.827413 0.0508884
77290 0.825385 0.0502805
77295 0.82515 0.0498753
77300 0.828898 0.0507022
77305 0.825769 0.050216
77310 0.830422 0.0508239
77315 0.823998 0.0505471
77320 0.823386 0.0507943
77325 0.824823 0.0505997
77330 0.825352 0.0511478
77335 0.820284 0.0506346
77340 0.820588 0.0502276
77345 0.818634 0.0506981
77350 0.815953 0.0504289
77355 0.820177 0.0515454
77360 0.825318 0.0519537
77365 0.821803 0.0520435
77370 0.82096 0.0513346
77375 0.820744 0.0504717
77380 0.817465 0.0515795
77385 0.815375 0.0518835
77390 0.813931 0.0514736
77395 0.815744 0.0518237
77400 0.811424 0.0506422
77405 0.818199 0.0506575
77410 0.815151 0.0500874
77415 0.81541 0.0502496
77420 0.813255 0.0505252
77425 0.814153 0.0507036
77430 0.813767 0.0505928
77435 0.817392 0.0509096
77440 0.815177 0.0505548
77445 0.816532 0.0509761
77450 0.818999 0.050178
77455 0.820933 0.0505534
77460 0.819737 0.0495234
77465 0.818144 0.0495989
77470 0.819578 0.0502866
77475 0.820592 0.0502537
77480 0.822221 0.0501084
77485 0.818656 0.0493254
77490 0.817773 0.0484899
77495 0.818023 0.0481172
77500 0.822308 0.0485811
77505 0.822653 0.0490776
77510 0.81988 0.0489608
77515 0.82264 0.0495701
77520 0.817126 0.0490508
77525 0.817592 0.0486763
77530 0.821377 0.0494968
77535 0.822267 0.0502619
77540 0.81827 0.0500841
77545 0.814429 0.0497344
77550 0.816977 0.0500772
77555 0.817893 0.0497277
77560 0.824198 0.0495773
77565 0.825872 0.049354
77570 0.830994 0.0508045
77575 0.827621 0.0497614
77580 0.825425 0.0502552
77585 0.823211 0.0499959
77590 0.826403 0.050345
77595 0.821216 0.0491323
77600 0.820154 0.0484483
77605 0.826162 0.0480306
77610 0.824103 0.0479396
77615 0.827915 0.0482368
77620 0.829941 0.0484142
77625 0.825353 0.0476854
77630 0.825779 0.0477573
77635 0.830878 0.0490806
77640 0.83218 0.0489686
77645 0.826398 0.0484597
77650 0.829306 0.0484625
77655 0.827036 0.0483852
77660 0.829206 0.0497787
77665 0.829461 0.0492188
77670 0.831692 0.0488702
77675 0.828994 0.0494101
77680 0.831111 0.0488885
77685 0.827105 0.0484793
77690 0.828579 0.0483109
77695 0.828373 0.0477338
77700 0.830903 0.0486785
77705 0.828334 0.0482948
77710 0.826103 0.0489943
77715 0.827518 0.048833
77720 0.828468 0.0486046
77725 0.829837 0.0482178
77730 0.827942 0.0477955
77735 0.831089 0.0487216
77740 0.82834 0.0481611
77745 0.831059 0.0487916
77750 0.827969 0.0475395
77755 0.831857 0.0476563
77760 0.827918 0.0477514
77765 0.830596 0.0476793
77770 0.833869 0.0478402
77775 0.837281 0.0481378
77780 0.836125 0.0485769
77785 0.836564 0.0481129
77790 0.840778 0.0481259
77795 0.842249 0.0480827
77800 0.841828 0.0482792
77805 0.838151 0.0485536
77810 0.837665 0.0482104
77815 0.839764 0.0488228
77820 0.835754 0.0484505
77825 0.83478 0.0481288
77830 0.833807 0.0480371
77835 0.833156 0.0477622
77840 0.834778 0.0484836
77845 0.832625 0.0489304
77850 0.834756 0.0490898
77855 0.834246 0.0487175
77860 0.831818 0.0488308
77865 0.82696 0.0476018
77870 0.829848 0.0485626
77875 0.834907 0.0484466
77880 0.834668 0.0489751
77885 0.833862 0.0491588
77890 0.831742 0.0488128
77895 0.829745 0.04881
77900 0.832456 0.0498667
77905 0.836117 0.0494864
77910 0.833324 0.0493635
77915 0.834293 0.0497698
77920 0.835972 0.0497308
77925 0.837035 0.049684
77930 0.835609 0.0497593
77935 0.835534 0.0494544
77940 0.835812 0.0487348
77945 0.834483 0.0489765
77950 0.83365 0.04893
77955 0.838122 0.0487359
77960 0.837971 0.0487148
77965 0.838587 0.0488639
77970 0.838992 0.048346
77975 0.840577 0.0481639
77980 0.844515 0.0487822
77985 0.846998 0.0491739
77990 0.847708 0.0495822
77995 0.846221 0.0496879
78000 0.849006 0.0496799
78005 0.845225 0.0492398
78010 0.850727 0.048909
78015 0.848988 0.0494066
78020 0.847289 0.0499024
78025 0.847351 0.049148
78030 0.849488 0.0489196
78035 0.846145 0.0496307
78040 0.846787 0.0493301
78045 0.841971 0.0496111
78050 0.84549 0.0499235
78055 0.840918 0.0496083
78060 0.844006 0.0499878
78065 0.84622 0.0494234
78070 0.845349 0.049883
78075 0.84399 0.0489882
78080 0.84355 0.0489186
78085 0.842694 0.0495969
78090 0.837654 0.0486328
78095 0.838949 0.0483766
78100 0.837258 0.0481357
78105 0.839173 0.0486607
78110 0.834924 0.0480831
78115 0.8376 0.0480053
78120 0.839569 0.0486699
78125 0.836328 0.0481621
78130 0.836682 0.0489039
78135 0.839146 0.0488716
78140 0.834275 0.0487832
78145 0.834973 0.0489453
78150 0.832928 0.0487095
78155 0.834141 0.0494942
78160 0.833815 0.0488673
78165 0.834236 0.0488749
78170 0.83207 0.048723
78175 0.831473 0.0480243
78180 0.829641 0.0478812
78185 0.826495 0.0480347
78190 0.835001 0.048158
78195 0.83298 0.0484003
78200 0.836471 0.0492347
78205 0.838203 0.0502474
78210 0.836264 0.0500561
78215 0.836793 0.0508951
78220 0.836748 0.0502221
78225 0.835393 0.0499245
78230 0.83442 0.0510372
78235 0.830202 0.0505509
78240 0.832432 0.0504691
78245 0.836692 0.0503662
78250 0.836576 0.0505373
78255 0.838867 0.0507104
78260 0.836191 0.0497549
78265 0.835265 0.0499727
78270 0.835315 0.0500976
78275 0.834859 0.0506081
78280 0.838957 0.0509914
78285 0.838156 0.0509073
78290 0.842349 0.0509304
78295 0.84203 0.0509259
78300 0.842118 0.0496514
78305 0.840157 0.049319
78310 0.84594 0.0507495
78315 0.842801 0.0503389
78320 0.844312 0.0503435
78325 0.841607 0.0497573
78330 0.843051 0.0498104
78335 0.843223 0.0503974
78340 0.843838 0.0505999
78345 0.843558 0.0509767
78350 0.841516 0.0514726
78355 0.844909 0.0510915
78360 0.844432 0.0511676
78365 0.843356 0.0514744
78370 0.845173 0.051435
78375 0.841637 0.0508912
78380 0.840811 0.0521192
78385 0.840873 0.0526995
78390 0.843467 0.0518928
78395 0.843755 0.0518747
78400 0.843336 0.0517636
78405 0.839352 0.0510278
78410 0.845646 0.051675
78415 0.845475 0.0507689
78420 0.842735 0.0509247
78425 0.845647 0.0507318
78430 0.842912 0.0507563
78435 0.840541 0.0506557
78440 0.842393 0.0509071
78445 0.83826 0.0506861
78450 0.8388 0.0502764
78455 0.844662 0.0502841
78460 0.839627 0.0495834
78465 0.840403 0.0498702
78470 0.841501 0.0502576
78475 0.843335 0.0503048
78480 0.8414 0.0499216
78485 0.842095 0.050149
78490 0.839642 0.0501839
78495 0.839895 0.0497387
78500 0.840094 0.0493421
78505 0.840778 0.0492782
78510 0.839584 0.0500743
78515 0.843225 0.0508053
78520 0.839944 0.0496497
78525 0.840126 0.0498545
78530 0.841013 0.0499002
78535 0.844384 0.0502941
78540 0.845653 0.0502135
78545 0.843754 0.050495
78550 0.844703 0.0503493
78555 0.840198 0.0511441
78560 0.839794 0.0507493
78565 0.843316 0.0505393
78570 0.839097 0.0505515
78575 0.840469 0.0508573
78580 0.836301 0.0508206
78585 0.839165 0.0508828
78590 0.841623 0.051327
78595 0.83832 0.0506987
78600 0.838884 0.0503184
78605 0.837571 0.0502821
78610 0.839328 0.0502121
78615 0.833283 0.0500541
78620 0.838923 0.0499618
78625 0.837587 0.0498896
78630 0.836597 0.0501074
78635 0.835115 0.0498257
78640 0.837163 0.0505177
78645 0.833807 0.050136
78650 0.836697 0.0509169
78655 0.833746 0.0507097
78660 0.833253 0.0504099
78665 0.832702 0.0507726
78670 0.83443 0.0506918
78675 0.83021 0.0506579
78680 0.835061 0.0509853
78685 0.829487 0.0504319
78690 0.830917 0.0505685
78695 0.827897 0.0505032
78700 0.827991 0.0495195
78705 0.83301 0.0516626
78710 0.832575 0.0512968
78715 0.836556 0.0509665
78720 0.835703 0.0509096
78725 0.832632 0.0513095
78730 0.833593 0.051822
78735 0.838414 0.05194
78740 0.840184 0.0514787
78745 0.839696 0.0515724
78750 0.839221 0.0514066
78755 0.836347 0.0509947
78760 0.836741 0.0504905
78765 0.838253 0.0515264
78770 0.840832 0.051345
78775 0.84132 0.0510527
78780 0.840086 0.0514483
78785 0.845023 0.0512619
78790 0.840978 0.0506375
78795 0.842558 0.0505628
78800 0.843704 0.0512668
78805 0.836259 0.0504909
78810 0.84094 0.0507647
78815 0.84339 0.0504036
78820 0.839581 0.0501764
78825 0.839383 0.050682
78830 0.834998 0.050643
78835 0.840389 0.0504613
78840 0.842519 0.0508047
78845 0.838792 0.0516399
78850 0.839755 0.0508804
78855 0.841975 0.050931
78860 0.840879 0.0514276
78865 0.840457 0.0511398
78870 0.844247 0.0515748
78875 0.83772 0.0508192
78880 0.841092 0.0509126
78885 0.838746 0.0508143
78890 0.835427 0.0502123
78895 0.834854 0.0502019
78900 0.834283 0.0503399
78905 0.837118 0.0498518
78910 0.839867 0.0504956
78915 0.839574 0.0503572
78920 0.839399 0.0505567
78925 0.839284 0.050415
78930 0.837378 0.0504379
78935 0.838996 0.0508528
78940 0.837 0.0502184
78945 0.835481 0.0503231
78950 0.839312 0.0502482
78955 0.840739 0.0512535
78960 0.84187 0.0508169
78965 0.840478 0.0506763
78970 0.842002 0.0504791
78975 0.839593 0.0500772
78980 0.845961 0.0509582
78985 0.838172 0.0499653
78990 0.841297 0.0500443
78995 0.840231 0.0499382
79000 0.836853 0.0496628
79005 0.837932 0.0502709
79010 0.834076 0.0497412
79015 0.836874 0.0501108
79020 0.835233 0.0499141
79025 0.834465 0.0498298
79030 0.834175 0.0501219
79035 0.835537 0.0499508
79040 0.832269 0.0502213
79045 0.835264 0.0507769
79050 0.833373 0.051049
79055 0.833379 0.049176
79060 0.834755 0.0499284
79065 0.828822 0.0497016
79070 0.831276 0.0497361
79075 0.829802 0.0495379
79080 0.826799 0.0492568
79085 0.825743 0.0486832
79090 0.831688 0.048883
79095 0.827398 0.0495397
79100 0.827194 0.0496681
79105 0.829149 0.0495797
79110 0.82453 0.0493468
79115 0.822834 0.0485797
79120 0.826254 0.0492862
79125 0.824752 0.0485801
79130 0.830177 0.0493452
79135 0.830104 0.0493437
79140 0.829911 0.050731
79145 0.828875 0.0508447
79150 0.832194 0.0508777
79155 0.831437 0.051604
79160 0.834055 0.0521876
79165 0.831616 0.0518614
79170 0.830913 0.0520819
79175 0.831759 0.0514368
79180 0.83009 0.0514905
79185 0.831292 0.0510512
79190 0.83043 0.0519198
79195 0.831443 0.0510143
79200 0.827237 0.0512333
79205 0.831542 0.0515158
79210 0.832892 0.0521384
79215 0.830876 0.0510167
79220 0.836327 0.0512241
79225 0.830816 0.0506367
79230 0.828519 0.0508316
79235 0.827783 0.0509725
79240 0.831152 0.0514336
79245 0.826947 0.0508108
79250 0.827939 0.0510439
79255 0.827093 0.0502282
79260 0.826723 0.0512609
79265 0.831036 0.0523893
79270 0.827492 0.0515611
79275 0.826437 0.0520094
79280 0.820795 0.0516375
79285 0.822119 0.051147
79290 0.829535 0.0523409
79295 0.828899 0.0526804
79300 0.830086 0.0524211
79305 0.82675 0.0519004
79310 0.827078 0.0519126
79315 0.829722 0.052654
79320 0.829345 0.0518775
79325 0.826938 0.0522733
79330 0.825518 0.0527994
79335 0.82586 0.0518155
79340 0.823559 0.0522517
79345 0.824737 0.0524693
79350 0.826662 0.0530004
79355 0.828948 0.0523676
79360 0.825519 0.0526508
79365 0.821841 0.0526506
79370 0.822973 0.0523454
79375 0.819846 0.0517202
79380 0.817999 0.0515007
79385 0.819618 0.0518643
79390 0.817802 0.0517892
79395 0.821064 0.0516657
79400 0.816385 0.0519314
79405 0.813435 0.0522774
79410 0.819001 0.0531537
79415 0.81576 0.0517061
79420 0.81749 0.052185
79425 0.818408 0.0521294
79430 0.817852 0.0523844
79435 0.816454 0.0529504
79440 0.819316 0.0532068
79445 0.820666 0.0520866
79450 0.82347 0.0520786
79455 0.821705 0.0525693
79460 0.820316 0.0520196
79465 0.823911 0.0521288
79470 0.824175 0.0518771
79475 0.824125 0.0523391
79480 0.825301 0.0525216
79485 0.826271 0.0524279
79490 0.82677 0.0518861
79495 0.824691 0.0512639
79500 0.826065 0.0519351
79505 0.824491 0.0516038
79510 0.822094 0.0517545
79515 0.824 0.0522045
79520 0.828881 0.051654
79525 0.826596 0.0511421
79530 0.828325 0.0518859
79535 0.82622 0.0510049
79540 0.827311 0.0514438
79545 0.829312 0.0525573
79550 0.824743 0.0516587
79555 0.824806 0.0519769
79560 0.825138 0.0521996
79565 0.819792 0.0519765
79570 0.8221 0.0522772
79575 0.820002 0.052217
79580 0.823525 0.0517367
79585 0.824241 0.0517234
79590 0.824216 0.0520811
79595 0.82458 0.0520625
79600 0.822354 0.0510833
79605 0.828647 0.0520253
79610 0.819274 0.0510129
79615 0.822829 0.0517257
79620 0.824438 0.0523133
79625 0.824244 0.0512135
79630 0.822169 0.0511031
79635 0.824937 0.0513452
79640 0.824107 0.0511937
79645 0.823454 0.0509445
79650 0.825942 0.0518561
79655 0.82212 0.0513358
79660 0.821408 0.0511284
79665 0.822998 0.0519341
79670 0.820931 0.0515452
79675 0.824019 0.0516056
79680 0.820531 0.0509871
79685 0.820518 0.0517608
79690 0.822643 0.0521868
79695 0.819614 0.0513666
79700 0.819127 0.0510263
79705 0.819312 0.052041
79710 0.819285 0.0522399
79715 0.819755 0.0522444
79720 0.823351 0.0525369
79725 0.824318 0.0519245
79730 0.821836 0.0519663
79735 0.822763 0.0511504
79740 0.826549 0.0512578
79745 0.828137 0.0517083
79750 0.827663 0.0517469
79755 0.824985 0.0516269
79760 0.82766 0.0523209
79765 0.825996 0.0523468
79770 0.827435 0.0528471
79775 0.82426 0.0522425
79780 0.828414 0.052493
79785 0.827984 0.0524583
79790 0.832728 0.0533944
79795 0.827309 0.0533168
79800 0.826445 0.0526081
79805 0.823142 0.052467
79810 0.8258 0.0528151
79815 0.824063 0.0529188
79820 0.822982 0.0518716
79825 0.824759 0.0531807
79830 0.828603 0.0531449
79835 0.824247 0.0534793
79840 0.825479 0.0530949
79845 0.824341 0.0531564
79850 0.825568 0.0529963
79855 0.822938 0.0526263
79860 0.826055 0.0522056
79865 0.823468 0.0526234
79870 0.824227 0.0527355
79875 0.826635 0.0526479
79880 0.8257 0.0533056
79885 0.823986 0.0529196
79890 0.817279 0.0519525
79895 0.824557 0.0522856
79900 0.824729 0.0520753
79905 0.826477 0.0523948
79910 0.82382 0.0517251
79915 0.829993 0.0517079
79920 0.825989 0.0524552
79925 0.826081 0.0530464
79930 0.827022 0.0532415
79935 0.827681 0.0533278
79940 0.825352 0.0524121
79945 0.826571 0.0521233
79950 0.827974 0.052664
79955 0.832977 0.0533697
79960 0.832602 0.0528332
79965 0.830977 0.0532305
79970 0.828676 0.0531509
79975 0.827673 0.0523029
79980 0.825001 0.0522205
79985 0.827581 0.0524752
79990 0.824411 0.0518747
79995 0.828288 0.0525887
80000 0.828086 0.0525569
80005 0.825983 0.0524417
80010 0.828632 0.0524366
80015 0.828109 0.0522707
80020 0.827544 0.0521323
80025 0.830391 0.052939
80030 0.826969 0.0534197
80035 0.82522 0.0529325
80040 0.821789 0.0528239
80045 0.825175 0.0525879
80050 0.827368 0.0531852
80055 0.824734 0.0530608
80060 0.827562 0.0532195
80065 0.82392 0.052899
80070 0.820466 0.0527736
80075 0.822544 0.0526853
80080 0.82646 0.0532731
80085 0.819986 0.0526101
80090 0.817932 0.0526636
80095 0.818576 0.0518563
80100 0.818937 0.0521239
80105 0.821283 0.0514436
80110 0.821014 0.051257
80115 0.821312 0.0511445
80120 0.824261 0.0512054
80125 0.822882 0.0502425
80130 0.825011 0.0502203
80135 0.824658 0.0509753
80140 0.825512 0.0498737
80145 0.823457 0.0507667
80150 0.821333 0.0503754
80155 0.825636 0.0508853
80160 0.824266 0.0508747
80165 0.822678 0.0500753
80170 0.821573 0.049794
80175 0.827604 0.0505867
80180 0.826832 0.0502254
80185 0.828513 0.0501596
80190 0.82724 0.0502635
80195 0.828689 0.0507779
80200 0.828149 0.0511047
80205 0.825799 0.0500069
80210 0.829995 0.050318
80215 0.828838 0.0496401
80220 0.830265 0.0505466
80225 0.83196 0.0494681
80230 0.83756 0.0496624
80235 0.836368 0.0492764
80240 0.836957 0.0500631
80245 0.833332 0.0498377
80250 0.835883 0.0499222
80255 0.837449 0.048941
80260 0.837066 0.0487555
80265 0.837352 0.0496479
80270 0.840941 0.0494699
80275 0.837371 0.0488438
80280 0.841311 0.0499833
80285 0.839574 0.0491353
80290 0.840976 0.0496569
80295 0.834756 0.048326
80300 0.835669 0.0488596
80305 0.836337 0.049494
80310 0.836963 0.0496732
80315 0.834825 0.0490286
80320 0.832852 0.0503691
80325 0.837211 0.0505695
80330 0.838206 0.050225
80335 0.834372 0.0504928
80340 0.835074 0.0497793
80345 0.838139 0.0495373
80350 0.837317 0.0501913
80355 0.837582 0.0500984
80360 0.835006 0.0501049
80365 0.83648 0.0502825
80370 0.838911 0.0500202
80375 0.837243 0.0502911
80380 0.835277 0.0493184
80385 0.832891 0.0490821
80390 0.833453 0.0487297
80395 0.831119 0.0488114
80400 0.82856 0.049586
80405 0.829923 0.049843
80410 0.829062 0.0497565
80415 0.832478 0.0508102
80420 0.830406 0.0499243
80425 0.836119 0.0503568
80430 0.831873 0.0500678
80435 0.837207 0.05086
80440 0.830732 0.0503831
80445 0.834012 0.0499353
80450 0.832931 0.0507416
80455 0.831012 0.0502817
80460 0.833249 0.0515034
80465 0.832456 0.0505281
80470 0.833863 0.0504191
80475 0.833235 0.0501882
80480 0.830939 0.0495732
80485 0.829587 0.0500465
80490 0.83393 0.0503772
80495 0.83438 0.0505997
80500 0.833356 0.0506875
80505 0.829429 0.0507126
80510 0.830482 0.0506238
80515 0.83463 0.0504719
80520 0.831069 0.050455
80525 0.82771 0.0509982
80530 0.826073 0.0513836
80535 0.822616 0.0511398
80540 0.829094 0.0518237
80545 0.825047 0.0513276
80550 0.825426 0.0516022
80555 0.821025 0.0515444
80560 0.824807 0.0515989
80565 0.82394 0.0518996
80570 0.823853 0.0515487
80575 0.825394 0.0514279
80580 0.827567 0.0525046
80585 0.826954 0.05213
80590 0.821492 0.0514207
80595 0.821985 0.0517536
80600 0.821182 0.0513693
80605 0.821939 0.0522437
80610 0.820849 0.0527873
80615 0.821256 0.0527159
80620 0.825313 0.0517712
80625 0.821444 0.0524293
80630 0.821088 0.052504
80635 0.822667 0.0520974
80640 0.82137 0.0526197
80645 0.820997 0.0525587
80650 0.818556 0.0522237
80655 0.816495 0.0513209
80660 0.825656 0.0523803
80665 0.821454 0.0522082
80670 0.820909 0.0513642
80675 0.824297 0.0518079
80680 0.8256 0.0513164
80685 0.826348 0.0512507
80690 0.821409 0.050259
80695 0.822958 0.0515838
80700 0.818992 0.0507822
80705 0.816405 0.0505997
80710 0.819229 0.0507155
80715 0.822102 0.0519514
80720 0.824374 0.0518241
80725 0.824564 0.0518633
80730 0.821658 0.0512946
80735 0.818914 0.051266
80740 0.819928 0.0515428
80745 0.821794 0.0512872
80750 0.824067 0.0512607
80755 0.831724 0.052039
80760 0.826762 0.0515726
80765 0.825573 0.0514699
80770 0.82102 0.0515573
80775 0.826326 0.0516259
80780 0.824446 0.0515338
80785 0.819948 0.051157
80790 0.823473 0.0511282
80795 0.824187 0.0508637
80800 0.821024 0.0509469
80805 0.823412 0.051256
80810 0.825303 0.0506497
80815 0.823556 0.0502352
80820 0.824154 0.0511172
80825 0.824095 0.0508277
80830 0.824265 0.0515793
80835 0.822014 0.0517351
80840 0.824139 0.0526667
80845 0.824763 0.0526577
80850 0.825114 0.0528961
80855 0.818261 0.0528118
80860 0.819809 0.0520904
80865 0.823691 0.0522096
80870 0.822224 0.0521919
80875 0.81897 0.0520139
80880 0.816808 0.0523791
80885 0.820631 0.0519931
80890 0.824782 0.0511176
80895 0.823248 0.0509416
80900 0.829808 0.0525118
80905 0.826661 0.0527871
80910 0.825433 0.0528812
80915 0.823819 0.0525048
80920 0.829521 0.0534313
80925 0.83005 0.0530647
80930 0.834107 0.0532082
80935 0.835136 0.0530878
80940 0.831988 0.0525887
80945 0.832446 0.0530923
80950 0.826109 0.0533603
80955 0.827599 0.0532525
80960 0.834596 0.0528731
80965 0.833543 0.052882
80970 0.828401 0.0525418
80975 0.830612 0.052651
80980 0.83178 0.0519137
80985 0.831272 0.052157
80990 0.829453 0.0522917
80995 0.825283 0.0517102
81000 0.82767 0.051592
81005 0.830084 0.0522809
81010 0.826976 0.0515489
81015 0.826924 0.0516493
81020 0.829997 0.0524875
81025 0.827416 0.0519004
81030 0.830631 0.0524893
81035 0.829458 0.0519259
81040 0.83021 0.0523734
81045 0.832237 0.052809
81050 0.832965 0.0515387
81055 0.832071 0.0520764
81060 0.832889 0.0524411
81065 0.835012 0.0531701
81070 0.834335 0.0533532
81075 0.831521 0.0525534
81080 0.832653 0.0529004
81085 0.835757 0.0529312
81090 0.832886 0.052722
81095 0.832745 0.0520678
81100 0.834192 0.0523229
81105 0.831329 0.0514009
81110 0.839006 0.0515358
81115 0.837709 0.0516987
81120 0.838904 0.0512135
81125 0.836707 0.0513829
81130 0.838339 0.0510355
81135 0.840608 0.0525465
81140 0.841642 0.0521221
81145 0.839773 0.0513195
[truncated: 4,733,235 more chars]
