# Supplementary material for: Protein compactness and interaction valency define the architecture of a biomolecular condensate across scales
Source: eLife. 2023 Jul 20;12:e80038. doi: 10.7554/eLife.80038 (PMC10406433; doi:10.7554/eLife.80038)
Supplement: Figure 4—figure supplement 1—source data 1. [file elife-80038-fig4-figsupp1-data1.zip › Figure_4_figure_supplement_1_source_data_1/panel_C_source_data_files/RtoK24_1us_md_fin_prot_phi.avsem.dat]

0 0.40363 0.0200327
5 0.421328 0.020877
10 0.427324 0.0212379
15 0.42953 0.0214683
20 0.430994 0.0219487
25 0.427855 0.021639
30 0.428371 0.0220926
35 0.430553 0.0219291
40 0.432735 0.0222183
45 0.430125 0.0214192
50 0.428691 0.0212238
55 0.428952 0.0215496
60 0.425622 0.0211089
65 0.428053 0.0215878
70 0.432221 0.0216143
75 0.428399 0.0214822
80 0.430458 0.0219068
85 0.429295 0.0221654
90 0.430653 0.0223845
95 0.427778 0.0218231
100 0.425773 0.021938
105 0.42344 0.0220179
110 0.421638 0.0218827
115 0.422395 0.0215641
120 0.423116 0.0218829
125 0.422889 0.0216676
130 0.42035 0.0214322
135 0.422315 0.0219025
140 0.426616 0.0226014
145 0.424214 0.0225131
150 0.425919 0.0229242
155 0.42913 0.0233359
160 0.42442 0.0231473
165 0.428555 0.0234963
170 0.427485 0.0231044
175 0.424974 0.0230581
180 0.42384 0.0224322
185 0.422715 0.0226429
190 0.42561 0.0230989
195 0.426527 0.0231985
200 0.424348 0.0233557
205 0.425881 0.0237055
210 0.427294 0.0241285
215 0.427828 0.0245349
220 0.426001 0.0237621
225 0.42462 0.0233812
230 0.422907 0.0239681
235 0.419733 0.0237894
240 0.422255 0.0241993
245 0.421938 0.0242942
250 0.41498 0.0236378
255 0.415967 0.0230213
260 0.418638 0.0237282
265 0.417426 0.0241132
270 0.414172 0.0234831
275 0.415778 0.0233983
280 0.417529 0.0238976
285 0.418749 0.0238856
290 0.418409 0.0239666
295 0.418081 0.0235355
300 0.417917 0.0233404
305 0.419405 0.0240544
310 0.415121 0.0229564
315 0.41743 0.0229593
320 0.4174 0.0234759
325 0.415051 0.0230305
330 0.413142 0.0223898
335 0.411397 0.0223945
340 0.412535 0.0226451
345 0.412056 0.0226053
350 0.412476 0.0226992
355 0.412381 0.0228964
360 0.411658 0.0230738
365 0.412359 0.023451
370 0.411462 0.0230973
375 0.413317 0.0235276
380 0.414549 0.023531
385 0.417142 0.0239681
390 0.414724 0.0236631
395 0.415197 0.0237507
400 0.413346 0.0237094
405 0.413 0.0242373
410 0.416072 0.0236135
415 0.413615 0.0229821
420 0.413995 0.0230366
425 0.414849 0.0228619
430 0.411741 0.0226376
435 0.411822 0.0222467
440 0.41573 0.0228215
445 0.417111 0.0229609
450 0.413897 0.0230826
455 0.414426 0.0235949
460 0.417428 0.0240446
465 0.417133 0.0244549
470 0.417727 0.024748
475 0.419666 0.0250322
480 0.420588 0.0252491
485 0.416527 0.0237692
490 0.415296 0.0240326
495 0.418345 0.0241512
500 0.417134 0.0238601
505 0.415969 0.0238407
510 0.416606 0.0241722
515 0.413787 0.023036
520 0.414821 0.0229717
525 0.418756 0.023736
530 0.41863 0.0242252
535 0.417492 0.0242167
540 0.420138 0.0239921
545 0.421844 0.0243
550 0.419183 0.0236212
555 0.417614 0.0242146
560 0.419895 0.0246508
565 0.41935 0.0243514
570 0.419191 0.0236043
575 0.419103 0.0237643
580 0.419083 0.0236945
585 0.417973 0.0236088
590 0.416781 0.0236312
595 0.415527 0.0231718
600 0.4137 0.0229158
605 0.414016 0.0231646
610 0.410322 0.022777
615 0.409541 0.0224118
620 0.409773 0.0220336
625 0.412455 0.0221893
630 0.412162 0.0216304
635 0.41455 0.0216676
640 0.412751 0.022321
645 0.413863 0.0223377
650 0.414045 0.022093
655 0.412307 0.0223969
660 0.412983 0.0223971
665 0.418225 0.0228776
670 0.415703 0.0224132
675 0.415929 0.0222728
680 0.417266 0.0219115
685 0.417796 0.0225765
690 0.417163 0.0225698
695 0.413447 0.0218292
700 0.415181 0.022291
705 0.417845 0.0221581
710 0.419945 0.0221277
715 0.417357 0.0227798
720 0.415154 0.0223579
725 0.412776 0.0226794
730 0.412663 0.0224951
735 0.413641 0.0227698
740 0.414004 0.0228331
745 0.41107 0.0222979
750 0.409435 0.0219019
755 0.41017 0.0225533
760 0.410015 0.0226161
765 0.412594 0.0232426
770 0.413258 0.0232408
775 0.412259 0.0228858
780 0.414082 0.0225812
785 0.414411 0.0225706
790 0.412124 0.0230901
795 0.411185 0.022894
800 0.411318 0.022955
805 0.410304 0.0225035
810 0.414481 0.0229707
815 0.415687 0.0229862
820 0.419004 0.0235614
825 0.418752 0.0228062
830 0.419055 0.023095
835 0.419642 0.0230822
840 0.420027 0.0228764
845 0.417849 0.0230475
850 0.416058 0.0228878
855 0.414878 0.0230899
860 0.415391 0.0230587
865 0.413606 0.0234784
870 0.413505 0.0231228
875 0.413017 0.0227864
880 0.413445 0.0223224
885 0.414119 0.0223336
890 0.413232 0.0228362
895 0.414978 0.0229878
900 0.415386 0.0228982
905 0.414448 0.0224232
910 0.413915 0.0227513
915 0.412603 0.0226982
920 0.415141 0.0229721
925 0.412093 0.0227651
930 0.413353 0.0228352
935 0.415072 0.0228335
940 0.414815 0.0234808
945 0.416221 0.0236119
950 0.414961 0.0234202
955 0.412255 0.023322
960 0.412031 0.0231164
965 0.410991 0.0225208
970 0.41074 0.0229505
975 0.406688 0.0221628
980 0.409396 0.0229438
985 0.409688 0.023542
990 0.409278 0.0237323
995 0.407947 0.0235235
1000 0.40954 0.0238874
1005 0.410467 0.0239225
1010 0.410952 0.0238756
1015 0.409674 0.0233402
1020 0.411906 0.0231797
1025 0.410172 0.022974
1030 0.412108 0.0236615
1035 0.412403 0.0233755
1040 0.411476 0.0231164
1045 0.411597 0.0235727
1050 0.408829 0.0228264
1055 0.408453 0.0229901
1060 0.408897 0.0231593
1065 0.410877 0.0231154
1070 0.410303 0.0231073
1075 0.411285 0.0233273
1080 0.411993 0.0238184
1085 0.411641 0.0236735
1090 0.411749 0.0237719
1095 0.412856 0.0243457
1100 0.412622 0.0245968
1105 0.409758 0.0242761
1110 0.404999 0.0242785
1115 0.407787 0.0238076
1120 0.409461 0.0235288
1125 0.41247 0.0240485
1130 0.411183 0.0240654
1135 0.410326 0.0247447
1140 0.410997 0.0243336
1145 0.411044 0.0232891
1150 0.410543 0.0231213
1155 0.409253 0.0232506
1160 0.410542 0.0231883
1165 0.41094 0.0230038
1170 0.413843 0.0239321
1175 0.413591 0.0242144
1180 0.413873 0.0241124
1185 0.413395 0.0245027
1190 0.411154 0.0243496
1195 0.413103 0.0239078
1200 0.413265 0.0236494
1205 0.411011 0.022997
1210 0.410245 0.0227649
1215 0.41084 0.0232632
1220 0.412109 0.0233898
1225 0.413457 0.0234061
1230 0.411581 0.0237272
1235 0.411189 0.0238195
1240 0.410695 0.0239405
1245 0.412244 0.0239164
1250 0.414153 0.0240728
1255 0.414341 0.0242269
1260 0.417314 0.0246457
1265 0.417866 0.0251256
1270 0.418579 0.0252061
1275 0.421653 0.0253771
1280 0.422876 0.0257484
1285 0.423159 0.026195
1290 0.422021 0.0258862
1295 0.421332 0.0258999
1300 0.419872 0.0254069
1305 0.420431 0.0258168
1310 0.425628 0.0261983
1315 0.425199 0.0260942
1320 0.423918 0.0255259
1325 0.425073 0.0257833
1330 0.423586 0.0256002
1335 0.425833 0.0255984
1340 0.427888 0.0262751
1345 0.42809 0.0264257
1350 0.425931 0.0265184
1355 0.425838 0.0265055
1360 0.426653 0.0263673
1365 0.42576 0.0262173
1370 0.426575 0.0260024
1375 0.424523 0.0257374
1380 0.422107 0.0257776
1385 0.42337 0.0259907
1390 0.423226 0.0260948
1395 0.423581 0.0259891
1400 0.419691 0.0256411
1405 0.422328 0.0254316
1410 0.418893 0.0251448
1415 0.418819 0.0252071
1420 0.4202 0.0253653
1425 0.42061 0.0250075
1430 0.421389 0.0259585
1435 0.422185 0.0257254
1440 0.421749 0.0260432
1445 0.419743 0.0257503
1450 0.419954 0.0254147
1455 0.420348 0.0260403
1460 0.418891 0.0257766
1465 0.419819 0.0259703
1470 0.421649 0.0257964
1475 0.416825 0.0255408
1480 0.41746 0.0260844
1485 0.417628 0.0263416
1490 0.415176 0.0261606
1495 0.413869 0.0257509
1500 0.413182 0.0258062
1505 0.412789 0.0258711
1510 0.409814 0.025995
1515 0.409764 0.0261226
1520 0.40887 0.0257278
1525 0.412204 0.0264394
1530 0.411501 0.0265282
1535 0.41213 0.0263016
1540 0.412485 0.0263161
1545 0.414448 0.0263375
1550 0.414123 0.0263773
1555 0.415134 0.0263406
1560 0.413479 0.0258985
1565 0.414301 0.0257703
1570 0.415554 0.0263843
1575 0.412982 0.0255414
1580 0.413491 0.0260626
1585 0.414584 0.0263316
1590 0.414036 0.0268199
1595 0.417148 0.026746
1600 0.41834 0.0266982
1605 0.415699 0.0268923
1610 0.416371 0.0268538
1615 0.416549 0.0267325
1620 0.416993 0.0271191
1625 0.414507 0.0266617
1630 0.414937 0.0261955
1635 0.415118 0.0266898
1640 0.417435 0.0276221
1645 0.416026 0.0269468
1650 0.417248 0.0267823
1655 0.414857 0.0270399
1660 0.416919 0.0275437
1665 0.413311 0.0263569
1670 0.412056 0.0262236
1675 0.411957 0.026055
1680 0.41428 0.0264849
1685 0.413949 0.0262108
1690 0.413741 0.026201
1695 0.414866 0.0264198
1700 0.415811 0.0267139
1705 0.416982 0.0266617
1710 0.417902 0.0270587
1715 0.421325 0.0272381
1720 0.421451 0.0271185
1725 0.420838 0.0273602
1730 0.418467 0.0270967
1735 0.42249 0.0271054
1740 0.419009 0.0265261
1745 0.422877 0.0274024
1750 0.422784 0.0273294
1755 0.421145 0.0272093
1760 0.419454 0.0263477
1765 0.42196 0.0270236
1770 0.418644 0.0265755
1775 0.419549 0.0264786
1780 0.418038 0.0268754
1785 0.418708 0.0262908
1790 0.422262 0.0267023
1795 0.42345 0.0264965
1800 0.419799 0.0260079
1805 0.418901 0.0259858
1810 0.419001 0.0256758
1815 0.419565 0.0253332
1820 0.419684 0.0254314
1825 0.420115 0.0257529
1830 0.417364 0.0254226
1835 0.417186 0.0256968
1840 0.41634 0.0258787
1845 0.419653 0.026213
1850 0.418056 0.02643
1855 0.418257 0.0265323
1860 0.419046 0.0264102
1865 0.42048 0.0259642
1870 0.419747 0.0257803
1875 0.416507 0.0259397
1880 0.416648 0.0254406
1885 0.416717 0.0254394
1890 0.415086 0.0251757
1895 0.416791 0.0260293
1900 0.418405 0.0256531
1905 0.417952 0.0259085
1910 0.418477 0.0255637
1915 0.416026 0.0253802
1920 0.418028 0.0261026
1925 0.416528 0.0255929
1930 0.416219 0.0257401
1935 0.413472 0.0259203
1940 0.412623 0.0257827
1945 0.41669 0.0260767
1950 0.414724 0.026636
1955 0.415609 0.0261722
1960 0.416514 0.0264153
1965 0.415158 0.0262038
1970 0.413303 0.0260448
1975 0.415939 0.0260409
1980 0.414198 0.0262483
1985 0.413596 0.0261999
1990 0.416612 0.0264131
1995 0.417001 0.0266386
2000 0.415118 0.0260062
2005 0.413148 0.0257533
2010 0.41369 0.025835
2015 0.415652 0.0265445
2020 0.417399 0.026561
2025 0.413743 0.0262742
2030 0.412244 0.0261808
2035 0.412655 0.0264931
2040 0.411676 0.0267262
2045 0.412939 0.0268333
2050 0.414374 0.0267962
2055 0.411258 0.026419
2060 0.411897 0.0263426
2065 0.412232 0.0260909
2070 0.412473 0.0264345
2075 0.412416 0.0259272
2080 0.410635 0.0260258
2085 0.411266 0.0266486
2090 0.411618 0.0257499
2095 0.410881 0.025815
2100 0.413262 0.0266656
2105 0.411386 0.02628
2110 0.408666 0.026996
2115 0.409843 0.0267588
2120 0.411242 0.0271101
2125 0.412965 0.0267605
2130 0.412368 0.026537
2135 0.411698 0.0262969
2140 0.410104 0.0253259
2145 0.410922 0.0256406
2150 0.411153 0.0254976
2155 0.411105 0.0258831
2160 0.408898 0.0262632
2165 0.409212 0.0265551
2170 0.404792 0.0260738
2175 0.40656 0.0257594
2180 0.407808 0.0262708
2185 0.407818 0.0263902
2190 0.405041 0.0264096
2195 0.407879 0.0262883
2200 0.405153 0.0259891
2205 0.405577 0.0262775
2210 0.40604 0.0261881
2215 0.40684 0.0267599
2220 0.408492 0.0269958
2225 0.407802 0.0265994
2230 0.406937 0.0268407
2235 0.407004 0.0271191
2240 0.406683 0.0270469
2245 0.405199 0.0265012
2250 0.404487 0.0267901
2255 0.402084 0.0268489
2260 0.402256 0.0269199
2265 0.404201 0.0273624
2270 0.401868 0.0266511
2275 0.401087 0.02764
2280 0.401878 0.0279666
2285 0.403687 0.0282745
2290 0.402286 0.0273804
2295 0.403453 0.0270285
2300 0.403844 0.0270946
2305 0.402904 0.0268433
2310 0.398418 0.026242
2315 0.396485 0.0257654
2320 0.397511 0.0260466
2325 0.398393 0.0261787
2330 0.401798 0.0266747
2335 0.39957 0.0262951
2340 0.401994 0.0260999
2345 0.403252 0.0265994
2350 0.404708 0.0271695
2355 0.404198 0.0271056
2360 0.403436 0.0268362
2365 0.403291 0.0271248
2370 0.402334 0.0267339
2375 0.403454 0.0267646
2380 0.403294 0.0267564
2385 0.404133 0.0271177
2390 0.404714 0.0270648
2395 0.407754 0.0274349
2400 0.409131 0.0271859
2405 0.408077 0.0268864
2410 0.406721 0.0272024
2415 0.409642 0.0282324
2420 0.407885 0.0278464
2425 0.408699 0.0272932
2430 0.411885 0.0274137
2435 0.409867 0.0277086
2440 0.411292 0.0270144
2445 0.411793 0.0269056
2450 0.411273 0.0271318
2455 0.4092 0.026707
2460 0.412239 0.0269125
2465 0.413288 0.027175
2470 0.410826 0.0268495
2475 0.41024 0.0265267
2480 0.412652 0.0271542
2485 0.41065 0.0269368
2490 0.410625 0.0261942
2495 0.410191 0.026659
2500 0.40546 0.0262665
2505 0.407303 0.0257411
2510 0.406134 0.0251397
2515 0.404995 0.0250468
2520 0.405528 0.0256255
2525 0.406404 0.026244
2530 0.408077 0.0259248
2535 0.407686 0.0260395
2540 0.407016 0.0262295
2545 0.407724 0.0263965
2550 0.408857 0.027004
2555 0.409612 0.026878
2560 0.411812 0.026964
2565 0.413494 0.0276815
2570 0.412258 0.0274033
2575 0.415877 0.0274318
2580 0.413252 0.0272779
2585 0.412287 0.0271467
2590 0.411064 0.0266266
2595 0.410818 0.0265833
2600 0.409833 0.0267874
2605 0.409905 0.0268487
2610 0.410049 0.0264729
2615 0.410259 0.0272224
2620 0.409541 0.0268768
2625 0.411229 0.0269244
2630 0.41135 0.0272136
2635 0.412593 0.0272238
2640 0.413487 0.0275396
2645 0.412328 0.0276458
2650 0.413039 0.0282398
2655 0.4116 0.0273398
2660 0.409403 0.0275112
2665 0.408238 0.0271203
2670 0.408305 0.027122
2675 0.409465 0.0277229
2680 0.407913 0.0276462
2685 0.410948 0.0278725
2690 0.413951 0.0281175
2695 0.414782 0.0280401
2700 0.411269 0.027587
2705 0.41225 0.0278264
2710 0.41545 0.0281699
2715 0.411431 0.0280754
2720 0.410346 0.0281206
2725 0.413126 0.0280763
2730 0.41343 0.0277209
2735 0.414648 0.0280197
2740 0.414525 0.0280801
2745 0.414135 0.0275059
2750 0.414585 0.0273281
2755 0.415278 0.0274275
2760 0.412837 0.0272381
2765 0.410371 0.0273824
2770 0.410913 0.0272063
2775 0.409978 0.0273794
2780 0.412052 0.0272981
2785 0.412278 0.0272767
2790 0.410051 0.0271105
2795 0.412938 0.0282551
2800 0.411125 0.0279389
2805 0.411716 0.0280532
2810 0.412045 0.0282638
2815 0.408731 0.0280726
2820 0.40862 0.0282922
2825 0.407679 0.0285821
2830 0.406475 0.0278309
2835 0.406772 0.0275661
2840 0.406266 0.0275359
2845 0.405462 0.0277715
2850 0.40753 0.0278238
2855 0.406433 0.0274239
2860 0.406747 0.0277935
2865 0.404402 0.0277601
2870 0.40459 0.0279834
2875 0.404263 0.0277631
2880 0.404129 0.0279722
2885 0.404553 0.0287231
2890 0.404584 0.0286582
2895 0.404278 0.0281291
2900 0.405562 0.028557
2905 0.40444 0.0278838
2910 0.404445 0.0277482
2915 0.40026 0.0270897
2920 0.397184 0.0270399
2925 0.400027 0.0274075
2930 0.399379 0.0267368
2935 0.40122 0.0270107
2940 0.400242 0.0268091
2945 0.401778 0.0279187
2950 0.399358 0.0274341
2955 0.400899 0.0274394
2960 0.402111 0.027815
2965 0.403151 0.0278152
2970 0.400852 0.0272743
2975 0.399851 0.0271081
2980 0.400469 0.0266082
2985 0.402577 0.0265431
2990 0.4023 0.0266719
2995 0.402002 0.0266298
3000 0.401139 0.0262957
3005 0.405236 0.0265776
3010 0.405275 0.0266541
3015 0.404927 0.0265672
3020 0.407203 0.0267682
3025 0.405244 0.026479
3030 0.404298 0.0262473
3035 0.405502 0.0267368
3040 0.405185 0.0268123
3045 0.40462 0.0269742
3050 0.408673 0.026748
3055 0.409638 0.0267209
3060 0.407626 0.0263167
3065 0.408494 0.026462
3070 0.409119 0.0266147
3075 0.406353 0.0262179
3080 0.401932 0.0252057
3085 0.399877 0.025185
3090 0.398094 0.0253922
3095 0.398919 0.0253167
3100 0.399503 0.025193
3105 0.400656 0.0252802
3110 0.398893 0.0250699
3115 0.399145 0.0253002
3120 0.399163 0.0254006
3125 0.397852 0.0252346
3130 0.393874 0.0248405
3135 0.39241 0.0250607
3140 0.391851 0.0249209
3145 0.392436 0.0251087
3150 0.391753 0.0248231
3155 0.393412 0.0250334
3160 0.393557 0.0248286
3165 0.393827 0.024689
3170 0.395666 0.0248125
3175 0.396258 0.0241779
3180 0.391393 0.0237709
3185 0.393095 0.0234963
3190 0.394369 0.023885
3195 0.395919 0.0243265
3200 0.395288 0.024482
3205 0.395506 0.0247837
3210 0.392422 0.0240967
3215 0.394735 0.0245292
3220 0.39207 0.0242504
3225 0.390433 0.024235
3230 0.38782 0.0246751
3235 0.3832 0.0239999
3240 0.385502 0.024181
3245 0.386505 0.0241391
3250 0.38344 0.0244286
3255 0.382874 0.0242918
3260 0.383916 0.0237139
3265 0.384128 0.024124
3270 0.384316 0.0238929
3275 0.385069 0.0240728
3280 0.383565 0.0240083
3285 0.384564 0.0240971
3290 0.384836 0.023738
3295 0.388627 0.0242204
3300 0.386383 0.0236284
3305 0.385598 0.0236455
3310 0.383998 0.0239844
3315 0.383816 0.0242477
3320 0.387181 0.0241526
3325 0.387955 0.0244228
3330 0.3902 0.0241965
3335 0.386383 0.0241765
3340 0.387039 0.024027
3345 0.389039 0.0241712
3350 0.389239 0.024532
3355 0.389602 0.0247668
3360 0.389175 0.0244592
3365 0.38773 0.0246796
3370 0.387522 0.0244132
3375 0.383913 0.0244092
3380 0.381501 0.0242773
3385 0.381292 0.0242806
3390 0.380687 0.0239683
3395 0.381467 0.0244081
3400 0.381386 0.0245329
3405 0.381453 0.02426
3410 0.382048 0.0246672
3415 0.381072 0.0245196
3420 0.385456 0.0247866
3425 0.382995 0.0252704
3430 0.384775 0.0254847
3435 0.388524 0.0259421
3440 0.38786 0.0261244
3445 0.387635 0.0260473
3450 0.388168 0.0259973
3455 0.389492 0.0257972
3460 0.388677 0.0259544
3465 0.389777 0.0262959
3470 0.386876 0.0262097
3475 0.386235 0.0262536
3480 0.384437 0.0262336
3485 0.383395 0.026191
3490 0.383303 0.026024
3495 0.383669 0.025914
3500 0.381824 0.0253745
3505 0.382262 0.0254253
3510 0.381486 0.0251754
3515 0.379582 0.0251467
3520 0.381046 0.0250536
3525 0.379318 0.0247982
3530 0.381389 0.024977
3535 0.380759 0.0249091
3540 0.385317 0.0258076
3545 0.383441 0.0252747
3550 0.384631 0.0251744
3555 0.384758 0.0251936
3560 0.385007 0.0249487
3565 0.384625 0.0250477
3570 0.382969 0.0248278
3575 0.384092 0.0250226
3580 0.381687 0.0243716
3585 0.382449 0.0247192
3590 0.38494 0.0247503
3595 0.383432 0.0243577
3600 0.382265 0.0245339
3605 0.382701 0.0249195
3610 0.385216 0.0252759
3615 0.384268 0.0250487
3620 0.383733 0.0254896
3625 0.384116 0.0255721
3630 0.384931 0.0257329
3635 0.3877 0.025945
3640 0.385858 0.0255304
3645 0.384818 0.0256639
3650 0.385611 0.0253975
3655 0.38562 0.0258044
3660 0.386415 0.0261963
3665 0.383569 0.0259219
3670 0.386081 0.0263136
3675 0.384681 0.0259987
3680 0.386406 0.0259566
3685 0.387353 0.0260513
3690 0.387876 0.0257766
3695 0.388962 0.0258035
3700 0.388309 0.0254784
3705 0.38687 0.0254684
3710 0.387331 0.0255641
3715 0.388237 0.0258603
3720 0.387847 0.0254722
3725 0.388981 0.0255421
3730 0.385621 0.0254398
3735 0.384957 0.0258066
3740 0.386111 0.0257548
3745 0.385137 0.0257033
3750 0.382559 0.0252698
3755 0.382252 0.0253628
3760 0.385444 0.0259417
3765 0.387539 0.0264339
3770 0.389826 0.0265561
3775 0.391112 0.0263696
3780 0.389631 0.0268127
3785 0.390145 0.026834
3790 0.387831 0.0273851
3795 0.388122 0.027299
3800 0.387655 0.0268156
3805 0.38777 0.0265482
3810 0.387906 0.026699
3815 0.389064 0.0268523
3820 0.389684 0.0268758
3825 0.390721 0.0272547
3830 0.390564 0.0276409
3835 0.39038 0.0279072
3840 0.39063 0.0278536
3845 0.390089 0.0279264
3850 0.38879 0.0273794
3855 0.389672 0.02764
3860 0.391889 0.0276486
3865 0.388227 0.0275325
3870 0.390041 0.0272794
3875 0.391942 0.0278385
3880 0.388641 0.0269711
3885 0.388567 0.0263935
3890 0.387139 0.0262477
3895 0.387609 0.0261667
3900 0.390803 0.0264567
3905 0.388136 0.0263977
3910 0.38882 0.0263718
3915 0.389733 0.0261134
3920 0.389402 0.0258903
3925 0.387674 0.0254869
3930 0.388466 0.0255929
3935 0.385075 0.0250603
3940 0.382798 0.0245349
3945 0.385847 0.0251481
3950 0.386975 0.0253143
3955 0.386935 0.0256039
3960 0.387129 0.0253832
3965 0.383593 0.0252698
3970 0.385137 0.0255439
3975 0.386461 0.0254206
3980 0.381817 0.0252879
3985 0.381462 0.0254531
3990 0.380845 0.0252842
3995 0.382263 0.0252289
4000 0.381041 0.0251634
4005 0.381155 0.0250899
4010 0.381473 0.0254261
4015 0.383144 0.0250895
4020 0.380472 0.0250032
4025 0.381765 0.0255427
4030 0.380293 0.0259076
4035 0.381047 0.0254216
4040 0.378937 0.0247845
4045 0.380734 0.0250481
4050 0.378592 0.0249993
4055 0.37818 0.0245461
4060 0.375059 0.0242546
4065 0.375792 0.024006
4070 0.377871 0.0248372
4075 0.378108 0.0249117
4080 0.378501 0.0247286
4085 0.377862 0.0247066
4090 0.380607 0.0251973
4095 0.379476 0.0248899
4100 0.382595 0.0253636
4105 0.381927 0.0248686
4110 0.378711 0.0245753
4115 0.378193 0.0248684
4120 0.374739 0.0242297
4125 0.375449 0.0244457
4130 0.374367 0.0242548
4135 0.378128 0.0245721
4140 0.378164 0.0243306
4145 0.378211 0.0244449
4150 0.378141 0.0247882
4155 0.377786 0.024967
4160 0.377315 0.0248182
4165 0.375986 0.0243504
4170 0.379049 0.024898
4175 0.377793 0.0246778
4180 0.37866 0.0247705
4185 0.3794 0.0248241
4190 0.379838 0.024748
4195 0.381164 0.0244994
4200 0.379494 0.0246594
4205 0.378198 0.0242702
4210 0.380161 0.0245378
4215 0.378645 0.0245194
4220 0.379461 0.0244816
4225 0.381713 0.0248113
4230 0.381969 0.0251056
4235 0.376402 0.0243026
4240 0.374998 0.0244967
4245 0.376244 0.0246586
4250 0.374812 0.0243365
4255 0.376662 0.024568
4260 0.373637 0.0244896
4265 0.37483 0.0246037
4270 0.373232 0.024471
4275 0.37683 0.02455
4280 0.375764 0.0240826
4285 0.377255 0.0245282
4290 0.377917 0.0248356
4295 0.37822 0.0246564
4300 0.37993 0.024905
4305 0.378571 0.0252222
4310 0.377636 0.024864
4315 0.377258 0.0252353
4320 0.376829 0.0250415
4325 0.37919 0.0253665
4330 0.379522 0.0252542
4335 0.381114 0.0253712
4340 0.381049 0.0254755
4345 0.38035 0.0250505
4350 0.381976 0.025205
4355 0.383922 0.0251544
4360 0.380009 0.0250789
4365 0.380152 0.0251957
4370 0.38248 0.0252487
4375 0.383597 0.0249846
4380 0.385029 0.0253928
4385 0.382127 0.0252199
4390 0.382761 0.0251885
4395 0.378057 0.0245039
4400 0.380355 0.0249509
4405 0.37854 0.024786
4410 0.377457 0.024967
4415 0.378212 0.0253422
4420 0.37584 0.0254086
4425 0.377107 0.0252991
4430 0.37738 0.0249895
4435 0.377938 0.0251867
4440 0.376772 0.0247015
4445 0.376561 0.0243071
4450 0.376263 0.0244141
4455 0.377574 0.0246049
4460 0.3767 0.0241934
4465 0.374943 0.0238725
4470 0.372319 0.0239662
4475 0.372576 0.0241013
4480 0.373361 0.0239862
4485 0.375525 0.0243085
4490 0.376311 0.0245039
4495 0.377323 0.0251691
4500 0.37829 0.025422
4505 0.377514 0.0248431
4510 0.375667 0.0246106
4515 0.375048 0.0245768
4520 0.373468 0.02456
4525 0.372839 0.0248399
4530 0.37114 0.0244447
4535 0.370927 0.0247707
4540 0.372197 0.024974
4545 0.370149 0.0253779
4550 0.369717 0.025125
4555 0.369415 0.0254416
4560 0.369039 0.0253759
4565 0.371403 0.0255172
4570 0.371528 0.0257935
4575 0.36966 0.0255196
4580 0.368859 0.0255202
4585 0.369188 0.0258742
4590 0.37157 0.0257341
4595 0.37194 0.0264475
4600 0.371331 0.0264937
4605 0.372614 0.0265133
4610 0.370879 0.0260526
4615 0.371902 0.0263567
4620 0.374325 0.0263396
4625 0.375307 0.0267552
4630 0.374946 0.0271828
4635 0.375485 0.0274441
4640 0.372178 0.0270879
4645 0.371369 0.0269074
4650 0.371201 0.0268084
4655 0.372489 0.0271195
4660 0.371743 0.0266733
4665 0.370775 0.0270548
4670 0.372589 0.0271216
4675 0.3731 0.0272512
4680 0.374482 0.027775
4685 0.376112 0.02747
4690 0.376949 0.0272818
4695 0.375164 0.0271465
4700 0.373721 0.0270775
4705 0.374132 0.0275515
4710 0.374562 0.0274425
4715 0.371941 0.0268207
4720 0.373305 0.0271071
4725 0.369852 0.0265657
4730 0.369641 0.0271548
4735 0.369957 0.0273465
4740 0.369065 0.0270689
4745 0.371055 0.0273994
4750 0.369895 0.0270215
4755 0.368754 0.0268697
4760 0.371575 0.0272608
4765 0.369961 0.0268987
4770 0.368274 0.0257713
4775 0.368507 0.0258039
4780 0.372347 0.0266805
4785 0.374361 0.0270164
4790 0.374644 0.0271463
4795 0.373942 0.027073
4800 0.378546 0.0277162
4805 0.378614 0.0279852
4810 0.379314 0.0278597
4815 0.378034 0.0274623
4820 0.377272 0.0274545
4825 0.376277 0.0279044
4830 0.376771 0.0280748
4835 0.375771 0.0278783
4840 0.373128 0.027697
4845 0.372411 0.0276423
4850 0.373437 0.0276162
4855 0.373041 0.0276
4860 0.371278 0.027311
4865 0.370426 0.0274275
4870 0.368509 0.0268927
4875 0.369843 0.0264663
4880 0.370614 0.0268774
4885 0.37204 0.0273833
4890 0.373254 0.0276151
4895 0.374888 0.0277903
4900 0.371682 0.0275159
4905 0.371569 0.027865
4910 0.371021 0.0275837
4915 0.372398 0.0279905
4920 0.371483 0.0278123
4925 0.370934 0.027686
4930 0.367737 0.026973
4935 0.367726 0.0266556
4940 0.365523 0.0268105
4945 0.364774 0.0264839
4950 0.365704 0.0266553
4955 0.364431 0.0262761
4960 0.363265 0.0262851
4965 0.365024 0.0263628
4970 0.364261 0.0264465
4975 0.364984 0.0257815
4980 0.364402 0.0260956
4985 0.366562 0.0261973
4990 0.368139 0.0261783
4995 0.366056 0.0255516
5000 0.365137 0.0257615
5005 0.367765 0.0263579
5010 0.36829 0.0260352
5015 0.367979 0.026044
5020 0.36806 0.0256506
5025 0.369279 0.0257123
5030 0.368603 0.0258597
5035 0.371305 0.0260834
5040 0.370247 0.0260587
5045 0.367847 0.0255314
5050 0.366718 0.025488
5055 0.365235 0.0253824
5060 0.366428 0.0254347
5065 0.366619 0.0257464
5070 0.366295 0.0251808
5075 0.36556 0.0247725
5080 0.36765 0.0252271
5085 0.368969 0.0251679
5090 0.369431 0.0254825
5095 0.370192 0.0250601
5100 0.371101 0.0254639
5105 0.369689 0.025211
5110 0.369018 0.0249485
5115 0.369327 0.0250083
5120 0.37109 0.0253804
5125 0.369234 0.0255841
5130 0.371716 0.0258956
5135 0.371759 0.0259568
5140 0.371592 0.0261585
5145 0.37319 0.0263994
5150 0.369056 0.0258691
5155 0.368666 0.0259274
5160 0.367974 0.026264
5165 0.369323 0.0259276
5170 0.369263 0.0256498
5175 0.371877 0.0260865
5180 0.371585 0.026222
5185 0.371007 0.026066
5190 0.370989 0.0263749
5195 0.369239 0.0264447
5200 0.368293 0.026329
5205 0.36942 0.0264833
5210 0.372278 0.0270765
5215 0.371061 0.0265288
5220 0.374289 0.0271369
5225 0.373177 0.0268613
5230 0.37245 0.0265333
5235 0.373508 0.0267107
5240 0.371015 0.0264537
5245 0.370703 0.0266233
5250 0.369942 0.0260942
5255 0.367829 0.0254651
5260 0.366992 0.0258582
5265 0.369633 0.0260809
5270 0.367608 0.0249728
5275 0.366834 0.0250924
5280 0.367528 0.025324
5285 0.367864 0.0252593
5290 0.366889 0.025205
5295 0.364498 0.0250797
5300 0.366286 0.0254139
5305 0.366094 0.0254461
5310 0.366892 0.0254073
5315 0.367686 0.0258705
5320 0.368547 0.0258278
5325 0.369477 0.0255443
5330 0.371484 0.0256133
5335 0.371973 0.0256956
5340 0.370055 0.0253375
5345 0.369744 0.0256433
5350 0.370412 0.025339
5355 0.371448 0.0257178
5360 0.371038 0.0261197
5365 0.37172 0.026371
5370 0.372256 0.0264302
5375 0.371868 0.0260938
5380 0.371911 0.026759
5385 0.369663 0.0256562
5390 0.373217 0.0262432
5395 0.372791 0.0263616
5400 0.375357 0.0269105
5405 0.375771 0.0271969
5410 0.37723 0.0270628
5415 0.373019 0.0264696
5420 0.37308 0.026805
5425 0.374667 0.0268011
5430 0.374694 0.0271655
5435 0.374575 0.0268597
5440 0.376327 0.0275617
5445 0.374982 0.0273179
5450 0.374288 0.026726
5455 0.375106 0.0270971
5460 0.374812 0.0268629
5465 0.375968 0.0269909
5470 0.375422 0.0270248
5475 0.375058 0.0266629
5480 0.376115 0.0269964
5485 0.378235 0.0272175
5490 0.376377 0.0272475
5495 0.377232 0.0276182
5500 0.375339 0.0274055
5505 0.374568 0.0273561
5510 0.375531 0.0275153
5515 0.373741 0.0272349
5520 0.371798 0.0271601
5525 0.370341 0.0268023
5530 0.371927 0.0273563
5535 0.37123 0.0274433
5540 0.3749 0.0277284
5545 0.370865 0.027273
5550 0.373602 0.0271614
5555 0.374613 0.0272698
5560 0.374333 0.0268652
5565 0.373654 0.0271401
5570 0.373329 0.0265537
5575 0.373959 0.0263096
5580 0.375545 0.0267797
5585 0.375597 0.0266196
5590 0.375249 0.0264671
5595 0.374989 0.0264663
5600 0.377136 0.0266313
5605 0.376003 0.0261928
5610 0.376877 0.0263749
5615 0.373908 0.0258678
5620 0.373874 0.025966
5625 0.372377 0.025735
5630 0.373188 0.0262312
5635 0.373913 0.0262947
5640 0.370822 0.0258342
5645 0.36919 0.0256749
5650 0.369866 0.0259542
5655 0.371044 0.026274
5660 0.371795 0.0263873
5665 0.371321 0.0263094
5670 0.371547 0.0258846
5675 0.372601 0.0262738
5680 0.373278 0.0265308
5685 0.371846 0.0263326
5690 0.373306 0.0263473
5695 0.373287 0.0261201
5700 0.375924 0.0261314
5705 0.37673 0.0267174
5710 0.37676 0.0263094
5715 0.374298 0.0259091
5720 0.372264 0.0254126
5725 0.373942 0.0256655
5730 0.37645 0.0258976
5735 0.37664 0.0262467
5740 0.376284 0.0262642
5745 0.37785 0.0267568
5750 0.377348 0.026598
5755 0.378338 0.02656
5760 0.377049 0.0261648
5765 0.378269 0.026429
5770 0.377187 0.0261936
5775 0.377593 0.0266239
5780 0.374829 0.0265039
5785 0.375408 0.0267568
5790 0.375748 0.0268158
5795 0.375529 0.0269264
5800 0.377576 0.0277011
5805 0.377453 0.0273694
5810 0.377965 0.0282494
5815 0.378188 0.0284537
5820 0.378252 0.0284439
5825 0.378148 0.0286807
5830 0.3796 0.0286611
5835 0.375975 0.0283808
5840 0.379442 0.0288972
5845 0.378353 0.0291485
5850 0.376902 0.0290048
5855 0.375173 0.0287197
5860 0.374999 0.0285394
5865 0.378278 0.0289546
5870 0.37807 0.0287989
5875 0.375203 0.0281863
5880 0.375828 0.0283422
5885 0.377522 0.0285749
5890 0.377438 0.029131
5895 0.378738 0.028894
5900 0.375768 0.0288556
5905 0.374176 0.028014
5910 0.374225 0.0277617
5915 0.372618 0.0269093
5920 0.373207 0.0271214
5925 0.373641 0.0264265
5930 0.374829 0.0264584
5935 0.372909 0.0262551
5940 0.372615 0.0262687
5945 0.374049 0.0272132
5950 0.371922 0.0265612
5955 0.372121 0.0268256
5960 0.373906 0.0269987
5965 0.373665 0.0270179
5970 0.375992 0.0273694
5975 0.377367 0.0272308
5980 0.375932 0.0273365
5985 0.374682 0.0271544
5990 0.374261 0.0272691
5995 0.37406 0.0277376
6000 0.375211 0.0275566
6005 0.373951 0.0273059
6010 0.370382 0.0269844
6015 0.371554 0.0272753
6020 0.371391 0.026758
6025 0.369949 0.0271146
6030 0.369403 0.0270058
6035 0.37319 0.027353
6040 0.373403 0.0276647
6045 0.374681 0.0276821
6050 0.377169 0.0280414
6055 0.376723 0.0279536
6060 0.373704 0.0277252
6065 0.373207 0.0272734
6070 0.375778 0.0274435
6075 0.377885 0.0276568
6080 0.380622 0.0278899
6085 0.381654 0.0280383
6090 0.379675 0.027887
6095 0.379573 0.0280724
6100 0.380542 0.028381
6105 0.380724 0.0282436
6110 0.380418 0.0282875
6115 0.379039 0.0278664
6120 0.380681 0.0283373
6125 0.380275 0.0280701
6130 0.382727 0.0284406
6135 0.382193 0.0284037
6140 0.382348 0.0287221
6145 0.38122 0.028788
6150 0.379177 0.0280893
6155 0.381873 0.0283904
6160 0.382427 0.028264
6165 0.384017 0.0284365
6170 0.381891 0.028439
6175 0.380007 0.0283769
6180 0.382003 0.0287591
6185 0.383519 0.0287164
6190 0.383383 0.0285974
6195 0.385579 0.0287286
6200 0.385566 0.0286992
6205 0.38671 0.0288581
6210 0.386736 0.0291973
6215 0.38822 0.0289934
6220 0.387224 0.0287891
6225 0.388889 0.0295709
6230 0.388332 0.029112
6235 0.387762 0.0294992
6240 0.386782 0.0296576
6245 0.390381 0.0304888
6250 0.386784 0.030052
6255 0.384674 0.0295504
6260 0.385025 0.0298901
6265 0.384765 0.0295862
6270 0.383217 0.0294888
6275 0.383061 0.0290322
6280 0.380146 0.0287778
6285 0.37883 0.0286129
6290 0.378887 0.0289238
6295 0.383575 0.0293582
6300 0.383212 0.0299805
6305 0.382697 0.0299124
6310 0.381974 0.0299797
6315 0.381468 0.0299164
6320 0.381619 0.0295737
6325 0.384838 0.030113
6330 0.384975 0.0303878
6335 0.387014 0.0305029
6340 0.38744 0.0305982
6345 0.387794 0.0312022
6350 0.386949 0.031006
6355 0.389928 0.0313135
6360 0.38601 0.0304627
6365 0.383714 0.0302318
6370 0.386491 0.0308334
6375 0.387638 0.0310087
6380 0.387956 0.0310724
6385 0.387915 0.0311424
6390 0.386372 0.0313177
6395 0.387192 0.0312665
6400 0.38729 0.0308344
6405 0.388421 0.0310818
6410 0.388718 0.0307397
6415 0.383992 0.029923
6420 0.382734 0.0302087
6425 0.384911 0.0305125
6430 0.383748 0.0301079
6435 0.384232 0.0304523
6440 0.378556 0.0296019
6445 0.378791 0.0296466
6450 0.381252 0.0306386
6455 0.377679 0.0299185
6460 0.37763 0.0299881
6465 0.378236 0.030025
6470 0.377185 0.0304349
6475 0.377925 0.0302755
6480 0.378512 0.0304739
6485 0.376494 0.0298007
6490 0.375163 0.0289752
6495 0.377459 0.0298774
6500 0.379372 0.030321
6505 0.379581 0.0305313
6510 0.381362 0.0306213
6515 0.379579 0.0308354
6520 0.380125 0.0302375
6525 0.377935 0.0296745
6530 0.377977 0.0299769
6535 0.378466 0.0305215
6540 0.377066 0.0301234
6545 0.377599 0.0299642
6550 0.378031 0.0300201
6555 0.378249 0.0305333
6560 0.375284 0.0298166
6565 0.37638 0.029679
6570 0.375736 0.0293602
6575 0.375643 0.0295025
6580 0.376014 0.0299281
6585 0.374649 0.0298168
6590 0.375455 0.0299181
6595 0.375047 0.0298217
6600 0.378673 0.0309013
6605 0.376924 0.0306496
6610 0.37651 0.03046
6615 0.377683 0.0310685
6620 0.378417 0.0308346
6625 0.376087 0.0303957
6630 0.380764 0.0310818
6635 0.379995 0.0308664
6640 0.38121 0.0313202
6645 0.382374 0.0316307
6650 0.382793 0.0314321
6655 0.383533 0.0307809
6660 0.387599 0.0321118
6665 0.388226 0.0317593
6670 0.389322 0.0316554
6675 0.390089 0.0319971
6680 0.387173 0.0314947
6685 0.385168 0.0312939
6690 0.383332 0.0306672
6695 0.384048 0.0310532
6700 0.383011 0.0308634
6705 0.385036 0.0318148
6710 0.384828 0.0313041
6715 0.38391 0.0306823
6720 0.383529 0.0306764
6725 0.384551 0.0312755
6730 0.383322 0.0313839
6735 0.382465 0.0307331
6740 0.382923 0.0308203
6745 0.382524 0.0312106
6750 0.381731 0.0302714
6755 0.382912 0.0302355
6760 0.385041 0.0305027
6765 0.387771 0.030489
6770 0.38569 0.0306333
6775 0.384209 0.0303431
6780 0.386274 0.0307337
6785 0.385189 0.0304945
6790 0.383603 0.0299626
6795 0.383264 0.0298158
6800 0.38305 0.029993
6805 0.382772 0.0296305
6810 0.379936 0.0300361
6815 0.380711 0.0297868
6820 0.381564 0.0299111
6825 0.381284 0.0298417
6830 0.384445 0.0301032
6835 0.381983 0.0297519
6840 0.382352 0.0293175
6845 0.382833 0.0295562
6850 0.381226 0.0296347
6855 0.382119 0.0299597
6860 0.383766 0.0304472
6865 0.385212 0.0307682
6870 0.384035 0.0306864
6875 0.387228 0.031229
6880 0.385404 0.0313533
6885 0.385591 0.0311512
6890 0.384181 0.0308325
6895 0.385821 0.0311894
6900 0.38868 0.0309371
6905 0.386629 0.0305239
6910 0.387906 0.030993
6915 0.387544 0.0309228
6920 0.387496 0.0308448
6925 0.384593 0.0303941
6930 0.388022 0.0309687
6935 0.38613 0.030409
6940 0.387814 0.030814
6945 0.386497 0.0305274
6950 0.386282 0.0306003
6955 0.38799 0.0309881
6960 0.385981 0.0308436
6965 0.38582 0.0306741
6970 0.384862 0.030501
6975 0.383003 0.0306419
6980 0.380146 0.029808
6985 0.380997 0.0297803
6990 0.380089 0.0293884
6995 0.379781 0.0294586
7000 0.378919 0.0294082
7005 0.381039 0.0299524
7010 0.383308 0.0303037
7015 0.383332 0.0297315
7020 0.381144 0.0295682
7025 0.379957 0.0293588
7030 0.380199 0.0293573
7035 0.38023 0.0297309
7040 0.378548 0.0300285
7045 0.377297 0.0295092
7050 0.379057 0.0299009
7055 0.378943 0.0297368
7060 0.381525 0.0298564
7065 0.383392 0.0300497
7070 0.381928 0.0297758
7075 0.380007 0.0293704
7080 0.383151 0.0299003
7085 0.37951 0.0291779
7090 0.382193 0.0297827
7095 0.382263 0.0303063
7100 0.382654 0.0299368
7105 0.381571 0.0300291
7110 0.38103 0.0297064
7115 0.385783 0.0304827
7120 0.383164 0.0299328
7125 0.383443 0.0297148
7130 0.385508 0.0301755
7135 0.385857 0.0307401
7140 0.38663 0.0308189
7145 0.387535 0.0310422
7150 0.385433 0.0307215
7155 0.385015 0.0307709
7160 0.38932 0.0310644
7165 0.386178 0.0302308
7170 0.386689 0.0303594
7175 0.390102 0.0303847
7180 0.390112 0.0301987
7185 0.391529 0.0305511
7190 0.390033 0.0305268
7195 0.391984 0.0307442
7200 0.393234 0.0306484
7205 0.39198 0.0302496
7210 0.394622 0.0310546
7215 0.393192 0.030748
7220 0.392747 0.0305784
7225 0.39371 0.031102
7230 0.392923 0.0306096
7235 0.388945 0.0297207
7240 0.392814 0.0303612
7245 0.393922 0.0312581
7250 0.391605 0.0310226
7255 0.393662 0.0319128
7260 0.391383 0.0311398
7265 0.392897 0.0315198
7270 0.395186 0.031935
7275 0.396974 0.0326413
7280 0.397337 0.032964
7285 0.394882 0.0324698
7290 0.396531 0.0326354
7295 0.397123 0.0329411
7300 0.3976 0.0336201
7305 0.39855 0.0338285
7310 0.400074 0.0345492
7315 0.400926 0.0347123
7320 0.398032 0.034367
7325 0.398341 0.0334484
7330 0.398151 0.0341392
7335 0.39514 0.0334698
7340 0.396909 0.0338866
7345 0.399117 0.0338834
7350 0.397841 0.0335545
7355 0.399881 0.0342479
7360 0.399119 0.0340591
7365 0.403362 0.0343069
7370 0.402607 0.033993
7375 0.402899 0.0339712
7380 0.404656 0.0341812
7385 0.403669 0.0339867
7390 0.403407 0.033823
7395 0.401522 0.0331624
7400 0.40359 0.0338944
7405 0.403107 0.033398
7410 0.404767 0.0340393
7415 0.404492 0.0339401
7420 0.406337 0.0343798
7425 0.404251 0.0336364
7430 0.405277 0.0333231
7435 0.402107 0.0328242
7440 0.402677 0.0334539
7445 0.406592 0.0337072
7450 0.405059 0.033953
7455 0.401135 0.0334784
7460 0.400067 0.0330191
7465 0.399952 0.0329675
7470 0.40088 0.0328174
7475 0.400615 0.0322441
7480 0.397415 0.0310236
7485 0.397279 0.0313976
7490 0.398169 0.0318817
7495 0.394791 0.0316325
7500 0.39715 0.0318338
7505 0.398168 0.033033
7510 0.396769 0.0331159
7515 0.397714 0.0330497
7520 0.399776 0.0335752
7525 0.397956 0.0333594
7530 0.399409 0.0334139
7535 0.401927 0.0339948
7540 0.399753 0.0339832
7545 0.399178 0.0339787
7550 0.396965 0.0338499
7555 0.398064 0.0339165
7560 0.399667 0.033707
7565 0.400571 0.0336784
7570 0.399525 0.0337119
7575 0.401939 0.033738
7580 0.400112 0.0330712
7585 0.398782 0.0320557
7590 0.400856 0.0324804
7595 0.401409 0.0323039
7600 0.400984 0.0323412
7605 0.401854 0.0328948
7610 0.400734 0.0329903
7615 0.400845 0.0325141
7620 0.399977 0.0325376
7625 0.40123 0.0328244
7630 0.401428 0.0329058
7635 0.400505 0.032726
7640 0.400696 0.0330238
7645 0.398247 0.0330475
7650 0.399524 0.0325554
7655 0.401305 0.0321945
7660 0.401598 0.0325574
7665 0.401884 0.0326454
7670 0.400451 0.0318134
7675 0.40402 0.031618
7680 0.40354 0.0319005
7685 0.403031 0.032132
7690 0.405681 0.03228
7695 0.405551 0.0315629
7700 0.406417 0.0321647
7705 0.40656 0.0318295
7710 0.404487 0.0314153
7715 0.404738 0.0317199
7720 0.403808 0.0314933
7725 0.406047 0.0320014
7730 0.406523 0.0318856
7735 0.405475 0.0314768
7740 0.405441 0.0311157
7745 0.405012 0.0319593
7750 0.404816 0.0321889
7755 0.401927 0.0311469
7760 0.402325 0.0312381
7765 0.404619 0.0313655
7770 0.402731 0.030676
7775 0.401821 0.0306699
7780 0.403709 0.0310906
7785 0.403882 0.0307582
7790 0.405676 0.0317785
7795 0.403693 0.0316778
7800 0.405031 0.0319013
7805 0.403542 0.0316174
7810 0.405286 0.0317927
7815 0.406338 0.0317774
7820 0.403306 0.0314488
7825 0.404642 0.0320122
7830 0.40673 0.0321992
7835 0.404401 0.032211
7840 0.403358 0.0322708
7845 0.406287 0.0325229
7850 0.404134 0.0322618
7855 0.40333 0.0321626
7860 0.402446 0.0321996
7865 0.402074 0.031556
7870 0.401878 0.0310959
7875 0.39982 0.0314076
7880 0.398479 0.0313835
7885 0.398867 0.0318405
7890 0.398641 0.0313965
7895 0.399541 0.0310934
7900 0.398764 0.031014
7905 0.399463 0.0311565
7910 0.39667 0.0304761
7915 0.395813 0.0305888
7920 0.398708 0.0308568
7925 0.39547 0.03049
7930 0.394331 0.0308152
7935 0.393637 0.0309781
7940 0.393545 0.0304768
7945 0.392768 0.0305721
7950 0.392261 0.0306162
7955 0.393366 0.0310136
7960 0.39463 0.0312488
7965 0.396628 0.0314872
7970 0.396569 0.0314302
7975 0.395781 0.031162
7980 0.395179 0.0309362
7985 0.394499 0.0306737
7990 0.394132 0.0308364
7995 0.392101 0.0299101
8000 0.394787 0.0305035
8005 0.394147 0.0294055
8010 0.395303 0.0295149
8015 0.395164 0.0294067
8020 0.395633 0.0296711
8025 0.395956 0.0299417
8030 0.397144 0.0296515
8035 0.395511 0.0298895
8040 0.395405 0.0302867
8045 0.398946 0.0303541
8050 0.396565 0.0300687
8055 0.397563 0.0298117
8060 0.397212 0.0297917
8065 0.395414 0.0295135
8070 0.397531 0.0300279
8075 0.398208 0.0301822
8080 0.397806 0.0299587
8085 0.396664 0.0301322
8090 0.397107 0.0300987
8095 0.395699 0.0302085
8100 0.392624 0.0297927
8105 0.395173 0.030153
8110 0.395849 0.0305088
8115 0.397595 0.0301671
8120 0.396438 0.0304727
8125 0.395205 0.0298966
8130 0.395377 0.0300763
8135 0.397769 0.0309924
8140 0.394934 0.0309254
8145 0.396457 0.030876
8150 0.394577 0.0306196
8155 0.397456 0.03125
8160 0.393948 0.0306764
8165 0.394317 0.0307376
8170 0.394983 0.0307923
8175 0.395107 0.0305949
8180 0.395294 0.0305688
8185 0.396141 0.0304939
8190 0.396972 0.0306925
8195 0.395325 0.0312096
8200 0.395692 0.0311681
8205 0.397381 0.0317003
8210 0.397206 0.0311067
8215 0.394637 0.0313031
8220 0.394309 0.0307576
8225 0.393189 0.0306972
8230 0.395001 0.0311885
8235 0.392125 0.0312253
8240 0.393264 0.0313651
8245 0.39543 0.0320508
8250 0.396627 0.0318775
8255 0.39572 0.0320569
8260 0.39858 0.0320985
8265 0.399742 0.0318971
8270 0.398032 0.0317942
8275 0.396798 0.0311116
8280 0.397013 0.0309809
8285 0.396762 0.0309134
8290 0.397138 0.0312947
8295 0.397293 0.0314939
8300 0.395472 0.0315553
8305 0.395759 0.0320581
8310 0.399273 0.0330469
8315 0.401149 0.0337503
8320 0.400263 0.0340604
8325 0.396003 0.0332353
8330 0.396122 0.0334149
8335 0.394124 0.0326413
8340 0.393927 0.0327795
8345 0.393496 0.0327521
8350 0.394323 0.0331187
8355 0.392337 0.0327742
8360 0.39436 0.0334378
8365 0.3939 0.0324602
8370 0.395677 0.0328274
8375 0.396307 0.0326615
8380 0.396398 0.0323623
8385 0.396609 0.032746
8390 0.394747 0.0320065
8395 0.395953 0.0325472
8400 0.394373 0.0323175
8405 0.394498 0.0319875
8410 0.397435 0.0322784
8415 0.397777 0.032437
8420 0.397793 0.0325029
8425 0.397512 0.0328436
8430 0.396378 0.0330538
8435 0.395394 0.0328495
8440 0.398818 0.0333841
8445 0.398449 0.0334894
8450 0.401019 0.0336188
8455 0.401342 0.0334357
8460 0.401391 0.0330863
8465 0.401517 0.0330726
8470 0.40002 0.0327058
8475 0.401227 0.032725
8480 0.399904 0.0328626
8485 0.398235 0.0324047
8490 0.397597 0.0320256
8495 0.398914 0.031894
8500 0.399309 0.0318819
8505 0.395919 0.0312067
8510 0.399613 0.0318803
8515 0.40018 0.0317158
8520 0.401171 0.0316407
8525 0.402824 0.0319569
8530 0.405507 0.0323861
8535 0.40352 0.0321116
8540 0.407508 0.032339
8545 0.405895 0.032439
8550 0.404234 0.0317154
8555 0.405212 0.0323476
8560 0.403381 0.0321212
8565 0.401776 0.0322361
8570 0.403042 0.0320893
8575 0.403119 0.0328505
8580 0.404653 0.0331849
8585 0.405245 0.0330167
8590 0.402953 0.032034
8595 0.402298 0.0320614
8600 0.401281 0.0322475
8605 0.40125 0.0318575
8610 0.402757 0.0328348
8615 0.39922 0.0315186
8620 0.399634 0.0316997
8625 0.400599 0.032219
8630 0.397999 0.0317568
8635 0.399099 0.0320406
8640 0.401189 0.0324253
8645 0.400102 0.0319691
8650 0.395107 0.0315268
8655 0.392905 0.0307738
8660 0.391102 0.0304419
8665 0.392498 0.0306154
8670 0.396462 0.0314296
8675 0.397727 0.0322236
8680 0.396637 0.0314212
8685 0.396377 0.0314857
8690 0.39789 0.0322481
8695 0.397349 0.0318905
8700 0.398416 0.0319614
8705 0.398118 0.0317856
8710 0.397837 0.0311544
8715 0.397516 0.0310706
8720 0.39315 0.0308723
8725 0.392033 0.0308687
8730 0.392428 0.0307019
8735 0.391646 0.0304978
8740 0.391361 0.0306917
8745 0.392007 0.0307825
8750 0.391138 0.0301428
8755 0.391484 0.0304682
8760 0.392865 0.0301851
8765 0.392398 0.0298364
8770 0.391967 0.0297762
8775 0.391629 0.0296464
8780 0.388152 0.0294355
8785 0.391378 0.0299117
8790 0.392088 0.0302726
8795 0.391717 0.030549
8800 0.390007 0.0304674
8805 0.387604 0.0304892
8810 0.386948 0.0302539
8815 0.386185 0.0300438
8820 0.388582 0.0302102
8825 0.388697 0.0304004
8830 0.389273 0.0303335
8835 0.390408 0.0301471
8840 0.389646 0.0299634
8845 0.388899 0.0302042
8850 0.38644 0.0297154
8855 0.385359 0.0291406
8860 0.384865 0.0293067
8865 0.384844 0.028827
8870 0.383717 0.0286433
8875 0.384328 0.02845
8880 0.387842 0.0295786
8885 0.387338 0.0299946
8890 0.389129 0.030468
8895 0.388409 0.0301346
8900 0.388825 0.0299646
8905 0.389386 0.0296439
8910 0.389202 0.0292853
8915 0.388613 0.0291524
8920 0.389484 0.0288701
8925 0.389964 0.0291753
8930 0.386954 0.0290032
8935 0.386701 0.0291844
8940 0.387696 0.029577
8945 0.386168 0.0290785
8950 0.384661 0.0292057
8955 0.384598 0.0290765
8960 0.386523 0.0289419
8965 0.386877 0.0297533
8970 0.388397 0.0295329
8975 0.388763 0.0303818
8980 0.391089 0.0306786
8985 0.39041 0.0303492
8990 0.389985 0.0296249
8995 0.391116 0.0300622
9000 0.389445 0.0292577
9005 0.391191 0.0293555
9010 0.390996 0.0296925
9015 0.393759 0.0309005
9020 0.390996 0.0302777
9025 0.391526 0.0301342
9030 0.394129 0.0306419
9035 0.394546 0.0309258
9040 0.395224 0.0299977
9045 0.394012 0.0295102
9050 0.395313 0.0297043
9055 0.39414 0.0289842
9060 0.394268 0.0287621
9065 0.395975 0.0292908
9070 0.395969 0.0285435
9075 0.395075 0.0281306
9080 0.393829 0.0279342
9085 0.395293 0.027628
9090 0.393913 0.0276994
9095 0.394954 0.0282738
9100 0.394428 0.0278229
9105 0.395399 0.0277833
9110 0.394245 0.027884
9115 0.392806 0.0275594
9120 0.392728 0.0272618
9125 0.395386 0.0275633
9130 0.394995 0.0279036
9135 0.395161 0.0279897
9140 0.394189 0.0282236
9145 0.394515 0.0284957
9150 0.39167 0.0280079
9155 0.392155 0.0282461
9160 0.392496 0.0280956
9165 0.391307 0.0282091
9170 0.390525 0.028264
9175 0.392277 0.0287813
9180 0.394073 0.0289926
9185 0.391513 0.0287629
9190 0.392438 0.0280032
9195 0.394053 0.0281853
9200 0.392199 0.0274978
9205 0.391854 0.0277974
9210 0.390423 0.0276423
9215 0.391051 0.0279201
9220 0.392054 0.0280285
9225 0.390268 0.0280989
9230 0.389823 0.028616
9235 0.390288 0.0281797
9240 0.39245 0.0290585
9245 0.391015 0.028124
9250 0.391399 0.0283712
9255 0.388333 0.028272
9260 0.388785 0.028104
9265 0.391432 0.0283818
9270 0.39279 0.0283826
9275 0.393181 0.0291828
9280 0.390645 0.0286884
9285 0.388731 0.0284047
9290 0.388019 0.0284606
9295 0.391361 0.0296762
9300 0.391377 0.029607
9305 0.388866 0.028538
9310 0.386691 0.0285539
9315 0.387614 0.0282285
9320 0.387128 0.0282014
9325 0.386716 0.0282036
9330 0.38559 0.0279777
9335 0.385458 0.0277052
9340 0.387034 0.0279817
9345 0.387392 0.0279646
9350 0.3866 0.0286205
9355 0.388056 0.0287358
9360 0.390037 0.0287472
9365 0.388052 0.0289181
9370 0.385255 0.0287613
9375 0.385501 0.0286888
9380 0.3865 0.0287284
9385 0.385304 0.0291322
9390 0.386342 0.0294478
9395 0.386057 0.0296256
9400 0.386815 0.0300861
9405 0.383622 0.0301955
9410 0.381677 0.0301906
9415 0.383631 0.0304349
9420 0.382712 0.0304339
9425 0.384627 0.0310389
9430 0.384675 0.0308805
9435 0.386508 0.0316942
9440 0.384595 0.0306643
9445 0.384064 0.0307486
9450 0.385332 0.0305639
9455 0.384957 0.0310589
9460 0.384393 0.0317442
9465 0.381907 0.0309781
9470 0.382074 0.0314359
9475 0.38274 0.0315643
9480 0.383266 0.0310624
9485 0.384968 0.0311363
9490 0.387276 0.0311424
9495 0.38663 0.0311177
9500 0.386284 0.0313277
9505 0.384731 0.0311048
9510 0.381321 0.0303767
9515 0.380638 0.0300822
9520 0.380391 0.0294455
9525 0.381703 0.0301226
9530 0.381697 0.0300889
9535 0.383156 0.0301771
9540 0.383989 0.0305339
9545 0.384562 0.0305172
9550 0.384026 0.0303014
9555 0.384839 0.0309848
9560 0.386736 0.031273
9565 0.387982 0.0315394
9570 0.388213 0.0313433
9575 0.386045 0.0309742
9580 0.38534 0.0304278
9585 0.385077 0.0306988
9590 0.385595 0.0297011
9595 0.386079 0.0302873
9600 0.386654 0.0307337
9605 0.388233 0.0308205
9610 0.388717 0.0305498
9615 0.390087 0.0305143
9620 0.390078 0.0306454
9625 0.38987 0.0306494
9630 0.388599 0.0299822
9635 0.389892 0.0298297
9640 0.38756 0.0299869
9645 0.387685 0.0296711
9650 0.387919 0.0298866
9655 0.388177 0.0308164
9660 0.390196 0.0312802
9665 0.389994 0.0311473
9670 0.391681 0.0310483
9675 0.392036 0.0309162
9680 0.393688 0.0314563
9685 0.389991 0.0310989
9690 0.39385 0.0312079
9695 0.39134 0.0308325
9700 0.395004 0.0311512
9705 0.395789 0.0308677
9710 0.39615 0.0308791
9715 0.396866 0.0310342
9720 0.397175 0.0310444
9725 0.394677 0.0312216
9730 0.39268 0.0306325
9735 0.393812 0.0309352
9740 0.39317 0.0311826
9745 0.394173 0.030847
9750 0.39137 0.0311518
9755 0.392868 0.0316876
9760 0.392745 0.0313465
9765 0.394719 0.0306431
9770 0.394845 0.0311589
9775 0.39555 0.0317387
9780 0.394912 0.0316501
9785 0.39353 0.0318611
9790 0.394427 0.0320232
9795 0.392697 0.0320203
9800 0.395091 0.0328642
9805 0.392912 0.0330038
9810 0.394018 0.0329154
9815 0.394177 0.0333702
9820 0.394064 0.0337009
9825 0.390322 0.0328611
9830 0.389896 0.0332347
9835 0.390156 0.0327652
9840 0.389278 0.0324112
9845 0.388103 0.032747
9850 0.389908 0.0328807
9855 0.391983 0.0328622
9860 0.388632 0.0320765
9865 0.389865 0.0315409
9870 0.389024 0.0323188
9875 0.389192 0.0321908
9880 0.391695 0.0323376
9885 0.390064 0.0319924
9890 0.388034 0.0315594
9895 0.393583 0.0326909
9900 0.393169 0.0318421
9905 0.391995 0.0323208
9910 0.391488 0.0323124
9915 0.391108 0.0325999
9920 0.392111 0.0326376
9925 0.392114 0.0327609
9930 0.391582 0.0326729
9935 0.3889 0.0321826
9940 0.388932 0.0325564
9945 0.387906 0.0325129
9950 0.388301 0.0326076
9955 0.389479 0.0329842
9960 0.389417 0.0330977
9965 0.39139 0.033724
9970 0.388911 0.0325641
9975 0.387438 0.0331018
9980 0.38797 0.0327195
9985 0.389252 0.0329011
9990 0.389733 0.0328673
9995 0.388785 0.0327368
10000 0.390338 0.0325066
10005 0.387843 0.0316997
10010 0.387517 0.0313263
10015 0.390048 0.0314966
10020 0.38858 0.0310412
10025 0.390714 0.0315513
10030 0.392101 0.0320077
10035 0.38922 0.0316666
10040 0.387755 0.0315543
10045 0.388952 0.0317633
10050 0.387139 0.0313969
10055 0.388254 0.0314496
10060 0.389375 0.0313896
10065 0.387491 0.0312179
10070 0.388513 0.0317772
10075 0.387524 0.0318056
10080 0.386556 0.0316833
10085 0.388999 0.0315803
10090 0.390735 0.0320726
10095 0.390518 0.0320902
10100 0.391242 0.0316254
10105 0.389912 0.0319307
10110 0.392288 0.0323655
10115 0.391715 0.0320663
10120 0.390891 0.0315692
10125 0.391566 0.0311938
10130 0.392257 0.0315108
10135 0.396268 0.0321632
10140 0.394462 0.03237
10145 0.395958 0.032807
10150 0.395985 0.03229
10155 0.395321 0.032507
10160 0.393376 0.0322226
10165 0.39587 0.0323124
10170 0.395017 0.032369
10175 0.395222 0.0318611
10180 0.396697 0.0328097
10185 0.3962 0.0328052
10190 0.397525 0.0329001
10195 0.397253 0.0334002
10200 0.396725 0.0334296
10205 0.396742 0.0328885
10210 0.400651 0.0335251
10215 0.398686 0.0335023
10220 0.399221 0.0337928
10225 0.397215 0.0338138
10230 0.399006 0.0336576
10235 0.394696 0.0330442
10240 0.396834 0.0330444
10245 0.396466 0.0330595
10250 0.399638 0.0335794
10255 0.398901 0.0336617
10260 0.394938 0.0327793
10265 0.394268 0.0324147
10270 0.396614 0.0331538
10275 0.395684 0.0325737
10280 0.394995 0.0329381
10285 0.393313 0.0323037
10290 0.395266 0.0325088
10295 0.394818 0.0320973
10300 0.392717 0.0321581
10305 0.393376 0.0323976
10310 0.394159 0.0326739
10315 0.393987 0.0322649
10320 0.393223 0.0324449
10325 0.391899 0.0323425
10330 0.388961 0.032437
10335 0.39192 0.0326899
10340 0.3926 0.0326152
10345 0.390713 0.0323088
10350 0.390485 0.0319107
10355 0.390259 0.0319805
10360 0.390613 0.0317764
10365 0.390149 0.0321528
10370 0.39008 0.0316735
10375 0.390486 0.0315872
10380 0.392493 0.0319385
10385 0.395176 0.032706
10390 0.394009 0.0321034
10395 0.392418 0.0319236
10400 0.391034 0.0314951
10405 0.391462 0.0316441
10410 0.391644 0.0314229
10415 0.391118 0.0314239
10420 0.388026 0.0317244
10425 0.389065 0.0315419
10430 0.388437 0.0320314
10435 0.390547 0.0322102
10440 0.390117 0.0322933
10445 0.391232 0.0321965
10450 0.392536 0.0324506
10455 0.392886 0.0324904
10460 0.394074 0.0328417
10465 0.392655 0.0326813
10470 0.394801 0.0331071
10475 0.392722 0.032804
10480 0.396369 0.0333833
10485 0.394844 0.0328093
10490 0.397492 0.0332341
10495 0.397948 0.033112
10500 0.399492 0.0333843
10505 0.397936 0.0329707
10510 0.395322 0.0323322
10515 0.394387 0.0324574
10520 0.394618 0.0322339
10525 0.394517 0.0320193
10530 0.393527 0.0317658
10535 0.394841 0.0317925
10540 0.398105 0.0332071
10545 0.396354 0.0324368
10550 0.398523 0.0326713
10555 0.395134 0.0324343
10560 0.397197 0.0324112
10565 0.397332 0.0325376
10570 0.397471 0.0321471
10575 0.397788 0.0324735
10580 0.396348 0.0324404
10585 0.395636 0.0324798
10590 0.394468 0.0327238
10595 0.395867 0.0331679
10600 0.396897 0.033774
10605 0.395365 0.0332059
10610 0.397228 0.0331238
10615 0.39983 0.0337432
10620 0.400911 0.0337627
10625 0.400615 0.0336656
10630 0.398728 0.0334114
10635 0.398617 0.0338097
10640 0.397762 0.0341767
10645 0.396735 0.0337299
10650 0.399957 0.0346797
10655 0.398422 0.0342965
10660 0.400091 0.034477
10665 0.397632 0.0343957
10670 0.395575 0.0345309
10675 0.397248 0.0339414
10680 0.397769 0.0345178
10685 0.398968 0.0343314
10690 0.399321 0.0339685
10695 0.398512 0.0341194
10700 0.396056 0.0336627
10705 0.39679 0.0341616
10710 0.39709 0.0341698
10715 0.398294 0.034223
10720 0.395639 0.0339687
10725 0.397151 0.0341692
10730 0.399739 0.0345756
10735 0.399347 0.0343212
10740 0.399016 0.0348548
10745 0.398715 0.0351608
10750 0.39951 0.0355003
10755 0.399483 0.0349436
10760 0.399722 0.0350106
10765 0.399656 0.0352965
10770 0.400328 0.0361077
10775 0.398741 0.0357813
10780 0.400041 0.0356587
10785 0.398775 0.0356252
10790 0.399392 0.0354619
10795 0.398206 0.0360271
10800 0.401283 0.0368324
10805 0.401679 0.0363827
10810 0.402068 0.0366048
10815 0.40144 0.0367928
10820 0.40299 0.0367389
10825 0.403596 0.0367854
10830 0.401246 0.0363968
10835 0.402101 0.0368881
10840 0.403238 0.037191
10845 0.401882 0.0364274
10850 0.402816 0.0367393
10855 0.402777 0.0364372
10860 0.404566 0.0365774
10865 0.403236 0.0363594
10870 0.405902 0.0366901
10875 0.405711 0.0366515
10880 0.406495 0.0369563
10885 0.4063 0.0363037
10890 0.404091 0.0363778
10895 0.407831 0.0368005
10900 0.404678 0.0364854
10905 0.402979 0.0365392
10910 0.401604 0.03632
10915 0.40392 0.0364954
10920 0.404395 0.0367119
10925 0.404181 0.0370061
10930 0.403323 0.0364035
10935 0.404522 0.0372404
10940 0.405486 0.0366168
10945 0.40455 0.0365029
10950 0.402657 0.0367036
10955 0.402784 0.036191
10960 0.40373 0.036992
10965 0.402547 0.0368322
10970 0.400692 0.0367919
10975 0.401576 0.0365919
10980 0.403809 0.0370083
10985 0.40525 0.0373972
10990 0.402521 0.0374162
10995 0.403086 0.0375054
11000 0.403197 0.0373786
11005 0.401375 0.03622
11010 0.400502 0.0364666
11015 0.402138 0.0365676
11020 0.398562 0.0360504
11025 0.399859 0.035983
11030 0.401666 0.0358836
11035 0.402478 0.0360457
11040 0.40317 0.0364139
11045 0.40118 0.0355176
11050 0.402484 0.0361459
11055 0.402821 0.036272
11060 0.400265 0.0357964
11065 0.403334 0.0367215
11070 0.403116 0.036377
11075 0.402043 0.0357497
11080 0.403119 0.0358711
11085 0.404003 0.0363655
11090 0.406364 0.0371006
11095 0.406176 0.0366993
11100 0.404226 0.0364008
11105 0.40437 0.036784
11110 0.403078 0.036802
11115 0.404151 0.0368207
11120 0.402901 0.0369371
11125 0.401542 0.036358
11130 0.40136 0.0367652
11135 0.399639 0.0366664
11140 0.399874 0.0365968
11145 0.401524 0.0370738
11150 0.400027 0.035884
11155 0.400411 0.035793
11160 0.399871 0.0358471
11165 0.397241 0.035014
11170 0.402158 0.0359834
11175 0.402346 0.0364319
11180 0.400808 0.0359587
11185 0.400775 0.0359448
11190 0.400439 0.0357719
11195 0.398913 0.0354086
11200 0.399009 0.0354596
11205 0.399589 0.0359869
11210 0.400664 0.0359657
11215 0.401748 0.036379
11220 0.401904 0.0364245
11225 0.400585 0.0360577
11230 0.401027 0.0365092
11235 0.398619 0.0362837
11240 0.400096 0.036519
11245 0.400827 0.0364823
11250 0.402143 0.0368242
11255 0.403422 0.0364988
11260 0.401326 0.0364947
11265 0.399988 0.0360932
11270 0.401558 0.0359283
11275 0.401233 0.0359291
11280 0.400497 0.0353612
11285 0.403084 0.0358767
11290 0.401108 0.0355339
11295 0.403287 0.0360855
11300 0.402039 0.0361326
11305 0.402302 0.0363696
11310 0.404189 0.036733
11315 0.403264 0.0364827
11320 0.39998 0.0362361
11325 0.399197 0.035922
11330 0.401625 0.0364576
11335 0.402275 0.0370598
11340 0.404238 0.0372547
11345 0.403457 0.0373168
11350 0.404714 0.0373531
11355 0.404645 0.0371592
11360 0.401441 0.0370977
11365 0.402699 0.0365113
11370 0.404611 0.0363296
11375 0.404538 0.0364396
11380 0.404756 0.0358836
11385 0.403959 0.035777
11390 0.400201 0.0349267
11395 0.403777 0.0355294
11400 0.403574 0.0351426
11405 0.401838 0.0347527
11410 0.400308 0.0349424
11415 0.40328 0.0353672
11420 0.40172 0.0351634
11425 0.404695 0.0357056
11430 0.403913 0.0355115
11435 0.400993 0.0349585
11440 0.398319 0.0346697
11445 0.39854 0.0347276
11450 0.399752 0.0347793
11455 0.401842 0.0352649
11460 0.403701 0.0352614
11465 0.404699 0.0354762
11470 0.405783 0.0357174
11475 0.405849 0.0360514
11480 0.408326 0.036624
11485 0.408289 0.0359559
11490 0.409486 0.0367307
11495 0.411701 0.0362502
11500 0.40904 0.0358297
11505 0.407093 0.0359579
11510 0.406257 0.0360016
11515 0.407086 0.0358266
11520 0.407779 0.0361214
11525 0.405585 0.0355948
11530 0.407413 0.0363259
11535 0.404589 0.036052
11540 0.404749 0.0361912
11545 0.403662 0.0363037
11550 0.405539 0.0363837
11555 0.405089 0.0363
11560 0.403643 0.0365882
11565 0.404366 0.0360457
11570 0.403081 0.0362467
11575 0.404931 0.036944
11580 0.405364 0.0370951
11585 0.402836 0.0364786
11590 0.401501 0.0362375
11595 0.400595 0.0358858
11600 0.403272 0.0360724
11605 0.402565 0.0358942
11610 0.404614 0.0366274
11615 0.401898 0.0359263
11620 0.401824 0.0361659
11625 0.402584 0.0358387
11630 0.403689 0.035994
11635 0.402523 0.0358807
11640 0.401955 0.0359038
11645 0.402332 0.0360975
11650 0.403981 0.0362576
11655 0.407262 0.0369861
11660 0.40442 0.0360671
11665 0.40167 0.0363868
11670 0.401579 0.0364862
11675 0.401269 0.0368646
11680 0.401797 0.0365699
11685 0.399454 0.035945
11690 0.401661 0.0369342
11695 0.403697 0.037875
11700 0.404985 0.0382486
11705 0.405183 0.0380251
11710 0.407542 0.0384347
11715 0.407889 0.0381494
11720 0.405709 0.037703
11725 0.405875 0.0371975
11730 0.405301 0.0372361
11735 0.403696 0.0366229
11740 0.403398 0.036547
11745 0.405667 0.0364831
11750 0.401774 0.0360332
11755 0.40101 0.0358191
11760 0.401121 0.0365068
11765 0.40548 0.0374349
11770 0.405969 0.0371604
11775 0.402403 0.0368918
11780 0.402859 0.0364321
11785 0.403924 0.0367317
11790 0.404461 0.03702
11795 0.403862 0.0364786
11800 0.403086 0.0365817
11805 0.40175 0.0363412
11810 0.402778 0.0360475
11815 0.406916 0.0367305
11820 0.406035 0.0367548
11825 0.405555 0.0364562
11830 0.407715 0.0370665
11835 0.405588 0.0367346
11840 0.404638 0.0364733
11845 0.403881 0.0367293
11850 0.402228 0.0364874
11855 0.404034 0.0364211
11860 0.402783 0.0361894
11865 0.403417 0.0359442
11870 0.404998 0.0358407
11875 0.405776 0.035753
11880 0.406249 0.0359579
11885 0.404985 0.0356021
11890 0.404532 0.0357895
11895 0.40389 0.0360673
11900 0.404596 0.0358564
11905 0.403066 0.035588
11910 0.402751 0.0360896
11915 0.401157 0.035725
11920 0.40165 0.0360083
11925 0.402599 0.0355754
11930 0.401025 0.0352604
11935 0.401613 0.0357015
11940 0.401062 0.0360426
11945 0.399293 0.0353668
11950 0.398387 0.0356482
11955 0.395927 0.0348166
11960 0.397214 0.0355
11965 0.396387 0.0350655
11970 0.395477 0.0351802
11975 0.397597 0.0351206
11980 0.397551 0.0351984
11985 0.398688 0.0353074
11990 0.397371 0.0354627
11995 0.39804 0.035329
12000 0.396611 0.0353402
12005 0.397678 0.0355311
12010 0.397217 0.0352798
12015 0.396184 0.0352445
12020 0.396436 0.0355803
12025 0.395732 0.0357926
12030 0.392197 0.0351912
12035 0.395709 0.0362224
12040 0.396568 0.0360436
12045 0.398601 0.0367511
12050 0.398269 0.0363382
12055 0.397576 0.0362108
12060 0.399664 0.0360865
12065 0.398083 0.0361096
12070 0.398704 0.0363537
12075 0.397152 0.0359522
12080 0.399927 0.0358366
12085 0.39895 0.0360036
12090 0.398117 0.0354088
12095 0.400093 0.0356774
12100 0.399188 0.0357889
12105 0.399056 0.0354231
12110 0.402416 0.0362982
12115 0.399617 0.0358846
12120 0.39992 0.0362808
12125 0.400006 0.035646
12130 0.399101 0.0356107
12135 0.400346 0.0355474
12140 0.402644 0.0361626
12145 0.400753 0.0356772
12150 0.40343 0.035784
12155 0.403116 0.0354223
12160 0.401974 0.0353337
12165 0.402777 0.0355064
12170 0.400893 0.0354933
12175 0.400411 0.0355301
12180 0.400764 0.0353045
12185 0.399241 0.035586
12190 0.398438 0.03515
12195 0.396944 0.0346013
12200 0.395478 0.0345868
12205 0.396941 0.0357278
12210 0.393224 0.0343408
12215 0.394235 0.0342153
12220 0.394991 0.0345456
12225 0.395834 0.0346566
12230 0.394187 0.0346211
12235 0.394837 0.0351506
12240 0.394347 0.0348528
12245 0.396567 0.0351555
12250 0.394884 0.0353253
12255 0.399455 0.0360312
12260 0.40152 0.0367301
12265 0.404627 0.0367454
12270 0.404791 0.0371124
12275 0.408694 0.0370789
12280 0.408723 0.0368497
12285 0.408801 0.0370591
12290 0.409145 0.0370442
12295 0.408855 0.0368773
12300 0.407909 0.0368103
12305 0.406172 0.0367144
12310 0.407193 0.0365652
12315 0.40567 0.0365005
12320 0.402414 0.0361092
12325 0.403184 0.0366195
12330 0.401398 0.0362108
12335 0.400489 0.0361481
12340 0.401882 0.036359
12345 0.401779 0.0360081
12350 0.399145 0.035519
12355 0.398652 0.0357442
12360 0.396341 0.0358148
12365 0.395407 0.0359205
12370 0.396729 0.0360714
12375 0.397551 0.0360075
12380 0.398699 0.0360593
12385 0.396744 0.0357738
12390 0.397918 0.0360322
12395 0.398494 0.0359124
12400 0.400407 0.0366705
12405 0.400744 0.0362457
12410 0.401905 0.0359485
12415 0.397503 0.035717
12420 0.394478 0.0350257
12425 0.394107 0.0347093
12430 0.393912 0.0347472
12435 0.396383 0.035094
12440 0.399814 0.0350947
12445 0.397699 0.0347276
12450 0.399559 0.0356058
12455 0.39734 0.0345876
12460 0.396089 0.0347125
12465 0.398621 0.0352439
12470 0.395848 0.0350618
12475 0.394107 0.0346252
12480 0.395093 0.034368
12485 0.394988 0.034856
12490 0.393666 0.0345325
12495 0.393654 0.0347344
12500 0.393074 0.0344325
12505 0.391199 0.0337611
12510 0.392182 0.0341077
12515 0.391924 0.0339869
12520 0.39184 0.0339505
12525 0.392218 0.0338915
12530 0.392521 0.0340655
12535 0.39251 0.0341142
12540 0.394445 0.0344523
12545 0.393461 0.034341
12550 0.394264 0.035042
12555 0.390639 0.0339175
12560 0.39181 0.0340177
12565 0.394798 0.0343631
12570 0.394802 0.034596
12575 0.395605 0.0347362
12580 0.397422 0.0350589
12585 0.395023 0.034201
12590 0.398871 0.0345992
12595 0.397312 0.0346293
12600 0.400019 0.0346101
12605 0.39689 0.0343292
12610 0.399921 0.035041
12615 0.401265 0.0353402
12620 0.402957 0.0359906
12625 0.398822 0.0354674
12630 0.39621 0.0354341
12635 0.397353 0.0358591
12640 0.398905 0.0360212
12645 0.398232 0.036238
12650 0.396853 0.0360916
12655 0.397216 0.0360391
12660 0.39561 0.0359009
12665 0.395365 0.0355347
12670 0.394386 0.0353118
12675 0.392947 0.0353568
12680 0.39071 0.0350224
12685 0.391352 0.0355329
12690 0.390863 0.0356403
12695 0.393421 0.0355176
12700 0.393319 0.0355558
12705 0.391953 0.0356597
12710 0.390893 0.0353229
12715 0.392731 0.035419
12720 0.391991 0.0360622
12725 0.394461 0.0368234
12730 0.39365 0.0361077
12735 0.394146 0.0364482
12740 0.394781 0.0365443
12745 0.394314 0.0368073
12750 0.396177 0.036527
12755 0.395962 0.036668
12760 0.395544 0.0368548
12765 0.397272 0.0365221
12770 0.39791 0.0363082
12775 0.399242 0.036638
12780 0.397895 0.035935
12785 0.39801 0.0363468
12790 0.400947 0.0363996
12795 0.402374 0.0375639
12800 0.399484 0.0370969
12805 0.398205 0.0366554
12810 0.398614 0.0372188
12815 0.397609 0.037041
12820 0.396307 0.0364956
12825 0.393494 0.035796
12830 0.392604 0.0356789
12835 0.39108 0.0355196
12840 0.390596 0.0355766
12845 0.393537 0.0361226
12850 0.392585 0.0359301
12855 0.393057 0.0364819
12860 0.390627 0.0360065
12865 0.389477 0.0356503
12870 0.39089 0.0362194
12875 0.39011 0.0358271
12880 0.39171 0.0355543
12885 0.391099 0.0352847
12890 0.392269 0.0355803
12895 0.391523 0.0351404
12900 0.393592 0.0350714
12905 0.394263 0.0348938
12910 0.39489 0.0352902
12915 0.393532 0.0349428
12920 0.393146 0.0352976
12925 0.390681 0.0344286
12930 0.39036 0.0346456
12935 0.389847 0.0342941
12940 0.392617 0.0346043
12945 0.392831 0.0346907
12950 0.39331 0.0349538
12955 0.390843 0.0342849
12960 0.392595 0.0347599
12965 0.391902 0.034775
12970 0.391405 0.0347178
12975 0.392733 0.0347417
12980 0.397201 0.0357054
12985 0.395369 0.0353406
12990 0.395531 0.0356962
12995 0.39494 0.0355827
13000 0.393768 0.0353139
13005 0.396058 0.0362561
13010 0.394947 0.0364125
13015 0.391285 0.0354482
13020 0.394329 0.0355074
13025 0.396364 0.0358662
13030 0.395502 0.0356587
13035 0.394164 0.0356519
13040 0.395917 0.0357658
13045 0.396403 0.035708
13050 0.397115 0.0361175
13055 0.396335 0.0356413
13060 0.392727 0.0351485
13065 0.394121 0.0351379
13070 0.396331 0.0354276
13075 0.396685 0.0353519
13080 0.397242 0.0352212
13085 0.395944 0.0347144
13090 0.397675 0.0349955
13095 0.397756 0.034667
13100 0.396718 0.0337076
13105 0.397004 0.0342059
13110 0.398835 0.0346235
13115 0.398416 0.0345905
13120 0.397837 0.0346448
13125 0.397651 0.0344057
13130 0.399611 0.0348758
13135 0.398794 0.034459
13140 0.401063 0.0343978
13145 0.404393 0.0352504
13150 0.401789 0.0354278
13155 0.402877 0.0356776
13160 0.401743 0.0357899
13165 0.398283 0.0353563
13170 0.397674 0.0354276
13175 0.39845 0.0353712
13180 0.399568 0.0354996
13185 0.399643 0.0359889
13190 0.400408 0.034884
13195 0.402746 0.0357924
13200 0.401771 0.0357548
13205 0.398521 0.0350375
13210 0.396591 0.0349512
13215 0.39369 0.0347405
13220 0.393457 0.0342475
13225 0.393271 0.0334063
13230 0.39492 0.0337021
13235 0.394926 0.0341024
13240 0.395253 0.0341012
13245 0.396581 0.0339271
13250 0.398295 0.0343786
13255 0.397307 0.0340379
13260 0.400425 0.0342188
13265 0.400484 0.0344539
13270 0.401229 0.0346754
13275 0.400263 0.0343145
13280 0.400965 0.0348456
13285 0.399374 0.0342482
13290 0.398838 0.0346452
13295 0.396184 0.0342045
13300 0.39682 0.0340287
13305 0.397383 0.0337225
13310 0.397079 0.033736
13315 0.397958 0.0344731
13320 0.39893 0.0349263
13325 0.399264 0.0352412
13330 0.399254 0.0351816
13335 0.401062 0.0351534
13340 0.401305 0.0346252
13345 0.402728 0.0346035
13350 0.40142 0.0346876
13355 0.401796 0.034698
13360 0.400249 0.0341773
13365 0.397922 0.0343339
13370 0.398515 0.0342945
13375 0.397667 0.0342216
13380 0.399194 0.0346199
13385 0.39841 0.0336946
13390 0.397913 0.0335674
13395 0.396279 0.0336603
13400 0.397328 0.0335107
13405 0.400133 0.033813
13410 0.39872 0.0337003
13415 0.403227 0.0347444
13420 0.401428 0.0344804
13425 0.405027 0.0348009
13430 0.40244 0.0340865
13435 0.401981 0.0339601
13440 0.399851 0.0336031
13445 0.399236 0.0331277
13450 0.397723 0.0332514
13455 0.39845 0.0329516
13460 0.402354 0.033528
13465 0.398537 0.0329987
13470 0.399102 0.033211
13475 0.399188 0.0329369
13480 0.401707 0.0331445
13485 0.401956 0.0335292
13490 0.403483 0.0336192
13495 0.402408 0.0339105
13500 0.40129 0.0336789
13505 0.401138 0.033638
13510 0.397719 0.033229
13515 0.400489 0.0340048
13520 0.400191 0.0337419
13525 0.399293 0.0335752
13530 0.398797 0.0332984
13535 0.398707 0.033201
13540 0.398225 0.0330777
13545 0.398529 0.0329369
13550 0.396446 0.03228
13555 0.399566 0.032549
13560 0.402438 0.0332541
13565 0.403088 0.0330138
13570 0.403111 0.0336786
13575 0.404246 0.0335903
13580 0.406789 0.0339628
13585 0.408179 0.0338666
13590 0.407671 0.0338415
13595 0.408531 0.0338364
13600 0.41223 0.0339789
13605 0.412261 0.0340524
13610 0.410277 0.0334686
13615 0.406262 0.0329213
13620 0.409094 0.0331657
13625 0.405236 0.0329326
13630 0.404265 0.033259
13635 0.406018 0.033457
13640 0.404721 0.0330944
13645 0.402339 0.033549
13650 0.40268 0.0332888
13655 0.40363 0.0334041
13660 0.400701 0.0331634
13665 0.404083 0.0337691
13670 0.400109 0.0330828
13675 0.400806 0.033272
13680 0.402917 0.0336358
13685 0.402062 0.0330783
13690 0.402526 0.0330371
13695 0.402029 0.0329985
13700 0.401473 0.0328897
13705 0.402492 0.033164
13710 0.401304 0.0336701
13715 0.399807 0.0334582
13720 0.400573 0.0330455
13725 0.400311 0.0332573
13730 0.402391 0.0339226
13735 0.403809 0.0338285
13740 0.401721 0.0332626
13745 0.402324 0.0335221
13750 0.402486 0.0336195
13755 0.40251 0.0336897
13760 0.402262 0.0335723
13765 0.401684 0.0335639
13770 0.403075 0.0336554
13775 0.403098 0.0338626
13780 0.401319 0.0335035
13785 0.401699 0.0336554
13790 0.402432 0.0338883
13795 0.399726 0.0335123
13800 0.398941 0.0329787
13805 0.39892 0.0333861
13810 0.400298 0.0332612
13815 0.399836 0.0328083
13820 0.400808 0.0336066
13825 0.402033 0.0335258
13830 0.401911 0.0335045
13835 0.403676 0.0330399
13840 0.40493 0.0337199
13845 0.404112 0.0328076
13850 0.402895 0.033506
13855 0.401002 0.0330514
13860 0.401703 0.0329924
13865 0.403621 0.0331134
13870 0.400477 0.0328577
13875 0.399607 0.0332522
13880 0.399032 0.0333382
13885 0.400453 0.0334068
13890 0.402253 0.033014
13895 0.401477 0.0328421
13900 0.401831 0.0329034
13905 0.402005 0.0330061
13910 0.401308 0.0333463
13915 0.40061 0.0331504
13920 0.401343 0.0330083
13925 0.399144 0.0329048
13930 0.400688 0.0327595
13935 0.399657 0.0330128
13940 0.400936 0.0326986
13945 0.401256 0.0325717
13950 0.400061 0.0318777
13955 0.400791 0.0317742
13960 0.400519 0.0317548
13965 0.401655 0.0316507
13970 0.403898 0.0319705
13975 0.403602 0.0318746
13980 0.401121 0.0313208
13985 0.402206 0.031657
13990 0.399887 0.0313929
13995 0.399249 0.0312775
14000 0.400002 0.031329
14005 0.40115 0.0313459
14010 0.397179 0.0313277
14015 0.399109 0.0306809
14020 0.397175 0.030657
14025 0.393116 0.0297427
14030 0.39591 0.0306743
14035 0.39481 0.0304184
14040 0.397264 0.0304018
14045 0.393952 0.0302851
14050 0.392773 0.0292798
14055 0.393333 0.0295288
14060 0.394092 0.030301
14065 0.393412 0.0299442
14070 0.394106 0.0306925
14075 0.391968 0.0299368
14080 0.393032 0.029796
14085 0.392873 0.029669
14090 0.391893 0.0293957
14095 0.391752 0.0293294
14100 0.39374 0.0295649
14105 0.391548 0.0299113
14110 0.388452 0.0297097
14115 0.387607 0.0293757
14120 0.387171 0.0293922
14125 0.38647 0.0294243
14130 0.38599 0.0295788
14135 0.383437 0.0293902
14140 0.384594 0.0297744
14145 0.387181 0.0298638
14150 0.386615 0.0300652
14155 0.386362 0.0302285
14160 0.386704 0.0306311
14165 0.386729 0.0309395
14170 0.385996 0.0304815
14175 0.385197 0.030381
14180 0.386814 0.0305931
14185 0.38659 0.0302961
14190 0.387124 0.0306964
14195 0.388277 0.0307305
14200 0.389408 0.0310534
14205 0.389573 0.0309597
14210 0.390021 0.0316852
14215 0.388254 0.0308899
14220 0.390387 0.0312212
14225 0.392184 0.0309926
14230 0.390248 0.0311585
14235 0.394143 0.0319899
14240 0.392639 0.0314506
14245 0.391357 0.0320026
14250 0.389132 0.0320783
14255 0.39033 0.031637
14260 0.387871 0.0320728
14265 0.387841 0.0318426
14270 0.38902 0.0314039
14275 0.387832 0.0308146
14280 0.389407 0.0309854
14285 0.389198 0.030954
14290 0.387677 0.0299099
14295 0.386646 0.0299152
14300 0.387405 0.0304655
14305 0.38553 0.029984
14310 0.385805 0.0296349
14315 0.386377 0.0300554
14320 0.386765 0.0301318
14325 0.385391 0.0297966
14330 0.388735 0.0303727
14335 0.390228 0.0304449
14340 0.387827 0.0298579
14345 0.39134 0.0303318
14350 0.390418 0.0298005
14355 0.389317 0.029824
14360 0.389218 0.0296329
14365 0.384862 0.0292894
14370 0.385023 0.0295296
14375 0.384326 0.029708
14380 0.38572 0.0301691
14385 0.386321 0.0299066
14390 0.388919 0.0302124
14395 0.389626 0.0306984
14400 0.390149 0.0310195
14405 0.390063 0.0315519
14410 0.389143 0.0315302
14415 0.390291 0.0313214
14420 0.388801 0.0310677
14425 0.387166 0.0310589
14430 0.388939 0.0315574
14435 0.38831 0.0320826
14440 0.388315 0.0318605
14445 0.386656 0.0314512
14450 0.386741 0.0314672
14455 0.388144 0.0316121
14460 0.388042 0.0307919
14465 0.390175 0.0309062
14470 0.391462 0.0319277
14475 0.392883 0.0319775
14480 0.38939 0.0319546
14485 0.390632 0.0319271
14490 0.391799 0.0318648
14495 0.391081 0.0318968
14500 0.393439 0.0322518
14505 0.392782 0.0319083
14510 0.39194 0.0324265
14515 0.389628 0.0319062
14520 0.385553 0.0314339
14525 0.385827 0.0311747
14530 0.387248 0.0310877
14535 0.387723 0.0307564
14540 0.389054 0.0306417
14545 0.391252 0.0312914
14550 0.389803 0.03112
14555 0.390307 0.031488
14560 0.389682 0.0314502
14565 0.387665 0.031358
14570 0.386775 0.0311922
14575 0.388289 0.03123
14580 0.389257 0.0312138
14585 0.39035 0.0315698
14590 0.389105 0.0311608
14595 0.388396 0.0313816
14600 0.391468 0.0315662
14605 0.387137 0.0307674
14610 0.386232 0.0311838
14615 0.387799 0.0309207
14620 0.386765 0.0309928
14625 0.386249 0.0306592
14630 0.388001 0.0309652
14635 0.388754 0.0309287
14640 0.387431 0.0305192
14645 0.387515 0.0308062
14650 0.387576 0.0311002
14655 0.388847 0.0310628
14660 0.38871 0.0304833
14665 0.388094 0.0307395
14670 0.388004 0.0306701
14675 0.388873 0.0307484
14680 0.389337 0.0304192
14685 0.391053 0.0311885
14690 0.394384 0.0309783
14695 0.392301 0.03049
14700 0.390178 0.0300044
14705 0.390468 0.0298217
14710 0.390703 0.0297497
14715 0.388978 0.0295849
14720 0.391397 0.0298707
14725 0.391096 0.0301471
14730 0.390779 0.0304966
14735 0.390985 0.0306445
14740 0.390002 0.0303239
14745 0.390414 0.0308662
14750 0.388654 0.0305153
14755 0.391357 0.0308946
14760 0.389711 0.031213
14765 0.393216 0.0314529
14770 0.393283 0.0314555
14775 0.38963 0.0305366
14780 0.38937 0.0304451
14785 0.390173 0.0304133
14790 0.389682 0.0311542
14795 0.390858 0.0309336
14800 0.391384 0.0304674
14805 0.393888 0.0306758
14810 0.392441 0.0305123
14815 0.392359 0.0303982
14820 0.389112 0.0304729
14825 0.388031 0.0308087
14830 0.387958 0.0309058
14835 0.389951 0.0309022
14840 0.389629 0.0309456
14845 0.390342 0.031213
14850 0.38936 0.0308387
14855 0.388181 0.0302375
14860 0.388036 0.0309695
14865 0.391148 0.0313602
14870 0.393147 0.0318017
14875 0.391625 0.0309434
14880 0.390844 0.0310265
14885 0.388704 0.0309495
14890 0.391725 0.0314384
14895 0.391791 0.0316895
14900 0.390975 0.0320144
14905 0.392849 0.0324559
14910 0.392751 0.0319946
14915 0.395025 0.0327436
14920 0.391901 0.0322926
14925 0.393278 0.0328852
14930 0.39093 0.0325903
14935 0.394777 0.0331355
14940 0.395921 0.0333647
14945 0.392196 0.0332232
14950 0.394276 0.0336429
14955 0.394777 0.0329554
14960 0.393681 0.0333972
14965 0.392835 0.0329024
14970 0.390036 0.0319603
14975 0.389448 0.0314496
14980 0.389515 0.0309497
14985 0.390559 0.031439
14990 0.390893 0.0315849
14995 0.392668 0.0313206
15000 0.3934 0.0315839
15005 0.393119 0.0314412
15010 0.390902 0.0317527
15015 0.391602 0.0314045
15020 0.390494 0.0313561
15025 0.390746 0.0312686
15030 0.388973 0.0309128
15035 0.391712 0.0318409
15040 0.389468 0.0312177
15045 0.3909 0.0314335
15050 0.394502 0.0322773
15055 0.392278 0.0316739
15060 0.389669 0.0314112
15065 0.388862 0.0312688
15070 0.391679 0.0312057
15075 0.391213 0.0315607
15080 0.388721 0.0310826
15085 0.388938 0.0314339
15090 0.390502 0.0315078
15095 0.392557 0.0317219
15100 0.391438 0.0315341
15105 0.389194 0.0313678
15110 0.390842 0.0321002
15115 0.394823 0.0327474
15120 0.392373 0.0323959
15125 0.392386 0.032617
15130 0.394196 0.032956
15135 0.39385 0.0326954
15140 0.392845 0.0324943
15145 0.39409 0.0333935
15150 0.394004 0.0334394
15155 0.39581 0.0334529
15160 0.39753 0.0332088
15165 0.395969 0.0329758
15170 0.397157 0.03331
15175 0.396756 0.0332877
15180 0.395792 0.0330802
15185 0.396874 0.0332502
15190 0.399111 0.0338107
15195 0.399707 0.0338389
15200 0.399666 0.0334155
15205 0.402592 0.0338505
15210 0.403659 0.0342861
15215 0.405006 0.033936
15220 0.40367 0.0345043
15225 0.402775 0.0337803
15230 0.401255 0.0334364
15235 0.401208 0.0337119
15240 0.400546 0.0333618
15245 0.400248 0.0329454
15250 0.398339 0.0325568
15255 0.396834 0.0325996
15260 0.398461 0.0322579
15265 0.398174 0.0320673
15270 0.398472 0.0321606
15275 0.400084 0.0325072
15280 0.400148 0.0324333
15285 0.402199 0.0327593
15290 0.40262 0.0328189
15295 0.401703 0.0323769
15300 0.400751 0.0323533
15305 0.402413 0.0325109
15310 0.400908 0.0322775
15315 0.400361 0.0317825
15320 0.399932 0.0316098
15325 0.397359 0.0313663
15330 0.398477 0.0316823
15335 0.401866 0.0324668
15340 0.403083 0.032813
15345 0.402956 0.0331494
15350 0.400733 0.0327099
15355 0.399347 0.0323314
15360 0.400975 0.0319973
15365 0.40273 0.0324506
15370 0.402673 0.0319807
15375 0.402817 0.0319599
15380 0.401659 0.0316068
15385 0.400411 0.031399
15390 0.400852 0.03125
15395 0.399555 0.031259
15400 0.39856 0.0316494
15405 0.397193 0.031529
15410 0.395477 0.0311634
15415 0.396106 0.0310665
15420 0.398659 0.0316548
15425 0.398597 0.0312926
15430 0.399986 0.0317621
15435 0.397631 0.0308348
15440 0.399543 0.0310522
15445 0.399958 0.0315623
15450 0.398783 0.030966
15455 0.400536 0.0316707
15460 0.398836 0.0313071
15465 0.400759 0.0316746
15470 0.397537 0.0313604
15475 0.397552 0.0311187
15480 0.397143 0.0309564
15485 0.398543 0.0312894
15490 0.396961 0.0306272
15495 0.396467 0.0310989
15500 0.393484 0.030419
15505 0.394618 0.0306356
15510 0.396131 0.0309085
15515 0.395082 0.0309999
15520 0.395235 0.0310567
15525 0.394636 0.0314323
15530 0.394168 0.0313635
15535 0.393701 0.0311046
15540 0.393333 0.0308638
15545 0.393273 0.0309718
15550 0.395621 0.0310993
15555 0.394845 0.0308754
15560 0.396926 0.0314404
15565 0.394962 0.0312322
15570 0.393889 0.031105
15575 0.394052 0.0316997
15580 0.394826 0.0317301
15585 0.394492 0.0311812
15590 0.39424 0.0319485
15595 0.393737 0.0316578
15600 0.394654 0.031814
15605 0.397452 0.0315584
15610 0.393392 0.0308468
15615 0.394298 0.0313612
15620 0.392428 0.030976
15625 0.393684 0.0308307
15630 0.394477 0.0310714
15635 0.395765 0.0311922
15640 0.397631 0.0312255
15645 0.395581 0.0315762
15650 0.395464 0.031321
15655 0.399614 0.0318387
15660 0.399413 0.0312777
15665 0.399627 0.0313518
15670 0.3979 0.0312696
15675 0.39621 0.0314123
15680 0.394259 0.0307844
15685 0.396477 0.0317244
15690 0.397874 0.0313112
15695 0.397452 0.0312365
15700 0.395587 0.0313202
15705 0.394873 0.0312581
15710 0.394578 0.0308499
15715 0.395359 0.0311402
15720 0.392299 0.0306664
15725 0.395279 0.0308425
15730 0.397775 0.0318489
15735 0.398961 0.0313555
15740 0.401796 0.0317501
15745 0.404864 0.0319548
15750 0.405779 0.0320234
15755 0.405594 0.0320457
15760 0.405475 0.0325919
15765 0.408531 0.0326578
15770 0.406889 0.0328136
15775 0.404123 0.0326827
15780 0.406223 0.0324298
15785 0.40505 0.031926
15790 0.404161 0.0321063
15795 0.402746 0.0317242
15800 0.407029 0.0315466
15805 0.407682 0.0317246
15810 0.406995 0.0317756
15815 0.408778 0.0319089
15820 0.411794 0.0323727
15825 0.411781 0.0318611
15830 0.40984 0.0314992
15835 0.410566 0.0321606
15840 0.409929 0.0318942
15845 0.411217 0.0319183
15850 0.411072 0.0316466
15855 0.412312 0.0321618
15860 0.41408 0.0328076
15865 0.412285 0.0326756
15870 0.413283 0.032302
15875 0.415152 0.0325345
15880 0.41364 0.03228
15885 0.416168 0.0326574
15890 0.416455 0.0326748
15895 0.418204 0.032837
15900 0.419498 0.0331106
15905 0.419768 0.0330428
15910 0.421308 0.033625
15915 0.421155 0.0337115
15920 0.419503 0.033449
15925 0.418858 0.0329548
15930 0.42139 0.0332259
15935 0.422476 0.0332784
15940 0.419233 0.0326397
15945 0.419734 0.0321847
15950 0.418097 0.032488
15955 0.416527 0.0322081
15960 0.419964 0.0324853
15965 0.41753 0.0318134
15970 0.418974 0.031648
15975 0.419624 0.031747
15980 0.417952 0.0315223
15985 0.415446 0.031015
15990 0.416011 0.0312161
15995 0.413893 0.0315556
16000 0.417225 0.0320963
16005 0.417152 0.0315129
16010 0.418573 0.0318895
16015 0.419466 0.0324964
16020 0.419278 0.0322663
16025 0.414088 0.0317231
16030 0.416546 0.0324519
16035 0.416411 0.0323035
16040 0.417909 0.0320944
16045 0.414975 0.0311965
16050 0.414863 0.0314935
16055 0.415521 0.0311191
16060 0.416332 0.0304647
16065 0.416728 0.030679
16070 0.42238 0.0315615
16075 0.421286 0.031451
16080 0.420204 0.0317327
16085 0.420068 0.0316552
16090 0.423588 0.0323327
16095 0.421293 0.0323312
16100 0.42239 0.032191
16105 0.421192 0.0322814
16110 0.420803 0.0327215
16115 0.421451 0.0333463
16120 0.422553 0.0334417
16125 0.423972 0.0337609
16130 0.420931 0.0327521
16135 0.423003 0.0328801
16140 0.425768 0.0333067
16145 0.423688 0.0326611
16150 0.422262 0.0323833
16155 0.422615 0.0330728
16160 0.419946 0.0330861
16165 0.422576 0.0336146
16170 0.419588 0.0326639
16175 0.421015 0.0332004
16180 0.422202 0.0333721
16185 0.420522 0.0333749
16190 0.421134 0.0333896
16195 0.421501 0.0335552
16200 0.419992 0.0333547
16205 0.421665 0.0336158
16210 0.423976 0.0339587
16215 0.426035 0.0340532
16220 0.421956 0.0338456
16225 0.423178 0.0343035
16230 0.423973 0.0335382
16235 0.424044 0.033698
16240 0.425248 0.0337315
16245 0.425623 0.0342647
16250 0.424022 0.0342404
16255 0.424829 0.0337211
16260 0.424688 0.0341863
16265 0.424653 0.0341994
16270 0.423292 0.0341528
16275 0.42257 0.0335368
16280 0.421978 0.0337203
16285 0.421218 0.0336439
16290 0.42401 0.0338219
16295 0.423698 0.0341881
16300 0.424537 0.0348075
16305 0.423426 0.0341977
16310 0.426214 0.0340632
16315 0.425169 0.0339214
16320 0.423559 0.0346376
16325 0.422729 0.0345454
16330 0.420889 0.0342978
16335 0.420095 0.0343533
16340 0.420261 0.0344755
16345 0.416903 0.0340851
16350 0.41634 0.0344439
16355 0.418715 0.0346029
16360 0.41817 0.0348285
16365 0.417252 0.0340651
16370 0.41753 0.0342951
16375 0.418332 0.0336609
16380 0.416984 0.0339707
16385 0.415321 0.0337109
16390 0.416372 0.0339514
16395 0.416267 0.0345274
16400 0.413824 0.0342318
16405 0.416025 0.0348379
16410 0.415132 0.0345478
16415 0.416092 0.0342551
16420 0.41754 0.0349481
16425 0.417801 0.0354127
16430 0.417277 0.0353968
16435 0.420985 0.0359538
16440 0.421478 0.03541
16445 0.419607 0.0347319
16450 0.422515 0.0352439
16455 0.422328 0.0352343
16460 0.422973 0.0351994
16465 0.42492 0.0350628
16470 0.422563 0.0344841
16475 0.424876 0.0348666
16480 0.425574 0.0348311
16485 0.427694 0.0351896
16490 0.430054 0.0356191
16495 0.427032 0.0351875
16500 0.426086 0.0347376
16505 0.426405 0.0347515
16510 0.421404 0.0335209
16515 0.424668 0.0344121
16520 0.424797 0.034457
16525 0.423411 0.0339136
16530 0.423981 0.0341271
16535 0.421596 0.0337554
16540 0.42397 0.0342912
16545 0.422572 0.033875
16550 0.422655 0.0342473
16555 0.422334 0.0340148
16560 0.421154 0.0340861
16565 0.424142 0.0349191
16570 0.424229 0.0348642
16575 0.42581 0.0348934
16580 0.422993 0.035407
16585 0.423759 0.035636
16590 0.420485 0.0353659
16595 0.423529 0.0358564
16600 0.418736 0.0346086
16605 0.418031 0.0345511
16610 0.418296 0.034331
16615 0.418739 0.0342847
16620 0.418954 0.0339148
16625 0.423217 0.0347003
16630 0.422563 0.0346754
16635 0.420947 0.0348409
16640 0.422871 0.0353529
16645 0.421426 0.0349752
16650 0.421681 0.0350265
16655 0.421462 0.0343847
16660 0.423696 0.0346148
16665 0.423355 0.0340559
16670 0.421176 0.0335654
16675 0.421574 0.0336874
16680 0.425395 0.034547
16685 0.423779 0.0342277
16690 0.421834 0.0339999
16695 0.420276 0.0335376
16700 0.422048 0.0338499
16705 0.423744 0.034083
16710 0.421938 0.0336125
16715 0.421632 0.0338869
16720 0.420425 0.0328177
16725 0.417232 0.0330712
16730 0.421721 0.0331289
16735 0.424831 0.0336133
16740 0.426725 0.033773
16745 0.427572 0.0340236
16750 0.427965 0.033885
16755 0.429408 0.033952
16760 0.427227 0.0336143
16765 0.42863 0.0342198
16770 0.431099 0.0342359
16775 0.429696 0.0341359
16780 0.428464 0.0341812
16785 0.429055 0.0347713
16790 0.42942 0.0346923
16795 0.430556 0.0347093
16800 0.430551 0.0352798
16805 0.430542 0.034856
16810 0.431736 0.0353025
16815 0.430751 0.0360318
16820 0.428355 0.0355625
16825 0.425769 0.0358995
16830 0.424765 0.0352092
16835 0.427103 0.0354153
16840 0.424702 0.035031
16845 0.426757 0.0348583
16850 0.426869 0.0350761
16855 0.428496 0.035183
16860 0.424054 0.0350632
16865 0.428105 0.0357966
16870 0.428071 0.0358258
16875 0.432146 0.0365733
16880 0.434292 0.0371483
16885 0.434266 0.0367264
16890 0.433557 0.0367701
16895 0.432174 0.0363794
16900 0.435191 0.036737
16905 0.433071 0.0367789
16910 0.43435 0.0368775
16915 0.432922 0.0363531
16920 0.432685 0.0364674
16925 0.429244 0.0358168
16930 0.428075 0.0356062
16935 0.426994 0.0357368
16940 0.426986 0.0353257
16945 0.429443 0.0351445
16950 0.426074 0.0349814
16955 0.428381 0.0354878
16960 0.430101 0.0354472
16965 0.428213 0.0354935
16970 0.426069 0.0350355
16975 0.423967 0.03528
16980 0.422995 0.0348346
16985 0.423108 0.0350267
16990 0.421164 0.0349783
16995 0.42474 0.0355737
17000 0.42074 0.0345492
17005 0.42053 0.0344819
17010 0.42051 0.0349648
17015 0.418893 0.034339
17020 0.42123 0.0345288
17025 0.421135 0.0342812
17030 0.424955 0.0348389
17035 0.427301 0.0350512
17040 0.427887 0.03442
17045 0.426674 0.0336807
17050 0.425184 0.0333721
17055 0.425863 0.0340644
17060 0.426839 0.0344645
17065 0.426715 0.0348538
17070 0.425796 0.0349244
17075 0.421431 0.034509
17080 0.420295 0.0338358
17085 0.420716 0.0339538
17090 0.420142 0.0342402
17095 0.420788 0.0343292
17100 0.421417 0.0347185
17105 0.419784 0.0346599
17110 0.421005 0.0355399
17115 0.420905 0.0352547
17120 0.419623 0.0352557
17125 0.422877 0.0352355
17130 0.421671 0.0357278
17135 0.420516 0.0355786
17140 0.418065 0.0350793
17145 0.418759 0.0344582
17150 0.41882 0.0344609
17155 0.421042 0.0346752
17160 0.420209 0.0340916
17165 0.421128 0.0339414
17170 0.422425 0.0347078
17175 0.421026 0.0343859
17180 0.419927 0.03415
17185 0.419001 0.0339273
17190 0.417325 0.0340804
17195 0.418143 0.0346125
17200 0.418096 0.034529
17205 0.417082 0.0344925
17210 0.418186 0.0346127
17215 0.41728 0.0347315
17220 0.417682 0.0351702
17225 0.420612 0.0353592
17230 0.416148 0.0348858
17235 0.420747 0.0357746
17240 0.421372 0.0355007
17245 0.418052 0.0347389
17250 0.420022 0.0350955
17255 0.420592 0.0354041
17260 0.422467 0.0355164
17265 0.42121 0.0351667
17270 0.421404 0.0352081
17275 0.418936 0.0349146
17280 0.41746 0.0345631
17285 0.417001 0.0341743
17290 0.418348 0.0344292
17295 0.420975 0.0344623
17300 0.422183 0.034964
17305 0.422167 0.0345745
17310 0.423358 0.0350351
17315 0.424705 0.0357574
17320 0.421747 0.0355184
17325 0.423926 0.0354941
17330 0.422422 0.0356472
17335 0.421 0.0349967
17340 0.421759 0.0349371
17345 0.422147 0.0351404
17350 0.426017 0.035708
17355 0.424502 0.0354745
17360 0.424398 0.0353527
17365 0.423482 0.0347087
17370 0.42478 0.034833
17375 0.428789 0.035509
17380 0.42652 0.0356764
17385 0.425935 0.036074
17390 0.428663 0.0359783
17395 0.42867 0.0360891
17400 0.42914 0.0360904
17405 0.430251 0.0356464
17410 0.430583 0.0357123
17415 0.431985 0.0361355
17420 0.430336 0.035609
17425 0.429949 0.0356272
17430 0.431635 0.035747
17435 0.431822 0.0354539
17440 0.432857 0.0353712
17445 0.430791 0.034795
17450 0.429682 0.0350532
17455 0.428623 0.034724
17460 0.429713 0.0353394
17465 0.429197 0.0354513
17470 0.427535 0.03551
17475 0.427419 0.0350067
17480 0.424951 0.0347411
17485 0.430111 0.0355354
17490 0.428598 0.0356235
17495 0.425915 0.034876
17500 0.426249 0.0349908
17505 0.425334 0.0344729
17510 0.425804 0.0346899
17515 0.428312 0.0348873
17520 0.431254 0.0352404
17525 0.429863 0.0342588
17530 0.432349 0.034559
17535 0.431272 0.0344855
17540 0.431392 0.0345411
17545 0.429157 0.0340083
17550 0.432055 0.0347701
17555 0.431636 0.0343898
17560 0.429344 0.0338658
17565 0.432445 0.0338023
17570 0.431753 0.0342653
17575 0.433598 0.0346813
17580 0.434984 0.0348132
17585 0.433508 0.034608
17590 0.435696 0.0349436
17595 0.434252 0.0344184
17600 0.433714 0.0348544
17605 0.43498 0.0349583
17610 0.436909 0.0350477
17615 0.437327 0.0349636
17620 0.437892 0.0356146
17625 0.437054 0.03545
17630 0.434308 0.0347893
17635 0.434035 0.0344451
17640 0.435041 0.0347538
17645 0.434639 0.0346772
17650 0.433814 0.0349824
17655 0.430096 0.0346889
17660 0.430315 0.0350536
17665 0.432311 0.0355011
17670 0.430887 0.0356717
17675 0.431164 0.0355417
17680 0.431766 0.0354809
17685 0.430555 0.0352371
17690 0.432023 0.0348046
17695 0.433164 0.0351375
17700 0.433943 0.0350128
17705 0.431079 0.0346497
17710 0.431958 0.0349022
17715 0.43237 0.0353278
17720 0.431715 0.0358344
17725 0.430332 0.0352986
17730 0.429883 0.0350234
17735 0.430733 0.0351302
17740 0.428701 0.0349891
17745 0.427534 0.0351569
17750 0.431438 0.0357142
17755 0.434542 0.0360255
17760 0.434595 0.0365011
17765 0.432548 0.0361514
17770 0.434326 0.0359299
17775 0.435822 0.0359258
17780 0.436948 0.035872
17785 0.434545 0.0359734
17790 0.434555 0.0360922
17795 0.437872 0.0365015
17800 0.436802 0.0362133
17805 0.433878 0.0359187
17810 0.435701 0.0364013
17815 0.43772 0.0363425
17820 0.437846 0.0361828
17825 0.432703 0.0357307
17830 0.43079 0.0353621
17835 0.43422 0.0356217
17840 0.43487 0.0362718
17845 0.434738 0.036199
17850 0.434898 0.0366552
17855 0.435305 0.0366917
17860 0.433284 0.0361106
17865 0.432303 0.0360255
17870 0.431179 0.0352624
17875 0.427107 0.0351004
17880 0.424429 0.0355748
17885 0.423202 0.0354396
17890 0.422587 0.0350293
17895 0.426528 0.0354707
17900 0.42433 0.0357413
17905 0.422737 0.0353149
17910 0.423644 0.0356521
17915 0.419681 0.0347913
17920 0.420124 0.0346966
17925 0.425029 0.0349491
17930 0.422972 0.0345774
17935 0.422839 0.034318
17940 0.424177 0.0348011
17945 0.424393 0.0346366
17950 0.424137 0.0344539
17955 0.425414 0.0342798
17960 0.426746 0.0344339
17965 0.428673 0.0343802
17970 0.431228 0.0345946
17975 0.433469 0.034696
17980 0.43353 0.0347544
17985 0.434007 0.0344872
17990 0.432861 0.0347681
17995 0.431629 0.0347421
18000 0.431766 0.0348679
18005 0.430143 0.0341269
18010 0.4281 0.0345421
18015 0.430991 0.0347597
18020 0.43157 0.0349534
18025 0.430353 0.0351451
18030 0.432808 0.0355627
18035 0.436427 0.0357858
18040 0.435886 0.0356895
18045 0.433338 0.0358875
18050 0.435359 0.0359748
18055 0.432415 0.0357613
18060 0.43316 0.035822
18065 0.433216 0.0355162
18070 0.430357 0.0357095
18075 0.431032 0.0359193
18080 0.428123 0.035983
18085 0.427989 0.0356642
18090 0.424564 0.0350332
18095 0.426613 0.03546
18100 0.42649 0.0355858
18105 0.431336 0.0359516
18110 0.430833 0.0358205
18115 0.427615 0.0354641
18120 0.428189 0.035676
18125 0.428224 0.0348452
18130 0.428039 0.0349475
18135 0.426239 0.0352963
18140 0.426598 0.0349636
18145 0.427123 0.0359579
18150 0.426727 0.0356744
18155 0.428082 0.0355735
18160 0.428072 0.035912
18165 0.431778 0.0367234
18170 0.432293 0.0363433
18175 0.429907 0.0363576
18180 0.431347 0.0365688
18185 0.428679 0.0365831
18190 0.429588 0.0366538
18195 0.427882 0.0362326
18200 0.427496 0.0364131
18205 0.429533 0.0364133
18210 0.429981 0.0360063
18215 0.43021 0.036171
18220 0.431275 0.0365141
18225 0.432849 0.0364923
18230 0.435552 0.0365258
18235 0.436429 0.0367977
18240 0.433916 0.0365854
18245 0.433971 0.0364958
18250 0.434566 0.0371212
18255 0.43542 0.0376678
18260 0.432821 0.0367799
18265 0.433224 0.0367491
18270 0.435852 0.0370589
18275 0.433988 0.0366078
18280 0.431759 0.0359483
18285 0.430594 0.0360059
18290 0.426324 0.0356854
18295 0.42648 0.0358117
18300 0.4286 0.0352122
18305 0.426864 0.0352678
18310 0.427251 0.0354678
18315 0.424939 0.0351622
18320 0.425646 0.035319
18325 0.426399 0.035488
18330 0.428009 0.035262
18335 0.425464 0.0350644
18340 0.427821 0.0352347
18345 0.427336 0.0353221
18350 0.42928 0.0358256
18355 0.428367 0.0358383
18360 0.426881 0.0353141
18365 0.427891 0.0356184
18370 0.428514 0.0360371
18375 0.426988 0.035884
18380 0.42638 0.0361163
18385 0.425988 0.0356037
18390 0.428447 0.0355572
18395 0.42837 0.0354858
18400 0.427844 0.0352018
18405 0.429739 0.0354902
18410 0.428041 0.0348179
18415 0.428468 0.0353898
18420 0.426225 0.0350134
18425 0.42758 0.0354057
18430 0.42529 0.0350624
18435 0.425206 0.0353249
18440 0.4263 0.0358395
18445 0.428687 0.0366193
18450 0.428136 0.0367393
18455 0.428483 0.0370208
18460 0.429478 0.0365976
18465 0.429567 0.0365101
18470 0.429028 0.0367076
18475 0.427233 0.0362251
18480 0.427015 0.035991
18485 0.427436 0.0360665
18490 0.427799 0.0358828
18495 0.429952 0.0361218
18500 0.427238 0.0352751
18505 0.430057 0.0356111
18510 0.430221 0.0358601
18515 0.43254 0.0363902
18520 0.432247 0.0367662
18525 0.435117 0.036876
18530 0.436733 0.03713
18535 0.439547 0.037627
18540 0.438628 0.0377881
18545 0.438546 0.0375505
18550 0.44007 0.0383566
18555 0.437885 0.0382388
18560 0.43757 0.0376438
18565 0.438108 0.0378134
18570 0.435078 0.0375274
18575 0.434441 0.0377405
18580 0.435857 0.0381524
18585 0.438509 0.0379759
18590 0.436515 0.0384756
18595 0.43431 0.038479
18600 0.435842 0.0390279
18605 0.436068 0.0388252
18610 0.434305 0.0382992
18615 0.433188 0.0380606
18620 0.431758 0.0377393
18625 0.429157 0.0372941
18630 0.428035 0.0372271
18635 0.429283 0.0374964
18640 0.428145 0.0370716
18645 0.431262 0.0365895
18650 0.430307 0.0372794
18655 0.430133 0.0371402
18660 0.428806 0.037684
18665 0.429046 0.0377358
18670 0.429563 0.0377493
18675 0.429022 0.037943
18680 0.428013 0.0375168
18685 0.429586 0.0376166
18690 0.43022 0.0382155
18695 0.430407 0.0383345
18700 0.431639 0.0384566
18705 0.433123 0.0389161
18710 0.434177 0.0384954
18715 0.433679 0.0385172
18720 0.430654 0.0380753
18725 0.430564 0.0381628
18730 0.429374 0.0379632
18735 0.430916 0.0382496
18740 0.425423 0.0375964
18745 0.425957 0.0373223
18750 0.431789 0.0386625
18755 0.427795 0.0382657
18760 0.427307 0.0387809
18765 0.425685 0.0384482
18770 0.4251 0.0386509
18775 0.425392 0.0387305
18780 0.425989 0.0393225
18785 0.427931 0.038834
18790 0.426249 0.0392327
18795 0.426592 0.0395593
18800 0.429718 0.0404249
18805 0.431869 0.0404143
18810 0.431893 0.0399304
18815 0.432322 0.039841
18820 0.430537 0.0389114
18825 0.426425 0.0383364
18830 0.429012 0.0389983
18835 0.426577 0.0382602
18840 0.42898 0.0387924
18845 0.430266 0.0394997
18850 0.428841 0.0392196
18855 0.426933 0.0387458
18860 0.427774 0.0389828
18865 0.427683 0.0389844
18870 0.427727 0.0392496
18875 0.426134 0.0390385
18880 0.428682 0.0392584
18885 0.42642 0.0391818
18890 0.425869 0.0388599
18895 0.423236 0.0382492
18900 0.423469 0.0380175
18905 0.425539 0.0386776
18910 0.428926 0.0388418
18915 0.429373 0.0391808
18920 0.433096 0.0394515
18925 0.43028 0.0395015
18930 0.426976 0.0396625
18935 0.428829 0.0398701
18940 0.427676 0.0391929
18945 0.429789 0.0397193
18950 0.430496 0.039528
18955 0.429494 0.0397515
18960 0.43356 0.0409663
18965 0.431897 0.0406174
18970 0.431231 0.0403276
18975 0.432503 0.0400322
18980 0.434529 0.0403272
18985 0.433822 0.0399359
18990 0.435175 0.0395523
18995 0.433464 0.0395366
19000 0.433373 0.0395113
19005 0.43601 0.0399583
19010 0.439137 0.0402837
19015 0.439398 0.0401033
19020 0.440097 0.0396832
19025 0.441977 0.0399448
19030 0.440718 0.039308
19035 0.440506 0.0396195
19040 0.44073 0.0396052
19045 0.440093 0.0399238
19050 0.440159 0.0392206
19055 0.441814 0.039775
19060 0.440495 0.0401873
19065 0.438475 0.0396615
19070 0.438707 0.0392702
19075 0.43997 0.0397381
19080 0.440539 0.0402586
19085 0.441212 0.0396599
19090 0.442933 0.0399173
19095 0.441693 0.0392984
19100 0.443425 0.039328
19105 0.442616 0.0389375
19110 0.441371 0.0392876
19115 0.442674 0.0394433
19120 0.442893 0.0397005
19125 0.443376 0.0398254
19130 0.442902 0.0398601
19135 0.438962 0.039139
19140 0.438142 0.0392457
19145 0.439143 0.0389534
19150 0.435854 0.038209
19155 0.438757 0.0390079
19160 0.44109 0.0392757
19165 0.438783 0.0393353
19170 0.44047 0.0401431
19175 0.436745 0.0394127
19180 0.439149 0.0394482
19185 0.433906 0.0384664
19190 0.433644 0.0384521
19195 0.433759 0.0391377
19200 0.436182 0.0399404
19205 0.433051 0.0392872
19210 0.432104 0.0391686
19215 0.43526 0.0397217
19220 0.436013 0.0392788
19225 0.434934 0.0392696
19230 0.434866 0.0396725
19235 0.437563 0.0394743
19240 0.436687 0.0392025
19245 0.437924 0.039427
19250 0.439833 0.0399716
19255 0.436722 0.0398183
19260 0.437588 0.0399442
19265 0.438371 0.0403672
19270 0.43761 0.0396301
19275 0.43878 0.0399402
19280 0.437146 0.0399265
19285 0.436643 0.0398475
19290 0.43462 0.0397081
19295 0.433762 0.0397224
19300 0.432147 0.0393798
19305 0.433314 0.0400953
19310 0.435692 0.0403792
19315 0.433669 0.0398783
19320 0.436185 0.0400861
19325 0.43526 0.0399651
19330 0.438744 0.0400455
19335 0.438088 0.0394686
19340 0.439642 0.0400835
19345 0.440499 0.0397928
19350 0.4389 0.040031
19355 0.440899 0.0404476
19360 0.440878 0.0404364
19365 0.441393 0.041588
19370 0.44058 0.0405174
19375 0.441156 0.0407932
19380 0.439587 0.0403045
19385 0.440438 0.0397699
19390 0.44488 0.0406303
19395 0.443853 0.040346
19400 0.444133 0.0403645
19405 0.446494 0.0403211
19410 0.444739 0.0406862
19415 0.441565 0.039776
19420 0.440502 0.0395344
19425 0.440902 0.0393349
19430 0.43795 0.0392347
19435 0.437127 0.0395617
19440 0.434549 0.0392608
19445 0.437983 0.039676
19450 0.437786 0.0392982
19455 0.43571 0.0392574
19460 0.434684 0.039311
19465 0.437653 0.0394256
19470 0.43851 0.0393204
19475 0.435267 0.0387862
19480 0.43634 0.0388775
19485 0.439991 0.0398226
19490 0.43947 0.0395111
19495 0.440089 0.0395907
19500 0.444259 0.0397089
19505 0.442783 0.0395329
19510 0.441342 0.0394711
19515 0.440572 0.0390196
19520 0.441252 0.0389906
19525 0.441895 0.0389275
19530 0.442783 0.0391406
19535 0.44436 0.0393449
19540 0.442667 0.0394843
19545 0.442672 0.0394501
19550 0.442572 0.0391933
19555 0.439708 0.0384388
19560 0.440636 0.0385319
19565 0.442444 0.0385444
19570 0.442071 0.0382392
19575 0.441236 0.0383378
19580 0.439245 0.0382667
19585 0.438301 0.0382084
19590 0.438068 0.0384058
19595 0.436565 0.038004
19600 0.436759 0.0378718
19605 0.440958 0.0385115
19610 0.438816 0.0381449
19615 0.442794 0.0382776
19620 0.43954 0.0378852
19625 0.441828 0.0384531
19630 0.439256 0.0384713
19635 0.440324 0.0388256
19640 0.442295 0.0390408
19645 0.44069 0.0387181
19650 0.438474 0.0382678
19655 0.436848 0.0389512
19660 0.435495 0.0389461
19665 0.435732 0.0394503
19670 0.438538 0.0396154
19675 0.437219 0.0393206
19680 0.436795 0.0394594
19685 0.436877 0.0397366
19690 0.436779 0.0393941
19695 0.435139 0.0396287
19700 0.435984 0.0396456
19705 0.434656 0.0388824
19710 0.431674 0.0381208
19715 0.431252 0.0385868
19720 0.432766 0.0384625
19725 0.435543 0.0388893
19730 0.433852 0.0385766
19735 0.436229 0.0394364
19740 0.439075 0.0395329
19745 0.438582 0.0394966
19750 0.437475 0.0390163
19755 0.436482 0.0388887
19760 0.435686 0.0386162
19765 0.438095 0.0390524
19770 0.437489 0.0386968
19775 0.438073 0.0388289
19780 0.440759 0.0388883
19785 0.442419 0.0401512
19790 0.444417 0.0402572
19795 0.446024 0.0403586
19800 0.443279 0.0401441
19805 0.444213 0.0409555
19810 0.441368 0.0403382
19815 0.44034 0.0410741
19820 0.44061 0.0412368
19825 0.443466 0.0410961
19830 0.43864 0.0399994
19835 0.438142 0.0396676
19840 0.439582 0.040101
19845 0.442779 0.040657
19850 0.44385 0.0409596
19855 0.439302 0.0408846
19860 0.441927 0.041406
19865 0.439892 0.0405817
19870 0.4451 0.0421496
19875 0.444447 0.0419585
19880 0.444995 0.0415189
19885 0.443041 0.0416174
19890 0.443726 0.041801
19895 0.445908 0.0415221
19900 0.447552 0.0417426
19905 0.445888 0.0417062
19910 0.443907 0.0409796
19915 0.447132 0.0411888
19920 0.449451 0.0417995
19925 0.448359 0.0422613
19930 0.446664 0.0417889
19935 0.447495 0.0427693
19940 0.447927 0.0423964
19945 0.448191 0.0425317
19950 0.445264 0.0419879
19955 0.44715 0.04207
19960 0.451058 0.0422747
19965 0.447786 0.0419077
19970 0.450614 0.0415484
19975 0.44942 0.0412633
19980 0.448805 0.0405703
19985 0.450125 0.040944
19990 0.450688 0.0406203
19995 0.448022 0.0400602
20000 0.450557 0.0407462
20005 0.451699 0.0412041
20010 0.45038 0.0409693
20015 0.449585 0.0416042
20020 0.4505 0.0411714
20025 0.450628 0.0402035
20030 0.451544 0.0401784
20035 0.453749 0.0412378
20040 0.451743 0.040715
20045 0.449127 0.0401933
20050 0.450469 0.0402741
20055 0.44991 0.0393572
20060 0.45141 0.0392549
20065 0.454549 0.0403913
20070 0.453776 0.0400457
20075 0.456447 0.0399759
20080 0.45653 0.0396658
20085 0.458682 0.0396948
20090 0.457391 0.0393257
20095 0.455545 0.0393821
20100 0.454524 0.0386062
20105 0.455787 0.038002
20110 0.453872 0.0382937
20115 0.455731 0.0385964
20120 0.455625 0.0387268
20125 0.453573 0.038982
20130 0.455216 0.0388218
20135 0.453932 0.0389883
20140 0.452557 0.0387199
20145 0.451733 0.0391586
20150 0.450947 0.0386905
20155 0.451653 0.038982
20160 0.451859 0.038973
20165 0.447627 0.0381706
20170 0.446153 0.0378285
20175 0.448842 0.0380422
20180 0.449022 0.0383035
20185 0.447333 0.0379083
20190 0.448485 0.038507
20195 0.448915 0.0385023
20200 0.445592 0.038209
20205 0.450223 0.0394398
20210 0.450141 0.0393853
20215 0.448742 0.0390616
20220 0.446226 0.0384078
20225 0.447184 0.0386493
20230 0.447132 0.0390032
20235 0.445028 0.0383204
20240 0.443567 0.0380061
20245 0.442947 0.0378079
20250 0.44212 0.0379299
20255 0.441889 0.0375327
20260 0.441578 0.0375703
20265 0.443392 0.0385278
20270 0.44172 0.0382527
20275 0.44138 0.0384327
20280 0.441301 0.0381888
20285 0.442854 0.0385372
20290 0.441888 0.0381155
20295 0.438291 0.0384382
20300 0.445826 0.0393825
20305 0.441634 0.0389471
20310 0.44458 0.0395421
20315 0.443374 0.0395442
20320 0.441312 0.0397875
20325 0.446556 0.0402188
20330 0.44279 0.039113
20335 0.443184 0.0392259
20340 0.443031 0.0393796
20345 0.443119 0.0397434
20350 0.439519 0.0387644
20355 0.439026 0.0386334
20360 0.438468 0.0387085
20365 0.440581 0.0388738
20370 0.438835 0.0384905
20375 0.438727 0.037931
20380 0.438156 0.0383396
20385 0.438631 0.038596
20390 0.438636 0.0377519
20395 0.435747 0.0382151
20400 0.437398 0.0386789
20405 0.436351 0.0380702
20410 0.434458 0.0368452
20415 0.433358 0.0368066
20420 0.433899 0.0370889
20425 0.435103 0.0378311
20430 0.434453 0.0374262
20435 0.436302 0.0381953
20440 0.435199 0.038269
20445 0.436089 0.0381083
20450 0.435793 0.0385301
20455 0.435501 0.0381408
20460 0.434405 0.0376003
20465 0.434996 0.0387117
20470 0.43389 0.0376944
20475 0.434382 0.0386107
20480 0.429951 0.0380322
20485 0.432737 0.0385617
20490 0.432662 0.0376129
20495 0.432854 0.037962
20500 0.433274 0.0381034
20505 0.433158 0.0383676
20510 0.428191 0.0374507
20515 0.431447 0.0381467
20520 0.43043 0.0383915
20525 0.428906 0.0379491
20530 0.431312 0.0384539
20535 0.430865 0.038417
20540 0.432226 0.0382551
20545 0.434442 0.0396495
20550 0.433428 0.0390667
20555 0.433832 0.0390336
20560 0.435178 0.039032
20565 0.435843 0.0384464
20570 0.43774 0.0391618
20575 0.43487 0.0387515
20580 0.43599 0.0388522
20585 0.436337 0.0396491
20590 0.435993 0.0390132
20595 0.433549 0.0391292
20600 0.436331 0.0389497
20605 0.433727 0.0389316
20610 0.435954 0.0392418
20615 0.435146 0.0390096
20620 0.433312 0.0384778
20625 0.431621 0.0386948
20630 0.431827 0.0392776
20635 0.433746 0.0396887
20640 0.433621 0.0394588
20645 0.43352 0.0389602
20650 0.435161 0.0393096
20655 0.433478 0.0389938
20660 0.434873 0.0398395
20665 0.436519 0.0398616
20670 0.434079 0.039528
20675 0.437456 0.0393847
20680 0.434945 0.0397967
20685 0.433547 0.0393192
20690 0.43601 0.039693
20695 0.437957 0.0400406
20700 0.435125 0.0401426
20705 0.437871 0.0404566
20710 0.440995 0.0410096
20715 0.441391 0.0405399
20720 0.43982 0.0403788
20725 0.440295 0.0401729
20730 0.440557 0.0401243
20735 0.439143 0.0401443
20740 0.440883 0.0410343
20745 0.436729 0.0394129
20750 0.434674 0.0394013
20755 0.435459 0.0391377
20760 0.435515 0.0390822
20765 0.434866 0.0390047
20770 0.434649 0.0389665
20775 0.432275 0.0387191
20780 0.434045 0.0388187
20785 0.43479 0.0387728
20790 0.437313 0.0387609
20795 0.435773 0.0382547
20800 0.438606 0.0391316
20805 0.439124 0.0394962
20810 0.437147 0.0393823
20815 0.438202 0.0395693
20820 0.438161 0.0395295
20825 0.442594 0.0399261
20830 0.441841 0.0399551
20835 0.442217 0.0402067
20840 0.444377 0.0399104
20845 0.442955 0.0402772
20850 0.43731 0.0391455
20855 0.438851 0.0391171
20860 0.437837 0.0390902
20865 0.440913 0.0394307
20870 0.440687 0.039785
20875 0.439685 0.0393833
20880 0.439994 0.0395346
20885 0.439081 0.0388946
20890 0.439385 0.0388177
20895 0.437437 0.0385493
20900 0.437654 0.0389444
20905 0.436643 0.0389771
20910 0.435878 0.0379116
20915 0.438715 0.038358
20920 0.438532 0.0384211
20925 0.439197 0.0383037
20930 0.436324 0.0380559
20935 0.436193 0.0379287
20940 0.436909 0.0380159
20945 0.434914 0.0376321
20950 0.437386 0.0382786
20955 0.437977 0.0382892
20960 0.438497 0.0385989
20965 0.432522 0.0379065
20970 0.436618 0.0388101
20975 0.437578 0.0382978
20980 0.439005 0.0387226
20985 0.440372 0.0392429
20990 0.437742 0.0388424
20995 0.43754 0.0384666
21000 0.438118 0.0383204
21005 0.439045 0.0380845
21010 0.436345 0.0377852
21015 0.432107 0.0371308
21020 0.433745 0.0372153
21025 0.437802 0.0379671
21030 0.438609 0.0379246
21035 0.439681 0.0379271
21040 0.443803 0.0380351
21045 0.443973 0.0378279
21050 0.444206 0.0372759
21055 0.444037 0.0377993
21060 0.445347 0.0381888
21065 0.443899 0.0382304
21070 0.441087 0.0382829
21075 0.442266 0.0382669
21080 0.444616 0.0393313
21085 0.444491 0.0391279
21090 0.446292 0.039003
21095 0.448309 0.0386172
21100 0.447853 0.0388334
21105 0.451078 0.0391024
21110 0.45452 0.0391306
21115 0.45452 0.0387405
21120 0.455201 0.0387262
21125 0.451354 0.0380304
21130 0.453137 0.0384743
21135 0.453861 0.0388358
21140 0.45203 0.0391132
21145 0.449115 0.0387758
21150 0.446714 0.0376054
21155 0.447439 0.03808
21160 0.448158 0.0380406
21165 0.447882 0.0384805
21170 0.448444 0.0387303
21175 0.449998 0.0384607
21180 0.449484 0.03924
21185 0.447909 0.0386197
21190 0.446382 0.0383329
21195 0.447124 0.0388009
21200 0.450866 0.0386958
21205 0.452398 0.0390732
21210 0.453263 0.0385382
21215 0.45522 0.0390577
21220 0.453935 0.0388397
21225 0.455845 0.0387793
21230 0.454169 0.0380612
21235 0.453796 0.0385842
21240 0.452282 0.0386144
21245 0.451213 0.0385931
21250 0.450901 0.0389616
21255 0.45136 0.0388618
21260 0.450177 0.0384605
21265 0.452509 0.0381292
21270 0.453191 0.0381406
21275 0.453787 0.0383741
21280 0.454326 0.0381169
21285 0.45229 0.0381216
21290 0.456518 0.0388363
21295 0.458713 0.0393815
21300 0.455348 0.0387289
21305 0.455804 0.0384421
21310 0.456335 0.0389375
21315 0.456998 0.0387969
21320 0.456713 0.0388661
21325 0.455827 0.0390881
21330 0.455546 0.0394486
21335 0.457535 0.0392341
21340 0.459548 0.0397132
21345 0.460406 0.0401188
21350 0.461048 0.040212
21355 0.459154 0.0397842
21360 0.459025 0.0400298
21365 0.460369 0.0405517
21370 0.462498 0.0410418
21375 0.463066 0.0411837
21380 0.462814 0.0420779
21385 0.464553 0.0415391
21390 0.46194 0.0408118
21395 0.458976 0.0410026
21400 0.455599 0.0403259
21405 0.459801 0.0404392
21410 0.460061 0.0402269
21415 0.463614 0.0411741
21420 0.457391 0.040031
21425 0.456014 0.0401267
21430 0.457764 0.0400241
21435 0.460019 0.0398857
21440 0.456867 0.0403013
21445 0.455882 0.0394607
21450 0.455818 0.0397738
21455 0.456476 0.0391671
21460 0.457915 0.0391175
21465 0.461639 0.040141
21470 0.462515 0.0396948
21475 0.461697 0.0403662
21480 0.460585 0.0402545
21485 0.460913 0.0401277
21490 0.458134 0.0403598
21495 0.457825 0.0402539
21500 0.461761 0.0409851
21505 0.461476 0.0405237
21510 0.46266 0.0405072
21515 0.461894 0.0402351
21520 0.460484 0.0396291
21525 0.460492 0.0398173
21530 0.459515 0.0397909
21535 0.457324 0.0394488
21540 0.458766 0.0397111
21545 0.456926 0.0396732
21550 0.458719 0.0399898
21555 0.457818 0.0400318
21560 0.456091 0.039865
21565 0.457492 0.0397303
21570 0.458889 0.0400457
21575 0.454435 0.0392059
21580 0.453785 0.0393159
21585 0.455294 0.0398011
21590 0.455153 0.0394672
21595 0.453285 0.0397287
21600 0.452375 0.0390465
21605 0.454418 0.0395388
21610 0.45432 0.0395241
21615 0.45382 0.039439
21620 0.453836 0.0399038
21625 0.452897 0.0397991
21630 0.452034 0.0398056
21635 0.451281 0.0396527
21640 0.448809 0.0394325
21645 0.448636 0.0394688
21650 0.448448 0.039348
21655 0.447818 0.0398083
21660 0.448292 0.0389563
21665 0.452138 0.0392045
21670 0.45327 0.0394423
21675 0.452558 0.0390679
21680 0.453892 0.0396352
21685 0.45285 0.039437
21690 0.453467 0.0397405
21695 0.452178 0.0394964
21700 0.45179 0.0399581
21705 0.448712 0.0395605
21710 0.450273 0.0397164
21715 0.451161 0.0391953
21720 0.446791 0.0384935
21725 0.451242 0.0389893
21730 0.450966 0.0389418
21735 0.451745 0.0397005
21740 0.452423 0.0396162
21745 0.45147 0.039717
21750 0.450327 0.0393249
21755 0.451473 0.0389361
21760 0.450584 0.0395456
21765 0.450109 0.0393184
21770 0.45239 0.0401904
21775 0.452669 0.0398652
21780 0.452952 0.0396595
21785 0.449383 0.0386338
21790 0.450682 0.0390004
21795 0.451378 0.0387656
21800 0.454864 0.0396317
21805 0.452993 0.0391322
21810 0.447843 0.0388879
21815 0.446862 0.0391279
21820 0.447408 0.0392876
21825 0.44202 0.0386052
21830 0.442049 0.0388497
21835 0.443841 0.0392312
21840 0.440987 0.0383233
21845 0.440566 0.0384431
21850 0.44236 0.0387236
21855 0.442507 0.0388797
21860 0.442719 0.0388175
21865 0.443824 0.0387305
21870 0.446725 0.0385066
21875 0.447255 0.0386591
21880 0.444339 0.0379616
21885 0.444409 0.0380726
21890 0.445525 0.0384878
21895 0.446292 0.0390912
21900 0.444444 0.0389148
21905 0.443704 0.0383227
21910 0.44726 0.0392904
21915 0.448894 0.0389955
21920 0.448626 0.0392218
21925 0.447783 0.0393551
21930 0.44846 0.0392337
21935 0.449486 0.0395715
21940 0.450174 0.0395384
21945 0.449185 0.0393733
21950 0.450848 0.0391324
21955 0.451971 0.0392192
21960 0.451575 0.039033
21965 0.454518 0.0392531
21970 0.455186 0.0393962
21975 0.455563 0.039468
21980 0.455786 0.0387254
21985 0.455816 0.0387083
21990 0.455894 0.0392129
21995 0.454237 0.0392627
22000 0.456717 0.0397264
22005 0.456269 0.0395043
22010 0.457496 0.0394909
22015 0.455274 0.0392672
22020 0.456305 0.0391208
22025 0.455162 0.0392621
22030 0.456062 0.0390698
22035 0.455651 0.0388152
22040 0.457589 0.0386521
22045 0.458607 0.0391412
22050 0.458874 0.0391629
22055 0.458446 0.0390508
22060 0.45431 0.0383882
22065 0.455566 0.0386444
22070 0.455749 0.0387985
22075 0.455795 0.0390147
22080 0.455273 0.0391663
22085 0.454991 0.0383743
22090 0.456076 0.0379565
22095 0.457404 0.0381177
22100 0.453844 0.0370508
22105 0.451151 0.0367742
22110 0.453945 0.0373572
22115 0.452817 0.0373531
22120 0.449768 0.0369587
22125 0.451195 0.0370573
22130 0.453486 0.0372643
22135 0.456601 0.0377646
22140 0.456694 0.0376948
22145 0.460211 0.0382357
22150 0.461336 0.038072
22155 0.461482 0.0386391
22160 0.46 0.0385456
22165 0.458949 0.0387393
22170 0.460601 0.0385813
22175 0.456983 0.0381931
22180 0.457194 0.0379589
22185 0.454887 0.0374535
22190 0.456139 0.0388007
22195 0.460763 0.039121
22200 0.460307 0.0392353
22205 0.459667 0.0387115
22210 0.462315 0.0387058
22215 0.463187 0.0383102
22220 0.463275 0.0385784
22225 0.461231 0.0381228
22230 0.461379 0.037577
22235 0.459285 0.0373796
22240 0.457786 0.0371786
22245 0.457512 0.0370228
22250 0.457396 0.0374341
22255 0.459236 0.0379167
22260 0.458378 0.037796
22265 0.457185 0.0377342
22270 0.457169 0.0376125
22275 0.456244 0.0374051
22280 0.457614 0.0378852
22285 0.457638 0.0384247
22290 0.45658 0.0383035
22295 0.456382 0.0391931
22300 0.455867 0.0389822
22305 0.453233 0.0390892
22310 0.453825 0.0385009
22315 0.455909 0.0390557
22320 0.458293 0.0396156
22325 0.452767 0.0390112
22330 0.453283 0.0390028
22335 0.452389 0.0381871
22340 0.451457 0.0386632
22345 0.450677 0.0386387
22350 0.448777 0.038713
22355 0.451259 0.0388071
22360 0.44993 0.0387507
22365 0.45101 0.0388497
22370 0.449126 0.0386642
22375 0.448412 0.0389175
22380 0.448361 0.0392141
22385 0.449739 0.0391661
22390 0.444544 0.0383525
22395 0.444252 0.0389044
22400 0.440284 0.0382506
22405 0.439346 0.0389238
22410 0.441725 0.0393641
22415 0.443847 0.0394999
22420 0.443582 0.039714
22425 0.444967 0.0395372
22430 0.446147 0.0390967
22435 0.445905 0.0386683
22440 0.444037 0.0385499
22445 0.445183 0.039011
22450 0.445497 0.0387287
22455 0.445935 0.039347
22460 0.44518 0.0396152
22465 0.445329 0.039309
22470 0.444008 0.0388458
22475 0.441478 0.0383198
22480 0.442634 0.0391563
22485 0.441903 0.0391726
22490 0.44231 0.0389404
22495 0.441489 0.0388999
22500 0.444067 0.0390783
22505 0.443281 0.0393031
22510 0.44289 0.039199
22515 0.439859 0.0390147
22520 0.43955 0.0388332
22525 0.440679 0.0392453
22530 0.439264 0.0387748
22535 0.435797 0.0394121
22540 0.434553 0.0386709
22545 0.435445 0.0390126
22550 0.436695 0.0394303
22555 0.435904 0.0385503
22560 0.4367 0.0386932
22565 0.437521 0.038772
22570 0.43548 0.038704
22575 0.435406 0.0388373
22580 0.433618 0.0385172
22585 0.434161 0.0387128
22590 0.429645 0.0382747
22595 0.430392 0.0388869
22600 0.431427 0.0385899
22605 0.434236 0.0390024
22610 0.432719 0.0387232
22615 0.430683 0.0385846
22620 0.433901 0.0387299
22625 0.432268 0.0384678
22630 0.429577 0.0383202
22635 0.429789 0.0385352
22640 0.428511 0.0383327
22645 0.426053 0.0386605
22650 0.429407 0.0393582
22655 0.431781 0.039814
22660 0.428313 0.0392331
22665 0.430478 0.0396293
22670 0.430395 0.0402886
22675 0.431426 0.0401079
22680 0.431997 0.0403537
22685 0.43458 0.0402461
22690 0.433266 0.0406481
22695 0.432298 0.0405119
22700 0.433565 0.0401773
22705 0.431961 0.0403856
22710 0.42741 0.0392308
22715 0.425924 0.0394678
22720 0.425159 0.0399242
22725 0.427284 0.0409395
22730 0.425603 0.0406111
22735 0.423786 0.0397991
22740 0.422555 0.0386515
22745 0.425548 0.0387889
22750 0.426891 0.0395505
22755 0.426359 0.039221
22760 0.425617 0.0388199
22765 0.427128 0.039418
22770 0.427568 0.0392596
22775 0.429503 0.0394566
22780 0.433079 0.0400786
22785 0.431541 0.0393896
22790 0.433561 0.0396793
22795 0.433837 0.0395609
22800 0.431882 0.0388165
22805 0.431319 0.0389163
22810 0.432111 0.0389534
22815 0.431035 0.0392496
22820 0.429299 0.0389367
22825 0.428874 0.0395311
22830 0.429877 0.0402035
22835 0.426538 0.0395403
22840 0.428193 0.0397724
22845 0.428606 0.0390988
22850 0.429557 0.039269
22855 0.428502 0.0387938
22860 0.425557 0.0388238
22865 0.425515 0.0384178
22870 0.42557 0.0380934
22875 0.425881 0.0382369
22880 0.42614 0.0384764
22885 0.425362 0.0384043
22890 0.425053 0.0388469
22895 0.422325 0.0383498
22900 0.42184 0.0385454
22905 0.422673 0.0387346
22910 0.420657 0.037865
22915 0.420114 0.0377783
22920 0.422725 0.0375835
22925 0.423006 0.0377928
22930 0.42107 0.037416
22935 0.421483 0.0384896
22940 0.423762 0.0382533
22945 0.423267 0.0387109
22950 0.423305 0.0387815
22955 0.42633 0.0393694
22960 0.424956 0.0391218
22965 0.423315 0.0380673
22970 0.42534 0.0387869
22975 0.426358 0.0385927
22980 0.427105 0.0393139
22985 0.426935 0.0397164
22990 0.426336 0.0393594
22995 0.425294 0.0390755
23000 0.426567 0.0393474
23005 0.426928 0.0402602
23010 0.428404 0.0394778
23015 0.42964 0.039062
23020 0.429709 0.039061
23025 0.429772 0.038822
23030 0.430685 0.0390147
23035 0.431271 0.0395574
23040 0.432568 0.0395713
23045 0.431649 0.0390918
23050 0.433165 0.0398916
23055 0.436063 0.0405785
23060 0.436014 0.0406401
23065 0.434584 0.040012
23070 0.43688 0.0400843
23075 0.436369 0.040348
23080 0.438917 0.0405421
23085 0.440274 0.040041
23090 0.439217 0.0397415
23095 0.436852 0.0395023
23100 0.437846 0.0396376
23105 0.436581 0.0388899
23110 0.437576 0.0389514
23115 0.437172 0.0389497
23120 0.433231 0.0384433
23125 0.436393 0.0392765
23130 0.436069 0.0395813
23135 0.438473 0.0399955
23140 0.438955 0.0400522
23145 0.43735 0.0394149
23150 0.436662 0.0396774
23155 0.438696 0.0398293
23160 0.438238 0.0392396
23165 0.437321 0.0393343
23170 0.436863 0.0399434
23175 0.43838 0.039895
23180 0.439913 0.0399642
23185 0.438324 0.0401776
23190 0.439063 0.0396907
23195 0.440723 0.0402112
23200 0.441211 0.0402463
23205 0.438315 0.0397997
23210 0.438958 0.0399279
23215 0.437265 0.0393539
23220 0.435642 0.0394672
23225 0.433147 0.0393502
23230 0.433328 0.0396223
23235 0.432953 0.0395999
23240 0.43376 0.0392455
23245 0.437176 0.0399981
23250 0.434953 0.0396436
23255 0.43659 0.0396683
23260 0.434792 0.039715
23265 0.434835 0.0392827
23270 0.435521 0.0395711
23275 0.436069 0.0401806
23280 0.438564 0.0402296
23285 0.437452 0.0399267
23290 0.43582 0.0394694
23295 0.436107 0.0399881
23300 0.436485 0.040171
23305 0.435182 0.0392753
23310 0.439203 0.0398861
23315 0.438826 0.0390271
23320 0.440667 0.0394062
23325 0.437487 0.0394086
23330 0.43851 0.0392888
23335 0.439097 0.0394049
23340 0.436712 0.038953
23345 0.437873 0.0392708
23350 0.438835 0.0392439
23355 0.434386 0.0385893
23360 0.434955 0.0392774
23365 0.434318 0.0391477
23370 0.434619 0.0392353
23375 0.429676 0.0387869
23380 0.434376 0.0395654
23385 0.430586 0.0385588
23390 0.430908 0.0383976
23395 0.43195 0.0388509
23400 0.430264 0.0389155
23405 0.432738 0.0387956
23410 0.433671 0.0393417
23415 0.433034 0.0396205
23420 0.435906 0.0400794
23425 0.436558 0.039885
23430 0.43781 0.0393264
23435 0.437102 0.0391022
23440 0.434738 0.0391582
23445 0.431964 0.0392223
23450 0.435404 0.0399022
23455 0.432248 0.0396305
23460 0.432244 0.039133
23465 0.432761 0.0393115
23470 0.433141 0.0394607
23475 0.435901 0.0396574
23480 0.434773 0.0397836
23485 0.436672 0.0400151
23490 0.438654 0.0400559
23495 0.437882 0.039753
23500 0.438512 0.0386485
23505 0.438515 0.0381379
23510 0.438281 0.0380191
23515 0.440199 0.0387715
23520 0.442474 0.0388316
23525 0.438196 0.0386425
23530 0.439125 0.0381441
23535 0.437707 0.0383431
23540 0.440839 0.0380006
23545 0.441053 0.0376846
23550 0.44098 0.0379685
23555 0.440498 0.038426
23560 0.442311 0.0385991
23565 0.443234 0.0386591
23570 0.4436 0.0395482
23575 0.444781 0.0393261
23580 0.44267 0.0381171
23585 0.441383 0.0380447
23590 0.44309 0.0382178
23595 0.440609 0.0379248
23600 0.439824 0.0371755
23605 0.441118 0.037231
23610 0.441693 0.0377622
23615 0.44352 0.0376944
23620 0.443946 0.0376815
23625 0.441775 0.036755
23630 0.441457 0.0371194
23635 0.440391 0.0367493
23640 0.439217 0.0363249
23645 0.439104 0.0363819
23650 0.441353 0.0363572
23655 0.44328 0.0376795
23660 0.441015 0.0372445
23665 0.441383 0.0377566
23670 0.441746 0.0377179
23675 0.443207 0.0386378
23680 0.443432 0.03827
23685 0.444827 0.0379289
23690 0.441639 0.0375099
23695 0.440165 0.0377971
23700 0.441239 0.0385319
23705 0.444211 0.0393447
23710 0.443659 0.0387566
23715 0.446659 0.0391982
23720 0.449457 0.0396327
23725 0.448005 0.0397993
23730 0.444241 0.0386276
23735 0.448238 0.0391584
23740 0.445668 0.0389277
23745 0.448595 0.0384999
23750 0.448264 0.0384211
23755 0.443437 0.0372129
23760 0.443055 0.0378367
23765 0.440747 0.0374084
23770 0.444349 0.0382623
23775 0.4425 0.0377975
23780 0.443031 0.0381475
23785 0.443849 0.0391337
23790 0.441968 0.0394017
23795 0.441928 0.0390773
23800 0.442463 0.039208
23805 0.443312 0.0395978
23810 0.442856 0.0394756
23815 0.443856 0.0400306
23820 0.443735 0.0396097
23825 0.44067 0.039485
23830 0.442377 0.0398114
23835 0.445054 0.0403115
23840 0.443985 0.0395664
23845 0.446802 0.0397913
23850 0.444957 0.0395831
23855 0.444128 0.0394801
23860 0.443872 0.0392853
23865 0.442923 0.0391161
23870 0.445561 0.0397591
23875 0.442878 0.0388781
23880 0.445319 0.0396915
23885 0.44238 0.0395435
23890 0.442894 0.0394866
23895 0.44304 0.0395846
23900 0.444935 0.0392247
23905 0.444434 0.0389879
23910 0.443806 0.039014
23915 0.441276 0.0390961
23920 0.442326 0.0390573
23925 0.443183 0.0396458
23930 0.442229 0.03909
23935 0.445516 0.0396268
23940 0.444594 0.0392376
23945 0.443727 0.038717
23950 0.445931 0.0393986
23955 0.444921 0.0391749
23960 0.444654 0.0386144
23965 0.445278 0.0385278
23970 0.446919 0.0395382
23975 0.447096 0.0393141
23980 0.44866 0.0399806
23985 0.449492 0.0400812
23990 0.447558 0.0402178
23995 0.447959 0.0400641
24000 0.447611 0.039458
24005 0.448195 0.0397477
24010 0.448784 0.0395905
24015 0.449021 0.0399342
24020 0.447196 0.0397362
24025 0.448529 0.0406795
24030 0.449119 0.0400404
24035 0.449813 0.0400259
24040 0.450804 0.0402878
24045 0.447387 0.0395615
24050 0.449646 0.0404325
24055 0.451159 0.0405591
24060 0.449767 0.0407548
24065 0.448854 0.0404286
24070 0.449657 0.0405642
24075 0.449035 0.0405376
24080 0.448609 0.0399796
24085 0.449015 0.0405099
24090 0.451725 0.0410024
24095 0.449899 0.040615
24100 0.447336 0.0401012
24105 0.447459 0.0403856
24110 0.445894 0.0403696
24115 0.444781 0.0406076
24120 0.448369 0.0411929
24125 0.448817 0.0410008
24130 0.449988 0.0408352
24135 0.45108 0.0410528
24140 0.447644 0.0410975
24145 0.449427 0.0417044
24150 0.446835 0.0409375
24155 0.447057 0.0409943
24160 0.446011 0.0407605
24165 0.44499 0.040745
24170 0.444765 0.0406562
24175 0.444306 0.041152
24180 0.446229 0.0410859
24185 0.44675 0.0411596
24190 0.446473 0.0410357
24195 0.445756 0.0407787
24200 0.444579 0.0407607
24205 0.445935 0.041518
24210 0.445375 0.0418781
24215 0.447204 0.0417315
24220 0.444587 0.0411304
24225 0.443072 0.0410632
24230 0.44613 0.0412478
24235 0.44463 0.0405403
24240 0.446501 0.0418628
24245 0.447524 0.0413866
24250 0.44819 0.0414933
24255 0.447056 0.041316
24260 0.445408 0.0409067
24265 0.445334 0.0407656
24270 0.445337 0.0409818
24275 0.446505 0.0413874
24280 0.444774 0.0416677
24285 0.446468 0.0409747
24290 0.445471 0.0408767
24295 0.443397 0.0398806
24300 0.445409 0.0408597
24305 0.445909 0.0409579
24310 0.445408 0.0406019
24315 0.446552 0.0411645
24320 0.447682 0.0411361
24325 0.44711 0.0403655
24330 0.445053 0.0401722
24335 0.444822 0.0401343
24340 0.443268 0.0399751
24345 0.446533 0.0408867
24350 0.446357 0.0407801
24355 0.447116 0.0402802
24360 0.444166 0.0400932
24365 0.443276 0.0403337
24370 0.439685 0.0396368
24375 0.442424 0.0400786
24380 0.441934 0.0400514
24385 0.440564 0.0394811
24390 0.442046 0.0395954
24395 0.44262 0.0389812
24400 0.444493 0.0392912
24405 0.446827 0.0397646
24410 0.44779 0.0396852
24415 0.449058 0.0397197
24420 0.448613 0.0397083
24425 0.447359 0.0395548
24430 0.446222 0.0393992
24435 0.445919 0.0393719
24440 0.443101 0.0391163
24445 0.442271 0.0384666
24450 0.445021 0.0390012
24455 0.446505 0.0397383
24460 0.446176 0.0390232
24465 0.44553 0.0397103
24470 0.44343 0.0386229
24475 0.444829 0.0391571
24480 0.446793 0.0388409
24485 0.446224 0.0384545
24490 0.445756 0.0388283
24495 0.444776 0.0389865
24500 0.446856 0.0392763
24505 0.448431 0.0397164
24510 0.445776 0.039308
24515 0.449921 0.0395009
24520 0.4509 0.0399457
24525 0.447761 0.0396811
24530 0.449203 0.0405972
24535 0.444655 0.0391857
24540 0.445865 0.0398071
24545 0.447796 0.0401308
24550 0.446668 0.0392698
24555 0.445044 0.0394723
24560 0.444931 0.0391141
24565 0.445744 0.0395801
24570 0.448748 0.0405913
24575 0.451282 0.0399922
24580 0.451915 0.0402961
24585 0.453174 0.0408591
24590 0.453868 0.04112
24595 0.450673 0.0401079
24600 0.451567 0.0407897
24605 0.450846 0.0406613
24610 0.450168 0.0403278
24615 0.452012 0.0405668
24620 0.44954 0.0406383
24625 0.45055 0.0410959
24630 0.447485 0.0408804
24635 0.447703 0.0404882
24640 0.452987 0.0411259
24645 0.452448 0.0416995
24650 0.452959 0.0412453
24655 0.454165 0.0412815
24660 0.45273 0.0410704
24665 0.450792 0.040396
24670 0.4515 0.0408369
24675 0.45528 0.041261
24680 0.454058 0.0409783
24685 0.453465 0.040704
24690 0.454139 0.0408724
24695 0.45658 0.0409992
24700 0.459679 0.0420557
24705 0.458588 0.0419589
24710 0.45742 0.0407152
24715 0.458533 0.0406954
24720 0.455168 0.0405738
24725 0.457225 0.0407501
24730 0.457744 0.0405162
24735 0.454242 0.0398109
24740 0.455724 0.0407744
24745 0.455831 0.0410982
24750 0.456473 0.0404323
24755 0.454553 0.0400894
24760 0.455628 0.0399461
24765 0.454894 0.0402747
24770 0.455586 0.0405789
24775 0.456857 0.0410063
24780 0.455195 0.0408671
24785 0.457284 0.0404352
24790 0.454646 0.0401282
24795 0.455035 0.0404015
24800 0.457396 0.0416111
24805 0.455509 0.040804
24810 0.455432 0.0411433
24815 0.455983 0.0411573
24820 0.455262 0.0412186
24825 0.455127 0.0412229
24830 0.452576 0.0404282
24835 0.455214 0.0412219
24840 0.454179 0.040983
24845 0.455582 0.0407601
24850 0.454591 0.0402737
24855 0.454393 0.0402125
24860 0.451498 0.039855
24865 0.453575 0.0396432
24870 0.451349 0.0383998
24875 0.449748 0.0393392
24880 0.450925 0.03941
24885 0.450689 0.0397691
24890 0.450078 0.0391275
24895 0.447657 0.0390281
24900 0.448716 0.0397838
24905 0.445122 0.0391226
24910 0.445271 0.0394845
24915 0.447024 0.0393874
24920 0.445163 0.0388144
24925 0.446744 0.0388589
24930 0.443239 0.0378593
24935 0.44448 0.0386289
24940 0.444171 0.0385807
24945 0.44696 0.0384143
24950 0.445413 0.0384611
24955 0.445464 0.0385019
24960 0.446397 0.0392802
24965 0.445286 0.0392614
24970 0.446763 0.03937
24975 0.447053 0.0394011
24980 0.448098 0.0385156
24985 0.448094 0.0384049
24990 0.446381 0.0383378
24995 0.447737 0.0385848
25000 0.449171 0.0392216
25005 0.45023 0.03901
25010 0.453245 0.0394131
25015 0.452071 0.0395754
25020 0.449724 0.0390281
25025 0.451307 0.0397066
25030 0.449829 0.0395862
25035 0.451582 0.0399957
25040 0.452913 0.0399195
25045 0.451131 0.0390177
25050 0.452577 0.0386779
25055 0.449759 0.0385903
25060 0.44799 0.0387028
25065 0.44847 0.0388599
25070 0.445493 0.0388144
25075 0.446083 0.0388914
25080 0.445032 0.0382241
25085 0.447464 0.0389542
25090 0.447556 0.0388252
25095 0.447524 0.0379918
25100 0.447988 0.0383347
25105 0.445023 0.03804
25110 0.449101 0.0390138
25115 0.452786 0.0401618
25120 0.452316 0.0396636
25125 0.454145 0.0395529
25130 0.452255 0.0395403
25135 0.45093 0.0396579
25140 0.451585 0.0399759
25145 0.450154 0.0399761
25150 0.450436 0.0396811
25155 0.452135 0.0400516
25160 0.450628 0.0398757
25165 0.452297 0.0400773
25170 0.452747 0.0402665
25175 0.453823 0.0407826
25180 0.453135 0.0409822
25185 0.453171 0.0406687
25190 0.453302 0.0406189
25195 0.452116 0.0406701
25200 0.454172 0.0411945
25205 0.457677 0.0419438
25210 0.456941 0.0415789
25215 0.458185 0.0412478
25220 0.457064 0.0412069
25225 0.452401 0.0401282
25230 0.451862 0.0402704
25235 0.451956 0.0406913
25240 0.450525 0.0403866
25245 0.455131 0.0410786
25250 0.456315 0.0409018
25255 0.457786 0.0410937
25260 0.458164 0.0416295
25265 0.456691 0.0414037
25270 0.45468 0.0405417
25275 0.457804 0.0403478
25280 0.457703 0.040498
25285 0.457542 0.0407491
25290 0.460386 0.0412949
25295 0.458726 0.0413607
25300 0.460463 0.0421408
25305 0.461165 0.0425705
25310 0.459211 0.0421122
25315 0.458032 0.0419577
25320 0.459396 0.0418085
25325 0.45906 0.0416217
25330 0.457643 0.0421376
25335 0.456315 0.0426266
25340 0.458881 0.0426717
25345 0.457148 0.042119
25350 0.455053 0.042428
25355 0.455873 0.0433268
25360 0.455642 0.0427356
25365 0.455053 0.0423439
25370 0.452862 0.0423092
25375 0.452887 0.0425834
25380 0.451551 0.0423878
25385 0.451322 0.0424919
25390 0.450232 0.0424064
25395 0.448874 0.0417064
25400 0.447666 0.0416068
25405 0.448862 0.0421412
25410 0.446873 0.0420002
25415 0.445471 0.0414056
25420 0.448903 0.0420206
25425 0.449157 0.0415981
25430 0.450735 0.041676
25435 0.450466 0.041189
25440 0.451317 0.0411463
25445 0.452385 0.0408559
25450 0.452678 0.0408693
25455 0.454843 0.0413292
25460 0.455081 0.0408069
25465 0.456137 0.0409002
25470 0.456917 0.0408505
25475 0.459667 0.041564
25480 0.46124 0.0417703
25485 0.461091 0.0416624
25490 0.462759 0.0417185
25495 0.463417 0.0413562
25500 0.463497 0.0417077
25505 0.464896 0.0419849
25510 0.464158 0.0420559
25515 0.464947 0.0418114
25520 0.463942 0.0417942
25525 0.465129 0.0414584
25530 0.462287 0.0406791
25535 0.460072 0.0411261
25540 0.462175 0.0417507
25545 0.464753 0.0420112
25550 0.465911 0.0418604
25555 0.467723 0.0419255
25560 0.46493 0.042071
25565 0.465684 0.0416142
25570 0.464283 0.0418395
25575 0.468438 0.043128
25580 0.468755 0.0428379
25585 0.466348 0.0416742
25590 0.466066 0.0422837
25595 0.464195 0.0425738
25600 0.467098 0.0424613
25605 0.466452 0.041864
25610 0.466328 0.0419759
25615 0.466812 0.0418269
25620 0.466315 0.0414462
25625 0.466137 0.041752
25630 0.465472 0.0417315
25635 0.465605 0.0416426
25640 0.463343 0.0421222
25645 0.464753 0.0427897
25650 0.463233 0.0422815
25655 0.465028 0.0421333
25660 0.465684 0.0428659
25665 0.46374 0.0418124
25670 0.464626 0.0420535
25675 0.464672 0.0425178
25680 0.465161 0.0417924
25685 0.46752 0.0428585
25690 0.470741 0.0430753
25695 0.467363 0.042478
25700 0.465976 0.0424697
25705 0.467434 0.0418448
25710 0.467402 0.0415746
25715 0.464195 0.0410877
25720 0.462237 0.0414654
25725 0.465947 0.0413374
25730 0.464028 0.0416313
25735 0.469117 0.0423049
25740 0.471947 0.0420577
25745 0.470314 0.0415015
25750 0.466333 0.0412037
25755 0.470478 0.0419589
25760 0.471889 0.0418632
25765 0.469308 0.0413055
25770 0.473854 0.0425809
25775 0.46908 0.0414239
25780 0.468823 0.0416348
25785 0.470051 0.0418054
25790 0.468136 0.0416011
25795 0.469438 0.0420263
25800 0.468721 0.0412635
25805 0.468108 0.0411749
25810 0.466232 0.0403527
25815 0.467276 0.0407297
25820 0.468391 0.0413796
25825 0.467458 0.0408838
25830 0.466907 0.0411416
25835 0.463226 0.0404835
25840 0.460448 0.0403086
25845 0.461438 0.0400279
25850 0.45931 0.0397248
25855 0.458679 0.0398148
25860 0.456521 0.0401871
25865 0.455392 0.0392714
25870 0.456643 0.0397346
25875 0.454698 0.0401998
25880 0.457187 0.0400057
25885 0.455566 0.0394398
25890 0.456943 0.039893
25895 0.458481 0.0398897
25900 0.458409 0.0398924
25905 0.460302 0.0399363
25910 0.457006 0.0391943
25915 0.457504 0.0393486
25920 0.455241 0.0392318
25925 0.454471 0.038881
25930 0.45402 0.0395672
25935 0.453099 0.0394809
25940 0.452393 0.0394168
25945 0.453308 0.039815
25950 0.45085 0.0392861
25955 0.453071 0.0398669
25960 0.45218 0.0398767
25965 0.451643 0.0391973
25970 0.452012 0.0393774
25975 0.452941 0.0395929
25980 0.457155 0.0404892
25985 0.457556 0.0399887
25990 0.454207 0.0399393
25995 0.452795 0.0394323
26000 0.453559 0.0395644
26005 0.454134 0.0392282
26010 0.455825 0.0391492
26015 0.455062 0.0394562
26020 0.45483 0.0395344
26025 0.454533 0.0396236
26030 0.458243 0.0399265
26035 0.456717 0.040409
26040 0.457494 0.0414348
26045 0.453726 0.0403017
26050 0.455441 0.0409451
26055 0.456316 0.040874
26060 0.45464 0.040467
26065 0.453459 0.0406056
26070 0.455253 0.0407658
26075 0.454607 0.0399197
26080 0.459503 0.0408065
26085 0.457851 0.0401502
26090 0.460192 0.0400067
26095 0.461238 0.039982
26100 0.459364 0.0403872
26105 0.461097 0.0405952
26110 0.461453 0.0403149
26115 0.461086 0.0399457
26120 0.459031 0.0400863
26125 0.459616 0.0403882
26130 0.459928 0.0399373
26135 0.457804 0.0400741
26140 0.456929 0.0398169
26145 0.458305 0.040475
26150 0.459827 0.0398434
26155 0.462887 0.0401104
26160 0.459141 0.039072
26165 0.455889 0.038684
26170 0.460473 0.0397044
26175 0.458429 0.0394631
26180 0.456909 0.0389083
26185 0.460774 0.0396934
26190 0.4618 0.0398544
26195 0.457755 0.0393196
26200 0.460608 0.0399271
26205 0.461968 0.0403615
26210 0.463377 0.0408467
26215 0.465348 0.0409253
26220 0.469792 0.04121
26225 0.471619 0.040793
26230 0.471007 0.0411496
26235 0.474423 0.0418232
26240 0.47516 0.0418159
26245 0.474899 0.04199
26250 0.473052 0.0416824
26255 0.471677 0.0421912
26260 0.473206 0.0426021
26265 0.470648 0.0414456
26270 0.471205 0.0415166
26275 0.471863 0.0418381
26280 0.473026 0.0419767
26285 0.473251 0.0416168
26290 0.469867 0.0413747
26295 0.470276 0.0417526
26300 0.470484 0.0423607
26305 0.470154 0.0419947
26310 0.469628 0.0421549
26315 0.467843 0.0418163
26320 0.465351 0.0413578
26325 0.466227 0.0422341
26330 0.465983 0.0413082
26335 0.463726 0.0417934
26340 0.46276 0.0421718
26345 0.46191 0.0423519
26350 0.459304 0.04223
26355 0.463048 0.0429155
26360 0.46492 0.0429879
26365 0.463393 0.0430386
26370 0.460717 0.0429167
26375 0.460253 0.0425636
26380 0.463574 0.0427391
26385 0.463085 0.0428797
26390 0.461894 0.0419275
26395 0.462884 0.0414964
26400 0.460017 0.0408514
26405 0.456432 0.0406456
26410 0.456511 0.0403898
26415 0.458105 0.0403876
26420 0.461813 0.042112
26425 0.465926 0.042912
26430 0.4632 0.0421916
26435 0.46539 0.0428075
26440 0.46707 0.0421051
26445 0.468612 0.0426568
26450 0.466167 0.0414335
26455 0.467607 0.0426458
26460 0.468894 0.0427907
26465 0.471196 0.0430134
26470 0.470602 0.0420294
26475 0.469721 0.0422035
26480 0.47269 0.0430318
26485 0.472769 0.042716
26490 0.469805 0.0426609
26495 0.466919 0.0422578
26500 0.467416 0.0427605
26505 0.466401 0.0423637
26510 0.468102 0.0430302
26515 0.466118 0.0433286
26520 0.462566 0.0425497
26525 0.465332 0.0423933
26530 0.466244 0.0427846
26535 0.467039 0.0425323
26540 0.465941 0.042873
26545 0.463074 0.0417199
26550 0.464524 0.0425509
26555 0.464729 0.0421869
26560 0.463785 0.0420306
26565 0.469287 0.0419538
26570 0.465959 0.0417309
26575 0.465837 0.0416564
26580 0.466713 0.041754
26585 0.465636 0.0410886
26590 0.468602 0.0415158
26595 0.468042 0.0416195
26600 0.468465 0.0417189
26605 0.469226 0.0415193
26610 0.470836 0.0416995
26615 0.467885 0.0412074
26620 0.469509 0.0415154
26625 0.467233 0.0414327
26630 0.46896 0.0420463
26635 0.469613 0.0424429
26640 0.468868 0.0409802
26645 0.470551 0.0409483
26650 0.470581 0.0402047
26655 0.469598 0.0396585
26660 0.469443 0.0402392
26665 0.467526 0.0395829
26670 0.470107 0.0403841
26675 0.467115 0.0399883
26680 0.470084 0.0404139
26685 0.470811 0.0403651
26690 0.470957 0.0399924
26695 0.470802 0.0405929
26700 0.47107 0.0402647
26705 0.473145 0.0407254
26710 0.472568 0.0413094
26715 0.472207 0.0412706
26720 0.473435 0.0412127
26725 0.474533 0.0412274
26730 0.474821 0.0412623
26735 0.472442 0.0399779
26740 0.475473 0.0404172
26745 0.475815 0.0408022
26750 0.472471 0.0400336
26755 0.476055 0.0401539
26760 0.474451 0.0408103
26765 0.474714 0.0403543
26770 0.475664 0.040525
26775 0.472777 0.0399048
26780 0.47486 0.0397956
26785 0.475337 0.0397338
26790 0.475343 0.0402778
26795 0.476911 0.0398973
26800 0.478312 0.039853
26805 0.480739 0.0399802
26810 0.479528 0.0396613
26815 0.479449 0.0400583
26820 0.478567 0.0397754
26825 0.477156 0.0395858
26830 0.476956 0.0401526
26835 0.481008 0.0409406
26840 0.485639 0.0418779
26845 0.486496 0.0414425
26850 0.484946 0.0407777
26855 0.485629 0.0411402
26860 0.479983 0.0406875
26865 0.483438 0.0413174
26870 0.480628 0.0410637
26875 0.478626 0.0409826
26880 0.476523 0.0399081
26885 0.476896 0.0410055
26890 0.476661 0.0406715
26895 0.476254 0.0403478
26900 0.477095 0.040584
26905 0.477 0.0412265
26910 0.479372 0.0407816
26915 0.480582 0.0409018
26920 0.478878 0.0408734
26925 0.47956 0.0407007
26930 0.479847 0.0413172
26935 0.481129 0.0417117
26940 0.481654 0.0408657
26945 0.484816 0.0416381
26950 0.480261 0.0408571
26955 0.481758 0.0411365
26960 0.480838 0.0410886
26965 0.478179 0.0405719
26970 0.479841 0.0408228
26975 0.480591 0.0412025
26980 0.480585 0.0414905
26985 0.477318 0.0408983
26990 0.472799 0.0404778
26995 0.47413 0.0408773
27000 0.477596 0.041043
27005 0.476336 0.040667
27010 0.475751 0.0407589
27015 0.475514 0.0411237
27020 0.476548 0.0416462
27025 0.477747 0.0415717
27030 0.480117 0.0420559
27035 0.483761 0.0428428
27040 0.484333 0.0428642
27045 0.485756 0.0424366
27050 0.484196 0.0421835
27055 0.485891 0.0432688
27060 0.487129 0.0423923
27065 0.483983 0.0424742
27070 0.485677 0.0423994
27075 0.487369 0.0420506
27080 0.488513 0.0423992
27085 0.486128 0.0419316
27090 0.487673 0.0417491
27095 0.48528 0.041515
27100 0.484864 0.0415182
27105 0.488684 0.0417295
27110 0.486916 0.0415854
27115 0.487615 0.0417242
27120 0.485534 0.0411243
27125 0.484365 0.0416015
27130 0.484082 0.0410767
27135 0.487713 0.0418214
27140 0.486533 0.0418993
27145 0.487881 0.0418446
27150 0.486755 0.0418001
27155 0.488921 0.0423529
27160 0.49113 0.0427548
27165 0.492541 0.0423825
27170 0.494667 0.04305
27175 0.495429 0.0431378
27180 0.492752 0.042556
27185 0.488677 0.0428173
27190 0.49101 0.042825
27195 0.489032 0.042932
27200 0.489243 0.043139
27205 0.487127 0.0424821
27210 0.486036 0.0420041
27215 0.482286 0.0421633
27220 0.485421 0.0423982
27225 0.487699 0.0424584
27230 0.491283 0.042871
27235 0.489162 0.0429806
27240 0.487277 0.0431653
27245 0.485798 0.0427505
27250 0.488387 0.0430351
27255 0.488977 0.042593
27260 0.487489 0.0421422
27265 0.487387 0.0417232
27270 0.487584 0.042179
27275 0.48781 0.0420918
27280 0.486048 0.0423441
27285 0.485674 0.0422782
27290 0.486039 0.0422549
27295 0.484244 0.0419144
27300 0.484169 0.041924
27305 0.484268 0.0419824
27310 0.483857 0.0428726
27315 0.487208 0.0428887
27320 0.484949 0.0433292
27325 0.485086 0.0433298
27330 0.482022 0.0431116
27335 0.480424 0.0429469
27340 0.479598 0.0431118
27345 0.48301 0.0432114
27350 0.478432 0.0423968
27355 0.47694 0.0425184
27360 0.479147 0.0429057
27365 0.479172 0.0429587
27370 0.484342 0.0433374
27375 0.482252 0.0433584
27380 0.483529 0.0431684
27385 0.484115 0.0429732
27390 0.483573 0.0424417
27395 0.48167 0.0417505
27400 0.481781 0.0417871
27405 0.485891 0.0434846
27410 0.48427 0.042417
27415 0.481503 0.0421586
27420 0.481446 0.0424299
27425 0.478119 0.0417493
27430 0.47904 0.0424446
27435 0.481734 0.0426066
27440 0.482154 0.0427175
27445 0.478231 0.0419253
27450 0.478115 0.0420486
27455 0.479993 0.0420841
27460 0.482224 0.0423749
27465 0.479492 0.0424739
27470 0.474707 0.0418693
27475 0.478005 0.0424509
27480 0.475079 0.0415429
27485 0.47576 0.0419485
27490 0.474192 0.0418324
27495 0.475869 0.0423441
27500 0.47657 0.0422065
27505 0.47803 0.0423394
27510 0.475646 0.0420641
27515 0.478267 0.0419943
27520 0.482535 0.0424654
27525 0.481218 0.0434909
27530 0.479839 0.0431314
27535 0.479278 0.0436536
27540 0.475248 0.0424303
27545 0.476773 0.0431527
27550 0.476617 0.0433801
27555 0.479332 0.0430539
27560 0.478554 0.0421671
27565 0.477088 0.0424166
27570 0.476301 0.0421194
27575 0.475201 0.0419573
27580 0.476622 0.0418487
27585 0.479015 0.0414296
27590 0.481992 0.0425315
27595 0.477415 0.0422996
27600 0.479647 0.0424013
27605 0.479399 0.0420322
27610 0.479326 0.0424617
27615 0.473697 0.0418842
27620 0.47765 0.042574
27625 0.477675 0.0426575
27630 0.477948 0.0426742
27635 0.477266 0.04232
27640 0.479967 0.0425603
27645 0.477953 0.0424145
27650 0.475776 0.0422849
27655 0.477657 0.0420371
27660 0.47702 0.0427169
27665 0.477757 0.0433498
27670 0.476783 0.0427389
27675 0.476894 0.0428979
27680 0.47954 0.0430541
27685 0.479735 0.0435399
27690 0.480589 0.0437538
27695 0.479169 0.0433274
27700 0.479395 0.0440092
27705 0.47588 0.0431051
27710 0.475363 0.0434278
27715 0.473672 0.0435617
27720 0.473022 0.0437081
27725 0.473856 0.0439516
27730 0.473476 0.0440214
27735 0.473999 0.04391
27740 0.474892 0.0437173
27745 0.477699 0.0437377
27750 0.481068 0.0443633
27755 0.482648 0.0433009
27760 0.483005 0.0434043
27765 0.483539 0.0441839
27770 0.482887 0.0443562
27775 0.47909 0.0442184
27780 0.476931 0.0437824
27785 0.47701 0.044238
27790 0.47934 0.0437007
27795 0.478365 0.0434411
27800 0.480974 0.0437646
27805 0.482214 0.0442425
27810 0.482233 0.0441612
27815 0.479623 0.0429824
27820 0.481848 0.0433752
27825 0.479661 0.043596
27830 0.476886 0.0432292
27835 0.480125 0.0430359
27840 0.476943 0.0429051
27845 0.48063 0.0434609
27850 0.477855 0.0439418
27855 0.477187 0.0438491
27860 0.481539 0.0441798
27865 0.480433 0.0445285
27870 0.478253 0.0441631
27875 0.481695 0.0446911
27880 0.48091 0.044536
27885 0.480252 0.044389
27890 0.480465 0.0439888
27895 0.482823 0.044218
27900 0.477197 0.0435342
27905 0.478097 0.0440878
27910 0.479476 0.0435154
27915 0.479912 0.0440098
27920 0.475426 0.0431847
27925 0.475845 0.0434968
27930 0.477822 0.0439708
27935 0.480348 0.0443899
27940 0.47994 0.0441808
27945 0.479533 0.0444995
27950 0.481284 0.0445374
27955 0.48628 0.0449379
27960 0.486111 0.0453545
27965 0.484137 0.0452774
27970 0.482615 0.0450171
27975 0.481688 0.0460045
27980 0.481621 0.0453954
27985 0.48352 0.0457281
27990 0.485278 0.0459877
27995 0.483177 0.0458224
28000 0.48514 0.0458916
28005 0.484291 0.0460269
28010 0.481224 0.0453019
28015 0.47925 0.0454066
28020 0.481072 0.0459079
28025 0.479602 0.046555
28030 0.481661 0.0469396
28035 0.477467 0.0461333
28040 0.483446 0.0467187
28045 0.479387 0.0458089
28050 0.478245 0.0448838
28055 0.479415 0.0455099
28060 0.479413 0.0454421
28065 0.482156 0.0457526
28070 0.482202 0.0457426
28075 0.480576 0.0458861
28080 0.482064 0.046239
28085 0.481312 0.0463993
28090 0.48155 0.0456693
28095 0.47916 0.0455997
28100 0.480114 0.0461137
28105 0.480522 0.0453837
28110 0.477065 0.0459749
28115 0.474138 0.0455138
28120 0.476034 0.0454652
28125 0.476708 0.0453864
28130 0.476129 0.0449461
28135 0.477974 0.045745
28140 0.479305 0.0457489
28145 0.480212 0.0455258
28150 0.477227 0.04506
28155 0.477562 0.0447077
28160 0.476428 0.0433615
28165 0.475718 0.0433674
28170 0.476523 0.0442619
28175 0.476415 0.0434909
28180 0.476175 0.043754
28185 0.474199 0.0432913
28190 0.472217 0.0434556
28195 0.474622 0.0436593
28200 0.473196 0.0439736
28205 0.475438 0.044506
28210 0.475563 0.0443819
28215 0.476228 0.0448034
28220 0.47687 0.0447199
28225 0.478092 0.0455636
28230 0.477267 0.0451037
28235 0.477249 0.0447187
28240 0.478575 0.0446293
28245 0.479988 0.0445597
28250 0.479645 0.0445268
28255 0.479451 0.044336
28260 0.478591 0.0442811
28265 0.47955 0.0440514
28270 0.478573 0.0442331
28275 0.477056 0.0438749
28280 0.47699 0.0440816
28285 0.474962 0.0438138
28290 0.476492 0.0444327
28295 0.473257 0.0436971
28300 0.473009 0.0438706
28305 0.470424 0.0435856
28310 0.470635 0.0432065
28315 0.471463 0.0438232
28320 0.470815 0.0436673
28325 0.471637 0.0436597
28330 0.469886 0.0443007
28335 0.468448 0.0441459
28340 0.469403 0.0441086
28345 0.468653 0.0440824
28350 0.469229 0.043466
28355 0.465516 0.0432168
28360 0.46698 0.042475
28365 0.465672 0.0427901
28370 0.466878 0.0426195
28375 0.466593 0.0427901
28380 0.46593 0.0427752
28385 0.464581 0.0433625
28390 0.464662 0.0437271
28395 0.464694 0.0434241
28400 0.462843 0.0434188
28405 0.463014 0.0433809
28410 0.459768 0.0428944
28415 0.458688 0.0429228
28420 0.458419 0.0430671
28425 0.458056 0.0424788
28430 0.459697 0.042594
28435 0.458201 0.0428995
28440 0.458584 0.0426462
28445 0.459596 0.0432161
28450 0.462803 0.0433125
28455 0.460964 0.043309
28460 0.462802 0.0437585
28465 0.462207 0.0439487
28470 0.463451 0.0440653
28475 0.465259 0.0442555
28480 0.465795 0.0445828
28485 0.463744 0.043477
28490 0.461975 0.0429724
28495 0.464033 0.0433645
28500 0.46042 0.0428902
28505 0.459672 0.0424137
28510 0.458984 0.0427426
28515 0.463232 0.0435754
28520 0.460988 0.0428514
28525 0.466807 0.0441859
28530 0.466146 0.0444484
28535 0.465006 0.0434776
28540 0.464793 0.0438169
28545 0.462187 0.0432143
28550 0.461437 0.0431678
28555 0.462046 0.0432468
28560 0.464899 0.0439353
28565 0.464195 0.0434066
28570 0.461139 0.0432576
28575 0.461133 0.0435483
28580 0.462337 0.0431043
28585 0.461524 0.0433419
28590 0.462786 0.0438436
28595 0.462947 0.0435727
28600 0.460075 0.0434693
28605 0.460301 0.0442037
28610 0.460204 0.0440482
28615 0.461076 0.0439481
28620 0.461032 0.0434766
28625 0.464084 0.0445207
28630 0.460662 0.0432802
28635 0.460397 0.0420614
28640 0.460771 0.0427438
28645 0.462879 0.0430404
28650 0.461612 0.0422839
28655 0.461663 0.0424456
28660 0.460642 0.0422853
28665 0.460778 0.0425854
28670 0.461019 0.0426593
28675 0.459914 0.0425887
28680 0.457753 0.0420006
28685 0.458051 0.0419144
28690 0.457046 0.0417701
28695 0.457637 0.0414178
28700 0.458685 0.0411765
28705 0.461358 0.0414474
28710 0.459353 0.0411516
28715 0.4615 0.0420784
28720 0.460094 0.0415189
28725 0.460049 0.0407901
28730 0.462387 0.0421151
28735 0.460926 0.0422157
28740 0.461177 0.0419483
28745 0.462216 0.0426803
28750 0.461774 0.04229
28755 0.460495 0.0425699
28760 0.45807 0.0419912
28765 0.458794 0.0414541
28770 0.459798 0.0423215
28775 0.463097 0.0420922
28780 0.46372 0.0429155
28785 0.465021 0.0427763
28790 0.463414 0.042874
28795 0.465741 0.0435989
28800 0.463525 0.0423845
28805 0.463189 0.0422317
28810 0.464008 0.0422937
28815 0.462767 0.0425842
28820 0.466465 0.0432621
28825 0.466042 0.0431982
28830 0.464337 0.0422962
28835 0.463221 0.0427291
28840 0.462807 0.041942
28845 0.460762 0.0417201
28850 0.457446 0.0412861
28855 0.456663 0.0414064
28860 0.458996 0.0423535
28865 0.458549 0.04299
28870 0.456195 0.0425219
28875 0.45419 0.0423162
28880 0.453923 0.0430418
28885 0.456692 0.0429514
28890 0.459137 0.042576
28895 0.457765 0.0425123
28900 0.457368 0.042745
28905 0.456748 0.0425703
28910 0.45572 0.042239
28915 0.456522 0.0417879
28920 0.455776 0.0428765
28925 0.458713 0.0431341
28930 0.458138 0.0435617
28935 0.456952 0.0438083
28940 0.457036 0.0426842
28945 0.457556 0.0422353
28950 0.457615 0.0423184
28955 0.456473 0.0424007
28960 0.455518 0.041903
28965 0.456661 0.0428979
28970 0.45455 0.0426962
28975 0.456776 0.0423978
28980 0.460146 0.0426626
28985 0.455877 0.041752
28990 0.455793 0.0416234
28995 0.458962 0.0427946
29000 0.458663 0.0429451
29005 0.459567 0.0432935
29010 0.458355 0.0428914
29015 0.457009 0.0426221
29020 0.458208 0.0424811
29025 0.457228 0.0428138
29030 0.459178 0.0428246
29035 0.459181 0.0429236
29040 0.461646 0.0424762
29045 0.460241 0.042655
29050 0.460749 0.0420863
29055 0.45744 0.0418393
29060 0.459963 0.0419189
29065 0.455746 0.0407003
29070 0.456169 0.0409487
29075 0.456294 0.0411808
29080 0.458206 0.0417138
29085 0.456587 0.0409959
29090 0.459062 0.0416058
29095 0.455122 0.0413004
29100 0.453053 0.0409816
29105 0.452797 0.0412196
29110 0.452747 0.0408789
29115 0.452527 0.041348
29120 0.452963 0.0417669
29125 0.450238 0.0417089
29130 0.448007 0.0414735
29135 0.447784 0.0411972
29140 0.445436 0.0416564
29145 0.44255 0.040703
29150 0.442366 0.0407454
29155 0.442686 0.0403078
29160 0.443528 0.040994
29165 0.444852 0.0409859
29170 0.442934 0.0406521
29175 0.441302 0.0402549
29180 0.441436 0.0405821
29185 0.444881 0.0409977
29190 0.447625 0.0413835
29195 0.450203 0.041435
29200 0.455675 0.042633
29205 0.454453 0.0422574
29210 0.452795 0.0417618
29215 0.454845 0.0422892
29220 0.452139 0.0418983
29225 0.452905 0.0416423
29230 0.454304 0.0413215
29235 0.456004 0.042092
29240 0.453613 0.0418156
29245 0.454249 0.0411865
29250 0.45258 0.040922
29255 0.453471 0.0409887
29260 0.453287 0.0403737
29265 0.451389 0.0401567
29270 0.452574 0.0403529
29275 0.453808 0.0407495
29280 0.453925 0.0412749
29285 0.455891 0.041249
29290 0.454118 0.0398467
29295 0.453981 0.0398379
29300 0.459785 0.0406599
29305 0.457402 0.0413568
29310 0.458998 0.041617
29315 0.45982 0.0419806
29320 0.458003 0.0421284
29325 0.458648 0.0417197
29330 0.458695 0.0420257
29335 0.459235 0.041326
29340 0.459643 0.0414015
29345 0.45834 0.0417171
29350 0.458648 0.04126
29355 0.458918 0.0417918
29360 0.4558 0.0408485
29365 0.45962 0.0419014
29370 0.460088 0.0414535
29375 0.461592 0.0420888
29380 0.459679 0.0403188
29385 0.460481 0.0407783
29390 0.459244 0.0405697
29395 0.458411 0.0408091
29400 0.458186 0.040376
29405 0.458098 0.0404098
29410 0.454634 0.0403511
29415 0.454697 0.0397783
29420 0.45457 0.0406038
29425 0.455926 0.0407418
29430 0.455055 0.0409181
29435 0.456524 0.0408714
29440 0.458147 0.0404252
29445 0.457161 0.0404405
29450 0.4591 0.0409363
29455 0.462815 0.0415893
29460 0.458814 0.0410124
29465 0.459223 0.0407695
29470 0.461203 0.0405254
29475 0.464139 0.0407887
29480 0.464159 0.0411816
29485 0.464054 0.0416807
29490 0.465892 0.0405938
29495 0.465506 0.0400371
29500 0.464737 0.0401512
29505 0.464761 0.0400353
29510 0.464174 0.0397924
29515 0.463846 0.0404329
29520 0.467673 0.0402055
29525 0.468191 0.0411218
29530 0.467856 0.0410057
29535 0.468433 0.0411147
29540 0.467364 0.0407418
29545 0.46743 0.0400839
29550 0.468291 0.0401251
29555 0.466939 0.039736
29560 0.466671 0.0402557
29565 0.465134 0.0400385
29570 0.467625 0.0405188
29575 0.46792 0.0406999
29580 0.467838 0.0407626
29585 0.467135 0.0402763
29590 0.465516 0.0395123
29595 0.469523 0.039508
29600 0.468798 0.0388395
29605 0.470644 0.0404113
29610 0.468276 0.0388189
29615 0.467696 0.0393951
29620 0.46907 0.0394401
29625 0.46445 0.0387593
29630 0.464133 0.0384607
29635 0.466963 0.0386336
29640 0.467822 0.0391255
29645 0.462948 0.0382065
29650 0.46436 0.038974
29655 0.467284 0.0389438
29660 0.465844 0.0384878
29665 0.466641 0.0385433
29670 0.467818 0.0389453
29675 0.468246 0.0389722
29680 0.47001 0.0391929
29685 0.46896 0.0390296
29690 0.469465 0.039182
29695 0.469714 0.0393457
29700 0.472589 0.0395099
29705 0.471009 0.0393511
29710 0.469901 0.0390012
29715 0.467627 0.0388336
29720 0.471516 0.039782
29725 0.472982 0.0401161
29730 0.471821 0.040486
29735 0.470514 0.0404541
29740 0.470755 0.0404443
29745 0.469023 0.0401825
29750 0.465166 0.0398446
29755 0.467093 0.0400747
29760 0.468546 0.0397675
29765 0.467007 0.0393429
29770 0.46437 0.0391249
29775 0.461908 0.0392078
29780 0.463317 0.0395811
29785 0.46195 0.0396546
29790 0.463502 0.0399598
29795 0.462547 0.0399261
29800 0.468017 0.0412455
29805 0.467404 0.041526
29810 0.463517 0.0405829
29815 0.463035 0.0404374
29820 0.463341 0.0406899
29825 0.461639 0.0402406
29830 0.459762 0.0398575
29835 0.460808 0.0403949
29840 0.466374 0.0409891
29845 0.463181 0.0402549
29850 0.463324 0.040697
29855 0.463538 0.0410245
29860 0.465579 0.0414764
29865 0.468116 0.041614
29870 0.467754 0.0416046
29875 0.465957 0.0417097
29880 0.463623 0.0408687
29885 0.462166 0.0409353
29890 0.461149 0.0403233
29895 0.463355 0.0413039
29900 0.460792 0.0415291
29905 0.457376 0.0410208
29910 0.45748 0.0407103
29915 0.459886 0.040202
29920 0.461966 0.0410004
29925 0.457239 0.0408046
29930 0.45656 0.0398661
29935 0.460275 0.0412829
29940 0.460546 0.0410096
29945 0.459227 0.0406029
29950 0.46435 0.04217
29955 0.462334 0.0418542
29960 0.459946 0.0407891
29965 0.461355 0.0412984
29970 0.460855 0.0409383
29975 0.460694 0.0416472
29980 0.460962 0.0412923
29985 0.459036 0.0412006
29990 0.461084 0.0406962
29995 0.464387 0.0415503
30000 0.463303 0.0414627
30005 0.462831 0.0425936
30010 0.459978 0.0410555
30015 0.459593 0.0408836
30020 0.460557 0.0411065
30025 0.461296 0.0408012
30030 0.462938 0.0415585
30035 0.460902 0.0411859
30040 0.461539 0.040953
30045 0.464754 0.0414578
30050 0.461259 0.0408367
30055 0.463139 0.0411259
30060 0.460643 0.0409218
30065 0.462672 0.0412641
30070 0.464315 0.0412465
30075 0.46274 0.0414984
30080 0.462334 0.0410716
30085 0.462423 0.0402143
30090 0.460688 0.0404321
30095 0.460683 0.0405744
30100 0.459295 0.0406944
30105 0.460486 0.0402559
30110 0.461466 0.0407324
30115 0.462211 0.0413578
30120 0.458947 0.0411153
30125 0.461074 0.0415778
30130 0.461372 0.0414893
30135 0.461415 0.041081
30140 0.461853 0.0412743
30145 0.464634 0.0418634
30150 0.466223 0.0421026
30155 0.46119 0.0414652
30160 0.460116 0.0416971
30165 0.458047 0.0417413
30170 0.457029 0.0417152
30175 0.456269 0.0411702
30180 0.456449 0.0422674
30185 0.454538 0.0418957
30190 0.454046 0.0425086
30195 0.452588 0.0422031
30200 0.45407 0.0419718
30205 0.454491 0.0426877
30210 0.449745 0.042626
30215 0.453381 0.0428475
30220 0.451364 0.0434509
30225 0.449323 0.0423588
30230 0.449935 0.0422617
30235 0.451727 0.0425256
30240 0.450115 0.042487
30245 0.448885 0.0426103
30250 0.446796 0.0424094
30255 0.446016 0.0417252
30260 0.445883 0.0411478
30265 0.447846 0.0414658
30270 0.452523 0.0418632
30275 0.454215 0.0427001
30280 0.452646 0.0424217
30285 0.453404 0.042834
30290 0.452494 0.0423615
30295 0.453731 0.0421625
30300 0.453839 0.0423607
30305 0.450317 0.0427134
30310 0.45023 0.0427179
30315 0.450579 0.0431598
30320 0.446971 0.0433366
30325 0.446937 0.0434374
30330 0.448535 0.0437338
30335 0.445614 0.0430759
30340 0.444762 0.0423596
30345 0.446639 0.0427985
30350 0.448386 0.0439118
30355 0.449537 0.0434211
30360 0.447586 0.0429661
30365 0.448144 0.0433131
30370 0.445359 0.0430665
30375 0.445691 0.0430024
30380 0.446276 0.0427101
30385 0.445374 0.0431686
30390 0.447063 0.0430388
30395 0.448706 0.042981
30400 0.448205 0.0432315
30405 0.446176 0.0423445
30410 0.447068 0.0433043
30415 0.448867 0.0431633
30420 0.449869 0.0423984
30425 0.449652 0.0426444
30430 0.449169 0.0421361
30435 0.448923 0.0421033
30440 0.452075 0.0425213
30445 0.450573 0.0421802
30450 0.451742 0.0429706
30455 0.44652 0.0415358
30460 0.447033 0.0415482
30465 0.448501 0.0419979
30470 0.449541 0.0419391
30475 0.447018 0.0420265
30480 0.448606 0.0422586
30485 0.447669 0.0418624
30490 0.447929 0.0416154
30495 0.448965 0.0418895
30500 0.449589 0.0414005
30505 0.448285 0.0411571
30510 0.445041 0.0408158
30515 0.44752 0.0417013
30520 0.446501 0.0408195
30525 0.447384 0.0408101
30530 0.447713 0.0404686
30535 0.447196 0.0403594
30540 0.446754 0.0398344
30545 0.448633 0.0400181
30550 0.450081 0.0399855
30555 0.449768 0.0399046
30560 0.447875 0.0398177
30565 0.450025 0.0403762
30570 0.449156 0.0414031
30575 0.448015 0.040814
30580 0.446948 0.0411618
30585 0.447295 0.0412063
30590 0.446207 0.0407052
30595 0.448102 0.0409708
30600 0.445737 0.040535
30605 0.444343 0.0403788
30610 0.442623 0.0392106
30615 0.442796 0.0396464
30620 0.441384 0.0405742
30625 0.439777 0.0398891
30630 0.438917 0.0399504
30635 0.440016 0.0400167
30640 0.439833 0.0407518
30645 0.437868 0.0399624
30650 0.440588 0.0398589
30655 0.441799 0.0398191
30660 0.441588 0.0394194
30665 0.444233 0.0407842
30670 0.441683 0.0400196
30675 0.444441 0.0413796
30680 0.442738 0.0407242
30685 0.441958 0.0406432
30690 0.440529 0.0407554
30695 0.438801 0.0402539
30700 0.439383 0.0409132
30705 0.439938 0.0406038
30710 0.441835 0.0409992
30715 0.439603 0.0405211
30720 0.442798 0.0415364
30725 0.442304 0.0406205
30730 0.440768 0.040496
30735 0.442217 0.0418118
30740 0.442203 0.0414096
30745 0.441738 0.0414117
30750 0.440691 0.0402951
30755 0.438965 0.0397626
30760 0.440863 0.0405523
30765 0.442473 0.0406507
30770 0.44025 0.0409449
30775 0.440477 0.040427
30780 0.440891 0.0402657
30785 0.439354 0.0407148
30790 0.439449 0.0399081
30795 0.438748 0.0402512
30800 0.436723 0.0400585
30805 0.439077 0.0403215
30810 0.439325 0.0406127
30815 0.436209 0.0403607
30820 0.439374 0.0404464
30825 0.439295 0.040208
30830 0.44076 0.0404474
30835 0.440065 0.0405538
30840 0.438517 0.0397491
30845 0.440891 0.040545
30850 0.440722 0.0398806
30855 0.442728 0.0406068
30860 0.440821 0.0403396
30865 0.444479 0.0407413
30870 0.443313 0.0409577
30875 0.444097 0.040606
30880 0.443413 0.0402449
30885 0.442978 0.0407369
30890 0.443358 0.0411661
30895 0.441398 0.0405152
30900 0.441525 0.0411663
30905 0.443887 0.04191
30910 0.438783 0.0410771
30915 0.439259 0.0413551
30920 0.440484 0.0408207
30925 0.442966 0.0408285
30930 0.441684 0.0414546
30935 0.441366 0.0417409
30940 0.439722 0.0420612
30945 0.44003 0.0414323
30950 0.441628 0.0420912
30955 0.440143 0.0411245
30960 0.43877 0.041289
30965 0.439024 0.0413025
30970 0.438739 0.0414201
30975 0.436926 0.040904
30980 0.43666 0.0412625
30985 0.438519 0.0407832
30990 0.440207 0.0401469
30995 0.438764 0.0393104
31000 0.440812 0.0394492
31005 0.438931 0.0398605
31010 0.435972 0.0404978
31015 0.435957 0.040139
31020 0.435068 0.0406013
31025 0.433289 0.0400134
31030 0.434761 0.0407799
31035 0.433251 0.0410504
31040 0.432826 0.0408991
31045 0.435684 0.0411508
31050 0.436422 0.041308
31055 0.433113 0.0404015
31060 0.431112 0.0404829
31065 0.4311 0.0406129
31070 0.429953 0.040387
31075 0.429718 0.0403911
31080 0.431346 0.0411451
31085 0.427922 0.0401535
31090 0.428597 0.0411075
31095 0.429375 0.0410973
31100 0.432895 0.0412698
31105 0.432639 0.0410373
31110 0.429949 0.0409938
31115 0.430145 0.0409832
31120 0.433913 0.0405966
31125 0.432927 0.0409961
31130 0.432366 0.0406174
31135 0.434912 0.0413231
31140 0.433723 0.0413037
31145 0.433448 0.0408091
31150 0.434979 0.0412153
31155 0.434624 0.0414313
31160 0.434132 0.0412784
31165 0.43798 0.0422825
31170 0.438373 0.0419814
31175 0.434788 0.0411847
31180 0.43559 0.0414252
31185 0.436786 0.0416924
31190 0.437481 0.0412621
31195 0.43456 0.0402682
31200 0.436614 0.0403206
31205 0.435241 0.0404856
31210 0.43511 0.0398965
31215 0.436353 0.0407754
31220 0.432954 0.0403257
31225 0.433973 0.0396091
31230 0.436004 0.0399385
31235 0.434377 0.0400755
31240 0.435539 0.0409128
31245 0.432661 0.0397044
31250 0.432146 0.0396411
31255 0.431904 0.0396309
31260 0.432296 0.0396542
31265 0.434304 0.0399612
31270 0.43456 0.039548
31275 0.435261 0.0390475
31280 0.434395 0.0392714
31285 0.431175 0.0395721
31290 0.433855 0.0393682
31295 0.433047 0.0387344
31300 0.433202 0.0392506
31305 0.434025 0.0392308
31310 0.433986 0.0389975
31315 0.432614 0.0387272
31320 0.43345 0.0396756
31325 0.433417 0.0393586
31330 0.43507 0.0389054
31335 0.434427 0.0390663
31340 0.434235 0.0395625
31345 0.433466 0.0395139
31350 0.433717 0.0398383
31355 0.434045 0.0397546
31360 0.435305 0.0396819
31365 0.435597 0.0393994
31370 0.43388 0.0390194
31375 0.432569 0.0390279
31380 0.432775 0.0392465
31385 0.432168 0.0390071
31390 0.431785 0.0387734
31395 0.430602 0.0384009
31400 0.431641 0.0389798
31405 0.433619 0.0388777
31410 0.434805 0.0393066
31415 0.433855 0.038782
31420 0.434337 0.0394772
31425 0.432248 0.0392823
31430 0.43567 0.0398489
31435 0.433908 0.0392031
31440 0.43439 0.0390275
31445 0.431777 0.0388852
31450 0.430611 0.0385239
31455 0.43052 0.0385856
31460 0.43386 0.0396203
31465 0.435437 0.0399361
31470 0.435177 0.0401006
31475 0.435311 0.0398395
31480 0.438453 0.0400483
31485 0.434189 0.0398095
31490 0.433671 0.0391004
31495 0.432821 0.039181
31500 0.430787 0.0384617
31505 0.433082 0.0391465
31510 0.433299 0.0387881
31515 0.432794 0.0386338
31520 0.432936 0.0388273
31525 0.431977 0.0384317
31530 0.43005 0.0388722
31535 0.427414 0.0379008
31540 0.426659 0.0381616
31545 0.427784 0.0381843
31550 0.429553 0.0382459
31555 0.428881 0.0385609
31560 0.426932 0.0385929
31565 0.431121 0.0390251
31570 0.429174 0.0391412
31575 0.431302 0.0393092
31580 0.43141 0.0399861
31585 0.43375 0.0402112
31590 0.434956 0.039843
31595 0.436619 0.0404533
31600 0.438297 0.0408289
31605 0.440661 0.0408352
31610 0.439962 0.0399304
31615 0.440426 0.0398369
31620 0.440766 0.0400416
31625 0.437687 0.0397446
31630 0.439363 0.0403527
31635 0.438101 0.0398973
31640 0.439232 0.0396464
31645 0.438943 0.0399759
31650 0.441347 0.0409273
31655 0.444384 0.0408324
31660 0.442453 0.0408381
31665 0.444674 0.0408667
31670 0.445593 0.0411463
31675 0.442299 0.0403625
31680 0.442266 0.0409557
31685 0.443072 0.0406709
31690 0.442543 0.0404939
31695 0.440682 0.0405413
31700 0.439294 0.0409006
31705 0.43661 0.040655
31710 0.439042 0.0418459
31715 0.4363 0.041089
31720 0.438135 0.041012
31725 0.435988 0.0407332
31730 0.436457 0.0418695
31735 0.435479 0.0418367
31740 0.439195 0.0418238
31745 0.437478 0.0413196
31750 0.438374 0.0421588
31755 0.435956 0.0417036
31760 0.440097 0.0429853
31765 0.434934 0.0411669
31770 0.434624 0.0414158
31775 0.432824 0.0411676
31780 0.433473 0.0412465
31785 0.433029 0.040726
31790 0.433456 0.0410632
31795 0.433165 0.041367
31800 0.433075 0.0413033
31805 0.434361 0.0416987
31810 0.436617 0.0410712
31815 0.436977 0.0414497
31820 0.437801 0.0413713
31825 0.437084 0.0413196
31830 0.437032 0.0417138
31835 0.437452 0.0421335
31840 0.4359 0.0419236
31845 0.435748 0.0425656
31850 0.433579 0.0412549
31855 0.437379 0.0412233
31860 0.440136 0.0415389
31865 0.439098 0.0414315
31870 0.439482 0.0411769
31875 0.439709 0.0418728
31880 0.442569 0.0425278
31885 0.44145 0.0420445
31890 0.443851 0.0428963
31895 0.442052 0.0425189
31900 0.441937 0.042973
31905 0.441411 0.0421543
31910 0.444372 0.0430814
31915 0.442665 0.0432625
31920 0.442121 0.0429089
31925 0.439593 0.0424141
31930 0.440606 0.0425597
31935 0.44149 0.0423186
31940 0.441326 0.0429824
31945 0.44318 0.0426432
31950 0.440888 0.0424552
31955 0.441308 0.0430912
31960 0.441366 0.043039
31965 0.440919 0.0431765
31970 0.439244 0.0430335
31975 0.441399 0.0434817
31980 0.439757 0.0435331
31985 0.443192 0.0434852
31990 0.442909 0.0430237
31995 0.44384 0.0433529
32000 0.447198 0.0441184
32005 0.447041 0.0445354
32010 0.446831 0.0439783
32015 0.445788 0.0437687
32020 0.444012 0.0442482
32025 0.442368 0.0437852
32030 0.444069 0.0442919
32035 0.442399 0.0435176
32040 0.441925 0.0437377
32045 0.440148 0.0433756
32050 0.442192 0.0441906
32055 0.442304 0.0435203
32060 0.441127 0.0431474
32065 0.441113 0.0436428
32070 0.443115 0.042756
32075 0.441386 0.0426177
32080 0.443567 0.0432453
32085 0.443563 0.0437067
32090 0.442486 0.0429677
32095 0.444626 0.0432747
32100 0.445572 0.042835
32105 0.445433 0.0429006
32110 0.447822 0.0427587
32115 0.447714 0.0424362
32120 0.451957 0.0433207
32125 0.449431 0.0441682
32130 0.447434 0.0434691
32135 0.450789 0.0437409
32140 0.449731 0.0432235
32145 0.448847 0.0434143
32150 0.448305 0.0431247
32155 0.45036 0.0431753
32160 0.45289 0.0439734
32165 0.45219 0.0437654
32170 0.455361 0.0445172
32175 0.456313 0.0452057
32180 0.457457 0.0455601
32185 0.454434 0.0453868
32190 0.453095 0.0454713
32195 0.456326 0.0459688
32200 0.455768 0.0453658
32205 0.455352 0.0459394
32210 0.452237 0.0443584
32215 0.454692 0.0446264
32220 0.455019 0.0447299
32225 0.455206 0.0441259
32230 0.457399 0.0446764
32235 0.457113 0.0446624
32240 0.457887 0.044684
32245 0.455863 0.0448769
32250 0.455638 0.0450749
32255 0.454892 0.0449026
32260 0.457286 0.0455444
32265 0.456158 0.0450077
32270 0.45259 0.0446456
32275 0.454901 0.0444619
32280 0.455886 0.0446436
32285 0.455799 0.0446609
32290 0.458027 0.0450953
32295 0.45893 0.044911
32300 0.455963 0.044623
32305 0.454045 0.0448481
32310 0.455762 0.0451655
32315 0.455538 0.045585
32320 0.454503 0.0455248
32325 0.452025 0.0450459
32330 0.451957 0.0458847
32335 0.454392 0.0456967
32340 0.455133 0.0458316
32345 0.45907 0.0460241
32350 0.459301 0.0455921
32355 0.460731 0.0459355
32360 0.458785 0.045923
32365 0.457196 0.0448608
32370 0.455841 0.0450696
32375 0.45521 0.0448246
32380 0.456784 0.0451992
32385 0.453688 0.0446109
32390 0.45735 0.0447889
32395 0.456067 0.0455162
32400 0.455497 0.0453848
32405 0.456282 0.044356
32410 0.456106 0.0444035
32415 0.456274 0.0441018
32420 0.45546 0.0444168
32425 0.454195 0.0442515
32430 0.454514 0.0440363
32435 0.455048 0.0446509
32440 0.454826 0.0441194
32445 0.456801 0.0455234
32450 0.456992 0.0453672
32455 0.455406 0.0448634
32460 0.454543 0.0449165
32465 0.455838 0.0447097
32470 0.458135 0.0445362
32475 0.454459 0.044247
32480 0.455743 0.0444882
32485 0.456134 0.0444146
32490 0.457815 0.0438357
32495 0.455591 0.0434952
32500 0.455248 0.0444903
32505 0.455146 0.0439069
32510 0.455467 0.0438757
32515 0.45788 0.0445617
32520 0.456852 0.0440114
32525 0.45731 0.0448067
32530 0.456977 0.0445074
32535 0.454106 0.0442811
32540 0.453127 0.0449228
32545 0.454297 0.0448822
32550 0.453044 0.0446038
32555 0.451259 0.0440943
32560 0.452154 0.0440675
32565 0.450133 0.0441243
32570 0.449753 0.0441202
32575 0.446406 0.0435278
32580 0.445721 0.0440247
32585 0.443893 0.0434786
32590 0.4436 0.0438826
32595 0.442269 0.0438606
32600 0.440593 0.0428297
32605 0.446738 0.0435323
32610 0.443834 0.0431643
32615 0.44606 0.0435713
32620 0.448277 0.0430953
32625 0.449491 0.0431314
32630 0.446321 0.0428575
32635 0.444853 0.0427754
32640 0.446178 0.0433051
32645 0.44603 0.0437271
32650 0.442751 0.0436028
32655 0.444443 0.0442125
32660 0.445786 0.0444484
32665 0.443219 0.0443109
32670 0.441398 0.043973
32675 0.441458 0.0445082
32680 0.443707 0.0447244
32685 0.444504 0.0448949
32690 0.443133 0.0445611
32695 0.444785 0.045051
32700 0.44443 0.0437914
32705 0.444222 0.0437005
32710 0.44578 0.0441533
32715 0.447006 0.0446677
32720 0.450334 0.0443897
32725 0.453818 0.0449157
32730 0.452413 0.0448316
32735 0.452872 0.0448606
32740 0.450171 0.0445291
32745 0.449503 0.0447016
32750 0.45007 0.0449257
32755 0.44901 0.0449602
32760 0.448241 0.0448187
32765 0.449975 0.0453809
32770 0.449693 0.0455311
32775 0.448263 0.0449175
32780 0.452766 0.0451482
32785 0.454036 0.0454327
32790 0.455646 0.0451739
32795 0.456655 0.0452837
32800 0.456905 0.0448106
32805 0.455653 0.0447095
32810 0.458093 0.0447242
32815 0.457248 0.0455207
32820 0.456002 0.0451433
32825 0.457824 0.0449449
32830 0.459327 0.0447642
32835 0.463131 0.0454731
32840 0.463445 0.0454785
32845 0.460567 0.0446971
32850 0.459097 0.0437644
32855 0.459616 0.0441935
32860 0.460035 0.0443678
32865 0.461145 0.044663
32870 0.457876 0.0445697
32875 0.457135 0.0441819
32880 0.458736 0.0445158
32885 0.458847 0.0439257
32890 0.462169 0.0445519
32895 0.461805 0.0440192
32900 0.459797 0.0445062
32905 0.461572 0.0444715
32910 0.458163 0.043664
32915 0.459167 0.0437434
32920 0.461716 0.0437846
32925 0.460072 0.0438412
32930 0.461816 0.0437987
32935 0.463429 0.044013
32940 0.463065 0.044368
32945 0.459247 0.0434368
32950 0.457963 0.0430357
32955 0.458755 0.04391
32960 0.460619 0.0443809
32965 0.458706 0.0444744
32970 0.459376 0.0444148
32975 0.460485 0.0443523
32980 0.4588 0.0446897
32985 0.45624 0.0437961
32990 0.456823 0.0438052
32995 0.45585 0.0441949
33000 0.456384 0.044735
33005 0.457166 0.0454448
33010 0.454965 0.0449338
33015 0.456548 0.0458949
33020 0.45656 0.0459571
33025 0.456583 0.0458757
33030 0.453457 0.0456095
33035 0.453815 0.0455276
33040 0.454283 0.0454791
33045 0.455346 0.0453382
33050 0.451039 0.0451988
33055 0.448578 0.0447514
33060 0.451825 0.0452798
33065 0.45141 0.0446044
33070 0.44939 0.0448706
33075 0.450176 0.044674
33080 0.448536 0.0444274
33085 0.448436 0.0449312
33090 0.448351 0.0454813
33095 0.445537 0.0447167
33100 0.447947 0.0449543
33105 0.444009 0.0447191
33110 0.443664 0.0448583
33115 0.445988 0.0450859
33120 0.444723 0.0447212
33125 0.443256 0.0446683
33130 0.441528 0.044269
33135 0.441132 0.0439839
33140 0.43935 0.0440198
33145 0.442043 0.0437013
33150 0.443099 0.0439149
33155 0.4421 0.0435613
33160 0.44167 0.043456
33165 0.441725 0.0437891
33170 0.440727 0.0433815
33175 0.442051 0.0435374
33180 0.439832 0.0429571
33185 0.440501 0.0432974
33190 0.440733 0.0430847
33195 0.441688 0.0435166
33200 0.437747 0.0423882
33205 0.438145 0.0426611
33210 0.436121 0.0424958
33215 0.440311 0.0434411
33220 0.440978 0.0434037
33225 0.440644 0.0439179
33230 0.441887 0.0442002
33235 0.438111 0.0430822
33240 0.439983 0.0430343
33245 0.442197 0.0427916
33250 0.446121 0.0438426
33255 0.446482 0.0435815
33260 0.447115 0.0445372
33265 0.45286 0.0449641
33270 0.453461 0.04526
33275 0.452234 0.0444819
33280 0.452711 0.044339
33285 0.454465 0.0443094
33290 0.454706 0.0445856
33295 0.455591 0.0443394
33300 0.454143 0.0441525
33305 0.454452 0.0445436
33310 0.458543 0.0448163
33315 0.458859 0.0447379
33320 0.455989 0.0443068
33325 0.456684 0.0453805
33330 0.455606 0.045013
33335 0.455036 0.0443411
33340 0.455467 0.0449381
33345 0.45535 0.0449257
33350 0.457159 0.0450969
33355 0.457107 0.0454472
33360 0.454965 0.0447887
33365 0.455743 0.0450969
33370 0.45205 0.0448732
33375 0.447044 0.0448536
33380 0.447796 0.0450612
33385 0.448195 0.0453488
33390 0.444266 0.0443878
33395 0.441946 0.0442429
33400 0.447566 0.0449783
33405 0.445866 0.0446781
33410 0.445762 0.0445877
33415 0.443615 0.0444309
33420 0.444031 0.0446307
33425 0.440585 0.0435936
33430 0.439851 0.0440906
33435 0.440473 0.0445225
33440 0.441484 0.0443011
33445 0.444002 0.0441476
33450 0.446778 0.044409
33455 0.447835 0.0447693
33460 0.444529 0.0444364
33465 0.445215 0.0443821
33470 0.442787 0.0439541
33475 0.443551 0.0430553
33480 0.442072 0.0436207
33485 0.442301 0.0432745
33490 0.441682 0.043623
33495 0.44256 0.0435936
33500 0.444408 0.0430116
33505 0.443271 0.0428616
33510 0.446042 0.043379
33515 0.448485 0.0438191
33520 0.45179 0.0441968
33525 0.452706 0.0442794
33530 0.449722 0.0443405
33535 0.454709 0.0450518
33540 0.451531 0.0438201
33545 0.450791 0.043407
33550 0.451453 0.0431443
33555 0.45465 0.0432043
33560 0.455016 0.0428308
33565 0.458707 0.043597
33570 0.458784 0.043207
33575 0.456714 0.042613
33580 0.451648 0.0423833
33585 0.450949 0.0429506
33590 0.450937 0.0433913
33595 0.453572 0.0431886
33600 0.452396 0.0430363
33605 0.454244 0.042983
33610 0.450347 0.042178
33615 0.451447 0.042544
33620 0.453297 0.0426871
33625 0.455194 0.0428565
33630 0.456125 0.0428238
33635 0.460904 0.0435723
33640 0.460118 0.0430833
33645 0.460829 0.0433864
33650 0.458869 0.0432637
33655 0.459869 0.0436905
33660 0.460704 0.0437487
33665 0.46027 0.0432196
33670 0.456813 0.042722
33675 0.458723 0.0432276
33680 0.457766 0.0432196
33685 0.457587 0.0430682
33690 0.4552 0.0431355
33695 0.456835 0.0434899
33700 0.458398 0.0428589
33705 0.459633 0.043457
33710 0.459432 0.0434827
33715 0.458275 0.0438083
33720 0.457614 0.0438996
33725 0.458316 0.0442076
33730 0.458868 0.0437897
33735 0.455243 0.0432627
33740 0.452702 0.0427716
33745 0.457591 0.0437944
33750 0.455886 0.0432931
33755 0.457715 0.0434386
33760 0.456882 0.0433731
33765 0.454232 0.0423903
33770 0.454228 0.0430328
33775 0.451939 0.0425211
33780 0.453597 0.0425893
33785 0.453312 0.0422212
33790 0.453563 0.0427785
33795 0.454034 0.0426123
33800 0.45718 0.0429965
33805 0.457003 0.0429696
33810 0.455862 0.0427658
33815 0.456903 0.0429106
33820 0.456785 0.0430051
33825 0.456569 0.0434382
33830 0.454954 0.0429524
33835 0.457175 0.0427495
33840 0.455894 0.0426601
33845 0.45735 0.0428157
33850 0.453088 0.0430314
33855 0.454368 0.0429357
33860 0.454074 0.042457
33865 0.453429 0.0426807
33870 0.455087 0.0434558
33875 0.452537 0.0431298
33880 0.452495 0.0426256
33885 0.452085 0.0425936
33890 0.452447 0.0425421
33895 0.450519 0.0422551
33900 0.453822 0.0430339
33905 0.45238 0.0424858
33910 0.454025 0.0426254
33915 0.453603 0.0427158
33920 0.456425 0.0434156
33925 0.45398 0.0432437
33930 0.453739 0.0435162
33935 0.45269 0.0439153
33940 0.454621 0.0440114
33945 0.453473 0.0438457
33950 0.45309 0.0432137
33955 0.452841 0.0435634
33960 0.451983 0.0432098
33965 0.450811 0.0424595
33970 0.451598 0.0430194
33975 0.451762 0.0430104
33980 0.452148 0.0431102
33985 0.450812 0.0429971
33990 0.451679 0.0431686
33995 0.455457 0.0440373
34000 0.457545 0.0437603
34005 0.455481 0.0436548
34010 0.456459 0.0434415
34015 0.454158 0.0434241
34020 0.454743 0.0435564
34025 0.453898 0.0431045
34030 0.452288 0.0431547
34035 0.454013 0.0432502
34040 0.453902 0.0430518
34045 0.453725 0.0435105
34050 0.449036 0.0425572
34055 0.449519 0.0425495
34060 0.451544 0.0427183
34065 0.450659 0.0418836
34070 0.451516 0.0421614
34075 0.45117 0.0414164
34080 0.453137 0.0414399
34085 0.452621 0.0413858
34090 0.454791 0.0422713
34095 0.455523 0.0425399
34100 0.451961 0.0421772
34105 0.454553 0.0417173
34110 0.451866 0.0417611
34115 0.454237 0.0421463
34120 0.454505 0.0428285
34125 0.454681 0.0430034
34130 0.455971 0.0428152
34135 0.455576 0.0427087
34140 0.454142 0.0421774
34145 0.452889 0.0427095
34150 0.452561 0.0425738
34155 0.451901 0.0431335
34160 0.452133 0.0432608
34165 0.448974 0.0426785
34170 0.449213 0.0420349
34175 0.450944 0.0421704
34180 0.45377 0.0422831
34185 0.453782 0.0425964
34190 0.452035 0.0421227
34195 0.452932 0.0420039
34200 0.451169 0.0417389
34205 0.454792 0.0424707
34210 0.454875 0.0421949
34215 0.454868 0.04223
34220 0.452333 0.0411041
34225 0.452525 0.0412768
34230 0.453714 0.0413592
34235 0.452934 0.0412555
34240 0.454547 0.0414394
34245 0.45277 0.041308
34250 0.45234 0.0415783
34255 0.453671 0.0416709
34260 0.451434 0.0412947
34265 0.451936 0.0417679
34270 0.450505 0.0413474
34275 0.4508 0.0419996
34280 0.454766 0.0425548
34285 0.45384 0.0425952
34290 0.454803 0.042667
34295 0.458473 0.0430749
34300 0.460627 0.0435225
34305 0.458521 0.0432784
34310 0.458642 0.0432182
34315 0.456451 0.0429312
34320 0.45426 0.043079
34325 0.454138 0.0429804
34330 0.458368 0.0439598
34335 0.456018 0.044041
34340 0.454193 0.0435895
34345 0.455011 0.0431935
34350 0.455103 0.0440439
34355 0.453413 0.0434705
34360 0.457783 0.0437097
34365 0.457595 0.0434442
34370 0.45787 0.0434558
34375 0.4603 0.0442998
34380 0.462238 0.0440312
34385 0.459985 0.0444146
34390 0.460277 0.04399
34395 0.461657 0.044577
34400 0.460621 0.0442161
34405 0.461855 0.0445946
34410 0.46036 0.044693
34415 0.459203 0.0441484
34420 0.460453 0.0437783
34425 0.460459 0.0433556
34430 0.459833 0.0435325
34435 0.461298 0.0441282
34440 0.462588 0.0446452
34445 0.462374 0.0443803
34450 0.463311 0.0445774
34455 0.463796 0.0446652
34460 0.460951 0.0444729
34465 0.460873 0.0444076
34470 0.462204 0.0443588
34475 0.467038 0.0449349
34480 0.469028 0.0445478
34485 0.467232 0.0439592
34490 0.465927 0.0436983
34495 0.46685 0.0441643
34500 0.466828 0.0440853
34505 0.464224 0.0437965
34510 0.464319 0.0435407
34515 0.462747 0.043713
34520 0.464108 0.0442494
34525 0.463242 0.0440041
34530 0.463757 0.0440994
34535 0.464354 0.0446834
34540 0.464265 0.0442884
34545 0.460239 0.043405
34550 0.463735 0.0441639
34555 0.461596 0.0435762
34560 0.465299 0.0442819
34565 0.464583 0.0440716
34570 0.46004 0.0434446
34575 0.46238 0.0438475
34580 0.459829 0.0434823
34585 0.462421 0.0438008
34590 0.463607 0.0438589
34595 0.466293 0.0441104
34600 0.462042 0.0437648
34605 0.463688 0.0435105
34610 0.466272 0.0437395
34615 0.463635 0.0432578
34620 0.465116 0.0437199
34625 0.468036 0.0441565
34630 0.468208 0.0446007
34635 0.468716 0.0445856
34640 0.466045 0.0449051
34645 0.466796 0.0451915
34650 0.466931 0.0453039
34655 0.469959 0.0457442
34660 0.469187 0.0455658
34665 0.46685 0.0458463
34670 0.46405 0.0457112
34675 0.462743 0.0449739
34680 0.461601 0.0443737
34685 0.459681 0.044197
34690 0.463217 0.0444578
34695 0.465132 0.0443868
34700 0.463903 0.0439732
34705 0.466819 0.0444568
34710 0.468273 0.0440204
34715 0.469107 0.0442351
34720 0.469162 0.0448322
34725 0.467783 0.0445093
34730 0.468981 0.0449588
34735 0.468999 0.0448253
34740 0.468682 0.0448849
34745 0.468628 0.0450904
34750 0.465339 0.0437644
34755 0.468784 0.0448004
34760 0.464289 0.0436548
34765 0.464671 0.0442584
34770 0.464943 0.0444725
34775 0.460868 0.0433082
34780 0.463536 0.044508
34785 0.461065 0.044211
34790 0.460968 0.0443027
34795 0.459783 0.0443974
34800 0.460991 0.0444284
34805 0.460626 0.0447895
34810 0.459639 0.0443254
34815 0.460412 0.044933
34820 0.464678 0.0452596
34825 0.46743 0.0462649
34830 0.468407 0.0464162
34835 0.466461 0.0461474
34840 0.466309 0.0465493
34845 0.465322 0.0464493
34850 0.461427 0.0457175
34855 0.460209 0.0456089
34860 0.461541 0.0460226
34865 0.461087 0.0459757
34870 0.462104 0.045959
34875 0.461881 0.0455042
34880 0.462172 0.0458114
34885 0.460575 0.0456452
34890 0.459596 0.0459134
34895 0.457066 0.0442135
34900 0.460044 0.045246
34905 0.457164 0.0441241
34910 0.457394 0.0448657
34915 0.456354 0.0449173
34920 0.456021 0.0447824
34925 0.455617 0.0444638
34930 0.455406 0.0445917
34935 0.455219 0.0445893
34940 0.456191 0.0442331
34945 0.458171 0.0447799
34950 0.459719 0.0451886
34955 0.457154 0.0449865
34960 0.457569 0.045438
34965 0.45875 0.045622
34970 0.45909 0.0462649
34975 0.460507 0.0460402
34980 0.458752 0.0457483
34985 0.4567 0.0452668
34990 0.456629 0.045249
34995 0.458875 0.0459822
35000 0.455582 0.0452511
35005 0.459273 0.0461831
35010 0.457441 0.0458922
35015 0.460689 0.0458055
35020 0.461033 0.0462253
35025 0.460343 0.0464037
35030 0.460436 0.0458483
35035 0.459009 0.0461761
35040 0.459091 0.0458559
35045 0.457312 0.045059
35050 0.458723 0.0451455
35055 0.461349 0.0454442
35060 0.458462 0.0451378
35065 0.461861 0.0455142
35070 0.46131 0.0452368
35075 0.460765 0.0455474
35080 0.460592 0.0455746
35085 0.458759 0.0449669
35090 0.457624 0.0447791
35095 0.456615 0.0445801
35100 0.45744 0.044557
35105 0.457703 0.0445527
35110 0.456799 0.0444062
35115 0.460252 0.0455587
35120 0.458375 0.0448842
35125 0.457053 0.044389
35130 0.456795 0.0447034
35135 0.458765 0.0446509
35140 0.460921 0.0453009
35145 0.462284 0.0455227
35150 0.458783 0.0446307
35155 0.460057 0.0441961
35160 0.459528 0.0440482
35165 0.458235 0.0438767
35170 0.460478 0.0441702
35175 0.459495 0.0442435
35180 0.460761 0.0442609
35185 0.463649 0.0446215
35190 0.465853 0.0449214
35195 0.46525 0.0446138
35200 0.464196 0.0448753
35205 0.465175 0.0447361
35210 0.466771 0.0452025
35215 0.463742 0.0449387
35220 0.467021 0.0451866
35225 0.466438 0.0457987
35230 0.46422 0.0450696
35235 0.462513 0.0446669
35240 0.463545 0.0446809
35245 0.464816 0.0444431
35250 0.464345 0.0451155
35255 0.465288 0.0453774
35260 0.465626 0.0453074
35265 0.465393 0.0450429
35270 0.464684 0.0452282
35275 0.465116 0.0449153
35280 0.46371 0.0444184
35285 0.462875 0.0444789
35290 0.46824 0.0455391
35295 0.463864 0.0449394
35300 0.465735 0.0448383
35305 0.469094 0.0451157
35310 0.46713 0.0447322
35315 0.465942 0.0447034
35320 0.462788 0.0443786
35325 0.461936 0.0448879
35330 0.460103 0.0444307
35335 0.461372 0.0452647
35340 0.463722 0.0455399
35345 0.459916 0.044991
35350 0.461551 0.0460986
35355 0.459679 0.0457777
35360 0.457779 0.0454242
35365 0.455055 0.0441784
35370 0.452809 0.0444948
35375 0.454336 0.0450294
35380 0.454603 0.0446295
35385 0.451827 0.0440208
35390 0.453475 0.043634
35395 0.456408 0.0437289
35400 0.45728 0.0436942
35405 0.459726 0.0444531
35410 0.458328 0.044088
35415 0.458011 0.0438855
35420 0.45692 0.0430653
35425 0.457652 0.0429322
35430 0.458352 0.0432778
35435 0.455013 0.0421273
35440 0.457981 0.0425948
35445 0.459273 0.0427142
35450 0.459619 0.0431778
35455 0.461157 0.0429645
35460 0.461777 0.0433696
35465 0.459297 0.0430722
35470 0.461315 0.0432625
35475 0.461146 0.0431598
35480 0.460258 0.0429581
35485 0.458927 0.0424942
35490 0.462253 0.0430386
35495 0.464095 0.0428802
35500 0.461958 0.0432629
35505 0.464901 0.0437001
35510 0.463878 0.0437042
35515 0.463374 0.043288
35520 0.46237 0.0431176
35525 0.462301 0.0437022
35530 0.466513 0.0443347
35535 0.464989 0.0436542
35540 0.463823 0.0436101
35545 0.464076 0.0438636
35550 0.460262 0.0433917
35555 0.458963 0.0432143
35560 0.458146 0.0431665
35565 0.458598 0.0445246
35570 0.458863 0.0441235
35575 0.460385 0.0442492
35580 0.459413 0.0436485
35585 0.459274 0.0443954
35590 0.461757 0.0444464
35595 0.458778 0.0435005
35600 0.461087 0.0430067
35605 0.459228 0.0422461
35610 0.457288 0.0414752
35615 0.459452 0.0422613
35620 0.460336 0.0425695
35625 0.459437 0.0424158
35630 0.457422 0.0420096
35635 0.457477 0.0419436
35640 0.461136 0.0427181
35645 0.458434 0.0423584
35650 0.455849 0.0426391
35655 0.457401 0.0423529
35660 0.460215 0.0430355
35665 0.463858 0.0428591
35670 0.465729 0.0433647
35675 0.464679 0.043138
35680 0.461332 0.0426799
35685 0.459464 0.042122
35690 0.460837 0.0426125
35695 0.456518 0.0418477
35700 0.456832 0.0423456
35705 0.455272 0.0421641
35710 0.457226 0.0425664
35715 0.456728 0.0427489
35720 0.454838 0.0424437
35725 0.457443 0.0425258
35730 0.456178 0.0419483
35735 0.458114 0.0430808
35740 0.461422 0.0434848
35745 0.457523 0.0432876
35750 0.457632 0.0434199
35755 0.459377 0.0431253
35760 0.458255 0.0430351
35765 0.460501 0.0434341
35770 0.459247 0.0430965
35775 0.459154 0.0434295
35780 0.454522 0.0426217
35785 0.45473 0.0433778
35790 0.453725 0.0428412
35795 0.453404 0.0432584
35800 0.450956 0.0437246
35805 0.44943 0.0433282
35810 0.450808 0.0432353
35815 0.451856 0.0436424
35820 0.454205 0.0443472
35825 0.454666 0.0435858
35830 0.452791 0.0429159
35835 0.452744 0.0441984
35840 0.452473 0.0434895
35845 0.452961 0.0438338
35850 0.454144 0.0436603
35855 0.454978 0.0438373
35860 0.455823 0.0436254
35865 0.455008 0.0441202
35870 0.453565 0.0439375
35875 0.453445 0.0439596
35880 0.457236 0.0444966
35885 0.456551 0.0446517
35890 0.458014 0.0452286
35895 0.456405 0.0450351
35900 0.45687 0.0454146
35905 0.456067 0.0452833
35910 0.454613 0.0448114
35915 0.456066 0.0453705
35920 0.457409 0.045508
35925 0.455741 0.0456803
35930 0.45715 0.0452615
35935 0.45896 0.045508
35940 0.458788 0.0461639
35945 0.456541 0.0448104
35950 0.458528 0.0452311
35955 0.454981 0.0452335
35960 0.458557 0.0452896
35965 0.459231 0.0460186
35970 0.457839 0.046061
35975 0.455321 0.0454229
35980 0.45445 0.0450422
35985 0.456454 0.0453923
35990 0.456225 0.0451118
35995 0.454049 0.0444399
36000 0.457541 0.0454068
36005 0.460481 0.045832
36010 0.45911 0.0455436
36015 0.457573 0.0452231
36020 0.457197 0.0459688
36025 0.458386 0.0459947
36030 0.4604 0.0462427
36035 0.460276 0.046229
36040 0.460345 0.0463501
36045 0.460702 0.0459681
36050 0.460468 0.0460014
36055 0.459512 0.0465926
36060 0.45823 0.046287
36065 0.458002 0.0456066
36070 0.45878 0.0451382
36075 0.455363 0.0453586
36080 0.456591 0.0449669
36085 0.456999 0.0445634
36090 0.455979 0.0443319
36095 0.452651 0.044339
36100 0.449919 0.0444823
36105 0.451368 0.044287
36110 0.450582 0.0443637
36115 0.452307 0.0439802
36120 0.453232 0.0440984
36125 0.45191 0.0443137
36130 0.453465 0.0443711
36135 0.454878 0.0445354
36140 0.455436 0.0453496
36145 0.455523 0.0445348
36150 0.452532 0.0444674
36155 0.452852 0.0445734
36160 0.455679 0.045533
36165 0.455588 0.0450892
36170 0.45938 0.0460035
36175 0.456515 0.0454974
36180 0.456518 0.0461621
36185 0.456165 0.0456464
36190 0.456596 0.0456485
36195 0.456999 0.0453856
36200 0.459028 0.0460065
36205 0.455745 0.0452843
36210 0.45503 0.0454882
36215 0.45586 0.0459702
36220 0.452494 0.0460586
36225 0.450264 0.0452817
36230 0.450071 0.0458873
36235 0.45053 0.0463962
36240 0.451797 0.0467114
36245 0.454373 0.0466481
36250 0.452038 0.0460235
36255 0.451159 0.0463221
36260 0.450253 0.0465799
36265 0.450142 0.0458863
36270 0.450275 0.0461255
36275 0.450383 0.0459341
36280 0.44684 0.0454954
36285 0.449419 0.0462956
36290 0.4495 0.0460841
36295 0.449078 0.0463715
36300 0.451733 0.0465983
36305 0.449546 0.0473119
36310 0.450927 0.0474193
36315 0.450855 0.0473835
36320 0.450575 0.0473919
36325 0.452461 0.0479008
36330 0.452453 0.0480404
36335 0.453359 0.0476773
36340 0.450991 0.0466979
36345 0.450212 0.0467185
36350 0.451784 0.0471292
36355 0.452602 0.0476885
36360 0.448889 0.0470655
36365 0.446395 0.0464323
36370 0.45231 0.0484136
36375 0.453354 0.0480306
36380 0.451395 0.0477806
36385 0.450834 0.0471063
36390 0.45174 0.0470927
36395 0.450483 0.0466632
36400 0.449322 0.0471184
36405 0.451163 0.046893
36410 0.453286 0.0470365
36415 0.455027 0.0465752
36420 0.452468 0.0461072
36425 0.453878 0.0464109
36430 0.45233 0.0465946
36435 0.454475 0.0469969
36440 0.452234 0.046771
36445 0.450816 0.0469761
36450 0.451838 0.0473729
36455 0.451704 0.0474397
36460 0.454858 0.0473533
36465 0.453344 0.0473278
36470 0.451587 0.0471845
36475 0.451294 0.0465199
36480 0.450545 0.0473392
36485 0.447548 0.0468
36490 0.448773 0.0470892
36495 0.447774 0.0476254
36500 0.447345 0.0475258
36505 0.446155 0.0470541
36510 0.446089 0.0473243
36515 0.446274 0.0472513
36520 0.447559 0.0471731
36525 0.448709 0.0474697
36530 0.445506 0.0470376
36535 0.447274 0.0479306
36540 0.447069 0.0479469
36545 0.446855 0.0479116
36550 0.44801 0.048781
36555 0.448146 0.0483315
36560 0.448626 0.0483717
36565 0.448427 0.0479116
36570 0.444964 0.0475971
36575 0.445542 0.047953
36580 0.447637 0.0486571
36585 0.446599 0.0488161
36590 0.445831 0.0488061
36595 0.440918 0.0483764
36600 0.440359 0.0485458
36605 0.43907 0.0480459
36610 0.438304 0.0481117
36615 0.437299 0.0476554
36620 0.440234 0.0483231
36625 0.437105 0.0479414
36630 0.442754 0.0490018
36635 0.441012 0.0483229
36640 0.438588 0.0479077
36645 0.438406 0.0480614
36650 0.439641 0.048325
36655 0.436226 0.0473795
36660 0.440654 0.048087
36665 0.437402 0.0473791
36670 0.435603 0.0467667
36675 0.437373 0.0476589
36680 0.438266 0.0476875
36685 0.438649 0.0478641
36690 0.441942 0.0486842
36695 0.44252 0.048384
36700 0.443192 0.0491609
36705 0.443613 0.0488016
36710 0.443008 0.048295
36715 0.445711 0.0488234
36720 0.4422 0.0484148
36725 0.444472 0.0483199
36730 0.440672 0.0477716
36735 0.440477 0.048117
36740 0.441757 0.0484299
36745 0.444936 0.0484893
36750 0.44405 0.0479424
36755 0.444941 0.0481835
36760 0.443108 0.0474785
36765 0.444497 0.0478287
36770 0.44489 0.0481408
36775 0.444489 0.0483768
36780 0.442522 0.0484634
36785 0.441571 0.04824
36790 0.444245 0.0490265
36795 0.440964 0.0484095
36800 0.43853 0.0473354
36805 0.437296 0.0472807
36810 0.439909 0.0484238
36815 0.439096 0.047989
36820 0.440945 0.0483509
36825 0.442654 0.0485936
36830 0.439855 0.0475089
36835 0.439203 0.048328
36840 0.440128 0.0487673
36845 0.440764 0.0489008
36850 0.441179 0.0491143
36855 0.441552 0.048712
36860 0.440106 0.0483372
36865 0.441027 0.048473
36870 0.443308 0.0485597
36875 0.444453 0.0485769
36880 0.442114 0.0477608
36885 0.441944 0.0481033
36890 0.443424 0.0484244
36895 0.442963 0.0478683
36900 0.447789 0.049228
36905 0.447441 0.0487516
36910 0.445835 0.0480849
36915 0.443075 0.047326
36920 0.44487 0.0476362
36925 0.446739 0.0483615
36930 0.443327 0.0476414
36935 0.444782 0.0482104
36940 0.446746 0.0485873
36945 0.447514 0.0479594
36950 0.445163 0.0476983
36955 0.443852 0.0476944
36960 0.446191 0.0483174
36965 0.447176 0.049117
36970 0.449185 0.0491586
36975 0.448349 0.0491206
36980 0.450335 0.0496808
36985 0.448928 0.0489228
36990 0.449608 0.0486479
36995 0.452 0.0497824
37000 0.450841 0.0489522
37005 0.449288 0.0495097
37010 0.449771 0.0493133
37015 0.447177 0.0488522
37020 0.446169 0.0485628
37025 0.445109 0.0477444
37030 0.445295 0.0485969
37035 0.444308 0.048723
37040 0.445012 0.0487483
37045 0.447837 0.0493015
37050 0.452032 0.0503954
37055 0.452399 0.0496354
37060 0.446951 0.0491764
37065 0.44746 0.0493854
37070 0.446145 0.0490239
37075 0.446139 0.0494691
37080 0.441427 0.0483844
37085 0.440475 0.0485915
37090 0.441855 0.0488636
37095 0.442986 0.0493303
37100 0.441845 0.0495328
37105 0.443589 0.0502709
37110 0.441949 0.0493978
37115 0.443591 0.04978
37120 0.444129 0.0500749
37125 0.443336 0.0496246
37130 0.44379 0.0505385
37135 0.442176 0.0506995
37140 0.439807 0.0495348
37145 0.440122 0.0499747
37150 0.441744 0.0500278
37155 0.440426 0.0490851
37160 0.440124 0.0496148
37165 0.439064 0.0498859
37170 0.442669 0.0496834
37175 0.441345 0.0500337
37180 0.442773 0.0502272
37185 0.445302 0.0506461
37190 0.443385 0.0504223
37195 0.442879 0.0502607
37200 0.446844 0.0508516
37205 0.447562 0.0505448
37210 0.447938 0.0501223
37215 0.449205 0.0505505
37220 0.451729 0.0510939
37225 0.446622 0.0497344
37230 0.451008 0.0505667
37235 0.449699 0.0502494
37240 0.450559 0.0496052
37245 0.447277 0.0492705
37250 0.448146 0.0494538
37255 0.451214 0.0497467
37260 0.451733 0.0497579
37265 0.448956 0.0496724
37270 0.447223 0.049148
37275 0.447477 0.0490212
37280 0.448154 0.049176
37285 0.448186 0.0491617
37290 0.447317 0.0490635
37295 0.446483 0.0497755
37300 0.446701 0.0496344
37305 0.449815 0.0499084
37310 0.449594 0.0501315
37315 0.444926 0.0488098
37320 0.44625 0.0489286
37325 0.448538 0.0495046
37330 0.446089 0.0495728
37335 0.447309 0.0498457
37340 0.445755 0.0495144
37345 0.4451 0.0496999
37350 0.448619 0.0509855
37355 0.44736 0.0500831
37360 0.450023 0.05093
37365 0.448806 0.0500412
37370 0.450226 0.0500768
37375 0.448894 0.050374
37380 0.448154 0.0507216
37385 0.450607 0.0507563
37390 0.448664 0.0505718
37395 0.449377 0.050484
37400 0.449782 0.0500798
37405 0.451608 0.0504366
37410 0.45063 0.0500233
37415 0.449449 0.0499116
37420 0.448779 0.0506001
37425 0.448104 0.050642
37430 0.446622 0.0498914
37435 0.453391 0.0505893
37440 0.452799 0.0510043
37445 0.450794 0.0507902
37450 0.45069 0.0505575
37455 0.44824 0.0502152
37460 0.447778 0.0505299
37465 0.448393 0.0504144
37470 0.448434 0.0500578
37475 0.450199 0.0505473
37480 0.447702 0.0498353
37485 0.447006 0.0500537
37490 0.446256 0.0496301
37495 0.444637 0.0494719
37500 0.444072 0.0497255
37505 0.443166 0.0493678
37510 0.444885 0.0499
37515 0.447303 0.0498847
37520 0.449994 0.0506228
37525 0.449846 0.0506408
37530 0.448552 0.0502294
37535 0.449534 0.0502837
37540 0.449052 0.0501353
37545 0.447233 0.0498894
37550 0.448018 0.0503531
37555 0.449269 0.0507628
37560 0.448278 0.0506107
37565 0.449889 0.0506991
37570 0.449702 0.050071
37575 0.449588 0.0501772
37580 0.449304 0.0498173
37585 0.44923 0.050217
37590 0.451785 0.0497038
37595 0.452233 0.0490902
37600 0.452669 0.0491498
37605 0.451743 0.0491017
37610 0.44924 0.0487534
37615 0.449561 0.0491459
37620 0.449168 0.0491582
37625 0.454576 0.0498641
37630 0.455324 0.050257
37635 0.457091 0.0510643
37640 0.454626 0.0505297
37645 0.455029 0.0505848
37650 0.455739 0.0511141
37655 0.454196 0.0512748
37660 0.451212 0.0509198
37665 0.452694 0.050642
37670 0.449359 0.0501617
37675 0.451427 0.0510198
37680 0.450278 0.0507869
37685 0.450381 0.0501294
37690 0.451165 0.0508347
37695 0.450789 0.0509739
37700 0.451836 0.0501323
37705 0.453094 0.0504887
37710 0.453168 0.0507095
37715 0.454256 0.0511866
37720 0.454135 0.0511543
37725 0.455714 0.0509167
37730 0.45885 0.0509706
37735 0.457731 0.050651
37740 0.454895 0.05018
37745 0.457464 0.0504579
37750 0.460137 0.0513466
37755 0.458582 0.0513721
37760 0.457394 0.051071
37765 0.455483 0.0506197
37770 0.45632 0.0512774
37775 0.455504 0.0510174
37780 0.453682 0.050674
37785 0.453927 0.0505816
37790 0.453703 0.0509194
37795 0.454176 0.0501384
37800 0.45706 0.0504981
37805 0.455511 0.0499288
37810 0.452423 0.0490676
37815 0.45262 0.0493254
37820 0.452358 0.0496212
37825 0.451643 0.0495666
37830 0.45404 0.0501427
37835 0.455766 0.0505769
37840 0.456868 0.0500047
37845 0.45824 0.0501008
37850 0.458482 0.0508788
37855 0.460281 0.0514793
37860 0.460962 0.0516336
37865 0.456722 0.0508057
37870 0.456918 0.0510684
37875 0.459345 0.0520002
37880 0.457755 0.0514873
37885 0.457129 0.0503897
37890 0.457751 0.0514593
37895 0.458851 0.0516544
37900 0.461456 0.0518073
37905 0.460287 0.0515332
37910 0.460173 0.0519216
37915 0.462139 0.0519159
37920 0.459657 0.0512076
37925 0.458602 0.0503446
37930 0.457254 0.0499067
37935 0.453586 0.0495838
37940 0.452327 0.0493068
37945 0.451902 0.0490443
37950 0.451274 0.0489243
37955 0.450228 0.0486932
37960 0.451582 0.0483409
37965 0.452937 0.0483668
37970 0.451304 0.0477832
37975 0.451984 0.0483678
37980 0.451419 0.047991
37985 0.451008 0.047745
37990 0.447502 0.0474148
37995 0.450105 0.0478204
38000 0.451054 0.0472576
38005 0.450957 0.0473586
38010 0.454176 0.0479949
38015 0.454777 0.0476709
38020 0.455517 0.0481594
38025 0.451948 0.0472188
38030 0.44997 0.046448
38035 0.453017 0.047576
38040 0.452965 0.0479232
38045 0.45255 0.0479565
38050 0.45407 0.0478304
38055 0.455759 0.0480329
38060 0.455852 0.0481988
38065 0.454547 0.0479016
38070 0.4541 0.0478124
38075 0.456882 0.0478875
38080 0.452152 0.0473411
38085 0.45343 0.047721
38090 0.452202 0.0479177
38095 0.448242 0.0472037
38100 0.445636 0.0466662
38105 0.447004 0.0461982
38110 0.444754 0.0464454
38115 0.446675 0.0462233
38120 0.447329 0.0466175
38125 0.449153 0.0468189
38130 0.446775 0.0462788
38135 0.445056 0.0458583
38140 0.445552 0.0460212
38145 0.447301 0.0465966
38150 0.448398 0.0470614
38155 0.445024 0.0467797
38160 0.447521 0.0468312
38165 0.445186 0.0464429
38170 0.448779 0.0473829
38175 0.448279 0.0472366
38180 0.448787 0.0475215
38185 0.448601 0.0471645
38190 0.448773 0.0468973
38195 0.452055 0.0478569
38200 0.452622 0.0481292
38205 0.451077 0.0478573
38210 0.449519 0.0475783
38215 0.450041 0.0479751
38220 0.44756 0.0476693
38225 0.447143 0.0477473
38230 0.448776 0.0481394
38235 0.452675 0.0486132
38240 0.448991 0.0481376
38245 0.44761 0.0476671
38250 0.446619 0.047772
38255 0.443821 0.047624
38260 0.439077 0.0465611
38265 0.43999 0.0462931
38270 0.441676 0.0469118
38275 0.442825 0.0468757
38280 0.442864 0.0468461
38285 0.442116 0.0463874
38290 0.444061 0.0465238
38295 0.442492 0.0464223
38300 0.442097 0.0466009
38305 0.442695 0.046909
38310 0.440232 0.0467408
38315 0.44044 0.0467718
38320 0.440119 0.0467591
38325 0.441163 0.0469912
38330 0.436238 0.0463956
38335 0.438213 0.0462496
38340 0.439244 0.0464838
38345 0.4391 0.0471688
38350 0.442036 0.0473235
38355 0.442192 0.0478826
38360 0.439379 0.0473564
38365 0.439288 0.0471061
38370 0.439174 0.0468653
38375 0.440518 0.0468726
38380 0.441252 0.0466901
38385 0.441186 0.0462296
38390 0.438274 0.0458912
38395 0.439178 0.0457091
38400 0.438601 0.0457887
38405 0.442261 0.046477
38410 0.441963 0.0467393
38415 0.437094 0.0455129
38420 0.438397 0.0461094
38425 0.439731 0.0466497
38430 0.440852 0.0463256
38435 0.44098 0.0459318
38440 0.441255 0.0467671
38445 0.440486 0.0469767
38450 0.438313 0.0465583
38455 0.437482 0.0461468
38460 0.434882 0.0458526
38465 0.438236 0.0460622
38470 0.435353 0.0455115
38475 0.435629 0.0455648
38480 0.434431 0.0448804
38485 0.431839 0.0443319
38490 0.433169 0.0445174
38495 0.434223 0.0449979
38500 0.434501 0.0444958
38505 0.433129 0.0447097
38510 0.431989 0.0447471
38515 0.436231 0.0454652
38520 0.434499 0.0449257
38525 0.431939 0.0447783
38530 0.432215 0.0439749
38535 0.433982 0.044456
38540 0.434067 0.0448577
38545 0.433564 0.0442072
38550 0.435779 0.0452421
38555 0.439351 0.0464325
38560 0.442816 0.0468638
38565 0.442266 0.0469118
38570 0.445509 0.047554
38575 0.444176 0.0471378
38580 0.446926 0.0470855
38585 0.446822 0.0471359
38590 0.445894 0.0462872
38595 0.447786 0.0466858
38600 0.446972 0.0462974
38605 0.446218 0.0467252
38610 0.447494 0.0473791
38615 0.44705 0.0466432
38620 0.445487 0.046337
38625 0.444958 0.0457718
38630 0.44662 0.0463009
38635 0.446836 0.0463386
38640 0.44679 0.0466703
38645 0.448688 0.0466677
38650 0.447916 0.0461988
38655 0.449297 0.0461839
38660 0.445363 0.0461853
38665 0.446598 0.0459143
38670 0.445948 0.0462643
38675 0.445908 0.0465583
38680 0.444004 0.0464023
38685 0.442637 0.0469412
38690 0.441365 0.0469757
38695 0.440107 0.0462147
38700 0.43741 0.0459371
38705 0.438016 0.0460696
38710 0.437499 0.0458949
38715 0.441186 0.046118
38720 0.443489 0.0465536
38725 0.445223 0.0470043
38730 0.442529 0.046506
38735 0.440601 0.0468261
38740 0.440493 0.0463127
38745 0.442355 0.0464211
38750 0.443202 0.045685
38755 0.44556 0.0462019
38760 0.447322 0.0462776
38765 0.444653 0.0454066
38770 0.446561 0.0458481
38775 0.443486 0.0455287
38780 0.444131 0.0457405
38785 0.443693 0.045177
38790 0.443321 0.0455797
38795 0.442865 0.0453031
38800 0.43856 0.0445274
38805 0.442127 0.0447648
38810 0.444169 0.0455172
38815 0.445909 0.0456228
38820 0.444566 0.0455483
38825 0.444074 0.0456228
38830 0.440786 0.0453309
38835 0.439269 0.0446644
38840 0.443472 0.0456907
38845 0.444559 0.0464546
38850 0.44262 0.0462886
38855 0.444776 0.0468445
38860 0.444758 0.0471278
38865 0.44219 0.0465646
38870 0.442243 0.0466822
38875 0.442978 0.0469696
38880 0.44425 0.0474219
38885 0.44192 0.046711
38890 0.443801 0.047042
38895 0.444821 0.0466536
38900 0.442126 0.0462551
38905 0.442118 0.0466191
38910 0.442999 0.0468651
38915 0.441191 0.0462268
38920 0.442054 0.0465319
38925 0.442614 0.0467828
38930 0.442495 0.04696
38935 0.438685 0.046635
38940 0.438028 0.0465321
38945 0.43846 0.0459692
38950 0.437186 0.0461608
38955 0.436486 0.0457679
38960 0.437134 0.0458626
38965 0.435704 0.045863
38970 0.435263 0.0458661
38975 0.435806 0.0458749
38980 0.435144 0.0454121
38985 0.436768 0.0457412
38990 0.438149 0.045616
38995 0.437684 0.0453147
39000 0.437743 0.0456705
39005 0.4389 0.045256
39010 0.437553 0.0446977
39015 0.433609 0.0440945
39020 0.432157 0.0438947
39025 0.433833 0.0448793
39030 0.433283 0.0450559
39035 0.431344 0.0449634
39040 0.433045 0.0449865
39045 0.429205 0.0443225
39050 0.433461 0.0450259
39055 0.431722 0.0447781
39060 0.430701 0.044714
39065 0.431092 0.0449124
39070 0.430791 0.0444648
39075 0.431473 0.0448006
39080 0.432987 0.0449026
39085 0.431134 0.0446901
39090 0.43101 0.0445634
39095 0.433193 0.0447434
39100 0.433226 0.0448081
39105 0.431751 0.0444509
39110 0.435506 0.0454925
39115 0.434361 0.0452596
39120 0.433405 0.0451984
39125 0.433443 0.0449014
39130 0.431876 0.0445025
39135 0.429014 0.0438846
39140 0.428361 0.0439169
39145 0.431294 0.0441472
39150 0.42994 0.0439287
39155 0.432282 0.0442217
39160 0.429443 0.0436487
39165 0.430999 0.0438312
39170 0.430844 0.0440996
39175 0.428415 0.0437187
39180 0.428282 0.0434501
39185 0.432838 0.0444627
39190 0.434545 0.0438506
39195 0.436005 0.0444011
39200 0.436023 0.0444974
39205 0.435751 0.0442106
39210 0.432998 0.0438749
39215 0.434725 0.0443223
39220 0.434246 0.0442253
39225 0.435107 0.0443621
39230 0.436839 0.0448324
39235 0.434619 0.044684
39240 0.434706 0.0447934
39245 0.434078 0.0445517
39250 0.436099 0.0444437
39255 0.436269 0.0447197
39260 0.437614 0.0449128
39265 0.440827 0.0449114
39270 0.437666 0.0443449
39275 0.436393 0.0445291
39280 0.43548 0.0439628
39285 0.435244 0.0440243
39290 0.432764 0.0439534
39295 0.433594 0.0442874
39300 0.436811 0.0448512
39305 0.433399 0.0436697
39310 0.436154 0.0450065
39315 0.437287 0.0451335
39320 0.440455 0.0454423
39325 0.44217 0.0455883
39330 0.443924 0.0457352
39335 0.443228 0.0457855
39340 0.442744 0.0451543
39345 0.440683 0.0454205
39350 0.4384 0.0450067
39355 0.441999 0.0452964
39360 0.440305 0.0450292
39365 0.440122 0.0452607
39370 0.438918 0.044914
39375 0.440149 0.0445909
39380 0.441829 0.0445746
39385 0.444179 0.0452088
39390 0.447635 0.0460582
39395 0.445409 0.0458436
39400 0.44422 0.0456548
39405 0.444213 0.0457836
39410 0.442841 0.0456469
39415 0.442952 0.045197
39420 0.445558 0.0460647
39425 0.446517 0.0458422
39430 0.445729 0.0459933
39435 0.44558 0.0457932
39440 0.44529 0.0453733
39445 0.445883 0.0459167
39450 0.446391 0.0459553
39455 0.445627 0.045436
39460 0.444821 0.0454007
39465 0.44078 0.0457018
39470 0.443292 0.04606
39475 0.439956 0.0452756
39480 0.439569 0.0453119
39485 0.440775 0.0450608
39490 0.439506 0.0445321
39495 0.436931 0.0445511
39500 0.438671 0.0450712
39505 0.436417 0.0442549
39510 0.437 0.0443588
39515 0.437826 0.0446093
39520 0.436956 0.044429
39525 0.435302 0.0441357
39530 0.437978 0.0446483
39535 0.43502 0.0441055
39540 0.435162 0.0444664
39545 0.434217 0.0441902
39550 0.434244 0.0440649
39555 0.434837 0.04486
39560 0.436383 0.0444521
39565 0.436115 0.0444993
39570 0.431572 0.0440537
39575 0.431798 0.0439871
39580 0.432426 0.0441555
39585 0.432638 0.0441884
39590 0.432618 0.0437328
39595 0.434343 0.0444742
39600 0.43655 0.0443286
39605 0.44052 0.0448922
39610 0.439284 0.0446138
39615 0.437887 0.0446673
39620 0.436833 0.0447673
39625 0.436056 0.0451008
39630 0.435919 0.045091
39635 0.438852 0.0448712
39640 0.437832 0.0455489
39645 0.437807 0.0453423
39650 0.434137 0.0444386
39655 0.437656 0.0453895
39660 0.439897 0.046042
39665 0.436209 0.0453707
39670 0.434994 0.0451776
39675 0.436363 0.0456142
39680 0.436937 0.0459394
39685 0.43837 0.0461074
39690 0.439157 0.0458761
39695 0.437858 0.0459935
39700 0.43702 0.045686
39705 0.435627 0.0455709
39710 0.435647 0.0451721
39715 0.433857 0.0450773
39720 0.435567 0.0455362
39725 0.437085 0.04588
39730 0.435548 0.0458065
39735 0.438524 0.0462727
39740 0.438857 0.0461627
39745 0.434401 0.0453182
39750 0.437092 0.0467918
39755 0.438947 0.0466936
39760 0.438267 0.0469116
39765 0.439687 0.0471543
39770 0.440146 0.0473072
39775 0.441889 0.0474017
39780 0.439324 0.0464103
39785 0.439032 0.0473168
39790 0.438514 0.0469269
39795 0.437727 0.0470612
39800 0.437438 0.0470974
39805 0.434749 0.0467195
39810 0.43774 0.047604
39815 0.434283 0.0463321
39820 0.434284 0.0468308
39825 0.434919 0.0466513
39830 0.43439 0.0466154
39835 0.433706 0.0468051
39840 0.43457 0.0466209
39845 0.432433 0.0463209
39850 0.429131 0.0459757
39855 0.432987 0.0467599
39860 0.432495 0.0464207
39865 0.431941 0.0467234
39870 0.430526 0.0467222
39875 0.432832 0.0471008
39880 0.433883 0.047218
39885 0.434288 0.0471717
39890 0.433946 0.0470804
39895 0.432688 0.0468118
39900 0.433695 0.0468994
39905 0.432831 0.0470431
39910 0.436902 0.0474425
39915 0.434461 0.0469688
39920 0.438046 0.047563
39925 0.436264 0.0473948
39930 0.436684 0.0476254
39935 0.434489 0.0472856
39940 0.432035 0.0467473
39945 0.431498 0.0468534
39950 0.430473 0.0462937
39955 0.433108 0.0469222
39960 0.434917 0.0468785
39965 0.433604 0.0466812
39970 0.43367 0.0466013
39975 0.432804 0.0462774
39980 0.433505 0.0466275
39985 0.433152 0.0463441
39990 0.430134 0.0456183
39995 0.430953 0.0457836
40000 0.433645 0.0464037
40005 0.433975 0.0462413
40010 0.434405 0.046327
40015 0.434249 0.046286
40020 0.433101 0.0463078
40025 0.435403 0.0469081
40030 0.433359 0.0464146
40035 0.434381 0.0463339
40040 0.436057 0.0462672
40045 0.435209 0.0459014
40050 0.43736 0.0467148
40055 0.437083 0.0466889
40060 0.435111 0.0460665
40065 0.434375 0.0461116
40070 0.432303 0.046021
40075 0.432908 0.0455728
40080 0.435015 0.0468204
40085 0.435344 0.0469257
40090 0.437831 0.0472331
40095 0.436372 0.0470808
40100 0.438667 0.0475219
40105 0.43883 0.0473731
40110 0.438867 0.0472341
40115 0.439241 0.0473597
40120 0.43838 0.0465152
40125 0.437601 0.0463209
40130 0.435516 0.0461894
40135 0.436542 0.0459971
40140 0.437644 0.0459765
40145 0.435809 0.046258
40150 0.438963 0.0465485
40155 0.43567 0.0459945
40160 0.438102 0.0462298
40165 0.437926 0.0464444
40170 0.433439 0.046059
40175 0.438053 0.0471016
40180 0.434939 0.047042
40185 0.432249 0.0468087
40190 0.43357 0.0473907
40195 0.432725 0.0468187
40200 0.432437 0.0467054
40205 0.433388 0.046725
40210 0.435738 0.0474436
40215 0.436055 0.047386
40220 0.437208 0.0474482
40225 0.435714 0.0470978
40230 0.435418 0.0469081
40235 0.436771 0.0470306
40240 0.43851 0.0467518
40245 0.439725 0.0473715
40250 0.440189 0.0474091
40255 0.439053 0.0469332
40260 0.437437 0.0470431
40265 0.443421 0.0482735
40270 0.439277 0.0477748
40275 0.440093 0.0474084
40280 0.437038 0.0473052
40285 0.437844 0.0468843
40290 0.442093 0.048029
40295 0.442887 0.0484358
40300 0.441581 0.0481065
40305 0.439882 0.047606
40310 0.438737 0.0477322
40315 0.441396 0.0479012
40320 0.441495 0.0477326
40325 0.441675 0.0475258
40330 0.438927 0.0473176
40335 0.438892 0.0471161
40340 0.438894 0.0471564
40345 0.440665 0.0477655
40350 0.439189 0.0478657
40355 0.441325 0.0483533
40360 0.44368 0.0485818
40365 0.439637 0.0478869
40370 0.442414 0.048335
40375 0.442442 0.0484587
40380 0.441381 0.0480084
40385 0.439301 0.0475713
40390 0.43924 0.0477191
40395 0.437574 0.0475944
40400 0.437186 0.0476599
40405 0.439536 0.0478206
40410 0.441267 0.0479904
40415 0.439978 0.047931
40420 0.440018 0.0476342
40425 0.438586 0.0474619
40430 0.437716 0.0479569
40435 0.438307 0.0477077
40440 0.438918 0.0479467
40445 0.440354 0.0475356
40450 0.440529 0.0474768
40455 0.441158 0.0477052
40460 0.444795 0.0486975
40465 0.44528 0.0488869
40470 0.445538 0.0489561
40475 0.443043 0.0489371
40480 0.444841 0.0488251
40485 0.4439 0.0486354
40490 0.443177 0.0485493
40495 0.442481 0.0478736
40500 0.441824 0.0478665
40505 0.443588 0.0480745
40510 0.442458 0.0477069
40515 0.443901 0.0477036
40520 0.443086 0.0476036
40525 0.443213 0.0471998
40530 0.441417 0.0469077
40535 0.44068 0.0465964
40540 0.442203 0.0472776
40545 0.441764 0.0475715
40550 0.44052 0.0466207
40555 0.440982 0.0474648
40560 0.441094 0.0468316
40565 0.441097 0.0468894
40570 0.441428 0.0468926
40575 0.443077 0.0468102
40580 0.441696 0.0465595
40585 0.443449 0.0463842
40590 0.446715 0.0466769
40595 0.449059 0.0472098
40600 0.450006 0.0479026
40605 0.446142 0.0474362
40610 0.447659 0.0470557
40615 0.445941 0.0468622
40620 0.443468 0.046247
40625 0.443593 0.0468308
40630 0.446237 0.0467495
40635 0.445438 0.0465893
40640 0.445249 0.0468504
40645 0.446119 0.0467444
40650 0.446504 0.0463931
40655 0.443852 0.0464997
40660 0.448525 0.0472419
40665 0.447141 0.0470992
40670 0.448864 0.0473007
40675 0.44217 0.046563
40680 0.437167 0.0459043
40685 0.436492 0.0456765
40690 0.437613 0.0454423
40695 0.436536 0.0455036
40700 0.436215 0.045576
40705 0.439912 0.0462531
40710 0.438369 0.04606
40715 0.437996 0.045345
40720 0.437358 0.045616
40725 0.436466 0.0452447
40730 0.437221 0.0446971
40735 0.435989 0.0442135
40740 0.431849 0.0443596
40745 0.433479 0.044595
40750 0.43247 0.043815
40755 0.436488 0.0444695
40760 0.43454 0.0441408
40765 0.435065 0.0443249
40770 0.432566 0.0438348
40775 0.43174 0.0436079
40780 0.430939 0.043647
40785 0.430217 0.0436428
40790 0.429773 0.0439463
40795 0.429699 0.0443864
40800 0.43111 0.0442176
40805 0.428869 0.0436601
40810 0.430619 0.0439322
40815 0.431137 0.0439665
40820 0.429558 0.0438148
40825 0.432714 0.044289
40830 0.430638 0.0440863
40835 0.430175 0.0437846
40840 0.434126 0.0441143
40845 0.432329 0.0440845
40850 0.433434 0.0441794
40855 0.431875 0.044396
40860 0.434574 0.0447342
40865 0.43521 0.0447687
40870 0.434156 0.0446144
40875 0.431883 0.0447875
40880 0.430263 0.0443786
40885 0.428739 0.0440012
40890 0.430244 0.0443588
40895 0.431131 0.0441806
40900 0.431294 0.0438048
40905 0.430012 0.0433948
40910 0.430183 0.0429871
40915 0.428902 0.042716
40920 0.425675 0.0427397
40925 0.427925 0.0431912
40930 0.424622 0.0425889
40935 0.426945 0.0433262
40940 0.426603 0.0430163
40945 0.424578 0.0427997
40950 0.427437 0.0430971
40955 0.428613 0.0431939
40960 0.427968 0.0432482
40965 0.429637 0.0438161
40970 0.430832 0.0436907
40975 0.431661 0.0434827
40980 0.431801 0.043498
40985 0.431751 0.0433266
40990 0.432747 0.0435825
40995 0.43073 0.0434607
41000 0.428007 0.0433139
41005 0.427896 0.0428785
41010 0.430115 0.0435925
41015 0.429883 0.0431396
41020 0.427765 0.042694
41025 0.428891 0.0431251
41030 0.428876 0.0430124
41035 0.428362 0.0428959
41040 0.427598 0.0432745
41045 0.428456 0.0429669
41050 0.431333 0.0434593
41055 0.431302 0.0437881
41060 0.430263 0.0435168
41065 0.425379 0.0427656
41070 0.423262 0.0420977
41075 0.424578 0.0426119
41080 0.425975 0.0425544
41085 0.425088 0.0426152
41090 0.426017 0.0426148
41095 0.423838 0.0423833
41100 0.425081 0.0427395
41105 0.425422 0.0427675
41110 0.423064 0.0424507
41115 0.424057 0.0420214
41120 0.421506 0.0418393
41125 0.422435 0.0418744
41130 0.425237 0.0426638
41135 0.426291 0.0427075
41140 0.426196 0.0427526
41145 0.424988 0.0422233
41150 0.424396 0.0423752
41155 0.426409 0.0429242
41160 0.42416 0.0425678
41165 0.423864 0.0422484
41170 0.422509 0.042535
41175 0.42276 0.0425809
41180 0.420537 0.0422149
41185 0.421718 0.042437
41190 0.42105 0.0422751
41195 0.42148 0.0424586
41200 0.424119 0.0429065
41205 0.423457 0.0426462
41210 0.424537 0.0429716
41215 0.423534 0.0428136
41220 0.422312 0.0424474
41225 0.421048 0.0421957
41230 0.417848 0.0424925
41235 0.419456 0.0422486
41240 0.419658 0.0422047
41245 0.420059 0.0423431
41250 0.417926 0.0420943
41255 0.41792 0.0422661
41260 0.415449 0.0416915
41265 0.414858 0.0419302
41270 0.421252 0.0423135
41275 0.419598 0.0418861
41280 0.418029 0.0418342
41285 0.417756 0.0412715
41290 0.415009 0.0407228
41295 0.41602 0.0411786
41300 0.413576 0.0411545
41305 0.415388 0.041277
41310 0.415457 0.0415117
41315 0.4143 0.041269
41320 0.417807 0.0417146
41325 0.417683 0.0414854
41330 0.420872 0.0421498
41335 0.419801 0.0419781
41340 0.422552 0.0424776
41345 0.424108 0.0426566
41350 0.424372 0.0425523
41355 0.422755 0.0419604
41360 0.42233 0.0422378
41365 0.421791 0.0418379
41370 0.422193 0.0421098
41375 0.422217 0.0423255
41380 0.420012 0.0424607
41385 0.418446 0.0418281
41390 0.416084 0.0415058
41395 0.416132 0.041099
41400 0.41887 0.0412561
41405 0.418602 0.041388
41410 0.418614 0.0411753
41415 0.419929 0.0415431
41420 0.422353 0.042112
41425 0.421216 0.0417897
41430 0.423036 0.0419696
41435 0.424284 0.0425866
41440 0.425975 0.0425121
41445 0.423567 0.042597
41450 0.423056 0.0426503
41455 0.420412 0.0414611
41460 0.420531 0.0420853
41465 0.418298 0.0411576
41470 0.416777 0.0408857
41475 0.421046 0.041726
41480 0.419216 0.0420087
41485 0.419055 0.0423956
41490 0.418768 0.0424143
41495 0.419062 0.0428063
41500 0.421752 0.042676
41505 0.420487 0.0424346
41510 0.418784 0.0417203
41515 0.417877 0.0417691
41520 0.418765 0.0417822
41525 0.419065 0.0415211
41530 0.421053 0.0419973
41535 0.420774 0.0419757
41540 0.420231 0.0424629
41545 0.420354 0.0421614
41550 0.421156 0.041921
41555 0.421558 0.0420561
41560 0.419388 0.041229
41565 0.416408 0.0410494
41570 0.415423 0.040657
41575 0.416521 0.0410624
41580 0.417309 0.0417958
41585 0.416265 0.0412298
41590 0.419018 0.0420063
41595 0.416681 0.041736
41600 0.41568 0.0413747
41605 0.414907 0.0410077
41610 0.412432 0.0409926
41615 0.414504 0.0412002
41620 0.415162 0.0410977
41625 0.413772 0.0411869
41630 0.414351 0.0408281
41635 0.413896 0.0409508
41640 0.413861 0.041338
41645 0.415738 0.0416619
41650 0.415372 0.0416113
41655 0.418435 0.041843
41660 0.417648 0.042029
41665 0.419997 0.0423876
41670 0.418334 0.0421251
41675 0.418152 0.0418436
41680 0.418049 0.0415625
41685 0.418586 0.0416491
41690 0.415554 0.0410861
41695 0.416871 0.0418316
41700 0.419031 0.042227
41705 0.417909 0.0417362
41710 0.419269 0.0419232
41715 0.418232 0.0419822
41720 0.417847 0.0418804
41725 0.419035 0.04211
41730 0.418099 0.0417622
41735 0.420116 0.0418885
41740 0.418445 0.0417848
41745 0.419262 0.0415197
41750 0.419736 0.0419283
41755 0.41948 0.0422588
41760 0.419311 0.0423766
41765 0.42063 0.041903
41770 0.421485 0.0418314
41775 0.421948 0.0417603
41780 0.418631 0.0416893
41785 0.423077 0.0424268
41790 0.422562 0.0423968
41795 0.422856 0.0421767
41800 0.422508 0.0420149
41805 0.426514 0.0428673
41810 0.426233 0.0424125
41815 0.42886 0.0431398
41820 0.427771 0.0428428
41825 0.426528 0.0422033
41830 0.425222 0.0420353
41835 0.428038 0.0419998
41840 0.430183 0.0421396
41845 0.430483 0.0419789
41850 0.428606 0.0416542
41855 0.427381 0.0414517
41860 0.424286 0.0411202
41865 0.424958 0.0412953
41870 0.423997 0.0411063
41875 0.42702 0.0413847
41880 0.425332 0.0409783
41885 0.425973 0.0409451
41890 0.423557 0.0403541
41895 0.429331 0.0414854
41900 0.428988 0.0414076
41905 0.429251 0.0416946
41910 0.428986 0.0415395
41915 0.430602 0.0418442
41920 0.432019 0.0420341
41925 0.433867 0.0421518
41930 0.429714 0.041121
41935 0.433024 0.0419312
41940 0.43213 0.0424168
41945 0.434003 0.0427352
41950 0.432729 0.0418791
41955 0.431189 0.0423572
41960 0.430027 0.041892
41965 0.430283 0.0419349
41970 0.428375 0.0414003
41975 0.424767 0.0405854
41980 0.421466 0.0398654
41985 0.422157 0.0403951
41990 0.425867 0.040594
41995 0.424067 0.04034
42000 0.422686 0.0399961
42005 0.423413 0.0406652
42010 0.423746 0.0404237
42015 0.423421 0.0404948
42020 0.424209 0.0401508
42025 0.421395 0.0397846
42030 0.422112 0.0404892
42035 0.425064 0.0410714
42040 0.423756 0.0405862
42045 0.422126 0.0407577
42050 0.422193 0.0414119
42055 0.421572 0.0414746
42060 0.42281 0.0416493
42065 0.422302 0.0411608
42070 0.420601 0.0407844
42075 0.420008 0.0403645
42080 0.420867 0.0406723
42085 0.422781 0.0413817
42090 0.422507 0.0412796
42095 0.426808 0.0422819
42100 0.427788 0.0420843
42105 0.427736 0.0422174
42110 0.428041 0.0418593
42115 0.428071 0.0423829
42120 0.428171 0.0417679
42125 0.430733 0.0421386
42130 0.431731 0.0426258
42135 0.431636 0.0425607
42140 0.432769 0.0428967
42145 0.428205 0.0424145
42150 0.426792 0.0423745
42155 0.428993 0.0425652
42160 0.428753 0.0428179
42165 0.428596 0.0422223
42170 0.42808 0.0426236
42175 0.428189 0.0426336
42180 0.429299 0.0428046
42185 0.428303 0.0426885
42190 0.429268 0.04236
42195 0.427799 0.0421449
42200 0.42744 0.0424413
42205 0.426783 0.0422847
42210 0.42493 0.042257
42215 0.424553 0.0422212
42220 0.42739 0.0425703
42225 0.428836 0.042794
42230 0.426786 0.0421712
42235 0.423591 0.041795
42240 0.428216 0.0428338
42245 0.426463 0.0423713
42250 0.422926 0.0418481
42255 0.424969 0.0421857
42260 0.424479 0.0424952
42265 0.425227 0.0427563
42270 0.425462 0.0424303
42275 0.425445 0.0420841
42280 0.425039 0.0419859
42285 0.42611 0.0425399
42290 0.423281 0.0424227
42295 0.420533 0.041813
42300 0.41918 0.0409887
42305 0.420997 0.041129
42310 0.418846 0.0409975
42315 0.415294 0.0402727
42320 0.415836 0.0403774
42325 0.41842 0.0407869
42330 0.415892 0.0403876
42335 0.415251 0.0402176
42340 0.416475 0.0406807
42345 0.414983 0.0404245
42350 0.411461 0.039735
42355 0.412793 0.0396711
42360 0.41155 0.0395584
42365 0.413914 0.0402635
42370 0.412987 0.0396605
42375 0.414509 0.0397132
42380 0.417084 0.0398865
42385 0.417934 0.0400445
42390 0.416402 0.0396468
42395 0.415212 0.0398959
42400 0.415903 0.0399626
42405 0.415206 0.0396595
42410 0.417273 0.0400241
42415 0.415835 0.0400969
42420 0.414285 0.0397254
42425 0.416206 0.0400179
42430 0.418133 0.0407293
42435 0.418399 0.0407209
42440 0.418966 0.0414823
42445 0.418084 0.0409822
42450 0.418046 0.0407587
42455 0.418333 0.0406864
42460 0.420445 0.0410049
42465 0.419387 0.0407622
42470 0.420988 0.0405448
42475 0.420371 0.0405491
42480 0.422141 0.0403792
42485 0.422396 0.0405191
42490 0.420361 0.0404003
42495 0.424975 0.0415129
42500 0.427041 0.0419202
42505 0.424923 0.0413002
42510 0.422514 0.0406311
42515 0.42357 0.041623
42520 0.420692 0.0410467
42525 0.420726 0.041131
42530 0.418826 0.0408058
42535 0.416799 0.0403127
42540 0.414939 0.039902
42545 0.415548 0.0399702
42550 0.413249 0.0397695
42555 0.41233 0.0395507
42560 0.414597 0.0400369
42565 0.415086 0.0399179
42570 0.411913 0.0394858
42575 0.415873 0.0400728
42580 0.417647 0.0403288
42585 0.418403 0.0405731
42590 0.417058 0.0403357
42595 0.419074 0.0404149
42600 0.417381 0.0406505
42605 0.415116 0.0401663
42610 0.418643 0.0407991
42615 0.419514 0.0412329
42620 0.41985 0.0408007
42625 0.417797 0.0404633
42630 0.416806 0.0399061
42635 0.415985 0.0403023
42640 0.414627 0.0407042
42645 0.416889 0.040379
42650 0.415991 0.0400536
42655 0.416836 0.0402845
42660 0.417324 0.0405758
42665 0.418918 0.041607
42670 0.418824 0.0411778
42675 0.421534 0.0413243
42680 0.421251 0.0410763
42685 0.418952 0.0409144
42690 0.420382 0.0410998
42695 0.420618 0.040961
42700 0.419788 0.041466
42705 0.416216 0.0408099
42710 0.417968 0.0412347
42715 0.415392 0.0408832
42720 0.418351 0.0413358
42725 0.417384 0.0411502
42730 0.416786 0.0406981
42735 0.416522 0.0408371
42740 0.415846 0.0407534
42745 0.416441 0.0403108
42750 0.418272 0.0406742
42755 0.417822 0.0413651
42760 0.417102 0.0405844
42765 0.417916 0.0409418
42770 0.418659 0.0414809
42775 0.418983 0.0409945
42780 0.419409 0.0407569
42785 0.419752 0.0407381
42790 0.420134 0.0409006
42795 0.421171 0.0410559
42800 0.420552 0.0411459
42805 0.422713 0.0416291
42810 0.423457 0.0417628
42815 0.42514 0.0415411
42820 0.424936 0.0414744
42825 0.424408 0.0415715
42830 0.426151 0.0418722
42835 0.427003 0.04138
42840 0.4274 0.0411612
42845 0.427709 0.0413952
42850 0.423474 0.0405854
42855 0.42704 0.0410061
42860 0.425535 0.0410712
42865 0.426128 0.0413754
42870 0.425625 0.0413047
42875 0.429731 0.0417691
42880 0.427765 0.041524
42885 0.428454 0.0416168
42890 0.428577 0.0420343
42895 0.424936 0.0417062
42900 0.427421 0.0419118
42905 0.42794 0.0421618
42910 0.427725 0.0422508
42915 0.430547 0.0428608
42920 0.430081 0.0426119
42925 0.427809 0.0421841
42930 0.428953 0.0425587
42935 0.428071 0.0427728
42940 0.427494 0.0427071
42945 0.425657 0.0427179
42950 0.425324 0.04317
42955 0.424776 0.0431984
42960 0.426907 0.0427836
42965 0.428905 0.0433062
42970 0.425016 0.0427999
42975 0.421677 0.042538
42980 0.422356 0.0431237
42985 0.423966 0.0429034
42990 0.426369 0.0437101
42995 0.424802 0.0430822
43000 0.424077 0.0434348
43005 0.426206 0.0436644
43010 0.42631 0.0434809
43015 0.425877 0.0436277
43020 0.427966 0.0433131
43025 0.427646 0.0430147
43030 0.429135 0.0436158
43035 0.426425 0.0431712
43040 0.425838 0.0432486
43045 0.426897 0.043112
43050 0.43009 0.0439298
43055 0.431463 0.0437803
43060 0.431102 0.0440831
43065 0.431385 0.0439026
43070 0.427245 0.0430857
43075 0.428425 0.0432147
43080 0.42549 0.0432968
43085 0.423349 0.0434566
43090 0.423938 0.0433566
43095 0.423551 0.0432378
43100 0.423415 0.0431929
43105 0.424794 0.0432394
43110 0.424337 0.0428012
43115 0.424413 0.0430877
43120 0.425938 0.0435142
43125 0.426897 0.0438012
43130 0.431812 0.0444709
43135 0.431562 0.0443748
43140 0.430411 0.043791
43145 0.429858 0.0434668
43150 0.42755 0.0431794
43155 0.427614 0.0431447
43160 0.427058 0.0432323
43165 0.428187 0.0432255
43170 0.426956 0.0432588
43175 0.427762 0.0430314
43180 0.427236 0.0429494
43185 0.426548 0.0430918
43190 0.428701 0.0429608
43195 0.429197 0.0434723
43200 0.42886 0.0434521
43205 0.430737 0.0433696
43210 0.430149 0.0436885
43215 0.430938 0.0437536
43220 0.427566 0.0428163
43225 0.428641 0.0429689
43230 0.428491 0.0429102
43235 0.430831 0.0434501
43240 0.430526 0.0437432
43245 0.431143 0.0432631
43250 0.429734 0.043138
43255 0.428671 0.0426758
43260 0.43002 0.0428401
43265 0.43081 0.0430655
43270 0.428996 0.0423153
43275 0.426477 0.0415727
43280 0.42508 0.0415587
43285 0.426022 0.0417303
43290 0.427368 0.0421392
43295 0.42801 0.0419979
43300 0.428901 0.0427979
43305 0.42735 0.0424564
43310 0.425124 0.0417662
43315 0.423136 0.0415111
43320 0.420847 0.04123
43325 0.42029 0.0417636
43330 0.419504 0.0412498
43335 0.421239 0.0417075
43340 0.422129 0.0415493
43345 0.420339 0.0411535
43350 0.42312 0.0414799
43355 0.42232 0.0414188
43360 0.423543 0.0415946
43365 0.424235 0.0418601
43370 0.422383 0.0413958
43375 0.42041 0.0410824
43380 0.420954 0.0408465
43385 0.424494 0.0415568
43390 0.42567 0.0417626
43395 0.424046 0.041238
43400 0.42204 0.0406548
43405 0.420899 0.0406826
43410 0.424715 0.041179
43415 0.424351 0.0409751
43420 0.423561 0.040625
43425 0.422711 0.040308
43430 0.426928 0.0410673
43435 0.42671 0.0410163
43440 0.426982 0.0411739
43445 0.428403 0.0415713
43450 0.430267 0.0417826
43455 0.431255 0.0419089
43460 0.430921 0.0417742
43465 0.43354 0.0423398
43470 0.43203 0.041696
43475 0.431589 0.0419561
43480 0.431888 0.042327
43485 0.430471 0.0424993
43490 0.430577 0.0421341
43495 0.42888 0.042082
43500 0.430129 0.0426028
43505 0.433302 0.0425748
43510 0.432548 0.0422657
43515 0.432365 0.0422355
43520 0.432576 0.0415291
43525 0.432707 0.0416701
43530 0.433497 0.0417334
43535 0.43434 0.042142
43540 0.430937 0.0419389
43545 0.432292 0.0425387
43550 0.431218 0.0419616
43555 0.430193 0.0412506
43560 0.431494 0.0416875
43565 0.431148 0.0418063
43570 0.430366 0.0411351
43575 0.429737 0.0409006
43580 0.430323 0.0411902
43585 0.431435 0.041181
43590 0.429951 0.0411333
43595 0.431464 0.0410502
43600 0.429913 0.0414074
43605 0.429584 0.0419097
43610 0.43251 0.042128
43615 0.43268 0.0421839
43620 0.433624 0.0422668
43625 0.434886 0.0427677
43630 0.436388 0.0427938
43635 0.432756 0.0426087
43640 0.433702 0.0427164
43645 0.43238 0.0422911
43650 0.431941 0.042259
43655 0.430481 0.0416664
43660 0.430512 0.0415934
43665 0.431406 0.0417142
43670 0.431788 0.0418344
43675 0.431847 0.0420343
43680 0.433543 0.042593
43685 0.432667 0.0425046
43690 0.429947 0.0420551
43695 0.428317 0.0415621
43700 0.426575 0.0412135
43705 0.429605 0.0410481
43710 0.427612 0.0407881
43715 0.427877 0.0404697
43720 0.430093 0.0404439
43725 0.431493 0.0405425
43730 0.433852 0.0407836
43735 0.433945 0.040654
43740 0.433339 0.0401135
43745 0.43166 0.0397697
43750 0.429151 0.0394903
43755 0.431085 0.0401063
43760 0.430967 0.0399487
43765 0.428408 0.0399583
43770 0.430943 0.0406587
43775 0.430538 0.0401047
43780 0.43201 0.0402182
43785 0.435596 0.0409226
43790 0.434337 0.0405874
43795 0.435665 0.0406824
43800 0.434941 0.0402398
43805 0.430836 0.039852
43810 0.432742 0.039762
43815 0.432526 0.0398428
43820 0.434654 0.0398461
43825 0.437533 0.0410071
43830 0.437326 0.0409295
43835 0.43329 0.0406995
43840 0.430901 0.0403137
43845 0.431857 0.0405858
43850 0.433836 0.0407585
43855 0.433337 0.0405423
43860 0.430176 0.0399308
43865 0.432472 0.0401537
43870 0.433037 0.0396625
43875 0.430919 0.0391467
43880 0.431101 0.0392437
43885 0.428335 0.0386244
43890 0.428926 0.0388152
43895 0.428589 0.0387691
43900 0.427673 0.0384139
43905 0.424872 0.0382708
43910 0.427709 0.0392416
43915 0.426512 0.0391898
43920 0.424247 0.0392141
43925 0.422949 0.0388903
43930 0.421954 0.0380277
43935 0.422012 0.0380979
43940 0.421446 0.03798
43945 0.419926 0.0376182
43950 0.420636 0.0378693
43955 0.422654 0.0380312
43960 0.423924 0.0384529
43965 0.422323 0.0377736
43970 0.421922 0.0377319
43975 0.424496 0.0380643
43980 0.423748 0.0379565
43985 0.423595 0.0379995
43990 0.420828 0.0374796
43995 0.419498 0.0371869
44000 0.416382 0.037012
44005 0.415185 0.0370269
44010 0.41864 0.0373096
44015 0.418759 0.0371265
44020 0.414701 0.0366384
44025 0.413498 0.0362625
44030 0.415518 0.036686
44035 0.415802 0.0369252
44040 0.417832 0.0366199
44045 0.421138 0.0370044
44050 0.419562 0.0364478
44055 0.421702 0.036952
44060 0.422549 0.037043
44065 0.424969 0.0372141
44070 0.427292 0.036787
44075 0.427724 0.0365394
44080 0.430853 0.0369181
44085 0.428672 0.0364976
44090 0.426066 0.0363527
44095 0.427437 0.036535
44100 0.426886 0.0362492
44105 0.428766 0.0362965
44110 0.430946 0.0369056
44115 0.42877 0.0374988
44120 0.43022 0.0375644
44125 0.428122 0.0373849
44130 0.429383 0.037517
44135 0.429714 0.037605
44140 0.429892 0.037339
44145 0.432454 0.037823
44150 0.432777 0.0380383
44155 0.433473 0.0378689
44160 0.437025 0.0387599
44165 0.437279 0.0386934
44170 0.434029 0.0377895
44175 0.435073 0.0380579
44180 0.436505 0.0382471
44185 0.438725 0.0382353
44190 0.437015 0.0384513
44195 0.43377 0.0379493
44200 0.435061 0.0381375
44205 0.433197 0.0384323
44210 0.43376 0.0383621
44215 0.434194 0.0387272
44220 0.430626 0.0376444
44225 0.433484 0.038033
44230 0.432587 0.0375921
44235 0.435316 0.0381208
44240 0.436974 0.0389861
44245 0.436833 0.0390151
44250 0.435149 0.0393511
44255 0.4372 0.0394756
44260 0.436399 0.0394507
44265 0.433231 0.0388528
44270 0.43294 0.0391816
44275 0.429958 0.0382294
44280 0.429237 0.0373957
44285 0.430105 0.0374849
44290 0.432073 0.0375374
44295 0.432319 0.037714
44300 0.431265 0.0376899
44305 0.43003 0.0373041
44310 0.433877 0.037617
44315 0.432773 0.0373741
44320 0.43172 0.0369252
44325 0.430453 0.0373764
44330 0.432102 0.0378652
44335 0.430235 0.0376811
44340 0.43291 0.0378787
44345 0.431373 0.0377644
44350 0.431222 0.0375199
44355 0.429346 0.0378544
44360 0.429838 0.0380004
44365 0.430729 0.0381045
44370 0.426957 0.0370608
44375 0.42655 0.0367293
44380 0.424322 0.0368256
44385 0.425413 0.0366293
44390 0.422801 0.0366197
44395 0.421769 0.0364721
44400 0.426092 0.0373519
44405 0.425647 0.0366538
44410 0.426967 0.0372906
44415 0.427396 0.0374178
44420 0.426822 0.0373341
44425 0.426386 0.0371635
44430 0.427123 0.0374901
44435 0.428631 0.0379105
44440 0.429146 0.0380622
44445 0.429391 0.0378095
44450 0.427875 0.0378256
44455 0.431874 0.0385542
44460 0.430184 0.0388256
44465 0.428966 0.0385942
44470 0.42884 0.0386305
44475 0.429817 0.0387736
44480 0.425383 0.0381228
44485 0.42859 0.0381622
44490 0.432084 0.0391088
44495 0.429893 0.0386133
44500 0.430738 0.0388842
44505 0.429503 0.0380702
44510 0.429093 0.0380596
44515 0.430028 0.0383713
44520 0.433496 0.0386756
44525 0.432037 0.0384215
44530 0.429716 0.0380559
44535 0.43097 0.0383388
44540 0.428581 0.0378563
44545 0.430323 0.0383353
44550 0.430034 0.0381498
44555 0.430081 0.0382996
44560 0.428554 0.0379751
44565 0.427167 0.037341
44570 0.433202 0.0387764
44575 0.432508 0.0386674
44580 0.432068 0.0379797
44585 0.434431 0.0382784
44590 0.430739 0.0380453
44595 0.432334 0.0380046
44600 0.43645 0.0383368
44605 0.431217 0.0380383
44610 0.429708 0.0375354
44615 0.432414 0.0381155
44620 0.434024 0.0384396
44625 0.434973 0.0384272
44630 0.433939 0.0383315
44635 0.428364 0.0372751
44640 0.429955 0.0379383
44645 0.429872 0.0376203
44650 0.42956 0.0379512
44655 0.428635 0.0376025
44660 0.429008 0.037468
44665 0.429482 0.037793
44670 0.4283 0.0374047
44675 0.428033 0.0373845
44680 0.429301 0.0378616
44685 0.432784 0.0381657
44690 0.429407 0.0377513
44695 0.430601 0.0378483
44700 0.430407 0.0373964
44705 0.432075 0.037852
44710 0.434583 0.0379897
44715 0.43409 0.037646
44720 0.432242 0.0372612
44725 0.430176 0.0373184
44730 0.428872 0.0370249
44735 0.429365 0.0370538
44740 0.426305 0.0368609
44745 0.425104 0.037043
44750 0.42856 0.0375697
44755 0.42711 0.0373884
44760 0.424594 0.0365948
44765 0.427583 0.0374117
44770 0.425938 0.0372459
44775 0.426805 0.0373453
44780 0.429404 0.037885
44785 0.427113 0.0375452
44790 0.430797 0.0380757
44795 0.431579 0.038142
44800 0.428187 0.03804
44805 0.424408 0.0374554
44810 0.42698 0.037199
44815 0.430658 0.0380408
44820 0.429903 0.0376697
44825 0.430294 0.0379048
44830 0.43341 0.0385354
44835 0.430916 0.0380073
44840 0.430427 0.0374711
44845 0.43062 0.0378748
44850 0.430896 0.0377726
44855 0.430353 0.0379124
44860 0.429906 0.0378169
44865 0.429518 0.0379493
44870 0.4304 0.0380775
44875 0.433628 0.0384913
44880 0.432041 0.0384896
44885 0.431595 0.0380906
44890 0.429611 0.037964
44895 0.430324 0.0380632
44900 0.433537 0.0388754
44905 0.430826 0.0381016
44910 0.428997 0.03845
44915 0.429132 0.0380975
44920 0.429307 0.0381782
44925 0.427957 0.0382363
44930 0.429013 0.0384917
44935 0.428504 0.0384235
44940 0.429169 0.0385378
44945 0.429737 0.0382502
44950 0.430869 0.0383992
44955 0.431194 0.0385644
44960 0.430653 0.0382569
44965 0.43143 0.0384364
44970 0.430144 0.0383702
44975 0.428309 0.0379879
44980 0.430595 0.0383466
44985 0.428662 0.0381759
44990 0.427743 0.0387479
44995 0.428447 0.038903
45000 0.42851 0.0388144
45005 0.427696 0.0388279
45010 0.427439 0.0390416
45015 0.423701 0.0380208
45020 0.427469 0.0384956
45025 0.429685 0.0381959
45030 0.428584 0.0378554
45035 0.432096 0.0385295
45040 0.433903 0.0389024
45045 0.432991 0.038527
45050 0.431777 0.0384023
45055 0.42876 0.0378344
45060 0.426162 0.0374015
45065 0.424411 0.0375429
45070 0.425723 0.0379193
45075 0.427367 0.0382976
45080 0.42762 0.0382331
45085 0.428072 0.0383331
45090 0.428303 0.0384082
45095 0.432062 0.0387099
45100 0.430026 0.0390665
45105 0.430296 0.0387611
45110 0.428079 0.0380755
45115 0.42547 0.0377466
45120 0.424922 0.0375166
45125 0.426496 0.0378499
45130 0.425762 0.0381535
45135 0.427651 0.0382173
45140 0.428104 0.0381428
45145 0.426572 0.0379112
45150 0.427277 0.037954
45155 0.428171 0.0375574
45160 0.431198 0.038279
45165 0.431599 0.0386948
45170 0.4331 0.0389044
45175 0.432773 0.0389659
45180 0.431915 0.038705
45185 0.434703 0.0393121
45190 0.431017 0.0389373
45195 0.430363 0.039119
45200 0.431999 0.0390953
45205 0.432686 0.0391722
45210 0.431928 0.0388701
45215 0.431895 0.0388785
45220 0.434149 0.0391118
45225 0.432958 0.0390332
45230 0.432451 0.0389661
45235 0.433664 0.0390228
45240 0.43516 0.038844
45245 0.436073 0.0397301
45250 0.437996 0.0398209
45255 0.437626 0.0396291
45260 0.4405 0.0400565
45265 0.442518 0.0400675
45270 0.444296 0.0402212
45275 0.442567 0.0403586
45280 0.440411 0.0399189
45285 0.439037 0.039713
45290 0.438902 0.0400755
45295 0.43935 0.0398965
45300 0.437136 0.0395505
45305 0.436442 0.039506
45310 0.433675 0.0390228
45315 0.431712 0.0385693
45320 0.43257 0.0387546
45325 0.433743 0.0396415
45330 0.434505 0.0400002
45335 0.437547 0.0402474
45340 0.437124 0.0398009
45345 0.434255 0.0396409
45350 0.43407 0.0398069
45355 0.432275 0.0391402
45360 0.431234 0.0386701
45365 0.432524 0.0386293
45370 0.436347 0.0391806
45375 0.437934 0.039368
45380 0.439797 0.0389587
45385 0.436523 0.0391402
45390 0.437714 0.0386217
45395 0.43577 0.0383017
45400 0.435347 0.0385358
45405 0.435648 0.0380159
45410 0.438204 0.0381614
45415 0.437394 0.0384915
45420 0.439525 0.0386197
45425 0.439958 0.0388808
45430 0.438498 0.0390373
45435 0.435228 0.0396095
45440 0.436118 0.0395429
45445 0.436537 0.0399426
45450 0.435611 0.0397115
45455 0.436869 0.039855
45460 0.435358 0.0395268
45465 0.435138 0.0395144
45470 0.433877 0.0395891
45475 0.435253 0.0401047
45480 0.436569 0.0404031
45485 0.436485 0.0401394
45490 0.431552 0.0390363
45495 0.430152 0.0390312
45500 0.432948 0.0396887
45505 0.431671 0.0396427
45510 0.430459 0.0394878
45515 0.430962 0.0396948
45520 0.43094 0.0398705
45525 0.427848 0.0396942
45530 0.430255 0.0403784
45535 0.429344 0.0397767
45540 0.430864 0.0397381
45545 0.434271 0.0403684
45550 0.432302 0.0400059
45555 0.432365 0.0396238
45560 0.433929 0.0397916
45565 0.433543 0.0391829
45570 0.427802 0.0386893
45575 0.430308 0.0389279
45580 0.429682 0.0387826
45585 0.430276 0.038626
45590 0.431064 0.0389651
45595 0.430658 0.038874
45600 0.432138 0.0390128
45605 0.430686 0.0379844
45610 0.429013 0.0373353
45615 0.432235 0.0385629
45620 0.431153 0.0382016
45625 0.431602 0.0383043
45630 0.43043 0.0378844
45635 0.433602 0.0384198
45640 0.431406 0.0382084
45645 0.430797 0.0382104
45650 0.431667 0.0376364
45655 0.431457 0.0383002
45660 0.429275 0.0380612
45665 0.429782 0.0384294
45670 0.429273 0.0385368
45675 0.430564 0.0386211
45680 0.431259 0.0382872
45685 0.433437 0.0388262
45690 0.432913 0.0384682
45695 0.43239 0.0384825
45700 0.431182 0.0382819
45705 0.432398 0.0389571
45710 0.433266 0.0392437
45715 0.431331 0.0386185
45720 0.433748 0.0389438
45725 0.433645 0.0386713
45730 0.435096 0.0393943
45735 0.437762 0.0394125
45740 0.438946 0.0394317
45745 0.440435 0.039725
45750 0.443908 0.0400588
45755 0.443815 0.0401214
45760 0.444228 0.0403653
45765 0.445696 0.0399191
45770 0.447844 0.0402394
45775 0.446422 0.0397183
45780 0.44544 0.0400673
45785 0.444276 0.0397779
45790 0.445012 0.0401769
45795 0.443086 0.0393376
45800 0.443617 0.0397658
45805 0.445255 0.0404541
45810 0.448087 0.0402437
45815 0.445926 0.0397856
45820 0.448556 0.0403674
45825 0.448032 0.0407399
45830 0.448657 0.0403245
45835 0.449669 0.0405431
45840 0.44723 0.0397971
45845 0.443988 0.0396601
45850 0.443701 0.0395852
45855 0.442899 0.0398985
45860 0.443522 0.0397444
45865 0.442628 0.0396142
45870 0.444256 0.0397597
45875 0.444454 0.0398352
45880 0.445073 0.0397803
45885 0.445668 0.0391006
45890 0.442738 0.0390573
45895 0.443564 0.0394686
45900 0.441727 0.0390049
45905 0.440883 0.0392937
45910 0.442151 0.0398269
45915 0.440912 0.0393639
45920 0.442851 0.0395284
45925 0.440612 0.0390136
45930 0.440471 0.0392243
45935 0.441802 0.0394521
45940 0.440053 0.039004
45945 0.440514 0.0391431
45950 0.443459 0.0400226
45955 0.444287 0.0398691
45960 0.443499 0.039626
45965 0.443699 0.0397185
45970 0.444613 0.0399581
45975 0.445008 0.0402596
45980 0.444533 0.039885
45985 0.44568 0.0404431
45990 0.445001 0.0398718
45995 0.443676 0.0392249
46000 0.440789 0.0391098
46005 0.442225 0.0388677
46010 0.440427 0.0387485
46015 0.439062 0.0389244
46020 0.441879 0.0399189
46025 0.444047 0.0402323
46030 0.442807 0.0401457
46035 0.441118 0.040049
46040 0.441954 0.0401459
46045 0.442531 0.0408442
46050 0.44221 0.0406009
46055 0.444135 0.0406838
46060 0.445032 0.0412612
46065 0.444349 0.0409967
46070 0.445245 0.0414276
46075 0.445218 0.0412927
46080 0.440903 0.0410236
46085 0.440608 0.0407309
46090 0.443426 0.0411122
46095 0.442164 0.0407134
46100 0.439353 0.0404545
46105 0.443071 0.0409936
46110 0.443276 0.0408487
46115 0.44438 0.0410916
46120 0.443817 0.041219
46125 0.444146 0.0413257
46130 0.441845 0.0409822
46135 0.438442 0.0406954
46140 0.439562 0.0410022
46145 0.440246 0.0408832
46150 0.439436 0.041063
46155 0.437691 0.0409912
46160 0.438368 0.0406942
46165 0.443261 0.0415533
46170 0.441793 0.0414288
46175 0.442653 0.0413025
46180 0.443305 0.0411725
46185 0.442763 0.0408844
46190 0.442907 0.0411326
46195 0.443015 0.0412372
46200 0.440907 0.0405917
46205 0.442073 0.0415766
46210 0.445126 0.0416299
46215 0.443447 0.0411028
46220 0.444027 0.0413304
46225 0.442888 0.0411974
46230 0.444226 0.0418375
46235 0.44331 0.0414123
46240 0.443186 0.0414174
46245 0.444387 0.0414464
46250 0.444846 0.0417307
46255 0.44377 0.0416801
46260 0.444377 0.0419975
46265 0.444132 0.0422
46270 0.442842 0.0415819
46275 0.443708 0.0418846
46280 0.441917 0.0416134
46285 0.442993 0.0418704
46290 0.442142 0.0422019
46295 0.444438 0.0429785
46300 0.442724 0.0425397
46305 0.443454 0.0424184
46310 0.443061 0.0418318
46315 0.441836 0.0417858
46320 0.441229 0.0419516
46325 0.440742 0.0417001
46330 0.442649 0.0420428
46335 0.443327 0.0421047
46340 0.441463 0.0416179
46345 0.442461 0.0423641
46350 0.444645 0.0426313
46355 0.442388 0.0421888
46360 0.442641 0.0424096
46365 0.438379 0.0419538
46370 0.438128 0.041843
46375 0.436602 0.0418589
46380 0.441194 0.0423515
46385 0.439546 0.0419583
46390 0.441149 0.0421614
46395 0.441242 0.0418163
46400 0.444507 0.0426632
46405 0.441823 0.0419032
46410 0.4435 0.0427493
46415 0.443713 0.0425654
46420 0.441325 0.0422837
46425 0.443982 0.0427244
46430 0.443131 0.0420396
46435 0.445426 0.0424572
46440 0.447561 0.0432659
46445 0.446265 0.0426168
46450 0.44554 0.0426001
46455 0.446663 0.0427124
46460 0.445345 0.0425084
46465 0.444746 0.0426505
46470 0.449511 0.0431271
46475 0.447665 0.0430818
46480 0.44506 0.0422388
46485 0.44597 0.0423619
46490 0.442909 0.0418489
46495 0.441708 0.0416338
46500 0.442745 0.0422837
46505 0.441583 0.0417571
46510 0.441174 0.0415719
46515 0.443227 0.0426162
46520 0.441605 0.0418538
46525 0.44199 0.042217
46530 0.441176 0.0422233
46535 0.444566 0.0428561
46540 0.442505 0.0422372
46545 0.443984 0.0426399
46550 0.438932 0.042198
46555 0.439499 0.0417287
46560 0.439712 0.0414931
46565 0.439141 0.0417724
46570 0.444032 0.0421108
46575 0.443717 0.0423353
46580 0.444435 0.0417426
46585 0.442846 0.0414931
46590 0.442762 0.0418312
46595 0.442045 0.0420222
46600 0.443198 0.0419698
46605 0.443326 0.0424288
46610 0.441996 0.0423609
46615 0.442807 0.0421039
46620 0.445946 0.0426958
46625 0.448051 0.0426021
46630 0.449205 0.0426783
46635 0.45095 0.0435129
46640 0.451744 0.0436017
46645 0.450193 0.0429743
46650 0.451346 0.0428132
46655 0.452559 0.0431073
46660 0.454323 0.0426613
46665 0.451716 0.0426677
46670 0.452369 0.0425599
46675 0.453711 0.0428869
46680 0.452506 0.0425025
46685 0.454595 0.0425125
46690 0.456008 0.0429336
46695 0.453209 0.042544
46700 0.454894 0.0432766
46705 0.454688 0.0429743
46710 0.450594 0.042693
46715 0.451248 0.0429059
46720 0.456406 0.0431292
46725 0.455792 0.0432192
46730 0.455677 0.043191
46735 0.45389 0.0428455
46740 0.452538 0.0425613
46745 0.456041 0.0431735
46750 0.455902 0.0429569
46755 0.455252 0.0422857
46760 0.456512 0.0427624
46765 0.457044 0.0428322
46770 0.459705 0.0431843
46775 0.457522 0.0427936
46780 0.457645 0.0428777
46785 0.454553 0.0422572
46790 0.452906 0.0423458
46795 0.452876 0.0419841
46800 0.455317 0.042683
46805 0.453713 0.0423364
46810 0.456571 0.0423711
46815 0.458633 0.0428593
46820 0.458527 0.0428471
46825 0.458471 0.0426632
46830 0.45614 0.0422006
46835 0.454099 0.0420696
46840 0.454903 0.0424407
46845 0.452094 0.0420716
46850 0.453788 0.0422082
46855 0.452713 0.04205
46860 0.450764 0.0422229
46865 0.448341 0.04228
46870 0.448841 0.0427115
46875 0.446381 0.0422725
46880 0.449893 0.0427034
46885 0.450933 0.0430822
46890 0.450774 0.0431837
46895 0.451976 0.0430502
46900 0.448283 0.0424131
46905 0.450521 0.0430347
46910 0.451452 0.0431423
46915 0.454415 0.043367
46920 0.453673 0.0432792
46925 0.454117 0.0436395
46930 0.456989 0.0436554
46935 0.458866 0.0439077
46940 0.456455 0.0437926
46945 0.453395 0.043169
46950 0.453982 0.0432296
46955 0.454586 0.0433029
46960 0.455309 0.0427842
46965 0.455941 0.0424917
46970 0.456071 0.0423131
46975 0.457702 0.042348
46980 0.46099 0.0428575
46985 0.456601 0.0423411
46990 0.456273 0.042647
46995 0.457191 0.043286
47000 0.454979 0.0425205
47005 0.454075 0.0425091
47010 0.456785 0.0428987
47015 0.454643 0.0431278
47020 0.453598 0.0429716
47025 0.454412 0.0428461
47030 0.45569 0.0429267
47035 0.460788 0.0436481
47040 0.458297 0.0431178
47045 0.46144 0.0430163
47050 0.45906 0.0420379
47055 0.455426 0.0415642
47060 0.457689 0.0417303
47065 0.455866 0.041359
47070 0.455378 0.0414225
47075 0.455404 0.0415768
47080 0.454826 0.0414876
47085 0.453704 0.041516
47090 0.453636 0.0416585
47095 0.452496 0.0415162
47100 0.451857 0.0407432
47105 0.453318 0.0415011
47110 0.452858 0.0415019
47115 0.456356 0.0420253
47120 0.457591 0.0421065
47125 0.45935 0.0421178
47130 0.459654 0.0422968
47135 0.45893 0.0424223
47140 0.459387 0.0421214
47145 0.455835 0.0418365
47150 0.454475 0.041884
47155 0.456658 0.0418346
47160 0.455243 0.0415278
47165 0.455068 0.0420845
47170 0.453457 0.0421129
47175 0.453972 0.0422817
47180 0.452311 0.0417175
47185 0.451938 0.0412825
47190 0.448366 0.0411435
47195 0.448529 0.0413747
47200 0.45056 0.0412704
47205 0.451931 0.0414993
47210 0.451067 0.0414543
47215 0.452172 0.0417899
47220 0.453819 0.0415546
47225 0.451881 0.0415064
47230 0.451152 0.0412625
47235 0.454728 0.0417356
47240 0.455567 0.0421041
47245 0.45475 0.0420006
47250 0.45356 0.0420912
47255 0.45301 0.0421445
47260 0.453354 0.0424623
47265 0.451407 0.0420853
47270 0.44972 0.0419634
47275 0.447865 0.0422639
47280 0.448565 0.0423449
47285 0.449471 0.0420741
47290 0.450059 0.0418387
47295 0.448678 0.0419859
47300 0.449961 0.0420161
47305 0.450469 0.0420018
47310 0.451551 0.0419251
47315 0.452604 0.0418254
47320 0.45305 0.0416044
47325 0.450554 0.0414886
47330 0.45096 0.0416434
47335 0.450763 0.0417013
47340 0.449631 0.0410796
47345 0.448475 0.0409512
47350 0.45259 0.0416415
47355 0.449186 0.0409518
47360 0.449277 0.041141
47365 0.451647 0.0416325
47370 0.453926 0.0419036
47375 0.455182 0.041911
47380 0.454476 0.0422782
47385 0.454701 0.0424237
47390 0.454077 0.0425699
47395 0.454866 0.0423886
47400 0.45712 0.0430884
47405 0.458078 0.0428655
47410 0.455553 0.0420857
47415 0.452215 0.0419496
47420 0.453924 0.0424286
47425 0.449798 0.0416017
47430 0.451532 0.0424525
47435 0.450274 0.0424431
47440 0.446194 0.0415307
47445 0.446561 0.0415068
47450 0.446215 0.0416783
47455 0.447225 0.0416873
47460 0.449133 0.0413184
47465 0.450958 0.0410961
47470 0.450985 0.0415129
47475 0.452453 0.0412839
47480 0.451748 0.0410818
47485 0.450056 0.041121
47490 0.453835 0.0416083
47495 0.452308 0.0415431
47500 0.45037 0.0413574
47505 0.45208 0.041623
47510 0.448536 0.0412884
47515 0.449998 0.0416554
47520 0.450776 0.041785
47525 0.451253 0.041657
47530 0.452369 0.0418216
47535 0.452184 0.0421571
47540 0.449365 0.0412519
47545 0.452215 0.0417379
47550 0.451536 0.0418116
47555 0.453392 0.0421874
47560 0.451874 0.0417885
47565 0.454658 0.0420912
47570 0.452971 0.0421261
47575 0.451281 0.0411427
47580 0.451301 0.041081
47585 0.450199 0.0409087
47590 0.449502 0.0404078
47595 0.448518 0.0405382
47600 0.447134 0.0404047
47605 0.444295 0.0398452
47610 0.446303 0.0403137
47615 0.445657 0.0400592
47620 0.448476 0.040052
47625 0.449153 0.0401614
47630 0.450507 0.0408485
47635 0.447176 0.0405925
47640 0.449326 0.0410908
47645 0.449237 0.041063
47650 0.446687 0.0408838
47655 0.443873 0.0401149
47660 0.44474 0.040239
47665 0.444862 0.0406327
47670 0.444912 0.0408367
47675 0.44365 0.0408848
47680 0.445299 0.0409987
47685 0.445679 0.0408918
47690 0.44473 0.0407411
47695 0.443699 0.0405691
47700 0.443726 0.040237
47705 0.441688 0.0400634
47710 0.441664 0.0395758
47715 0.445214 0.0398961
47720 0.446085 0.0401488
47725 0.44577 0.0398467
47730 0.445026 0.0397952
47735 0.44294 0.0393582
47740 0.440139 0.0391431
47745 0.43958 0.0394192
47750 0.442475 0.0398928
47755 0.441864 0.0397499
47760 0.444775 0.0404096
47765 0.445283 0.0404905
47770 0.444045 0.0402459
47775 0.442034 0.0403668
47780 0.439129 0.0395176
47785 0.439552 0.0395442
47790 0.438363 0.0392782
47795 0.441181 0.0397448
47800 0.442634 0.0400545
47805 0.442832 0.0400726
47810 0.444738 0.0399889
47815 0.443719 0.0401128
47820 0.444275 0.0402439
47825 0.442742 0.0401839
47830 0.440272 0.0396766
47835 0.438415 0.0394564
47840 0.440068 0.0396056
47845 0.440081 0.0395795
47850 0.438594 0.0395435
47855 0.440388 0.0398565
47860 0.441915 0.0401622
47865 0.44059 0.0396744
47870 0.442278 0.0400781
47875 0.44261 0.0401735
47880 0.441996 0.0401353
47885 0.443611 0.0402035
47890 0.442402 0.0398528
47895 0.441546 0.039743
47900 0.444835 0.0402872
47905 0.446723 0.0402637
47910 0.444558 0.0402204
47915 0.446208 0.0397293
47920 0.446451 0.039933
47925 0.445963 0.0399038
47930 0.447008 0.0396883
47935 0.446386 0.0401802
47940 0.444596 0.0397095
47945 0.448211 0.0401522
47950 0.447588 0.0401041
47955 0.448976 0.0406587
47960 0.448656 0.0409794
47965 0.447241 0.0408505
47970 0.445903 0.0411539
47975 0.450108 0.0415593
47980 0.451216 0.0414352
47985 0.44854 0.0411925
47990 0.449596 0.0414215
47995 0.448071 0.0410851
48000 0.447486 0.0413137
48005 0.448001 0.0418099
48010 0.450174 0.04231
48015 0.44844 0.0418246
48020 0.447965 0.0421612
48025 0.444123 0.0413709
48030 0.445459 0.0415478
48035 0.444431 0.0415356
48040 0.444991 0.0420145
48045 0.442698 0.041746
48050 0.443377 0.0414505
48055 0.440858 0.0414186
48060 0.441064 0.040575
48065 0.442465 0.0414641
48070 0.440604 0.0411669
48075 0.43989 0.0405636
48080 0.440656 0.0408732
48085 0.438216 0.0400653
48090 0.439513 0.0406391
48095 0.441237 0.040485
48100 0.440855 0.0409016
48105 0.441314 0.040558
48110 0.440263 0.0410016
48115 0.441131 0.0414035
48120 0.439208 0.0410377
48125 0.43863 0.0408785
48130 0.438693 0.0406183
48135 0.439348 0.0410096
48140 0.442098 0.0417015
48145 0.441699 0.0412116
48150 0.441014 0.0410865
48155 0.44158 0.0410092
48160 0.44442 0.0413841
48165 0.444412 0.0417997
48170 0.442535 0.0410845
48175 0.445932 0.0415527
48180 0.442631 0.0408497
48185 0.440766 0.0407828
48190 0.440107 0.0407352
48195 0.440193 0.0404658
48200 0.439749 0.0403462
48205 0.442879 0.0412457
48210 0.445334 0.0416232
48215 0.444712 0.0410796
48220 0.445678 0.0412143
48225 0.443974 0.0405966
48230 0.444516 0.0412929
48235 0.443121 0.0410345
48240 0.446265 0.0416356
48245 0.443408 0.0413888
48250 0.444799 0.0411976
48255 0.443814 0.0412525
48260 0.445607 0.0410157
48265 0.447258 0.0406979
48270 0.446779 0.0406362
48275 0.443852 0.0400416
48280 0.44203 0.0399667
48285 0.443259 0.0403798
48290 0.443064 0.0406101
48295 0.439906 0.0395925
48300 0.438698 0.0396977
48305 0.440792 0.0400355
48310 0.443081 0.0398283
48315 0.442054 0.03999
48320 0.44234 0.0399444
48325 0.441888 0.0396889
48330 0.44078 0.0393057
48335 0.440926 0.0403525
48340 0.43991 0.0403421
48345 0.441127 0.0407089
48350 0.439319 0.0398799
48355 0.440424 0.0404974
48360 0.438559 0.0405148
48365 0.442833 0.0408567
48370 0.442363 0.0411716
48375 0.443242 0.0410216
48380 0.443199 0.0411167
48385 0.442553 0.0412692
48390 0.445934 0.0414078
48395 0.446846 0.0412945
48400 0.448404 0.0417634
48405 0.448608 0.0414811
48410 0.450812 0.0416834
48415 0.446908 0.0417017
48420 0.447605 0.0418795
48425 0.444316 0.0411035
48430 0.444829 0.0418897
48435 0.443448 0.0417352
48440 0.443441 0.0419216
48445 0.441527 0.0416875
48450 0.443008 0.0418861
48455 0.445418 0.042111
48460 0.443251 0.0421041
48465 0.445321 0.0424384
48470 0.442335 0.041815
48475 0.442379 0.0414833
48480 0.4399 0.0404237
48485 0.442582 0.0409495
48490 0.442225 0.0404247
48495 0.442187 0.0404782
48500 0.438716 0.0402841
48505 0.43977 0.0400565
48510 0.442951 0.0403713
48515 0.442725 0.0402874
48520 0.441556 0.0400808
48525 0.443166 0.0402815
48530 0.443993 0.0407509
48535 0.444051 0.0405146
48540 0.441411 0.0408158
48545 0.439088 0.0407352
48550 0.439444 0.0408746
48555 0.44042 0.0411594
48560 0.437438 0.0409255
48565 0.439098 0.0413876
48570 0.440999 0.0417395
48575 0.442 0.0416734
48580 0.444801 0.0419408
48585 0.445345 0.0410036
48590 0.445118 0.041221
48595 0.444026 0.0417724
48600 0.442267 0.041308
48605 0.440214 0.0415066
48610 0.441993 0.0415974
48615 0.444134 0.0416668
48620 0.44537 0.04204
48625 0.446187 0.0412992
48630 0.44728 0.0418444
48635 0.450214 0.0425466
48640 0.44682 0.0420057
48645 0.447804 0.0420984
48650 0.445707 0.0418755
48655 0.445506 0.0416903
48660 0.448597 0.0415885
48665 0.450045 0.0425878
48670 0.450313 0.0423298
48675 0.451091 0.0425197
48680 0.45066 0.0426746
48685 0.448521 0.0427477
48690 0.449105 0.0421921
48695 0.450525 0.0426873
48700 0.448761 0.0422278
48705 0.449683 0.0423829
48710 0.451244 0.043187
48715 0.449796 0.0429257
48720 0.448861 0.042498
48725 0.448845 0.0422847
48730 0.447363 0.0422555
48735 0.447773 0.0423456
48740 0.444309 0.0420937
48745 0.44357 0.0420169
48750 0.445795 0.0418389
48755 0.446438 0.0417373
48760 0.445594 0.0416589
48765 0.444434 0.0416242
48770 0.44061 0.0409297
48775 0.441267 0.0410534
48780 0.441926 0.0418042
48785 0.441065 0.0413735
48790 0.442855 0.0414709
48795 0.443944 0.0416299
48800 0.445419 0.0422941
48805 0.442464 0.0420761
48810 0.441736 0.0419242
48815 0.44358 0.042318
48820 0.44193 0.0419753
48825 0.442266 0.0421876
48830 0.443071 0.0420206
48835 0.443561 0.0418508
48840 0.443704 0.0421902
48845 0.441693 0.0416377
48850 0.44084 0.0417042
48855 0.44304 0.0418883
48860 0.443829 0.0422402
48865 0.443951 0.0421825
48870 0.441735 0.0416193
48875 0.442551 0.041544
48880 0.443638 0.041725
48885 0.44364 0.0416705
48890 0.44147 0.0416579
48895 0.439178 0.0416646
48900 0.439315 0.0415009
48905 0.439245 0.0415901
48910 0.438183 0.0411969
48915 0.438429 0.0411233
48920 0.43802 0.0409904
48925 0.439837 0.0405129
48930 0.440735 0.0406278
48935 0.441384 0.0408665
48940 0.440733 0.0406256
48945 0.437517 0.040299
48950 0.439317 0.041019
48955 0.439277 0.0404621
48960 0.439208 0.0406919
48965 0.439937 0.0409485
48970 0.437413 0.0405648
48975 0.436356 0.0404935
48980 0.439731 0.0405538
48985 0.44166 0.0412839
48990 0.442682 0.0414905
48995 0.442145 0.0417246
49000 0.443134 0.0416458
49005 0.442541 0.041227
49010 0.439826 0.040745
49015 0.440326 0.041118
49020 0.440009 0.0411224
49025 0.437355 0.0405139
49030 0.441012 0.041238
49035 0.440678 0.0414084
49040 0.441406 0.0413864
49045 0.440981 0.0409163
49050 0.438863 0.0410575
49055 0.437749 0.0406638
49060 0.436982 0.0404392
49065 0.436754 0.0401998
49070 0.436665 0.0405442
49075 0.435721 0.0397973
49080 0.438137 0.0399844
49085 0.437213 0.0393198
49090 0.437212 0.0392194
49095 0.43378 0.0389646
49100 0.434449 0.0392819
49105 0.435607 0.0394017
49110 0.436029 0.0397881
49115 0.436739 0.0394741
49120 0.433896 0.038994
49125 0.436919 0.0391635
49130 0.439036 0.0392561
49135 0.437825 0.0392239
49140 0.437632 0.0388107
49145 0.440466 0.0396736
49150 0.439805 0.0393253
49155 0.440081 0.0396609
49160 0.441203 0.0398316
49165 0.441815 0.0397844
49170 0.440409 0.0394217
49175 0.439801 0.0392139
49180 0.439711 0.0390445
49185 0.44071 0.0390222
49190 0.442146 0.0396009
49195 0.44152 0.0389618
49200 0.440614 0.0390132
49205 0.443492 0.039499
49210 0.443366 0.0395366
49215 0.442351 0.0396352
49220 0.441645 0.039636
49225 0.443693 0.0399902
49230 0.446117 0.039814
49235 0.446945 0.0398916
49240 0.44919 0.0397224
49245 0.448738 0.0397873
49250 0.449062 0.0396146
49255 0.448078 0.0395852
49260 0.446716 0.0391279
49265 0.448483 0.0391802
49270 0.450786 0.039696
49275 0.452097 0.0398358
49280 0.452688 0.0396877
49285 0.454829 0.0404723
49290 0.45472 0.0404548
49295 0.457518 0.04092
49300 0.461517 0.0415778
49305 0.458095 0.0414129
49310 0.456751 0.0411982
49315 0.454062 0.0409883
49320 0.453669 0.0405868
49325 0.45205 0.0407434
49330 0.453267 0.0404762
49335 0.452662 0.0399291
49340 0.453331 0.0399663
49345 0.453129 0.0397673
49350 0.451723 0.0395405
49355 0.451232 0.0400351
49360 0.451124 0.039972
49365 0.453972 0.0403684
49370 0.453271 0.0401545
49375 0.453713 0.0405507
49380 0.455783 0.0408632
49385 0.454984 0.0408561
49390 0.45519 0.0409945
49395 0.452721 0.0409293
49400 0.455108 0.041011
49405 0.456047 0.0408236
49410 0.459021 0.0413966
49415 0.456255 0.0414211
49420 0.455687 0.0413502
49425 0.455914 0.0409612
49430 0.454636 0.0407458
49435 0.45889 0.0418799
49440 0.455832 0.0413002
49445 0.45286 0.0411128
49450 0.449318 0.0410257
49455 0.448287 0.0409114
49460 0.447712 0.0404888
49465 0.448429 0.0405684
49470 0.447557 0.0402843
49475 0.444544 0.0402016
49480 0.443224 0.0400912
49485 0.445748 0.0399455
49490 0.449778 0.0407905
49495 0.449087 0.0406095
49500 0.444715 0.0403523
49505 0.445269 0.0400392
49510 0.44532 0.0400726
49515 0.444281 0.0401643
49520 0.442256 0.0402641
49525 0.448217 0.0411871
49530 0.447239 0.0406595
49535 0.447225 0.0410565
49540 0.448068 0.0408916
49545 0.452217 0.0416709
49550 0.45102 0.0414705
49555 0.451685 0.0411504
49560 0.453622 0.0417407
49565 0.454646 0.0419034
49570 0.454917 0.0421253
49575 0.456638 0.042278
49580 0.453128 0.0416593
49585 0.453657 0.0418259
49590 0.453113 0.0421049
49595 0.452815 0.0420347
49600 0.453839 0.041981
49605 0.456739 0.042823
49610 0.457926 0.0425981
49615 0.457928 0.042546
49620 0.460099 0.0430092
49625 0.459919 0.0425646
49630 0.456865 0.0423623
49635 0.45449 0.041695
49640 0.454083 0.0416709
49645 0.456295 0.0417703
49650 0.455828 0.0419371
49655 0.455474 0.0414842
49660 0.460075 0.0418685
49665 0.456322 0.0414448
49670 0.455298 0.0416799
49675 0.454834 0.041911
49680 0.454307 0.0421627
49685 0.454369 0.0422988
49690 0.457701 0.0421208
49695 0.458864 0.0421024
49700 0.45812 0.042011
49705 0.457685 0.0420477
49710 0.45599 0.0420081
49715 0.455417 0.0419955
49720 0.454264 0.0416664
49725 0.454519 0.0417091
49730 0.451543 0.0411133
49735 0.452363 0.0408657
49740 0.451288 0.0408281
49745 0.452466 0.040853
49750 0.450309 0.0406144
49755 0.451543 0.0406952
49760 0.448163 0.0403017
49765 0.447597 0.039964
49770 0.447261 0.0402778
49775 0.44874 0.0404782
49780 0.44938 0.040111
49785 0.449713 0.0403751
49790 0.44899 0.0402859
49795 0.453203 0.0403978
49800 0.452528 0.0403345
49805 0.451161 0.0400861
49810 0.45512 0.0408569
49815 0.456503 0.0408099
49820 0.45434 0.0409751
49825 0.453664 0.0405121
49830 0.45206 0.0402388
49835 0.45139 0.0401661
49840 0.452821 0.040251
49845 0.456278 0.0403594
49850 0.457891 0.0404768
49855 0.457888 0.0409479
49860 0.455929 0.0406875
49865 0.456751 0.0408522
49870 0.455488 0.0409463
49875 0.453171 0.04038
49880 0.453398 0.0405464
49885 0.457013 0.0406315
49890 0.460534 0.0406087
49895 0.459421 0.0405678
49900 0.459706 0.040835
49905 0.455538 0.0404956
49910 0.45621 0.0403472
49915 0.457288 0.0400581
49920 0.456616 0.0403954
49925 0.454973 0.0403466
49930 0.45744 0.0408452
49935 0.455848 0.0405533
49940 0.456772 0.0407579
49945 0.456706 0.0406536
49950 0.455396 0.040367
49955 0.455003 0.0399426
49960 0.458085 0.0404119
49965 0.459251 0.040722
49970 0.458181 0.0406336
49975 0.455629 0.0401684
49980 0.455674 0.0403031
49985 0.456186 0.0405048
49990 0.45902 0.0413939
49995 0.457012 0.0412688
50000 0.458868 0.041181
50005 0.459519 0.0413472
50010 0.461379 0.0417699
50015 0.460891 0.0418738
50020 0.460588 0.0414672
50025 0.461186 0.041417
50030 0.458373 0.0411141
50035 0.460283 0.0414031
50040 0.457977 0.0411531
50045 0.458475 0.041446
50050 0.457148 0.0415311
50055 0.456895 0.0412451
50060 0.456255 0.0413019
50065 0.457941 0.0413257
50070 0.454612 0.0409455
50075 0.454047 0.0408518
50080 0.45457 0.0412163
50085 0.453773 0.0414697
50090 0.450969 0.0408685
50095 0.450482 0.0404523
50100 0.449181 0.0405433
50105 0.452231 0.0414433
50110 0.450142 0.0407732
50115 0.445513 0.040248
50120 0.448598 0.0402776
50125 0.446849 0.0400908
50130 0.446366 0.039852
50135 0.444219 0.0397691
50140 0.444225 0.0400565
50145 0.445803 0.0399722
50150 0.442148 0.0396732
50155 0.44352 0.040212
50160 0.443483 0.0400679
50165 0.446801 0.0405311
50170 0.443377 0.040071
50175 0.443593 0.0406407
50180 0.44218 0.0404472
50185 0.442703 0.04103
50190 0.443308 0.0408791
50195 0.445795 0.0411398
50200 0.446506 0.0410632
50205 0.447445 0.0408289
50210 0.450709 0.0415003
50215 0.449911 0.0417291
50220 0.451589 0.0415525
50225 0.451916 0.0415783
50230 0.453016 0.0418922
50235 0.454532 0.041449
50240 0.457622 0.0421129
50245 0.454913 0.0416526
50250 0.456897 0.0421439
50255 0.457279 0.0419881
50260 0.451776 0.0410751
50265 0.454293 0.0419193
50270 0.454818 0.0423145
50275 0.454029 0.0425111
50280 0.449104 0.0415993
50285 0.452229 0.0422192
50290 0.45313 0.0421567
50295 0.45514 0.0425603
50300 0.453399 0.0428963
50305 0.452995 0.0427101
50310 0.448987 0.0424552
50315 0.448981 0.0420871
50320 0.452919 0.042498
50325 0.452415 0.0421251
50330 0.453154 0.0426358
50335 0.454586 0.0423094
50340 0.455014 0.0426146
50345 0.454141 0.0425776
50350 0.457799 0.0434011
50355 0.457179 0.0429398
50360 0.45677 0.0427636
50365 0.457067 0.0430002
50370 0.45702 0.0422859
50375 0.455251 0.0423988
50380 0.454504 0.042269
50385 0.453247 0.0419736
50390 0.451809 0.0424133
50395 0.45109 0.0423225
50400 0.449711 0.0417701
50405 0.448762 0.0417963
50410 0.450121 0.0419549
50415 0.453362 0.0425572
50420 0.45091 0.0420334
50425 0.454026 0.0425811
50430 0.452621 0.0424397
50435 0.454056 0.0425442
50440 0.453704 0.042427
50445 0.454293 0.0427042
50450 0.45415 0.0424274
50455 0.45428 0.0423384
50460 0.451159 0.0422392
50465 0.451985 0.0431037
50470 0.450835 0.0428765
50475 0.450192 0.0425803
50480 0.455158 0.0435187
50485 0.455704 0.043257
50490 0.45022 0.0425097
50495 0.449204 0.0424274
50500 0.451207 0.0427183
50505 0.45463 0.0435223
50510 0.454074 0.0435917
50515 0.453822 0.0431504
50520 0.453411 0.0428861
50525 0.452632 0.0429183
50530 0.454701 0.0434337
50535 0.456637 0.0438653
50540 0.458262 0.0437712
50545 0.456174 0.0440179
50550 0.459687 0.0446803
50555 0.462269 0.0451421
50560 0.461914 0.0450092
50565 0.462986 0.0453848
50570 0.462793 0.0450943
50575 0.459575 0.0446275
50580 0.457529 0.0444464
50585 0.457108 0.0445507
50590 0.45722 0.0443096
50595 0.456184 0.0442735
50600 0.456209 0.0443739
50605 0.454799 0.0442247
50610 0.454135 0.0439822
50615 0.455536 0.0437581
50620 0.454929 0.0437236
50625 0.454829 0.0438226
50630 0.453873 0.0435434
50635 0.454952 0.0438842
50640 0.457668 0.0440804
50645 0.458236 0.0440773
50650 0.455827 0.0439598
50655 0.456514 0.0435848
50660 0.457894 0.0438134
50665 0.463456 0.0446038
50670 0.465053 0.0447965
50675 0.46393 0.0443692
50680 0.467193 0.0450353
50685 0.463477 0.0444586
50690 0.464439 0.0444141
50695 0.46358 0.0437403
50700 0.46507 0.0445472
50705 0.461675 0.0440763
50710 0.4648 0.0448967
50715 0.465015 0.0449326
50720 0.466916 0.0451143
50725 0.465421 0.0448089
50730 0.465193 0.0447883
50735 0.465499 0.0449604
50740 0.468645 0.045504
50745 0.469806 0.0453358
50750 0.467392 0.0451743
50755 0.468348 0.0445178
50760 0.467144 0.0446818
50765 0.4666 0.0451261
50770 0.464237 0.0442764
50775 0.463257 0.0445732
50780 0.465699 0.0447616
50785 0.467189 0.0452129
50790 0.466765 0.0450284
50795 0.469347 0.0452872
50800 0.46881 0.0453672
50805 0.466814 0.0451482
50810 0.467497 0.0451165
50815 0.464342 0.0447989
50820 0.465598 0.0447601
50825 0.468581 0.0450457
50830 0.467136 0.0447952
50835 0.465036 0.0452353
50840 0.465547 0.0451578
50845 0.470277 0.0452131
50850 0.469468 0.0447569
50855 0.465923 0.0445303
50860 0.464622 0.0442817
50865 0.464501 0.0441533
50870 0.465648 0.0447722
50875 0.46607 0.0446189
50880 0.466097 0.0443009
50885 0.463269 0.0439928
50890 0.465509 0.0439232
50895 0.468358 0.0442125
50900 0.469402 0.0445956
50905 0.468849 0.0443405
50910 0.470523 0.0449363
50915 0.470978 0.045079
50920 0.470062 0.0453405
50925 0.469687 0.0455217
50930 0.471045 0.0453076
50935 0.467504 0.0447722
50940 0.466356 0.0447573
50945 0.463751 0.0443533
50950 0.465363 0.0447324
50955 0.469069 0.0452445
50960 0.469268 0.0455005
50965 0.469776 0.0452939
50970 0.468861 0.045287
50975 0.469966 0.0455366
50980 0.469304 0.0459406
50985 0.469994 0.0457575
50990 0.469598 0.0451663
50995 0.468771 0.0449781
51000 0.467541 0.0445007
51005 0.473329 0.0452462
51010 0.474068 0.0451653
51015 0.47319 0.0449341
51020 0.472885 0.044813
51025 0.471744 0.0451672
51030 0.470352 0.0448653
51035 0.471271 0.0454846
51040 0.471444 0.0453123
51045 0.471117 0.0452976
51050 0.469312 0.0448979
51055 0.466514 0.044832
51060 0.467368 0.045031
51065 0.468825 0.0451866
51070 0.470194 0.0454093
51075 0.469595 0.0459759
51080 0.467576 0.0464162
51085 0.468263 0.0464319
51090 0.468212 0.0463864
51095 0.471488 0.0467959
51100 0.470162 0.0462268
51105 0.471412 0.0461027
51110 0.472032 0.0463074
51115 0.473588 0.0457779
51120 0.472951 0.0456542
51125 0.472845 0.0458987
51130 0.472956 0.0458926
51135 0.471354 0.0457671
51140 0.470516 0.0457173
51145 0.469045 0.0453839
51150 0.468517 0.0451921
51155 0.467036 0.0449316
51160 0.471075 0.0452453
51165 0.472618 0.0457761
51170 0.47332 0.04583
51175 0.475195 0.0460018
51180 0.472703 0.0457038
51185 0.472428 0.0463052
51190 0.471813 0.0457385
51195 0.472458 0.0461408
51200 0.470356 0.0457095
51205 0.469605 0.0457022
51210 0.467948 0.0455236
51215 0.46936 0.0456807
51220 0.47193 0.0461457
51225 0.470613 0.0455954
51230 0.473684 0.0460965
51235 0.472027 0.0456497
51240 0.472371 0.04598
51245 0.472557 0.0460202
51250 0.472679 0.0459075
51255 0.47091 0.0455448
51260 0.470289 0.045573
51265 0.471705 0.0459635
51270 0.470022 0.0455709
51275 0.47107 0.0454386
51280 0.472295 0.0453078
51285 0.473042 0.0460459
51290 0.472796 0.0460161
51295 0.472403 0.046029
51300 0.469844 0.0453601
51305 0.471821 0.0458555
51310 0.471893 0.0453394
51315 0.472016 0.0456552
51320 0.474171 0.046236
51325 0.473373 0.0460976
51330 0.474147 0.0464613
51335 0.471807 0.0458159
51340 0.47067 0.0451553
51345 0.47112 0.0451304
51350 0.472135 0.0451355
51355 0.470939 0.0448132
51360 0.46891 0.0447965
51365 0.466592 0.0441296
51370 0.467629 0.0442882
51375 0.464902 0.043911
51380 0.464393 0.0438606
51385 0.466013 0.0438318
51390 0.465666 0.0436456
51395 0.465758 0.04392
51400 0.465035 0.0440684
51405 0.468397 0.0443986
51410 0.469587 0.044902
51415 0.469357 0.0442613
51420 0.46889 0.0441931
51425 0.468892 0.0441178
51430 0.467842 0.0440684
51435 0.470698 0.0446117
51440 0.471412 0.0446313
51445 0.472793 0.0449422
51450 0.474352 0.0449971
51455 0.468118 0.0440904
51460 0.471748 0.0448936
51465 0.471996 0.0450459
51470 0.470467 0.0454368
51475 0.471314 0.0453813
51480 0.471204 0.0453192
51485 0.478966 0.0455444
51490 0.477333 0.0450733
51495 0.47737 0.0451406
51500 0.475766 0.044515
51505 0.476082 0.0447116
51510 0.479623 0.04499
51515 0.483469 0.0451106
51520 0.482143 0.0449863
51525 0.482454 0.0452531
51530 0.479967 0.044912
51535 0.480407 0.0451617
51540 0.478981 0.0446319
51545 0.478062 0.0443782
51550 0.476888 0.0440745
51555 0.476037 0.0438661
51560 0.474706 0.0439941
51565 0.475881 0.0444452
51570 0.476891 0.0443731
51575 0.477549 0.0443539
51580 0.480761 0.0445532
51585 0.478824 0.0451008
51590 0.477093 0.0452323
51595 0.478902 0.0452984
51600 0.478337 0.0453529
51605 0.480187 0.0461067
51610 0.4783 0.0456181
51615 0.481725 0.0455981
51620 0.477779 0.0449
51625 0.479948 0.0450522
51630 0.480685 0.0455156
51635 0.479989 0.0456895
51640 0.481275 0.0459659
51645 0.478518 0.0454785
51650 0.476373 0.0453056
51655 0.477023 0.0451427
51660 0.476453 0.0451153
51665 0.479564 0.0450704
51670 0.480601 0.0449726
51675 0.477322 0.0448781
51680 0.478414 0.0447081
51685 0.47712 0.0442682
51690 0.479121 0.044379
51695 0.483568 0.0454993
51700 0.480901 0.0452929
51705 0.479041 0.0449557
51710 0.477513 0.0445975
51715 0.476575 0.0440588
51720 0.477528 0.0442827
51725 0.477438 0.0442847
51730 0.480081 0.0444252
51735 0.481187 0.044464
51740 0.480442 0.044198
51745 0.481617 0.0441059
51750 0.480367 0.0441959
51755 0.478435 0.0438148
51760 0.479738 0.044298
51765 0.477623 0.0437742
51770 0.476567 0.0437571
51775 0.47623 0.0442696
51780 0.476522 0.0438714
51785 0.477845 0.0440445
51790 0.475134 0.0438963
51795 0.479442 0.0445632
51800 0.47704 0.0441859
51805 0.478812 0.0444139
51810 0.478343 0.0444976
51815 0.481224 0.0450516
51820 0.481503 0.0453948
51825 0.477955 0.0444833
51830 0.47784 0.04416
51835 0.475748 0.0441076
51840 0.471848 0.0437483
51845 0.472694 0.0439061
51850 0.474317 0.0440631
51855 0.473714 0.0444056
51860 0.472266 0.0443621
51865 0.471716 0.0450092
51870 0.471122 0.0446524
51875 0.470645 0.0450604
51880 0.472996 0.0452409
51885 0.475292 0.0456207
51890 0.473317 0.0451743
51895 0.469873 0.044634
51900 0.469447 0.0445017
51905 0.467621 0.0438402
51910 0.466763 0.0439577
51915 0.466643 0.0438197
51920 0.466954 0.0439902
51925 0.46722 0.0440984
51930 0.468428 0.0443645
51935 0.467006 0.044486
51940 0.466346 0.0443309
51945 0.468124 0.0443194
51950 0.469987 0.0446742
51955 0.468117 0.0440835
51960 0.46865 0.0441672
51965 0.469522 0.0447761
51970 0.470613 0.0449059
51975 0.470447 0.0449843
51980 0.469442 0.044696
51985 0.471677 0.0451467
51990 0.472904 0.0452813
51995 0.473854 0.0453488
52000 0.476156 0.0455325
52005 0.474403 0.0450861
52010 0.471558 0.0451129
52015 0.472874 0.0451414
52020 0.472037 0.0446744
52025 0.469945 0.0446911
52030 0.469999 0.0444031
52035 0.469417 0.0443558
52040 0.470471 0.0447299
52045 0.472418 0.044912
52050 0.4705 0.0445762
52055 0.468985 0.0436052
52060 0.469782 0.0442345
52065 0.471667 0.0443456
52070 0.471644 0.0445125
52075 0.470986 0.0442721
52080 0.47339 0.0443713
52085 0.474687 0.044616
52090 0.473606 0.0445007
52095 0.471422 0.0441233
52100 0.475012 0.0444019
52105 0.476612 0.0450822
52110 0.472855 0.0446205
52115 0.47655 0.0451833
52120 0.473914 0.0447712
52125 0.477927 0.0452986
52130 0.476263 0.0452296
52135 0.477185 0.0455489
52140 0.478736 0.0454703
52145 0.474202 0.044773
52150 0.47261 0.0442794
52155 0.472243 0.0448495
52160 0.474059 0.0445029
52165 0.474611 0.0446477
52170 0.4739 0.0447391
52175 0.473606 0.0448061
52180 0.474433 0.0451318
52185 0.475365 0.0451092
52190 0.472862 0.044497
52195 0.475615 0.0452729
52200 0.476966 0.0451531
52205 0.479025 0.0456567
52210 0.47807 0.0452639
52215 0.478665 0.0460349
52220 0.477547 0.0453782
52225 0.476205 0.0454452
52230 0.475374 0.0448381
52235 0.473233 0.0441598
52240 0.472887 0.0438981
52245 0.471177 0.0441555
52250 0.472541 0.0447175
52255 0.472756 0.0447485
52260 0.473921 0.044754
52265 0.473698 0.0445268
52270 0.475453 0.044773
52275 0.475984 0.0450455
52280 0.473729 0.0446536
52285 0.473582 0.0444219
52290 0.473456 0.0441865
52295 0.473302 0.0442394
52300 0.474009 0.044378
52305 0.472003 0.0443386
52310 0.473951 0.0442766
52315 0.47532 0.0440049
52320 0.474946 0.0447163
52325 0.472203 0.0441768
52330 0.474104 0.044814
52335 0.471129 0.0441755
52340 0.473226 0.0447342
52345 0.4708 0.0439973
52350 0.468813 0.0443629
52355 0.469239 0.0445229
52360 0.468744 0.0441212
52365 0.471888 0.0445223
52370 0.468637 0.0444031
52375 0.469928 0.0450414
52380 0.471899 0.0450971
52385 0.474604 0.0452623
52390 0.47504 0.0453627
52395 0.475083 0.0456591
52400 0.476853 0.0464744
52405 0.473035 0.0461723
52410 0.471529 0.0462619
52415 0.474273 0.0465932
52420 0.471328 0.0464129
52425 0.47253 0.0469196
52430 0.47317 0.0466258
52435 0.475513 0.0471645
52440 0.474831 0.0475797
52445 0.473651 0.0468804
52450 0.474996 0.0473654
52455 0.477462 0.0475332
52460 0.477037 0.0476724
52465 0.47705 0.0473801
52470 0.475297 0.0474652
52475 0.47512 0.0475103
52480 0.473976 0.0470535
52485 0.47344 0.0471382
52490 0.474278 0.0471525
52495 0.474343 0.0474221
52500 0.473764 0.0475019
52505 0.474225 0.0477432
52510 0.474573 0.0471057
52515 0.476945 0.0478485
52520 0.481073 0.0485587
52525 0.481168 0.0482909
52530 0.481083 0.0485752
52535 0.48095 0.0487597
52540 0.478288 0.048335
52545 0.480201 0.0490286
52550 0.477529 0.0484415
52555 0.476076 0.0484879
52560 0.478812 0.0486524
52565 0.479186 0.0483072
52570 0.479126 0.0484564
52575 0.478095 0.0485332
52580 0.480221 0.0484646
52585 0.478261 0.0487687
52590 0.475491 0.048198
52595 0.474424 0.0479359
52600 0.475451 0.0482049
52605 0.475589 0.0484168
52610 0.473233 0.0478996
52615 0.472393 0.0482443
52620 0.470956 0.0478941
52625 0.470296 0.047506
52630 0.467951 0.0469263
52635 0.469697 0.0470963
52640 0.469146 0.0467044
52645 0.469595 0.0469716
52650 0.46887 0.0465434
52655 0.467801 0.0469824
52660 0.473056 0.0481194
52665 0.473483 0.0486601
52670 0.471948 0.0482635
52675 0.475799 0.0496444
52680 0.475059 0.0497101
52685 0.475791 0.0495311
52690 0.475213 0.049497
52695 0.474656 0.0491384
52700 0.475759 0.0490949
52705 0.478771 0.0490545
52710 0.478104 0.0489243
52715 0.478322 0.0489665
52720 0.479589 0.0489665
52725 0.478456 0.0490406
52730 0.476468 0.0488694
52735 0.477367 0.04882
52740 0.477076 0.0485193
52745 0.477838 0.0483872
52750 0.47782 0.0483868
52755 0.480507 0.0490018
52760 0.480398 0.0491362
52765 0.477167 0.0487861
52770 0.476172 0.0485385
52775 0.479914 0.0487418
52780 0.480005 0.0489506
52785 0.478806 0.0486759
52790 0.477853 0.0480457
52795 0.477513 0.0480447
52800 0.475739 0.0479939
52805 0.473947 0.0480729
52810 0.474328 0.0483278
52815 0.472172 0.0480137
52820 0.471107 0.0474427
52825 0.47211 0.0477332
52830 0.472292 0.0477926
52835 0.474189 0.0481176
52840 0.473917 0.0480294
52845 0.474211 0.0485475
52850 0.476666 0.0484432
52855 0.477672 0.0485603
52860 0.477144 0.0477824
52865 0.477249 0.0479592
52870 0.476395 0.0484499
52875 0.479603 0.0483511
52880 0.477846 0.0481519
52885 0.476655 0.0481172
52890 0.47559 0.0481235
52895 0.475267 0.0478453
52900 0.476371 0.0477334
52905 0.475261 0.0478379
52910 0.474212 0.0469404
52915 0.474839 0.0465819
52920 0.472956 0.0464578
52925 0.472937 0.0464091
52930 0.473659 0.0470002
52935 0.472133 0.0465834
52940 0.474973 0.0469218
52945 0.470301 0.0466289
52950 0.47395 0.0469169
52955 0.474463 0.0468532
52960 0.473448 0.0466201
52965 0.472021 0.0464258
52970 0.470265 0.0464009
52975 0.471328 0.0466954
52980 0.468735 0.0463586
52985 0.468367 0.04616
52990 0.470346 0.0461298
52995 0.469666 0.0461723
53000 0.468875 0.0462517
53005 0.470352 0.0465417
53010 0.470193 0.0462768
53015 0.473612 0.0463411
53020 0.470562 0.0461876
53025 0.473611 0.0463929
53030 0.471578 0.0462404
53035 0.47158 0.046198
53040 0.474066 0.046694
53045 0.470523 0.0460569
53050 0.472802 0.0460847
53055 0.474164 0.0463196
53060 0.473167 0.0457579
53065 0.473147 0.045941
53070 0.47193 0.0456803
53075 0.473025 0.0455034
53080 0.472355 0.0459414
53085 0.470956 0.0455674
53090 0.472487 0.0455513
53095 0.472747 0.0458234
53100 0.473026 0.0458457
53105 0.471843 0.0457322
53110 0.475369 0.0457512
53115 0.479453 0.046533
53120 0.477035 0.0459608
53125 0.47717 0.0460324
53130 0.476393 0.0457967
53135 0.47877 0.0459826
53140 0.479179 0.045844
53145 0.479627 0.046029
53150 0.477728 0.0458302
53155 0.476134 0.0455566
53160 0.478234 0.0454844
53165 0.479456 0.0454097
53170 0.479528 0.0457077
53175 0.478892 0.045595
53180 0.479635 0.0462523
53185 0.48051 0.0461221
53190 0.482185 0.0466462
53195 0.482019 0.0462066
53200 0.482286 0.0461539
53205 0.482884 0.0469553
53210 0.47956 0.0468445
53215 0.478293 0.0461316
53220 0.477089 0.0466358
53225 0.476097 0.0465595
53230 0.474975 0.0469179
53235 0.474781 0.0471808
53240 0.471412 0.0456001
53245 0.475614 0.0458271
53250 0.472433 0.0457334
53255 0.474796 0.0459771
53260 0.472545 0.0455005
53265 0.475349 0.0457852
53270 0.47355 0.0455379
53275 0.471846 0.045577
53280 0.474116 0.0455819
53285 0.47388 0.0462784
53290 0.472504 0.0457891
53295 0.469563 0.0453339
53300 0.472053 0.045645
53305 0.471147 0.0455119
53310 0.470884 0.0459036
53315 0.471687 0.0462705
53320 0.474257 0.0460022
53325 0.47634 0.0465526
53330 0.474895 0.0464474
53335 0.470942 0.0459106
53340 0.475343 0.0458708
53345 0.476594 0.0460335
53350 0.473275 0.0457846
53355 0.473102 0.0455644
53360 0.475778 0.0461443
53365 0.470196 0.0457752
53370 0.47055 0.0458659
53375 0.469929 0.0454117
53380 0.470573 0.045378
53385 0.472038 0.0455652
53390 0.469693 0.0448434
53395 0.471305 0.0449165
53400 0.467693 0.0446816
53405 0.467976 0.0451419
53410 0.470138 0.045734
53415 0.471803 0.0457165
53420 0.470855 0.0459194
53425 0.472955 0.045774
53430 0.469464 0.0450367
53435 0.471819 0.0454987
53440 0.473608 0.0455168
53445 0.474116 0.0458038
53450 0.474175 0.0456942
53455 0.475003 0.0458483
53460 0.472617 0.045762
53465 0.473834 0.0465101
53470 0.473167 0.046258
53475 0.472798 0.046109
53480 0.473909 0.0472696
53485 0.475403 0.0474919
53490 0.47611 0.0476109
53495 0.476115 0.0470592
53500 0.476491 0.047369
53505 0.477093 0.0467463
53510 0.473767 0.0468287
53515 0.472132 0.0470253
53520 0.471788 0.0470061
53525 0.471217 0.0465313
53530 0.47211 0.046377
53535 0.473181 0.0467497
53540 0.472536 0.0465926
53545 0.472358 0.0468983
53550 0.469451 0.046188
53555 0.468496 0.04619
53560 0.469155 0.046398
53565 0.470115 0.0467895
53570 0.468362 0.046553
53575 0.46949 0.0465174
53580 0.469216 0.0465419
53585 0.467014 0.0462239
53590 0.465913 0.0462206
53595 0.465197 0.0461165
53600 0.465292 0.0461555
53605 0.465999 0.0463727
53610 0.471343 0.0468849
53615 0.471145 0.0469831
53620 0.473494 0.0472629
53625 0.474013 0.0478467
53630 0.471709 0.0472556
53635 0.471464 0.0477634
53640 0.47359 0.0479467
53645 0.473881 0.0484466
53650 0.47678 0.0492478
53655 0.474988 0.0488732
53660 0.476645 0.0493458
53665 0.474496 0.0490349
53670 0.474722 0.0488908
53675 0.473423 0.0490186
53680 0.471555 0.0486105
53685 0.47035 0.0483227
53690 0.469868 0.047979
53695 0.469471 0.0477828
53700 0.469444 0.0480227
53705 0.470616 0.0486405
53710 0.471091 0.0489104
53715 0.467756 0.0484197
53720 0.464623 0.0483603
53725 0.467854 0.0481649
53730 0.466651 0.0475246
53735 0.465045 0.047168
53740 0.46324 0.0464942
53745 0.46299 0.0464315
53750 0.463172 0.0468753
53755 0.462061 0.0458604
53760 0.460209 0.0454184
53765 0.458193 0.0458044
53770 0.458928 0.0456111
53775 0.458243 0.0448373
53780 0.460963 0.045755
53785 0.459376 0.0455189
53790 0.46015 0.0455327
53795 0.455222 0.0449616
53800 0.459674 0.0461008
53805 0.459036 0.045706
53810 0.457492 0.0459361
53815 0.457964 0.0456842
53820 0.458629 0.0459222
53825 0.458725 0.0462311
53830 0.460901 0.0463009
53835 0.461853 0.0469263
53840 0.460537 0.0460894
53845 0.460047 0.0465101
53850 0.458898 0.0461559
53855 0.459826 0.0462413
53860 0.459129 0.0462194
53865 0.458163 0.046238
53870 0.456523 0.0454903
53875 0.458299 0.0459432
53880 0.463505 0.0470388
53885 0.461241 0.0469614
53890 0.460615 0.0459661
53895 0.459717 0.0461353
53900 0.461123 0.0459034
53905 0.459687 0.0462396
53910 0.459681 0.046458
53915 0.459565 0.0462596
53920 0.45941 0.046121
53925 0.460819 0.046435
53930 0.462533 0.0465372
53935 0.460393 0.0466963
53940 0.457192 0.0458677
53945 0.458827 0.0462611
53950 0.459689 0.0465101
53955 0.456877 0.0461864
53960 0.454011 0.0464309
53965 0.455228 0.0462678
53970 0.453705 0.046012
53975 0.451134 0.0456836
53980 0.449795 0.046612
53985 0.45079 0.0465207
53990 0.453407 0.0469081
53995 0.457084 0.0470065
54000 0.458006 0.0476326
54005 0.45651 0.046369
54010 0.460388 0.0472494
54015 0.459603 0.0466318
54020 0.456581 0.0462782
54025 0.454848 0.0462705
54030 0.453668 0.0461265
54035 0.457314 0.0468273
54040 0.456986 0.0468957
54045 0.45705 0.0462213
54050 0.458479 0.0465879
54055 0.458081 0.0468992
54060 0.457534 0.046544
54065 0.457671 0.0465366
54070 0.457552 0.0466309
54075 0.456812 0.0464158
54080 0.456136 0.0462956
54085 0.455209 0.046536
54090 0.455641 0.0457612
54095 0.454918 0.0458251
54100 0.451817 0.0455581
54105 0.451132 0.0456287
54110 0.45109 0.0457652
54115 0.456381 0.0462553
54120 0.455155 0.0460782
54125 0.456232 0.0463341
54130 0.454411 0.045712
54135 0.456437 0.0458334
54140 0.455971 0.045574
54145 0.458074 0.0460271
54150 0.457867 0.045557
54155 0.458056 0.0456397
54160 0.45879 0.0463568
54165 0.456963 0.0457671
54170 0.459189 0.046118
54175 0.459143 0.0456444
54180 0.458195 0.0456187
54185 0.456574 0.0454297
54190 0.455283 0.0460892
54195 0.457394 0.0461172
54200 0.458476 0.0462984
54205 0.458204 0.0454115
54210 0.459789 0.0458193
54215 0.460761 0.0456454
54220 0.461771 0.045576
54225 0.463204 0.0459737
54230 0.459834 0.0456381
54235 0.458957 0.0450169
54240 0.457545 0.045486
54245 0.452897 0.0453854
54250 0.452054 0.0460761
54255 0.452301 0.0454156
54260 0.451403 0.045721
54265 0.452383 0.0457118
54270 0.453322 0.0456005
54275 0.453758 0.0456577
54280 0.455612 0.0464215
54285 0.457525 0.0462131
54290 0.45982 0.0468551
54295 0.461633 0.0470537
54300 0.460958 0.0468493
54305 0.459983 0.0469461
54310 0.460296 0.0469653
54315 0.45911 0.0464676
54320 0.461234 0.0468906
54325 0.464385 0.0476385
54330 0.466015 0.047584
54335 0.462238 0.0471843
54340 0.462186 0.0473572
54345 0.466001 0.0481364
54350 0.464281 0.0472135
54355 0.463385 0.0470357
54360 0.463743 0.0473593
54365 0.460964 0.0468671
54370 0.459867 0.0474052
54375 0.458771 0.0470843
54380 0.456698 0.0465242
54385 0.457113 0.0464842
54390 0.458346 0.0467399
54395 0.458263 0.0464191
54400 0.460495 0.0464942
54405 0.458375 0.045843
54410 0.456983 0.0455425
54415 0.45701 0.045387
54420 0.459177 0.0463931
54425 0.458792 0.0459922
54430 0.455596 0.0451878
54435 0.459279 0.0461204
54440 0.459223 0.0466742
54445 0.456144 0.046051
54450 0.46164 0.0469833
54455 0.458644 0.0467026
54460 0.460376 0.0465626
54465 0.45869 0.0461482
54470 0.45842 0.046763
54475 0.45705 0.0465597
54480 0.456758 0.0461674
54485 0.454006 0.0456111
54490 0.457197 0.0463454
54495 0.45618 0.0460686
54500 0.456895 0.0464207
54505 0.457811 0.0471186
54510 0.452365 0.0462276
54515 0.455999 0.0463143
54520 0.452039 0.0456758
54525 0.45083 0.0458691
54530 0.452801 0.045979
54535 0.452922 0.0464999
54540 0.451501 0.0465176
54545 0.454247 0.0464911
54550 0.452304 0.0462653
54555 0.456723 0.0469745
54560 0.45179 0.0455705
54565 0.454175 0.0460367
54570 0.453616 0.0455636
54575 0.453239 0.0455317
54580 0.453503 0.0458412
54585 0.454421 0.0461192
54590 0.452582 0.0458091
54595 0.454203 0.0463401
54600 0.456749 0.045983
54605 0.455235 0.0456371
54610 0.45673 0.0456807
54615 0.454544 0.0453345
54620 0.455716 0.0453917
54625 0.457844 0.0461188
54630 0.457937 0.0458751
54635 0.455297 0.0459641
54640 0.455539 0.0457136
54645 0.454529 0.0458155
54650 0.452218 0.0456132
54655 0.455147 0.0457299
54660 0.454592 0.0466048
54665 0.450761 0.045526
54670 0.451485 0.0461849
54675 0.452484 0.0462743
54680 0.451661 0.0466575
54685 0.448874 0.0463243
54690 0.448598 0.0464762
54695 0.446906 0.0464664
54700 0.450188 0.0465483
54705 0.450894 0.0466665
54710 0.452619 0.0462672
54715 0.449288 0.046058
54720 0.449525 0.0463823
54725 0.453672 0.0471792
54730 0.452762 0.046515
54735 0.454101 0.0460028
54740 0.45592 0.0461904
54745 0.454619 0.0463425
54750 0.452358 0.0460702
54755 0.453484 0.046081
54760 0.455493 0.0461478
54765 0.451397 0.0450863
54770 0.451115 0.0451421
54775 0.451694 0.0461312
54780 0.453036 0.0465413
54785 0.452382 0.0464525
54790 0.455896 0.0467483
54795 0.454748 0.0467079
54800 0.456312 0.0471051
54805 0.454215 0.0465301
54810 0.452145 0.046228
54815 0.453332 0.0462856
54820 0.456291 0.0466126
54825 0.455867 0.0470618
54830 0.45573 0.0470945
54835 0.453548 0.0463799
54840 0.454629 0.0464003
54845 0.454698 0.0462157
54850 0.458023 0.0468102
54855 0.458615 0.0472619
54860 0.46053 0.0474854
54865 0.457383 0.0469169
54870 0.459389 0.0468879
54875 0.459206 0.0472011
54880 0.458386 0.0470447
54885 0.457992 0.0468892
54890 0.458005 0.0469933
54895 0.458325 0.0467906
54900 0.459399 0.0470488
54905 0.45954 0.0474625
54910 0.461524 0.0474266
54915 0.463278 0.0477332
54920 0.463715 0.0482062
54925 0.462843 0.0479004
54930 0.466183 0.0482596
54935 0.465467 0.0480621
54940 0.467615 0.048929
54945 0.463514 0.0476748
54950 0.46238 0.0476005
54955 0.461949 0.0474507
54960 0.4637 0.047923
54965 0.464787 0.0480106
54970 0.460142 0.0472343
54975 0.459511 0.0472813
54980 0.463422 0.04819
54985 0.461152 0.0471894
54990 0.459872 0.046832
54995 0.461764 0.047028
55000 0.462461 0.0472445
55005 0.463323 0.0466975
55010 0.466243 0.0469488
55015 0.466119 0.0473972
55020 0.467056 0.0469826
55025 0.46844 0.0474615
55030 0.467973 0.0471133
55035 0.469497 0.0472841
55040 0.471376 0.0476683
55045 0.470631 0.0471174
55050 0.468043 0.0468189
55055 0.467468 0.0464856
55060 0.469073 0.0470684
55065 0.467375 0.0469581
55070 0.465504 0.0464638
55075 0.465083 0.046537
55080 0.465888 0.0462919
55085 0.466149 0.0461517
55090 0.463563 0.0457338
55095 0.463977 0.0455072
55100 0.465523 0.0449996
55105 0.464892 0.0450604
55110 0.464965 0.0444776
55115 0.464277 0.045002
55120 0.463366 0.0448765
55125 0.465094 0.0447452
55130 0.467311 0.044872
55135 0.466028 0.0453084
55140 0.468471 0.0455132
55145 0.467669 0.0457187
55150 0.465643 0.0453178
55155 0.464233 0.0447912
55160 0.465351 0.0449345
55165 0.464243 0.0445985
55170 0.466054 0.0447654
55175 0.464875 0.0447109
55180 0.463806 0.0447901
55185 0.461837 0.0446532
55190 0.462154 0.0451061
55195 0.464059 0.0453164
55200 0.46528 0.0451235
55205 0.461676 0.0447483
55210 0.462712 0.0447371
55215 0.46308 0.0449051
55220 0.46228 0.0445632
55225 0.464611 0.0443411
55230 0.465363 0.0446483
55235 0.464788 0.0447293
55240 0.462124 0.0440492
55245 0.464787 0.044874
55250 0.466446 0.0449328
55255 0.466033 0.0452106
55260 0.464423 0.0445699
55265 0.465351 0.0447136
55270 0.464698 0.0438926
55275 0.46324 0.0432851
55280 0.465219 0.0438222
55285 0.464727 0.0440559
55290 0.463448 0.0437993
55295 0.466634 0.0439455
55300 0.464544 0.0435666
55305 0.465809 0.0437118
55310 0.464037 0.0433715
55315 0.465859 0.0437005
55320 0.46709 0.043745
55325 0.467708 0.0441708
55330 0.467645 0.0446366
55335 0.467907 0.0444911
55340 0.468482 0.0448926
55345 0.470298 0.0451557
55350 0.468514 0.0451933
55355 0.469491 0.0449169
55360 0.465248 0.0439579
55365 0.463911 0.043942
55370 0.463323 0.0440245
55375 0.4633 0.0446977
55380 0.463709 0.0448222
55385 0.46527 0.0450422
55390 0.465176 0.0450784
55395 0.461639 0.0441078
55400 0.462851 0.0444499
55405 0.464379 0.0447771
55410 0.464727 0.0449541
55415 0.463632 0.0449932
55420 0.465354 0.0449349
55425 0.466911 0.0456446
55430 0.465357 0.0452213
55435 0.468421 0.0456664
55440 0.468396 0.0453866
55445 0.468823 0.0452441
55450 0.469805 0.0452239
55455 0.467094 0.0448334
55460 0.468133 0.0447854
55465 0.464203 0.0443637
55470 0.46487 0.0441594
55475 0.461368 0.0437248
55480 0.462071 0.0436187
55485 0.465168 0.0438655
55490 0.465365 0.0441614
55495 0.465111 0.0443182
55500 0.460361 0.0433378
55505 0.460624 0.0436383
55510 0.460509 0.0431823
55515 0.462188 0.0430206
55520 0.463889 0.0429353
55525 0.463938 0.043129
55530 0.464617 0.0433356
55535 0.458795 0.0428934
55540 0.461242 0.0429794
55545 0.45962 0.0424823
55550 0.458133 0.0427262
55555 0.458419 0.0430528
55560 0.461022 0.0434213
55565 0.46178 0.0436268
55570 0.459803 0.04311
55575 0.459436 0.0434893
55580 0.459641 0.0433311
55585 0.462183 0.0438328
55590 0.461918 0.0436736
55595 0.459324 0.0430922
55600 0.464404 0.0438773
55605 0.464207 0.0437475
55610 0.462618 0.0443441
55615 0.457827 0.0432302
55620 0.460799 0.043734
55625 0.457951 0.0437999
55630 0.456475 0.0438001
55635 0.454304 0.043576
55640 0.452106 0.0431482
55645 0.450707 0.043653
55650 0.450979 0.0429287
55655 0.448319 0.0424933
55660 0.450508 0.042765
55665 0.449997 0.0427912
55670 0.454056 0.0429624
55675 0.456016 0.0433617
55680 0.456596 0.043507
55685 0.459107 0.0433892
55690 0.454747 0.0430926
55695 0.457817 0.0436224
55700 0.457968 0.0430253
55705 0.45697 0.0429973
55710 0.456373 0.0433009
55715 0.45447 0.0421931
55720 0.453903 0.0421863
55725 0.454984 0.0424282
55730 0.452097 0.0419502
55735 0.451708 0.0414176
55740 0.449901 0.0411033
55745 0.452399 0.0413447
55750 0.452584 0.0417413
55755 0.450802 0.0412615
55760 0.449285 0.0411049
55765 0.451841 0.0417191
55770 0.454282 0.0421084
55775 0.454145 0.0419659
55780 0.451456 0.0415511
55785 0.450912 0.0416219
55790 0.450713 0.0416611
55795 0.449677 0.0416668
55800 0.452758 0.0423492
55805 0.452864 0.0424282
55810 0.454027 0.0425627
55815 0.455153 0.0427201
55820 0.455305 0.0423229
55825 0.453844 0.0422431
55830 0.456937 0.0430906
55835 0.453613 0.042566
55840 0.45622 0.0428265
55845 0.45626 0.0425981
55850 0.456753 0.0425587
55855 0.458091 0.0427297
55860 0.459506 0.04319
55865 0.455715 0.0429667
55870 0.457812 0.0436281
55875 0.459196 0.0433166
55880 0.456073 0.0429906
55885 0.452835 0.0424311
55890 0.454481 0.0423923
55895 0.454442 0.042237
55900 0.454598 0.0419363
55905 0.454043 0.0417773
55910 0.452948 0.0419398
55915 0.44952 0.0409773
55920 0.452957 0.0418463
55925 0.454602 0.0419179
55930 0.454387 0.0415468
55935 0.454547 0.041953
55940 0.45322 0.0412908
55945 0.454194 0.0414997
55950 0.454912 0.0417354
55955 0.453014 0.0417658
55960 0.455917 0.0424333
55965 0.454627 0.0417703
55970 0.453148 0.0418375
55975 0.454689 0.042141
55980 0.452948 0.0419255
55985 0.456261 0.0416572
55990 0.453936 0.0416015
55995 0.45481 0.0417936
56000 0.454137 0.0414152
56005 0.456699 0.0421016
56010 0.455233 0.0424966
56015 0.45446 0.0421202
56020 0.454244 0.0424417
56025 0.451279 0.0415805
56030 0.454291 0.0418563
56035 0.455822 0.0427416
56040 0.451908 0.04236
56045 0.454238 0.0427473
56050 0.453937 0.0425499
56055 0.457049 0.0430459
56060 0.456907 0.0436101
56065 0.456284 0.0432231
56070 0.457186 0.0432061
56075 0.456292 0.0429926
56080 0.455764 0.0432023
56085 0.455408 0.0433962
56090 0.456074 0.0433931
56095 0.4543 0.0433466
56100 0.454999 0.0434399
56105 0.456427 0.0433231
56110 0.458076 0.0436511
56115 0.455816 0.0438673
56120 0.454658 0.0439014
56125 0.454548 0.0439714
56130 0.4573 0.0445758
56135 0.454746 0.0446185
56140 0.451601 0.0435964
56145 0.453654 0.0443096
56150 0.449928 0.0435127
56155 0.449478 0.0433858
56160 0.449186 0.0432378
56165 0.450915 0.043337
56170 0.452516 0.0434599
56175 0.449891 0.0431876
56180 0.447562 0.0433364
56185 0.445576 0.0428324
56190 0.447719 0.0433698
56195 0.449787 0.0439436
56200 0.446646 0.0433809
56205 0.448323 0.0435921
56210 0.446597 0.0431808
56215 0.445062 0.0431035
56220 0.443992 0.0429598
56225 0.444061 0.0433153
56230 0.442654 0.0434401
56235 0.442691 0.043375
56240 0.442223 0.0430998
56245 0.442906 0.0434407
56250 0.443326 0.0437397
56255 0.445794 0.0434872
56260 0.444254 0.0435578
56265 0.44679 0.0437332
56270 0.44674 0.0436413
56275 0.44728 0.0436446
56280 0.449151 0.0435599
56285 0.451498 0.0437144
56290 0.45304 0.0441578
56295 0.450386 0.0436295
56300 0.453546 0.0435883
56305 0.45206 0.0433874
56310 0.449838 0.043468
56315 0.451519 0.0436358
56320 0.450315 0.0443574
56325 0.451694 0.0448569
56330 0.448558 0.0439659
56335 0.448943 0.0442159
56340 0.449909 0.044339
56345 0.448564 0.0445385
56350 0.447588 0.0445146
56355 0.450064 0.0448314
56360 0.448793 0.0435311
56365 0.449811 0.0438424
56370 0.449596 0.0439053
56375 0.451107 0.0448357
56380 0.450655 0.044475
56385 0.450389 0.0442068
56390 0.450143 0.0442247
56395 0.446768 0.0439618
56400 0.446834 0.0445225
56405 0.446862 0.0443988
56410 0.447161 0.0443886
56415 0.445625 0.0443398
56420 0.446574 0.0445411
56425 0.447027 0.0448277
56430 0.447355 0.045101
56435 0.447918 0.0450484
56440 0.446648 0.0444205
56445 0.448585 0.0449361
56450 0.446559 0.0446581
56455 0.44399 0.0440333
56460 0.444394 0.0443033
56465 0.443867 0.0444656
56470 0.441959 0.0446595
56475 0.441501 0.0444974
56480 0.442009 0.0446599
56485 0.441838 0.0440516
56490 0.441812 0.043715
56495 0.438729 0.0433235
56500 0.436199 0.0438857
56505 0.435942 0.0432739
56510 0.440026 0.0434278
56515 0.441381 0.0439769
56520 0.438739 0.044058
56525 0.440139 0.0440592
56530 0.436636 0.0437314
56535 0.434747 0.0435791
56540 0.435038 0.0439126
56545 0.434404 0.0435197
56550 0.432856 0.0432376
56555 0.430285 0.043072
56560 0.431763 0.0431823
56565 0.433113 0.0434746
56570 0.431502 0.0429404
56575 0.430754 0.0427926
56580 0.430379 0.042249
56585 0.428954 0.0421741
56590 0.428668 0.0422237
56595 0.428354 0.0420759
56600 0.431375 0.0428855
56605 0.433091 0.0426785
56610 0.434868 0.043455
56615 0.432345 0.0426485
56620 0.429401 0.0424533
56625 0.430435 0.0422957
56630 0.432938 0.0423986
56635 0.432836 0.0420014
56640 0.434633 0.0424674
56645 0.436325 0.0424368
56650 0.437192 0.0424029
56655 0.438881 0.0425464
56660 0.437076 0.0425062
56665 0.436604 0.0424086
56670 0.435475 0.0423388
56675 0.437465 0.0420584
56680 0.435495 0.0424462
56685 0.435421 0.0423033
56690 0.434484 0.0425846
56695 0.433085 0.0424231
56700 0.432361 0.042102
56705 0.43124 0.0412455
56710 0.431951 0.0420522
56715 0.429848 0.0417903
56720 0.430427 0.0420559
56725 0.430525 0.0421155
56730 0.430295 0.041854
56735 0.429439 0.0420673
56740 0.431965 0.0416758
56745 0.433304 0.0416509
56750 0.429195 0.0410998
56755 0.429555 0.0413023
56760 0.430472 0.0418001
56765 0.429118 0.041338
56770 0.429763 0.0412964
56775 0.429016 0.0410041
56780 0.430365 0.0414033
56785 0.431639 0.0410869
56790 0.430184 0.0409355
56795 0.431565 0.0412
56800 0.431991 0.0413986
56805 0.431585 0.0419287
56810 0.430517 0.0414427
56815 0.432169 0.0418722
56820 0.431407 0.0414858
56825 0.43207 0.041089
56830 0.431856 0.0406362
56835 0.435237 0.0408077
56840 0.432697 0.0402549
56845 0.433975 0.0406317
56850 0.435465 0.0409528
56855 0.433776 0.0413896
56860 0.435699 0.0413839
56865 0.437765 0.0412931
56870 0.440461 0.0415487
56875 0.436047 0.041338
56880 0.442151 0.0424695
56885 0.441914 0.0426083
56890 0.43882 0.0423613
56895 0.437966 0.0424256
56900 0.436886 0.0422155
56905 0.433649 0.0416344
56910 0.434195 0.0419845
56915 0.434705 0.041894
56920 0.4383 0.0428563
56925 0.440269 0.0430547
56930 0.437402 0.042744
56935 0.435621 0.0423253
56940 0.434722 0.0423096
56945 0.434376 0.041931
56950 0.436852 0.0427148
56955 0.438699 0.0426732
56960 0.437591 0.0427905
56965 0.43497 0.0420049
56970 0.434642 0.0418054
56975 0.434459 0.0423341
56980 0.438442 0.0427054
56985 0.436198 0.0414909
56990 0.430731 0.0409936
56995 0.4312 0.0416887
57000 0.434099 0.0420518
57005 0.430192 0.0417993
57010 0.432106 0.0424439
57015 0.432241 0.0427422
57020 0.431739 0.0419977
57025 0.431472 0.0425536
57030 0.431941 0.0422557
57035 0.432016 0.0424245
57040 0.432513 0.0427675
57045 0.435498 0.0431218
57050 0.439014 0.0440588
57055 0.439727 0.0438054
57060 0.436697 0.0431196
57065 0.434387 0.0427387
57070 0.434625 0.043158
57075 0.43212 0.0430288
57080 0.43024 0.0423651
57085 0.430742 0.0423607
57090 0.43163 0.0425309
57095 0.431397 0.0425693
57100 0.429876 0.042308
57105 0.430681 0.0424107
57110 0.432032 0.0424878
57115 0.433637 0.0429218
57120 0.435723 0.0433392
57125 0.43724 0.0430955
57130 0.437639 0.0428622
57135 0.435076 0.0431949
57140 0.435811 0.043388
57145 0.437542 0.0434713
57150 0.436015 0.0429565
57155 0.432822 0.0422057
57160 0.435429 0.042743
57165 0.433932 0.0423374
57170 0.431692 0.0420461
57175 0.432523 0.0423817
57180 0.430972 0.0426342
57185 0.431339 0.0423868
57190 0.431718 0.0419887
57195 0.433935 0.0428052
57200 0.431044 0.0417771
57205 0.434877 0.0424723
57210 0.432079 0.0421696
57215 0.434535 0.0423245
57220 0.433959 0.0422149
57225 0.434108 0.0422272
57230 0.433419 0.0422025
57235 0.432034 0.0417509
57240 0.432662 0.0419359
57245 0.431527 0.0412378
57250 0.432009 0.0412027
57255 0.436185 0.042003
57260 0.435277 0.04215
57265 0.435644 0.0426581
57270 0.432566 0.0420437
57275 0.433055 0.0417718
57280 0.434703 0.0417848
57285 0.433868 0.0422223
57290 0.437089 0.0425333
57295 0.434944 0.0423125
57300 0.438744 0.0431541
57305 0.437591 0.0428575
57310 0.438938 0.0431798
57315 0.438228 0.0425954
57320 0.438928 0.0426577
57325 0.437709 0.0426489
57330 0.436571 0.0429706
57335 0.437643 0.0425215
57340 0.437828 0.0427222
57345 0.437897 0.0429163
57350 0.438228 0.0427871
57355 0.439514 0.0427077
57360 0.442363 0.0435242
57365 0.440602 0.0430479
57370 0.442664 0.043366
57375 0.443769 0.0436913
57380 0.441667 0.0434054
57385 0.442576 0.0436262
57390 0.442813 0.0438622
57395 0.441537 0.0438436
57400 0.442632 0.0445185
57405 0.44363 0.0445619
57410 0.439677 0.0437328
57415 0.439848 0.0435133
57420 0.44346 0.0435678
57425 0.441472 0.0431423
57430 0.440739 0.0430837
57435 0.44052 0.0430092
57440 0.441857 0.0426722
57445 0.441508 0.0424739
57450 0.438018 0.0425721
57455 0.440152 0.0426174
57460 0.440389 0.0425064
57465 0.438207 0.0423666
57470 0.439265 0.042435
57475 0.440909 0.042656
57480 0.438551 0.0423292
57485 0.440684 0.0427222
57490 0.442167 0.0423729
57495 0.441607 0.0424321
57500 0.442344 0.0423568
57505 0.443737 0.0426299
57510 0.444327 0.0426854
57515 0.445549 0.0431394
57520 0.443634 0.0428761
57525 0.442793 0.0425423
57530 0.443532 0.0429769
57535 0.43979 0.0420733
57540 0.441802 0.0421396
57545 0.439883 0.0419789
57550 0.44165 0.0422721
57555 0.441387 0.042448
57560 0.442402 0.0423786
57565 0.44038 0.0419996
57570 0.442817 0.0431953
57575 0.441404 0.0427142
57580 0.442264 0.0431082
57585 0.441242 0.0432196
57590 0.44176 0.0436913
57595 0.442372 0.0438887
57600 0.443271 0.0439594
57605 0.44403 0.0441719
57610 0.440315 0.0434574
57615 0.441516 0.0443254
57620 0.44071 0.0441619
57625 0.437879 0.0439194
57630 0.43738 0.0440284
57635 0.439491 0.0444809
57640 0.438023 0.0437779
57645 0.436181 0.043357
57650 0.437321 0.0440467
57655 0.440359 0.0447673
57660 0.44072 0.0443347
57665 0.441524 0.0446607
57670 0.440305 0.0444838
57675 0.442546 0.044873
57680 0.443204 0.0447277
57685 0.441299 0.0442157
57690 0.440269 0.044726
57695 0.443229 0.0447093
57700 0.443009 0.0447165
57705 0.442993 0.0450865
57710 0.439748 0.0442792
57715 0.44362 0.0452415
57720 0.442862 0.0445403
57725 0.443412 0.0443339
57730 0.443475 0.0447575
57735 0.44338 0.0450498
57740 0.441712 0.044664
57745 0.441877 0.0445811
57750 0.445825 0.0451692
57755 0.445714 0.0448489
57760 0.445391 0.0443635
57765 0.448769 0.0453107
57770 0.448752 0.0449916
57775 0.447294 0.0454197
57780 0.449094 0.0459216
57785 0.452113 0.0458151
57790 0.451003 0.0459132
57795 0.452342 0.0460265
57800 0.450572 0.045732
57805 0.449737 0.045319
57810 0.450821 0.0456683
57815 0.448232 0.0449986
57820 0.446715 0.0452059
57825 0.446132 0.0454789
57830 0.446273 0.0449569
57835 0.4469 0.0448734
57840 0.447825 0.0449694
57845 0.449446 0.0457597
57850 0.449776 0.0455272
57855 0.45136 0.0454274
57860 0.451337 0.0456528
57865 0.451758 0.0453803
57870 0.454441 0.0457099
57875 0.455757 0.0457132
57880 0.452371 0.0450333
57885 0.456089 0.0456781
57890 0.455384 0.0455125
57895 0.452712 0.0453288
57900 0.453779 0.0458569
57905 0.452621 0.0453094
57910 0.453094 0.0448706
57915 0.454794 0.0452253
57920 0.456036 0.0456558
57925 0.4564 0.0456495
57930 0.458377 0.0460429
57935 0.457447 0.0459694
57940 0.459184 0.0462845
57945 0.457226 0.0463835
57950 0.457061 0.0466081
57955 0.458215 0.0459361
57960 0.457201 0.0458542
57965 0.458147 0.0464848
57970 0.457706 0.0462925
57975 0.456389 0.0467728
57980 0.455868 0.0460735
57985 0.454538 0.0461761
57990 0.455538 0.0467804
57995 0.45532 0.0465781
58000 0.456489 0.046929
58005 0.460431 0.047348
58010 0.458774 0.0466173
58015 0.459566 0.0468769
58020 0.458342 0.0465103
58025 0.456787 0.0460141
58030 0.4534 0.0456315
58035 0.452159 0.0455501
58040 0.450299 0.0458802
58045 0.447858 0.0456509
58050 0.447304 0.0451902
58055 0.449631 0.0455029
58060 0.44874 0.0452323
58065 0.448616 0.0453047
58070 0.448413 0.0452786
58075 0.450426 0.0456685
58080 0.450465 0.0451696
58085 0.452127 0.0461429
58090 0.450273 0.0460902
58095 0.45043 0.0462092
58100 0.452156 0.0464517
58105 0.450187 0.0462778
58110 0.451846 0.0470608
58115 0.451809 0.046685
58120 0.453245 0.046556
58125 0.450907 0.0461982
58130 0.45021 0.0456203
58135 0.448844 0.0460386
58140 0.449246 0.0459769
58145 0.44982 0.0455191
58150 0.451728 0.0463217
58155 0.449912 0.0458377
58160 0.449204 0.0454499
58165 0.449271 0.045316
58170 0.447497 0.0453611
58175 0.446722 0.0453027
58180 0.449264 0.0457538
58185 0.451726 0.046416
58190 0.448408 0.0458704
58195 0.449729 0.0465001
58200 0.448921 0.046277
58205 0.449079 0.0454974
58210 0.450009 0.0457712
58215 0.451281 0.0460859
58220 0.453364 0.0455462
58225 0.45399 0.0456711
58230 0.454031 0.0455919
58235 0.451626 0.0454572
58240 0.451834 0.045583
58245 0.448387 0.0451751
58250 0.448982 0.0451282
58255 0.451017 0.0459759
58260 0.453316 0.0462321
58265 0.455886 0.0463478
58270 0.455493 0.0460582
58275 0.457739 0.046217
58280 0.457627 0.0466334
58285 0.457724 0.0460406
58290 0.455572 0.0458122
58295 0.454358 0.0453664
58300 0.452671 0.044636
58305 0.453061 0.0452253
58310 0.45054 0.0449796
58315 0.449723 0.0447906
58320 0.451843 0.0450637
58325 0.45505 0.0458185
58330 0.454318 0.045864
58335 0.451342 0.0451353
58340 0.450601 0.0447922
58345 0.449469 0.0450012
58350 0.449139 0.0450965
58355 0.449646 0.045169
58360 0.448179 0.0448877
58365 0.445091 0.0442629
58370 0.443917 0.0448299
58375 0.445009 0.0447244
58380 0.445317 0.044296
58385 0.446563 0.0444205
58390 0.448815 0.0449592
58395 0.448327 0.0443596
58400 0.449738 0.0449124
58405 0.446741 0.0449783
58410 0.442404 0.0441057
58415 0.441012 0.0443568
58420 0.44104 0.0448118
58425 0.438723 0.0439928
58430 0.441632 0.044735
58435 0.443049 0.0450918
58440 0.443875 0.0452745
58445 0.439479 0.044088
58450 0.439894 0.0441931
58455 0.441243 0.044187
58460 0.442304 0.0440976
58465 0.442745 0.0439255
58470 0.444351 0.0441539
58475 0.446267 0.0445554
58480 0.445191 0.044742
58485 0.446162 0.0448751
58490 0.445842 0.0449371
58495 0.445593 0.0450157
58500 0.447382 0.0447158
58505 0.447604 0.0451453
58510 0.447677 0.0450526
58515 0.446533 0.0454582
58520 0.448618 0.0457369
58525 0.445631 0.0453533
58530 0.449381 0.0460767
58535 0.448685 0.0463196
58540 0.447683 0.045863
58545 0.448663 0.0459761
58550 0.449014 0.0463584
58555 0.448194 0.0470559
58560 0.450321 0.0472792
58565 0.450143 0.0471084
58570 0.447913 0.0465809
58575 0.446792 0.0460629
58580 0.445239 0.0463844
58585 0.444462 0.0462631
58590 0.447393 0.0466011
58595 0.447477 0.0462396
58600 0.446312 0.0456199
58605 0.445287 0.046079
58610 0.447518 0.0465779
58615 0.44868 0.046824
58620 0.449448 0.0466073
58625 0.444372 0.0457771
58630 0.445739 0.0465289
58635 0.443764 0.0464627
58640 0.442971 0.0462907
58645 0.446806 0.0467853
58650 0.447304 0.0468694
58655 0.446018 0.0467391
58660 0.44398 0.0468987
58665 0.442034 0.0459477
58670 0.441859 0.0456399
58675 0.438896 0.0454221
58680 0.44122 0.0462476
58685 0.441671 0.0459351
58690 0.443086 0.0463068
58695 0.442567 0.0455979
58700 0.441252 0.0455934
58705 0.440936 0.045881
58710 0.440653 0.0453884
58715 0.440654 0.0453664
58720 0.443196 0.0454931
58725 0.442237 0.0448767
58730 0.441971 0.0449653
58735 0.443232 0.0453031
58740 0.442455 0.0456187
58745 0.443416 0.0458885
58750 0.442244 0.0451988
58755 0.441114 0.0450927
58760 0.440341 0.0451476
58765 0.441742 0.0453543
58770 0.442667 0.0449159
58775 0.443749 0.0447226
58780 0.442437 0.044751
58785 0.445628 0.0451915
58790 0.44636 0.0454315
58795 0.445312 0.0453739
58800 0.445313 0.0455454
58805 0.447248 0.0461243
58810 0.445441 0.0454954
58815 0.444209 0.0451316
58820 0.444009 0.0448512
58825 0.444898 0.0452784
58830 0.445335 0.0448059
58835 0.442319 0.0445858
58840 0.440277 0.0445129
58845 0.439606 0.0441782
58850 0.440394 0.0443382
58855 0.440264 0.0442266
58860 0.437064 0.0438648
58865 0.438872 0.0444156
58870 0.438388 0.0446644
58875 0.436357 0.044583
58880 0.434853 0.0447767
58885 0.438118 0.0452502
58890 0.436651 0.0449418
58895 0.43799 0.0451167
58900 0.439785 0.0455893
58905 0.435843 0.0445397
58910 0.436207 0.0444105
58915 0.435289 0.0440822
58920 0.438693 0.0453995
58925 0.437549 0.0446332
58930 0.435459 0.0444427
58935 0.437006 0.0448177
58940 0.438584 0.0450014
58945 0.438523 0.0446952
58950 0.436499 0.0447969
58955 0.434286 0.044753
58960 0.435865 0.0447632
58965 0.437281 0.0448994
58970 0.438988 0.0455709
58975 0.44012 0.0450453
58980 0.439228 0.0451535
58985 0.439562 0.0451486
58990 0.437382 0.0447395
58995 0.439386 0.0453584
59000 0.437168 0.044249
59005 0.43659 0.0442106
59010 0.436496 0.0443956
59015 0.437357 0.0447177
59020 0.434319 0.0444987
59025 0.438029 0.0451196
59030 0.437356 0.0447238
59035 0.439826 0.0451053
59040 0.43695 0.0449259
59045 0.438373 0.0453707
59050 0.437193 0.0457703
59055 0.436653 0.0456718
59060 0.436514 0.0455338
59065 0.441181 0.0462349
59070 0.434337 0.0450665
59075 0.433934 0.0453384
59080 0.43412 0.0454084
59085 0.433273 0.0449847
59090 0.433308 0.0443182
59095 0.432871 0.0445707
59100 0.432119 0.0446087
59105 0.432521 0.0451866
59110 0.431559 0.0450322
59115 0.431915 0.0450825
59120 0.433754 0.0454676
59125 0.431383 0.0453786
59130 0.431391 0.044327
59135 0.429803 0.0439667
59140 0.43001 0.0444644
59145 0.430019 0.0447869
59150 0.431809 0.0452541
59155 0.431491 0.0453086
59160 0.430317 0.044775
59165 0.43015 0.0447154
59170 0.433771 0.045478
59175 0.431672 0.0449004
59180 0.431148 0.0453466
59185 0.429644 0.045399
59190 0.430969 0.0455072
59195 0.428527 0.0449189
59200 0.429935 0.0446834
59205 0.432143 0.0450639
59210 0.429853 0.0433958
59215 0.432356 0.0448579
59220 0.431886 0.0445762
59225 0.429333 0.0446042
59230 0.429313 0.0452341
59235 0.4267 0.0449245
59240 0.426997 0.0452415
59245 0.424443 0.0444221
59250 0.424936 0.0441976
59255 0.42496 0.0446283
59260 0.425158 0.0449565
59265 0.42368 0.044171
59270 0.427488 0.044395
59275 0.427829 0.0443984
59280 0.430798 0.0450798
59285 0.428261 0.0452237
59290 0.429056 0.0455801
59295 0.429838 0.0456024
59300 0.429338 0.0452329
59305 0.425658 0.0454844
59310 0.424952 0.0450957
59315 0.425892 0.0447144
59320 0.426065 0.0450096
59325 0.426117 0.0443458
59330 0.429296 0.0453045
59335 0.428691 0.0452555
59340 0.431805 0.0459518
59345 0.432542 0.0457724
59350 0.433878 0.0456636
59355 0.433963 0.0456058
59360 0.430222 0.0445842
59365 0.430196 0.0446087
59370 0.430828 0.0452607
59375 0.428023 0.0444317
59380 0.429432 0.0451196
59385 0.43067 0.0449253
59390 0.433546 0.0455207
59395 0.429237 0.0450831
59400 0.429822 0.0452847
59405 0.427384 0.0450335
59410 0.426976 0.0446085
59415 0.426514 0.0445819
59420 0.42618 0.0445052
59425 0.427763 0.0446577
59430 0.431042 0.0451159
59435 0.429502 0.0446934
59440 0.433621 0.0452639
59445 0.431917 0.0451082
59450 0.431647 0.0447763
59455 0.434 0.045211
59460 0.434384 0.0454195
59465 0.43236 0.0456401
59470 0.435739 0.0460177
59475 0.433203 0.0455644
59480 0.432786 0.0453107
59485 0.433797 0.0455977
59490 0.433559 0.0453786
59495 0.434203 0.0457904
59500 0.433975 0.04526
59505 0.434393 0.0448902
59510 0.43579 0.0452968
59515 0.436237 0.045236
59520 0.43654 0.0449075
59525 0.440261 0.0462074
59530 0.438105 0.0454795
59535 0.438185 0.0455636
59540 0.4354 0.0449265
59545 0.436382 0.044485
59550 0.435717 0.0437324
59555 0.436384 0.0439093
59560 0.43455 0.0439575
59565 0.435616 0.0442384
59570 0.434907 0.0445319
59575 0.437062 0.0448885
59580 0.435517 0.0443482
59585 0.435392 0.0446962
59590 0.435274 0.0445679
59595 0.435242 0.0447438
59600 0.436295 0.0443792
59605 0.435567 0.0446366
59610 0.436307 0.0450275
59615 0.4373 0.0454433
59620 0.437691 0.0455023
59625 0.435468 0.0456752
59630 0.437898 0.045734
59635 0.436428 0.0450092
59640 0.435783 0.0449324
59645 0.436309 0.0452255
59650 0.437634 0.0449447
59655 0.435773 0.0449118
59660 0.437409 0.0450214
59665 0.439544 0.045834
59670 0.439495 0.0457526
59675 0.440012 0.0449502
59680 0.440695 0.0447636
59685 0.442708 0.0450375
59690 0.440336 0.0443039
59695 0.439923 0.0443935
59700 0.441909 0.0442112
59705 0.439694 0.0436324
59710 0.44082 0.044484
59715 0.43965 0.043881
59720 0.437158 0.043152
59725 0.437744 0.0430155
59730 0.436171 0.0432611
59735 0.437688 0.0423921
59740 0.439417 0.0432317
59745 0.439277 0.0428589
59750 0.440686 0.0431561
59755 0.438653 0.0429712
59760 0.440359 0.0432972
59765 0.443771 0.0442343
59770 0.441515 0.0434517
59775 0.441216 0.0436754
59780 0.441998 0.0439163
59785 0.439224 0.0430277
59790 0.439659 0.0436056
59795 0.441438 0.0443662
59800 0.441149 0.044485
59805 0.441155 0.044696
59810 0.439594 0.0444256
59815 0.438442 0.0443035
59820 0.439977 0.0450328
59825 0.439 0.0443327
59830 0.439382 0.0444272
59835 0.439558 0.0445438
59840 0.43853 0.0440224
59845 0.439898 0.0450094
59850 0.439326 0.0448351
59855 0.442561 0.0449565
59860 0.441803 0.044585
59865 0.443062 0.0445705
59870 0.44453 0.0447893
59875 0.44527 0.0444331
59880 0.443754 0.0441686
59885 0.442902 0.0442992
59890 0.443993 0.0443611
59895 0.445494 0.0451331
59900 0.445822 0.0449757
59905 0.445662 0.045406
59910 0.445146 0.0455087
59915 0.444317 0.0453268
59920 0.443746 0.0452278
59925 0.444165 0.0452419
59930 0.446306 0.0452294
59935 0.443757 0.0452035
59940 0.443681 0.0455797
59945 0.444958 0.0456062
59950 0.446166 0.04603
59955 0.444468 0.0452611
59960 0.445208 0.0456775
59965 0.443314 0.0454666
59970 0.442504 0.0452523
59975 0.444626 0.0453233
59980 0.447286 0.0453566
59985 0.447783 0.0457475
59990 0.444468 0.0456154
59995 0.443596 0.0447663
60000 0.444073 0.0452694
60005 0.443673 0.0454442
60010 0.442732 0.0455877
60015 0.442849 0.0454019
60020 0.444416 0.0450114
60025 0.443428 0.0452711
60030 0.443139 0.0453
60035 0.444207 0.0456928
60040 0.442486 0.0454411
60045 0.443713 0.0453096
60050 0.441458 0.0445268
60055 0.442061 0.0450998
60060 0.439081 0.0448908
60065 0.439871 0.0447561
60070 0.442294 0.0449912
60075 0.440982 0.0448987
60080 0.44331 0.0449767
60085 0.442296 0.045229
60090 0.442198 0.0450096
60095 0.446568 0.0459922
60100 0.44637 0.0461737
60105 0.447452 0.0462796
60110 0.445772 0.045683
60115 0.444865 0.0463731
60120 0.442347 0.0464023
60125 0.441379 0.0455681
60130 0.440221 0.0454417
60135 0.442112 0.0461474
60140 0.440408 0.045893
60145 0.442275 0.0464391
60150 0.442242 0.046545
60155 0.44278 0.047427
60160 0.441792 0.0468332
60165 0.441534 0.0468481
60170 0.44158 0.0472133
60175 0.440019 0.0464531
60180 0.441347 0.0467997
60185 0.439839 0.0463635
60190 0.444326 0.0467771
60195 0.443174 0.0464113
60200 0.440472 0.0463133
60205 0.440008 0.0463972
60210 0.438043 0.0462684
60215 0.439885 0.0464556
60220 0.439841 0.0463296
60225 0.435824 0.0461557
60230 0.43733 0.0463684
60235 0.436688 0.045764
60240 0.435659 0.0456793
60245 0.43464 0.0457505
60250 0.436396 0.0459898
60255 0.435636 0.0452086
60260 0.434409 0.0455428
60265 0.436306 0.0461962
60270 0.438866 0.0465877
60275 0.435816 0.0461114
60280 0.436785 0.0462072
60285 0.43478 0.0454807
60290 0.434675 0.0455138
60295 0.435564 0.0458565
60300 0.434108 0.0449038
60305 0.432806 0.0448669
60310 0.432595 0.0451845
60315 0.432973 0.0453637
60320 0.436674 0.0462358
60325 0.435399 0.0453205
60330 0.439572 0.0462725
60335 0.437064 0.0456956
60340 0.436675 0.045942
60345 0.436688 0.0462082
60350 0.436323 0.0456287
60355 0.435365 0.0456781
60360 0.434788 0.0458385
60365 0.43441 0.0456452
60370 0.432505 0.0454246
60375 0.435303 0.0459614
60380 0.435112 0.0460357
60385 0.435949 0.0457622
60390 0.437829 0.045893
60395 0.435325 0.0461684
60400 0.435981 0.0462123
60405 0.435664 0.046543
60410 0.437892 0.0465773
60415 0.437509 0.0462513
60420 0.440155 0.0464197
60425 0.440608 0.0459967
60430 0.439361 0.0460031
60435 0.43921 0.0458287
60440 0.438592 0.0459534
60445 0.438988 0.0466371
60450 0.435944 0.0450761
60455 0.437346 0.0458951
60460 0.438458 0.0461431
60465 0.442172 0.0472615
60470 0.44149 0.0473252
60475 0.442459 0.0474883
60480 0.440861 0.0466469
60485 0.439651 0.0462962
60490 0.439717 0.0464348
60495 0.437104 0.0458259
60500 0.438555 0.0459914
60505 0.440938 0.0462794
60510 0.440128 0.0458928
60515 0.4417 0.0451998
60520 0.441497 0.0449159
60525 0.440585 0.0441086
60530 0.439918 0.0451568
60535 0.438255 0.0446246
60540 0.434132 0.0446295
60545 0.435497 0.0446481
60550 0.436277 0.0451957
60555 0.438803 0.0453056
60560 0.439676 0.0459236
60565 0.440249 0.0465044
60570 0.437042 0.0459426
60575 0.43428 0.0456342
60580 0.437892 0.0466903
60585 0.435593 0.0459667
60590 0.434998 0.0457169
60595 0.435103 0.0457581
60600 0.435799 0.04624
60605 0.436291 0.0459594
60610 0.433139 0.0456195
60615 0.435256 0.0461392
60620 0.436968 0.046503
60625 0.433605 0.0455848
60630 0.434486 0.0457993
60635 0.434154 0.0465917
60640 0.431263 0.0458416
60645 0.430122 0.045653
60650 0.433542 0.0462409
60655 0.434458 0.0463274
60660 0.43671 0.0466222
60665 0.436893 0.0464672
60670 0.437108 0.0465773
60675 0.437393 0.0468706
60680 0.436033 0.0463047
60685 0.434855 0.0461298
60690 0.432334 0.0461908
60695 0.431575 0.0460045
60700 0.435867 0.0467948
60705 0.434871 0.0462425
60710 0.432839 0.0461223
60715 0.433091 0.0462741
60720 0.433959 0.0464685
60725 0.433763 0.0464176
60730 0.43355 0.0459673
60735 0.435267 0.0463019
60740 0.435556 0.0461433
60745 0.43372 0.0458626
60750 0.437932 0.0462909
60755 0.437091 0.046428
60760 0.434981 0.0461913
60765 0.432564 0.0463958
60770 0.432992 0.0462805
60775 0.432984 0.0460153
60780 0.435997 0.0473637
60785 0.434014 0.0472427
60790 0.43328 0.0472106
60795 0.431837 0.0467279
60800 0.432361 0.0470957
60805 0.433169 0.0470776
60810 0.432682 0.0469283
60815 0.432764 0.0467599
60820 0.432119 0.0469341
60825 0.433432 0.0471972
60830 0.429316 0.0464621
60835 0.432258 0.047404
60840 0.432139 0.0469806
60845 0.434781 0.047612
60850 0.435056 0.0474138
60855 0.437593 0.0476005
60860 0.436848 0.0480941
60865 0.435534 0.0475475
60870 0.436854 0.0477395
60875 0.438285 0.0475454
60880 0.435498 0.0477459
60885 0.431518 0.0474927
60890 0.429517 0.0474703
60895 0.427739 0.0474019
60900 0.427582 0.0474709
60905 0.428747 0.0479969
60910 0.427267 0.0480978
60915 0.425471 0.0472966
60920 0.427195 0.0475932
60925 0.429563 0.0481515
60930 0.429439 0.0480523
60935 0.427642 0.047843
60940 0.428426 0.0478708
60945 0.429954 0.0480488
60950 0.431765 0.0481253
60955 0.435661 0.0483099
60960 0.435325 0.0479408
60965 0.434913 0.0482654
60970 0.433007 0.0479639
60975 0.435319 0.0482729
60980 0.436549 0.0484881
60985 0.437642 0.0487744
60990 0.437321 0.0485738
60995 0.436412 0.0481539
61000 0.436964 0.047596
61005 0.43677 0.0473227
61010 0.437026 0.0478528
61015 0.438858 0.0484411
61020 0.437592 0.0474117
61025 0.440655 0.0486667
61030 0.443562 0.0483288
61035 0.443824 0.0486548
61040 0.443453 0.048258
61045 0.443176 0.0484434
61050 0.444647 0.04904
61055 0.441516 0.0482209
61060 0.441713 0.0482407
61065 0.441217 0.048325
61070 0.441143 0.0484719
61075 0.441417 0.0490639
61080 0.442269 0.0490612
61085 0.439727 0.0479298
61090 0.439243 0.04815
61095 0.437277 0.0477824
61100 0.441198 0.0482623
61105 0.43818 0.0479641
61110 0.439125 0.0481404
61115 0.436481 0.0478873
61120 0.438348 0.0481696
61125 0.440407 0.048713
61130 0.439907 0.0486463
61135 0.438069 0.0480106
61140 0.438107 0.0480625
61145 0.437627 0.0478032
61150 0.437749 0.0476209
61155 0.437113 0.0478296
61160 0.439031 0.0477242
61165 0.439251 0.0478355
61170 0.43738 0.0472117
61175 0.434973 0.0464382
61180 0.438938 0.0473852
61185 0.441163 0.0482068
61190 0.439034 0.0477961
61195 0.441087 0.0479686
61200 0.43841 0.0471116
61205 0.437155 0.0475074
61210 0.435693 0.0471486
61215 0.435356 0.0470251
61220 0.434613 0.0469708
61225 0.438292 0.0478579
61230 0.439757 0.0481631
61235 0.438942 0.0487157
61240 0.439733 0.0482405
61245 0.438453 0.0479882
61250 0.441879 0.0489157
61255 0.443546 0.0492907
61260 0.441032 0.0490245
61265 0.437577 0.0484246
61270 0.434873 0.0482305
61275 0.435061 0.0482351
61280 0.43627 0.0481135
61285 0.434361 0.0478863
61290 0.436239 0.0485497
61295 0.438914 0.0493025
61300 0.44003 0.0493027
61305 0.44457 0.049714
61310 0.44261 0.0492325
61315 0.443785 0.0491486
61320 0.44393 0.0484366
61325 0.442487 0.048077
61330 0.44391 0.0487165
61335 0.440332 0.0480951
61340 0.434622 0.0468726
61345 0.436697 0.0465276
61350 0.434708 0.0468979
61355 0.431849 0.0465566
61360 0.432209 0.046705
61365 0.43468 0.0470306
61370 0.434878 0.0476971
61375 0.434198 0.0471715
61380 0.433958 0.0466064
61385 0.433039 0.0468016
61390 0.434169 0.0474636
61395 0.431579 0.0465864
61400 0.433429 0.0470453
61405 0.434342 0.0471302
61410 0.435971 0.0473574
61415 0.43827 0.0478181
61420 0.438343 0.0488496
61425 0.43685 0.0479406
61430 0.440058 0.0483078
61435 0.441614 0.0482817
61440 0.446309 0.0491372
61445 0.446801 0.0494568
61450 0.445958 0.0496857
61455 0.445291 0.049237
61460 0.445594 0.0482747
61465 0.445617 0.0486028
61470 0.444768 0.0487146
61475 0.448013 0.0491721
61480 0.44847 0.0482862
61485 0.448264 0.048616
61490 0.446541 0.0482982
61495 0.446333 0.0483546
61500 0.445575 0.0484652
61505 0.450892 0.04908
61510 0.450635 0.0487749
61515 0.450543 0.0488912
61520 0.452305 0.0491913
61525 0.447989 0.0480578
61530 0.445869 0.0482968
61535 0.44658 0.0479975
61540 0.446319 0.0484403
61545 0.444225 0.0482968
61550 0.446782 0.0485366
61555 0.443011 0.0487095
61560 0.442686 0.0480318
61565 0.444498 0.0491304
61570 0.440836 0.048269
61575 0.446028 0.0487755
61580 0.447362 0.0490035
61585 0.447044 0.0486797
61590 0.446574 0.0483915
61595 0.441825 0.0478647
61600 0.442927 0.047812
61605 0.442508 0.0477722
61610 0.442532 0.0485238
61615 0.443504 0.0481604
61620 0.446148 0.0492919
61625 0.44274 0.0487359
61630 0.444942 0.0484342
61635 0.44753 0.0497063
61640 0.446946 0.0495987
61645 0.445765 0.0493678
61650 0.444997 0.0495973
61655 0.444404 0.0497136
61660 0.445666 0.049721
61665 0.446702 0.0493927
61670 0.44319 0.0488487
61675 0.443088 0.0487726
61680 0.443102 0.0487787
61685 0.444546 0.049177
61690 0.443097 0.0492713
61695 0.441426 0.0491288
61700 0.441921 0.0488771
61705 0.44582 0.0493039
61710 0.443064 0.0489612
61715 0.443116 0.0492568
61720 0.443881 0.0494056
61725 0.443917 0.0493784
61730 0.445165 0.0501743
61735 0.445577 0.0501331
61740 0.447886 0.0495448
61745 0.444433 0.049582
61750 0.445967 0.0494148
61755 0.443387 0.0490947
61760 0.439356 0.0490594
61765 0.441502 0.0490847
61770 0.441667 0.0495597
61775 0.442836 0.0501694
61780 0.440487 0.0494507
61785 0.442166 0.0496965
61790 0.442211 0.0495997
61795 0.441607 0.0496781
61800 0.438396 0.0487353
61805 0.43893 0.0488977
61810 0.436973 0.0489047
61815 0.438355 0.0488418
61820 0.438886 0.0482731
61825 0.440326 0.0489704
61830 0.438315 0.0489067
61835 0.436988 0.0491813
61840 0.437548 0.0492031
61845 0.439712 0.0492256
61850 0.439685 0.049266
61855 0.440708 0.0492599
61860 0.441112 0.0489112
61865 0.44129 0.0488277
61870 0.441713 0.049236
61875 0.441731 0.0495656
61880 0.442476 0.0491319
61885 0.443186 0.0494534
61890 0.444653 0.0496824
61895 0.443348 0.0489982
61900 0.44349 0.0490143
61905 0.445784 0.0493384
61910 0.442868 0.0483764
61915 0.444617 0.0493662
61920 0.446156 0.049812
61925 0.447189 0.0486487
61930 0.448685 0.0495673
61935 0.448537 0.0495356
61940 0.448871 0.0497008
61945 0.448682 0.0502831
61950 0.444375 0.0497526
61955 0.443232 0.0499408
61960 0.442698 0.0499833
61965 0.441584 0.0503448
61970 0.438419 0.0493809
61975 0.43694 0.0491672
61980 0.436124 0.0493952
61985 0.436298 0.0502556
61990 0.436411 0.0500112
61995 0.436359 0.0497922
62000 0.437991 0.0495609
62005 0.439007 0.0506224
62010 0.438577 0.0502803
62015 0.439622 0.0501523
62020 0.439195 0.0505822
62025 0.436621 0.0492594
62030 0.437203 0.0499253
62035 0.437973 0.0507559
62040 0.437047 0.0504756
62045 0.436816 0.0501368
62050 0.440278 0.0511174
62055 0.442365 0.0513848
62060 0.44178 0.0514534
62065 0.444867 0.0520004
62070 0.443196 0.0513456
62075 0.446077 0.0522421
62080 0.446858 0.0521892
62085 0.446025 0.0527736
62090 0.444016 0.0520317
62095 0.440737 0.0511547
62100 0.440706 0.0511694
62105 0.440259 0.0510319
62110 0.442553 0.0507681
62115 0.440945 0.0500078
62120 0.441902 0.0497404
62125 0.441504 0.049652
62130 0.440636 0.0496083
62135 0.441306 0.0495615
62140 0.442161 0.050346
62145 0.44065 0.0491896
62150 0.440517 0.0493213
62155 0.438551 0.0488157
62160 0.434745 0.048691
62165 0.437015 0.0487767
62170 0.43769 0.048684
62175 0.440383 0.0495844
62180 0.443087 0.0491688
62185 0.440347 0.0489394
62190 0.441286 0.0493738
62195 0.442026 0.0489533
62200 0.43964 0.0485905
62205 0.439732 0.048662
62210 0.440663 0.048474
62215 0.439924 0.0488032
62220 0.439433 0.048547
62225 0.438985 0.0485777
62230 0.439566 0.0485099
62235 0.441229 0.0484805
62240 0.445192 0.0489835
62245 0.442456 0.0488708
62250 0.439101 0.0483795
62255 0.439104 0.0484783
62260 0.438008 0.0485795
62265 0.437456 0.0486793
62270 0.436808 0.0489353
62275 0.434698 0.0484999
62280 0.438059 0.048731
62285 0.439393 0.0488434
62290 0.439238 0.0488479
62295 0.438249 0.0488212
62300 0.439868 0.0488492
62305 0.441592 0.0489757
62310 0.44017 0.0489098
62315 0.441441 0.0490584
62320 0.440732 0.0486024
62325 0.443266 0.0484864
62330 0.443066 0.048771
62335 0.442998 0.0484411
62340 0.44276 0.0485754
62345 0.44127 0.0489559
62350 0.442819 0.0488508
62355 0.443781 0.0493458
62360 0.443151 0.0492633
62365 0.442856 0.0493927
62370 0.442775 0.0492925
62375 0.443284 0.0489594
62380 0.439905 0.0482407
62385 0.44265 0.0489516
62390 0.441291 0.0491506
62395 0.439826 0.0491159
62400 0.441898 0.0492468
62405 0.441525 0.0485503
62410 0.439736 0.0481849
62415 0.439389 0.0483309
62420 0.443264 0.0494142
62425 0.441667 0.0486446
62430 0.442844 0.0494748
62435 0.441398 0.0489108
62440 0.442479 0.0487993
62445 0.439127 0.0481608
62450 0.442804 0.0487459
62455 0.443259 0.0484044
62460 0.443615 0.0487657
62465 0.447983 0.0498539
62470 0.448357 0.0498416
62475 0.450145 0.049804
62480 0.448897 0.0497683
62485 0.446171 0.0485711
62490 0.44809 0.0488018
62495 0.446046 0.0484309
62500 0.445746 0.0480996
62505 0.444691 0.0476873
62510 0.447446 0.047616
62515 0.446048 0.0473327
62520 0.447545 0.0481231
62525 0.445008 0.0475891
62530 0.443067 0.0476963
62535 0.441796 0.0474823
62540 0.438895 0.0466022
62545 0.438445 0.0469141
62550 0.438686 0.0475274
62555 0.438501 0.0473368
62560 0.43945 0.0482931
62565 0.440306 0.0481674
62570 0.435788 0.0471351
62575 0.437467 0.047861
62580 0.43892 0.047821
62585 0.439997 0.048296
62590 0.443576 0.0482988
62595 0.439153 0.048068
62600 0.43765 0.0484858
62605 0.437899 0.04821
62610 0.437574 0.0483588
62615 0.438701 0.0488267
62620 0.439882 0.0484485
62625 0.443642 0.0487814
62630 0.441984 0.0480855
62635 0.442459 0.0481098
62640 0.445811 0.0493686
62645 0.443456 0.0490308
62650 0.448003 0.0495089
62655 0.446158 0.0485295
62660 0.446041 0.0485738
62665 0.444962 0.048801
62670 0.445479 0.0489724
62675 0.446211 0.0492066
62680 0.444306 0.0492582
62685 0.441131 0.0486338
62690 0.440105 0.0481566
62695 0.442175 0.0483695
62700 0.44206 0.0484911
62705 0.443745 0.0481539
62710 0.442492 0.0479733
62715 0.444069 0.0488049
62720 0.444262 0.0481247
62725 0.445382 0.0484368
62730 0.443208 0.0478418
62735 0.444457 0.0484174
62740 0.443894 0.0479002
62745 0.444407 0.0476671
62750 0.444345 0.0479314
62755 0.441584 0.0478714
62760 0.44221 0.0478463
62765 0.439372 0.0474652
62770 0.44035 0.0473213
62775 0.439988 0.0471065
62780 0.439528 0.0470843
62785 0.441111 0.0468996
62790 0.439559 0.0463199
62795 0.437854 0.0460349
62800 0.435526 0.0461543
62805 0.434251 0.0455042
62810 0.435175 0.0463076
62815 0.436197 0.0465191
62820 0.437784 0.0469381
62825 0.435095 0.0467632
62830 0.43339 0.0464813
62835 0.43516 0.0463888
62840 0.436989 0.0466248
62845 0.438106 0.047457
62850 0.435082 0.0465117
62855 0.437592 0.047326
62860 0.4387 0.0478361
62865 0.435598 0.0468442
62870 0.43512 0.0471296
62875 0.436037 0.0475217
62880 0.438733 0.047584
62885 0.438542 0.047923
62890 0.436791 0.0480382
62895 0.437738 0.0477873
62900 0.440363 0.0487448
62905 0.441077 0.0484554
62910 0.436819 0.0480276
62915 0.436705 0.0482878
62920 0.437542 0.047988
62925 0.438823 0.0483448
62930 0.438445 0.0483676
62935 0.438152 0.0479202
62940 0.439672 0.0480737
62945 0.441228 0.0478302
62950 0.440029 0.0476052
62955 0.436937 0.0472719
62960 0.438067 0.0470443
62965 0.440384 0.048108
62970 0.438896 0.0474309
62975 0.440586 0.0475889
62980 0.439533 0.0472429
62985 0.441057 0.047418
62990 0.440978 0.0476183
62995 0.439395 0.0473895
63000 0.437471 0.0468161
63005 0.438835 0.0468042
63010 0.43761 0.0471772
63015 0.435304 0.0466822
63020 0.432835 0.0466252
63025 0.434617 0.0464225
63030 0.434259 0.0469618
63035 0.436161 0.0471572
63040 0.43384 0.0472017
63045 0.435716 0.0467746
63050 0.436655 0.0470259
63055 0.436711 0.0469308
63060 0.439988 0.047139
63065 0.439116 0.0467101
63070 0.441295 0.047582
63075 0.438903 0.0469418
63080 0.440328 0.0473448
63085 0.442731 0.0476099
63090 0.445188 0.0481
63095 0.440866 0.0478342
63100 0.44332 0.0481733
63105 0.445666 0.0478004
63110 0.444083 0.047526
63115 0.441302 0.0467189
63120 0.444484 0.0465926
63125 0.440784 0.0458812
63130 0.444493 0.0470961
63135 0.442075 0.0465705
63140 0.444963 0.0471843
63145 0.446019 0.0473437
63150 0.450363 0.0477542
63155 0.44876 0.0472739
63160 0.449253 0.046714
63165 0.449879 0.0473864
63170 0.44738 0.0469561
63175 0.447184 0.0468316
63180 0.448883 0.0464972
63185 0.449046 0.0465474
63190 0.447552 0.0465426
63195 0.44905 0.0467377
63200 0.447296 0.0465099
63205 0.450859 0.0470598
63210 0.448721 0.0469965
63215 0.448413 0.0470906
63220 0.449277 0.0476113
63225 0.448706 0.047862
63230 0.449924 0.0479818
63235 0.450677 0.048319
63240 0.450514 0.0480855
63245 0.44903 0.047171
63250 0.447799 0.0469888
63255 0.451021 0.0473474
63260 0.451463 0.0477154
63265 0.453022 0.0476695
63270 0.453675 0.0478491
63275 0.455736 0.047526
63280 0.456268 0.0473007
63285 0.456014 0.0472131
63290 0.455742 0.0472737
63295 0.459059 0.0481319
63300 0.456522 0.0476087
63305 0.456498 0.0477159
63310 0.454061 0.0477712
63315 0.448007 0.0464623
63320 0.45275 0.047229
63325 0.451271 0.0474309
63330 0.449074 0.0470102
63335 0.448341 0.0470049
63340 0.450431 0.0475101
63345 0.449232 0.0471392
63350 0.448238 0.047099
63355 0.449176 0.0470186
63360 0.448747 0.0467828
63365 0.44763 0.0465283
63370 0.449239 0.046813
63375 0.450182 0.0473158
63380 0.448086 0.0464107
63385 0.450382 0.0475415
63390 0.451348 0.0484146
63395 0.449311 0.0476066
63400 0.449716 0.04816
63405 0.449936 0.047626
63410 0.445342 0.0473252
63415 0.443783 0.0465428
63420 0.445476 0.0471092
63425 0.444642 0.0468573
63430 0.444205 0.0466783
63435 0.443159 0.046755
63440 0.44469 0.0470251
63445 0.446264 0.0468998
63450 0.444579 0.0461992
63455 0.442019 0.0457138
63460 0.441483 0.0464925
63465 0.441157 0.0461861
63470 0.443372 0.0461563
63475 0.44567 0.0468706
63480 0.443173 0.0466934
63485 0.442293 0.0466867
63490 0.440036 0.0462447
63495 0.443115 0.0465528
63500 0.446422 0.0471206
63505 0.445202 0.0469483
63510 0.442972 0.046197
63515 0.44314 0.0462157
63520 0.444736 0.046644
63525 0.444197 0.0468553
63530 0.442394 0.0464374
63535 0.443208 0.0465001
63540 0.442739 0.0462984
63545 0.440149 0.0456362
63550 0.441998 0.0462257
63555 0.443946 0.0466211
63560 0.442324 0.045593
63565 0.441133 0.0455958
63570 0.443907 0.0459567
63575 0.44343 0.0461094
63580 0.444401 0.046605
63585 0.441745 0.046286
63590 0.44237 0.0467175
63595 0.443263 0.0467036
63600 0.439649 0.0462572
63605 0.442009 0.0464064
63610 0.440476 0.0466481
63615 0.444701 0.0469214
63620 0.443515 0.0466344
63625 0.445716 0.0467344
63630 0.441315 0.0463782
63635 0.440746 0.0465236
63640 0.440007 0.0464582
63645 0.441013 0.0468095
63650 0.437868 0.0465325
63655 0.436204 0.0459134
63660 0.439455 0.0463378
63665 0.439917 0.0466024
63670 0.436557 0.0457254
63675 0.438896 0.0461302
63680 0.435605 0.0458338
63685 0.435874 0.0458732
63690 0.43706 0.0459692
63695 0.43564 0.0461627
63700 0.436414 0.0464276
63705 0.437247 0.0463888
63710 0.439511 0.0465523
63715 0.436902 0.0459849
63720 0.438857 0.0461876
63725 0.439039 0.0460945
63730 0.441045 0.0460522
63735 0.442139 0.0461333
63740 0.438976 0.0454766
63745 0.439706 0.0456189
63750 0.438785 0.0457265
63755 0.43813 0.0456973
63760 0.438802 0.0458957
63765 0.437484 0.0455693
63770 0.437451 0.0456909
63775 0.437761 0.0452647
63780 0.442186 0.0460655
63785 0.442375 0.0460629
63790 0.442927 0.0462184
63795 0.445149 0.0466611
63800 0.443435 0.0459214
63805 0.443894 0.0463268
63810 0.444385 0.0463711
63815 0.446586 0.0469739
63820 0.448072 0.0473152
63825 0.447915 0.0467561
63830 0.446477 0.0466677
63835 0.445519 0.0467075
63840 0.446936 0.0470929
63845 0.4475 0.0475444
63850 0.446346 0.047062
63855 0.444613 0.0473299
63860 0.443819 0.0472351
63865 0.444632 0.0477008
63870 0.444884 0.047394
63875 0.443825 0.0468465
63880 0.442423 0.0461796
63885 0.444274 0.0470418
63890 0.444038 0.0462596
63895 0.445974 0.0466097
63900 0.444918 0.0463839
63905 0.448512 0.0479831
63910 0.448951 0.0476485
63915 0.446228 0.0474656
63920 0.444923 0.0470114
63925 0.448778 0.0476501
63930 0.448859 0.0476264
63935 0.448527 0.047069
63940 0.445387 0.046455
63945 0.448239 0.0475846
63950 0.446952 0.0470818
63955 0.444124 0.0468169
63960 0.446999 0.0473513
63965 0.445953 0.0474117
63970 0.447586 0.0466842
63975 0.446523 0.0473341
63980 0.450294 0.0479271
63985 0.44783 0.0469486
63990 0.4483 0.0475997
63995 0.449785 0.0474732
64000 0.448097 0.0471016
64005 0.44646 0.0464711
64010 0.447349 0.046567
64015 0.448013 0.0465117
64020 0.447894 0.0465689
64025 0.447509 0.0461394
64030 0.449125 0.0469269
64035 0.447904 0.0462425
64040 0.448273 0.0464209
64045 0.44534 0.0456942
64050 0.449149 0.0459398
64055 0.450225 0.0462684
64060 0.447487 0.0459261
64065 0.45036 0.0471633
64070 0.452179 0.047228
64075 0.449736 0.0465864
64080 0.449039 0.0464052
64085 0.447992 0.046248
64090 0.446695 0.0456168
64095 0.447329 0.0462366
64100 0.44899 0.0466873
64105 0.448513 0.0462956
64110 0.449466 0.0467681
64115 0.449415 0.0466199
64120 0.445775 0.0462129
64125 0.447293 0.0466848
64130 0.445529 0.0462272
64135 0.444148 0.0457632
64140 0.447467 0.0456965
64145 0.45105 0.0463684
64150 0.449246 0.045969
64155 0.451859 0.0458106
64160 0.456371 0.0465889
64165 0.456395 0.0463276
64170 0.454288 0.0462807
64175 0.452668 0.0453605
64180 0.453773 0.0456677
64185 0.454088 0.0452468
64190 0.456264 0.0449847
64195 0.456786 0.0456042
64200 0.454635 0.0448796
64205 0.454804 0.0450594
64210 0.452134 0.0448159
64215 0.452527 0.0455166
64220 0.45177 0.0454905
64225 0.452075 0.0460173
64230 0.450349 0.0459434
64235 0.450986 0.0456652
64240 0.453187 0.0458938
64245 0.451999 0.0456203
64250 0.453532 0.0464046
64255 0.451127 0.0459941
64260 0.448761 0.0458608
64265 0.451021 0.0462592
64270 0.451831 0.0464389
64275 0.450734 0.0456436
64280 0.448859 0.0451968
64285 0.450178 0.0458342
64290 0.452258 0.0456401
64295 0.450889 0.0461437
64300 0.449156 0.0452206
64305 0.449877 0.045962
64310 0.450853 0.0457332
64315 0.45168 0.0458585
64320 0.449017 0.0458155
64325 0.448121 0.0457571
64330 0.449492 0.0463164
64335 0.445463 0.0455415
64340 0.448625 0.0464401
64345 0.447587 0.0455705
64350 0.446447 0.0453974
64355 0.446652 0.0448916
64360 0.445988 0.0447405
64365 0.4464 0.0445564
64370 0.448538 0.0446991
64375 0.445999 0.0440081
64380 0.445875 0.0442739
64385 0.445172 0.0436097
64390 0.44589 0.0440451
64395 0.44543 0.0444929
64400 0.446048 0.0442807
64405 0.446272 0.0448549
64410 0.443864 0.0443188
64415 0.445138 0.0450653
64420 0.443139 0.0447822
64425 0.443706 0.044903
64430 0.444482 0.0447405
64435 0.447981 0.045137
64440 0.447344 0.045091
64445 0.444763 0.0450549
64450 0.443228 0.0449851
64455 0.443735 0.045565
64460 0.443558 0.0452655
64465 0.446014 0.0449886
64470 0.446615 0.0455862
64475 0.444339 0.0455195
64480 0.44477 0.0457297
64485 0.443672 0.0460422
64490 0.441046 0.0454315
64495 0.444526 0.0463993
64500 0.44242 0.0462347
64505 0.441445 0.0459671
64510 0.436913 0.0456977
64515 0.439509 0.0461868
64520 0.436925 0.0456791
64525 0.435595 0.0449016
64530 0.437295 0.0452504
64535 0.440151 0.0463658
64540 0.440602 0.0458916
64545 0.443448 0.0460996
64550 0.441435 0.0461559
64555 0.440941 0.0461784
64560 0.445279 0.0467393
64565 0.448089 0.0472033
64570 0.445908 0.0464772
64575 0.443454 0.0462384
64580 0.445067 0.0460945
64585 0.444617 0.0460286
64590 0.449013 0.0469694
64595 0.448775 0.0465287
64600 0.448753 0.0464725
64605 0.447874 0.0461739
64610 0.4504 0.0464487
64615 0.44885 0.0466038
64620 0.449473 0.0464013
64625 0.452101 0.0462974
64630 0.450114 0.0464923
64635 0.448538 0.0463454
64640 0.451748 0.0469441
64645 0.449123 0.0467061
64650 0.451018 0.0471578
64655 0.447961 0.046705
64660 0.450267 0.047387
64665 0.451187 0.0478006
64670 0.450127 0.0468202
64675 0.451871 0.0466207
64680 0.451822 0.0463658
64685 0.454984 0.0473221
64690 0.451232 0.0468947
64695 0.450637 0.0467361
64700 0.451271 0.0471527
64705 0.451359 0.0469749
64710 0.451047 0.0470825
64715 0.450176 0.0467857
64720 0.450595 0.0471176
64725 0.450949 0.0474713
64730 0.451616 0.0475689
64735 0.450122 0.0467806
64740 0.448363 0.0469449
64745 0.445632 0.0469953
64750 0.443867 0.0463723
64755 0.445269 0.0463833
64760 0.443415 0.0461243
64765 0.447265 0.0473088
64770 0.447669 0.0474799
64775 0.446893 0.0472182
64780 0.447945 0.0469792
64785 0.446052 0.046516
64790 0.447421 0.0468283
64795 0.448695 0.0469904
64800 0.445885 0.0465928
64805 0.446112 0.0466885
64810 0.447536 0.0462545
64815 0.449884 0.0471317
64820 0.451566 0.0476579
64825 0.450571 0.047236
64830 0.450637 0.0469341
64835 0.448968 0.0464911
64840 0.450501 0.0473135
64845 0.448235 0.0467281
64850 0.453198 0.0478061
64855 0.453976 0.0478022
64860 0.45263 0.0477208
64865 0.451816 0.047823
64870 0.448124 0.0464199
64875 0.448599 0.0465152
64880 0.449689 0.0464674
64885 0.453166 0.0473243
64890 0.451231 0.0470353
64895 0.45423 0.0471602
64900 0.454125 0.0467687
64905 0.453481 0.0470214
64910 0.455875 0.0469855
64915 0.453138 0.0465732
64920 0.454655 0.0463635
64925 0.456208 0.0465385
64930 0.456611 0.0470229
64935 0.456665 0.046842
64940 0.455378 0.0467795
64945 0.456601 0.0466958
64950 0.453039 0.0463509
64955 0.45804 0.046823
64960 0.456246 0.0460802
64965 0.457826 0.0465166
64970 0.457259 0.0463903
64975 0.454298 0.0455932
64980 0.452536 0.0456411
64985 0.454177 0.0456983
64990 0.452497 0.0458575
64995 0.45222 0.0456397
65000 0.453584 0.0456295
65005 0.453386 0.045844
65010 0.453568 0.0457985
65015 0.450587 0.0452988
65020 0.452122 0.0456081
65025 0.449869 0.0455993
65030 0.452121 0.0457246
65035 0.45156 0.0456215
65040 0.451004 0.0456285
65045 0.453604 0.0457657
65050 0.45067 0.0453613
65055 0.449705 0.0454484
65060 0.450791 0.0452735
65065 0.45097 0.0449763
65070 0.449979 0.0445999
65075 0.449211 0.0449971
65080 0.449563 0.0451233
65085 0.450774 0.0454137
65090 0.451845 0.0449728
65095 0.451279 0.0447987
65100 0.452268 0.0446662
65105 0.449539 0.0442086
65110 0.458553 0.0453078
65115 0.454241 0.0445597
65120 0.456263 0.0445893
65125 0.455055 0.0443102
65130 0.457181 0.0442474
65135 0.454832 0.0441188
65140 0.455519 0.0442962
65145 0.455642 0.0442625
65150 0.45468 0.0441525
65155 0.457653 0.0446515
65160 0.455603 0.0443501
65165 0.4535 0.0442076
65170 0.451321 0.043535
65175 0.448969 0.0439177
65180 0.45075 0.0433225
65185 0.455296 0.0439912
65190 0.453383 0.0436228
65195 0.451218 0.043496
65200 0.450623 0.0434872
65205 0.449818 0.0439545
65210 0.449941 0.0437695
65215 0.446087 0.0434972
65220 0.447036 0.0440365
65225 0.4454 0.0441714
65230 0.445342 0.044276
65235 0.443381 0.0436136
65240 0.448 0.0445738
65245 0.44727 0.0444678
65250 0.448011 0.0443476
65255 0.443614 0.0440406
65260 0.442558 0.0442219
65265 0.443764 0.0444576
65270 0.443417 0.0439012
65275 0.446079 0.0444368
65280 0.447783 0.0440835
65285 0.448166 0.0442382
65290 0.444831 0.0440863
65295 0.445323 0.0443862
65300 0.446444 0.0443586
65305 0.448649 0.0449839
65310 0.449259 0.0452662
65315 0.449528 0.0450945
65320 0.449284 0.0451829
65325 0.449207 0.0454233
65330 0.450945 0.0452829
65335 0.453533 0.0451729
65340 0.451055 0.0445109
65345 0.451597 0.0447003
65350 0.452362 0.0452121
65355 0.454414 0.0450512
65360 0.454324 0.0449879
65365 0.454577 0.0450288
65370 0.455136 0.044506
65375 0.457619 0.0454527
65380 0.456023 0.045091
65385 0.45755 0.0453556
65390 0.457524 0.045425
65395 0.455432 0.0450796
65400 0.456229 0.0453839
65405 0.452599 0.0451292
65410 0.454014 0.0454162
65415 0.453909 0.0456897
65420 0.454426 0.0455999
65425 0.453021 0.0455034
65430 0.455222 0.0454576
65435 0.453517 0.0456007
65440 0.449037 0.0452582
65445 0.448644 0.0451794
65450 0.450712 0.0458632
65455 0.453001 0.0459432
65460 0.450948 0.0449708
65465 0.450973 0.0450771
65470 0.452288 0.0450369
65475 0.451876 0.045102
65480 0.450604 0.0450396
65485 0.452418 0.0445689
65490 0.453178 0.0444846
65495 0.453564 0.0452123
65500 0.451625 0.044775
65505 0.456855 0.0453366
65510 0.456197 0.0447605
65515 0.453771 0.0443435
65520 0.453922 0.0445101
65525 0.455343 0.0444603
65530 0.458344 0.0446573
65535 0.454098 0.0433631
65540 0.456775 0.0436315
65545 0.45393 0.0425207
65550 0.454578 0.0432604
65555 0.45055 0.0425358
65560 0.453369 0.0428851
65565 0.455939 0.0436342
65570 0.454552 0.0432168
65575 0.454886 0.0432282
65580 0.457529 0.0438389
65585 0.45538 0.0433321
65590 0.458016 0.0434533
65595 0.457841 0.0440443
65600 0.457364 0.0440729
65605 0.457554 0.0442321
65610 0.45686 0.0439645
65615 0.457768 0.0440367
65620 0.45773 0.0441663
65625 0.458448 0.0439212
65630 0.458264 0.0441974
65635 0.45798 0.0443219
65640 0.459536 0.0443231
65645 0.458579 0.0449718
65650 0.455745 0.0445911
65655 0.456155 0.0451488
65660 0.455666 0.0440984
65665 0.45874 0.0450886
65670 0.45637 0.0442368
65675 0.454808 0.0440565
65680 0.456226 0.0442192
65685 0.456303 0.0439375
65690 0.454471 0.0440414
65695 0.4531 0.0436728
65700 0.451591 0.0429777
65705 0.453316 0.0436993
65710 0.455108 0.0436191
65715 0.455909 0.044089
65720 0.453102 0.0439118
65725 0.453074 0.0439483
65730 0.454651 0.0432539
65735 0.452552 0.0432564
65740 0.452372 0.0428991
65745 0.4517 0.0427246
65750 0.452975 0.0434268
65755 0.454773 0.0442974
65760 0.452122 0.0434999
65765 0.454407 0.0440484
65770 0.451378 0.0438287
65775 0.45381 0.0434793
65780 0.452076 0.0435836
65785 0.451576 0.0435038
65790 0.449431 0.0431392
65795 0.448569 0.0435082
65800 0.448995 0.0429212
65805 0.449536 0.0430922
65810 0.448274 0.0427032
65815 0.451675 0.0430798
65820 0.449437 0.0427622
65825 0.450745 0.0431594
65830 0.452869 0.0435315
65835 0.450025 0.0429422
65840 0.451869 0.0436093
65845 0.450848 0.0437224
65850 0.446589 0.0427916
65855 0.447878 0.0431492
65860 0.445494 0.0430224
65865 0.445218 0.043198
65870 0.446384 0.043416
65875 0.444504 0.0430188
65880 0.445751 0.0435078
65885 0.44459 0.0432133
65890 0.443529 0.0424719
65895 0.44373 0.0430622
65900 0.446285 0.0431588
65905 0.448981 0.0437648
65910 0.453425 0.0446352
65915 0.451625 0.0443182
65920 0.451245 0.0438744
65925 0.450333 0.0442484
65930 0.44893 0.043656
65935 0.449158 0.0441486
65940 0.448276 0.0432955
65945 0.449786 0.0433309
65950 0.452473 0.0436918
65955 0.452049 0.0435217
65960 0.451907 0.0432845
65965 0.450596 0.0421992
65970 0.445937 0.0422378
65975 0.449499 0.0429236
65980 0.447584 0.0427034
65985 0.445841 0.0419889
65990 0.450334 0.0427187
65995 0.447972 0.042743
66000 0.449733 0.0432466
66005 0.451908 0.0441296
66010 0.453018 0.0438671
66015 0.451989 0.0441353
66020 0.452604 0.0448357
66025 0.452085 0.0443531
66030 0.455704 0.0448934
66035 0.453904 0.0443229
66040 0.454164 0.0446907
66045 0.454352 0.044814
66050 0.454683 0.0455495
66055 0.454729 0.0456742
66060 0.453686 0.0455121
66065 0.454874 0.0456967
66070 0.455654 0.0462
66075 0.452795 0.0462762
66080 0.452891 0.0462237
66085 0.451961 0.0466918
66090 0.451474 0.046335
66095 0.448697 0.04587
66100 0.449049 0.0462727
66105 0.446635 0.045167
66110 0.446316 0.0460447
66115 0.446146 0.0460622
66120 0.445538 0.0461394
66125 0.44784 0.0459651
66130 0.443393 0.0453309
66135 0.444365 0.0445723
66140 0.443696 0.0450404
66145 0.441662 0.0446542
66150 0.443852 0.0447165
66155 0.444936 0.0450922
66160 0.442697 0.0449132
66165 0.442592 0.0449271
66170 0.44236 0.0446828
66175 0.439748 0.0441525
66180 0.442545 0.0444752
66185 0.444171 0.0444137
66190 0.443218 0.0439279
66195 0.444557 0.0438348
66200 0.443051 0.0438683
66205 0.447214 0.0448065
66210 0.448936 0.0450831
66215 0.444594 0.044349
66220 0.447502 0.0450675
66225 0.444636 0.0450661
66230 0.445352 0.0448357
66235 0.444173 0.0447936
66240 0.442655 0.0447556
66245 0.44447 0.0449151
66250 0.442765 0.0452907
66255 0.443114 0.0454115
66260 0.441888 0.0454097
66265 0.443096 0.0454082
66270 0.442621 0.0450128
66275 0.44228 0.0447342
66280 0.444209 0.0445068
66285 0.443678 0.044436
66290 0.444468 0.0446062
66295 0.446802 0.0448947
66300 0.443196 0.0443668
66305 0.442136 0.044455
66310 0.442271 0.0447167
66315 0.443214 0.044418
66320 0.444704 0.0449251
66325 0.442961 0.0446883
66330 0.442791 0.0446542
66335 0.444501 0.0451367
66340 0.443803 0.0447318
66345 0.445363 0.045346
66350 0.444441 0.0447667
66355 0.448264 0.0453764
66360 0.446829 0.0453866
66365 0.447567 0.0452176
66370 0.449283 0.0456567
66375 0.447995 0.0458308
66380 0.448854 0.0469339
66385 0.44828 0.0467714
66390 0.44531 0.0459214
66395 0.444892 0.0461216
66400 0.442088 0.0457599
66405 0.44236 0.0457887
66410 0.440565 0.0450914
66415 0.437671 0.0446444
66420 0.436704 0.0441261
66425 0.434986 0.0438367
66430 0.434315 0.043504
66435 0.436856 0.0445899
66440 0.436213 0.0442382
66445 0.435749 0.0440735
66450 0.436569 0.0440184
66455 0.437375 0.0437681
66460 0.437153 0.0434466
66465 0.439074 0.044585
66470 0.436098 0.0443296
66475 0.436445 0.044211
66480 0.438427 0.0445881
66485 0.436654 0.0439957
66490 0.438146 0.0441245
66495 0.435236 0.0437879
66500 0.439236 0.0443678
66505 0.439697 0.0446238
66510 0.43676 0.0437597
66515 0.439195 0.0448855
66520 0.439662 0.0448667
66525 0.438502 0.0446669
66530 0.434647 0.0447307
66535 0.435049 0.0447922
66540 0.433827 0.0444272
66545 0.436698 0.045059
66550 0.436424 0.0449618
66555 0.440846 0.0452676
66560 0.440184 0.0452092
66565 0.437384 0.0448687
66570 0.440246 0.0460925
66575 0.441173 0.045563
66580 0.442445 0.0464015
66585 0.440625 0.0463466
66590 0.442929 0.0465526
66595 0.442783 0.0470506
66600 0.442607 0.0465117
66605 0.441205 0.0460904
66610 0.438328 0.0456303
66615 0.437014 0.0457058
66620 0.438104 0.0458314
66625 0.436696 0.045398
66630 0.436472 0.0452539
66635 0.434197 0.0450049
66640 0.436476 0.0452278
66645 0.438757 0.045969
66650 0.436227 0.0460135
66655 0.435411 0.0456397
66660 0.436662 0.0460063
66665 0.436696 0.0458716
66670 0.436909 0.0457289
66675 0.436836 0.045536
66680 0.437308 0.0458728
66685 0.436189 0.0459022
66690 0.435299 0.0454391
66695 0.435375 0.0459708
66700 0.436186 0.0462343
66705 0.434198 0.0463864
66710 0.432275 0.0462198
66715 0.434573 0.0467463
66720 0.434194 0.046417
66725 0.433187 0.0467308
66730 0.435317 0.0470761
66735 0.43067 0.0467093
66740 0.433311 0.0466801
66745 0.433639 0.0463735
66750 0.433243 0.0465748
66755 0.433301 0.0468585
66760 0.432127 0.0464015
66765 0.429849 0.0459873
66770 0.431545 0.0463019
66775 0.429161 0.0462688
66780 0.426078 0.0454152
66785 0.429575 0.0460865
66790 0.427637 0.0453172
66795 0.430239 0.0454964
66800 0.43182 0.0456973
66805 0.43195 0.0452035
66810 0.432921 0.0457295
66815 0.430883 0.0456036
66820 0.430711 0.044706
66825 0.431907 0.0452013
66830 0.433142 0.0455934
66835 0.432019 0.0453872
66840 0.434733 0.0460829
66845 0.43573 0.0463252
66850 0.437287 0.0467706
66855 0.433037 0.0459026
66860 0.433248 0.0462417
66865 0.433916 0.0459812
66870 0.432893 0.0460788
66875 0.434787 0.0463076
66880 0.436794 0.0468522
66885 0.437709 0.0470996
66890 0.437666 0.0475105
66895 0.435902 0.0471019
66900 0.437034 0.047226
66905 0.437261 0.0470398
66910 0.438091 0.0466765
66915 0.43863 0.0463331
66920 0.438302 0.0462776
66925 0.437241 0.0456911
66930 0.436461 0.0457969
66935 0.435931 0.0458214
66940 0.433822 0.0445348
66945 0.437217 0.0456564
66950 0.433589 0.0450284
66955 0.434637 0.0452139
66960 0.435016 0.0452225
66965 0.436297 0.0453129
66970 0.43695 0.0448867
66975 0.437698 0.0451696
66980 0.438202 0.0451161
66985 0.436682 0.0452462
66990 0.435591 0.0449761
66995 0.438225 0.0458757
67000 0.436614 0.0451341
67005 0.437943 0.0452723
67010 0.436572 0.0450657
67015 0.437866 0.0453774
67020 0.435798 0.0448996
67025 0.435877 0.0452696
67030 0.437544 0.0457932
67035 0.436731 0.0454615
67040 0.435128 0.045227
67045 0.438228 0.0456158
67050 0.438756 0.0461374
67055 0.441078 0.0457826
67060 0.441593 0.0457546
67065 0.442534 0.0465822
67070 0.441807 0.0462139
67075 0.440838 0.046209
67080 0.440464 0.0458187
67085 0.441432 0.0459102
67090 0.440138 0.0456522
67095 0.442441 0.0460478
67100 0.440631 0.0455638
67105 0.44183 0.0456185
67110 0.441828 0.0458171
67115 0.44318 0.0458544
67120 0.440773 0.0458038
67125 0.443787 0.0462537
67130 0.444599 0.046507
67135 0.443812 0.0453588
67140 0.445563 0.0456654
67145 0.443354 0.0453339
67150 0.44385 0.0459306
67155 0.439165 0.044217
67160 0.440076 0.0445166
67165 0.444535 0.0452457
67170 0.446072 0.0447316
67175 0.44714 0.045051
67180 0.445742 0.0443999
67185 0.445098 0.0435654
67190 0.443455 0.0436142
67195 0.445392 0.0438259
67200 0.447118 0.0437812
67205 0.448401 0.0438236
67210 0.449821 0.0442992
67215 0.447716 0.0437761
67220 0.451541 0.043963
67225 0.451574 0.0439967
67230 0.454635 0.0447738
67235 0.453053 0.0448942
67240 0.452864 0.044763
67245 0.45082 0.0446021
67250 0.451998 0.045395
67255 0.44896 0.0448773
67260 0.448408 0.044526
67265 0.448797 0.0449802
67270 0.445976 0.0443988
67275 0.446923 0.0448981
67280 0.443268 0.0444097
67285 0.44623 0.0447009
67290 0.448473 0.0450298
67295 0.448951 0.0451808
67300 0.44617 0.0440845
67305 0.445743 0.0442553
67310 0.445736 0.0440204
67315 0.444694 0.04431
67320 0.445736 0.044405
67325 0.443565 0.0440175
67330 0.443986 0.0442492
67335 0.440123 0.0434333
67340 0.440218 0.0433647
67345 0.439856 0.0435758
67350 0.44449 0.0437971
67355 0.442516 0.0432392
67360 0.442767 0.0431171
67365 0.440934 0.0427709
67370 0.443011 0.0429565
67375 0.439553 0.0423778
67380 0.437638 0.0423064
67385 0.438888 0.0429779
67390 0.440995 0.0430241
67395 0.441736 0.0428097
67400 0.442584 0.0434125
67405 0.445847 0.0441537
67410 0.446179 0.0440135
67415 0.443702 0.0436209
67420 0.445766 0.0439965
67425 0.44422 0.0435848
67430 0.446237 0.0438989
67435 0.446005 0.0441092
67440 0.444753 0.0436691
67445 0.446217 0.0440867
67450 0.446536 0.0439398
67455 0.445444 0.043815
67460 0.442757 0.0434654
67465 0.443448 0.0431002
67470 0.440172 0.0425005
67475 0.439157 0.0427179
67480 0.437253 0.0420065
67485 0.439301 0.0426544
67490 0.441504 0.0433564
67495 0.439332 0.0437028
67500 0.437948 0.0432374
67505 0.440203 0.0427877
67510 0.437419 0.0420175
67515 0.438366 0.0426136
67520 0.437908 0.0423913
67525 0.438235 0.0415493
67530 0.437392 0.0416877
67535 0.433088 0.0411439
67540 0.434574 0.0414623
67545 0.435216 0.0418203
67550 0.433921 0.041389
67555 0.436424 0.0412602
67560 0.435776 0.0412355
67565 0.436647 0.0410749
67570 0.435481 0.0405934
67575 0.436828 0.0412833
67580 0.435863 0.040736
67585 0.436658 0.0409153
67590 0.436296 0.0413368
67595 0.437969 0.0414784
67600 0.440277 0.0420616
67605 0.437891 0.0410906
67610 0.437817 0.0413398
67615 0.437476 0.0411161
67620 0.438381 0.0418904
67625 0.438189 0.0419173
67630 0.441305 0.0425413
67635 0.441413 0.0426548
67640 0.438741 0.0423829
67645 0.442809 0.0429883
67650 0.442716 0.0429689
67655 0.441202 0.0426981
67660 0.439301 0.0426562
67665 0.439078 0.0433403
67670 0.440293 0.0431465
67675 0.443883 0.044009
67680 0.439003 0.0432415
67685 0.435294 0.042871
67690 0.434485 0.0429851
67695 0.433249 0.042634
67700 0.434296 0.0425795
67705 0.433835 0.0421484
67710 0.433174 0.0419896
67715 0.437631 0.0423866
67720 0.438741 0.0427228
67725 0.437207 0.0422419
67730 0.43821 0.0427642
67735 0.440359 0.0435054
67740 0.442391 0.0442962
67745 0.441054 0.0440649
67750 0.441172 0.0434629
67755 0.439871 0.0435403
67760 0.440368 0.0436001
67765 0.441999 0.043774
67770 0.443626 0.0441757
67775 0.442486 0.0436148
67780 0.440292 0.0429404
67785 0.442372 0.0438453
67790 0.441155 0.0433147
67795 0.437841 0.04229
67800 0.441875 0.0431927
67805 0.440508 0.0426964
67810 0.439265 0.0418808
67815 0.438382 0.0422294
67820 0.43841 0.0427238
67825 0.437185 0.0422586
67830 0.438817 0.0423247
67835 0.438363 0.0420204
67840 0.440722 0.0421802
67845 0.438414 0.0416866
67850 0.441811 0.0418069
67855 0.445504 0.0425656
67860 0.443904 0.0421739
67865 0.442614 0.0418777
67870 0.438853 0.0413225
67875 0.440209 0.0418014
67880 0.436823 0.0415934
67885 0.437848 0.0415229
67890 0.439265 0.0415946
67895 0.436433 0.0413711
67900 0.436486 0.0410155
67905 0.439363 0.0418865
67910 0.436709 0.0420155
67915 0.433571 0.0419447
67920 0.43096 0.0412853
67925 0.432076 0.0415305
67930 0.430717 0.041524
67935 0.42881 0.0411126
67940 0.428127 0.040082
67945 0.42646 0.040113
67950 0.427176 0.0395776
67955 0.42837 0.0403204
67960 0.424613 0.0397646
67965 0.42563 0.0399738
67970 0.428035 0.0404543
67975 0.432858 0.0408663
67980 0.432177 0.0410118
67985 0.433383 0.0408028
67990 0.433463 0.0412904
67995 0.434618 0.0414682
68000 0.431783 0.0405205
68005 0.432957 0.0416166
68010 0.432085 0.0409489
68015 0.432615 0.0411965
68020 0.43252 0.0414394
68025 0.432155 0.0408948
68030 0.433276 0.0408495
68035 0.430862 0.0409663
68040 0.432303 0.0419812
68045 0.432874 0.0415393
68050 0.438016 0.0426922
68055 0.43401 0.0415983
68060 0.437875 0.0429095
68065 0.433276 0.0417301
68070 0.432803 0.0417589
68075 0.436515 0.0419083
68080 0.435789 0.0422433
68085 0.436456 0.0428136
68090 0.439235 0.0429296
68095 0.437652 0.042477
68100 0.43671 0.0423894
68105 0.434858 0.0426452
68110 0.435779 0.0425021
68115 0.433159 0.0423366
68120 0.431965 0.0419626
68125 0.431944 0.0421033
68130 0.431673 0.0418524
68135 0.43304 0.0427526
68140 0.434846 0.0427691
68145 0.436907 0.0430128
68150 0.437157 0.0432488
68155 0.436463 0.0428944
68160 0.437524 0.0431024
68165 0.438645 0.0432053
68170 0.437182 0.0436726
68175 0.434804 0.0431988
68180 0.433461 0.0431012
68185 0.436868 0.0429547
68190 0.436682 0.0430057
68195 0.435617 0.0434123
68200 0.436132 0.0441702
68205 0.437169 0.0440747
68210 0.436295 0.043952
68215 0.434196 0.0437742
68220 0.431706 0.0428638
68225 0.434482 0.0426995
68230 0.434911 0.0430761
68235 0.435681 0.0438469
68240 0.437258 0.044496
68245 0.435933 0.0435807
68250 0.43427 0.0434505
68255 0.435014 0.043307
68260 0.433969 0.0432953
68265 0.434887 0.0438093
68270 0.43688 0.0442141
68275 0.441642 0.0447116
68280 0.440039 0.0446401
68285 0.438023 0.0442047
68290 0.44078 0.0445874
68295 0.44084 0.0448199
68300 0.440686 0.0446348
68305 0.440525 0.0444689
68310 0.439735 0.0441972
68315 0.443766 0.0449153
68320 0.438638 0.0437814
68325 0.440721 0.0437105
68330 0.435764 0.043388
68335 0.435651 0.043081
68340 0.438056 0.042972
68345 0.439527 0.0433078
68350 0.4404 0.0434827
68355 0.438977 0.0430492
68360 0.440067 0.0432943
68365 0.438702 0.0428604
68370 0.437627 0.0428183
68375 0.436352 0.0425715
68380 0.437734 0.0424258
68385 0.438193 0.042477
68390 0.435587 0.0422237
68395 0.436928 0.0427516
68400 0.4365 0.0424203
68405 0.438605 0.0435617
68410 0.438393 0.0433362
68415 0.44126 0.0431982
68420 0.443102 0.0432911
68425 0.445315 0.0432774
68430 0.443919 0.0435419
68435 0.442323 0.0423952
68440 0.443297 0.0426564
68445 0.4458 0.0430631
68450 0.444902 0.0427438
68455 0.444123 0.0429032
68460 0.44229 0.0433053
68465 0.442885 0.0439718
68470 0.438789 0.0429561
68475 0.439226 0.0426885
68480 0.439683 0.0427193
68485 0.440186 0.0434219
68490 0.440502 0.0434301
68495 0.4414 0.0431563
68500 0.438299 0.042557
68505 0.439251 0.0433817
68510 0.440933 0.0429751
68515 0.440676 0.0429449
68520 0.440004 0.0430537
68525 0.436833 0.0432168
68530 0.436734 0.0426654
68535 0.435083 0.0424931
68540 0.43375 0.0422451
68545 0.434064 0.0421894
68550 0.43376 0.0426048
68555 0.433785 0.0420724
68560 0.430216 0.0418753
68565 0.431215 0.0424609
68570 0.432408 0.0423478
68575 0.434163 0.0425938
68580 0.432549 0.0424893
68585 0.433007 0.0427797
68590 0.431055 0.0421867
68595 0.429768 0.0418689
68600 0.430859 0.0421208
68605 0.431948 0.0420273
68610 0.433407 0.0423182
68615 0.433788 0.0422063
68620 0.431734 0.041841
68625 0.429594 0.0411763
68630 0.42849 0.0415513
68635 0.431371 0.0416407
68640 0.432876 0.0418604
68645 0.433827 0.0422382
68650 0.43291 0.0417452
68655 0.433315 0.0420543
68660 0.433374 0.0424552
68665 0.433204 0.0421059
68670 0.435468 0.0424476
68675 0.434515 0.0422521
68680 0.433707 0.0415787
68685 0.433528 0.0423933
68690 0.431342 0.0421808
68695 0.431016 0.042337
68700 0.428067 0.0419898
68705 0.428409 0.041891
68710 0.428056 0.0419485
68715 0.429828 0.0419975
68720 0.428354 0.0417522
68725 0.432559 0.0429055
68730 0.429537 0.0428981
68735 0.430391 0.043437
68740 0.429829 0.0424464
68745 0.432452 0.0429579
68750 0.433503 0.0430098
68755 0.432193 0.0429406
68760 0.42673 0.0423041
68765 0.428114 0.0425972
68770 0.428289 0.0426932
68775 0.428797 0.0428012
68780 0.430602 0.0428163
68785 0.430296 0.0424027
68790 0.430457 0.0427828
68795 0.429425 0.0427009
68800 0.430245 0.042568
68805 0.428087 0.0422282
68810 0.426744 0.0420494
68815 0.428471 0.0424492
68820 0.430095 0.0429845
68825 0.43118 0.0433445
68830 0.430244 0.043317
68835 0.429323 0.0426079
68840 0.429722 0.042924
68845 0.430751 0.042922
68850 0.430531 0.0431559
68855 0.428577 0.0430006
68860 0.426775 0.0429134
68865 0.428031 0.0437369
68870 0.425543 0.0427858
68875 0.424975 0.0428248
68880 0.424673 0.0428565
68885 0.426749 0.0431043
68890 0.427538 0.0435819
68895 0.430288 0.0443752
68900 0.429694 0.0437565
68905 0.428428 0.0439202
68910 0.429094 0.0443894
68915 0.430321 0.0444329
68920 0.428337 0.0436993
68925 0.427415 0.0432764
68930 0.428256 0.0433386
68935 0.429897 0.0441323
68940 0.431069 0.0435666
68945 0.430013 0.0433264
68950 0.431419 0.043475
68955 0.435784 0.0440618
68960 0.438115 0.0446732
68965 0.436752 0.044316
68970 0.43623 0.0437199
68975 0.437391 0.0445797
68980 0.437194 0.0443315
68985 0.437902 0.0448404
68990 0.439537 0.0449363
68995 0.438705 0.0443635
69000 0.441258 0.0444035
69005 0.44226 0.0445819
69010 0.445489 0.0450373
69015 0.441511 0.0447583
69020 0.439822 0.0446938
69025 0.439514 0.0445048
69030 0.438863 0.0442225
69035 0.43751 0.0440775
69040 0.44005 0.0442335
69045 0.439864 0.0442168
69050 0.440245 0.0443078
69055 0.440386 0.0443948
69060 0.439498 0.0442384
69065 0.44158 0.0441759
69070 0.443349 0.0441966
69075 0.440741 0.0446162
69080 0.443518 0.0448277
69085 0.441961 0.0444442
69090 0.442531 0.0445921
69095 0.442316 0.0441055
69100 0.445439 0.0445313
69105 0.445846 0.044741
69110 0.443588 0.0446981
69115 0.446484 0.0450943
69120 0.448569 0.0452778
69125 0.446174 0.0454137
69130 0.441274 0.0447001
69135 0.443183 0.0449667
69140 0.444462 0.0454646
69145 0.444675 0.0454727
69150 0.444725 0.0451988
69155 0.446405 0.0459524
69160 0.447459 0.0466771
69165 0.446694 0.0459459
69170 0.44678 0.0457644
69175 0.447062 0.0468538
69180 0.447416 0.0459316
69185 0.446998 0.0462304
69190 0.446754 0.0459561
69195 0.447238 0.0463056
69200 0.44806 0.0466842
69205 0.448636 0.0470525
69210 0.449294 0.0463115
69215 0.4508 0.0463439
69220 0.447692 0.0461459
69225 0.448188 0.0462986
69230 0.446326 0.0468802
69235 0.446056 0.0466567
69240 0.446206 0.0457569
69245 0.451155 0.0465501
69250 0.451136 0.0462605
69255 0.450843 0.0468018
69260 0.453528 0.0470231
69265 0.452155 0.0472682
69270 0.452443 0.0478375
69275 0.452187 0.0476066
69280 0.454006 0.047436
69285 0.452369 0.0463001
69290 0.452961 0.0462409
69295 0.453335 0.0464846
69300 0.451931 0.046217
69305 0.452447 0.0461125
69310 0.449495 0.0459181
69315 0.453219 0.0466997
69320 0.453729 0.0465917
69325 0.453629 0.0459045
69330 0.454159 0.0468371
69335 0.454104 0.0461474
69340 0.452329 0.046051
69345 0.453969 0.0464685
69350 0.453301 0.046979
69355 0.456161 0.0475389
69360 0.456457 0.0471025
69365 0.454396 0.0463795
69370 0.457187 0.0472284
69375 0.455594 0.0469075
69380 0.456926 0.0478153
69385 0.453902 0.0471214
69390 0.457409 0.0476801
69395 0.454128 0.0464156
69400 0.455815 0.046874
69405 0.45508 0.0468622
69410 0.456641 0.0466036
69415 0.456379 0.0465509
69420 0.45453 0.0466022
69425 0.455479 0.0474176
69430 0.454271 0.0473621
69435 0.453999 0.0472837
69440 0.452945 0.0470253
69445 0.452993 0.0475405
69450 0.454239 0.0477657
69455 0.4556 0.0473937
69460 0.452967 0.0475187
69465 0.452122 0.0474668
69470 0.451686 0.0473821
69475 0.452132 0.0476511
69480 0.44861 0.0472021
69485 0.446297 0.0471447
69490 0.445153 0.0462596
69495 0.445951 0.0475081
69500 0.446938 0.0469722
69505 0.447502 0.0469928
69510 0.444885 0.046724
69515 0.444623 0.0466442
69520 0.447756 0.0464137
69525 0.447195 0.0468655
69530 0.44661 0.0470943
69535 0.449042 0.0476383
69540 0.451666 0.0474566
69545 0.448824 0.0464282
69550 0.448247 0.046742
69555 0.448961 0.0466418
69560 0.448262 0.0465481
69565 0.447494 0.0464197
69570 0.449043 0.0462794
69575 0.449469 0.0469716
69580 0.448343 0.0463762
69585 0.450374 0.0466634
69590 0.450599 0.0468079
69595 0.451819 0.0475911
69600 0.448767 0.0463652
69605 0.4491 0.0462845
69610 0.449394 0.0467457
69615 0.448267 0.0469469
69620 0.450114 0.0470314
69625 0.447794 0.046982
69630 0.44617 0.0465317
69635 0.445393 0.046675
69640 0.445975 0.0467154
69645 0.448316 0.0467979
69650 0.450326 0.0465856
69655 0.451104 0.0473499
69660 0.452788 0.0470026
69665 0.450624 0.046279
69670 0.451142 0.0465615
69675 0.452369 0.0469185
69680 0.451625 0.0473162
69685 0.450486 0.0468894
69690 0.449173 0.0475462
69695 0.451796 0.0478293
69700 0.45352 0.0480441
69705 0.450068 0.047474
69710 0.448077 0.0473227
69715 0.44734 0.0466238
69720 0.44754 0.046734
69725 0.447782 0.0461382
69730 0.449239 0.0467334
69735 0.446408 0.0462484
69740 0.448355 0.0463876
69745 0.450509 0.0473423
69750 0.446703 0.0469616
69755 0.447538 0.0471602
69760 0.448139 0.0474138
69765 0.449817 0.0475287
69770 0.449103 0.0470686
69775 0.448973 0.04696
69780 0.449862 0.0471929
69785 0.450461 0.0474987
69790 0.451363 0.0476534
69795 0.451607 0.0470041
69800 0.453545 0.0475393
69805 0.449708 0.0471449
69810 0.450005 0.0467969
69815 0.451359 0.047585
69820 0.453756 0.0479622
69825 0.453136 0.0477957
69830 0.45183 0.0472478
69835 0.450678 0.0471145
69840 0.451916 0.0467491
69845 0.451656 0.0474458
69850 0.454071 0.0477693
69855 0.455209 0.0475701
69860 0.453667 0.0477763
69865 0.451582 0.047623
69870 0.453167 0.0487875
69875 0.452735 0.0484683
69880 0.450532 0.048275
69885 0.451394 0.0479112
69890 0.451272 0.0478983
69895 0.451299 0.0478949
69900 0.451086 0.0480002
69905 0.452877 0.0488992
69910 0.4471 0.0475775
69915 0.451517 0.0484952
69920 0.449441 0.0480082
69925 0.452549 0.0482396
69930 0.451931 0.0482539
69935 0.452915 0.0488496
69940 0.453151 0.0484323
69945 0.451987 0.0470947
69950 0.453122 0.0475738
69955 0.45209 0.0473427
69960 0.448864 0.0466024
69965 0.449823 0.0471398
69970 0.453391 0.0483268
69975 0.449817 0.0474091
69980 0.448711 0.0466681
69985 0.449573 0.0471835
69990 0.45035 0.0475795
69995 0.45008 0.0476593
70000 0.451094 0.0481374
70005 0.448625 0.0473652
70010 0.44764 0.0473805
70015 0.448416 0.0476722
70020 0.448149 0.0478114
70025 0.445331 0.0467902
70030 0.445603 0.0471055
70035 0.446065 0.0469612
70040 0.44465 0.0463339
70045 0.446187 0.0464664
70050 0.44628 0.0470314
70055 0.445618 0.0467181
70060 0.44586 0.0469175
70065 0.441191 0.0464029
70070 0.442581 0.0465975
70075 0.440244 0.0466858
70080 0.442641 0.0472525
70085 0.441235 0.0470367
70090 0.444177 0.0471645
70095 0.445574 0.0475468
70100 0.446882 0.0475372
70105 0.446826 0.0471572
70110 0.448356 0.0473637
70115 0.446546 0.0472331
70120 0.446052 0.0475583
70125 0.449063 0.0479959
70130 0.444638 0.0471794
70135 0.444957 0.0472415
70140 0.443321 0.0470569
70145 0.44375 0.0474513
70150 0.445261 0.047316
70155 0.447303 0.0474834
70160 0.447158 0.0472686
70165 0.44968 0.0476887
70170 0.449962 0.0481057
70175 0.449005 0.0477744
70180 0.448663 0.0478702
70185 0.450106 0.048089
70190 0.448597 0.0472729
70195 0.450261 0.0480237
70200 0.452979 0.0479275
70205 0.450188 0.0477659
70210 0.449597 0.0480892
70215 0.447186 0.0475644
70220 0.448561 0.0479722
70225 0.450162 0.0482178
70230 0.452348 0.0477642
70235 0.450262 0.0476399
70240 0.450915 0.0474968
70245 0.45127 0.0478918
70250 0.449037 0.0484395
70255 0.452591 0.0491053
70260 0.451979 0.0485268
70265 0.451132 0.0481327
70270 0.45141 0.0485589
70275 0.45241 0.0486334
70280 0.452132 0.0489447
70285 0.450767 0.048606
70290 0.44862 0.0481862
70295 0.450851 0.0487463
70300 0.446766 0.0477087
70305 0.449306 0.0478716
70310 0.445504 0.0469586
70315 0.444378 0.046705
70320 0.448001 0.047715
70325 0.447646 0.04784
70330 0.448752 0.048177
70335 0.450272 0.0484129
70340 0.448853 0.0487642
70345 0.445216 0.0485201
70350 0.445029 0.0484732
70355 0.443245 0.0483446
70360 0.444186 0.0487285
70365 0.442987 0.0477455
70370 0.442916 0.0478126
70375 0.442191 0.0472364
70380 0.441721 0.0474438
70385 0.443098 0.0476781
70390 0.443606 0.047584
70395 0.445164 0.0478651
70400 0.445793 0.0479418
70405 0.443269 0.0474527
70410 0.44167 0.0473423
70415 0.439414 0.0474648
70420 0.444777 0.0479377
70425 0.444657 0.0472074
70430 0.44424 0.0471547
70435 0.444948 0.0471572
70440 0.444913 0.047545
70445 0.446155 0.0473145
70450 0.44416 0.0473637
70455 0.445701 0.0467965
70460 0.446261 0.0470763
70465 0.448086 0.0475242
70470 0.450419 0.0471533
70475 0.447748 0.0469569
70480 0.447891 0.0471337
70485 0.445917 0.0470206
70490 0.44844 0.0469608
70495 0.447736 0.0472931
70500 0.449935 0.0476056
70505 0.447118 0.0478506
70510 0.445459 0.0477485
70515 0.444432 0.0477653
70520 0.443614 0.0474391
70525 0.445262 0.0485475
70530 0.445629 0.0481039
70535 0.446036 0.0473821
70540 0.446009 0.0473972
70545 0.44698 0.0473909
70550 0.446518 0.047486
70555 0.44757 0.0475656
70560 0.450565 0.047844
70565 0.451031 0.0476597
70570 0.451738 0.0479073
70575 0.454202 0.0482247
70580 0.454399 0.0486081
70585 0.45373 0.0489716
70590 0.451909 0.0478732
70595 0.453152 0.0485336
70600 0.452534 0.0484376
70605 0.453509 0.049297
70610 0.453588 0.0492639
70615 0.453541 0.048921
70620 0.453632 0.0491611
70625 0.450415 0.0485766
70630 0.449928 0.0487865
70635 0.45314 0.0500057
70640 0.452327 0.0499827
70645 0.453303 0.0502754
70650 0.453762 0.050176
70655 0.45485 0.051405
70660 0.450191 0.0497828
70665 0.454478 0.0503535
70670 0.45203 0.0500912
70675 0.450801 0.049533
70680 0.450267 0.0498459
70685 0.44815 0.0489337
70690 0.449178 0.0493376
70695 0.452416 0.0502276
70700 0.453511 0.0497791
70705 0.452985 0.0499727
70710 0.452714 0.0489859
70715 0.45297 0.0490698
70720 0.453436 0.0490714
70725 0.453226 0.0485403
70730 0.452622 0.0484515
70735 0.453221 0.0488263
70740 0.454526 0.0483329
70745 0.452392 0.0483982
70750 0.452054 0.0482762
70755 0.453106 0.048773
70760 0.452431 0.048731
70765 0.454967 0.0490706
70770 0.454646 0.0483621
70775 0.452678 0.0480872
70780 0.451644 0.0478396
70785 0.454345 0.04895
70790 0.453326 0.0489147
70795 0.453629 0.048902
70800 0.454146 0.049246
70805 0.455626 0.0495291
70810 0.453581 0.0487463
70815 0.450683 0.048616
70820 0.450485 0.0486975
70825 0.451246 0.0486232
70830 0.453778 0.04975
70835 0.454901 0.0497626
70840 0.454143 0.049655
70845 0.452478 0.0491794
70850 0.451426 0.0491155
70855 0.452438 0.0491506
70860 0.451959 0.0493297
70865 0.450392 0.048903
70870 0.452948 0.0494413
70875 0.455011 0.0500886
70880 0.45531 0.0501723
70885 0.454729 0.0499737
70890 0.454544 0.0500966
70895 0.455982 0.0497081
70900 0.45216 0.0497704
70905 0.45415 0.0501249
70910 0.45066 0.0496105
70915 0.451497 0.0497279
70920 0.453249 0.0504719
70925 0.454913 0.0508802
70930 0.455475 0.0508677
70935 0.455184 0.0504726
70940 0.45639 0.0510349
70945 0.455389 0.0508206
70950 0.457276 0.0504677
70955 0.459386 0.0507591
70960 0.457444 0.0503578
70965 0.456789 0.0502278
70970 0.455383 0.0503405
70975 0.45825 0.0504711
70980 0.459552 0.0510802
70985 0.457798 0.0510025
70990 0.458015 0.0512421
70995 0.45889 0.0511945
71000 0.456498 0.0513452
71005 0.458898 0.0513066
71010 0.457336 0.0517061
71015 0.457347 0.0511529
71020 0.457559 0.0514015
71025 0.45867 0.0513864
71030 0.460594 0.0515305
71035 0.461897 0.0520449
71040 0.458911 0.0513597
71045 0.458802 0.0508371
71050 0.46191 0.0511911
71055 0.460265 0.0508657
71060 0.461881 0.0510751
71065 0.461163 0.0505997
71070 0.460942 0.0507375
71075 0.461076 0.0504901
71080 0.458587 0.0505856
71085 0.457815 0.0512848
71090 0.461429 0.0518459
71095 0.459841 0.0512429
71100 0.460399 0.0519596
71105 0.456295 0.0512584
71110 0.457606 0.0516093
71115 0.457872 0.0515679
71120 0.454431 0.0504793
71125 0.453894 0.0498559
71130 0.456994 0.0497687
71135 0.458348 0.0504715
71140 0.462395 0.0509612
71145 0.462456 0.0503446
71150 0.461741 0.0506793
71155 0.46507 0.0514385
71160 0.465407 0.051265
71165 0.463864 0.0505522
71170 0.46631 0.0512625
71175 0.46863 0.0517787
71180 0.467103 0.0506587
71185 0.46645 0.050655
71190 0.467665 0.0507344
71195 0.467179 0.0501
71200 0.466592 0.0508028
71205 0.470828 0.0518677
71210 0.470789 0.0511707
71215 0.470788 0.0519527
71220 0.471443 0.0515656
71225 0.471351 0.0519929
71230 0.474726 0.0525162
71235 0.473218 0.0521872
71240 0.473371 0.052216
71245 0.471245 0.0518134
71250 0.471655 0.051248
71255 0.473591 0.0514764
71260 0.473763 0.0515046
71265 0.474263 0.0513319
71270 0.474585 0.0512813
71275 0.473277 0.0508859
71280 0.471391 0.0511484
71285 0.471866 0.0512464
71290 0.475198 0.0518057
71295 0.473951 0.0514895
71300 0.473528 0.051365
71305 0.470965 0.0509833
71310 0.469589 0.0508665
71315 0.473712 0.0508463
71320 0.472646 0.0507736
71325 0.47398 0.051197
71330 0.472314 0.0502833
71335 0.471442 0.0503568
71340 0.473802 0.0511235
71345 0.473984 0.0512296
71350 0.473218 0.0515536
71355 0.47285 0.0515877
71360 0.472551 0.0512492
71365 0.47527 0.0512505
71370 0.478167 0.0515193
71375 0.475381 0.0512507
71380 0.473057 0.0499063
71385 0.473843 0.0501872
71390 0.474888 0.0505589
71395 0.475576 0.0504278
71400 0.472319 0.0501943
71405 0.473548 0.0506801
71410 0.473891 0.0500608
71415 0.475493 0.0506234
71420 0.472216 0.0497563
71425 0.47495 0.0499339
71430 0.474842 0.0499429
71435 0.475552 0.0499255
71440 0.473249 0.0493205
71445 0.473803 0.0492345
71450 0.472939 0.0497057
71455 0.471042 0.0489126
71460 0.472159 0.0485754
71465 0.4753 0.049077
71470 0.474828 0.0489304
71475 0.47614 0.0488065
71480 0.473417 0.0484162
71485 0.475426 0.0481757
71490 0.47588 0.0485595
71495 0.476869 0.0488602
71500 0.475794 0.0485162
71505 0.478011 0.0484458
71510 0.477925 0.0488592
71515 0.475855 0.0486646
71520 0.474953 0.0490353
71525 0.476161 0.048693
71530 0.481199 0.0496675
71535 0.479074 0.0489045
71540 0.477183 0.0491127
71545 0.476634 0.0485836
71550 0.476226 0.0484589
71555 0.478805 0.0496014
71560 0.477496 0.048859
71565 0.475615 0.0487655
71570 0.477641 0.0487714
71575 0.478597 0.0496771
71580 0.47969 0.0491535
71585 0.479414 0.0489192
71590 0.481088 0.0486222
71595 0.479863 0.0481529
71600 0.478699 0.0482164
71605 0.478751 0.0482364
71610 0.480358 0.0483546
71615 0.478951 0.0487881
71620 0.479816 0.0495244
71625 0.478667 0.0489277
71630 0.478055 0.0495426
71635 0.475902 0.0490806
71640 0.479682 0.0491227
71645 0.480608 0.0497267
71650 0.479102 0.0494868
71655 0.479349 0.048939
71660 0.480341 0.0495256
71665 0.481701 0.0491692
71670 0.479065 0.0485993
71675 0.478582 0.0480718
71680 0.477575 0.0485422
71685 0.478401 0.0488622
71690 0.476712 0.0487655
71695 0.474366 0.0483354
71700 0.476455 0.0483231
71705 0.474491 0.0483899
71710 0.475202 0.0486671
71715 0.47733 0.0490841
71720 0.479524 0.0490804
71725 0.47759 0.0481308
71730 0.47524 0.0481727
71735 0.477512 0.0497834
71740 0.476772 0.0499053
71745 0.478878 0.0498153
71750 0.478595 0.04989
71755 0.482315 0.050309
71760 0.479346 0.0494877
71765 0.475916 0.049079
71770 0.478017 0.0495999
71775 0.481096 0.0502362
71780 0.48404 0.0504487
71785 0.484106 0.0507369
71790 0.483518 0.0498616
71795 0.485089 0.0497781
71800 0.481755 0.0494038
71805 0.482683 0.0494115
71810 0.478745 0.049367
71815 0.479337 0.0503062
71820 0.479921 0.049952
71825 0.47591 0.0496011
71830 0.474749 0.0488657
71835 0.475741 0.0491231
71840 0.472526 0.0490659
71845 0.47322 0.0490884
71850 0.471894 0.0489463
71855 0.471369 0.0499569
71860 0.470146 0.0497451
71865 0.470937 0.0494576
71870 0.469695 0.0492817
71875 0.471265 0.0493701
71880 0.46963 0.049693
71885 0.469146 0.0497565
71890 0.469778 0.0501662
71895 0.470516 0.0499151
71900 0.472285 0.0500543
71905 0.473615 0.0504509
71910 0.471348 0.0497634
71915 0.47358 0.0497508
71920 0.47281 0.0492037
71925 0.476914 0.0496589
71930 0.476019 0.049344
71935 0.475211 0.0491521
71940 0.477849 0.0502597
71945 0.476446 0.0497001
71950 0.476168 0.0503876
71955 0.475533 0.0499124
71960 0.47503 0.049615
71965 0.476715 0.0495709
71970 0.477773 0.0501849
71975 0.477486 0.0498783
71980 0.478374 0.0498755
71985 0.48118 0.0499616
71990 0.478837 0.0498724
71995 0.474698 0.049246
72000 0.476296 0.0497124
72005 0.473631 0.0487787
72010 0.473172 0.0485828
72015 0.475939 0.0486905
72020 0.476653 0.049137
72025 0.476238 0.0496875
72030 0.471179 0.0495058
72035 0.471084 0.0491662
72040 0.474137 0.0503515
72045 0.471192 0.0496107
72050 0.469506 0.0489904
72055 0.473582 0.0501553
72060 0.475919 0.0505579
72065 0.472172 0.0497942
72070 0.472841 0.0494881
72075 0.473806 0.0499073
72080 0.473296 0.0494789
72085 0.470944 0.0491161
72090 0.474722 0.0502607
72095 0.472694 0.0499808
72100 0.471121 0.0500735
72105 0.472279 0.0505664
72110 0.472645 0.0502999
72115 0.470424 0.0498032
72120 0.472089 0.0494991
72125 0.47153 0.0491351
72130 0.474564 0.0494054
72135 0.474817 0.049534
72140 0.472663 0.0494913
72145 0.471274 0.0492374
72150 0.471207 0.0490212
72155 0.472687 0.0487626
72160 0.470954 0.0482566
72165 0.469776 0.048377
72170 0.469549 0.0479032
72175 0.468119 0.0472999
72180 0.467769 0.047782
72185 0.471237 0.0478547
72190 0.471919 0.0486136
72195 0.471511 0.0491631
72200 0.472465 0.0493068
72205 0.472912 0.0490508
72210 0.471271 0.0489749
72215 0.469976 0.0482223
72220 0.467027 0.0479712
72225 0.467501 0.0474883
72230 0.467654 0.0480106
72235 0.468679 0.0485434
72240 0.468614 0.0478877
72245 0.468455 0.0486589
72250 0.466606 0.0477575
72255 0.470729 0.0486942
72260 0.470617 0.0480616
72265 0.471423 0.048317
72270 0.471679 0.0482423
72275 0.470629 0.0484911
72280 0.471691 0.0488902
72285 0.469992 0.0486491
72290 0.471136 0.0486938
72295 0.468923 0.0480484
72300 0.469855 0.0485379
72305 0.472175 0.0490461
72310 0.470479 0.0489379
72315 0.469571 0.0493358
72320 0.470154 0.0489524
72325 0.470865 0.0486961
72330 0.470867 0.0487322
72335 0.469549 0.0485464
72340 0.468388 0.0478
72345 0.468942 0.0485146
72350 0.468881 0.0478939
72355 0.464749 0.047171
72360 0.466215 0.0476873
72365 0.468536 0.0477657
72370 0.468349 0.0472609
72375 0.471495 0.0477287
72380 0.473527 0.0475181
72385 0.474567 0.0473831
72390 0.475733 0.0480855
72395 0.474144 0.0479953
72400 0.47382 0.0474374
72405 0.476971 0.0479102
72410 0.478714 0.0481958
72415 0.47584 0.0474303
72420 0.475198 0.0472839
72425 0.475238 0.0477234
72430 0.475233 0.0480355
72435 0.475394 0.0484321
72440 0.472444 0.0482354
72445 0.470004 0.0474338
72450 0.472045 0.0479969
72455 0.470438 0.0473958
72460 0.470246 0.0472333
72465 0.471903 0.0484879
72470 0.470092 0.0478516
72475 0.472652 0.0481419
72480 0.468961 0.0474938
72485 0.468226 0.0473497
72490 0.470547 0.047377
72495 0.471202 0.0478451
72500 0.470868 0.0478665
72505 0.470348 0.0473464
72510 0.470659 0.0475352
72515 0.473659 0.0477616
72520 0.469866 0.0471182
72525 0.469873 0.0470445
72530 0.469496 0.0466795
72535 0.470501 0.0472468
72540 0.468118 0.0465374
72545 0.469666 0.0467979
72550 0.469462 0.0468461
72555 0.469426 0.0463468
72560 0.469735 0.0459443
72565 0.469984 0.0461721
72570 0.468106 0.0453868
72575 0.46771 0.0451094
72580 0.465837 0.0453531
72585 0.465151 0.045523
72590 0.465739 0.0460084
72595 0.46713 0.0466742
72600 0.464658 0.0455848
72605 0.464716 0.0457038
72610 0.462291 0.0449541
72615 0.465753 0.0453362
72620 0.462986 0.0451016
72625 0.464526 0.0457444
72630 0.466857 0.0457724
72635 0.465652 0.0454999
72640 0.46864 0.0459247
72645 0.467633 0.0458865
72650 0.470253 0.0460122
72655 0.466946 0.0451074
72660 0.470018 0.0454264
72665 0.468808 0.0456867
72670 0.46672 0.0448808
72675 0.465981 0.0454476
72680 0.468932 0.04609
72685 0.469251 0.0457148
72690 0.470314 0.0455466
72695 0.470411 0.0460631
72700 0.469481 0.0456752
72705 0.47052 0.0455383
72710 0.471277 0.0458855
72715 0.47017 0.0459087
72720 0.46862 0.0454452
72725 0.468642 0.0454929
72730 0.470144 0.0456185
72735 0.470086 0.0461529
72740 0.470398 0.0459696
72745 0.47155 0.0465081
72750 0.470986 0.0461074
72755 0.469881 0.0463607
72760 0.469378 0.0464989
72765 0.467618 0.0462762
72770 0.467245 0.0460886
72775 0.468932 0.0463047
72780 0.466076 0.0463035
72785 0.466106 0.045773
72790 0.467902 0.04585
72795 0.46927 0.0464734
72800 0.469399 0.0465015
72805 0.470875 0.0464697
72810 0.47179 0.04615
72815 0.470988 0.0462462
72820 0.469193 0.0458881
72825 0.469393 0.0459767
72830 0.468093 0.0459773
72835 0.468042 0.0458894
72840 0.467289 0.0459592
72845 0.468065 0.0464276
72850 0.469537 0.0466081
72855 0.4685 0.0465677
72860 0.467852 0.0466856
72865 0.469189 0.046822
72870 0.468594 0.0466787
72875 0.466716 0.0462447
72880 0.469188 0.0473378
72885 0.467283 0.0469208
72890 0.46999 0.0475379
72895 0.47009 0.0469294
72900 0.472357 0.0476442
72905 0.470251 0.0467614
72910 0.471982 0.047681
72915 0.467358 0.0466022
72920 0.467741 0.0465487
72925 0.466295 0.0464391
72930 0.465534 0.0462315
72935 0.467348 0.0469324
72940 0.464037 0.0465413
72945 0.466166 0.0470508
72950 0.466528 0.0463848
72955 0.468452 0.0466473
72960 0.469181 0.0471282
72965 0.467535 0.047008
72970 0.467422 0.0473031
72975 0.466138 0.0471696
72980 0.465009 0.0465783
72985 0.461151 0.0464595
72990 0.462876 0.0473752
72995 0.462594 0.0471112
73000 0.465165 0.0472102
73005 0.464723 0.0471564
73010 0.465102 0.0470141
73015 0.463497 0.0469257
73020 0.466855 0.0472719
73025 0.466014 0.0469561
73030 0.465648 0.0472209
73035 0.464241 0.0470976
73040 0.463586 0.0469486
73045 0.46321 0.047059
73050 0.466019 0.0469735
73055 0.464997 0.0467005
73060 0.465794 0.0469212
73065 0.469249 0.0470425
73070 0.46989 0.0476718
73075 0.470341 0.0476948
73080 0.467629 0.0471921
73085 0.470991 0.0484033
73090 0.470659 0.0477883
73095 0.471578 0.0486795
73100 0.468633 0.0480374
73105 0.469121 0.0485117
73110 0.467835 0.048259
73115 0.468876 0.0489688
73120 0.468765 0.0486701
73125 0.469964 0.0485436
73130 0.46996 0.0486505
73135 0.4653 0.047854
73140 0.467422 0.0485589
73145 0.466728 0.0479731
73150 0.470805 0.0488812
73155 0.468938 0.0485305
73160 0.466635 0.0483752
73165 0.466671 0.0482582
73170 0.469628 0.048028
73175 0.470502 0.0482886
73180 0.470898 0.0483917
73185 0.4696 0.0485754
73190 0.46902 0.0484674
73195 0.466548 0.0475811
73200 0.465923 0.0481151
73205 0.466249 0.0480196
73210 0.465093 0.0473958
73215 0.464815 0.0481911
73220 0.468513 0.0487426
73225 0.465508 0.0479279
73230 0.465024 0.0479853
73235 0.46352 0.0474989
73240 0.465252 0.047526
73245 0.463142 0.0477318
73250 0.462228 0.0471898
73255 0.463272 0.0472858
73260 0.461976 0.0472451
73265 0.464097 0.0477593
73270 0.464585 0.0470772
73275 0.464097 0.0470051
73280 0.463843 0.0470786
73285 0.462614 0.0464248
73290 0.464937 0.0473152
73295 0.463455 0.047249
73300 0.462712 0.0468765
73305 0.464451 0.0469341
73310 0.464385 0.0471437
73315 0.465139 0.0467669
73320 0.465547 0.0465176
73325 0.463774 0.0461817
73330 0.464572 0.0461692
73335 0.464347 0.0462298
73340 0.462581 0.0463739
73345 0.463754 0.045814
73350 0.462888 0.0465432
73355 0.464662 0.0469692
73360 0.464452 0.0468306
73365 0.466574 0.0467826
73370 0.467142 0.0463762
73375 0.469255 0.0460351
73380 0.467708 0.045484
73385 0.468282 0.045593
73390 0.467893 0.0458295
73395 0.468592 0.0464356
73400 0.467777 0.0459735
73405 0.470033 0.0460684
73410 0.470821 0.0465805
73415 0.471088 0.046468
73420 0.470704 0.0464086
73425 0.470357 0.0462649
73430 0.468965 0.047308
73435 0.466066 0.0463256
73440 0.468059 0.0467563
73445 0.469414 0.047547
73450 0.471804 0.0478085
73455 0.47475 0.0480912
73460 0.474738 0.0486905
73465 0.475328 0.0483141
73470 0.473645 0.0478879
73475 0.472757 0.0475032
73480 0.469869 0.0477171
73485 0.471941 0.048052
73490 0.470699 0.0480204
73495 0.474429 0.0488449
73500 0.475218 0.0478614
73505 0.471338 0.0476571
73510 0.475396 0.0483754
73515 0.478265 0.0487493
73520 0.47535 0.0488343
73525 0.474021 0.0491441
73530 0.474198 0.0488779
73535 0.472833 0.0487295
73540 0.474642 0.0489816
73545 0.475529 0.0492343
73550 0.47631 0.0496316
73555 0.477091 0.049761
73560 0.474274 0.0490786
73565 0.474099 0.0488598
73570 0.475253 0.0498192
73575 0.47449 0.049683
73580 0.472261 0.0488328
73585 0.474698 0.0494046
73590 0.472991 0.049344
73595 0.473852 0.0494489
73600 0.468379 0.048653
73605 0.469895 0.0487798
73610 0.470135 0.0487101
73615 0.471786 0.0488167
73620 0.469402 0.0488322
73625 0.470144 0.0486771
73630 0.471658 0.0493231
73635 0.474116 0.0504868
73640 0.471503 0.0496287
73645 0.470811 0.0489922
73650 0.469208 0.0491435
73655 0.466238 0.0485705
73660 0.465253 0.0482854
73665 0.469821 0.0487967
73670 0.467546 0.0484133
73675 0.46657 0.048514
73680 0.466448 0.0485373
73685 0.466682 0.0476889
73690 0.467099 0.0483348
73695 0.468155 0.0483309
73700 0.467574 0.0479053
73705 0.463121 0.0475562
73710 0.462105 0.0478228
73715 0.462169 0.0480141
73720 0.46017 0.0472582
73725 0.462686 0.0476458
73730 0.46284 0.0477612
73735 0.462876 0.0474393
73740 0.464351 0.0474652
73745 0.465503 0.0484768
73750 0.465059 0.0483474
73755 0.464436 0.048109
73760 0.461607 0.0472547
73765 0.466541 0.0476877
73770 0.463249 0.047131
73775 0.465898 0.0471494
73780 0.464216 0.0475726
73785 0.46538 0.0470729
73790 0.463897 0.0474111
73795 0.467299 0.0481408
73800 0.463852 0.0477989
73805 0.463906 0.048387
73810 0.463948 0.0476624
73815 0.461629 0.0479637
73820 0.463991 0.0477846
73825 0.461731 0.0470539
73830 0.46408 0.0475852
73835 0.460231 0.0469922
73840 0.460853 0.0469982
73845 0.460027 0.0467348
73850 0.461604 0.0470816
73855 0.463191 0.0474407
73860 0.461173 0.0470525
73865 0.460117 0.0479373
73870 0.462782 0.0483666
73875 0.462341 0.0481239
73880 0.458863 0.0477459
73885 0.460423 0.0484805
73890 0.456197 0.0482878
73895 0.454601 0.0482104
73900 0.455977 0.0484868
73905 0.460339 0.0485315
73910 0.45963 0.0482221
73915 0.4613 0.0479126
73920 0.459116 0.0479328
73925 0.45889 0.047623
73930 0.459848 0.0474903
73935 0.456918 0.0472684
73940 0.458126 0.0474958
73945 0.463046 0.0486934
73950 0.462088 0.0482715
73955 0.461408 0.0473619
73960 0.46504 0.0480182
73965 0.466703 0.0479237
73970 0.465964 0.0479026
73975 0.460923 0.0479416
73980 0.461272 0.0480535
73985 0.462384 0.0480292
73990 0.463497 0.0484795
73995 0.462376 0.0480576
74000 0.462087 0.0485285
74005 0.463058 0.0484387
74010 0.465301 0.0483327
74015 0.466789 0.0481247
74020 0.464868 0.0484052
74025 0.465764 0.0481323
74030 0.464253 0.0473113
74035 0.462543 0.0470151
74040 0.459421 0.0463933
74045 0.462219 0.0474644
74050 0.461151 0.0471096
74055 0.460548 0.046722
74060 0.459705 0.0464866
74065 0.46203 0.0467538
74070 0.461814 0.0465744
74075 0.462838 0.0468581
74080 0.463746 0.0468302
74085 0.461557 0.0470461
74090 0.464902 0.0473674
74095 0.464825 0.0474521
74100 0.463722 0.0472076
74105 0.463439 0.0470557
74110 0.461849 0.0463592
74115 0.464617 0.0465477
74120 0.461599 0.0459612
74125 0.462171 0.0466293
74130 0.459973 0.0462321
74135 0.46022 0.0469259
74140 0.46072 0.0460847
74145 0.463718 0.0469614
74150 0.463087 0.0472462
74155 0.463348 0.0469555
74160 0.462024 0.0468947
74165 0.462656 0.0474001
74170 0.45967 0.0465875
74175 0.457981 0.0464438
74180 0.457166 0.0465603
74185 0.460313 0.0463084
74190 0.463319 0.0465903
74195 0.459063 0.0457012
74200 0.45859 0.0459737
74205 0.455386 0.0457979
74210 0.455935 0.0455728
74215 0.455447 0.0452333
74220 0.454791 0.0451821
74225 0.454075 0.0447234
74230 0.451733 0.0445707
74235 0.450893 0.0448375
74240 0.451987 0.0456111
74245 0.452719 0.045048
74250 0.457093 0.0461247
74255 0.4577 0.0457614
74260 0.454274 0.0450061
74265 0.455435 0.0456985
74270 0.454371 0.0455142
74275 0.453096 0.0452241
74280 0.456233 0.0456758
74285 0.457471 0.0461953
74290 0.45572 0.0457797
74295 0.456405 0.0457699
74300 0.457849 0.0462831
74305 0.456491 0.045881
74310 0.455621 0.0459249
74315 0.458864 0.0466965
74320 0.457338 0.0460273
74325 0.458618 0.0458598
74330 0.457183 0.0455838
74335 0.45675 0.0454776
74340 0.457235 0.0457073
74345 0.458853 0.0461684
74350 0.456361 0.0456228
74355 0.457897 0.0455907
74360 0.459122 0.0457761
74365 0.4593 0.0462625
74370 0.459291 0.0461257
74375 0.459238 0.0455058
74380 0.462709 0.0459877
74385 0.460891 0.0459279
74390 0.462462 0.0460865
74395 0.461976 0.0461429
74400 0.460972 0.0461557
74405 0.463012 0.0460473
74410 0.464682 0.0460927
74415 0.463947 0.0457946
74420 0.463723 0.0461008
74425 0.467542 0.0462117
74430 0.467974 0.0470251
74435 0.468038 0.0470788
74440 0.467226 0.0467475
74445 0.467809 0.0469751
74450 0.466824 0.0463539
74455 0.468287 0.0465736
74460 0.467058 0.046347
74465 0.467308 0.0463368
74470 0.465252 0.045646
74475 0.464521 0.0463131
74480 0.464081 0.0466812
74485 0.459261 0.0459314
74490 0.459411 0.0459485
74495 0.45691 0.0460947
74500 0.454908 0.0456236
74505 0.456167 0.0457677
74510 0.457209 0.045824
74515 0.458812 0.0458016
74520 0.456906 0.0459892
74525 0.454873 0.045288
74530 0.456969 0.0451551
74535 0.459891 0.046101
74540 0.459264 0.0451676
74545 0.461623 0.0451964
74550 0.463111 0.0457087
74555 0.461496 0.0460886
74560 0.463158 0.0459775
74565 0.464002 0.0462466
74570 0.462019 0.0457508
74575 0.460996 0.0456348
74580 0.460388 0.0457828
74585 0.460612 0.0455634
74590 0.459021 0.0454127
74595 0.456688 0.0451386
74600 0.455411 0.0445646
74605 0.457284 0.0447065
74610 0.456641 0.0449347
74615 0.456492 0.0448432
74620 0.458713 0.0448432
74625 0.456668 0.0451766
74630 0.4583 0.0453513
74635 0.457904 0.0457373
74640 0.456725 0.0454144
74645 0.454504 0.0448042
74650 0.456098 0.0459373
74655 0.453038 0.0457867
74660 0.452819 0.0459784
74665 0.452734 0.0461827
74670 0.453736 0.0460133
74675 0.452488 0.0460269
74680 0.452465 0.0461047
74685 0.453501 0.045496
74690 0.456262 0.0458624
74695 0.45677 0.0460763
74700 0.455541 0.04625
74705 0.45414 0.0463695
74710 0.454249 0.0460576
74715 0.456691 0.0469194
74720 0.454497 0.0466034
74725 0.453501 0.046546
74730 0.456346 0.0473507
74735 0.454061 0.046655
74740 0.45378 0.0468306
74745 0.453982 0.0464297
74750 0.453599 0.0466085
74755 0.455495 0.0469788
74760 0.455495 0.0463311
74765 0.452537 0.0459198
74770 0.453025 0.0453482
74775 0.450945 0.0454297
74780 0.451443 0.0453333
74785 0.44761 0.0447305
74790 0.447819 0.045092
74795 0.447386 0.0451474
74800 0.448255 0.0450122
74805 0.446191 0.0455283
74810 0.446212 0.0455552
74815 0.443512 0.0451035
74820 0.446986 0.045573
74825 0.447496 0.0455454
74830 0.447615 0.0456916
74835 0.44894 0.0459559
74840 0.449579 0.0461966
74845 0.449835 0.0461421
74850 0.450352 0.046148
74855 0.452305 0.0465162
74860 0.456073 0.0474834
74865 0.452684 0.0467124
74870 0.453927 0.0467065
74875 0.456202 0.0473978
74880 0.45738 0.0484017
74885 0.459181 0.0482615
74890 0.45998 0.0481541
74895 0.455784 0.0469635
74900 0.455767 0.0473619
74905 0.454238 0.0471233
74910 0.451814 0.0464711
74915 0.450412 0.0461002
74920 0.452674 0.0470351
74925 0.454904 0.0476287
74930 0.453505 0.0471976
74935 0.45277 0.0473427
74940 0.4545 0.0473978
74945 0.45198 0.0469555
74950 0.454689 0.0478804
74955 0.453467 0.0474566
74960 0.452485 0.0475346
74965 0.452152 0.0474207
74970 0.452597 0.0477136
74975 0.4528 0.0476742
74980 0.453674 0.0478085
74985 0.45114 0.0475501
74990 0.45214 0.0480563
74995 0.449984 0.0476395
75000 0.450823 0.0477791
75005 0.452626 0.0489155
75010 0.452404 0.0490912
75015 0.453426 0.0495562
75020 0.455184 0.0494756
75025 0.452425 0.0489653
75030 0.454191 0.0493805
75035 0.455898 0.0496091
75040 0.458328 0.0496471
75045 0.456887 0.0493844
75050 0.45459 0.0491657
75055 0.453429 0.0493607
75060 0.451468 0.048496
75065 0.450685 0.0491596
75070 0.448791 0.049218
75075 0.448356 0.048873
75080 0.446868 0.0474187
75085 0.447172 0.0475973
75090 0.447223 0.0478014
75095 0.447294 0.0482202
75100 0.44964 0.048438
75105 0.45129 0.049139
75110 0.452512 0.0493168
75115 0.45061 0.0486761
75120 0.454032 0.0492811
75125 0.454507 0.0495691
75130 0.456242 0.0489667
75135 0.45402 0.0483799
75140 0.454194 0.0487126
75145 0.453087 0.0476044
75150 0.455227 0.0479545
75155 0.452218 0.0475489
75160 0.454001 0.0484393
75165 0.454094 0.0489137
75170 0.452435 0.0486334
75175 0.453418 0.0486928
75180 0.457461 0.0494254
75185 0.457017 0.0489957
75190 0.454269 0.0483027
75195 0.455535 0.0487618
75200 0.454182 0.0482707
75205 0.45289 0.048012
75210 0.452676 0.0476934
75215 0.451216 0.0475828
75220 0.4522 0.0474007
75225 0.449907 0.047041
75230 0.451568 0.0472425
75235 0.452439 0.0475691
75240 0.452909 0.0480073
75245 0.451408 0.0477052
75250 0.448856 0.0470604
75255 0.451733 0.0475509
75260 0.451529 0.0477481
75265 0.450493 0.0478322
75270 0.450215 0.0478751
75275 0.447526 0.0471898
75280 0.448219 0.0473076
75285 0.446225 0.046774
75290 0.449497 0.0473515
75295 0.448644 0.0476007
75300 0.450253 0.0483615
75305 0.450196 0.0480878
75310 0.449361 0.0475801
75315 0.449694 0.0477693
75320 0.454234 0.048952
75325 0.453334 0.0489765
75330 0.456435 0.0496103
75335 0.460238 0.050149
75340 0.457668 0.0500531
75345 0.458993 0.0504221
75350 0.457962 0.0500859
75355 0.460006 0.05078
75360 0.459522 0.0506844
75365 0.459285 0.0504597
75370 0.459365 0.0501409
75375 0.461341 0.0494936
75380 0.461287 0.0492405
75385 0.46215 0.0496708
75390 0.460939 0.0502119
75395 0.460208 0.0495803
75400 0.456716 0.0491037
75405 0.457772 0.0487765
75410 0.459491 0.0491221
75415 0.46007 0.0492056
75420 0.456653 0.0493548
75425 0.455463 0.0488126
75430 0.454673 0.0489753
75435 0.449464 0.0482284
75440 0.451144 0.0480655
75445 0.449381 0.0474307
75450 0.449922 0.0478451
75455 0.454015 0.0483446
75460 0.455348 0.0486414
75465 0.452879 0.048219
75470 0.452388 0.0481182
75475 0.452349 0.0482323
75480 0.454848 0.0488681
75485 0.453131 0.0482999
75490 0.451166 0.0479757
75495 0.453975 0.0483123
75500 0.455742 0.048762
75505 0.456912 0.0487116
75510 0.458071 0.0485922
75515 0.454913 0.0481857
75520 0.455572 0.0482917
75525 0.453907 0.0483286
75530 0.455977 0.0491611
75535 0.452195 0.0481388
75540 0.452029 0.0482125
75545 0.453038 0.0481298
75550 0.456233 0.0490919
75555 0.45275 0.0482986
75560 0.452537 0.0485956
75565 0.453788 0.0486189
75570 0.457529 0.0488218
75575 0.455328 0.0489086
75580 0.455548 0.048713
75585 0.458075 0.0491347
75590 0.457276 0.0493764
75595 0.45872 0.049586
75600 0.461323 0.0500343
75605 0.459219 0.0496207
75610 0.461285 0.050711
75615 0.457468 0.0500216
75620 0.455218 0.0492694
75625 0.45288 0.0488026
75630 0.451956 0.0481349
75635 0.453931 0.0480827
75640 0.455398 0.0481906
75645 0.455611 0.0486395
75650 0.452255 0.0479916
75655 0.454141 0.0481639
75660 0.454949 0.0483664
75665 0.451574 0.0481472
75670 0.45068 0.0483844
75675 0.44923 0.0480206
75680 0.450713 0.0482694
75685 0.450816 0.0477726
75690 0.450491 0.04793
75695 0.451555 0.0476675
75700 0.452516 0.0485973
75705 0.453919 0.048226
75710 0.456317 0.0483382
75715 0.454742 0.0479394
75720 0.456287 0.0479373
75725 0.457239 0.0477365
75730 0.459445 0.0480463
75735 0.457012 0.0479088
75740 0.454134 0.0473729
75745 0.457272 0.0474464
75750 0.454181 0.0478563
75755 0.457385 0.0477753
75760 0.456427 0.0477118
75765 0.455847 0.047753
75770 0.453936 0.0479465
75775 0.450353 0.0474593
75780 0.452103 0.04692
75785 0.450528 0.0471165
75790 0.452897 0.0475562
75795 0.453291 0.0476916
75800 0.453038 0.0475532
75805 0.451675 0.0472258
75810 0.451886 0.0479716
75815 0.451211 0.0480884
75820 0.449665 0.0473101
75825 0.448401 0.0473248
75830 0.448781 0.0474703
75835 0.448795 0.0475093
75840 0.451292 0.0479181
75845 0.451416 0.0473748
75850 0.450631 0.0470251
75855 0.449228 0.0465005
75860 0.450786 0.0472862
75865 0.450346 0.0474052
75870 0.447266 0.0468514
75875 0.448837 0.0470704
75880 0.450149 0.0474344
75885 0.451238 0.0480343
75890 0.452901 0.048684
75895 0.453082 0.0484084
75900 0.453125 0.0478951
75905 0.449647 0.0467679
75910 0.453047 0.0470686
75915 0.450195 0.0463252
75920 0.444668 0.0456024
75925 0.447422 0.0463286
75930 0.447351 0.0459094
75935 0.450642 0.0465148
75940 0.451346 0.0464474
75945 0.451038 0.0470425
75950 0.449847 0.0472427
75955 0.453 0.047725
75960 0.453404 0.047951
75965 0.453142 0.0474768
75970 0.451631 0.0473211
75975 0.452584 0.0478434
75980 0.451257 0.0478024
75985 0.452211 0.0477359
75990 0.451024 0.0478589
75995 0.450164 0.0475287
76000 0.450412 0.0477432
76005 0.448816 0.0480672
76010 0.451053 0.0484566
76015 0.450425 0.0476185
76020 0.449924 0.0476095
76025 0.449824 0.047871
76030 0.44965 0.047879
76035 0.44939 0.0478134
76040 0.449478 0.0475256
76045 0.450181 0.0479847
76050 0.450123 0.0477981
76055 0.44861 0.0472994
76060 0.450396 0.0474054
76065 0.451666 0.0477681
76070 0.454325 0.0484346
76075 0.453324 0.0476477
76080 0.451339 0.0474513
76085 0.45151 0.0474703
76090 0.45382 0.0482498
76095 0.452148 0.0482125
76100 0.450838 0.0480559
76105 0.451234 0.0481447
76110 0.451565 0.0483417
76115 0.451512 0.0487118
76120 0.450216 0.0482186
76125 0.449959 0.0477599
76130 0.45292 0.0480047
76135 0.455044 0.0487393
76140 0.453858 0.0482594
76145 0.451518 0.0471325
76150 0.451023 0.047298
76155 0.450409 0.0475954
76160 0.450449 0.0476642
76165 0.449014 0.0472935
76170 0.44899 0.0473376
76175 0.448706 0.047456
76180 0.445472 0.0468457
76185 0.449145 0.0476407
76190 0.449796 0.0483258
76195 0.450743 0.0485115
76200 0.451319 0.0488038
76205 0.450604 0.0485205
76210 0.451826 0.0490782
76215 0.451772 0.0490008
76220 0.454014 0.0491421
76225 0.455419 0.0482296
76230 0.456422 0.04823
76235 0.455834 0.0478612
76240 0.459131 0.0490153
76245 0.459674 0.0482037
76250 0.457246 0.0476679
76255 0.456355 0.047595
76260 0.457505 0.0475899
76265 0.457456 0.0481921
76270 0.457149 0.0480427
76275 0.453093 0.0472925
76280 0.455697 0.0474301
76285 0.45472 0.0473874
76290 0.45584 0.047675
76295 0.455391 0.0469051
76300 0.457331 0.0470769
76305 0.458148 0.0477238
76310 0.457625 0.0477297
76315 0.455303 0.0475215
76320 0.456536 0.0479679
76325 0.459469 0.0481939
76330 0.457839 0.0476801
76335 0.458233 0.0475748
76340 0.460467 0.0481619
76345 0.461387 0.0482241
76350 0.461324 0.0484876
76355 0.457963 0.0473872
76360 0.460339 0.0474623
76365 0.461132 0.0481668
76370 0.463489 0.0483021
76375 0.462824 0.0478922
76380 0.462425 0.0472286
76385 0.464493 0.0483627
76390 0.465483 0.0485448
76395 0.466148 0.0486865
76400 0.463625 0.048546
76405 0.462735 0.047891
76410 0.459138 0.0481072
76415 0.459691 0.0482362
76420 0.462291 0.0484195
76425 0.464543 0.048754
76430 0.463673 0.0484276
76435 0.463581 0.0483697
76440 0.463785 0.0483999
76445 0.464261 0.0482794
76450 0.464981 0.048526
76455 0.463418 0.0482839
76460 0.464527 0.0492098
76465 0.461499 0.0479484
76470 0.461135 0.0482503
76475 0.463478 0.048566
76480 0.462021 0.0485083
76485 0.465452 0.049791
76490 0.464021 0.0498916
76495 0.462282 0.0492398
76500 0.463152 0.0488641
76505 0.463758 0.0490947
76510 0.4623 0.0494723
76515 0.461684 0.0493213
76520 0.461141 0.0484564
76525 0.458303 0.0477426
76530 0.457994 0.0477242
76535 0.45687 0.0474162
76540 0.457478 0.0477559
76545 0.459651 0.048228
76550 0.456378 0.0480063
76555 0.45688 0.0481386
76560 0.452611 0.0475081
76565 0.453221 0.0479741
76570 0.450845 0.0480792
76575 0.451035 0.047881
76580 0.450858 0.0475905
76585 0.452081 0.048457
76590 0.457524 0.0492352
76595 0.455168 0.04915
76600 0.458081 0.0498871
76605 0.456851 0.0493254
76610 0.455105 0.0495822
76615 0.453235 0.0486522
76620 0.454576 0.0491784
76625 0.453431 0.048434
76630 0.454672 0.0493001
76635 0.455961 0.0495458
76640 0.455923 0.0489898
76645 0.454045 0.049792
76650 0.452008 0.0484597
76655 0.457295 0.0496977
76660 0.458834 0.0495542
76665 0.45967 0.0494356
76670 0.460221 0.0495764
76675 0.461866 0.0501208
76680 0.460279 0.0494964
76685 0.456774 0.0495938
76690 0.459325 0.0498767
76695 0.458329 0.0496201
76700 0.459393 0.0498804
76705 0.457928 0.0492464
76710 0.458852 0.0497779
76715 0.4585 0.0495295
76720 0.46089 0.0495864
76725 0.460241 0.0493237
76730 0.462627 0.0494685
76735 0.464585 0.0490778
76740 0.462537 0.0493684
76745 0.462624 0.048741
76750 0.461525 0.049256
76755 0.458355 0.0486442
76760 0.457511 0.0484052
76765 0.460248 0.0489614
76770 0.456305 0.0486824
76775 0.457785 0.0489314
76780 0.458395 0.0487649
76785 0.457119 0.0492827
76790 0.456842 0.0492468
76795 0.453279 0.0483158
76800 0.452669 0.0479761
76805 0.453697 0.0487644
76810 0.456448 0.0487626
76815 0.455098 0.0485056
76820 0.457571 0.0490665
76825 0.45828 0.0486993
76830 0.457219 0.0486209
76835 0.452976 0.0487536
76840 0.454197 0.0486503
76845 0.455506 0.048655
76850 0.457602 0.049425
76855 0.455384 0.0488432
76860 0.457157 0.049962
76865 0.458782 0.0499259
76870 0.455899 0.0492592
76875 0.458148 0.0501996
76880 0.461699 0.0514154
76885 0.458521 0.0510829
76890 0.459197 0.0512427
76895 0.461325 0.0516618
76900 0.457566 0.0501431
76905 0.458551 0.0499116
76910 0.458049 0.0501696
76915 0.45757 0.0503393
76920 0.460104 0.0503952
76925 0.460131 0.0501219
76930 0.457129 0.0501594
76935 0.460338 0.0506126
76940 0.459299 0.0502784
76945 0.45806 0.0504307
76950 0.456378 0.0505117
76955 0.457656 0.050841
76960 0.45789 0.0504438
76965 0.462115 0.0511282
76970 0.463417 0.0510304
76975 0.463684 0.0514889
76980 0.461457 0.0512625
76985 0.462316 0.0514123
76990 0.466783 0.0513862
76995 0.46171 0.0502568
77000 0.461461 0.0499614
77005 0.458673 0.0502937
77010 0.462185 0.0508232
77015 0.465898 0.0514348
77020 0.463208 0.0508914
77025 0.463953 0.0513372
77030 0.465137 0.0512729
77035 0.463643 0.0511088
77040 0.465301 0.051863
77045 0.466259 0.0520811
77050 0.463729 0.0516348
77055 0.462637 0.0514321
77060 0.463859 0.0518722
77065 0.46346 0.0517591
77070 0.463531 0.0515434
77075 0.465637 0.0516387
77080 0.465726 0.0519839
77085 0.462608 0.0514885
77090 0.462426 0.051027
77095 0.465046 0.0510172
77100 0.467936 0.0514668
77105 0.464861 0.0509388
77110 0.462919 0.0505746
77115 0.468069 0.0512403
77120 0.467324 0.0510047
77125 0.467875 0.0508651
77130 0.464531 0.0506675
77135 0.466381 0.050436
77140 0.464852 0.0499165
77145 0.465615 0.0501921
77150 0.467417 0.0506669
77155 0.466997 0.0504007
77160 0.464474 0.0505628
77165 0.460796 0.0499375
77170 0.460996 0.0505871
77175 0.46041 0.0504519
77180 0.460012 0.0505795
77185 0.458436 0.0507883
77190 0.456259 0.0506022
77195 0.45776 0.050803
77200 0.457379 0.0507485
77205 0.458799 0.0501409
77210 0.460617 0.0506014
77215 0.461767 0.0510143
77220 0.459767 0.0507142
77225 0.462297 0.0508055
77230 0.467241 0.0517322
77235 0.467922 0.0515073
77240 0.467561 0.0515777
77245 0.468019 0.0511086
77250 0.465181 0.0505738
77255 0.465498 0.0508485
77260 0.465581 0.0508849
77265 0.467969 0.0517851
77270 0.465503 0.0508267
77275 0.461789 0.0501315
77280 0.462567 0.0504858
77285 0.462553 0.050723
77290 0.466152 0.0511249
77295 0.463794 0.050893
77300 0.46511 0.0507969
77305 0.464571 0.0503166
77310 0.465794 0.051146
77315 0.466081 0.0514993
77320 0.46721 0.0514805
77325 0.470658 0.0516367
77330 0.468266 0.0511496
77335 0.468262 0.0512188
77340 0.467435 0.0515538
77345 0.46931 0.0514593
77350 0.470607 0.0516681
77355 0.469035 0.0515142
77360 0.469113 0.0519571
77365 0.468981 0.0513464
77370 0.4702 0.0519765
77375 0.470365 0.0511719
77380 0.471155 0.0523301
77385 0.467753 0.051137
77390 0.467725 0.0513315
77395 0.466404 0.0508637
77400 0.466013 0.0506377
77405 0.466015 0.0510076
77410 0.464908 0.0513031
77415 0.465497 0.0515064
77420 0.467106 0.0510813
77425 0.463909 0.0511486
77430 0.463586 0.0510517
77435 0.467133 0.0516183
77440 0.463439 0.0513262
77445 0.460893 0.0510427
77450 0.458755 0.0506848
77455 0.457503 0.0505301
77460 0.457721 0.0511794
77465 0.45501 0.0503403
77470 0.456726 0.0507943
77475 0.459303 0.0514317
77480 0.459825 0.0514336
77485 0.461579 0.0514834
77490 0.460713 0.0512299
77495 0.462416 0.0517894
77500 0.462019 0.0518941
77505 0.461872 0.0514201
77510 0.461572 0.0512895
77515 0.460834 0.051653
77520 0.459217 0.0515734
77525 0.459901 0.0513529
77530 0.458461 0.0509449
77535 0.46111 0.0504101
77540 0.459173 0.0499461
77545 0.460659 0.0511872
77550 0.459805 0.0503288
77555 0.45629 0.0498883
77560 0.458356 0.0509908
77565 0.457879 0.0500192
77570 0.455482 0.0495187
77575 0.456651 0.0498555
77580 0.45355 0.0497994
77585 0.456453 0.0499859
77590 0.455617 0.0493319
77595 0.455585 0.0495417
77600 0.457778 0.0495379
77605 0.461723 0.0495891
77610 0.462952 0.0500374
77615 0.462829 0.0494977
77620 0.462963 0.049673
77625 0.463699 0.0500053
77630 0.465707 0.050507
77635 0.467261 0.0507898
77640 0.467202 0.0509771
77645 0.46414 0.0505832
77650 0.466388 0.0505509
77655 0.468476 0.051505
77660 0.465413 0.0506761
77665 0.46565 0.0505389
77670 0.466301 0.0507943
77675 0.462896 0.0499284
77680 0.464371 0.0489633
77685 0.467443 0.0498365
77690 0.46854 0.0500625
77695 0.468522 0.0502401
77700 0.468137 0.050741
77705 0.470264 0.0510125
77710 0.467366 0.0503284
77715 0.468301 0.0504199
77720 0.465075 0.0496122
77725 0.463669 0.0499057
77730 0.462866 0.0492554
77735 0.456384 0.0481094
77740 0.457957 0.048018
77745 0.457257 0.0480471
77750 0.45781 0.0478598
77755 0.459444 0.0485101
77760 0.459073 0.0485707
77765 0.459267 0.0486412
77770 0.462735 0.0488538
77775 0.460551 0.0491727
77780 0.462306 0.0497232
77785 0.460473 0.049603
77790 0.459073 0.0498218
77795 0.461529 0.0496461
77800 0.462807 0.049724
77805 0.459661 0.0479202
77810 0.464083 0.0493589
77815 0.464668 0.0496793
77820 0.463611 0.0498663
77825 0.458495 0.0480263
77830 0.458538 0.0486301
77835 0.459735 0.0485387
77840 0.460327 0.0476628
77845 0.463746 0.0490917
77850 0.465508 0.0493305
77855 0.464863 0.04905
77860 0.465802 0.0488732
77865 0.466195 0.0489884
77870 0.468019 0.0485219
77875 0.469231 0.0491172
77880 0.466057 0.0485413
77885 0.46503 0.0485924
77890 0.460781 0.0476773
77895 0.461014 0.047902
77900 0.460789 0.0485934
77905 0.458797 0.0478163
77910 0.461287 0.0484607
77915 0.459271 0.0481641
77920 0.456962 0.0470931
77925 0.458241 0.0477346
77930 0.460981 0.0482874
77935 0.461787 0.0478777
77940 0.462288 0.0481086
77945 0.464373 0.0486959
77950 0.465636 0.0483264
77955 0.46188 0.0475801
77960 0.463375 0.0478087
77965 0.459146 0.0473856
77970 0.459862 0.0478002
77975 0.459152 0.0473619
77980 0.461558 0.0476775
77985 0.463994 0.048032
77990 0.461309 0.0476569
77995 0.460375 0.0476658
78000 0.46104 0.0477555
78005 0.460748 0.0475358
78010 0.459467 0.0476252
78015 0.4593 0.0476628
78020 0.459547 0.0476736
78025 0.458961 0.0471461
78030 0.462993 0.0479008
78035 0.461852 0.0470576
78040 0.462126 0.047236
78045 0.462289 0.0468091
78050 0.464069 0.0472466
78055 0.466167 0.0476258
78060 0.464973 0.0477755
78065 0.461649 0.0472423
78070 0.462828 0.0473595
78075 0.465402 0.0473758
78080 0.46355 0.046635
78085 0.465261 0.047643
78090 0.466503 0.0480992
78095 0.465442 0.0474311
78100 0.468436 0.0477928
78105 0.465224 0.0473807
78110 0.466769 0.0472582
78115 0.466004 0.0472409
78120 0.468215 0.0473354
78125 0.469755 0.0476997
78130 0.468227 0.0475683
78135 0.470545 0.0480604
78140 0.466449 0.0477944
78145 0.468606 0.0478936
78150 0.469184 0.0477373
78155 0.466127 0.0469626
78160 0.464414 0.046349
78165 0.465836 0.0468006
78170 0.466381 0.0466138
78175 0.467463 0.0469977
78180 0.467455 0.0474093
78185 0.46632 0.0469643
78190 0.46686 0.0465956
78195 0.467539 0.0468067
78200 0.467472 0.0462633
78205 0.46662 0.0459024
78210 0.466834 0.0456775
78215 0.46867 0.0457526
78220 0.469931 0.0462176
78225 0.472961 0.0466899
78230 0.47332 0.0470974
78235 0.472232 0.0462702
78240 0.471396 0.0463931
78245 0.471521 0.0458936
78250 0.471897 0.0465446
78255 0.47405 0.0472025
78260 0.474436 0.0475101
78265 0.475888 0.0475342
78270 0.479099 0.048031
78275 0.478736 0.0476944
78280 0.475502 0.0475146
78285 0.47666 0.0480496
78290 0.47661 0.0482119
78295 0.472824 0.047031
78300 0.47652 0.0477001
78305 0.476445 0.0472927
78310 0.477792 0.0473041
78315 0.480931 0.0475485
78320 0.478675 0.0470114
78325 0.476988 0.0469702
78330 0.476838 0.0468853
78335 0.477084 0.0470961
78340 0.474934 0.0464456
78345 0.477487 0.0468755
78350 0.479258 0.0468108
78355 0.479256 0.0468102
78360 0.476563 0.0469355
78365 0.477671 0.0473711
78370 0.475572 0.0469849
78375 0.475962 0.0471159
78380 0.473558 0.0469739
78385 0.473089 0.0468549
78390 0.4753 0.0471694
78395 0.475025 0.0469098
78400 0.476629 0.0467514
78405 0.481087 0.0475744
78410 0.477666 0.0466901
78415 0.482422 0.0476901
78420 0.483159 0.0478988
78425 0.483802 0.048923
78430 0.482316 0.0479829
78435 0.47862 0.0472982
78440 0.48089 0.0482345
78445 0.48064 0.0479002
78450 0.478645 0.0475036
78455 0.476461 0.0472703
78460 0.479696 0.0478302
78465 0.476586 0.0472013
78470 0.475146 0.0470129
78475 0.475586 0.0466277
78480 0.475775 0.0466611
78485 0.475937 0.0468461
78490 0.475281 0.0468726
78495 0.473287 0.0460008
78500 0.472433 0.0454182
78505 0.474434 0.0453799
78510 0.475447 0.0456838
78515 0.477551 0.0455076
78520 0.478805 0.0461506
78525 0.479626 0.0462051
78530 0.479188 0.0459618
78535 0.483026 0.0460612
78540 0.478809 0.0460108
78545 0.478012 0.0459518
78550 0.47631 0.0452909
78555 0.479053 0.0462239
78560 0.482114 0.0464748
78565 0.48092 0.0456128
78570 0.479758 0.0453515
78575 0.481349 0.045983
78580 0.480366 0.0456499
78585 0.482497 0.0465889
78590 0.485945 0.0470837
78595 0.481212 0.0463878
78600 0.480034 0.0460106
78605 0.479567 0.0463539
78610 0.477813 0.0456232
78615 0.48044 0.0467506
78620 0.480962 0.046355
78625 0.479187 0.0462931
78630 0.480229 0.0464729
78635 0.48278 0.0469537
78640 0.483998 0.046969
78645 0.480858 0.0466616
78650 0.482802 0.0467079
78655 0.481833 0.0464231
78660 0.478741 0.046227
78665 0.480782 0.0466907
78670 0.478641 0.0459757
78675 0.479259 0.0465971
78680 0.479001 0.0466605
78685 0.478817 0.0469065
78690 0.479924 0.0476216
78695 0.481279 0.0473105
78700 0.478274 0.0469635
78705 0.480041 0.0468649
78710 0.478736 0.0474923
78715 0.47601 0.0466487
78720 0.47407 0.0468647
78725 0.475042 0.0475128
78730 0.476134 0.0473842
78735 0.475828 0.0468585
78740 0.477725 0.0470751
78745 0.478644 0.0472694
78750 0.478264 0.0471731
78755 0.480484 0.0469322
78760 0.47805 0.0455264
78765 0.47672 0.0458204
78770 0.477965 0.0454556
78775 0.479109 0.0462586
78780 0.480832 0.0462174
78785 0.482627 0.0474652
78790 0.480206 0.0466377
78795 0.482013 0.0473215
78800 0.482546 0.047735
78805 0.482967 0.0477785
78810 0.480697 0.047725
78815 0.481264 0.0477926
78820 0.482459 0.0478379
78825 0.484644 0.0471774
78830 0.488359 0.0473748
78835 0.486439 0.0471008
78840 0.486461 0.0473586
78845 0.487963 0.0472272
78850 0.487637 0.0476162
78855 0.487716 0.0473127
78860 0.489719 0.0477183
78865 0.488639 0.0475966
78870 0.487623 0.0474358
78875 0.488653 0.0475152
78880 0.487929 0.047547
78885 0.485744 0.0477404
78890 0.48477 0.0477685
78895 0.484448 0.0480902
78900 0.485921 0.0483031
78905 0.48401 0.0484182
78910 0.488078 0.0483688
78915 0.484857 0.0483903
78920 0.485975 0.0482454
78925 0.484471 0.0477875
78930 0.480212 0.0473237
78935 0.482439 0.0482231
78940 0.481031 0.0480641
78945 0.479531 0.047454
78950 0.480481 0.047387
78955 0.479652 0.0471764
78960 0.481594 0.0469134
78965 0.480552 0.0465764
78970 0.484804 0.0474868
78975 0.483666 0.0479514
78980 0.482224 0.0478618
78985 0.481174 0.0471859
78990 0.481224 0.0468547
78995 0.482618 0.0471521
79000 0.483978 0.0468298
79005 0.482467 0.0463827
79010 0.483199 0.0469061
79015 0.482696 0.0468089
79020 0.481103 0.04701
79025 0.479459 0.046662
79030 0.479449 0.0472654
79035 0.484358 0.0474068
79040 0.484053 0.0478951
79045 0.484817 0.0468102
79050 0.486136 0.0466291
79055 0.487583 0.0471292
79060 0.488988 0.0477326
79065 0.486857 0.0473452
79070 0.489844 0.0477659
79075 0.489482 0.0475481
79080 0.487954 0.0477487
79085 0.488516 0.0474883
79090 0.488453 0.0477542
79095 0.489269 0.0480027
79100 0.490177 0.0477661
79105 0.488891 0.0476671
79110 0.490647 0.0476524
79115 0.489733 0.0479463
79120 0.492873 0.0481004
79125 0.492536 0.0484454
79130 0.495213 0.0485848
79135 0.493629 0.0481086
79140 0.493866 0.0485483
79145 0.492207 0.0472605
79150 0.494546 0.0479108
79155 0.494654 0.0478434
79160 0.495901 0.0479935
79165 0.496212 0.0481027
79170 0.497545 0.0484658
79175 0.49643 0.0480876
79180 0.492464 0.0473564
79185 0.492237 0.046999
79190 0.492129 0.0468624
79195 0.492146 0.047139
79200 0.489184 0.0472603
79205 0.491791 0.0483938
79210 0.490886 0.0482405
79215 0.488596 0.0478575
79220 0.489327 0.0483531
79225 0.492936 0.0488494
79230 0.491852 0.0486661
79235 0.489159 0.0480118
79240 0.490034 0.0480576
79245 0.49043 0.0484089
79250 0.488553 0.0479735
79255 0.489519 0.0480012
79260 0.48953 0.0477108
79265 0.489921 0.0481649
79270 0.487591 0.0480923
79275 0.488263 0.0484568
79280 0.490968 0.0488489
79285 0.49193 0.0497518
79290 0.490613 0.0497726
79295 0.491655 0.049554
79300 0.49058 0.0500645
79305 0.490291 0.0503662
79310 0.490507 0.050573
79315 0.488236 0.0504936
79320 0.488472 0.0503197
79325 0.49006 0.0503417
79330 0.489324 0.0504893
79335 0.487126 0.0496618
79340 0.486676 0.0489731
79345 0.486281 0.0497012
79350 0.486047 0.0487477
79355 0.486056 0.0488269
79360 0.490944 0.049197
79365 0.489884 0.0485807
79370 0.491037 0.0489132
79375 0.489799 0.0487063
79380 0.490898 0.0490892
79385 0.490229 0.048673
79390 0.492891 0.0492509
79395 0.495366 0.0496334
79400 0.493201 0.0493021
79405 0.494381 0.0494272
79410 0.495194 0.0489655
79415 0.495685 0.0491196
79420 0.496126 0.0495256
79425 0.499491 0.0510319
79430 0.497702 0.0504926
79435 0.495055 0.0499435
79440 0.49627 0.0505177
79445 0.495798 0.0500902
79450 0.491482 0.049298
79455 0.492485 0.0488973
79460 0.491302 0.0493989
79465 0.488528 0.0486916
79470 0.488428 0.0486673
79475 0.492441 0.0498232
79480 0.492003 0.0487061
79485 0.4946 0.049178
79490 0.490873 0.0486614
79495 0.492189 0.0489271
79500 0.490732 0.0483711
79505 0.492801 0.0489661
79510 0.492202 0.0485658
79515 0.494521 0.0494877
79520 0.493389 0.0497783
79525 0.491651 0.0495199
79530 0.494611 0.0499814
79535 0.493086 0.0488796
79540 0.492035 0.0486473
79545 0.495885 0.0495338
79550 0.496274 0.0494246
79555 0.499433 0.0496171
79560 0.498289 0.0490545
79565 0.497715 0.0490914
79570 0.502269 0.0495838
79575 0.49989 0.0490408
79580 0.501073 0.0494095
79585 0.500368 0.0487693
79590 0.504571 0.0498543
79595 0.504314 0.0494717
79600 0.504071 0.0494362
79605 0.504311 0.0497791
79610 0.499996 0.0489314
79615 0.500549 0.0481345
79620 0.498369 0.0484399
79625 0.497702 0.0489235
79630 0.494884 0.048465
79635 0.495353 0.048148
79640 0.497122 0.0487632
79645 0.495977 0.0490073
79650 0.491696 0.0483278
79655 0.494416 0.0488087
79660 0.495151 0.0486452
79665 0.498228 0.0494511
79670 0.494573 0.0489751
79675 0.494289 0.0488093
79680 0.493155 0.048546
79685 0.490419 0.0485244
79690 0.489648 0.0478095
79695 0.489654 0.0482243
79700 0.488981 0.048266
79705 0.491731 0.0478638
79710 0.490173 0.047526
79715 0.493763 0.047832
79720 0.495963 0.0477742
79725 0.494285 0.0468377
79730 0.496124 0.0473419
79735 0.49509 0.0469098
79740 0.496069 0.0477726
79745 0.497417 0.048118
79750 0.499009 0.0488545
79755 0.498343 0.0479784
79760 0.495925 0.0477252
79765 0.497172 0.0476736
79770 0.497826 0.0478359
79775 0.500101 0.0483068
79780 0.497874 0.0480612
79785 0.495332 0.0482007
79790 0.495913 0.0486318
79795 0.494838 0.0487536
79800 0.497089 0.048058
79805 0.498254 0.0486918
79810 0.499618 0.0491149
79815 0.498642 0.0489169
79820 0.496438 0.0484493
79825 0.499688 0.0484248
79830 0.500913 0.0484336
79835 0.499128 0.0480941
79840 0.4993 0.0488751
79845 0.501797 0.049059
79850 0.49787 0.0479275
79855 0.499465 0.0483772
79860 0.498774 0.0483409
79865 0.50187 0.0495152
79870 0.498955 0.0489077
79875 0.499607 0.0484195
79880 0.503444 0.0496812
79885 0.502038 0.0494127
79890 0.498355 0.0488308
79895 0.498692 0.0485954
79900 0.496914 0.0481312
79905 0.49586 0.0482741
79910 0.495564 0.0478038
79915 0.500023 0.0482002
79920 0.500671 0.048298
79925 0.499599 0.0478667
79930 0.498845 0.0470345
79935 0.499837 0.047031
79940 0.498133 0.0471029
79945 0.496368 0.0466848
79950 0.498473 0.0476244
79955 0.500594 0.0476205
79960 0.499262 0.0474127
79965 0.495264 0.0465956
79970 0.4966 0.0474495
79975 0.499426 0.047622
79980 0.498945 0.0473539
79985 0.498068 0.0468843
79990 0.499156 0.0470247
79995 0.50316 0.0473725
80000 0.499586 0.0467938
80005 0.498622 0.0473139
80010 0.498892 0.0471312
80015 0.497285 0.0464327
80020 0.500243 0.0476409
80025 0.498433 0.0465068
80030 0.498881 0.0459922
80035 0.501033 0.0461159
80040 0.499192 0.0455764
80045 0.500286 0.0466146
80050 0.502412 0.0470816
80055 0.502962 0.0465858
80060 0.502826 0.046002
80065 0.502563 0.0468193
80070 0.501726 0.0473254
80075 0.50076 0.0468008
80080 0.501299 0.0464948
80085 0.504306 0.0468604
80090 0.505909 0.046566
80095 0.50642 0.0463243
80100 0.508512 0.0461216
80105 0.508591 0.0465346
80110 0.51095 0.047238
80115 0.506104 0.0468857
80120 0.508987 0.0474266
80125 0.506923 0.0466985
80130 0.503578 0.0462529
80135 0.507937 0.0472068
80140 0.509398 0.0477422
80145 0.509533 0.0475938
80150 0.510367 0.0477704
80155 0.505106 0.0471351
80160 0.505139 0.0474562
80165 0.504749 0.0477642
80170 0.50047 0.0468561
80175 0.50431 0.0474807
80180 0.502066 0.0474084
80185 0.504922 0.0475468
80190 0.502051 0.0469843
80195 0.504448 0.0477769
80200 0.503337 0.0477553
80205 0.504158 0.0478796
80210 0.501463 0.0471004
80215 0.497438 0.0470653
80220 0.500694 0.0471717
80225 0.501935 0.0472735
80230 0.504788 0.0476897
80235 0.503422 0.0470676
80240 0.502327 0.0474542
80245 0.505319 0.048257
80250 0.500382 0.0469706
80255 0.501831 0.0470618
80260 0.501108 0.0471613
80265 0.501629 0.0464905
80270 0.497492 0.045929
80275 0.500107 0.0464074
80280 0.501477 0.0463054
80285 0.498322 0.0458242
80290 0.498739 0.0465624
80295 0.497662 0.0466567
80300 0.498259 0.0466385
80305 0.497751 0.0465685
80310 0.497267 0.0469557
80315 0.494316 0.0460369
80320 0.495061 0.0463968
80325 0.493191 0.0468065
80330 0.494173 0.0463588
80335 0.491387 0.0457677
80340 0.49266 0.0459549
80345 0.493634 0.0460953
80350 0.49219 0.0457724
80355 0.491644 0.0461535
80360 0.493384 0.046425
80365 0.493133 0.0465532
80370 0.493818 0.0472227
80375 0.494176 0.0471829
80380 0.494253 0.0470045
80385 0.494893 0.047725
80390 0.494869 0.0473419
80395 0.496288 0.0479641
80400 0.498602 0.0483784
80405 0.496814 0.0475573
80410 0.49821 0.047751
80415 0.494161 0.0467753
80420 0.492549 0.0479645
80425 0.494912 0.0486867
80430 0.492557 0.0482164
80435 0.495881 0.0487589
80440 0.496005 0.0485493
80445 0.494787 0.048702
80450 0.495235 0.048713
80455 0.49661 0.0482178
80460 0.494509 0.04888
80465 0.496269 0.0484854
80470 0.498841 0.0490474
80475 0.496506 0.0483309
80480 0.49828 0.0493899
80485 0.495118 0.0484348
80490 0.492894 0.0484758
80495 0.48923 0.0476495
80500 0.48966 0.0472333
80505 0.492402 0.0479402
80510 0.492505 0.0472288
80515 0.493266 0.0475762
80520 0.490763 0.0471588
80525 0.489799 0.0473495
80530 0.492151 0.0476546
80535 0.492232 0.0473756
80540 0.493967 0.0477606
80545 0.492591 0.0474272
80550 0.48856 0.0474172
80555 0.487767 0.04694
80560 0.489061 0.0471757
80565 0.490314 0.0469379
80570 0.489808 0.0476434
80575 0.489341 0.0479669
80580 0.491163 0.047801
80585 0.491098 0.0478136
80590 0.491611 0.0476034
80595 0.493779 0.0483962
80600 0.492025 0.0478049
80605 0.492943 0.0484711
80610 0.492693 0.0475868
80615 0.493187 0.0473137
80620 0.491916 0.0470578
80625 0.494345 0.047097
80630 0.491064 0.0467436
80635 0.492583 0.0471972
80640 0.494143 0.0471892
80645 0.493484 0.0475207
80650 0.492653 0.0468785
80655 0.494683 0.0473297
80660 0.496531 0.0469526
80665 0.493203 0.0470702
80670 0.48792 0.0458373
80675 0.486431 0.0466703
80680 0.489182 0.0476687
80685 0.486259 0.0463707
80690 0.485622 0.0467503
80695 0.487633 0.0474672
80700 0.48738 0.0475724
80705 0.489652 0.0474315
80710 0.490543 0.0480367
80715 0.490585 0.0478516
80720 0.487942 0.0476671
80725 0.484466 0.0466383
80730 0.490703 0.047861
80735 0.490268 0.048088
80740 0.4928 0.048238
80745 0.492368 0.047741
80750 0.492907 0.0474644
80755 0.496062 0.047883
80760 0.492209 0.0485324
80765 0.495004 0.0488259
80770 0.493835 0.047576
80775 0.49215 0.0476097
80780 0.48825 0.0474642
80785 0.488176 0.047396
80790 0.487458 0.0474858
80795 0.488792 0.0480131
80800 0.488567 0.0485705
80805 0.48613 0.0487681
80810 0.487844 0.0491684
80815 0.485504 0.0486199
80820 0.48884 0.0496275
80825 0.487451 0.0490059
80830 0.485472 0.0491229
80835 0.48485 0.0484887
80840 0.482332 0.0486283
80845 0.484011 0.0496491
80850 0.483691 0.0489167
80855 0.487327 0.049604
80860 0.483831 0.0491494
80865 0.483087 0.0489969
80870 0.483414 0.0494242
80875 0.483428 0.0490433
80880 0.482206 0.0488394
80885 0.484644 0.0496014
80890 0.482561 0.0489443
80895 0.481284 0.0488051
80900 0.481936 0.0484789
80905 0.48236 0.0484419
80910 0.486725 0.0489665
80915 0.483217 0.048535
80920 0.479652 0.0483423
80925 0.480326 0.0483719
80930 0.47839 0.0482731
80935 0.477543 0.0483419
80940 0.477266 0.0481045
80945 0.480461 0.0484087
80950 0.481561 0.0482125
80955 0.482837 0.0484797
80960 0.480517 0.0479855
80965 0.482319 0.0480106
80970 0.480962 0.0484427
80975 0.478334 0.0477071
80980 0.479976 0.0481802
80985 0.480407 0.0485701
80990 0.478749 0.0479614
80995 0.479153 0.0479477
81000 0.47953 0.0477514
81005 0.479352 0.0484127
81010 0.479579 0.0481896
81015 0.479702 0.0481392
81020 0.478481 0.0474923
81025 0.480106 0.0480555
81030 0.481287 0.0473791
81035 0.480669 0.0478253
81040 0.480701 0.0479481
81045 0.480796 0.0480898
81050 0.484436 0.0489181
81055 0.487177 0.0490514
81060 0.487346 0.0489739
81065 0.48592 0.0489892
81070 0.487236 0.0483393
81075 0.48793 0.0481535
81080 0.484702 0.0479081
81085 0.484202 0.048131
81090 0.485217 0.0486428
81095 0.481989 0.0475577
81100 0.481748 0.047216
81105 0.479435 0.0468908
81110 0.481299 0.0474674
81115 0.479886 0.0474352
81120 0.479089 0.0474354
81125 0.480292 0.0476579
81130 0.478455 0.0475456
81135 0.47919 0.0473854
81140 0.481178 0.0477867
81145 0.483105 0.0481786
[truncated: 4,733,501 more chars]
