# Supplementary material for: Protein compactness and interaction valency define the architecture of a biomolecular condensate across scales
Source: eLife. 2023 Jul 20;12:e80038. doi: 10.7554/eLife.80038 (PMC10406433; doi:10.7554/eLife.80038)
Supplement: Figure 4—figure supplement 1—source data 1. [file elife-80038-fig4-figsupp1-data1.zip › Figure_4_figure_supplement_1_source_data_1/panel_C_source_data_files/YtoA24_1us_md_fin_prot_phi.avsem.dat]

0 0.506961 0.0202979
5 0.524312 0.0206343
10 0.530273 0.0205763
15 0.531267 0.0202237
20 0.525768 0.0199882
25 0.526425 0.0207333
30 0.523017 0.0197653
35 0.524519 0.0206833
40 0.522018 0.0195353
45 0.521833 0.019787
50 0.522618 0.0196229
55 0.523587 0.0194111
60 0.527604 0.0205529
65 0.522104 0.0201242
70 0.521473 0.0199012
75 0.523704 0.0197882
80 0.527487 0.019797
85 0.523751 0.0187539
90 0.5247 0.0202043
95 0.524602 0.0200759
100 0.525323 0.020154
105 0.523013 0.02007
110 0.52656 0.0203416
115 0.529903 0.0209915
120 0.529226 0.0211777
125 0.527505 0.0208435
130 0.526407 0.0205361
135 0.531309 0.02055
140 0.532311 0.0203987
145 0.53089 0.0200633
150 0.529161 0.0205075
155 0.52929 0.0204136
160 0.525883 0.0205947
165 0.529629 0.0212601
170 0.532832 0.0201948
175 0.529884 0.0200887
180 0.52521 0.0201318
185 0.522063 0.0206135
190 0.51997 0.0208388
195 0.516854 0.0200273
200 0.520316 0.0202629
205 0.521823 0.0201744
210 0.525214 0.0203074
215 0.524234 0.0206014
220 0.525775 0.0211954
225 0.522189 0.019969
230 0.522693 0.0202333
235 0.522858 0.0205467
240 0.522306 0.0211103
245 0.5237 0.0211513
250 0.526457 0.0211609
255 0.525503 0.0218501
260 0.524864 0.0219587
265 0.523473 0.0209409
270 0.52617 0.0211095
275 0.527832 0.0214824
280 0.524194 0.0221115
285 0.521352 0.0223453
290 0.521377 0.02179
295 0.526931 0.0219125
300 0.53112 0.0225106
305 0.527646 0.0225369
310 0.524217 0.0225376
315 0.521212 0.0224232
320 0.524289 0.0229776
325 0.524276 0.0235618
330 0.525087 0.0233424
335 0.527252 0.0236119
340 0.527257 0.023281
345 0.525386 0.0238052
350 0.525708 0.024403
355 0.525607 0.02461
360 0.528124 0.0248652
365 0.523113 0.023163
370 0.528918 0.0241818
375 0.530407 0.0244769
380 0.534793 0.0243071
385 0.534903 0.0247215
390 0.534323 0.0243465
395 0.534697 0.0241987
400 0.53564 0.025185
405 0.533313 0.0247952
410 0.534988 0.0241981
415 0.53735 0.0254755
420 0.537091 0.0249342
425 0.534795 0.0249815
430 0.537348 0.0246617
435 0.535163 0.024729
440 0.534408 0.0240652
445 0.536188 0.0240097
450 0.533602 0.024272
455 0.530803 0.0247629
460 0.52707 0.0243934
465 0.529116 0.0247174
470 0.524085 0.0241095
475 0.524533 0.023104
480 0.5296 0.0236539
485 0.530691 0.0239268
490 0.526709 0.0239772
495 0.527816 0.0240464
500 0.5252 0.0238246
505 0.524141 0.0246127
510 0.526004 0.0242618
515 0.523423 0.0247735
520 0.523895 0.0252538
525 0.525453 0.0248268
530 0.519718 0.0244555
535 0.518008 0.024135
540 0.518664 0.0242016
545 0.516921 0.0239517
550 0.516436 0.0240803
555 0.51191 0.0229715
560 0.515619 0.022798
565 0.513068 0.0225214
570 0.512373 0.0234688
575 0.510895 0.0230607
580 0.512152 0.0230436
585 0.509887 0.0230421
590 0.511532 0.0237439
595 0.512603 0.0237592
600 0.511526 0.0238982
605 0.512298 0.0232259
610 0.511629 0.023975
615 0.50992 0.0237645
620 0.509531 0.0231442
625 0.509388 0.0231607
630 0.512428 0.0231001
635 0.509526 0.0228307
640 0.508297 0.0222142
645 0.512627 0.0237896
650 0.511526 0.0233826
655 0.511816 0.0231999
660 0.509902 0.0232928
665 0.512165 0.0236515
670 0.514886 0.0234777
675 0.513169 0.0230379
680 0.5147 0.0230089
685 0.512342 0.0225655
690 0.51249 0.02265
695 0.507714 0.0228884
700 0.508973 0.0233963
705 0.505987 0.0230377
710 0.503319 0.0233522
715 0.502149 0.0241271
720 0.502411 0.024481
725 0.506139 0.0248029
730 0.504685 0.0245606
735 0.50538 0.0244614
740 0.507299 0.0251171
745 0.504218 0.024508
750 0.509285 0.0248509
755 0.507248 0.02458
760 0.504375 0.0239627
765 0.506005 0.0246084
770 0.506828 0.0241418
775 0.510561 0.0244316
780 0.508595 0.0246619
785 0.510234 0.0243053
790 0.512691 0.0242553
795 0.51254 0.0239442
800 0.512879 0.0237845
805 0.508074 0.0237786
810 0.508571 0.0229768
815 0.50857 0.0234902
820 0.506721 0.0228166
825 0.504514 0.0227535
830 0.50338 0.0223802
835 0.503195 0.0220252
840 0.506824 0.022997
845 0.503432 0.0231383
850 0.502933 0.0236958
855 0.502637 0.0233424
860 0.501049 0.0230562
865 0.504616 0.0235586
870 0.504424 0.0235453
875 0.505705 0.0240789
880 0.505498 0.0244222
885 0.505629 0.0242387
890 0.50701 0.0247547
895 0.504421 0.0246939
900 0.501638 0.0244898
905 0.502189 0.0245329
910 0.501559 0.024886
915 0.501792 0.0240677
920 0.500395 0.0241824
925 0.500892 0.0244467
930 0.501142 0.0253085
935 0.501553 0.0253289
940 0.500879 0.0257954
945 0.502427 0.0264424
950 0.503645 0.0258678
955 0.499985 0.0258985
960 0.502563 0.025904
965 0.500799 0.0251697
970 0.502527 0.0249378
975 0.505304 0.025687
980 0.503839 0.0253649
985 0.502333 0.025591
990 0.504143 0.025729
995 0.503874 0.0254314
1000 0.502541 0.0256698
1005 0.503547 0.026341
1010 0.505151 0.0262855
1015 0.504287 0.0258437
1020 0.505758 0.0265586
1025 0.504429 0.0268086
1030 0.503146 0.0264818
1035 0.50132 0.0262057
1040 0.499063 0.0262242
1045 0.497445 0.0258354
1050 0.494772 0.0259834
1055 0.497814 0.0259148
1060 0.499683 0.0259093
1065 0.500097 0.0256051
1070 0.499187 0.0260328
1075 0.499104 0.0256088
1080 0.499366 0.0260854
1085 0.499059 0.0261234
1090 0.499139 0.0260616
1095 0.495005 0.0247072
1100 0.499871 0.025015
1105 0.495885 0.0244796
1110 0.500641 0.0248933
1115 0.501383 0.0247882
1120 0.502317 0.0249427
1125 0.503674 0.0253922
1130 0.502886 0.0249042
1135 0.504506 0.0253761
1140 0.504602 0.0255668
1145 0.50523 0.0253718
1150 0.501934 0.0249756
1155 0.49912 0.0247056
1160 0.496708 0.0251171
1165 0.49753 0.024609
1170 0.496387 0.0245118
1175 0.492797 0.0242355
1180 0.494575 0.0241614
1185 0.491322 0.0237817
1190 0.49105 0.0241087
1195 0.493315 0.0237933
1200 0.490832 0.0235945
1205 0.486333 0.0234475
1210 0.488792 0.0239305
1215 0.489539 0.0247609
1220 0.490729 0.0246308
1225 0.487736 0.024421
1230 0.487982 0.0247141
1235 0.490544 0.0246864
1240 0.492379 0.024272
1245 0.491357 0.0241301
1250 0.49037 0.0242091
1255 0.490474 0.024322
1260 0.489628 0.0249213
1265 0.493157 0.0243173
1270 0.493646 0.024512
1275 0.494096 0.0246907
1280 0.497563 0.0240673
1285 0.494043 0.0240707
1290 0.49287 0.0237192
1295 0.490608 0.0236474
1300 0.491128 0.0237045
1305 0.491766 0.0247799
1310 0.491906 0.025114
1315 0.489814 0.02545
1320 0.490586 0.0256927
1325 0.491168 0.0251687
1330 0.493385 0.0260511
1335 0.493769 0.0258207
1340 0.494812 0.026045
1345 0.496543 0.0266315
1350 0.496535 0.0261091
1355 0.494815 0.0261863
1360 0.493022 0.0262457
1365 0.489723 0.0256829
1370 0.490781 0.0256402
1375 0.492248 0.0258099
1380 0.488665 0.0255959
1385 0.488918 0.0255623
1390 0.486323 0.0247098
1395 0.484287 0.0238048
1400 0.486397 0.0246768
1405 0.486052 0.0238366
1410 0.48135 0.0232365
1415 0.482621 0.0239568
1420 0.48191 0.0240813
1425 0.490362 0.0244914
1430 0.487745 0.0238411
1435 0.488062 0.0241352
1440 0.482936 0.0237045
1445 0.486537 0.0236302
1450 0.485135 0.0235739
1455 0.487786 0.0246051
1460 0.488968 0.0243759
1465 0.487319 0.0245992
1470 0.484974 0.0236049
1475 0.485379 0.0242095
1480 0.487204 0.0245423
1485 0.486726 0.0246174
1490 0.489098 0.0247219
1495 0.485833 0.0245369
1500 0.486405 0.0247817
1505 0.4854 0.0242795
1510 0.487092 0.0245161
1515 0.487976 0.0244302
1520 0.487667 0.0248401
1525 0.489368 0.0250679
1530 0.490707 0.0254965
1535 0.49231 0.0259129
1540 0.491471 0.025719
1545 0.492795 0.0257278
1550 0.492223 0.0255729
1555 0.49288 0.0254529
1560 0.492809 0.0246878
1565 0.493142 0.0250989
1570 0.496113 0.0256964
1575 0.494371 0.0252216
1580 0.495159 0.0255563
1585 0.496354 0.0250097
1590 0.49745 0.0261216
1595 0.49945 0.0251573
1600 0.499799 0.0253353
1605 0.497977 0.0248254
1610 0.494371 0.0245196
1615 0.491266 0.0243153
1620 0.492474 0.0242879
1625 0.49341 0.0244951
1630 0.49341 0.0245474
1635 0.491807 0.0249327
1640 0.492607 0.0255316
1645 0.493404 0.0250191
1650 0.493053 0.0241442
1655 0.494429 0.0249679
1660 0.494449 0.0255849
1665 0.495341 0.0245359
1670 0.498041 0.0246347
1675 0.49826 0.0246778
1680 0.497372 0.0244435
1685 0.497217 0.0242179
1690 0.494151 0.0239776
1695 0.497659 0.0244496
1700 0.495573 0.0245518
1705 0.496856 0.0245772
1710 0.495969 0.0244128
1715 0.494414 0.0242634
1720 0.491548 0.0242983
1725 0.497769 0.025314
1730 0.494771 0.0248635
1735 0.492901 0.0259442
1740 0.494723 0.0254312
1745 0.497345 0.0258195
1750 0.497483 0.0258342
1755 0.494969 0.0246266
1760 0.495135 0.0252896
1765 0.495316 0.0244263
1770 0.495618 0.0244677
1775 0.497786 0.0241732
1780 0.494212 0.0241534
1785 0.496742 0.0250871
1790 0.49829 0.0252785
1795 0.495834 0.0248307
1800 0.494725 0.0246892
1805 0.492968 0.0241458
1810 0.49675 0.0246435
1815 0.495995 0.0245894
1820 0.495528 0.0245998
1825 0.495151 0.0250189
1830 0.496738 0.025252
1835 0.49759 0.0250538
1840 0.496546 0.0245525
1845 0.496249 0.0244837
1850 0.502606 0.0251283
1855 0.500012 0.0248801
1860 0.502548 0.0262906
1865 0.502632 0.0255386
1870 0.501689 0.0244557
1875 0.499613 0.0242936
1880 0.502575 0.0246268
1885 0.502726 0.0248348
1890 0.504793 0.0243418
1895 0.498823 0.0240395
1900 0.498819 0.024026
1905 0.501085 0.0234428
1910 0.502238 0.0241177
1915 0.501653 0.0251101
1920 0.505967 0.0258305
1925 0.5051 0.025936
1930 0.505764 0.0257537
1935 0.501354 0.024837
1940 0.502263 0.0246837
1945 0.502474 0.0244988
1950 0.505498 0.0250726
1955 0.510331 0.0260703
1960 0.508329 0.0260956
1965 0.509902 0.0260034
1970 0.511025 0.0272308
1975 0.512023 0.0267203
1980 0.509558 0.0260228
1985 0.508474 0.0261438
1990 0.510829 0.0262118
1995 0.515284 0.0267301
2000 0.516126 0.0266229
2005 0.516486 0.02654
2010 0.516705 0.0266574
2015 0.518224 0.0276972
2020 0.522311 0.0283088
2025 0.519915 0.0280095
2030 0.520175 0.0275872
2035 0.516732 0.0277452
2040 0.520408 0.0282061
2045 0.516201 0.027154
2050 0.515631 0.0274651
2055 0.510116 0.0265372
2060 0.512469 0.0269342
2065 0.510738 0.0262775
2070 0.510193 0.026293
2075 0.510574 0.027557
2080 0.513915 0.0263824
2085 0.510673 0.0257629
2090 0.512267 0.026549
2095 0.507401 0.0257225
2100 0.505705 0.0267601
2105 0.507696 0.0271791
2110 0.508547 0.0266996
2115 0.506766 0.0268438
2120 0.509525 0.0267711
2125 0.510822 0.0272134
2130 0.507284 0.0260967
2135 0.50485 0.0265235
2140 0.508698 0.0263241
2145 0.50558 0.0262518
2150 0.506465 0.0270026
2155 0.506083 0.0267394
2160 0.498669 0.0260585
2165 0.500406 0.0259401
2170 0.503453 0.0273698
2175 0.501817 0.0269981
2180 0.504237 0.0270244
2185 0.501127 0.0268515
2190 0.503312 0.0264667
2195 0.505906 0.0274812
2200 0.507581 0.0274098
2205 0.505104 0.0271799
2210 0.502122 0.0267199
2215 0.503057 0.0270073
2220 0.503738 0.027373
2225 0.504933 0.0284145
2230 0.504375 0.0278176
2235 0.503397 0.0271095
2240 0.504469 0.0266094
2245 0.507571 0.0270146
2250 0.509048 0.0272892
2255 0.508742 0.027468
2260 0.509603 0.0271118
2265 0.5098 0.0270487
2270 0.509272 0.0268342
2275 0.509518 0.0272883
2280 0.50761 0.0268362
2285 0.507788 0.0274933
2290 0.508624 0.0274037
2295 0.508227 0.0265521
2300 0.507214 0.0261589
2305 0.507564 0.02654
2310 0.508388 0.0266051
2315 0.506186 0.026746
2320 0.505767 0.0273931
2325 0.507048 0.0278037
2330 0.505581 0.0277313
2335 0.502785 0.0282755
2340 0.504326 0.0278113
2345 0.503837 0.0267213
2350 0.502549 0.026987
2355 0.505882 0.0267405
2360 0.508131 0.0266278
2365 0.510645 0.0276329
2370 0.510764 0.0272969
2375 0.513382 0.0273337
2380 0.511474 0.0269883
2385 0.512843 0.0280875
2390 0.511409 0.0279668
2395 0.513891 0.0277152
2400 0.512837 0.0271899
2405 0.516433 0.0270805
2410 0.515461 0.0267666
2415 0.51675 0.0270407
2420 0.511373 0.0272575
2425 0.514648 0.0273141
2430 0.512351 0.0271538
2435 0.511459 0.0275037
2440 0.513563 0.0276119
2445 0.513562 0.0278946
2450 0.51402 0.0277103
2455 0.512064 0.0277311
2460 0.512058 0.0274192
2465 0.513122 0.027758
2470 0.513876 0.027926
2475 0.512878 0.0287076
2480 0.51156 0.0287654
2485 0.511132 0.0273661
2490 0.512355 0.0283492
2495 0.51391 0.0274504
2500 0.513046 0.0274694
2505 0.515118 0.0279123
2510 0.513908 0.0276155
2515 0.513524 0.0276566
2520 0.514313 0.0274124
2525 0.515077 0.0274569
2530 0.512673 0.0267572
2535 0.511816 0.0265184
2540 0.512101 0.026828
2545 0.512846 0.0268829
2550 0.512828 0.0267115
2555 0.514655 0.0271118
2560 0.515063 0.0273982
2565 0.511435 0.0266449
2570 0.513617 0.0270436
2575 0.515764 0.0278511
2580 0.51938 0.0279881
2585 0.514818 0.0282736
2590 0.518388 0.0292988
2595 0.519074 0.0288595
2600 0.519887 0.0292749
2605 0.522076 0.0292343
2610 0.525961 0.0294727
2615 0.524518 0.0294982
2620 0.522041 0.0299046
2625 0.523129 0.0310683
2630 0.523616 0.0308744
2635 0.517056 0.0299095
2640 0.518169 0.0303488
2645 0.516263 0.0302336
2650 0.518088 0.0298134
2655 0.518011 0.0299415
2660 0.516843 0.0295653
2665 0.515786 0.0293639
2670 0.514048 0.0293055
2675 0.515267 0.0292736
2680 0.517986 0.0287819
2685 0.51699 0.0286792
2690 0.518881 0.0284008
2695 0.520715 0.0294263
2700 0.522453 0.0292069
2705 0.520897 0.0298966
2710 0.520979 0.0296323
2715 0.520649 0.0295792
2720 0.519016 0.029062
2725 0.518961 0.0301387
2730 0.518756 0.029618
2735 0.521974 0.0300405
2740 0.52021 0.0294749
2745 0.521456 0.0297505
2750 0.524791 0.0301348
2755 0.524747 0.0298164
2760 0.523106 0.0296094
2765 0.525861 0.0290216
2770 0.524063 0.0287127
2775 0.523655 0.0287323
2780 0.522835 0.0292638
2785 0.525206 0.029092
2790 0.522003 0.0290165
2795 0.519577 0.0280918
2800 0.518494 0.028095
2805 0.513739 0.0281934
2810 0.513706 0.0277539
2815 0.513503 0.0281387
2820 0.513184 0.0285294
2825 0.513687 0.0284418
2830 0.51172 0.0283063
2835 0.510166 0.0283265
2840 0.510065 0.0287701
2845 0.511608 0.0287223
2850 0.509198 0.0283292
2855 0.507886 0.0283735
2860 0.503436 0.0281534
2865 0.50828 0.0296541
2870 0.511466 0.0298895
2875 0.511683 0.0302469
2880 0.512368 0.0303947
2885 0.510432 0.0298017
2890 0.510292 0.029282
2895 0.511607 0.0290859
2900 0.511985 0.0297642
2905 0.513779 0.029034
2910 0.514912 0.0288176
2915 0.517391 0.0293522
2920 0.518108 0.0289675
2925 0.514037 0.0277552
2930 0.513811 0.0282765
2935 0.513411 0.0284904
2940 0.512598 0.0290295
2945 0.508918 0.0292159
2950 0.510174 0.0293118
2955 0.510346 0.0287476
2960 0.509312 0.0290034
2965 0.511218 0.0295141
2970 0.509785 0.0296882
2975 0.512626 0.0303081
2980 0.513233 0.0299036
2985 0.512308 0.0295302
2990 0.516053 0.0295929
2995 0.520579 0.0292173
3000 0.519788 0.0292226
3005 0.523477 0.0291693
3010 0.523697 0.0291844
3015 0.522458 0.029646
3020 0.524974 0.030399
3025 0.519277 0.0294733
3030 0.518334 0.0293184
3035 0.518071 0.0291334
3040 0.519638 0.0297821
3045 0.522322 0.0302955
3050 0.518027 0.029212
3055 0.520314 0.0294027
3060 0.518333 0.028943
3065 0.520076 0.0288619
3070 0.520695 0.0282708
3075 0.525373 0.0282867
3080 0.526949 0.0278019
3085 0.527956 0.0288564
3090 0.528274 0.0288497
3095 0.529619 0.0292894
3100 0.524084 0.0290399
3105 0.526839 0.0291802
3110 0.527787 0.0302047
3115 0.529637 0.0302024
3120 0.526657 0.0303514
3125 0.526863 0.0302236
3130 0.523828 0.029628
3135 0.528219 0.0304143
3140 0.529186 0.0307791
3145 0.529466 0.0309887
3150 0.530875 0.0304908
3155 0.532307 0.0308736
3160 0.530105 0.0304657
3165 0.531739 0.030409
3170 0.529456 0.0298593
3175 0.529419 0.0303439
3180 0.529572 0.0301816
3185 0.529901 0.0300918
3190 0.531208 0.0299026
3195 0.531082 0.0300009
3200 0.534461 0.0305649
3205 0.532799 0.0298874
3210 0.531244 0.0295155
3215 0.529656 0.0300701
3220 0.53184 0.0304392
3225 0.531243 0.0308064
3230 0.530419 0.0313163
3235 0.532144 0.0315309
3240 0.534044 0.0321936
3245 0.53114 0.0321226
3250 0.534422 0.0318179
3255 0.528389 0.0311518
3260 0.524849 0.0313069
3265 0.524919 0.030569
3270 0.526827 0.0313016
3275 0.526682 0.031696
3280 0.525593 0.0319411
3285 0.527205 0.0319954
3290 0.527937 0.0312245
3295 0.526647 0.031172
3300 0.529043 0.0312016
3305 0.527539 0.0306288
3310 0.531086 0.031013
3315 0.526247 0.0305525
3320 0.527185 0.0305727
3325 0.526162 0.0306735
3330 0.525034 0.0305613
3335 0.525673 0.0304427
3340 0.526451 0.0306172
3345 0.528591 0.0313245
3350 0.528229 0.0305425
3355 0.529009 0.0301208
3360 0.531978 0.0303543
3365 0.532009 0.0306703
3370 0.531995 0.0303778
3375 0.529065 0.0306597
3380 0.527858 0.0304868
3385 0.527799 0.0304329
3390 0.532311 0.0309168
3395 0.532295 0.030776
3400 0.531 0.0303157
3405 0.530923 0.0307668
3410 0.531895 0.0303047
3415 0.533564 0.0296794
3420 0.536566 0.0306474
3425 0.534761 0.030201
3430 0.535576 0.0298168
3435 0.534757 0.0294931
3440 0.535791 0.0289981
3445 0.535524 0.0283357
3450 0.534166 0.028873
3455 0.538865 0.0291542
3460 0.538117 0.028608
3465 0.542424 0.0293671
3470 0.539779 0.0288495
3475 0.539637 0.0285333
3480 0.540205 0.0285878
3485 0.53343 0.0281391
3490 0.535257 0.0282242
3495 0.53554 0.0288689
3500 0.532796 0.0280485
3505 0.533723 0.0285635
3510 0.533672 0.0294567
3515 0.53108 0.0287754
3520 0.527925 0.0288191
3525 0.526568 0.0291875
3530 0.523734 0.0282902
3535 0.52381 0.0286245
3540 0.523876 0.0281991
3545 0.522132 0.0278789
3550 0.524652 0.0280193
3555 0.525145 0.0287213
3560 0.52836 0.028874
3565 0.526971 0.0289424
3570 0.527195 0.0291818
3575 0.527536 0.0286521
3580 0.530206 0.0294451
3585 0.530754 0.0291828
3590 0.533668 0.0304923
3595 0.53238 0.030499
3600 0.528401 0.0297099
3605 0.534815 0.03022
3610 0.536486 0.0301504
3615 0.534104 0.0302351
3620 0.535335 0.0305739
3625 0.532389 0.0307166
3630 0.535281 0.0308409
3635 0.534906 0.0305168
3640 0.535628 0.030616
3645 0.535076 0.0304674
3650 0.534604 0.0302863
3655 0.5343 0.0299911
3660 0.539462 0.0313751
3665 0.540196 0.0307666
3670 0.538617 0.0318652
3675 0.538659 0.0309483
3680 0.538323 0.0306374
3685 0.534912 0.03043
3690 0.535626 0.0307052
3695 0.536486 0.0311575
3700 0.532096 0.0310732
3705 0.533207 0.030925
3710 0.533018 0.0310995
3715 0.534172 0.0321885
3720 0.535411 0.0325415
3725 0.532949 0.0321912
3730 0.530985 0.0320436
3735 0.529193 0.0317821
3740 0.533143 0.031887
3745 0.534341 0.0320706
3750 0.529798 0.0314333
3755 0.52619 0.0310544
3760 0.529105 0.0311945
3765 0.526001 0.0316531
3770 0.522956 0.0312722
3775 0.525136 0.0314786
3780 0.520147 0.0314855
3785 0.517696 0.0303367
3790 0.518151 0.0305474
3795 0.521318 0.0301949
3800 0.521859 0.0306633
3805 0.518775 0.0298076
3810 0.516328 0.0303
3815 0.518883 0.0301653
3820 0.518516 0.0294661
3825 0.518504 0.0288585
3830 0.519452 0.0294392
3835 0.518817 0.0292906
3840 0.51926 0.0299297
3845 0.522875 0.0297625
3850 0.518076 0.0284639
3855 0.522442 0.0290146
3860 0.521322 0.0287003
3865 0.522433 0.0285998
3870 0.526196 0.029104
3875 0.525997 0.0278013
3880 0.524444 0.0285455
3885 0.52626 0.0287576
3890 0.521297 0.0285192
3895 0.522129 0.0286641
3900 0.522456 0.0286825
3905 0.519151 0.0286556
3910 0.522561 0.029036
3915 0.522398 0.0287319
3920 0.521583 0.0291481
3925 0.523553 0.0289328
3930 0.525891 0.0293557
3935 0.523557 0.0285317
3940 0.528062 0.0286805
3945 0.524539 0.0287207
3950 0.526844 0.0290836
3955 0.527177 0.0295327
3960 0.52671 0.0295898
3965 0.530315 0.0296788
3970 0.533516 0.030893
3975 0.531674 0.0303326
3980 0.534499 0.0299397
3985 0.533284 0.0291947
3990 0.529355 0.0284308
3995 0.530421 0.0290103
4000 0.53192 0.0286004
4005 0.536838 0.0300314
4010 0.533744 0.0283908
4015 0.533847 0.0292212
4020 0.533702 0.0288613
4025 0.532617 0.0294218
4030 0.531765 0.0297174
4035 0.533648 0.0293851
4040 0.531266 0.0291965
4045 0.533363 0.0291634
4050 0.532824 0.0290426
4055 0.534018 0.0284555
4060 0.532845 0.0283526
4065 0.5301 0.0278458
4070 0.528133 0.0280501
4075 0.532852 0.028419
4080 0.527963 0.0281177
4085 0.528512 0.0276127
4090 0.529391 0.0274218
4095 0.530486 0.0285872
4100 0.526857 0.0285449
4105 0.529494 0.0290867
4110 0.532179 0.0296743
4115 0.530236 0.0290918
4120 0.528105 0.0288566
4125 0.529045 0.0291436
4130 0.526305 0.0289503
4135 0.527316 0.0292894
4140 0.527093 0.0288611
4145 0.528329 0.0283982
4150 0.522729 0.0282887
4155 0.519843 0.0277331
4160 0.521213 0.0281336
4165 0.518942 0.0275547
4170 0.519511 0.0275288
4175 0.521329 0.0276974
4180 0.518574 0.027003
4185 0.52114 0.0276915
4190 0.521712 0.0272963
4195 0.520886 0.0278789
4200 0.519681 0.0272616
4205 0.522239 0.027983
4210 0.518465 0.0276405
4215 0.5193 0.0277984
4220 0.518324 0.0283098
4225 0.520237 0.0280511
4230 0.522782 0.0284412
4235 0.52293 0.0282855
4240 0.521648 0.0280614
4245 0.521013 0.0285245
4250 0.524716 0.0292416
4255 0.52548 0.0291685
4260 0.524081 0.0297633
4265 0.519634 0.0281342
4270 0.518461 0.0276502
4275 0.516538 0.0276258
4280 0.517911 0.0270518
4285 0.517132 0.0274539
4290 0.518174 0.0282867
4295 0.520324 0.0273839
4300 0.520737 0.0268311
4305 0.52047 0.0269146
4310 0.521391 0.0276002
4315 0.521861 0.0274874
4320 0.521555 0.0271877
4325 0.524155 0.0276096
4330 0.521416 0.0273306
4335 0.519206 0.0266053
4340 0.520234 0.0268329
4345 0.514703 0.0266078
4350 0.519577 0.026935
4355 0.518571 0.0267499
4360 0.521177 0.0274437
4365 0.516051 0.0273798
4370 0.51576 0.0268005
4375 0.514813 0.0270046
4380 0.515512 0.02654
4385 0.516477 0.0263336
4390 0.514915 0.0267423
4395 0.517013 0.0263698
4400 0.518805 0.0268129
4405 0.519972 0.0270826
4410 0.519777 0.0266237
4415 0.522903 0.0266586
4420 0.520582 0.0264059
4425 0.520354 0.026152
4430 0.520965 0.0262422
4435 0.523445 0.0270303
4440 0.521608 0.0269738
4445 0.520957 0.027202
4450 0.522244 0.0272865
4455 0.51924 0.026917
4460 0.522215 0.0268887
4465 0.521806 0.0271916
4470 0.518552 0.0268003
4475 0.516471 0.0265039
4480 0.515871 0.0267968
4485 0.513213 0.0261834
4490 0.512583 0.0257235
4495 0.513487 0.0257068
4500 0.507861 0.0256506
4505 0.507481 0.0256278
4510 0.510199 0.026391
4515 0.508898 0.0268872
4520 0.510422 0.0268801
4525 0.509848 0.0265341
4530 0.508244 0.0271189
4535 0.51043 0.0275529
4540 0.509866 0.0272567
4545 0.509623 0.0272061
4550 0.507729 0.02656
4555 0.509167 0.0268348
4560 0.509897 0.027092
4565 0.510756 0.0272451
4570 0.512052 0.0268576
4575 0.51015 0.0266841
4580 0.511819 0.026657
4585 0.513699 0.0270185
4590 0.512708 0.0275508
4595 0.506338 0.0266025
4600 0.511679 0.0262393
4605 0.513276 0.0270071
4610 0.515694 0.0268186
4615 0.513464 0.0269713
4620 0.515144 0.0273326
4625 0.514387 0.0267556
4630 0.51414 0.0266613
4635 0.517279 0.0275133
4640 0.518557 0.0274508
4645 0.518091 0.02766
4650 0.519286 0.0279534
4655 0.516675 0.027715
4660 0.514208 0.0274916
4665 0.513777 0.0275168
4670 0.514361 0.027777
4675 0.51452 0.0274976
4680 0.517962 0.0277311
4685 0.519229 0.0272596
4690 0.521102 0.0280754
4695 0.521057 0.0281834
4700 0.515205 0.027925
4705 0.517888 0.0282426
4710 0.515439 0.0278272
4715 0.515025 0.02829
4720 0.512488 0.0278697
4725 0.509468 0.0273794
4730 0.507614 0.0265821
4735 0.511359 0.028042
4740 0.511778 0.0274996
4745 0.510431 0.0272002
4750 0.507838 0.0265962
4755 0.508308 0.0267399
4760 0.510584 0.0266496
4765 0.512477 0.0265892
4770 0.514364 0.0273912
4775 0.513398 0.0264647
4780 0.513417 0.0259964
4785 0.51168 0.0259229
4790 0.511407 0.026729
4795 0.511582 0.0263245
4800 0.510802 0.0266335
4805 0.514094 0.0268048
4810 0.512681 0.0268472
4815 0.512915 0.0268364
4820 0.516014 0.0260609
4825 0.515298 0.0262822
4830 0.516973 0.0265123
4835 0.516038 0.0260844
4840 0.512858 0.026045
4845 0.515364 0.0264725
4850 0.516301 0.0271767
4855 0.516953 0.0276978
4860 0.51951 0.0278023
4865 0.52319 0.0275098
4870 0.52209 0.0270185
4875 0.523659 0.0265931
4880 0.52117 0.0266633
4885 0.523373 0.0274269
4890 0.519283 0.0269356
4895 0.523106 0.0274967
4900 0.522204 0.0274482
4905 0.52092 0.0271953
4910 0.518951 0.0266027
4915 0.518796 0.0270787
4920 0.517223 0.0263675
4925 0.513767 0.0262787
4930 0.51156 0.0256851
4935 0.50954 0.0264055
4940 0.510826 0.0267272
4945 0.511847 0.0263275
4950 0.513114 0.0261569
4955 0.51507 0.026074
4960 0.513452 0.0255359
4965 0.512626 0.0252906
4970 0.514335 0.0253326
4975 0.512038 0.024254
4980 0.516421 0.0247421
4985 0.518693 0.025242
4990 0.518256 0.0257435
4995 0.51719 0.0255478
5000 0.518321 0.0260503
5005 0.518883 0.0260544
5010 0.521676 0.0255898
5015 0.521942 0.0254816
5020 0.522475 0.025402
5025 0.522482 0.0253161
5030 0.525086 0.0254998
5035 0.522201 0.025737
5040 0.521919 0.0260838
5045 0.519426 0.025599
5050 0.519637 0.0254569
5055 0.518882 0.025826
5060 0.520865 0.0260026
5065 0.52103 0.0257805
5070 0.521209 0.0257982
5075 0.515959 0.0256121
5080 0.517767 0.025413
5085 0.518061 0.0250671
5090 0.516744 0.0245896
5095 0.515896 0.0243998
5100 0.510595 0.0237917
5105 0.51241 0.0237813
5110 0.511944 0.0237409
5115 0.514593 0.0241879
5120 0.515421 0.0241965
5125 0.515569 0.0242312
5130 0.514738 0.0243532
5135 0.515696 0.024362
5140 0.51913 0.0243771
5145 0.518637 0.0237392
5150 0.518955 0.0244824
5155 0.52068 0.0242865
5160 0.51853 0.0242379
5165 0.517376 0.0244045
5170 0.520847 0.0237209
5175 0.521765 0.0244504
5180 0.520908 0.0240452
5185 0.520898 0.0247664
5190 0.518853 0.0243385
5195 0.5189 0.0252269
5200 0.518257 0.025528
5205 0.518308 0.0253483
5210 0.517243 0.0259523
5215 0.514298 0.0248531
5220 0.519604 0.02549
5225 0.517804 0.0248987
5230 0.517834 0.0248756
5235 0.520172 0.0246421
5240 0.516999 0.0243063
5245 0.514996 0.0248927
5250 0.513045 0.0246974
5255 0.51573 0.0250899
5260 0.516636 0.0256588
5265 0.51372 0.025283
5270 0.514256 0.0258472
5275 0.515614 0.0254545
5280 0.518515 0.0251661
5285 0.517693 0.0256068
5290 0.514776 0.024924
5295 0.516451 0.0251407
5300 0.515075 0.0256053
5305 0.516531 0.025142
5310 0.518391 0.0251111
5315 0.516623 0.0251826
5320 0.512954 0.0244275
5325 0.516768 0.0254141
5330 0.515658 0.0255947
5335 0.518357 0.0259276
5340 0.515186 0.0256805
5345 0.512518 0.0253634
5350 0.510846 0.0254996
5355 0.511812 0.0262936
5360 0.505991 0.0255866
5365 0.508796 0.0253706
5370 0.506008 0.0254798
5375 0.505126 0.0259095
5380 0.505219 0.0259278
5385 0.506545 0.0258056
5390 0.509956 0.0258995
5395 0.510024 0.0258807
5400 0.510186 0.0256306
5405 0.510316 0.0250607
5410 0.513707 0.0251389
5415 0.512327 0.0248391
5420 0.516007 0.0249534
5425 0.514026 0.0241134
5430 0.513814 0.0236978
5435 0.514495 0.0240379
5440 0.516491 0.0243832
5445 0.514792 0.0241895
5450 0.512983 0.0235014
5455 0.512614 0.0233838
5460 0.512483 0.023639
5465 0.515456 0.0240585
5470 0.51262 0.0237684
5475 0.513246 0.0238539
5480 0.510273 0.023013
5485 0.511541 0.0236147
5490 0.514606 0.0243418
5495 0.516233 0.0237786
5500 0.516301 0.0242306
5505 0.51253 0.0239315
5510 0.512911 0.0234792
5515 0.509574 0.0236427
5520 0.512682 0.0239509
5525 0.509995 0.0249211
5530 0.512266 0.0243085
5535 0.510472 0.0249503
5540 0.513035 0.0248472
5545 0.514491 0.0246694
5550 0.50984 0.0251679
5555 0.507397 0.0254075
5560 0.509851 0.0257697
5565 0.50663 0.0253312
5570 0.505462 0.0247621
5575 0.507247 0.024985
5580 0.509531 0.0249958
5585 0.508873 0.0248068
5590 0.509791 0.0257178
5595 0.506834 0.0254059
5600 0.506224 0.0249758
5605 0.502547 0.0239025
5610 0.505116 0.0242353
5615 0.504305 0.0243414
5620 0.506992 0.0251383
5625 0.507451 0.0253881
5630 0.505972 0.0249534
5635 0.507497 0.0257631
5640 0.50628 0.025964
5645 0.505513 0.0255692
5650 0.50471 0.0253894
5655 0.506786 0.0253606
5660 0.503085 0.0256
5665 0.504035 0.0262761
5670 0.508086 0.0259811
5675 0.508255 0.0254443
5680 0.508836 0.0262434
5685 0.510876 0.0266253
5690 0.511913 0.027114
5695 0.513375 0.0278591
5700 0.510402 0.0274582
5705 0.509111 0.027567
5710 0.506345 0.027739
5715 0.504276 0.0271406
5720 0.504238 0.0281618
5725 0.502797 0.0275498
5730 0.502212 0.0281242
5735 0.499159 0.028093
5740 0.500593 0.0282632
5745 0.504045 0.028569
5750 0.503798 0.0283863
5755 0.501189 0.0281124
5760 0.501842 0.0283724
5765 0.498804 0.0279123
5770 0.502202 0.0283139
5775 0.500409 0.0269605
5780 0.500958 0.0272453
5785 0.498713 0.0271189
5790 0.498567 0.0269287
5795 0.499299 0.0266656
5800 0.501464 0.0267978
5805 0.505111 0.0273955
5810 0.506725 0.0276703
5815 0.50788 0.0281781
5820 0.511124 0.0279393
5825 0.51099 0.0275749
5830 0.509328 0.0268266
5835 0.51116 0.027274
5840 0.510641 0.0268895
5845 0.510147 0.0265504
5850 0.504647 0.0261697
5855 0.502452 0.0264527
5860 0.499741 0.0266084
5865 0.499097 0.0267764
5870 0.498363 0.0266978
5875 0.497314 0.0260601
5880 0.500013 0.026339
5885 0.498723 0.0266117
5890 0.497024 0.0262077
5895 0.498618 0.0261291
5900 0.49651 0.0257599
5905 0.493044 0.0252773
5910 0.489669 0.0247443
5915 0.492929 0.0251034
5920 0.490268 0.0248815
5925 0.491142 0.0245427
5930 0.489417 0.0252922
5935 0.491618 0.0262067
5940 0.490519 0.0259134
5945 0.491669 0.0262593
5950 0.492936 0.0260595
5955 0.491576 0.0260928
5960 0.493995 0.0261559
5965 0.494579 0.0253475
5970 0.493785 0.0250232
5975 0.495423 0.025636
5980 0.492997 0.0258503
5985 0.49188 0.0255972
5990 0.488447 0.0253496
5995 0.492993 0.0260289
6000 0.496276 0.0256731
6005 0.495048 0.0254337
6010 0.493717 0.0256433
6015 0.493414 0.0256964
6020 0.494909 0.0259989
6025 0.494037 0.0267239
6030 0.496737 0.026878
6035 0.498952 0.0273422
6040 0.500956 0.0274065
6045 0.501778 0.0275778
6050 0.500475 0.0277392
6055 0.4992 0.027658
6060 0.499542 0.0279489
6065 0.500836 0.0283347
6070 0.500943 0.0279187
6075 0.501418 0.027854
6080 0.505364 0.0280807
6085 0.508635 0.0284088
6090 0.508585 0.0286045
6095 0.504809 0.0282826
6100 0.511215 0.0286078
6105 0.508477 0.0280281
6110 0.506398 0.0271897
6115 0.506872 0.0266537
6120 0.509123 0.0269681
6125 0.507661 0.0277131
6130 0.507283 0.0271479
6135 0.507362 0.0270422
6140 0.508095 0.0280675
6145 0.508805 0.0274967
6150 0.507715 0.0277942
6155 0.509458 0.0278037
6160 0.507398 0.0276333
6165 0.509488 0.028351
6170 0.506508 0.0274957
6175 0.5093 0.0277535
6180 0.510084 0.0281893
6185 0.507948 0.0282649
6190 0.5093 0.0272373
6195 0.508153 0.0271506
6200 0.508728 0.0275061
6205 0.512752 0.0274467
6210 0.509385 0.0268954
6215 0.507396 0.0272475
6220 0.507799 0.0276109
6225 0.509896 0.0278544
6230 0.51193 0.0286839
6235 0.510154 0.0277842
6240 0.511773 0.0274112
6245 0.510717 0.0269454
6250 0.512409 0.0275294
6255 0.513888 0.0276737
6260 0.511279 0.0270614
6265 0.512262 0.0271728
6270 0.509779 0.026727
6275 0.509935 0.0267156
6280 0.510353 0.0266947
6285 0.508496 0.0268039
6290 0.508116 0.0268327
6295 0.50723 0.0267805
6300 0.506336 0.026828
6305 0.506889 0.0262989
6310 0.510541 0.0262087
6315 0.51074 0.0258642
6320 0.508202 0.0263545
6325 0.510824 0.0270507
6330 0.51269 0.0271714
6335 0.513187 0.0264063
6340 0.51279 0.0267744
6345 0.511125 0.0264651
6350 0.510375 0.0263085
6355 0.512814 0.0264549
6360 0.509343 0.0267354
6365 0.506734 0.026537
6370 0.502376 0.0260289
6375 0.503299 0.0261281
6380 0.505228 0.0262814
6385 0.504324 0.0263
6390 0.507379 0.0268752
6395 0.507434 0.0267543
6400 0.510135 0.0272487
6405 0.506966 0.0268711
6410 0.506988 0.0267772
6415 0.506344 0.0263371
6420 0.507803 0.0266284
6425 0.506066 0.026162
6430 0.508041 0.0260252
6435 0.506457 0.0256558
6440 0.509371 0.0270009
6445 0.510647 0.0268311
6450 0.508571 0.0268772
6455 0.507981 0.0273055
6460 0.511017 0.0267539
6465 0.513085 0.0269317
6470 0.511526 0.0270997
6475 0.510451 0.0266625
6480 0.512252 0.0262832
6485 0.507721 0.0258717
6490 0.503748 0.0253632
6495 0.503643 0.0261585
6500 0.502018 0.0256604
6505 0.504605 0.0260601
6510 0.503482 0.0261928
6515 0.503791 0.0260256
6520 0.501994 0.0256762
6525 0.502364 0.0259772
6530 0.498993 0.0256819
6535 0.497427 0.025679
6540 0.499792 0.0260634
6545 0.503416 0.0267192
6550 0.505393 0.0272289
6555 0.501825 0.0271626
6560 0.501433 0.0276484
6565 0.497519 0.027726
6570 0.497579 0.0269964
6575 0.49497 0.0271361
6580 0.496898 0.0273081
6585 0.498708 0.0275737
6590 0.495882 0.0278238
6595 0.491577 0.0270565
6600 0.493215 0.0275406
6605 0.493566 0.0270446
6610 0.496702 0.0274786
6615 0.503661 0.0281328
6620 0.500682 0.02755
6625 0.498914 0.027578
6630 0.500088 0.0283855
6635 0.505012 0.0279158
6640 0.502131 0.0280034
6645 0.501702 0.0279283
6650 0.50095 0.028091
6655 0.497781 0.0274998
6660 0.497638 0.0274576
6665 0.497744 0.0278987
6670 0.498315 0.0274953
6675 0.495936 0.0273782
6680 0.499341 0.0277809
6685 0.496797 0.0277125
6690 0.49763 0.0268852
6695 0.496488 0.0273757
6700 0.50079 0.027441
6705 0.500652 0.0268289
6710 0.498303 0.0265012
6715 0.498503 0.0271948
6720 0.498247 0.0273049
6725 0.496785 0.0266013
6730 0.495315 0.0265474
6735 0.495307 0.0258956
6740 0.494057 0.0257572
6745 0.495468 0.0250487
6750 0.497017 0.0257182
6755 0.49305 0.0258617
6760 0.492359 0.0254077
6765 0.493335 0.0253694
6770 0.4942 0.0258064
6775 0.495028 0.0256284
6780 0.490327 0.0252332
6785 0.486107 0.0247396
6790 0.483162 0.0249295
6795 0.485998 0.0257129
6800 0.486756 0.0261524
6805 0.491479 0.0260144
6810 0.489187 0.0261544
6815 0.486897 0.0258746
6820 0.489467 0.0263477
6825 0.490586 0.0271065
6830 0.491325 0.0271132
6835 0.491187 0.0261332
6840 0.488934 0.0248972
6845 0.487106 0.0254471
6850 0.485703 0.0247707
6855 0.486158 0.0248062
6860 0.487251 0.0260569
6865 0.487447 0.0252765
6870 0.488184 0.0254282
6875 0.485014 0.0249405
6880 0.48473 0.0245002
6885 0.485827 0.0247801
6890 0.48674 0.0244163
6895 0.48981 0.0247699
6900 0.487771 0.0249344
6905 0.488522 0.0250601
6910 0.487524 0.0251501
6915 0.484875 0.0258346
6920 0.485852 0.0262367
6925 0.486546 0.0264551
6930 0.486741 0.0267782
6935 0.483291 0.0261226
6940 0.485286 0.026877
6945 0.48467 0.026393
6950 0.486548 0.0264733
6955 0.486964 0.0274923
6960 0.483907 0.0267266
6965 0.48075 0.0261948
6970 0.480739 0.0268323
6975 0.484442 0.0268458
6980 0.485399 0.0268754
6985 0.481176 0.0271385
6990 0.478025 0.0266215
6995 0.477248 0.0266543
7000 0.473677 0.0262502
7005 0.469551 0.0262853
7010 0.472597 0.0274455
7015 0.469189 0.0261991
7020 0.475063 0.0262285
7025 0.472211 0.0268693
7030 0.471398 0.0266994
7035 0.472363 0.0271269
7040 0.470945 0.0264198
7045 0.473947 0.0272606
7050 0.46865 0.0272855
7055 0.471933 0.0265563
7060 0.472151 0.0267448
7065 0.469966 0.0268811
7070 0.471546 0.0274539
7075 0.470048 0.0275878
7080 0.472808 0.0284051
7085 0.472259 0.0276345
7090 0.470869 0.0269446
7095 0.475233 0.0268682
7100 0.476474 0.0269756
7105 0.475348 0.0267768
7110 0.473991 0.0268015
7115 0.473471 0.0269646
7120 0.469802 0.0260826
7125 0.471327 0.02622
7130 0.471008 0.0261344
7135 0.472845 0.0262794
7140 0.472518 0.0264718
7145 0.474017 0.0266345
7150 0.471093 0.0261991
7155 0.472364 0.0264051
7160 0.472732 0.0263043
7165 0.470224 0.0251193
7170 0.471724 0.0253214
7175 0.474821 0.0256609
7180 0.47557 0.0252718
7185 0.472982 0.0256733
7190 0.472547 0.0253939
7195 0.473039 0.0253445
7200 0.475414 0.0254247
7205 0.476559 0.0257735
7210 0.474412 0.0261099
7215 0.473378 0.025934
7220 0.475909 0.0256543
7225 0.474225 0.0259078
7230 0.472035 0.0259052
7235 0.475021 0.0255218
7240 0.476819 0.0248752
7245 0.476879 0.0245892
7250 0.473052 0.0239987
7255 0.474958 0.0240973
7260 0.474432 0.0242983
7265 0.474283 0.024027
7270 0.477429 0.0243767
7275 0.47756 0.023778
7280 0.474077 0.0239872
7285 0.475838 0.0251301
7290 0.477389 0.0255788
7295 0.478724 0.0256419
7300 0.477052 0.0256286
7305 0.478165 0.0254006
7310 0.477623 0.0246247
7315 0.477293 0.0252079
7320 0.475359 0.025906
7325 0.478969 0.0256917
7330 0.476563 0.0253826
7335 0.476776 0.0253426
7340 0.47446 0.0247621
7345 0.475027 0.0248344
7350 0.473904 0.024686
7355 0.472524 0.0245122
7360 0.470839 0.0246766
7365 0.472853 0.0247427
7370 0.472173 0.0245165
7375 0.473636 0.0245978
7380 0.471511 0.0247937
7385 0.472561 0.0247766
7390 0.473799 0.0242563
7395 0.471703 0.0238068
7400 0.47522 0.0244818
7405 0.476749 0.0241122
7410 0.474503 0.0245443
7415 0.478079 0.0238027
7420 0.474738 0.023898
7425 0.474218 0.022799
7430 0.474785 0.023777
7435 0.476187 0.0245645
7440 0.475578 0.0248211
7445 0.475623 0.0238686
7450 0.473039 0.0240983
7455 0.475813 0.0247733
7460 0.472684 0.0242687
7465 0.474765 0.0250591
7470 0.476018 0.0248278
7475 0.475916 0.0239909
7480 0.470914 0.0236892
7485 0.475623 0.0246809
7490 0.476384 0.0238437
7495 0.476226 0.0239062
7500 0.47612 0.0242702
7505 0.476429 0.023766
7510 0.476354 0.024066
7515 0.476109 0.0244267
7520 0.472989 0.0244063
7525 0.471376 0.0240689
7530 0.470958 0.0247313
7535 0.472919 0.0250001
7540 0.473432 0.0248227
7545 0.471817 0.0245455
7550 0.471844 0.0236953
7555 0.472982 0.0242226
7560 0.472641 0.0246835
7565 0.469886 0.0250916
7570 0.468222 0.0246276
7575 0.471268 0.0250054
7580 0.474294 0.0259511
7585 0.477452 0.0254825
7590 0.478011 0.025095
7595 0.478278 0.0253347
7600 0.477385 0.0255339
7605 0.479321 0.025996
7610 0.485211 0.0261161
7615 0.480611 0.0254608
7620 0.479993 0.0249405
7625 0.480546 0.0253573
7630 0.480748 0.0247382
7635 0.48192 0.0242267
7640 0.480113 0.024133
7645 0.478719 0.0242555
7650 0.477072 0.0247262
7655 0.476068 0.024142
7660 0.474947 0.0238852
7665 0.472818 0.0239734
7670 0.475249 0.0234228
7675 0.476515 0.0234412
7680 0.474485 0.0229013
7685 0.477024 0.0234931
7690 0.476377 0.0233042
7695 0.475897 0.0235808
7700 0.47724 0.0233296
7705 0.475149 0.0229068
7710 0.474259 0.0224971
7715 0.474949 0.0220768
7720 0.474645 0.0218256
7725 0.476393 0.0224228
7730 0.479155 0.0229562
7735 0.475917 0.0232399
7740 0.476295 0.0235165
7745 0.480822 0.0244392
7750 0.477716 0.0236686
7755 0.478712 0.0247588
7760 0.475074 0.0236896
7765 0.475842 0.0241861
7770 0.476318 0.0241303
7775 0.476215 0.023995
7780 0.474175 0.0234298
7785 0.477041 0.0243324
7790 0.477069 0.0237413
7795 0.47597 0.0240064
7800 0.472659 0.023938
7805 0.471108 0.02368
7810 0.46864 0.0242561
7815 0.47119 0.0241267
7820 0.470823 0.0248529
7825 0.469211 0.0246239
7830 0.469644 0.0249025
7835 0.467029 0.0252042
7840 0.465363 0.0248513
7845 0.463712 0.0249456
7850 0.459717 0.0249148
7855 0.458816 0.024898
7860 0.460871 0.0244847
7865 0.460381 0.0245619
7870 0.460785 0.0245239
7875 0.460718 0.0246876
7880 0.460769 0.0247472
7885 0.46133 0.0247566
7890 0.458348 0.0246108
7895 0.459801 0.0247752
7900 0.461452 0.0253977
7905 0.461138 0.0255786
7910 0.461949 0.0251234
7915 0.461359 0.0255051
7920 0.462593 0.0265137
7925 0.462288 0.026214
7930 0.462993 0.0261371
7935 0.460332 0.0258707
7940 0.459235 0.0259274
7945 0.461109 0.0258717
7950 0.461624 0.0261289
7955 0.45985 0.0258219
7960 0.456294 0.0260156
7965 0.452995 0.0256615
7970 0.456084 0.0249364
7975 0.459813 0.0257707
7980 0.461424 0.0261128
7985 0.464852 0.0265735
7990 0.465717 0.0261673
7995 0.46349 0.0253798
8000 0.459112 0.025194
8005 0.455155 0.0250842
8010 0.452855 0.0254053
8015 0.452194 0.0251748
8020 0.455784 0.0250985
8025 0.453705 0.0242279
8030 0.458217 0.025502
8035 0.456727 0.0245047
8040 0.458789 0.0252981
8045 0.456131 0.0246839
8050 0.456672 0.0241475
8055 0.458009 0.0248742
8060 0.460124 0.0249717
8065 0.4618 0.0253802
8070 0.458767 0.0245529
8075 0.462606 0.0249378
8080 0.459852 0.0249227
8085 0.461294 0.025302
8090 0.460436 0.0255935
8095 0.4625 0.0261242
8100 0.46509 0.0265964
8105 0.46519 0.0271287
8110 0.46246 0.0260732
8115 0.461733 0.0260009
8120 0.463621 0.0262467
8125 0.463214 0.0258186
8130 0.462686 0.0251434
8135 0.462093 0.0254163
8140 0.4632 0.0259532
8145 0.459748 0.024848
8150 0.461593 0.0247748
8155 0.461288 0.0247135
8160 0.459835 0.0250001
8165 0.459804 0.0250752
8170 0.460512 0.02534
8175 0.460618 0.025767
8180 0.460637 0.0265427
8185 0.458485 0.0255223
8190 0.459622 0.0252934
8195 0.458312 0.0247072
8200 0.459599 0.0242136
8205 0.461059 0.0246513
8210 0.458614 0.024995
8215 0.459782 0.0256076
8220 0.462941 0.0263345
8225 0.462348 0.0264204
8230 0.464779 0.0262849
8235 0.464485 0.0264659
8240 0.465141 0.0259817
8245 0.462348 0.0259897
8250 0.462305 0.025936
8255 0.4617 0.0251701
8260 0.462815 0.0255353
8265 0.464824 0.0259189
8270 0.463797 0.0253445
8275 0.46704 0.0253471
8280 0.466956 0.0254663
8285 0.466858 0.0253975
8290 0.470751 0.0253769
8295 0.464728 0.0259507
8300 0.468605 0.0259205
8305 0.469909 0.0261548
8310 0.469076 0.025947
8315 0.469338 0.0260166
8320 0.46862 0.0248905
8325 0.471093 0.02465
8330 0.470445 0.0245968
8335 0.47073 0.0248493
8340 0.474898 0.0247613
8345 0.473857 0.0245784
8350 0.472537 0.0245598
8355 0.468803 0.0243808
8360 0.467141 0.0241954
8365 0.466325 0.0240279
8370 0.466212 0.0243951
8375 0.466311 0.024618
8380 0.465563 0.0243298
8385 0.467286 0.0248407
8390 0.465815 0.0240752
8395 0.466744 0.024334
8400 0.469149 0.0242006
8405 0.470142 0.0243108
8410 0.469641 0.0242191
8415 0.467561 0.0231889
8420 0.464846 0.0229082
8425 0.461165 0.0231614
8430 0.457262 0.0232863
8435 0.460599 0.0237004
8440 0.462468 0.0239685
8445 0.458605 0.0230301
8450 0.460876 0.0229368
8455 0.463753 0.0226016
8460 0.464819 0.0228417
8465 0.465307 0.0226545
8470 0.466714 0.0227145
8475 0.469976 0.0226564
8480 0.472411 0.023459
8485 0.470608 0.0232065
8490 0.469806 0.0231005
8495 0.473054 0.0237715
8500 0.473399 0.0240128
8505 0.473622 0.0240803
8510 0.47534 0.024649
8515 0.472747 0.0244945
8520 0.472388 0.0234592
8525 0.472384 0.0240266
8530 0.47564 0.0239038
8535 0.474034 0.0241273
8540 0.475571 0.0233247
8545 0.474418 0.023769
8550 0.472998 0.0237388
8555 0.474177 0.0242185
8560 0.473435 0.0240836
8565 0.476835 0.0243902
8570 0.480502 0.0244171
8575 0.478024 0.0247217
8580 0.477192 0.0250597
8585 0.479143 0.0249329
8590 0.479174 0.0246823
8595 0.479955 0.0251032
8600 0.480432 0.0250317
8605 0.482117 0.0247131
8610 0.481392 0.024608
8615 0.480928 0.0242003
8620 0.483544 0.0245025
8625 0.479994 0.0248652
8630 0.478935 0.0240687
8635 0.480274 0.0246594
8640 0.481453 0.0238658
8645 0.481102 0.0236798
8650 0.481981 0.0232093
8655 0.481069 0.0237066
8660 0.481462 0.0240797
8665 0.479863 0.0238684
8670 0.478682 0.0240685
8675 0.479953 0.0227264
8680 0.479003 0.0238629
8685 0.473481 0.0231865
8690 0.477703 0.0238301
8695 0.475438 0.0236864
8700 0.474502 0.0237207
8705 0.471463 0.0232363
8710 0.468828 0.023015
8715 0.469927 0.0230685
8720 0.468625 0.0232716
8725 0.470898 0.0232459
8730 0.46615 0.0229589
8735 0.469426 0.0228378
8740 0.469281 0.0228288
8745 0.468817 0.0226176
8750 0.46835 0.0225194
8755 0.466873 0.0233318
8760 0.466316 0.0234239
8765 0.467498 0.0233459
8770 0.466782 0.0233055
8775 0.46474 0.0231169
8780 0.463632 0.0231524
8785 0.463582 0.023459
8790 0.46848 0.0239289
8795 0.468903 0.0238437
8800 0.47122 0.0242112
8805 0.471893 0.0239172
8810 0.47168 0.0234704
8815 0.472303 0.0236766
8820 0.475324 0.0237997
8825 0.474971 0.0241718
8830 0.476333 0.0236757
8835 0.47441 0.0235165
8840 0.474231 0.0239129
8845 0.474403 0.0234069
8850 0.472951 0.0235345
8855 0.472335 0.0238119
8860 0.473069 0.0237896
8865 0.470885 0.0238484
8870 0.469432 0.0235118
8875 0.466706 0.0238668
8880 0.465008 0.0235867
8885 0.468445 0.0241379
8890 0.469734 0.023709
8895 0.470615 0.0242212
8900 0.46748 0.0235237
8905 0.469815 0.0246729
8910 0.467431 0.0242428
8915 0.469009 0.0251483
8920 0.467322 0.0245651
8925 0.468102 0.0254126
8930 0.467107 0.025459
8935 0.468049 0.024977
8940 0.465899 0.0246019
8945 0.465474 0.0248582
8950 0.464815 0.0244973
8955 0.467152 0.0249826
8960 0.466516 0.0251779
8965 0.465856 0.0255374
8970 0.466877 0.0254377
8975 0.464465 0.0245006
8980 0.468446 0.0245259
8985 0.464826 0.024095
8990 0.46375 0.024304
8995 0.460497 0.0239999
9000 0.46094 0.0239595
9005 0.462054 0.023511
9010 0.459946 0.0235541
9015 0.462583 0.0237531
9020 0.460947 0.0241393
9025 0.460252 0.0238207
9030 0.461932 0.02429
9035 0.461186 0.0234688
9040 0.463387 0.0241963
9045 0.461204 0.0228397
9050 0.46257 0.0234032
9055 0.463503 0.023212
9060 0.465088 0.0230205
9065 0.463278 0.0234902
9070 0.464347 0.0235847
9075 0.466952 0.0234002
9080 0.463042 0.0224408
9085 0.463137 0.0220417
9090 0.462465 0.0225104
9095 0.46284 0.0234269
9100 0.461244 0.0229621
9105 0.460243 0.023419
9110 0.463735 0.0236317
9115 0.459879 0.0229876
9120 0.457657 0.0228601
9125 0.460109 0.0230503
9130 0.45915 0.0231258
9135 0.46046 0.0234969
9140 0.462701 0.023621
9145 0.457762 0.0230903
9150 0.453769 0.02334
9155 0.454014 0.022966
9160 0.453478 0.0233126
9165 0.457406 0.0236988
9170 0.459477 0.0235039
9175 0.458312 0.0244753
9180 0.457914 0.0237817
9185 0.458988 0.0240899
9190 0.459364 0.0241316
9195 0.460011 0.0239403
9200 0.458169 0.0242969
9205 0.460043 0.0251414
9210 0.458709 0.0248458
9215 0.458773 0.0250811
9220 0.455447 0.0242512
9225 0.454778 0.0242265
9230 0.457138 0.0241318
9235 0.460102 0.0242438
9240 0.461749 0.024779
9245 0.458433 0.0243904
9250 0.458753 0.0246462
9255 0.458789 0.024433
9260 0.458709 0.023867
9265 0.455069 0.0242375
9270 0.456127 0.0244984
9275 0.452806 0.0236286
9280 0.452203 0.023462
9285 0.448138 0.0229299
9290 0.449971 0.0240097
9295 0.45322 0.0249448
9300 0.451257 0.0252606
9305 0.451801 0.0248476
9310 0.452785 0.0243406
9315 0.450881 0.0239174
9320 0.451271 0.0237703
9325 0.451132 0.0237315
9330 0.45493 0.0234318
9335 0.456752 0.0236219
9340 0.456373 0.0230283
9345 0.457116 0.0232579
9350 0.452886 0.0231856
9355 0.45257 0.0231448
9360 0.452459 0.0232297
9365 0.453952 0.0236151
9370 0.45294 0.0232175
9375 0.453851 0.0231693
9380 0.453243 0.0233055
9385 0.452956 0.0236776
9390 0.455558 0.0236898
9395 0.452069 0.0232667
9400 0.451133 0.0234351
9405 0.456788 0.0234488
9410 0.458339 0.0237645
9415 0.457668 0.0235304
9420 0.456429 0.0232569
9425 0.459444 0.0237323
9430 0.46088 0.0236811
9435 0.4621 0.0239303
9440 0.460429 0.0240636
9445 0.46184 0.0239923
9450 0.462686 0.0244531
9455 0.461696 0.024024
9460 0.460889 0.0233055
9465 0.463534 0.023113
9470 0.458675 0.0222881
9475 0.461035 0.0221493
9480 0.460759 0.0219521
9485 0.46037 0.0217723
9490 0.461062 0.0210048
9495 0.46075 0.0218137
9500 0.461776 0.0209386
9505 0.465243 0.0214806
9510 0.460147 0.0216682
9515 0.458582 0.0217898
9520 0.459212 0.0216525
9525 0.456027 0.021661
9530 0.456267 0.0221944
9535 0.453656 0.0221254
9540 0.453075 0.0217937
9545 0.4498 0.0213112
9550 0.450219 0.0216657
9555 0.448837 0.0220262
9560 0.446926 0.0210366
9565 0.449871 0.0205633
9570 0.444818 0.0205461
9575 0.448407 0.0207015
9580 0.446249 0.0208978
9585 0.445407 0.0209985
9590 0.444079 0.0207611
9595 0.442932 0.0209229
9600 0.442995 0.0201896
9605 0.443418 0.020578
9610 0.447119 0.0211128
9615 0.447358 0.0213353
9620 0.443093 0.0213191
9625 0.442044 0.0215245
9630 0.444626 0.0215549
9635 0.446615 0.0216251
9640 0.447222 0.0212877
9645 0.448986 0.0217327
9650 0.451599 0.0215882
9655 0.449026 0.0211911
9660 0.450418 0.0218927
9665 0.452773 0.0222732
9670 0.455191 0.0231671
9675 0.454511 0.0222085
9680 0.455728 0.0218964
9685 0.455536 0.0216606
9690 0.457348 0.021996
9695 0.457063 0.0222338
9700 0.455738 0.0219656
9705 0.454262 0.0226165
9710 0.454184 0.0221193
9715 0.455662 0.0223044
9720 0.456286 0.0228541
9725 0.455453 0.0226239
9730 0.455992 0.0221716
9735 0.458847 0.0224102
9740 0.455047 0.0217515
9745 0.45159 0.021968
9750 0.4504 0.0218972
9755 0.453342 0.0218556
9760 0.452239 0.0210034
9765 0.450999 0.0213044
9770 0.453861 0.0219309
9775 0.453861 0.0219472
9780 0.451236 0.0216468
9785 0.453525 0.021671
9790 0.455244 0.0224541
9795 0.452938 0.0229195
9800 0.451132 0.0221166
9805 0.449617 0.0232226
9810 0.447632 0.0227954
9815 0.446001 0.0223681
9820 0.444934 0.0226174
9825 0.445626 0.023195
9830 0.445334 0.0226774
9835 0.442998 0.0222171
9840 0.441435 0.0219321
9845 0.441586 0.0219731
9850 0.445762 0.0224753
9855 0.442472 0.0216719
9860 0.443576 0.0222187
9865 0.447005 0.0220111
9870 0.44591 0.0220358
9875 0.444037 0.0218215
9880 0.444591 0.0219713
9885 0.4455 0.021888
9890 0.444691 0.0216429
9895 0.444702 0.0218282
9900 0.444543 0.0222046
9905 0.444802 0.0226447
9910 0.442522 0.0224808
9915 0.445849 0.0228837
9920 0.442325 0.0223751
9925 0.437727 0.0215886
9930 0.440861 0.0214275
9935 0.439191 0.0208441
9940 0.440853 0.0214502
9945 0.440205 0.0221746
9950 0.44486 0.022591
9955 0.445572 0.0224218
9960 0.444789 0.0221838
9965 0.448161 0.0224575
9970 0.446961 0.0226811
9975 0.445974 0.022747
9980 0.443288 0.0226945
9985 0.444226 0.0227688
9990 0.443284 0.0228784
9995 0.445426 0.0224406
10000 0.444408 0.0217717
10005 0.445665 0.0219725
10010 0.445967 0.0221177
10015 0.446566 0.0226427
10020 0.449201 0.0226631
10025 0.44674 0.022888
10030 0.446971 0.0229703
10035 0.448341 0.0231616
10040 0.44779 0.0227678
10045 0.450226 0.0225084
10050 0.451414 0.0232416
10055 0.451075 0.0229758
10060 0.448192 0.0228337
10065 0.449082 0.0230168
10070 0.450307 0.0236553
10075 0.452001 0.0235037
10080 0.449933 0.0236525
10085 0.451193 0.0238797
10090 0.450512 0.02329
10095 0.45114 0.0233873
10100 0.450923 0.023371
10105 0.448927 0.0225394
10110 0.448829 0.022263
10115 0.446666 0.0219913
10120 0.446297 0.0224555
10125 0.443843 0.0219662
10130 0.445314 0.0223226
10135 0.447749 0.0226202
10140 0.447866 0.0222179
10145 0.44742 0.0225594
10150 0.449387 0.0219074
10155 0.451301 0.0220542
10160 0.452345 0.0222997
10165 0.454301 0.022384
10170 0.453125 0.0225716
10175 0.453636 0.0228225
10180 0.456171 0.022786
10185 0.456628 0.0223579
10190 0.455475 0.0224175
10195 0.454603 0.0223996
10200 0.454663 0.0227547
10205 0.454362 0.0230236
10210 0.45626 0.0225096
10215 0.454441 0.0223038
10220 0.456721 0.0229538
10225 0.457444 0.0232363
10230 0.451586 0.0224234
10235 0.455518 0.0226633
10240 0.453886 0.0224298
10245 0.451824 0.0223985
10250 0.454242 0.0220321
10255 0.45327 0.0215306
10260 0.451278 0.0207643
10265 0.451208 0.0207837
10270 0.452415 0.0214451
10275 0.455146 0.0219762
10280 0.456655 0.0229066
10285 0.457756 0.0225884
10290 0.457895 0.0223645
10295 0.460966 0.0225921
10300 0.4592 0.0230456
10305 0.459976 0.0225235
10310 0.458419 0.022818
10315 0.454149 0.0222071
10320 0.45349 0.0221758
10325 0.45468 0.0223228
10330 0.454683 0.0218899
10335 0.454736 0.0221156
10340 0.454839 0.0218217
10345 0.452616 0.0223289
10350 0.451551 0.0223008
10355 0.450957 0.0220866
10360 0.453873 0.0229021
10365 0.454164 0.0223773
10370 0.45065 0.0218176
10375 0.450314 0.0216151
10380 0.448959 0.0216588
10385 0.447721 0.0213048
10390 0.448441 0.0214275
10395 0.452315 0.0224886
10400 0.45074 0.0222295
10405 0.454065 0.0221236
10410 0.451543 0.0220721
10415 0.451515 0.0221999
10420 0.454718 0.0224467
10425 0.450675 0.0219321
10430 0.449909 0.0214361
10435 0.4513 0.0220428
10440 0.447806 0.0214359
10445 0.450359 0.0227482
10450 0.450853 0.0226041
10455 0.452239 0.0225514
10460 0.450433 0.0219299
10465 0.454266 0.0225216
10470 0.455204 0.0228213
10475 0.454906 0.0222518
10480 0.456235 0.02231
10485 0.454385 0.0221401
10490 0.452745 0.021826
10495 0.45407 0.0225876
10500 0.455515 0.0227907
10505 0.459172 0.0230822
10510 0.458862 0.0232557
10515 0.457598 0.0233381
10520 0.45987 0.0229293
10525 0.458633 0.0225233
10530 0.458187 0.0226319
10535 0.459955 0.0224483
10540 0.461182 0.0218098
10545 0.460103 0.0217978
10550 0.45799 0.0213193
10555 0.454874 0.0211944
10560 0.452074 0.021064
10565 0.454417 0.0206678
10570 0.460118 0.0212163
10575 0.456844 0.0208311
10580 0.456642 0.0212832
10585 0.456471 0.0219093
10590 0.459111 0.0214843
10595 0.458163 0.0212218
10600 0.45925 0.021857
10605 0.462304 0.0219197
10610 0.463438 0.0224269
10615 0.462539 0.0224718
10620 0.460507 0.0222826
10625 0.460491 0.0220864
10630 0.462092 0.0223398
10635 0.46235 0.0221038
10640 0.456653 0.021779
10645 0.457078 0.021987
10650 0.457129 0.0215212
10655 0.45796 0.0213504
10660 0.457245 0.0215041
10665 0.457534 0.0219066
10670 0.462353 0.0223998
10675 0.46027 0.0222734
10680 0.462838 0.0222081
10685 0.461895 0.021729
10690 0.46161 0.0219289
10695 0.460082 0.0216261
10700 0.460572 0.021532
10705 0.460554 0.0222016
10710 0.460667 0.0221393
10715 0.458357 0.0223167
10720 0.459699 0.0227888
10725 0.455907 0.0222259
10730 0.455357 0.0222475
10735 0.456061 0.0224824
10740 0.456366 0.0228248
10745 0.459304 0.0229531
10750 0.459245 0.0239209
10755 0.462812 0.0235859
10760 0.458722 0.0234226
10765 0.45625 0.0234765
10770 0.457291 0.0229195
10775 0.45915 0.022975
10780 0.455575 0.0229487
10785 0.455662 0.0227323
10790 0.458813 0.0228117
10795 0.461491 0.0233616
10800 0.459978 0.0227713
10805 0.457614 0.0224469
10810 0.458248 0.0224018
10815 0.457986 0.0225384
10820 0.457713 0.0228243
10825 0.459279 0.0226286
10830 0.45852 0.02261
10835 0.461378 0.0230446
10840 0.461654 0.0240624
10845 0.462428 0.0237262
10850 0.463277 0.0233555
10855 0.463909 0.0234594
10860 0.463293 0.0226274
10865 0.463717 0.0228666
10870 0.463265 0.0223734
10875 0.464483 0.0225094
10880 0.464592 0.0226476
10885 0.462933 0.0222728
10890 0.463134 0.0221497
10895 0.464663 0.0217807
10900 0.464947 0.0220295
10905 0.468843 0.0225592
10910 0.465323 0.0224975
10915 0.467185 0.0220509
10920 0.466984 0.0220019
10925 0.468007 0.0226817
10930 0.468161 0.0230042
10935 0.464202 0.0226935
10940 0.464143 0.022146
10945 0.46323 0.0220675
10950 0.46579 0.0224616
10955 0.464657 0.0225974
10960 0.465916 0.0224528
10965 0.470439 0.0225404
10970 0.468788 0.0215988
10975 0.472319 0.0223498
10980 0.469404 0.0223218
10985 0.470354 0.0220844
10990 0.471254 0.0225933
10995 0.471111 0.0223896
11000 0.471595 0.0228305
11005 0.470979 0.0234622
11010 0.471573 0.0239187
11015 0.47464 0.0242971
11020 0.473927 0.0242473
11025 0.472143 0.0242832
11030 0.47398 0.0242802
11035 0.475654 0.0245092
11040 0.474297 0.0243669
11045 0.477537 0.024458
11050 0.475387 0.0239168
11055 0.476701 0.0239293
11060 0.478788 0.023807
11065 0.478027 0.0235894
11070 0.478597 0.023423
11075 0.476686 0.023452
11080 0.477912 0.0236155
11085 0.472713 0.0233306
11090 0.472062 0.0240515
11095 0.469082 0.0233581
11100 0.471403 0.0240509
11105 0.468975 0.0233932
11110 0.468707 0.023905
11115 0.473427 0.023403
11120 0.473488 0.0232759
11125 0.472204 0.0233549
11130 0.477687 0.0235153
11135 0.477212 0.0227758
11140 0.478375 0.0226911
11145 0.476558 0.0217376
11150 0.474647 0.0222344
11155 0.475921 0.0222412
11160 0.477914 0.0229781
11165 0.477324 0.022818
11170 0.472969 0.0230797
11175 0.474709 0.0234002
11180 0.475259 0.0238341
11185 0.474851 0.0232122
11190 0.474043 0.0226168
11195 0.477678 0.0226759
11200 0.479523 0.0227535
11205 0.480572 0.0227188
11210 0.477277 0.0226441
11215 0.478554 0.0231683
11220 0.481212 0.0233598
11225 0.479925 0.0237988
11230 0.480453 0.0240626
11235 0.479374 0.0237245
11240 0.479624 0.0235163
11245 0.478051 0.0233353
11250 0.480185 0.0240164
11255 0.47816 0.0236198
11260 0.48061 0.0243986
11265 0.479888 0.0246823
11270 0.480314 0.024966
11275 0.481082 0.0250422
11280 0.482504 0.0253726
11285 0.483207 0.0243673
11290 0.481562 0.0242749
11295 0.481214 0.0246249
11300 0.48417 0.0249487
11305 0.486416 0.0252622
11310 0.488343 0.026152
11315 0.488151 0.0253438
11320 0.488191 0.0257431
11325 0.489699 0.0261193
11330 0.491304 0.0256388
11335 0.492179 0.0254112
11340 0.49161 0.0262246
11345 0.494787 0.0266666
11350 0.494957 0.0275708
11355 0.493207 0.027618
11360 0.493471 0.0272483
11365 0.489149 0.0269346
11370 0.488227 0.0271767
11375 0.488065 0.0271034
11380 0.488032 0.0272849
11385 0.485646 0.0267944
11390 0.485787 0.0263008
11395 0.486587 0.0268035
11400 0.487615 0.026498
11405 0.485363 0.0268742
11410 0.484349 0.0268299
11415 0.480701 0.0263049
11420 0.482656 0.0273506
11425 0.482418 0.0269368
11430 0.484514 0.0274935
11435 0.484738 0.0271363
11440 0.484445 0.0268229
11445 0.483506 0.0271865
11450 0.482911 0.0268011
11455 0.483036 0.0262398
11460 0.481835 0.026301
11465 0.481923 0.0269503
11470 0.482794 0.0264998
11475 0.482739 0.0268625
11480 0.484606 0.0268325
11485 0.486564 0.0270689
11490 0.486402 0.0266837
11495 0.48517 0.0264545
11500 0.48596 0.0265255
11505 0.484874 0.0266062
11510 0.484928 0.0270287
11515 0.485626 0.0268819
11520 0.483388 0.0269779
11525 0.481391 0.0265594
11530 0.479856 0.0260732
11535 0.481551 0.0262383
11540 0.481296 0.0264596
11545 0.481146 0.0264733
11550 0.484479 0.0266139
11555 0.485176 0.0269393
11560 0.486481 0.0266262
11565 0.484483 0.0269109
11570 0.485004 0.0266327
11575 0.485679 0.0258907
11580 0.482811 0.0253634
11585 0.484667 0.0262085
11590 0.486779 0.0263377
11595 0.487227 0.026024
11600 0.484558 0.0259826
11605 0.48392 0.0256376
11610 0.489031 0.0267015
11615 0.487753 0.0260328
11620 0.489131 0.0259332
11625 0.48914 0.0262577
11630 0.491023 0.0266125
11635 0.488623 0.026343
11640 0.487541 0.0251446
11645 0.48659 0.0250722
11650 0.489794 0.0263361
11655 0.491189 0.0257782
11660 0.489894 0.0256002
11665 0.489427 0.0250201
11670 0.49253 0.0254314
11675 0.490093 0.0248905
11680 0.492097 0.0255376
11685 0.496041 0.0254957
11690 0.495453 0.024706
11695 0.495972 0.0249636
11700 0.497708 0.0256674
11705 0.496495 0.0249225
11710 0.493196 0.0256849
11715 0.490833 0.0257645
11720 0.489848 0.0262765
11725 0.491207 0.0255804
11730 0.492025 0.0262747
11735 0.491959 0.0258456
11740 0.490982 0.0259721
11745 0.491509 0.0259801
11750 0.495221 0.0265033
11755 0.494315 0.0267103
11760 0.495287 0.0266596
11765 0.494743 0.0261916
11770 0.493417 0.0264098
11775 0.492211 0.0265923
11780 0.488509 0.0267744
11785 0.491214 0.0266043
11790 0.49281 0.0269987
11795 0.493056 0.0266351
11800 0.497591 0.0264843
11805 0.495708 0.0263318
11810 0.492435 0.025884
11815 0.493254 0.0260736
11820 0.490582 0.0259291
11825 0.494437 0.0261867
11830 0.496498 0.0264004
11835 0.49815 0.0265633
11840 0.498086 0.0264461
11845 0.496044 0.0256402
11850 0.500766 0.025837
11855 0.497399 0.0254294
11860 0.500948 0.0257172
11865 0.503419 0.0265104
11870 0.500164 0.0264457
11875 0.498222 0.0257592
11880 0.496705 0.0253498
11885 0.496688 0.0257211
11890 0.494449 0.0251926
11895 0.496376 0.0257833
11900 0.498487 0.0269119
11905 0.497033 0.0270961
11910 0.494932 0.0261579
11915 0.49082 0.0257703
11920 0.491683 0.0264345
11925 0.497648 0.0265892
11930 0.496918 0.0262314
11935 0.497803 0.0261575
11940 0.494429 0.026499
11945 0.492714 0.025984
11950 0.493741 0.0261677
11955 0.494335 0.0263285
11960 0.494368 0.0270405
11965 0.492941 0.0267482
11970 0.493826 0.0269913
11975 0.492081 0.0268758
11980 0.491342 0.0270626
11985 0.49062 0.027162
11990 0.492145 0.0267978
11995 0.494082 0.0276104
12000 0.49363 0.0282171
12005 0.493799 0.0275114
12010 0.492036 0.0277409
12015 0.494315 0.0278082
12020 0.491625 0.0271557
12025 0.497221 0.027402
12030 0.49784 0.027706
12035 0.495691 0.0281287
12040 0.492353 0.027161
12045 0.491988 0.0267825
12050 0.493515 0.0271146
12055 0.492723 0.0261736
12060 0.492381 0.0257109
12065 0.495936 0.0270036
12070 0.494364 0.027042
12075 0.492745 0.0274178
12080 0.491284 0.0266721
12085 0.492946 0.0268687
12090 0.490815 0.0262083
12095 0.489501 0.0263794
12100 0.486858 0.0261524
12105 0.483797 0.0257892
12110 0.48557 0.0258474
12115 0.485696 0.0263969
12120 0.486676 0.0268048
12125 0.487334 0.0268282
12130 0.485892 0.0267815
12135 0.4849 0.0268548
12140 0.484244 0.0270177
12145 0.479277 0.0261855
12150 0.47871 0.026529
12155 0.480578 0.0271461
12160 0.479148 0.0266878
12165 0.478628 0.0269138
12170 0.478842 0.0271324
12175 0.47905 0.02749
12180 0.482794 0.0270526
12185 0.480485 0.027046
12190 0.476892 0.0265223
12195 0.47726 0.0274227
12200 0.477038 0.0283216
12205 0.474063 0.0278907
12210 0.474799 0.0283279
12215 0.472557 0.0272449
12220 0.473893 0.0276805
12225 0.474432 0.0276668
12230 0.476236 0.0277599
12235 0.476659 0.0271336
12240 0.477716 0.0269248
12245 0.477946 0.0266029
12250 0.47693 0.0267272
12255 0.476608 0.0273941
12260 0.47696 0.0273955
12265 0.474993 0.0266233
12270 0.475375 0.0269897
12275 0.479268 0.0269413
12280 0.479336 0.0269801
12285 0.478239 0.0272369
12290 0.475878 0.0273526
12295 0.47592 0.0277033
12300 0.476406 0.0278713
12305 0.47719 0.0276286
12310 0.476338 0.027807
12315 0.480289 0.0282881
12320 0.479665 0.0278654
12325 0.476809 0.0277464
12330 0.478181 0.0278217
12335 0.477292 0.0281455
12340 0.476122 0.0278599
12345 0.474956 0.0284602
12350 0.473629 0.0286819
12355 0.470698 0.0279413
12360 0.474137 0.028501
12365 0.475621 0.0278901
12370 0.476909 0.0284155
12375 0.480285 0.0284686
12380 0.485529 0.0288078
12385 0.485337 0.0284369
12390 0.485607 0.0285784
12395 0.484842 0.0281973
12400 0.486089 0.0284553
12405 0.487635 0.0290052
12410 0.486528 0.0294245
12415 0.485668 0.0293392
12420 0.485962 0.0293363
12425 0.483827 0.0288599
12430 0.485848 0.0288966
12435 0.480674 0.0286119
12440 0.480559 0.0280824
12445 0.479365 0.0283837
12450 0.480373 0.0282232
12455 0.480578 0.0279499
12460 0.486346 0.0286372
12465 0.487451 0.0279634
12470 0.486682 0.0281459
12475 0.485157 0.0280744
12480 0.48719 0.0278719
12485 0.487217 0.0284872
12490 0.491006 0.0291475
12495 0.489771 0.0289481
12500 0.491548 0.0291189
12505 0.489218 0.0292432
12510 0.489288 0.0291026
12515 0.48966 0.0292283
12520 0.491549 0.0293081
12525 0.49353 0.0300091
12530 0.492144 0.0297109
12535 0.493095 0.0295084
12540 0.492675 0.0289213
12545 0.492587 0.0282067
12550 0.493944 0.0279693
12555 0.494149 0.0281536
12560 0.49396 0.0278289
12565 0.490239 0.027874
12570 0.488682 0.0280644
12575 0.489923 0.0283641
12580 0.489126 0.0281602
12585 0.488327 0.02856
12590 0.489393 0.0286941
12595 0.489038 0.0288248
12600 0.492097 0.0285527
12605 0.490967 0.0296927
12610 0.489432 0.0289052
12615 0.48944 0.0291444
12620 0.490474 0.0289981
12625 0.491462 0.0291608
12630 0.492265 0.029095
12635 0.491357 0.0289221
12640 0.48946 0.0292483
12645 0.496099 0.030639
12650 0.492678 0.0298874
12655 0.494754 0.02955
12660 0.493004 0.0295335
12665 0.495497 0.0297591
12670 0.494589 0.0292559
12675 0.492629 0.0287403
12680 0.491208 0.0282669
12685 0.494038 0.0288697
12690 0.493514 0.0291773
12695 0.495632 0.0292594
12700 0.494542 0.0292988
12705 0.49644 0.0297256
12710 0.496954 0.0296941
12715 0.495181 0.0293816
12720 0.493455 0.0289777
12725 0.49164 0.028606
12730 0.491529 0.0284116
12735 0.491957 0.0290781
12740 0.494373 0.028956
12745 0.494992 0.028547
12750 0.493905 0.0284804
12755 0.48908 0.028145
12760 0.489602 0.0279897
12765 0.488533 0.028551
12770 0.490354 0.0289624
12775 0.490148 0.028746
12780 0.489422 0.0283857
12785 0.490394 0.0286825
12790 0.490958 0.0283914
12795 0.49034 0.0282093
12800 0.491514 0.0282032
12805 0.489626 0.027657
12810 0.489344 0.028015
12815 0.487902 0.0286568
12820 0.486271 0.0280828
12825 0.491567 0.0284992
12830 0.488912 0.0283545
12835 0.488463 0.0290197
12840 0.490705 0.0290109
12845 0.491562 0.0294694
12850 0.4874 0.0289209
12855 0.487392 0.0292871
12860 0.486289 0.0290162
12865 0.487015 0.0286433
12870 0.488738 0.0284559
12875 0.487125 0.0286999
12880 0.487464 0.0285249
12885 0.4854 0.0281161
12890 0.488941 0.0286766
12895 0.485774 0.0279695
12900 0.484487 0.0282996
12905 0.48671 0.0284104
12910 0.485312 0.027834
12915 0.487741 0.0276547
12920 0.488602 0.0287278
12925 0.488525 0.0285461
12930 0.486913 0.027914
12935 0.486973 0.0277207
12940 0.487613 0.0280709
12945 0.487898 0.0283083
12950 0.48907 0.0283894
12955 0.489676 0.0281957
12960 0.48723 0.0276682
12965 0.491403 0.0281301
12970 0.488535 0.0282783
12975 0.488979 0.0280395
12980 0.489534 0.0285339
12985 0.485793 0.0281818
12990 0.489984 0.0281371
12995 0.491457 0.0282059
13000 0.494017 0.0282618
13005 0.493771 0.0279871
13010 0.496181 0.0285898
13015 0.495609 0.0283855
13020 0.494439 0.0286176
13025 0.499997 0.0292581
13030 0.50078 0.0292118
13035 0.498218 0.0303565
13040 0.498307 0.0298966
13045 0.499567 0.0303557
13050 0.496411 0.0300022
13055 0.496856 0.0303622
13060 0.491626 0.0289248
13065 0.492055 0.0294069
13070 0.493225 0.0299532
13075 0.490051 0.0290624
13080 0.490921 0.0296396
13085 0.493703 0.029814
13090 0.493062 0.0299722
13095 0.4897 0.0301026
13100 0.492523 0.030273
13105 0.48898 0.0300887
13110 0.486652 0.0295941
13115 0.486099 0.0299818
13120 0.488493 0.0299715
13125 0.487968 0.0308528
13130 0.485346 0.0304267
13135 0.486096 0.0298344
13140 0.484585 0.0298291
13145 0.485386 0.0293706
13150 0.486002 0.0290524
13155 0.484663 0.0291473
13160 0.48359 0.029075
13165 0.48454 0.029508
13170 0.481174 0.0285074
13175 0.486991 0.0293449
13180 0.488447 0.029282
13185 0.48759 0.0293794
13190 0.489762 0.0294819
13195 0.490783 0.0294631
13200 0.490207 0.0290928
13205 0.49161 0.029648
13210 0.490491 0.0290424
13215 0.488299 0.0289344
13220 0.488268 0.0286948
13225 0.487213 0.0286113
13230 0.489024 0.029123
13235 0.488257 0.0288285
13240 0.488639 0.0288503
13245 0.490639 0.0299387
13250 0.492857 0.0290924
13255 0.490633 0.0282432
13260 0.490156 0.0291608
13265 0.488909 0.0295384
13270 0.489973 0.0296082
13275 0.489613 0.0297039
13280 0.491116 0.0300924
13285 0.491541 0.0301504
13290 0.492632 0.0296545
13295 0.492442 0.0303953
13300 0.491677 0.0304025
13305 0.483471 0.0296143
13310 0.485965 0.029659
13315 0.48592 0.0306054
13320 0.485992 0.0298701
13325 0.484614 0.0290267
13330 0.483295 0.0286096
13335 0.487941 0.0294986
13340 0.487654 0.0298264
13345 0.486977 0.0296168
13350 0.484653 0.0291332
13355 0.484779 0.0292969
13360 0.486257 0.0296778
13365 0.488419 0.0298291
13370 0.488927 0.0301822
13375 0.485232 0.0288974
13380 0.488016 0.0293518
13385 0.490573 0.029834
13390 0.488998 0.0295408
13395 0.486717 0.029173
13400 0.486453 0.0283857
13405 0.487209 0.0290191
13410 0.485495 0.028448
13415 0.484316 0.027757
13420 0.487636 0.0280858
13425 0.488917 0.0275359
13430 0.491169 0.026927
13435 0.490784 0.0260171
13440 0.490029 0.0263859
13445 0.491433 0.0265141
13450 0.492868 0.0258672
13455 0.49046 0.0259895
13460 0.488634 0.0259036
13465 0.490609 0.0264569
13470 0.49222 0.0265819
13475 0.489691 0.0265092
13480 0.491885 0.0265257
13485 0.49031 0.0259044
13490 0.488301 0.025372
13495 0.489191 0.0255665
13500 0.488806 0.0255184
13505 0.488636 0.0256388
13510 0.493577 0.0259207
13515 0.495543 0.0267423
13520 0.493366 0.0259483
13525 0.494027 0.026132
13530 0.491298 0.0256537
13535 0.489169 0.026173
13540 0.488149 0.0254908
13545 0.489632 0.0252863
13550 0.493159 0.0257298
13555 0.490065 0.0254453
13560 0.491031 0.0257135
13565 0.493859 0.0260628
13570 0.493219 0.0250864
13575 0.492569 0.0252385
13580 0.490036 0.0246084
13585 0.490303 0.0250236
13590 0.492051 0.0257956
13595 0.490483 0.0253665
13600 0.49089 0.0253014
13605 0.487212 0.0253014
13610 0.489007 0.0251703
13615 0.486825 0.0252926
13620 0.486874 0.0255143
13625 0.48631 0.0252324
13630 0.490321 0.0247664
13635 0.490083 0.0249685
13640 0.489087 0.0248041
13645 0.488781 0.025401
13650 0.488575 0.0257415
13655 0.489868 0.0254514
13660 0.489207 0.0253759
13665 0.488078 0.0256382
13670 0.487814 0.0259121
13675 0.488798 0.0260532
13680 0.487257 0.026953
13685 0.478651 0.0260264
13690 0.477758 0.0262044
13695 0.480709 0.0255512
13700 0.481406 0.026032
13705 0.481586 0.0257388
13710 0.482798 0.0254647
13715 0.482107 0.025887
13720 0.482577 0.0254947
13725 0.48302 0.0253104
13730 0.482833 0.0254533
13735 0.484629 0.0255719
13740 0.48029 0.025302
13745 0.477615 0.0248944
13750 0.479432 0.0251446
13755 0.478174 0.0254659
13760 0.476447 0.0253734
13765 0.478861 0.0251461
13770 0.477058 0.0250201
13775 0.476015 0.0252769
13780 0.474437 0.0250266
13785 0.476834 0.0253308
13790 0.474104 0.024898
13795 0.473093 0.0249705
13800 0.474703 0.0255259
13805 0.477294 0.0258103
13810 0.478496 0.026341
13815 0.479854 0.0262189
13820 0.484201 0.027053
13825 0.483681 0.0262838
13830 0.482884 0.0261601
13835 0.477998 0.0256251
13840 0.481683 0.0256786
13845 0.477854 0.0258823
13850 0.480178 0.0253208
13855 0.481168 0.0258188
13860 0.480914 0.0251293
13865 0.483071 0.0252308
13870 0.485119 0.0256898
13875 0.480797 0.0254982
13880 0.481585 0.0245912
13885 0.486566 0.0247999
13890 0.48782 0.0245837
13895 0.486574 0.0247049
13900 0.487082 0.0249305
13905 0.488757 0.0255917
13910 0.487972 0.025234
13915 0.484648 0.0241656
13920 0.48735 0.023995
13925 0.488601 0.024126
13930 0.488202 0.0242657
13935 0.484235 0.0239131
13940 0.487273 0.0240301
13945 0.486694 0.0248164
13950 0.485521 0.0243075
13955 0.485096 0.0245678
13960 0.483763 0.024816
13965 0.484103 0.0240456
13970 0.480485 0.0233479
13975 0.478609 0.023094
13980 0.478819 0.0239711
13985 0.477468 0.0241983
13990 0.481066 0.0248068
13995 0.480875 0.0246615
14000 0.477763 0.0244079
14005 0.481939 0.024143
14010 0.480745 0.0249623
14015 0.47734 0.0247158
14020 0.475955 0.0245186
14025 0.470859 0.0247047
14030 0.469973 0.0242671
14035 0.467764 0.0235845
14040 0.465415 0.0236745
14045 0.463168 0.023231
14050 0.463537 0.0234132
14055 0.467166 0.0235794
14060 0.46629 0.0234277
14065 0.464338 0.0234677
14070 0.4618 0.0231103
14075 0.459951 0.0230419
14080 0.460097 0.0226233
14085 0.462767 0.0236594
14090 0.464144 0.0244549
14095 0.462996 0.0245853
14100 0.465888 0.02461
14105 0.467812 0.0255288
14110 0.466917 0.0260285
14115 0.464979 0.025362
14120 0.462443 0.0244888
14125 0.46296 0.024887
14130 0.462086 0.0246145
14135 0.460585 0.0246394
14140 0.458916 0.0246084
14145 0.461387 0.0254927
14150 0.45923 0.0251963
14155 0.461349 0.0258531
14160 0.459653 0.0257631
14165 0.459529 0.0254282
14170 0.460374 0.0252008
14175 0.461165 0.025775
14180 0.463156 0.0257037
14185 0.462574 0.0258213
14190 0.464014 0.0259679
14195 0.462289 0.0253351
14200 0.460902 0.0250869
14205 0.46152 0.0247823
14210 0.460064 0.0245841
14215 0.458216 0.0241064
14220 0.459479 0.0245118
14225 0.460322 0.0244537
14230 0.458241 0.0245204
14235 0.457984 0.0238991
14240 0.459668 0.0243932
14245 0.460578 0.0249332
14250 0.459509 0.0243016
14255 0.457652 0.0246682
14260 0.459872 0.0249936
14265 0.461274 0.0256498
14270 0.461129 0.0265839
14275 0.460593 0.027064
14280 0.461093 0.0266725
14285 0.458691 0.0268983
14290 0.459651 0.0267215
14295 0.460097 0.0269213
14300 0.460316 0.0261624
14305 0.459432 0.0260079
14310 0.461427 0.0261475
14315 0.460198 0.0261795
14320 0.460906 0.026887
14325 0.457587 0.0261973
14330 0.458851 0.0264392
14335 0.460635 0.02655
14340 0.460368 0.027224
14345 0.456691 0.0271857
14350 0.455689 0.0273014
14355 0.45808 0.0274286
14360 0.459141 0.0282147
14365 0.459383 0.0285023
14370 0.4602 0.0290118
14375 0.462043 0.0287358
14380 0.462827 0.029808
14385 0.459328 0.028649
14390 0.460037 0.028628
14395 0.458841 0.0278252
14400 0.462615 0.0281359
14405 0.461912 0.0279326
14410 0.461965 0.0285884
14415 0.460395 0.0286629
14420 0.459792 0.0286948
14425 0.461666 0.0289113
14430 0.461685 0.0283257
14435 0.461514 0.0280273
14440 0.459479 0.027866
14445 0.45927 0.0280581
14450 0.462918 0.0276243
14455 0.464163 0.0273255
14460 0.468052 0.0274594
14465 0.46626 0.0281014
14470 0.465588 0.0273375
14475 0.462805 0.0276456
14480 0.463283 0.0276368
14485 0.463804 0.0274894
14490 0.466616 0.0281832
14495 0.466824 0.0273939
14500 0.467108 0.0273594
14505 0.464847 0.0269832
14510 0.465829 0.0267233
14515 0.464955 0.0261161
14520 0.464171 0.0259615
14525 0.464892 0.0254386
14530 0.465075 0.0262763
14535 0.468928 0.0266145
14540 0.465194 0.0254014
14545 0.465204 0.0256586
14550 0.46738 0.0258489
14555 0.465308 0.0258548
14560 0.462102 0.0259083
14565 0.461388 0.0255188
14570 0.463326 0.0254445
14575 0.46493 0.0260946
14580 0.463606 0.025805
14585 0.464532 0.0259821
14590 0.461442 0.0254239
14595 0.463585 0.0252234
14600 0.46475 0.0255908
14605 0.465456 0.0253414
14610 0.4647 0.0250607
14615 0.463554 0.0255621
14620 0.464714 0.0250191
14625 0.463149 0.0251336
14630 0.461912 0.02549
14635 0.46299 0.0250687
14640 0.461983 0.0249921
14645 0.462498 0.0257368
14650 0.462709 0.0244804
14655 0.462055 0.0243587
14660 0.460419 0.0242514
14665 0.458332 0.0244651
14670 0.458347 0.0247923
14675 0.458098 0.0242428
14680 0.459193 0.0250291
14685 0.456166 0.0250275
14690 0.459906 0.0251818
14695 0.462536 0.0252001
14700 0.463992 0.025518
14705 0.462077 0.0259219
14710 0.461369 0.02569
14715 0.45831 0.0256864
14720 0.460442 0.0260248
14725 0.465575 0.0270462
14730 0.465708 0.0264473
14735 0.465793 0.0258997
14740 0.468698 0.0263032
14745 0.469806 0.0266976
14750 0.469844 0.0265127
14755 0.469892 0.0264898
14760 0.470342 0.0262755
14765 0.469766 0.0264857
14770 0.471005 0.0270181
14775 0.470914 0.0272832
14780 0.468331 0.0272034
14785 0.469208 0.0263822
14790 0.467362 0.0264549
14795 0.47045 0.0261099
14800 0.469372 0.0262251
14805 0.469763 0.0263065
14810 0.469948 0.0260765
14815 0.471781 0.0265141
14820 0.469696 0.0257682
14825 0.471149 0.0262785
14830 0.470821 0.0267049
14835 0.467575 0.0263032
14840 0.472285 0.0267235
14845 0.472451 0.0266482
14850 0.474244 0.0263632
14855 0.474299 0.0265649
14860 0.472535 0.0260462
14865 0.472301 0.0261361
14870 0.477612 0.0265406
14875 0.476824 0.02658
14880 0.476451 0.0262783
14885 0.477388 0.0267037
14890 0.477247 0.0263243
14895 0.480889 0.0269742
14900 0.481133 0.02746
14905 0.486161 0.0267466
14910 0.488917 0.0271685
14915 0.48493 0.0267844
14920 0.483237 0.0262281
14925 0.482303 0.0266394
14930 0.485194 0.026372
14935 0.48412 0.0265688
14940 0.483907 0.0269799
14945 0.484434 0.0275847
14950 0.489752 0.0280479
14955 0.493138 0.0285764
14960 0.495946 0.0286496
14965 0.490848 0.0288709
14970 0.490267 0.0289679
14975 0.490496 0.0279015
14980 0.490384 0.0281338
14985 0.48791 0.0279991
14990 0.492939 0.0284704
14995 0.492527 0.0285323
15000 0.49097 0.0288652
15005 0.492323 0.0291659
15010 0.489986 0.0290391
15015 0.490628 0.0288885
15020 0.492142 0.0283551
15025 0.486479 0.0284547
15030 0.491105 0.0281367
15035 0.492406 0.028172
15040 0.490767 0.0285076
15045 0.48756 0.0286584
15050 0.486831 0.0277582
15055 0.486586 0.0279258
15060 0.48677 0.0282285
15065 0.488531 0.0281254
15070 0.49085 0.0282122
15075 0.491777 0.0283218
15080 0.494769 0.0280952
15085 0.497442 0.0294621
15090 0.499384 0.0301365
15095 0.499108 0.0301736
15100 0.499149 0.0296748
15105 0.498157 0.0288172
15110 0.50084 0.0287405
15115 0.504556 0.0291904
15120 0.50247 0.0296641
15125 0.502845 0.0297825
15130 0.505139 0.0296629
15135 0.502949 0.0286527
15140 0.50501 0.029005
15145 0.50586 0.0286323
15150 0.505877 0.0290342
15155 0.505422 0.029055
15160 0.507467 0.0298454
15165 0.507591 0.0294765
15170 0.504202 0.0291079
15175 0.501874 0.0289666
15180 0.50567 0.0288372
15185 0.507589 0.0297631
15190 0.505968 0.0295115
15195 0.508271 0.0293065
15200 0.506595 0.0291793
15205 0.505417 0.0291077
15210 0.50416 0.0286745
15215 0.505909 0.029342
15220 0.500785 0.0290085
15225 0.504402 0.0290116
15230 0.503705 0.0294186
15235 0.503592 0.0294102
15240 0.501187 0.0282265
15245 0.502601 0.0284855
15250 0.50323 0.0289811
15255 0.504974 0.0292534
15260 0.504888 0.0297762
15265 0.50551 0.0295568
15270 0.502787 0.030124
15275 0.503155 0.029837
15280 0.503836 0.0300922
15285 0.504022 0.0300769
15290 0.50389 0.0301385
15295 0.503319 0.0303673
15300 0.504294 0.0293151
15305 0.506418 0.029905
15310 0.509606 0.0308421
15315 0.507744 0.03045
15320 0.508581 0.0302683
15325 0.51063 0.0310685
15330 0.510456 0.031124
15335 0.512593 0.0314241
15340 0.512246 0.030864
15345 0.508554 0.0302573
15350 0.510074 0.0308262
15355 0.505912 0.0306039
15360 0.501899 0.030451
15365 0.504221 0.0304925
15370 0.503484 0.0306454
15375 0.505297 0.0304592
15380 0.505812 0.0302863
15385 0.503997 0.0299334
15390 0.505685 0.0296386
15395 0.500655 0.029224
15400 0.499571 0.0293198
15405 0.500169 0.0290344
15410 0.501616 0.0290238
15415 0.502575 0.0296094
15420 0.503144 0.0298154
15425 0.500026 0.0292142
15430 0.501619 0.0291836
15435 0.501162 0.0296049
15440 0.499474 0.0296053
15445 0.496817 0.0297486
15450 0.496639 0.0292994
15455 0.492643 0.0287364
15460 0.493524 0.0294157
15465 0.497853 0.0294998
15470 0.494933 0.029101
15475 0.492192 0.0285251
15480 0.493033 0.0284896
15485 0.49936 0.0292677
15490 0.500185 0.0292896
15495 0.501637 0.0295402
15500 0.500325 0.0295045
15505 0.501818 0.0292898
15510 0.503915 0.0290877
15515 0.506817 0.0295725
15520 0.503581 0.0293404
15525 0.504252 0.0297572
15530 0.504895 0.0298017
15535 0.503288 0.0289589
15540 0.503828 0.0286515
15545 0.504813 0.0288952
15550 0.502393 0.0287858
15555 0.49939 0.0287595
15560 0.501989 0.0290922
15565 0.504403 0.0299097
15570 0.501556 0.0292396
15575 0.499927 0.0293677
15580 0.500454 0.0288574
15585 0.501102 0.0292438
15590 0.497236 0.0289973
15595 0.497818 0.0292351
15600 0.497808 0.0289254
15605 0.500613 0.0298334
15610 0.5034 0.0296725
15615 0.50249 0.0289236
15620 0.505088 0.0293335
15625 0.504117 0.0293422
15630 0.506372 0.0297872
15635 0.507527 0.0290605
15640 0.503191 0.0287405
15645 0.502876 0.0287476
15650 0.500538 0.0286362
15655 0.502138 0.0292208
15660 0.503591 0.0288568
15665 0.503353 0.0287309
15670 0.506401 0.0284467
15675 0.50388 0.0286768
15680 0.503828 0.0289236
15685 0.502824 0.0287709
15690 0.499683 0.028877
15695 0.496567 0.02917
15700 0.498101 0.0291291
15705 0.499223 0.0281061
15710 0.496879 0.0285286
15715 0.495658 0.0288454
15720 0.497936 0.0284667
15725 0.49732 0.0288599
15730 0.497821 0.0289023
15735 0.496322 0.0293745
15740 0.495883 0.0295664
15745 0.496779 0.0295188
15750 0.498558 0.0299722
15755 0.49928 0.0297237
15760 0.498658 0.0295937
15765 0.500559 0.029193
15770 0.497136 0.0286752
15775 0.498499 0.0285547
15780 0.498692 0.0284253
15785 0.497499 0.0285455
15790 0.496007 0.0284776
15795 0.493053 0.0285641
15800 0.493551 0.0287831
15805 0.493788 0.0289693
15810 0.495243 0.0291085
15815 0.492741 0.0283882
15820 0.495869 0.0285043
15825 0.491268 0.0280663
15830 0.491484 0.0286956
15835 0.489964 0.0282681
15840 0.491674 0.0282543
15845 0.493222 0.0288176
15850 0.491819 0.029026
15855 0.490821 0.0285547
15860 0.494169 0.029161
15865 0.496616 0.0293967
15870 0.493015 0.0288738
15875 0.491964 0.0287852
15880 0.488045 0.0291704
15885 0.490085 0.0294772
15890 0.490791 0.029657
15895 0.492471 0.0297031
15900 0.487504 0.0290869
15905 0.489059 0.0294455
15910 0.489858 0.0292649
15915 0.491387 0.029332
15920 0.493254 0.0296756
15925 0.493318 0.0292581
15930 0.490989 0.029339
15935 0.490295 0.029293
15940 0.49397 0.029352
15945 0.489785 0.0293508
15950 0.493722 0.0293698
15955 0.492805 0.0290034
15960 0.491891 0.0286531
15965 0.490523 0.0292647
15970 0.492976 0.0294555
15975 0.491762 0.0293475
15980 0.492162 0.0296533
15985 0.493672 0.030003
15990 0.492547 0.0303465
15995 0.491865 0.0299844
16000 0.494022 0.0300232
16005 0.495875 0.0303718
16010 0.499814 0.0298099
16015 0.498785 0.0299428
16020 0.499184 0.0300205
16025 0.497052 0.0298297
16030 0.496975 0.0290062
16035 0.497575 0.0296394
16040 0.497109 0.0295406
16045 0.496745 0.0292185
16050 0.497578 0.0296149
16055 0.496766 0.0293718
16060 0.497582 0.0287021
16065 0.494773 0.028438
16070 0.499323 0.0288364
16075 0.498961 0.0289781
16080 0.500912 0.029856
16085 0.501295 0.0297325
16090 0.499714 0.0292694
16095 0.501148 0.0302275
16100 0.5005 0.0297491
16105 0.499404 0.0296688
16110 0.499814 0.0292583
16115 0.497564 0.0284143
16120 0.497933 0.0284935
16125 0.498873 0.0284118
16130 0.495595 0.0280205
16135 0.494483 0.0281075
16140 0.494495 0.0275853
16145 0.490805 0.0275784
16150 0.492954 0.0285
16155 0.491364 0.0289503
16160 0.493062 0.0285659
16165 0.496461 0.0286968
16170 0.494758 0.028768
16175 0.49293 0.0291218
16180 0.493856 0.0290036
16185 0.495531 0.0288644
16190 0.493809 0.0288278
16195 0.491404 0.0290358
16200 0.491189 0.0284972
16205 0.493117 0.0289356
16210 0.494573 0.0296362
16215 0.4953 0.0292643
16220 0.494504 0.0290399
16225 0.493483 0.0293943
16230 0.495521 0.0294333
16235 0.492523 0.0293869
16240 0.492832 0.0291326
16245 0.494273 0.028856
16250 0.493773 0.0292359
16255 0.496299 0.0291226
16260 0.498107 0.0293935
16265 0.497022 0.0293996
16270 0.499749 0.0303188
16275 0.497098 0.0297686
16280 0.494028 0.0287368
16285 0.49501 0.0291246
16290 0.497771 0.0295164
16295 0.502092 0.0299287
16300 0.503047 0.0297427
16305 0.501712 0.0292526
16310 0.504125 0.0298423
16315 0.499197 0.0298607
16320 0.502136 0.029807
16325 0.500815 0.0297399
16330 0.500381 0.0296123
16335 0.498395 0.0295282
16340 0.500018 0.0297213
16345 0.500102 0.0296827
16350 0.500606 0.0296521
16355 0.502965 0.0302183
16360 0.500307 0.0299507
16365 0.499884 0.0301467
16370 0.506954 0.0309599
16375 0.509888 0.0309534
16380 0.507326 0.0303143
16385 0.509139 0.0307362
16390 0.508956 0.0306309
16395 0.508151 0.0301951
16400 0.505676 0.0305627
16405 0.503432 0.0309938
16410 0.505528 0.0311889
16415 0.501601 0.0304623
16420 0.501754 0.0306343
16425 0.50302 0.0298417
16430 0.506457 0.030491
16435 0.505261 0.0301722
16440 0.504237 0.0300538
16445 0.501157 0.029618
16450 0.503178 0.0298054
16455 0.503282 0.0301949
16460 0.500521 0.0295457
16465 0.50143 0.0289936
16470 0.501743 0.0285321
16475 0.500754 0.028223
16480 0.501413 0.0287599
16485 0.502826 0.0282659
16490 0.50297 0.0282273
16495 0.503205 0.0282502
16500 0.503188 0.028153
16505 0.500039 0.0279579
16510 0.500383 0.0284278
16515 0.497078 0.0285168
16520 0.498801 0.0288468
16525 0.498645 0.0291826
16530 0.499655 0.0293859
16535 0.499251 0.0289809
16540 0.498404 0.0283798
16545 0.494971 0.0284904
16550 0.497413 0.0283375
16555 0.496001 0.028006
16560 0.497473 0.0285231
16565 0.494855 0.0280797
16570 0.495584 0.0284804
16575 0.496666 0.0285566
16580 0.500125 0.0284041
16585 0.499313 0.0285988
16590 0.502521 0.0286609
16595 0.500425 0.0290467
16600 0.498367 0.0283643
16605 0.499624 0.0284398
16610 0.498702 0.0289003
16615 0.493134 0.0284676
16620 0.492646 0.0286009
16625 0.49007 0.02855
16630 0.490401 0.028873
16635 0.491678 0.0291669
16640 0.491855 0.0285831
16645 0.490533 0.0280758
16650 0.492265 0.0280173
16655 0.49402 0.0279452
16660 0.494744 0.0277197
16665 0.493089 0.0272051
16670 0.492162 0.0276527
16675 0.491761 0.0283249
16680 0.488527 0.0278723
16685 0.493306 0.0284137
16690 0.495259 0.0284039
16695 0.4924 0.0286351
16700 0.491855 0.0282222
16705 0.491352 0.0277799
16710 0.492287 0.0285672
16715 0.491759 0.028539
16720 0.490349 0.0285757
16725 0.492407 0.0290863
16730 0.490984 0.028975
16735 0.492251 0.0291169
16740 0.491837 0.0288668
16745 0.491617 0.0292147
16750 0.490957 0.0283931
16755 0.492257 0.028244
16760 0.494772 0.0287499
16765 0.495699 0.028848
16770 0.49224 0.0284639
16775 0.496076 0.0284651
16780 0.498568 0.0288342
16785 0.499526 0.028877
16790 0.501372 0.0292824
16795 0.499041 0.0292287
16800 0.499684 0.0293473
16805 0.497588 0.028589
16810 0.494676 0.0279025
16815 0.493998 0.0276378
16820 0.494412 0.0274888
16825 0.494545 0.0273853
16830 0.494442 0.0275247
16835 0.495578 0.0278536
16840 0.494532 0.0275019
16845 0.493377 0.0272179
16850 0.495386 0.0271316
16855 0.498923 0.0270028
16860 0.498129 0.0268011
16865 0.500701 0.0271073
16870 0.498816 0.026509
16875 0.502926 0.0271975
16880 0.500083 0.0265706
16885 0.498645 0.0262555
16890 0.498798 0.0263224
16895 0.497925 0.026599
16900 0.499479 0.0272702
16905 0.50175 0.027577
16910 0.502038 0.0275815
16915 0.500249 0.0267837
16920 0.501138 0.0275314
16925 0.500334 0.0274869
16930 0.501234 0.0274271
16935 0.501152 0.0265908
16940 0.503658 0.0271885
16945 0.505258 0.0275657
16950 0.505269 0.0282704
16955 0.506613 0.028252
16960 0.504151 0.0287862
16965 0.503135 0.0287115
16970 0.504404 0.0291757
16975 0.507038 0.0288523
16980 0.506723 0.0291963
16985 0.508504 0.0288546
16990 0.507365 0.0294567
16995 0.507258 0.0297274
17000 0.508018 0.029193
17005 0.509666 0.0291512
17010 0.508445 0.029459
17015 0.507678 0.0296147
17020 0.509321 0.0298095
17025 0.508401 0.0294331
17030 0.50738 0.0293969
17035 0.508523 0.0295682
17040 0.507193 0.0299634
17045 0.508864 0.0301428
17050 0.513277 0.0303957
17055 0.509188 0.029897
17060 0.508563 0.0301777
17065 0.509491 0.0305511
17070 0.508426 0.0308303
17075 0.510136 0.0308346
17080 0.511792 0.0312006
17085 0.50797 0.0305251
17090 0.506206 0.0308109
17095 0.509606 0.0309648
17100 0.508299 0.0308803
17105 0.510636 0.0317182
17110 0.512051 0.0316105
17115 0.515074 0.0320671
17120 0.512051 0.0317378
17125 0.512836 0.0316315
17130 0.51059 0.0315317
17135 0.513465 0.0312379
17140 0.51194 0.0315306
17145 0.514883 0.0318679
17150 0.513511 0.0313847
17155 0.514828 0.0310899
17160 0.511366 0.0314563
17165 0.516587 0.0311853
17170 0.516984 0.0314896
17175 0.516918 0.0315862
17180 0.516613 0.0317829
17185 0.514987 0.0316756
17190 0.515188 0.0318148
17195 0.517132 0.0317195
17200 0.51744 0.0323633
17205 0.517153 0.0313961
17210 0.51704 0.0322961
17215 0.520366 0.0323441
17220 0.5218 0.0324704
17225 0.519553 0.0321438
17230 0.522356 0.0326217
17235 0.524096 0.032341
17240 0.523468 0.0320489
17245 0.528409 0.0324027
17250 0.52999 0.0318866
17255 0.526606 0.0314745
17260 0.523007 0.0315437
17265 0.524965 0.0313157
17270 0.523666 0.0313184
17275 0.52527 0.0315956
17280 0.522865 0.0316345
17285 0.5268 0.0314059
17290 0.528949 0.0316321
17295 0.525637 0.0320216
17300 0.524567 0.0317189
17305 0.522476 0.0319091
17310 0.524867 0.0321606
17315 0.529564 0.0322741
17320 0.527987 0.0320789
17325 0.528777 0.031956
17330 0.527869 0.0326129
17335 0.530314 0.0330879
17340 0.528141 0.0334333
17345 0.524498 0.0329277
17350 0.524676 0.0331228
17355 0.526196 0.0330361
17360 0.526425 0.0332822
17365 0.525635 0.0330438
17370 0.522909 0.0328379
17375 0.52398 0.0330848
17380 0.524492 0.0333874
17385 0.524562 0.033391
17390 0.521035 0.0332765
17395 0.521272 0.0333968
17400 0.521486 0.0336572
17405 0.522129 0.0336439
17410 0.520261 0.0329956
17415 0.523748 0.0333729
17420 0.524263 0.0335823
17425 0.528782 0.034035
17430 0.526801 0.0340536
17435 0.526346 0.0340853
17440 0.525565 0.0343204
17445 0.524225 0.03406
17450 0.522927 0.033715
17455 0.521993 0.0338842
17460 0.526369 0.0349797
17465 0.524629 0.0348411
17470 0.521908 0.0349328
17475 0.524098 0.0347323
17480 0.527918 0.0348042
17485 0.531008 0.034279
17490 0.532244 0.0342165
17495 0.53274 0.0346499
17500 0.532025 0.0346068
17505 0.529313 0.0344931
17510 0.53029 0.0347336
17515 0.52839 0.0341814
17520 0.527134 0.0340475
17525 0.521253 0.0339952
17530 0.522772 0.0340273
17535 0.522486 0.0340655
17540 0.522124 0.0344778
17545 0.521274 0.0345278
17550 0.520778 0.0342645
17555 0.519322 0.033961
17560 0.52111 0.0340642
17565 0.523229 0.0344978
17570 0.525505 0.0343151
17575 0.527192 0.0339863
17580 0.523872 0.0335611
17585 0.524545 0.0334635
17590 0.521696 0.0329293
17595 0.521599 0.0329642
17600 0.522648 0.0329785
17605 0.523904 0.0333704
17610 0.523368 0.0328093
17615 0.522632 0.032203
17620 0.521137 0.032528
17625 0.524384 0.0326501
17630 0.524636 0.0325137
17635 0.524881 0.032378
17640 0.525074 0.0321887
17645 0.527275 0.0321316
17650 0.530143 0.0325339
17655 0.526542 0.0320397
17660 0.527528 0.0319091
17665 0.528 0.0313037
17670 0.52931 0.031241
17675 0.529334 0.0310361
17680 0.529425 0.0313429
17685 0.527813 0.0306019
17690 0.527879 0.0304572
17695 0.53116 0.0307415
17700 0.529358 0.0305464
17705 0.528879 0.0307076
17710 0.530252 0.0308513
17715 0.5299 0.0309909
17720 0.527488 0.0308095
17725 0.52901 0.0307607
17730 0.527429 0.0309273
17735 0.528873 0.0308797
17740 0.526176 0.0308787
17745 0.52644 0.0307446
17750 0.526335 0.0310365
17755 0.528339 0.0310318
17760 0.526525 0.0307658
17765 0.524856 0.0306364
17770 0.525105 0.0306778
17775 0.523611 0.0306401
17780 0.52104 0.0304212
17785 0.519519 0.03056
17790 0.521354 0.0315141
17795 0.524213 0.0314712
17800 0.525319 0.031338
17805 0.524031 0.0311369
17810 0.524175 0.0315784
17815 0.523544 0.0312557
17820 0.523902 0.0318366
17825 0.520935 0.0316999
17830 0.525623 0.032132
17835 0.523023 0.0315239
17840 0.521904 0.0313633
17845 0.521924 0.0311608
17850 0.522576 0.0310001
17855 0.523659 0.0308723
17860 0.524921 0.0309862
17865 0.528481 0.0314774
17870 0.530882 0.0318048
17875 0.528183 0.0309889
17880 0.531084 0.0318693
17885 0.530249 0.0319195
17890 0.532949 0.0323669
17895 0.528777 0.0315325
17900 0.530051 0.0317689
17905 0.531158 0.0318911
17910 0.52744 0.0311383
17915 0.524596 0.0310228
17920 0.518192 0.0307858
17925 0.522412 0.0313292
17930 0.522148 0.0310818
17935 0.519969 0.0315882
17940 0.5223 0.0316121
17945 0.522411 0.0318158
17950 0.522373 0.0320065
17955 0.524726 0.032716
17960 0.52655 0.0322269
17965 0.523888 0.0315243
17970 0.519759 0.0314919
17975 0.520659 0.0313606
17980 0.522735 0.0315196
17985 0.522506 0.0318391
17990 0.516933 0.0307464
17995 0.517713 0.0317766
18000 0.515124 0.0309893
18005 0.512061 0.0304578
18010 0.51391 0.0307805
18015 0.514642 0.0315239
18020 0.516466 0.0315274
18025 0.514841 0.0310783
18030 0.516046 0.0307468
18035 0.518308 0.0309887
18040 0.516619 0.0308707
18045 0.518336 0.0310312
18050 0.515401 0.0306952
18055 0.515348 0.0307368
18060 0.51311 0.0303776
18065 0.511313 0.0302941
18070 0.508164 0.0300681
18075 0.509073 0.0299072
18080 0.504587 0.0293631
18085 0.506644 0.0297948
18090 0.5055 0.0298564
18095 0.504635 0.0297829
18100 0.504967 0.0296025
18105 0.504924 0.0296607
18110 0.510384 0.0301761
18115 0.509044 0.0300222
18120 0.512545 0.0299956
18125 0.510443 0.0296682
18130 0.51186 0.029458
18135 0.509799 0.0294196
18140 0.510725 0.0302338
18145 0.511357 0.0306323
18150 0.517632 0.0313475
18155 0.513224 0.0310238
18160 0.514578 0.0310857
18165 0.513583 0.0310109
18170 0.509955 0.0310928
18175 0.50895 0.031083
18180 0.507985 0.0309965
18185 0.508235 0.0308554
18190 0.510297 0.031021
18195 0.509912 0.0306284
18200 0.512243 0.0309107
18205 0.510735 0.0307733
18210 0.508165 0.0303028
18215 0.510587 0.0297933
18220 0.511084 0.0299371
18225 0.511592 0.0300544
18230 0.513013 0.0302361
18235 0.515586 0.0302679
18240 0.517783 0.0302967
18245 0.519037 0.0308879
18250 0.516709 0.0310075
18255 0.515942 0.0308211
18260 0.521381 0.0309079
18265 0.519683 0.031025
18270 0.520975 0.0313141
18275 0.517129 0.0306129
18280 0.519674 0.031233
18285 0.522568 0.0312594
18290 0.519311 0.0307315
18295 0.523049 0.0308856
18300 0.518599 0.0302847
18305 0.517431 0.0304184
18310 0.5184 0.0303151
18315 0.519842 0.0305974
18320 0.516268 0.0306848
18325 0.519245 0.03126
18330 0.520633 0.0309689
18335 0.521946 0.0316068
18340 0.519612 0.0313741
18345 0.518963 0.0311761
18350 0.516748 0.0310742
18355 0.515109 0.0309511
18360 0.513489 0.0309479
18365 0.511381 0.0303414
18370 0.514977 0.0309695
18375 0.513952 0.0308215
18380 0.512784 0.0307046
18385 0.511183 0.0305347
18390 0.512874 0.0302481
18395 0.514149 0.0305978
18400 0.514108 0.0301883
18405 0.515209 0.0298532
18410 0.51609 0.0304302
18415 0.515309 0.0307682
18420 0.517601 0.0306797
18425 0.518329 0.0307423
18430 0.516782 0.0306427
18435 0.517292 0.0304141
18440 0.515233 0.0304902
18445 0.515814 0.0304845
18450 0.512705 0.0302937
18455 0.512273 0.0305549
18460 0.512488 0.0305202
18465 0.508502 0.030646
18470 0.512578 0.0309534
18475 0.510249 0.0305329
18480 0.509435 0.0313161
18485 0.511413 0.0316972
18490 0.506107 0.0311669
18495 0.503568 0.0308779
18500 0.506837 0.031004
18505 0.503689 0.0306941
18510 0.508309 0.0312596
18515 0.507838 0.031251
18520 0.511245 0.0316944
18525 0.510619 0.0308717
18530 0.511573 0.031351
18535 0.508993 0.03129
18540 0.508408 0.0310244
18545 0.510243 0.0317039
18550 0.508476 0.0312439
18555 0.508449 0.0314006
18560 0.508155 0.0312712
18565 0.510218 0.0310663
18570 0.509887 0.0316137
18575 0.510579 0.0313067
18580 0.51182 0.0320222
18585 0.508631 0.0321061
18590 0.509873 0.0319107
18595 0.507328 0.0318125
18600 0.507677 0.0321487
18605 0.508175 0.0321326
18610 0.508646 0.0319781
18615 0.510557 0.0322365
18620 0.50727 0.0320614
18625 0.509829 0.0320469
18630 0.510015 0.0321691
18635 0.51042 0.0322851
18640 0.512117 0.0324076
18645 0.510329 0.0321338
18650 0.514842 0.0327084
18655 0.509967 0.0318123
18660 0.512715 0.0321773
18665 0.512015 0.0320428
18670 0.513729 0.0326158
18675 0.515535 0.0326245
18680 0.516311 0.0329779
18685 0.516513 0.0327382
18690 0.51228 0.0329022
18695 0.509833 0.0325813
18700 0.507532 0.0325098
18705 0.510688 0.0321753
18710 0.510599 0.0326029
18715 0.510036 0.0324913
18720 0.509398 0.0322298
18725 0.511291 0.0321161
18730 0.512077 0.0321926
18735 0.513509 0.0331692
18740 0.508946 0.032597
18745 0.512316 0.0325772
18750 0.51196 0.0324035
18755 0.516488 0.0333169
18760 0.514746 0.0331653
18765 0.519871 0.0330346
18770 0.517872 0.0327666
18775 0.517838 0.0330526
18780 0.518339 0.0327695
18785 0.519932 0.0330014
18790 0.516444 0.0317972
18795 0.516301 0.0320518
18800 0.518497 0.0325666
18805 0.515775 0.0320403
18810 0.512787 0.0317652
18815 0.51507 0.0326658
18820 0.51716 0.0327331
18825 0.517533 0.0330293
18830 0.515863 0.0326572
18835 0.516715 0.0327272
18840 0.521446 0.0337634
18845 0.519655 0.0334639
18850 0.517449 0.0332635
18855 0.51809 0.0332026
18860 0.516038 0.0328889
18865 0.515676 0.0329573
18870 0.516262 0.0337109
18875 0.516956 0.0339589
18880 0.515219 0.0335882
18885 0.519736 0.0328477
18890 0.517816 0.0332069
18895 0.515123 0.0329164
18900 0.514298 0.0326713
18905 0.518476 0.0335272
18910 0.520217 0.0334114
18915 0.521502 0.0335307
18920 0.52257 0.0337458
18925 0.522121 0.0341867
18930 0.518845 0.0342071
18935 0.515116 0.0338309
18940 0.515445 0.0339499
18945 0.512037 0.0332845
18950 0.511684 0.0333763
18955 0.510875 0.0322528
18960 0.513544 0.0326446
18965 0.512526 0.0323169
18970 0.508697 0.032154
18975 0.509523 0.0320338
18980 0.510488 0.0323188
18985 0.506886 0.0315102
18990 0.505626 0.031213
18995 0.508356 0.0314647
19000 0.507365 0.0306858
19005 0.508183 0.03138
19010 0.508193 0.0311093
19015 0.511339 0.0311108
19020 0.51058 0.0310679
19025 0.511532 0.031318
19030 0.508267 0.030837
19035 0.505507 0.0305668
19040 0.505443 0.0300283
19045 0.505784 0.0303253
19050 0.507011 0.0300432
19055 0.504976 0.0297613
19060 0.509845 0.0301395
19065 0.509865 0.0311295
19070 0.51472 0.0321743
19075 0.515311 0.0318311
19080 0.51111 0.0315874
19085 0.512769 0.0314761
19090 0.512123 0.0315937
19095 0.513557 0.0316264
19100 0.517278 0.0320369
19105 0.515965 0.0319383
19110 0.514408 0.0318775
19115 0.517668 0.0324025
19120 0.516958 0.0317929
19125 0.514733 0.0313825
19130 0.516117 0.0316548
19135 0.513393 0.0317056
19140 0.514175 0.0313718
19145 0.519062 0.0318083
19150 0.514153 0.0315358
19155 0.510814 0.0317019
19160 0.51289 0.0322692
19165 0.50656 0.0317264
19170 0.507315 0.0312416
19175 0.50592 0.0315394
19180 0.505518 0.0315362
19185 0.506924 0.0319226
19190 0.510571 0.0326972
19195 0.509822 0.032349
19200 0.512259 0.0321424
19205 0.510693 0.0318191
19210 0.512592 0.0317491
19215 0.514617 0.0315343
19220 0.514448 0.0314831
19225 0.513465 0.0314502
19230 0.513673 0.0316431
19235 0.514821 0.0315758
19240 0.517265 0.0315404
19245 0.513765 0.0307607
19250 0.515694 0.031467
19255 0.51731 0.0318228
19260 0.516505 0.0315019
19265 0.515932 0.0313565
19270 0.516071 0.0314982
19275 0.514304 0.031538
19280 0.515924 0.0309903
19285 0.516612 0.031121
19290 0.515366 0.0310063
19295 0.517778 0.0317587
19300 0.514292 0.0307836
19305 0.514211 0.0305802
19310 0.515554 0.0308789
19315 0.516793 0.0309373
19320 0.516886 0.0301836
19325 0.514823 0.030508
19330 0.511783 0.0309887
19335 0.512648 0.0309095
19340 0.512442 0.0311365
19345 0.509825 0.0308089
19350 0.508812 0.0306258
19355 0.507723 0.0309111
19360 0.5097 0.0311089
19365 0.509918 0.0311936
19370 0.507415 0.0305223
19375 0.510043 0.0304537
19380 0.511479 0.0306629
19385 0.511577 0.0308274
19390 0.511297 0.0305984
19395 0.513768 0.0307838
19400 0.514084 0.0305962
19405 0.513079 0.0302881
19410 0.51035 0.0304123
19415 0.507617 0.0301787
19420 0.505591 0.0298536
19425 0.504743 0.0299121
19430 0.503836 0.0302541
19435 0.498366 0.0296609
19440 0.498078 0.0299311
19445 0.498661 0.0298483
19450 0.500149 0.0301604
19455 0.500579 0.0300852
19460 0.498416 0.0298164
19465 0.500003 0.0299415
19470 0.501585 0.0294241
19475 0.499739 0.0295539
19480 0.501576 0.0296421
19485 0.503332 0.0293377
19490 0.503517 0.0295945
19495 0.505701 0.0305472
19500 0.506423 0.0298031
19505 0.505352 0.0294129
19510 0.505475 0.0291961
19515 0.506863 0.0288719
19520 0.506908 0.029531
19525 0.508216 0.0298146
19530 0.512357 0.0301428
19535 0.511888 0.0300075
19540 0.515195 0.0312022
19545 0.513714 0.0307733
19550 0.515769 0.0308817
19555 0.513629 0.0306278
19560 0.514074 0.031043
19565 0.512111 0.0307503
19570 0.511785 0.0309987
19575 0.514128 0.0311571
19580 0.508196 0.0305141
19585 0.50585 0.0309342
19590 0.50851 0.030905
19595 0.504108 0.0307139
19600 0.504494 0.0312586
19605 0.506328 0.0313394
19610 0.507625 0.0313902
19615 0.508363 0.0316954
19620 0.504398 0.0309432
19625 0.503184 0.0303765
19630 0.504622 0.0305927
19635 0.50308 0.0303059
19640 0.500893 0.0296456
19645 0.501034 0.0301722
19650 0.50314 0.0302269
19655 0.502861 0.0298401
19660 0.503208 0.0300677
19665 0.504428 0.0298887
19670 0.506345 0.030253
19675 0.506206 0.0304365
19680 0.506123 0.0301318
19685 0.503157 0.0305631
19690 0.507024 0.0304651
19695 0.505705 0.0304202
19700 0.501627 0.0297672
19705 0.501142 0.0301187
19710 0.500409 0.0304982
19715 0.499423 0.0297874
19720 0.497549 0.0298591
19725 0.495989 0.0297133
19730 0.497826 0.0297121
19735 0.498209 0.0299928
19740 0.502744 0.0302643
19745 0.502882 0.0302208
19750 0.50516 0.0304972
19755 0.499961 0.029586
19760 0.499307 0.0298309
19765 0.497669 0.0297684
19770 0.497091 0.0297725
19775 0.496916 0.0308907
19780 0.495543 0.0300122
19785 0.494409 0.030141
19790 0.495873 0.0305617
19795 0.495715 0.0302067
19800 0.496342 0.0305239
19805 0.496887 0.0300254
19810 0.497986 0.0304825
19815 0.496385 0.0304202
19820 0.50343 0.0312396
19825 0.499668 0.0306572
19830 0.497015 0.030796
19835 0.496361 0.0302865
19840 0.496059 0.0298889
19845 0.494697 0.029726
19850 0.498684 0.0293955
19855 0.498757 0.0290383
19860 0.502198 0.0291495
19865 0.504572 0.0288168
19870 0.503352 0.0288015
19875 0.501736 0.0282012
19880 0.501473 0.028518
19885 0.498161 0.0295343
19890 0.495278 0.0292428
19895 0.499571 0.0291744
19900 0.49956 0.0292867
19905 0.501037 0.0295184
19910 0.500049 0.0297709
19915 0.500517 0.0293618
19920 0.49814 0.0294853
19925 0.501389 0.0301906
19930 0.49962 0.0297993
19935 0.504105 0.0302645
19940 0.503795 0.0305549
19945 0.504595 0.0304118
19950 0.501886 0.0306233
19955 0.500773 0.0299401
19960 0.498474 0.0303169
19965 0.492964 0.02916
19970 0.493817 0.0296741
19975 0.497626 0.0300544
19980 0.492884 0.0298062
19985 0.496219 0.0296286
19990 0.497733 0.0296009
19995 0.495743 0.029419
20000 0.499621 0.0292836
20005 0.496014 0.0286264
20010 0.496997 0.0289556
20015 0.495264 0.0292512
20020 0.496023 0.0294251
20025 0.498216 0.0292353
20030 0.5008 0.0299432
20035 0.50056 0.0298172
20040 0.503541 0.0297831
20045 0.502429 0.0301428
20050 0.500077 0.0291402
20055 0.500555 0.0293698
20060 0.50499 0.0293326
20065 0.500532 0.0289615
20070 0.499417 0.029342
20075 0.500193 0.0296233
20080 0.499669 0.0296735
20085 0.501528 0.0293596
20090 0.504894 0.0299273
20095 0.503745 0.0301281
20100 0.50864 0.0299928
20105 0.506669 0.0298207
20110 0.506923 0.0298719
20115 0.507299 0.0296819
20120 0.505268 0.0292351
20125 0.508448 0.0297478
20130 0.508976 0.0305327
20135 0.509419 0.0299303
20140 0.510727 0.0299205
20145 0.511868 0.0303279
20150 0.512779 0.0297803
20155 0.511229 0.0293692
20160 0.510421 0.0297405
20165 0.508702 0.02922
20170 0.50768 0.0285941
20175 0.510225 0.0287131
20180 0.511433 0.0286696
20185 0.511444 0.0282736
20190 0.512988 0.0285645
20195 0.512082 0.0287446
20200 0.511092 0.0286474
20205 0.512881 0.0290136
20210 0.509501 0.0291514
20215 0.509726 0.0292998
20220 0.507765 0.0293384
20225 0.506148 0.0291769
20230 0.504432 0.0289911
20235 0.504703 0.0294535
20240 0.507802 0.0296094
20245 0.503588 0.0292255
20250 0.504959 0.029319
20255 0.50638 0.0300011
20260 0.504357 0.029795
20265 0.506463 0.0299107
20270 0.506024 0.0295349
20275 0.508045 0.0298783
20280 0.507721 0.0298195
20285 0.506221 0.0297241
20290 0.508006 0.030016
20295 0.511661 0.0303969
20300 0.511726 0.0314694
20305 0.50987 0.0308256
20310 0.512046 0.0311644
20315 0.511929 0.0315962
20320 0.513461 0.0317536
20325 0.513517 0.0324402
20330 0.51385 0.031795
20335 0.511805 0.0325515
20340 0.5136 0.0317327
20345 0.510463 0.0314023
20350 0.508197 0.0313488
20355 0.505401 0.0318179
20360 0.508723 0.0317493
20365 0.5035 0.0317562
20370 0.504639 0.0316096
20375 0.507642 0.0312543
20380 0.510526 0.0315004
20385 0.506388 0.0317368
20390 0.501048 0.0318211
20395 0.501435 0.0313514
20400 0.50047 0.0321738
20405 0.503152 0.0314578
20410 0.502126 0.0313751
20415 0.501984 0.0312183
20420 0.503733 0.0317582
20425 0.501462 0.0309101
20430 0.505962 0.0315064
20435 0.503917 0.0310024
20440 0.499442 0.0306141
20445 0.504324 0.0313806
20450 0.504381 0.0316041
20455 0.499543 0.0303829
20460 0.498265 0.0303692
20465 0.502353 0.0306803
20470 0.501441 0.0303771
20475 0.503282 0.0304768
20480 0.505146 0.0309807
20485 0.500956 0.0310571
20490 0.502459 0.0304702
20495 0.50462 0.0316301
20500 0.504938 0.0314612
20505 0.502665 0.030893
20510 0.502055 0.031023
20515 0.502661 0.0314045
20520 0.503316 0.0312573
20525 0.503981 0.0314319
20530 0.500181 0.0311346
20535 0.504283 0.0313251
20540 0.506773 0.0317058
20545 0.505895 0.0317182
20550 0.506962 0.0319203
20555 0.505065 0.0314112
20560 0.504573 0.0321851
20565 0.50454 0.0309971
20570 0.502315 0.0305788
20575 0.502456 0.0312302
20580 0.507118 0.0319318
20585 0.508251 0.0324843
20590 0.512568 0.0322126
20595 0.512281 0.0327133
20600 0.512245 0.032369
20605 0.512942 0.0323108
20610 0.509776 0.031589
20615 0.511267 0.0325272
20620 0.51412 0.0318858
20625 0.51009 0.0314104
20630 0.510141 0.0322302
20635 0.508602 0.0318011
20640 0.506879 0.0310599
20645 0.503368 0.0306356
20650 0.501951 0.0304751
20655 0.502969 0.0314566
20660 0.504928 0.0319334
20665 0.50383 0.031646
20670 0.506074 0.0321804
20675 0.503696 0.0317315
20680 0.50352 0.0311504
20685 0.504212 0.0314196
20690 0.503971 0.0318519
20695 0.505261 0.0324143
20700 0.504364 0.032221
20705 0.505655 0.0315192
20710 0.503692 0.031617
20715 0.504348 0.0319413
20720 0.5057 0.0322296
20725 0.508861 0.031903
20730 0.508518 0.0325333
20735 0.505657 0.0319648
20740 0.508938 0.0326639
20745 0.506587 0.0327452
20750 0.50614 0.0323778
20755 0.507144 0.0327832
20760 0.506001 0.0327807
20765 0.505069 0.0326525
20770 0.505181 0.0326731
20775 0.50407 0.03225
20780 0.501104 0.0317589
20785 0.503984 0.0324353
20790 0.503495 0.0325019
20795 0.50415 0.0329658
20800 0.505228 0.0329822
20805 0.509169 0.0333976
20810 0.51035 0.0334643
20815 0.506526 0.0339534
20820 0.508632 0.0337046
20825 0.505262 0.0329579
20830 0.503141 0.0327333
20835 0.505041 0.0330757
20840 0.506525 0.032993
20845 0.506668 0.0329422
20850 0.505654 0.0322947
20855 0.509521 0.0329905
20860 0.509695 0.0331849
20865 0.510012 0.033121
20870 0.509868 0.0336652
20875 0.509508 0.0335972
20880 0.512117 0.0336978
20885 0.510004 0.0335447
20890 0.509789 0.033213
20895 0.513314 0.0340718
20900 0.513624 0.0337035
20905 0.509766 0.0331016
20910 0.508976 0.0328079
20915 0.508933 0.0331057
20920 0.509827 0.0328442
20925 0.508673 0.0340097
20930 0.507874 0.0340979
20935 0.508837 0.0339871
20940 0.507131 0.0335192
20945 0.507021 0.033131
20950 0.507575 0.0339859
20955 0.505189 0.0340061
20960 0.504502 0.0333231
20965 0.508032 0.0331167
20970 0.507976 0.0330595
20975 0.507419 0.0332847
20980 0.507773 0.0332855
20985 0.506667 0.0333604
20990 0.506325 0.0332978
20995 0.506442 0.0327421
21000 0.506954 0.0328172
21005 0.510119 0.03317
21010 0.507838 0.0329563
21015 0.506682 0.0324617
21020 0.506953 0.0325017
21025 0.505039 0.0324288
21030 0.506471 0.0323561
21035 0.509544 0.0317738
21040 0.508867 0.0312596
21045 0.509384 0.0312349
21050 0.512051 0.0316111
21055 0.513446 0.0319589
21060 0.516328 0.0320806
21065 0.520509 0.0324606
21070 0.518198 0.0330775
21075 0.51803 0.0337962
21080 0.517115 0.0329285
21085 0.518439 0.0329367
21090 0.5153 0.0322567
21095 0.513997 0.0319981
21100 0.514656 0.031042
21105 0.515719 0.0310852
21110 0.515484 0.032091
21115 0.518077 0.0325278
21120 0.515899 0.0318111
21125 0.514814 0.032619
21130 0.515966 0.0328174
21135 0.513495 0.0327848
21140 0.513618 0.0328913
21145 0.515886 0.0324098
21150 0.512835 0.0324072
21155 0.512732 0.0321485
21160 0.508063 0.0309785
21165 0.508141 0.0311483
21170 0.510631 0.0314551
21175 0.511742 0.0316864
21180 0.509373 0.0312222
21185 0.507883 0.031262
21190 0.508206 0.0312014
21195 0.507639 0.0312614
21200 0.509502 0.0314582
21205 0.505223 0.0308344
21210 0.503028 0.0307717
21215 0.500513 0.0301836
21220 0.499831 0.0305649
21225 0.499144 0.0310634
21230 0.50062 0.0310479
21235 0.499266 0.0306029
21240 0.501082 0.0301177
21245 0.504773 0.0311855
21250 0.503629 0.0309765
21255 0.499414 0.0306958
21260 0.496714 0.0299156
21265 0.499407 0.0300583
21270 0.500337 0.0307811
21275 0.500354 0.0308768
21280 0.50231 0.0313139
21285 0.500782 0.0309309
21290 0.502187 0.0313833
21295 0.504344 0.0315829
21300 0.501406 0.0311234
21305 0.502097 0.0309805
21310 0.50451 0.0306817
21315 0.50272 0.0317244
21320 0.503705 0.0314139
21325 0.503029 0.0317705
21330 0.502356 0.031567
21335 0.501279 0.0316699
21340 0.501471 0.0313584
21345 0.501184 0.0310938
21350 0.501138 0.0303635
21355 0.500619 0.0305682
21360 0.500519 0.0306278
21365 0.496817 0.0297529
21370 0.497367 0.0298356
21375 0.501078 0.0302147
21380 0.500949 0.0298907
21385 0.502069 0.0303649
21390 0.498567 0.0304512
21395 0.498209 0.0296772
21400 0.494771 0.0296533
21405 0.495956 0.0296474
21410 0.494961 0.0294255
21415 0.493254 0.029241
21420 0.494184 0.0286919
21425 0.497927 0.0294323
21430 0.50022 0.0287399
21435 0.500766 0.0280767
21440 0.501943 0.0288121
21445 0.502024 0.0285355
21450 0.50238 0.0293088
21455 0.504247 0.0297584
21460 0.503568 0.0298231
21465 0.502936 0.0302818
21470 0.503457 0.0298405
21475 0.501139 0.0299836
21480 0.499128 0.0301208
21485 0.500421 0.0303712
21490 0.501215 0.0306388
21495 0.502236 0.0302732
21500 0.499919 0.0301118
21505 0.498189 0.0301791
21510 0.501732 0.0313884
21515 0.502143 0.0315927
21520 0.503557 0.0320289
21525 0.50208 0.0312181
21530 0.504582 0.0317478
21535 0.504083 0.0307166
21540 0.506464 0.0309824
21545 0.506371 0.0311136
21550 0.500913 0.0308705
21555 0.50078 0.0312951
21560 0.500573 0.0305094
21565 0.501967 0.0306615
21570 0.504141 0.0309322
21575 0.506034 0.0307672
21580 0.505069 0.0312639
21585 0.504203 0.0314335
21590 0.501063 0.030954
21595 0.49871 0.0311671
21600 0.499796 0.0314067
21605 0.498484 0.0315841
21610 0.503453 0.0322408
21615 0.502533 0.0315502
21620 0.502319 0.031916
21625 0.499924 0.0312426
21630 0.500912 0.0317736
21635 0.500369 0.031408
21640 0.504223 0.0315111
21645 0.506502 0.0320924
21650 0.508609 0.0322122
21655 0.507191 0.0318691
21660 0.50598 0.0324953
21665 0.501997 0.0314686
21670 0.503253 0.0322008
21675 0.501439 0.0315905
21680 0.503542 0.0315027
21685 0.505154 0.031558
21690 0.509477 0.0322202
21695 0.510583 0.0321057
21700 0.509358 0.0313296
21705 0.50772 0.0312643
21710 0.508607 0.03138
21715 0.50618 0.031648
21720 0.506254 0.0312741
21725 0.508093 0.0319136
21730 0.508546 0.0317799
21735 0.509121 0.0318091
21740 0.510414 0.0321987
21745 0.509362 0.0320995
21750 0.509238 0.0317838
21755 0.510572 0.032468
21760 0.509948 0.0328424
21765 0.510751 0.0320058
21770 0.510422 0.0321261
21775 0.510736 0.0324582
21780 0.506644 0.0303529
21785 0.509104 0.0308223
21790 0.509844 0.0314002
21795 0.509142 0.0318285
21800 0.505362 0.0313378
21805 0.507598 0.0311099
21810 0.509476 0.031075
21815 0.512981 0.0311649
21820 0.515053 0.030996
21825 0.512468 0.0307403
21830 0.510546 0.0307633
21835 0.508963 0.0307088
21840 0.513097 0.0308293
21845 0.51234 0.0316954
21850 0.511017 0.0308609
21855 0.509885 0.0304745
21860 0.509944 0.0304557
21865 0.509515 0.0301467
21870 0.506217 0.0300389
21875 0.507329 0.0300636
21880 0.507176 0.0298828
21885 0.508516 0.0304455
21890 0.510524 0.0297452
21895 0.510759 0.0313533
21900 0.51297 0.0317601
21905 0.511045 0.0311212
21910 0.508997 0.0307156
21915 0.513398 0.0311175
21920 0.51277 0.0323286
21925 0.514382 0.0312555
21930 0.511932 0.0315309
21935 0.515484 0.0314898
21940 0.517934 0.031935
21945 0.520076 0.0307282
21950 0.517636 0.0306699
21955 0.516789 0.0309738
21960 0.514357 0.0307378
21965 0.514567 0.0306435
21970 0.5128 0.0303351
21975 0.516393 0.0301724
21980 0.515858 0.0304302
21985 0.515875 0.0299585
21990 0.5156 0.0307209
21995 0.517616 0.0309187
22000 0.514852 0.0317427
22005 0.51145 0.0313363
22010 0.512946 0.0323631
22015 0.513437 0.0319009
22020 0.515861 0.0314825
22025 0.514401 0.0315047
22030 0.514513 0.0318472
22035 0.512146 0.0317468
22040 0.511681 0.0321093
22045 0.510194 0.0319287
22050 0.511372 0.0321551
22055 0.509137 0.0316788
22060 0.50652 0.0314559
22065 0.507704 0.0316376
22070 0.508185 0.0321046
22075 0.507363 0.031776
22080 0.507169 0.0328875
22085 0.509277 0.0328585
22090 0.51389 0.0327436
22095 0.510048 0.0325462
22100 0.507858 0.0333582
22105 0.509043 0.0336637
22110 0.509242 0.0324292
22115 0.508694 0.0331351
22120 0.508354 0.0327854
22125 0.509081 0.0331036
22130 0.50788 0.0335188
22135 0.509565 0.0339563
22140 0.511549 0.0335325
22145 0.512303 0.03345
22150 0.513141 0.0339501
22155 0.513574 0.032914
22160 0.513836 0.0324259
22165 0.516335 0.0331073
22170 0.517527 0.0331447
22175 0.517361 0.0331077
22180 0.512913 0.0332328
22185 0.512174 0.0338517
22190 0.5111 0.0330681
22195 0.515742 0.0338034
22200 0.517593 0.0341028
22205 0.514627 0.0333829
22210 0.516185 0.0341347
22215 0.519452 0.0342416
22220 0.519017 0.0341118
22225 0.520138 0.0340273
22230 0.516604 0.0339975
22235 0.513556 0.0334582
22240 0.515935 0.0328401
22245 0.51091 0.0325894
22250 0.512997 0.0324304
22255 0.511653 0.0322232
22260 0.511138 0.0321834
22265 0.510102 0.0318854
22270 0.512928 0.0325984
22275 0.515809 0.0328362
22280 0.515471 0.0327272
22285 0.513203 0.0323216
22290 0.512499 0.0330506
22295 0.514942 0.0334114
22300 0.513843 0.0334929
22305 0.515708 0.0333
22310 0.515521 0.0326705
22315 0.51851 0.033162
22320 0.521385 0.0329971
22325 0.522032 0.0333245
22330 0.523205 0.0333757
22335 0.520436 0.0325449
22340 0.520902 0.0332673
22345 0.518704 0.0323129
22350 0.515007 0.0320273
22355 0.51826 0.0315723
22360 0.514327 0.0308628
22365 0.514151 0.0310938
22370 0.513794 0.0314059
22375 0.515098 0.0314233
22380 0.518544 0.0311216
22385 0.519545 0.0321528
22390 0.518224 0.0323157
22395 0.520918 0.0320454
22400 0.52079 0.0317468
22405 0.520438 0.030944
22410 0.520385 0.0310085
22415 0.522192 0.0312441
22420 0.52093 0.0315306
22425 0.523296 0.0319385
22430 0.524645 0.0318948
22435 0.525507 0.032299
22440 0.522067 0.0319883
22445 0.52364 0.0329671
22450 0.526345 0.033377
22455 0.524955 0.0331508
22460 0.526467 0.0325433
22465 0.523047 0.031754
22470 0.528003 0.031756
22475 0.528761 0.0317756
22480 0.531357 0.0321679
22485 0.532919 0.0331261
22490 0.532196 0.0329516
22495 0.532749 0.0342392
22500 0.531053 0.0336799
22505 0.532012 0.0337156
22510 0.527255 0.0331894
22515 0.527204 0.0326562
22520 0.526278 0.0328068
22525 0.526461 0.0337201
22530 0.523933 0.0334559
22535 0.526534 0.0332649
22540 0.524583 0.0330883
22545 0.522002 0.0336701
22550 0.52344 0.0337783
22555 0.523514 0.0343682
22560 0.521367 0.0340297
22565 0.529694 0.0346305
22570 0.526454 0.0342135
22575 0.526151 0.0337954
22580 0.522382 0.0329144
22585 0.522936 0.0328913
22590 0.521052 0.0335917
22595 0.521973 0.0327979
22600 0.524412 0.033183
22605 0.523832 0.0332945
22610 0.52522 0.0332802
22615 0.524959 0.0332902
22620 0.521095 0.0331898
22625 0.522459 0.0336515
22630 0.523277 0.0328711
22635 0.523517 0.0330263
22640 0.521569 0.0324072
22645 0.520081 0.0321444
22650 0.525367 0.0329883
22655 0.518289 0.0319626
22660 0.519906 0.0321589
22665 0.523013 0.0318868
22670 0.524278 0.0330285
22675 0.522887 0.0323324
22680 0.52221 0.0319383
22685 0.526069 0.0321624
22690 0.522354 0.0313247
22695 0.521959 0.0315586
22700 0.51866 0.0313586
22705 0.522413 0.0318017
22710 0.523471 0.0311987
22715 0.525616 0.0310816
22720 0.528635 0.0315472
22725 0.528461 0.0304902
22730 0.531009 0.030451
22735 0.529728 0.0301889
22740 0.528145 0.0299689
22745 0.524433 0.029976
22750 0.523292 0.0302049
22755 0.526603 0.0307154
22760 0.527765 0.0305817
22765 0.528462 0.0307862
22770 0.530123 0.0316252
22775 0.528049 0.0311916
22780 0.530529 0.0308501
22785 0.527153 0.0307029
22790 0.527828 0.0305378
22795 0.527532 0.0296982
22800 0.525416 0.0296737
22805 0.527115 0.0302096
22810 0.528604 0.0309479
22815 0.527153 0.0303596
22820 0.525174 0.0303128
22825 0.524684 0.0300326
22830 0.52385 0.0303794
22835 0.529165 0.0303743
22840 0.526206 0.0293482
22845 0.526842 0.0302275
22850 0.529046 0.0308321
22855 0.528487 0.030628
22860 0.523518 0.0297488
22865 0.523492 0.0297097
22870 0.524536 0.0296476
22875 0.526832 0.0303747
22880 0.524867 0.0299826
22885 0.521688 0.0296033
22890 0.521427 0.030093
22895 0.519914 0.0295239
22900 0.520156 0.0300414
22905 0.51919 0.0299922
22910 0.523433 0.0305102
22915 0.525188 0.0310855
22920 0.522932 0.0309981
22925 0.525194 0.0306229
22930 0.525107 0.0314572
22935 0.52833 0.0317456
22940 0.523858 0.031678
22945 0.524634 0.0314529
22950 0.527245 0.031362
22955 0.525215 0.0310783
22960 0.526075 0.0314027
22965 0.525818 0.0316541
22970 0.52399 0.0307652
22975 0.523797 0.0312296
22980 0.521509 0.0307991
22985 0.522487 0.0315498
22990 0.524818 0.0328703
22995 0.521703 0.0318393
23000 0.52012 0.0316319
23005 0.5214 0.0309499
23010 0.519075 0.0310238
23015 0.51753 0.0314151
23020 0.521877 0.0320328
23025 0.52496 0.0312879
23030 0.522321 0.0312863
23035 0.523127 0.0315507
23040 0.521579 0.0311024
23045 0.521866 0.030932
23050 0.521898 0.0309503
23055 0.518825 0.0317211
23060 0.52273 0.0316199
23065 0.522231 0.0310187
23070 0.524142 0.0321073
23075 0.522566 0.0323353
23080 0.519583 0.0321681
23085 0.522149 0.0318417
23090 0.522494 0.0322461
23095 0.522158 0.032341
23100 0.522032 0.0321836
23105 0.523916 0.0322712
23110 0.522508 0.0326462
23115 0.525013 0.0324272
23120 0.529599 0.0326664
23125 0.529902 0.0326411
23130 0.529549 0.0321889
23135 0.528457 0.0306897
23140 0.52542 0.0313053
23145 0.527748 0.0316358
23150 0.531515 0.0318944
23155 0.531658 0.032085
23160 0.527216 0.0315821
23165 0.523865 0.0314333
23170 0.524082 0.0313682
23175 0.522217 0.0314794
23180 0.52104 0.0321612
23185 0.525797 0.0328722
23190 0.528158 0.0329807
23195 0.528591 0.0337925
23200 0.524147 0.0336341
23205 0.525325 0.0335527
23210 0.523838 0.0328791
23215 0.525929 0.0332263
23220 0.523528 0.032666
23225 0.526184 0.0330181
23230 0.522719 0.0315364
23235 0.522828 0.0315705
23240 0.524012 0.0313141
23245 0.525946 0.0313696
23250 0.522191 0.0310024
23255 0.51847 0.0311614
23260 0.519642 0.0312118
23265 0.51949 0.0311281
23270 0.516234 0.0308852
23275 0.516204 0.0308566
23280 0.51733 0.0310138
23285 0.516607 0.0306298
23290 0.516863 0.0308799
23295 0.515849 0.0305798
23300 0.515806 0.0305919
23305 0.512258 0.0303708
23310 0.510122 0.0295951
23315 0.508913 0.0301428
23320 0.508326 0.0295284
23325 0.507638 0.0302234
23330 0.511609 0.0309895
23335 0.512435 0.0308405
23340 0.511374 0.0305762
23345 0.513033 0.0315407
23350 0.511792 0.0317091
23355 0.513325 0.0309605
23360 0.515269 0.0313275
23365 0.509642 0.0313478
23370 0.51389 0.0321504
23375 0.514437 0.0318932
23380 0.516773 0.0327576
23385 0.510856 0.0316774
23390 0.508917 0.0317658
23395 0.505022 0.0314372
23400 0.506501 0.0320552
23405 0.513791 0.0327836
23410 0.512949 0.0324082
23415 0.515814 0.0332426
23420 0.514341 0.0324453
23425 0.517393 0.0320708
23430 0.515919 0.0327423
23435 0.511469 0.0321408
23440 0.512517 0.0327819
23445 0.507797 0.0320134
23450 0.508763 0.0327462
23455 0.508657 0.0328666
23460 0.508809 0.0330065
23465 0.508248 0.0322365
23470 0.510416 0.0327472
23475 0.509755 0.0327597
23480 0.508812 0.0330595
23485 0.5114 0.0329234
23490 0.508497 0.0328668
23495 0.511665 0.0331008
23500 0.511636 0.0326576
23505 0.509284 0.0326931
23510 0.509677 0.031689
23515 0.508912 0.0317401
23520 0.508841 0.0324455
23525 0.506576 0.0317936
23530 0.505701 0.0312516
23535 0.50592 0.0314184
23540 0.511015 0.0322737
23545 0.507287 0.0315692
23550 0.506508 0.0313869
23555 0.501732 0.0310326
23560 0.505755 0.0308195
23565 0.507284 0.0315047
23570 0.507869 0.0311732
23575 0.50474 0.0310207
23580 0.509936 0.0311891
23585 0.504833 0.030547
23590 0.507425 0.0311653
23595 0.509823 0.0317727
23600 0.507505 0.0314837
23605 0.511066 0.0314402
23610 0.508541 0.0311936
23615 0.504823 0.0300238
23620 0.504473 0.02953
23625 0.503086 0.0293051
23630 0.501535 0.0290759
23635 0.50127 0.0292536
23640 0.502003 0.0297701
23645 0.502579 0.0295515
23650 0.502649 0.0297333
23655 0.504593 0.0291361
23660 0.505324 0.0293298
23665 0.506481 0.0294363
23670 0.506477 0.0293351
23675 0.507483 0.029568
23680 0.504767 0.0291742
23685 0.503878 0.0288148
23690 0.504732 0.0288021
23695 0.507129 0.0284804
23700 0.509308 0.0285521
23705 0.51168 0.0280707
23710 0.513748 0.0287719
23715 0.517758 0.0290752
23720 0.516247 0.0286498
23725 0.518988 0.0287938
23730 0.514516 0.0285588
23735 0.516436 0.0287625
23740 0.514281 0.0289113
23745 0.515556 0.0294716
23750 0.518486 0.0293912
23755 0.516572 0.0293451
23760 0.515508 0.0293596
23765 0.515201 0.0290948
23770 0.515845 0.0293582
23775 0.513891 0.0289875
23780 0.514134 0.0288217
23785 0.511659 0.0288948
23790 0.513201 0.0296343
23795 0.509901 0.0296407
23800 0.512075 0.029065
23805 0.511895 0.0292496
23810 0.511986 0.0291985
23815 0.515097 0.0295521
23820 0.516938 0.0296748
23825 0.514961 0.0297484
23830 0.514093 0.0303043
23835 0.514159 0.0303182
23840 0.512027 0.0301881
23845 0.508576 0.0302412
23850 0.510405 0.0308864
23855 0.510654 0.0310889
23860 0.511113 0.0309997
23865 0.510799 0.0308203
23870 0.515278 0.0310495
23875 0.514407 0.0308385
23880 0.515036 0.0309389
23885 0.51389 0.0301187
23890 0.51408 0.0300281
23895 0.517411 0.0295996
23900 0.519758 0.0307452
23905 0.518004 0.0301551
23910 0.518492 0.0308201
23915 0.517595 0.0304576
23920 0.517412 0.0308723
23925 0.514485 0.0301379
23930 0.512177 0.0309762
23935 0.513857 0.0306854
23940 0.515924 0.030576
23945 0.515584 0.0312565
23950 0.513933 0.0303
23955 0.513957 0.030491
23960 0.512721 0.029887
23965 0.514166 0.0303124
23970 0.515342 0.0299579
23975 0.518168 0.0297627
23980 0.518033 0.0297811
23985 0.518136 0.0301412
23990 0.514524 0.0294139
23995 0.517874 0.0300754
24000 0.514886 0.0300446
24005 0.519394 0.0298891
24010 0.515647 0.0296272
24015 0.515138 0.0297297
24020 0.514625 0.0300461
24025 0.511604 0.0297838
24030 0.514229 0.0306592
24035 0.509602 0.0300589
24040 0.51289 0.030935
24045 0.510163 0.0303147
24050 0.510207 0.0303747
24055 0.50956 0.0302755
24060 0.507509 0.0296652
24065 0.507988 0.0294931
24070 0.510112 0.0297723
24075 0.509779 0.0296874
24080 0.506764 0.0299121
24085 0.503901 0.0299242
24090 0.502478 0.0297901
24095 0.503763 0.0304216
24100 0.498987 0.0303043
24105 0.501375 0.0305292
24110 0.501326 0.029996
24115 0.501125 0.0303908
24120 0.49962 0.0300075
24125 0.498245 0.0304423
24130 0.497283 0.0314078
24135 0.495735 0.031371
24140 0.496212 0.0323469
24145 0.494189 0.0314161
24150 0.496531 0.0320387
24155 0.498067 0.0321206
24160 0.496201 0.0316913
24165 0.495359 0.030647
24170 0.496278 0.0305172
24175 0.496431 0.0315798
24180 0.49418 0.030885
24185 0.495824 0.0313384
24190 0.489479 0.0307258
24195 0.491536 0.0317137
24200 0.491268 0.0318679
24205 0.491922 0.031488
24210 0.493789 0.0311283
24215 0.494651 0.0310459
24220 0.495106 0.0312847
24225 0.496477 0.0314506
24230 0.494716 0.0312818
24235 0.496105 0.0314018
24240 0.497771 0.031924
24245 0.499006 0.0315827
24250 0.495773 0.0308991
24255 0.49461 0.0302775
24260 0.492129 0.0306358
24265 0.492755 0.0307725
24270 0.496245 0.0309977
24275 0.497985 0.0316666
24280 0.497888 0.0314619
24285 0.499503 0.0314084
24290 0.497772 0.0312594
24295 0.502637 0.0313139
24300 0.501211 0.0312988
24305 0.498115 0.0308736
24310 0.498578 0.030758
24315 0.497066 0.0305835
24320 0.495425 0.0304196
24325 0.499521 0.0302098
24330 0.50077 0.0304743
24335 0.496478 0.0299368
24340 0.498504 0.030785
24345 0.503221 0.0310181
24350 0.503491 0.0308127
24355 0.505916 0.0306421
24360 0.505126 0.0307697
24365 0.504253 0.0309383
24370 0.505368 0.0309434
24375 0.503905 0.0309205
24380 0.504011 0.0306284
24385 0.500813 0.0309595
24390 0.500705 0.030823
24395 0.496199 0.0305055
24400 0.497859 0.0310744
24405 0.496393 0.0307682
24410 0.496979 0.0309762
24415 0.498086 0.030677
24420 0.496454 0.0308772
24425 0.494698 0.0309189
24430 0.495438 0.0309019
24435 0.50318 0.0316982
24440 0.503558 0.032459
24445 0.501551 0.0326999
24450 0.501671 0.032281
24455 0.498451 0.0326446
24460 0.498063 0.0320061
24465 0.494711 0.0325843
24470 0.49209 0.032102
24475 0.493954 0.0325611
24480 0.492613 0.0318474
24485 0.490809 0.0317121
24490 0.493548 0.0326937
24495 0.495852 0.0324366
24500 0.493108 0.0319154
24505 0.493884 0.0318411
24510 0.492243 0.032222
24515 0.492283 0.0320457
24520 0.49282 0.0319595
24525 0.491731 0.0326958
24530 0.493382 0.0331212
24535 0.494051 0.0332978
24540 0.492418 0.0330908
24545 0.491604 0.0329779
24550 0.489839 0.0327878
24555 0.490717 0.0332541
24560 0.490517 0.0329597
24565 0.491094 0.0327099
24570 0.48952 0.033331
24575 0.490905 0.0331273
24580 0.49349 0.0336399
24585 0.493681 0.033862
24590 0.49089 0.0335592
24595 0.490585 0.0332565
24600 0.49405 0.0341724
24605 0.495275 0.0337123
24610 0.492612 0.0338442
24615 0.491004 0.0340861
24620 0.48758 0.0335684
24625 0.485658 0.0333929
24630 0.485096 0.0330387
24635 0.485249 0.0330783
24640 0.484607 0.0323643
24645 0.482575 0.0330099
24650 0.480384 0.0324649
24655 0.480288 0.0327687
24660 0.482304 0.0332443
24665 0.481689 0.0330838
24670 0.480926 0.0334361
24675 0.481115 0.0332079
24680 0.482073 0.0334623
24685 0.484802 0.0339742
24690 0.483325 0.0336421
24695 0.485582 0.0340048
24700 0.485409 0.0331046
24705 0.48694 0.0332165
24710 0.482815 0.032329
24715 0.484375 0.0331977
24720 0.484769 0.0334813
24725 0.488294 0.0341967
24730 0.486254 0.0331338
24735 0.486066 0.0326437
24740 0.488183 0.0329477
24745 0.485523 0.0334078
24750 0.483191 0.0329162
24755 0.487139 0.0332375
24760 0.485336 0.0325235
24765 0.486635 0.0330908
24770 0.486975 0.0332806
24775 0.489959 0.0328597
24780 0.492227 0.0327244
24785 0.493585 0.0329963
24790 0.493232 0.0332322
24795 0.49393 0.0330359
24800 0.492582 0.0324541
24805 0.488485 0.0324478
24810 0.491154 0.0328942
24815 0.492819 0.0329805
24820 0.489733 0.0317689
24825 0.489912 0.0317878
24830 0.489757 0.0317282
24835 0.486789 0.031833
24840 0.486514 0.0320395
24845 0.485004 0.0318626
24850 0.483955 0.0316717
24855 0.487751 0.0322802
24860 0.493452 0.0327713
24865 0.489717 0.0326876
24870 0.486593 0.0322028
24875 0.488014 0.0326419
24880 0.485091 0.0326407
24885 0.486433 0.0329565
24890 0.485628 0.0325113
24895 0.484554 0.0321591
24900 0.485197 0.0328766
24905 0.484721 0.0328703
24910 0.48621 0.0329207
24915 0.485331 0.0325113
24920 0.483243 0.0317619
24925 0.484145 0.0323943
24930 0.482484 0.0321953
24935 0.48112 0.0319246
24940 0.48248 0.0324296
24945 0.482599 0.0321949
24950 0.487032 0.0327503
24955 0.487142 0.0328009
24960 0.488269 0.0330322
24965 0.488953 0.0332096
24970 0.487501 0.0331959
24975 0.485562 0.0326484
24980 0.488887 0.0326239
24985 0.490036 0.0330671
24990 0.490057 0.0331
24995 0.49123 0.0333829
25000 0.495022 0.0337901
25005 0.496287 0.0336719
25010 0.497122 0.0335494
25015 0.497928 0.0337585
25020 0.496939 0.0332228
25025 0.49706 0.0336278
25030 0.497422 0.0335223
25035 0.493868 0.0331951
25040 0.495403 0.0335384
25045 0.49398 0.0334096
25050 0.49477 0.0335002
25055 0.491733 0.0335247
25060 0.491611 0.0340236
25065 0.492565 0.0348089
25070 0.490688 0.0342292
25075 0.488386 0.034202
25080 0.486576 0.0342167
25085 0.486689 0.0333759
25090 0.488644 0.0341596
25095 0.488374 0.0335164
25100 0.487421 0.0336052
25105 0.483581 0.0328117
25110 0.486786 0.0342406
25115 0.483259 0.0344268
25120 0.483937 0.0347127
25125 0.482719 0.0346043
25130 0.485529 0.0344794
25135 0.487851 0.0349226
25140 0.485845 0.0351412
25145 0.481394 0.0338211
25150 0.481803 0.0334823
25155 0.481295 0.0342571
25160 0.481146 0.0340387
25165 0.48185 0.0347813
25170 0.481627 0.0346342
25175 0.48077 0.0337748
25180 0.482754 0.0337836
25185 0.480118 0.033342
25190 0.480678 0.0325607
25195 0.483257 0.0325502
25200 0.48282 0.0319979
25205 0.484353 0.0325878
25210 0.484377 0.0330048
25215 0.483622 0.0326613
25220 0.484338 0.0331432
25225 0.486657 0.0330428
25230 0.488922 0.0329995
25235 0.490805 0.0329838
25240 0.487839 0.0326652
25245 0.492067 0.033835
25250 0.489982 0.0331467
25255 0.488961 0.033141
25260 0.493007 0.0332728
25265 0.491761 0.0328622
25270 0.492882 0.0329558
25275 0.494949 0.0328358
25280 0.494301 0.0329264
25285 0.496115 0.033715
25290 0.493754 0.0338168
25295 0.492966 0.034211
25300 0.492854 0.0338495
25305 0.494008 0.0338893
25310 0.491045 0.0331753
25315 0.492989 0.0336925
25320 0.493745 0.0337195
25325 0.49459 0.0337368
25330 0.500062 0.0349728
25335 0.494273 0.0336143
25340 0.48931 0.0333155
25345 0.490304 0.0331785
25350 0.492322 0.0337397
25355 0.495332 0.0337119
25360 0.493544 0.0331418
25365 0.49494 0.0338154
25370 0.495279 0.0341869
25375 0.493116 0.0339899
25380 0.492938 0.0335102
25385 0.495537 0.0339861
25390 0.492654 0.0340112
25395 0.493196 0.0339697
25400 0.493039 0.0338168
25405 0.493109 0.0342069
25410 0.489327 0.0344872
25415 0.488337 0.0343137
25420 0.4884 0.0345666
25425 0.490039 0.0353265
25430 0.487072 0.0345335
25435 0.487507 0.0344057
25440 0.486658 0.0340963
25445 0.487907 0.0341328
25450 0.486261 0.0345968
25455 0.488636 0.0344825
25460 0.488626 0.0343225
25465 0.487844 0.0336339
25470 0.490779 0.0335311
25475 0.490967 0.0342294
25480 0.487442 0.0337317
25485 0.489873 0.0342251
25490 0.493424 0.0352
25495 0.490699 0.0347109
25500 0.491347 0.0358991
25505 0.493424 0.0361218
25510 0.493096 0.0362606
25515 0.49319 0.0360432
25520 0.494493 0.0358567
25525 0.495153 0.0365805
25530 0.49386 0.0360624
25535 0.49655 0.0365119
25540 0.495615 0.0364531
25545 0.492251 0.0365537
25550 0.494261 0.0365664
25555 0.494499 0.0367932
25560 0.494906 0.0368634
25565 0.497161 0.0364607
25570 0.497407 0.0365203
25575 0.49721 0.0368616
25580 0.495889 0.0364635
25585 0.49785 0.037656
25590 0.498095 0.0378356
25595 0.502045 0.0386942
25600 0.501367 0.0387677
25605 0.499873 0.0379124
25610 0.501568 0.037984
25615 0.498796 0.0370269
25620 0.496962 0.0365415
25625 0.498695 0.037416
25630 0.497871 0.0375523
25635 0.497929 0.0378771
25640 0.498494 0.0383849
25645 0.501284 0.0377897
25650 0.497305 0.0369095
25655 0.498968 0.037714
25660 0.498271 0.0366101
25665 0.500072 0.0372725
25670 0.501552 0.0369203
25675 0.502957 0.0362224
25680 0.503039 0.0366254
25685 0.500632 0.0359242
25690 0.502363 0.0362851
25695 0.503232 0.036043
25700 0.505462 0.0372972
25705 0.503639 0.0371814
25710 0.50641 0.0369489
25715 0.505453 0.0366785
25720 0.508324 0.0372496
25725 0.511643 0.038079
25730 0.509517 0.037537
25735 0.508624 0.037099
25740 0.507048 0.0380463
25745 0.509478 0.0378336
25750 0.507947 0.0371537
25755 0.506141 0.0367901
25760 0.507473 0.0369822
25765 0.505959 0.0368299
25770 0.50722 0.0367436
25775 0.506453 0.0363586
25780 0.509463 0.035785
25785 0.506391 0.0357152
25790 0.509226 0.0364043
25795 0.511583 0.0366797
25800 0.513206 0.0365782
25805 0.516419 0.0362151
25810 0.516911 0.0366001
25815 0.515563 0.0364737
25820 0.511845 0.0361528
25825 0.510457 0.0359046
25830 0.509484 0.0355286
25835 0.507622 0.0354858
25840 0.510364 0.0357515
25845 0.509958 0.0351547
25850 0.512194 0.0356613
25855 0.512901 0.0359303
25860 0.514518 0.0359759
25865 0.51368 0.0361455
25870 0.514598 0.036357
25875 0.515333 0.0362925
25880 0.515824 0.0356809
25885 0.514943 0.0360891
25890 0.515222 0.0360326
25895 0.513363 0.0362459
25900 0.513848 0.0362769
25905 0.512001 0.0361859
25910 0.510956 0.0365054
25915 0.505936 0.0363047
25920 0.510383 0.0360604
25925 0.511711 0.0359765
25930 0.5123 0.0359042
25935 0.505836 0.0358405
25940 0.505243 0.0367146
25945 0.507457 0.0368428
25950 0.508631 0.0369608
25955 0.508472 0.0378066
25960 0.50928 0.0373868
25965 0.511857 0.0372378
25970 0.508029 0.0366642
25975 0.506747 0.0365786
25980 0.511194 0.0373384
25985 0.513257 0.0378277
25990 0.513736 0.0374862
25995 0.513106 0.0375686
26000 0.5137 0.0376352
26005 0.511385 0.0378934
26010 0.51304 0.0383025
26015 0.511547 0.0381771
26020 0.510102 0.0376699
26025 0.512099 0.0379228
26030 0.510825 0.0376636
26035 0.508139 0.0376799
26040 0.50724 0.0376193
26045 0.510313 0.0375558
26050 0.508657 0.0366491
26055 0.510453 0.0377336
26060 0.51042 0.0375868
26065 0.514855 0.0379979
26070 0.51252 0.0386276
26075 0.507789 0.0381657
26080 0.510127 0.0379081
26085 0.507364 0.037695
26090 0.506373 0.0381114
26095 0.50532 0.0373811
26100 0.505748 0.0372345
26105 0.508 0.0369369
26110 0.506535 0.0371573
26115 0.509993 0.0380451
26120 0.512137 0.0382469
26125 0.511022 0.0378871
26130 0.509234 0.0375084
26135 0.504384 0.0375605
26140 0.501117 0.0368093
26145 0.501367 0.0371171
26150 0.503814 0.036922
26155 0.504454 0.0371912
26160 0.50139 0.037248
26165 0.497778 0.036894
26170 0.501917 0.0366654
26175 0.498107 0.0362033
26180 0.4969 0.0362516
26185 0.495239 0.0353772
26190 0.496913 0.0356689
26195 0.493885 0.0353568
26200 0.49395 0.0343384
26205 0.492999 0.033964
26210 0.491597 0.0340155
26215 0.492169 0.0346484
26220 0.487758 0.0331355
26225 0.487674 0.0339144
26230 0.489088 0.0349546
26235 0.489873 0.0342659
26240 0.489917 0.0345147
26245 0.489451 0.0343931
26250 0.486897 0.0343523
26255 0.482922 0.0340691
26260 0.484251 0.0344035
26265 0.483695 0.0346658
26270 0.482216 0.0343959
26275 0.479274 0.0333525
26280 0.480724 0.0336344
26285 0.483192 0.0344272
26290 0.481041 0.0336252
26295 0.481078 0.0333698
26300 0.48225 0.0333355
26305 0.483174 0.0336958
26310 0.485102 0.0337289
26315 0.486626 0.0339748
26320 0.485824 0.0336348
26325 0.486999 0.0339205
26330 0.486341 0.0336833
26335 0.486293 0.0331647
26340 0.482907 0.0329164
26345 0.487063 0.0336652
26350 0.485759 0.0338289
26355 0.483577 0.0334796
26360 0.484818 0.0336415
26365 0.487035 0.0337519
26370 0.48992 0.0344335
26375 0.49015 0.0339203
26380 0.491207 0.0342151
26385 0.495972 0.0351579
26390 0.495828 0.034925
26395 0.495078 0.0344633
26400 0.49606 0.0344825
26405 0.494768 0.0343727
26410 0.490852 0.0335002
26415 0.491075 0.0339179
26420 0.490355 0.0329005
26425 0.492032 0.0336468
26430 0.496551 0.0343927
26435 0.493784 0.0339463
26440 0.490604 0.0338287
26445 0.490912 0.0340579
26450 0.489913 0.0335096
26455 0.490645 0.034064
26460 0.490018 0.0341918
26465 0.495046 0.0345139
26470 0.492987 0.0343014
26475 0.490476 0.0336807
26480 0.489664 0.0340883
26485 0.493589 0.0347527
26490 0.48863 0.0334508
26495 0.490477 0.0327513
26500 0.486651 0.0324649
26505 0.486666 0.0327015
26510 0.488577 0.0331804
26515 0.488606 0.0332002
26520 0.489948 0.0329405
26525 0.488178 0.0327346
26530 0.487847 0.033024
26535 0.488773 0.0329126
26540 0.489013 0.0329805
26545 0.48949 0.0329064
26550 0.487434 0.0330728
26555 0.489557 0.0330555
26560 0.488869 0.0325968
26565 0.48771 0.0321838
26570 0.4869 0.0325637
26575 0.486407 0.0326478
26580 0.487589 0.0329685
26585 0.48505 0.0326227
26590 0.48683 0.0328566
26595 0.485241 0.0327927
26600 0.486889 0.0327962
26605 0.483932 0.0322041
26610 0.483021 0.0326631
26615 0.484408 0.0320626
26620 0.484097 0.0320418
26625 0.48479 0.0319322
26630 0.483019 0.0319783
26635 0.482386 0.0318315
26640 0.477861 0.0305749
26645 0.481199 0.0302083
26650 0.483386 0.0311763
26655 0.483141 0.0310124
26660 0.484021 0.0312549
26665 0.481643 0.0311457
26670 0.482658 0.0315682
26675 0.482115 0.0309952
26680 0.482517 0.030479
26685 0.479081 0.0300718
26690 0.480033 0.0306139
26695 0.478707 0.0305349
26700 0.480177 0.0302173
26705 0.478799 0.0303135
26710 0.478363 0.030161
26715 0.480391 0.0301912
26720 0.480689 0.0301128
26725 0.479432 0.0294612
26730 0.477126 0.0296235
26735 0.478681 0.0300036
26740 0.477437 0.0295033
26745 0.47814 0.0298952
26750 0.480449 0.0301208
26755 0.481864 0.0307938
26760 0.485471 0.0307607
26765 0.484861 0.0313277
26770 0.486394 0.0317368
26775 0.486362 0.031309
26780 0.482576 0.0313257
26785 0.48483 0.031299
26790 0.483602 0.031132
26795 0.48419 0.0311781
26800 0.487573 0.0315374
26805 0.482508 0.0311477
26810 0.484848 0.0311649
26815 0.487201 0.0316695
26820 0.486976 0.0312377
26825 0.487231 0.0316003
26830 0.486239 0.0313751
26835 0.483111 0.0310175
26840 0.484111 0.0309042
26845 0.484318 0.0313229
26850 0.483122 0.0313437
26855 0.482302 0.0311061
26860 0.483533 0.0310446
26865 0.482166 0.0306154
26870 0.482794 0.0304551
26875 0.484851 0.0305604
26880 0.486213 0.0309552
26885 0.487839 0.0308632
26890 0.488882 0.0308272
26895 0.486114 0.0306225
26900 0.484278 0.0300199
26905 0.484857 0.030378
26910 0.482437 0.0300203
26915 0.48158 0.0305435
26920 0.481555 0.0304561
26925 0.482608 0.0308697
26930 0.480964 0.0310822
26935 0.47937 0.0305129
26940 0.479465 0.030845
26945 0.47993 0.0309215
26950 0.478787 0.0310654
26955 0.477241 0.0306615
26960 0.473908 0.0306897
26965 0.477223 0.0311818
26970 0.476849 0.0303843
26975 0.477412 0.0304823
26980 0.477101 0.0313849
26985 0.473944 0.0305172
26990 0.472177 0.0305862
26995 0.471289 0.0300062
27000 0.46876 0.0302426
27005 0.469966 0.0304874
27010 0.472368 0.0312853
27015 0.47174 0.0308172
27020 0.47236 0.0314484
27025 0.470321 0.030775
27030 0.468749 0.0308409
27035 0.468615 0.0303306
27040 0.468824 0.0311926
27045 0.467243 0.0311132
27050 0.46557 0.0306882
27055 0.467108 0.0307176
27060 0.467065 0.0301716
27065 0.463023 0.0299738
27070 0.464268 0.0302937
27075 0.467919 0.031249
27080 0.466248 0.0304382
27085 0.465688 0.0302655
27090 0.466351 0.0303147
27095 0.466859 0.0310342
27100 0.464062 0.0310289
27105 0.466286 0.0300626
27110 0.468571 0.0305439
27115 0.46877 0.0309228
27120 0.467468 0.0305537
27125 0.467126 0.0299987
27130 0.466896 0.0297999
27135 0.467174 0.0300014
27140 0.467034 0.0300348
27145 0.467978 0.0303706
27150 0.46922 0.0302185
27155 0.469829 0.0308376
27160 0.468613 0.0308942
27165 0.471094 0.031123
27170 0.473123 0.0307215
27175 0.472978 0.0309803
27180 0.471568 0.0304617
27185 0.473652 0.0315764
27190 0.475075 0.0312726
27195 0.473905 0.0312134
27200 0.474507 0.0314962
27205 0.475445 0.0312281
27210 0.476225 0.0311044
27215 0.473547 0.0308121
27220 0.473118 0.031191
27225 0.474759 0.0315743
27230 0.475602 0.0322469
27235 0.474345 0.0320577
27240 0.474088 0.0324727
27245 0.476948 0.0332549
27250 0.47798 0.0328952
27255 0.477799 0.032962
27260 0.478098 0.032319
27265 0.479457 0.0332784
27270 0.478905 0.032715
27275 0.476599 0.0318181
27280 0.473738 0.0308613
27285 0.474932 0.0312645
27290 0.475442 0.030649
27295 0.476996 0.0320979
27300 0.480074 0.0319985
27305 0.478204 0.0315668
27310 0.480945 0.0317927
27315 0.481286 0.0316986
27320 0.480923 0.0321602
27325 0.481249 0.0327832
27330 0.482814 0.0325578
27335 0.484526 0.0324241
27340 0.483557 0.0324772
27345 0.484592 0.0325162
27350 0.484805 0.0328479
27355 0.486432 0.032263
27360 0.488143 0.0321322
27365 0.491305 0.0325372
27370 0.488627 0.0323353
27375 0.486409 0.0329663
27380 0.487463 0.0332435
27385 0.487485 0.0327376
27390 0.487051 0.0324439
27395 0.490116 0.0332032
27400 0.488779 0.0336566
27405 0.488928 0.0329352
27410 0.490423 0.03325
27415 0.493795 0.0332582
27420 0.493005 0.0329732
27425 0.495431 0.0331216
27430 0.491912 0.0327954
27435 0.496015 0.0333194
27440 0.496582 0.0331647
27445 0.496352 0.0327197
27450 0.494994 0.0325566
27455 0.493176 0.0319487
27460 0.496108 0.0320753
27465 0.501567 0.0318532
27470 0.49901 0.0322577
27475 0.499872 0.0329195
27480 0.500438 0.0330699
27485 0.501221 0.0329164
27490 0.503052 0.0333998
27495 0.504948 0.0339346
27500 0.505328 0.0333476
27505 0.505327 0.0330726
27510 0.505588 0.0329446
27515 0.507485 0.0332818
27520 0.507751 0.0330512
27525 0.50815 0.0331604
27530 0.506311 0.0330254
27535 0.510552 0.0329448
27540 0.511295 0.0334884
27545 0.512597 0.0337583
27550 0.508064 0.033577
27555 0.506921 0.0334447
27560 0.508118 0.0337105
27565 0.510703 0.0336023
27570 0.509574 0.0336778
27575 0.513246 0.034232
27580 0.515762 0.0342708
27585 0.513912 0.0338758
27590 0.5129 0.0337227
27595 0.515307 0.0342641
27600 0.512398 0.0345315
27605 0.513715 0.0351814
27610 0.512338 0.0350052
27615 0.512964 0.0345809
27620 0.511729 0.0343678
27625 0.51154 0.0346188
27630 0.511829 0.0349244
27635 0.511503 0.0348093
27640 0.515465 0.0348934
27645 0.517721 0.0351869
27650 0.516158 0.0350859
27655 0.516119 0.0347548
27660 0.515614 0.0349948
27665 0.511793 0.034142
27670 0.513069 0.0340963
27675 0.513341 0.0342322
27680 0.510016 0.0335427
27685 0.507583 0.0338023
27690 0.507832 0.0342184
27695 0.511726 0.0342243
27700 0.512488 0.0342161
27705 0.512237 0.034469
27710 0.512561 0.0338458
27715 0.509868 0.0337715
27720 0.508554 0.0340377
27725 0.509125 0.0336303
27730 0.512517 0.0330769
27735 0.510822 0.0334386
27740 0.513337 0.0339546
27745 0.512499 0.0340571
27750 0.514725 0.0343629
27755 0.510015 0.0333888
27760 0.512886 0.0340461
27765 0.512083 0.0346725
27770 0.513215 0.0350504
27775 0.513199 0.0350738
27780 0.517015 0.035438
27785 0.516667 0.0354998
27790 0.515769 0.0352161
27795 0.516872 0.0359889
27800 0.51417 0.0354956
27805 0.515882 0.0358426
27810 0.518997 0.0361349
27815 0.522136 0.0361763
27820 0.520401 0.0350504
27825 0.52175 0.0353512
27830 0.518175 0.0348854
27835 0.518066 0.0351906
27840 0.520296 0.0348128
27845 0.518946 0.0347229
27850 0.515808 0.0343143
27855 0.514966 0.0337783
27860 0.511067 0.0337534
27865 0.513603 0.033912
27870 0.513406 0.0339491
27875 0.511264 0.0342749
27880 0.513509 0.034834
27885 0.510811 0.0342181
27890 0.512068 0.0347903
27895 0.509553 0.033952
27900 0.513576 0.0340998
27905 0.508093 0.0336713
27910 0.505776 0.0341918
27915 0.504938 0.0344278
27920 0.505881 0.0343161
27925 0.505173 0.0337035
27930 0.504894 0.0341451
27935 0.50483 0.0338485
27940 0.504036 0.0339405
27945 0.502906 0.0336703
27950 0.498748 0.0331365
27955 0.494729 0.0323157
27960 0.495612 0.0324684
27965 0.498495 0.0334188
27970 0.497073 0.0324706
27975 0.496725 0.0335445
27980 0.497829 0.0333114
27985 0.496685 0.0328493
27990 0.495415 0.0330883
27995 0.495989 0.0329011
28000 0.498072 0.0334208
28005 0.500571 0.0336817
28010 0.501886 0.0332308
28015 0.502314 0.0332867
28020 0.501846 0.0337799
28025 0.504061 0.032904
28030 0.501298 0.0321467
28035 0.504153 0.0326101
28040 0.50313 0.0330987
28045 0.502794 0.0322257
28050 0.502069 0.0331928
28055 0.503813 0.0333292
28060 0.504638 0.0331577
28065 0.503238 0.0331147
28070 0.504604 0.0338195
28075 0.507682 0.0343339
28080 0.508371 0.0345002
28085 0.505373 0.0344117
28090 0.502966 0.033924
28095 0.503141 0.0334958
28100 0.503318 0.0341383
28105 0.500509 0.0336617
28110 0.496164 0.0330714
28115 0.497073 0.0333916
28120 0.49417 0.0327009
28125 0.491653 0.0334117
28130 0.492076 0.033547
28135 0.489389 0.033616
28140 0.490325 0.0334539
28145 0.485834 0.0335
28150 0.488312 0.0341885
28155 0.485406 0.0335241
28160 0.485158 0.0339179
28165 0.483382 0.0340793
28170 0.486349 0.0345558
28175 0.484055 0.0345974
28180 0.482459 0.0333569
28185 0.480577 0.0332455
28190 0.482243 0.0336299
28195 0.486014 0.0344804
28200 0.491438 0.0351406
28205 0.493005 0.0348062
28210 0.493721 0.0345599
28215 0.493334 0.0345995
28220 0.489289 0.0335098
28225 0.489895 0.0341471
28230 0.490099 0.0341724
28235 0.489421 0.0341032
28240 0.490949 0.0342743
28245 0.490143 0.0338954
28250 0.490414 0.0340773
28255 0.489242 0.0333194
28260 0.488439 0.0339116
28265 0.490333 0.0339601
28270 0.492205 0.0339571
28275 0.495299 0.0338052
28280 0.497368 0.0348526
28285 0.49732 0.0354782
28290 0.499382 0.0360606
28295 0.49918 0.0359875
28300 0.499512 0.0365468
28305 0.497619 0.0361959
28310 0.49761 0.0361965
28315 0.498617 0.0367123
28320 0.498967 0.036496
28325 0.498764 0.0376578
28330 0.50365 0.0384186
28335 0.505377 0.0385558
28340 0.503745 0.0385013
28345 0.504144 0.0383525
28350 0.502031 0.0384903
28355 0.500066 0.0380975
28360 0.500329 0.0375086
28365 0.496494 0.0374133
28370 0.497379 0.037527
28375 0.498581 0.0375039
28380 0.502433 0.0377815
28385 0.50481 0.0379291
28390 0.505004 0.0373147
28395 0.505088 0.0373251
28400 0.507808 0.0380085
28405 0.509121 0.0371306
28410 0.507607 0.0365752
28415 0.509352 0.0369787
28420 0.509225 0.0367824
28425 0.511374 0.0373114
28430 0.512688 0.0370287
28435 0.51098 0.0365566
28440 0.517562 0.0380251
28445 0.515703 0.0374041
28450 0.516178 0.0381498
28455 0.518038 0.0373072
28460 0.516514 0.0369718
28465 0.517761 0.0375019
28470 0.516554 0.0374956
28475 0.511861 0.0369926
28480 0.511817 0.0373433
28485 0.510219 0.0367479
28490 0.510908 0.037327
28495 0.510855 0.0376044
28500 0.510784 0.0369416
28505 0.514602 0.0376529
28510 0.511714 0.0368207
28515 0.514724 0.0371928
28520 0.513132 0.036419
28525 0.51416 0.0359408
28530 0.508575 0.0354266
28535 0.509761 0.0347515
28540 0.510021 0.0355105
28545 0.506173 0.0352086
28550 0.505824 0.0351804
28555 0.506334 0.0356558
28560 0.506688 0.0352639
28565 0.50353 0.0346527
28570 0.507505 0.0345184
28575 0.502818 0.0340795
28580 0.504877 0.0346433
28585 0.503369 0.0340798
28590 0.502975 0.0340054
28595 0.503366 0.0336097
28600 0.505984 0.0340179
28605 0.506456 0.0334927
28610 0.504266 0.0337131
28615 0.503324 0.0335043
28620 0.502992 0.0334168
28625 0.504875 0.0340175
28630 0.503183 0.0332428
28635 0.505706 0.0322271
28640 0.505865 0.0320936
28645 0.504058 0.0330136
28650 0.505477 0.0324741
28655 0.505211 0.0325225
28660 0.503583 0.0319562
28665 0.503981 0.032133
28670 0.504079 0.0313455
28675 0.506597 0.0312312
28680 0.504487 0.0319652
28685 0.503784 0.0319252
28690 0.503305 0.0320336
28695 0.504026 0.0318707
28700 0.505589 0.031964
28705 0.503021 0.0319922
28710 0.502947 0.0327072
28715 0.504571 0.0326713
28720 0.504361 0.0334243
28725 0.505236 0.0331681
28730 0.504596 0.0331481
28735 0.501281 0.0328266
28740 0.501771 0.0332341
28745 0.501245 0.0330383
28750 0.502208 0.0333112
28755 0.49877 0.0325562
28760 0.498539 0.0323851
28765 0.501468 0.0324778
28770 0.498194 0.0318081
28775 0.499304 0.0320452
28780 0.502869 0.032447
28785 0.507079 0.0325578
28790 0.506069 0.0322136
28795 0.507766 0.0330859
28800 0.507421 0.0327107
28805 0.508061 0.0322563
28810 0.508651 0.0327368
28815 0.508337 0.0323961
28820 0.509714 0.0329785
28825 0.507888 0.0333335
28830 0.510441 0.0337097
28835 0.512898 0.0345535
28840 0.512403 0.0342424
28845 0.509838 0.0339693
28850 0.51288 0.0343772
28855 0.512585 0.0347552
28860 0.514965 0.0352326
28865 0.515717 0.0354843
28870 0.516276 0.0364051
28875 0.51682 0.0370732
28880 0.51644 0.0361945
28885 0.514983 0.0368369
28890 0.517481 0.0364323
28895 0.516697 0.0363088
28900 0.516926 0.0364039
28905 0.518449 0.0369512
28910 0.519163 0.0357852
28915 0.523044 0.0374141
28920 0.521473 0.0374684
28925 0.522246 0.036843
28930 0.519456 0.0360073
28935 0.51744 0.0358622
28940 0.518472 0.036456
28945 0.516438 0.0365954
28950 0.519054 0.0362306
28955 0.520077 0.0365184
28960 0.518191 0.0360367
28965 0.519555 0.0357942
28970 0.519581 0.0355
28975 0.519687 0.0355858
28980 0.524133 0.0361359
28985 0.524462 0.0368244
28990 0.522111 0.0366229
28995 0.523927 0.0370367
29000 0.519436 0.0360798
29005 0.52269 0.0360148
29010 0.520612 0.0354366
29015 0.521355 0.0357789
29020 0.51803 0.0350602
29025 0.516864 0.0348379
29030 0.516909 0.0349763
29035 0.516597 0.0353461
29040 0.519031 0.0346762
29045 0.516979 0.0340232
29050 0.519167 0.0346378
29055 0.517474 0.0339779
29060 0.51783 0.0336952
29065 0.517831 0.0334655
29070 0.5162 0.0334741
29075 0.516559 0.0343076
29080 0.520911 0.0346864
29085 0.522569 0.0349242
29090 0.522265 0.0345827
29095 0.5239 0.0345047
29100 0.524511 0.034953
29105 0.521488 0.0346946
29110 0.524863 0.035902
29115 0.525147 0.0352153
29120 0.524057 0.034964
29125 0.521499 0.0343714
29130 0.523256 0.0350389
29135 0.521199 0.0346691
29140 0.517489 0.033896
29145 0.515789 0.033271
29150 0.517695 0.0332937
29155 0.519768 0.0338375
29160 0.518752 0.0334682
29165 0.518821 0.0336635
29170 0.516038 0.0329565
29175 0.515412 0.0328103
29180 0.515462 0.0341465
29185 0.514293 0.0335876
29190 0.513188 0.0332488
29195 0.514733 0.0325045
29200 0.512625 0.0325668
29205 0.515312 0.0325631
29210 0.517473 0.0327558
29215 0.519727 0.0332512
29220 0.519429 0.0332443
29225 0.521576 0.0334192
29230 0.518669 0.0325494
29235 0.522885 0.0333412
29240 0.524106 0.0332137
29245 0.52666 0.0335892
29250 0.525804 0.0341185
29255 0.522514 0.0334161
29260 0.524088 0.0336533
29265 0.524282 0.0330238
29270 0.520698 0.0328962
29275 0.525219 0.0339338
29280 0.526548 0.0329863
29285 0.525672 0.0330334
29290 0.524263 0.032715
29295 0.527274 0.0330485
29300 0.524728 0.0328464
29305 0.524506 0.0333116
29310 0.524586 0.0328744
29315 0.521261 0.0316652
29320 0.520894 0.0317936
29325 0.518553 0.0316094
29330 0.519416 0.031905
29335 0.517795 0.0316423
29340 0.517488 0.0308066
29345 0.516557 0.0312426
29350 0.51443 0.0314531
29355 0.513799 0.0307462
29360 0.516837 0.030886
29365 0.519208 0.0314308
29370 0.516926 0.0314247
29375 0.517864 0.0314267
29380 0.517448 0.0316731
29385 0.518534 0.0314972
29390 0.515019 0.0311216
29395 0.515144 0.0314949
29400 0.516135 0.0312092
29405 0.51635 0.0305815
29410 0.514294 0.0302232
29415 0.515598 0.030797
29420 0.516437 0.0301375
29425 0.516859 0.0303906
29430 0.517303 0.0297868
29435 0.517123 0.0302459
29440 0.516289 0.0302194
29445 0.518696 0.0305864
29450 0.517831 0.0299024
29455 0.522677 0.0316411
29460 0.524315 0.0315504
29465 0.526048 0.0314531
29470 0.526876 0.0313465
29475 0.52424 0.0309528
29480 0.523887 0.0298027
29485 0.525012 0.0299799
29490 0.523962 0.0297254
29495 0.523423 0.0304674
29500 0.527303 0.0311048
29505 0.526967 0.031685
29510 0.526162 0.0319838
29515 0.525596 0.0314561
29520 0.526323 0.0315019
29525 0.526082 0.0323482
29530 0.523254 0.0311861
29535 0.522128 0.0316688
29540 0.521914 0.0310926
29545 0.519498 0.0311573
29550 0.517244 0.0312977
29555 0.519994 0.0316939
29560 0.519391 0.0312814
29565 0.517187 0.0316744
29570 0.518398 0.0316192
29575 0.521214 0.0316211
29580 0.520038 0.031293
29585 0.523361 0.0318493
29590 0.523469 0.0316558
29595 0.519821 0.0317411
29600 0.521112 0.0314829
29605 0.519796 0.0310777
29610 0.519435 0.0311057
29615 0.519764 0.0318868
29620 0.516886 0.0310314
29625 0.518854 0.0310183
29630 0.519246 0.0323972
29635 0.521669 0.0325678
29640 0.520734 0.0324319
29645 0.524191 0.0323914
29650 0.523154 0.0315727
29655 0.521372 0.0317125
29660 0.526532 0.031696
29665 0.529265 0.0317666
29670 0.524609 0.0307031
29675 0.528149 0.0312265
29680 0.526239 0.03133
29685 0.524399 0.0307874
29690 0.525321 0.0311985
29695 0.520858 0.031142
29700 0.519375 0.0308125
29705 0.517293 0.0313373
29710 0.519307 0.0322253
29715 0.519259 0.0318289
29720 0.518542 0.0322961
29725 0.520673 0.0326701
29730 0.51922 0.0319695
29735 0.515166 0.0315794
29740 0.51582 0.0314404
29745 0.518429 0.0316799
29750 0.521216 0.0322961
29755 0.523803 0.0325478
29760 0.525696 0.0320534
29765 0.527704 0.0325488
29770 0.523985 0.0323108
29775 0.522121 0.0320336
29780 0.523588 0.0320228
29785 0.518995 0.031392
29790 0.51825 0.0314431
29795 0.516148 0.0307956
29800 0.519668 0.0316819
29805 0.515854 0.0305027
29810 0.514238 0.0306107
29815 0.517747 0.0312784
29820 0.515952 0.0316597
29825 0.515602 0.0313216
29830 0.515296 0.0312922
29835 0.51651 0.031381
29840 0.517798 0.0311644
29845 0.518316 0.0302918
29850 0.516964 0.0305451
29855 0.51773 0.0308238
29860 0.516296 0.0306311
29865 0.516082 0.0305198
29870 0.515852 0.0305825
29875 0.51545 0.0307799
29880 0.514645 0.030557
29885 0.515892 0.0305147
29890 0.51453 0.0307107
29895 0.515824 0.030805
29900 0.517229 0.0309769
29905 0.516722 0.0311879
29910 0.518009 0.0313751
29915 0.518815 0.0317411
29920 0.518908 0.0313567
29925 0.517439 0.0306805
29930 0.518798 0.031181
29935 0.516306 0.0307978
29940 0.516484 0.0303094
29945 0.516088 0.0301246
29950 0.516654 0.0305264
29955 0.520122 0.0311812
29960 0.522183 0.0317936
29965 0.52429 0.0315374
29970 0.524848 0.0317427
29975 0.52494 0.0315856
29980 0.523338 0.0316915
29985 0.523858 0.031392
29990 0.521634 0.0314786
29995 0.521426 0.0313502
30000 0.524261 0.03224
30005 0.523665 0.0317519
30010 0.522965 0.0315225
30015 0.522352 0.0310093
30020 0.522451 0.0308626
30025 0.519681 0.0312849
30030 0.519523 0.0309322
30035 0.519466 0.0309922
30040 0.520764 0.0308336
30045 0.52222 0.0313404
30050 0.520611 0.0312496
30055 0.522133 0.0309338
30060 0.525172 0.031906
30065 0.525401 0.0322345
30070 0.528283 0.0322696
30075 0.528326 0.0320697
30080 0.528875 0.0327695
30085 0.531453 0.0328583
30090 0.531536 0.0326599
30095 0.530636 0.0323853
30100 0.528842 0.0324782
30105 0.529852 0.0330516
30110 0.529498 0.0326807
30115 0.526355 0.0325153
30120 0.53077 0.0332128
30125 0.530583 0.0332553
30130 0.528495 0.0330842
30135 0.527595 0.0327064
30140 0.528958 0.0326752
30145 0.525272 0.0325578
30150 0.525152 0.0323847
30155 0.524577 0.0329144
30160 0.522921 0.0330506
30165 0.52208 0.0331875
30170 0.52508 0.0335635
30175 0.523544 0.033011
30180 0.521688 0.0325519
30185 0.520226 0.0332831
30190 0.52145 0.03408
30195 0.520502 0.0339044
30200 0.521532 0.034091
30205 0.521044 0.0336754
30210 0.520653 0.0334531
30215 0.523475 0.0333786
30220 0.521597 0.0326995
30225 0.515414 0.0323237
30230 0.51435 0.0318603
30235 0.513569 0.0320112
30240 0.514798 0.0313094
30245 0.514322 0.0316217
30250 0.514529 0.0322012
30255 0.518012 0.0320489
30260 0.514628 0.0322018
30265 0.516798 0.0318903
30270 0.516581 0.031956
30275 0.515283 0.0322451
30280 0.513269 0.0319822
30285 0.512947 0.0318238
30290 0.511838 0.031757
30295 0.51294 0.0319201
30300 0.518138 0.0322759
30305 0.519022 0.0319801
30310 0.519256 0.0312502
30315 0.518505 0.0315492
30320 0.517503 0.0309273
30325 0.521202 0.0323298
30330 0.518438 0.0319487
30335 0.518761 0.0320673
30340 0.520533 0.0321581
30345 0.519047 0.0324792
30350 0.51842 0.0325627
30355 0.519692 0.0322922
30360 0.521946 0.0319587
30365 0.522487 0.031281
30370 0.521373 0.0320552
30375 0.517525 0.0320555
30380 0.517709 0.0318954
30385 0.519216 0.0320156
30390 0.518807 0.0319036
30395 0.519816 0.0320724
30400 0.518403 0.0317378
30405 0.516175 0.0316921
30410 0.518321 0.0313784
30415 0.516972 0.0310891
30420 0.51503 0.0310452
30425 0.51192 0.0306672
30430 0.515863 0.0312036
30435 0.517913 0.0314568
30440 0.517472 0.0315347
30445 0.516538 0.0312422
30450 0.515754 0.03127
30455 0.51449 0.0304147
30460 0.512985 0.0305286
30465 0.512288 0.0312416
30470 0.505824 0.0312506
30475 0.510277 0.0320279
30480 0.507781 0.0314316
30485 0.504459 0.0311012
30490 0.5041 0.0306176
30495 0.503966 0.0307276
30500 0.501204 0.0308946
30505 0.50342 0.0308391
30510 0.49846 0.0301749
30515 0.500834 0.0303282
30520 0.502905 0.0305951
30525 0.503689 0.0302673
30530 0.50517 0.0316984
30535 0.503438 0.0320385
30540 0.502189 0.031061
30545 0.500808 0.0316348
30550 0.500847 0.0320877
30555 0.501614 0.0320744
30560 0.500371 0.0320142
30565 0.501867 0.0318403
30570 0.506335 0.0325762
30575 0.500343 0.0320548
30580 0.502029 0.0320275
30585 0.498408 0.0315821
30590 0.49648 0.0316617
30595 0.49267 0.0309901
30600 0.49463 0.0310836
30605 0.494607 0.0318515
30610 0.493792 0.0322428
30615 0.492839 0.0318724
30620 0.496679 0.0323508
30625 0.496901 0.0324498
30630 0.491919 0.0318924
30635 0.4955 0.0319469
30640 0.497029 0.0322814
30645 0.494474 0.0320089
30650 0.496586 0.0325941
30655 0.494951 0.0321896
30660 0.498127 0.0330234
30665 0.498872 0.033005
30670 0.499842 0.0334655
30675 0.50322 0.0333439
30680 0.501645 0.033735
30685 0.500181 0.0336729
30690 0.502364 0.0344174
30695 0.504237 0.0339995
30700 0.502934 0.0341093
30705 0.50343 0.0339369
30710 0.500825 0.0328113
30715 0.501303 0.0328032
30720 0.501809 0.0324347
30725 0.499535 0.0318891
30730 0.499474 0.0325635
30735 0.50266 0.0325911
30740 0.501462 0.0325151
30745 0.502855 0.0328105
30750 0.500279 0.0324672
30755 0.501413 0.032965
30760 0.498927 0.0322843
30765 0.498139 0.0325141
30770 0.499255 0.0322118
30775 0.502346 0.0322275
30780 0.500862 0.0314804
30785 0.50179 0.0314825
30790 0.501339 0.0316854
30795 0.501969 0.031588
30800 0.499754 0.031141
30805 0.500885 0.0308138
30810 0.49844 0.0303737
30815 0.497254 0.0304649
30820 0.500134 0.0311181
30825 0.497851 0.0305223
30830 0.49746 0.0301057
30835 0.499411 0.0299219
30840 0.49768 0.0304316
30845 0.499895 0.0303673
30850 0.499044 0.030172
30855 0.498962 0.0299603
30860 0.498083 0.0299195
30865 0.499825 0.0309477
30870 0.497931 0.0304151
30875 0.503113 0.0308609
30880 0.502061 0.0304016
30885 0.50003 0.0294637
30890 0.50203 0.0293557
30895 0.50325 0.0293945
30900 0.500222 0.0293771
30905 0.503839 0.0294396
30910 0.502359 0.0294635
30915 0.50272 0.0295941
30920 0.505389 0.0297415
30925 0.502485 0.0298395
30930 0.501535 0.0298787
30935 0.50395 0.0306145
30940 0.505489 0.0315341
30945 0.503146 0.0311036
30950 0.501185 0.0313333
30955 0.499765 0.0312577
30960 0.501316 0.0312461
30965 0.498666 0.0306352
30970 0.496245 0.0306499
30975 0.497511 0.0303994
30980 0.497144 0.0302608
30985 0.495657 0.0303769
30990 0.493299 0.0305868
30995 0.494402 0.0304855
31000 0.49627 0.0302739
31005 0.497443 0.0296715
31010 0.498052 0.0300581
31015 0.498365 0.0301924
31020 0.496833 0.0303231
31025 0.493737 0.0298082
31030 0.49672 0.0307354
31035 0.49956 0.0313912
31040 0.501715 0.0310134
31045 0.498338 0.0299132
31050 0.498493 0.0298466
31055 0.497636 0.0301214
31060 0.498733 0.0303624
31065 0.497786 0.0306211
31070 0.498562 0.0303794
31075 0.498451 0.0307987
31080 0.501981 0.0312763
31085 0.503766 0.0309775
31090 0.506028 0.0317564
31095 0.501401 0.0311675
31100 0.504241 0.0317631
31105 0.504762 0.0318497
31110 0.504699 0.0316909
31115 0.506144 0.0320481
31120 0.510733 0.0327289
31125 0.505543 0.0311798
31130 0.508209 0.0315133
31135 0.505342 0.0306972
31140 0.507159 0.0312196
31145 0.506933 0.0316127
31150 0.507824 0.0320606
31155 0.506161 0.0316825
31160 0.504827 0.0319487
31165 0.509432 0.0321863
31170 0.507267 0.032924
31175 0.510098 0.0327323
31180 0.511693 0.0337844
31185 0.505442 0.0323594
31190 0.506828 0.032013
31195 0.50776 0.0330095
31200 0.506333 0.0328938
31205 0.506302 0.033112
31210 0.507175 0.0331998
31215 0.505279 0.0331269
31220 0.507245 0.0330324
31225 0.505847 0.0327958
31230 0.507137 0.0336588
31235 0.503217 0.0333669
31240 0.506136 0.0337885
31245 0.508547 0.033963
31250 0.504857 0.0339273
31255 0.504076 0.0336813
31260 0.50298 0.0334864
31265 0.505259 0.0331679
31270 0.502026 0.0325384
31275 0.501538 0.0324837
31280 0.500124 0.032975
31285 0.499991 0.0327656
31290 0.500096 0.0330565
31295 0.499262 0.0333314
31300 0.495945 0.0330693
31305 0.501096 0.0337223
31310 0.501907 0.0336097
31315 0.503341 0.0333449
31320 0.505375 0.0332092
31325 0.503071 0.0327872
31330 0.50391 0.0328162
31335 0.501373 0.0325407
31340 0.501882 0.0329081
31345 0.496245 0.0327446
31350 0.495864 0.0318817
31355 0.495759 0.0320246
31360 0.493196 0.0319338
31365 0.493781 0.0320589
31370 0.495726 0.0327387
31375 0.494429 0.0323273
31380 0.496305 0.0331373
31385 0.496721 0.0328736
31390 0.497188 0.0333069
31395 0.499198 0.0337266
31400 0.497162 0.0333449
31405 0.499519 0.0334043
31410 0.50159 0.0335184
31415 0.503127 0.0330414
31420 0.499828 0.0331134
31425 0.502874 0.0332745
31430 0.50456 0.0338179
31435 0.500302 0.033143
31440 0.503544 0.0338215
31445 0.502392 0.03309
31450 0.502917 0.0330289
31455 0.500051 0.0325607
31460 0.506566 0.0334955
31465 0.504409 0.0329071
31470 0.504219 0.0339248
31475 0.505494 0.0331018
31480 0.508582 0.0341557
31485 0.507796 0.0343127
31490 0.505866 0.033674
31495 0.509648 0.0339997
31500 0.506871 0.033476
31505 0.506613 0.0338907
31510 0.504487 0.0333749
31515 0.503144 0.0338964
31520 0.507831 0.0345376
31525 0.5089 0.0349052
31530 0.510981 0.0349857
31535 0.509875 0.0343184
31540 0.513563 0.035832
31545 0.514706 0.035231
31550 0.509814 0.0356305
31555 0.507915 0.035238
31560 0.510112 0.0353074
31565 0.509816 0.0350577
31570 0.511115 0.0342837
31575 0.50913 0.0342851
31580 0.508551 0.0337238
31585 0.509596 0.0343459
31590 0.510418 0.0346244
31595 0.510082 0.0351151
31600 0.511953 0.0352186
31605 0.509347 0.0354427
31610 0.505752 0.0357191
31615 0.505828 0.0353255
31620 0.505822 0.034836
31625 0.507777 0.034112
31630 0.507299 0.0342771
31635 0.510518 0.0344727
31640 0.512783 0.0344819
31645 0.511129 0.0341894
31650 0.508259 0.0338536
31655 0.506868 0.0334168
31660 0.51102 0.0338742
31665 0.510156 0.0336074
31670 0.508714 0.0334923
31675 0.508551 0.0334063
31680 0.50648 0.0328611
31685 0.503601 0.0323359
31690 0.504924 0.0330614
31695 0.504753 0.0327125
31700 0.504957 0.0329085
31705 0.506328 0.0327658
31710 0.506353 0.0326827
31715 0.506711 0.0334345
31720 0.510179 0.0337072
31725 0.511808 0.0338197
31730 0.5125 0.0340746
31735 0.510867 0.0334611
31740 0.506975 0.0334072
31745 0.50448 0.0328238
31750 0.504803 0.0329146
31755 0.505251 0.032922
31760 0.505642 0.0323747
31765 0.50575 0.033014
31770 0.507025 0.0327399
31775 0.507835 0.0324002
31780 0.506711 0.031677
31785 0.506944 0.0316374
31790 0.511391 0.0322122
31795 0.512945 0.0331018
31800 0.507672 0.0323037
31805 0.507199 0.0326309
31810 0.508692 0.0320857
31815 0.511534 0.0327035
31820 0.515042 0.0326868
31825 0.515256 0.0329136
31830 0.512319 0.0317956
31835 0.514395 0.0322828
31840 0.51265 0.0321218
31845 0.515314 0.0322943
31850 0.512437 0.0320985
31855 0.513427 0.0318922
31860 0.510877 0.0319399
31865 0.509931 0.0318091
31870 0.509624 0.0318289
31875 0.507351 0.0311434
31880 0.509727 0.0320073
31885 0.508271 0.032142
31890 0.506669 0.0320191
31895 0.505831 0.0317883
31900 0.506326 0.0320193
31905 0.506278 0.0320459
31910 0.506694 0.0317184
31915 0.502748 0.0321332
31920 0.503605 0.0322916
31925 0.504962 0.0327501
31930 0.506677 0.0333255
31935 0.502965 0.0335886
31940 0.503653 0.0332226
31945 0.504189 0.0332304
31950 0.504138 0.0325166
31955 0.507331 0.0320683
31960 0.506086 0.031806
31965 0.511338 0.0325862
31970 0.510663 0.0322481
31975 0.508528 0.0322663
31980 0.509799 0.0319573
31985 0.510411 0.0325192
31990 0.509245 0.0320773
31995 0.512659 0.0326497
32000 0.513674 0.0323992
32005 0.517189 0.032837
32010 0.517282 0.0327495
32015 0.516425 0.0323647
32020 0.5141 0.0331204
32025 0.511609 0.0329993
32030 0.512304 0.0333635
32035 0.513538 0.0333214
32040 0.514258 0.0328381
32045 0.516386 0.0326211
32050 0.515232 0.0328564
32055 0.513021 0.0327613
32060 0.512909 0.0329032
32065 0.5109 0.0330148
32070 0.511691 0.0326735
32075 0.51113 0.0325425
32080 0.51124 0.0326613
32085 0.511823 0.0331659
32090 0.516155 0.0333933
32095 0.511103 0.0327915
32100 0.510104 0.0326476
32105 0.509781 0.0332669
32110 0.513598 0.0338503
32115 0.512575 0.03328
32120 0.510164 0.0329428
32125 0.512336 0.0336278
32130 0.511974 0.0338074
32135 0.509896 0.0337493
32140 0.509808 0.0338158
32145 0.508787 0.0337727
32150 0.508573 0.0334631
32155 0.506671 0.0337119
32160 0.508974 0.0339848
32165 0.511025 0.0335954
32170 0.507905 0.0331567
32175 0.507073 0.0334602
32180 0.507898 0.033715
32185 0.506707 0.0332504
32190 0.505936 0.0333621
32195 0.50364 0.0329191
32200 0.500617 0.0325429
32205 0.499447 0.0324594
32210 0.501753 0.0325094
32215 0.503996 0.0320993
32220 0.500815 0.0319618
32225 0.501375 0.0323845
32230 0.503635 0.0329883
32235 0.505422 0.033308
32240 0.507316 0.0331416
32245 0.506944 0.0324478
32250 0.504836 0.0325651
32255 0.503722 0.0326425
32260 0.50454 0.0320395
32265 0.504728 0.0325476
32270 0.503674 0.0326062
32275 0.50206 0.0320577
32280 0.499605 0.0316207
32285 0.500701 0.0319467
32290 0.499992 0.0321202
32295 0.499893 0.0319987
32300 0.50197 0.0325139
32305 0.500019 0.0322406
32310 0.501745 0.032447
32315 0.502741 0.0329422
32320 0.503532 0.0333192
32325 0.50263 0.0331385
32330 0.498569 0.0329961
32335 0.498744 0.0329646
32340 0.497585 0.032764
32345 0.497061 0.0330238
32350 0.494835 0.0326541
32355 0.496248 0.0329865
32360 0.49693 0.0329322
32365 0.498485 0.0332155
32370 0.496263 0.0337617
32375 0.497613 0.0326593
32380 0.49889 0.0338336
32385 0.499415 0.0337723
32390 0.496692 0.0336762
32395 0.496284 0.0334702
32400 0.495394 0.0331024
32405 0.495729 0.033815
32410 0.495602 0.0335886
32415 0.492688 0.0332053
32420 0.495416 0.0333755
32425 0.492163 0.0333316
32430 0.493717 0.0340651
32435 0.490011 0.0335948
32440 0.489995 0.0338824
32445 0.489861 0.0343763
32450 0.490601 0.0349011
32455 0.487317 0.0338364
32460 0.4865 0.0344588
32465 0.488113 0.0341745
32470 0.486878 0.0343857
32475 0.488694 0.0342032
32480 0.485899 0.034349
32485 0.488586 0.034688
32490 0.487875 0.0343237
32495 0.489607 0.0348487
32500 0.489644 0.0343488
32505 0.486023 0.0335015
32510 0.483066 0.0334666
32515 0.483638 0.0338079
32520 0.485245 0.0334415
32525 0.479607 0.0332208
32530 0.479819 0.0329546
32535 0.480401 0.0333363
32540 0.481179 0.0332296
32545 0.481336 0.0339767
32550 0.480273 0.0343547
32555 0.48432 0.0342192
32560 0.485828 0.0343396
32565 0.486512 0.0345005
32570 0.487953 0.035072
32575 0.488086 0.0351863
32580 0.490263 0.0351453
32585 0.484907 0.0344466
32590 0.49045 0.0348928
32595 0.491127 0.034984
32600 0.492628 0.0353843
32605 0.49153 0.0356013
32610 0.493835 0.035559
32615 0.497623 0.0357895
32620 0.494802 0.0354231
32625 0.493285 0.0349542
32630 0.493826 0.0356003
32635 0.495925 0.0349977
32640 0.498061 0.0354555
32645 0.495983 0.0351422
32650 0.497621 0.0356872
32655 0.497077 0.0356433
32660 0.496696 0.0362002
32665 0.498181 0.0361647
32670 0.498166 0.0360151
32675 0.496367 0.0365656
32680 0.491902 0.0359834
32685 0.493522 0.0364198
32690 0.492747 0.0364311
32695 0.493646 0.0366642
32700 0.49477 0.0367254
32705 0.49586 0.036787
32710 0.493804 0.036458
32715 0.494996 0.0373764
32720 0.492635 0.0367415
32725 0.491975 0.0366605
32730 0.494426 0.0369316
32735 0.49143 0.0365931
32740 0.490165 0.0362747
32745 0.489618 0.0362655
32750 0.493136 0.036727
32755 0.491877 0.0370344
32760 0.492277 0.0373988
32765 0.496035 0.0377613
32770 0.495286 0.0374155
32775 0.492747 0.0369552
32780 0.494765 0.037795
32785 0.494873 0.0380955
32790 0.493978 0.0380759
32795 0.494301 0.0377893
32800 0.489919 0.0370136
32805 0.491579 0.0374798
32810 0.489164 0.0361439
32815 0.488556 0.0367797
32820 0.490225 0.0365627
32825 0.491002 0.0371112
32830 0.49321 0.0370889
32835 0.492098 0.0366146
32840 0.493276 0.0364168
32845 0.49677 0.0375682
32850 0.4948 0.0373972
32855 0.494819 0.0380657
32860 0.493224 0.0381947
32865 0.494621 0.0382067
32870 0.494016 0.038052
32875 0.495747 0.0377662
32880 0.501367 0.038439
32885 0.495938 0.0372351
32890 0.497565 0.0374931
32895 0.495089 0.0373719
32900 0.497021 0.0375827
32905 0.494915 0.0370198
32910 0.494023 0.0370863
32915 0.492432 0.0369708
32920 0.489207 0.037297
32925 0.488842 0.0377191
32930 0.488696 0.0375203
32935 0.48681 0.037664
32940 0.485217 0.0367691
32945 0.484379 0.0367648
32950 0.485019 0.0371692
32955 0.486259 0.0371322
32960 0.489818 0.0377579
32965 0.49006 0.037697
32970 0.487749 0.0372196
32975 0.486087 0.036961
32980 0.484752 0.036369
32985 0.483397 0.0367975
32990 0.485278 0.0370563
32995 0.484365 0.0360132
33000 0.486539 0.037172
33005 0.483173 0.036678
33010 0.482161 0.0367591
33015 0.48214 0.036904
33020 0.484217 0.0367381
33025 0.487424 0.0367985
33030 0.48951 0.0374264
33035 0.489205 0.0367995
33040 0.492109 0.0378607
33045 0.492206 0.0376723
33050 0.491066 0.0384437
33055 0.49241 0.0386378
33060 0.488064 0.0379669
33065 0.488156 0.0377207
33070 0.490019 0.0381292
33075 0.489868 0.0382014
33080 0.490852 0.0384209
33085 0.48811 0.0375791
33090 0.491142 0.0378783
33095 0.492161 0.0383737
33100 0.490435 0.038268
33105 0.494007 0.0390359
33110 0.495719 0.0387156
33115 0.496857 0.039221
33120 0.495259 0.039239
33125 0.491307 0.0391271
33130 0.490075 0.0390543
33135 0.488045 0.038574
33140 0.486246 0.0378287
33145 0.489497 0.038408
33150 0.487252 0.0380877
33155 0.489111 0.0382835
33160 0.491546 0.038527
33165 0.49074 0.0386378
33170 0.488637 0.0376578
33175 0.489475 0.0379406
33180 0.488749 0.0380267
33185 0.487121 0.0378826
33190 0.488538 0.0375423
33195 0.491782 0.0381337
33200 0.489026 0.0376701
33205 0.492066 0.0380116
33210 0.491153 0.0380512
33215 0.489764 0.0377101
33220 0.491471 0.0375917
33225 0.491359 0.0377607
33230 0.491045 0.0384948
33235 0.489902 0.0381381
33240 0.490241 0.0380157
33245 0.493717 0.0390665
33250 0.491611 0.0392369
33255 0.488464 0.0380563
33260 0.490939 0.0382945
33265 0.492643 0.0387023
33270 0.48862 0.0382235
33275 0.49053 0.0380169
33280 0.490392 0.0376668
33285 0.489349 0.0378318
33290 0.494074 0.0385856
33295 0.494278 0.0390861
33300 0.494065 0.038169
33305 0.495596 0.0386719
33310 0.494966 0.0375905
33315 0.49325 0.0382888
33320 0.492914 0.038099
33325 0.490797 0.0371492
33330 0.491972 0.0377205
33335 0.492362 0.0385907
33340 0.492397 0.0384039
33345 0.487473 0.0373453
33350 0.489647 0.037477
33355 0.489744 0.0371473
33360 0.49091 0.0377622
33365 0.489428 0.037427
33370 0.489442 0.0375946
33375 0.485875 0.0371755
33380 0.493108 0.0385168
33385 0.493594 0.0387072
33390 0.49304 0.038618
33395 0.491341 0.0391402
33400 0.48883 0.0388256
33405 0.489072 0.0385933
33410 0.48759 0.0389957
33415 0.486037 0.0387417
33420 0.489259 0.039192
33425 0.489886 0.0382708
33430 0.484752 0.03747
33435 0.489419 0.0381945
33440 0.489982 0.0387887
33445 0.492593 0.0392088
33450 0.49246 0.0391135
33455 0.491396 0.0394825
33460 0.488679 0.0387509
33465 0.489331 0.0396636
33470 0.4898 0.0393715
33475 0.486392 0.0390412
33480 0.486617 0.0387507
33485 0.48654 0.0389399
33490 0.487684 0.0390949
33495 0.491477 0.039813
33500 0.492299 0.0392929
33505 0.493863 0.040061
33510 0.491391 0.0399644
33515 0.494421 0.0400204
33520 0.49467 0.039796
33525 0.490906 0.0395593
33530 0.488785 0.0391265
33535 0.489098 0.0389246
33540 0.48697 0.0394778
33545 0.488185 0.0399318
33550 0.490062 0.0396011
33555 0.491617 0.0404007
33560 0.4942 0.0412529
33565 0.49322 0.0409708
33570 0.493623 0.0411847
33575 0.493189 0.040903
33580 0.492591 0.0405399
33585 0.495069 0.0411233
33590 0.49624 0.0415256
33595 0.495549 0.041485
33600 0.495221 0.0415807
33605 0.495299 0.0417062
33610 0.494095 0.0419581
33615 0.490781 0.0413839
33620 0.492513 0.0414917
33625 0.49047 0.0415244
33630 0.487884 0.0413668
33635 0.488333 0.0414023
33640 0.486125 0.0410632
33645 0.489067 0.0414829
33650 0.48814 0.0413582
33655 0.4873 0.0409745
33660 0.488375 0.0413374
33665 0.489121 0.0413611
33670 0.487399 0.0418195
33675 0.489231 0.0419563
33680 0.489832 0.0418077
33685 0.487452 0.0415262
33690 0.48764 0.0417899
33695 0.489883 0.0414874
33700 0.491603 0.0420706
33705 0.490853 0.0416095
33710 0.488376 0.0415203
33715 0.486396 0.041032
33720 0.490932 0.0418138
33725 0.491461 0.0418259
33730 0.49014 0.041436
33735 0.487071 0.0406044
33740 0.487199 0.0402768
33745 0.489816 0.0400336
33750 0.489684 0.0403043
33755 0.491324 0.0399618
33760 0.490854 0.0400173
33765 0.491415 0.0393055
33770 0.493583 0.0401526
33775 0.494005 0.0400359
33780 0.495725 0.0412835
33785 0.492642 0.0404592
33790 0.491654 0.0400081
33795 0.492802 0.0399383
33800 0.492242 0.0397397
33805 0.490731 0.0398024
33810 0.486975 0.0393727
33815 0.484862 0.0393804
33820 0.486908 0.0402486
33825 0.489581 0.0407152
33830 0.490617 0.0405203
33835 0.488969 0.0407762
33840 0.490054 0.0406556
33845 0.490896 0.0414788
33850 0.489657 0.0413013
33855 0.490196 0.0415195
33860 0.486581 0.0407742
33865 0.484563 0.0403437
33870 0.485855 0.0401033
33875 0.485825 0.0401851
33880 0.484894 0.0398708
33885 0.484882 0.0403017
33890 0.48479 0.040379
33895 0.48555 0.040073
33900 0.485459 0.0401731
33905 0.487417 0.0398334
33910 0.488732 0.0399534
33915 0.488438 0.0401326
33920 0.487372 0.0391657
33925 0.487145 0.0395446
33930 0.484351 0.039109
33935 0.484202 0.0388803
33940 0.485574 0.0390961
33945 0.485543 0.0394196
33950 0.481573 0.0387642
33955 0.483371 0.0391392
33960 0.477901 0.0390151
33965 0.481144 0.0396017
33970 0.480735 0.0390977
33975 0.481413 0.0392118
33980 0.477827 0.0387383
33985 0.478667 0.0388744
33990 0.48131 0.0397275
33995 0.484923 0.0397103
34000 0.485296 0.0398885
34005 0.488482 0.0401182
34010 0.488767 0.0404321
34015 0.491475 0.0407064
34020 0.490149 0.041013
34025 0.488569 0.040943
34030 0.487742 0.041011
34035 0.489125 0.0414029
34040 0.488834 0.0409612
34045 0.489171 0.0411096
34050 0.488228 0.0401394
34055 0.488786 0.0402884
34060 0.489787 0.0403829
34065 0.49138 0.0408077
34070 0.493652 0.0409775
34075 0.494246 0.0403972
34080 0.493862 0.0403825
34085 0.494845 0.0403984
34090 0.497569 0.0408489
34095 0.500121 0.0416387
34100 0.497555 0.0409116
34105 0.498305 0.041261
34110 0.497201 0.0404337
34115 0.49884 0.0406913
34120 0.501331 0.041138
34125 0.496404 0.0401165
34130 0.495088 0.0403017
34135 0.496986 0.0405733
34140 0.499568 0.0407854
34145 0.500729 0.0407732
34150 0.504077 0.0414739
34155 0.502918 0.0412208
34160 0.49919 0.0405758
34165 0.498083 0.0402576
34170 0.497519 0.0404354
34175 0.501441 0.040435
34180 0.502325 0.0407781
34185 0.502254 0.0404133
34190 0.505282 0.0408659
34195 0.504356 0.0406905
34200 0.504062 0.040752
34205 0.502426 0.0408124
34210 0.50358 0.0407007
34215 0.505384 0.0399297
34220 0.50826 0.0406325
34225 0.508379 0.0408058
34230 0.506319 0.0402376
34235 0.504837 0.0396462
34240 0.502894 0.0399693
34245 0.498084 0.0391032
34250 0.497835 0.0391949
34255 0.497425 0.0392745
34260 0.499664 0.0392798
34265 0.498574 0.0384882
34270 0.496636 0.0378275
34275 0.502591 0.0382759
34280 0.499611 0.037945
34285 0.500812 0.0385066
34290 0.499712 0.037952
34295 0.495655 0.0379361
34300 0.498081 0.0382945
34305 0.496487 0.0376162
34310 0.495915 0.0377393
34315 0.496087 0.0377611
34320 0.496824 0.0378352
34325 0.494663 0.0374519
34330 0.496029 0.0377632
34335 0.491824 0.0370055
34340 0.492006 0.0370128
34345 0.493035 0.0372908
34350 0.491013 0.0373976
34355 0.493795 0.0378779
34360 0.494365 0.0375776
34365 0.496254 0.0375964
34370 0.494745 0.0379857
34375 0.497432 0.0383531
34380 0.49691 0.0378995
34385 0.496002 0.0379675
34390 0.492298 0.0374578
34395 0.492636 0.037832
34400 0.492166 0.0378173
34405 0.487819 0.0371655
34410 0.490495 0.0388075
34415 0.489523 0.0383212
34420 0.492903 0.0383053
34425 0.490166 0.0378171
34430 0.492829 0.0380988
34435 0.491545 0.0379504
34440 0.490572 0.0376838
34445 0.489509 0.0365703
34450 0.493674 0.0372535
34455 0.493607 0.0378142
34460 0.491974 0.0375025
34465 0.493234 0.0371657
34470 0.490923 0.0365541
34475 0.495505 0.0376683
34480 0.494406 0.0374835
34485 0.494964 0.0374682
34490 0.494316 0.037467
34495 0.492036 0.0372778
34500 0.491915 0.0373849
34505 0.49596 0.0381863
34510 0.49486 0.037169
34515 0.495357 0.0368209
34520 0.498238 0.0374619
34525 0.499849 0.0372086
34530 0.500235 0.0367487
34535 0.501627 0.0371226
34540 0.502195 0.0369138
34545 0.503833 0.0377948
34550 0.505213 0.037636
34555 0.50181 0.0379914
34560 0.504329 0.0382747
34565 0.504499 0.0381579
34570 0.501637 0.0377815
34575 0.501189 0.0383068
34580 0.500637 0.0372469
34585 0.502752 0.0378187
34590 0.501175 0.0376997
34595 0.499288 0.037022
34600 0.499314 0.0374511
34605 0.500443 0.0372588
34610 0.503534 0.038054
34615 0.50228 0.037238
34620 0.498395 0.0370973
34625 0.499962 0.037604
34630 0.497977 0.0374394
34635 0.499664 0.0378399
34640 0.50169 0.0383496
34645 0.498671 0.0378295
34650 0.496509 0.0371922
34655 0.496951 0.0371087
34660 0.498931 0.0375456
34665 0.498274 0.0373149
34670 0.49876 0.036567
34675 0.496555 0.0364635
34680 0.498895 0.0361251
34685 0.499314 0.0373874
34690 0.49496 0.0366097
34695 0.496808 0.0365443
34700 0.496711 0.0366529
34705 0.495944 0.0367172
34710 0.493444 0.0361555
34715 0.488946 0.0351316
34720 0.489293 0.0357973
34725 0.490407 0.0370357
34730 0.49129 0.0354343
34735 0.493554 0.0355648
34740 0.492735 0.0362845
34745 0.491414 0.0359381
34750 0.493882 0.0359101
34755 0.494159 0.0357975
34760 0.498385 0.0360291
34765 0.499807 0.0358442
34770 0.498204 0.0358673
34775 0.497832 0.0363698
34780 0.49486 0.0360048
34785 0.493523 0.0356427
34790 0.495915 0.0352908
34795 0.494582 0.0354604
34800 0.496481 0.0354543
34805 0.498009 0.0352235
34810 0.497698 0.0355309
34815 0.500782 0.0355137
34820 0.497965 0.0357595
34825 0.496038 0.0356323
34830 0.495556 0.035499
34835 0.497793 0.0355064
34840 0.497083 0.0356758
34845 0.500208 0.0366082
34850 0.498409 0.036299
34855 0.500665 0.0370167
34860 0.503856 0.0375325
34865 0.502416 0.0376019
34870 0.502918 0.0379144
34875 0.505788 0.0381865
34880 0.505563 0.0379687
34885 0.505145 0.0374356
34890 0.504977 0.0372541
34895 0.50502 0.0367199
34900 0.502604 0.0369234
34905 0.503653 0.0377575
34910 0.502933 0.0378134
34915 0.504831 0.0379565
34920 0.503449 0.0377158
34925 0.501726 0.0375113
34930 0.503153 0.037866
34935 0.507326 0.0386772
34940 0.507185 0.038113
34945 0.507625 0.0390453
34950 0.507059 0.0386242
34955 0.509535 0.0389003
34960 0.506851 0.0386301
34965 0.50563 0.0383549
34970 0.501489 0.037693
34975 0.50337 0.0386944
34980 0.503685 0.0386178
34985 0.502741 0.0381892
34990 0.502855 0.0381794
34995 0.504076 0.0384164
35000 0.504478 0.0385674
35005 0.502417 0.0380473
35010 0.500781 0.0376636
35015 0.498045 0.0371275
35020 0.499562 0.0375013
35025 0.499667 0.0372937
35030 0.501446 0.0374064
35035 0.502317 0.0378948
35040 0.498735 0.0365672
35045 0.499446 0.036826
35050 0.497946 0.0374353
35055 0.498363 0.0375135
35060 0.501065 0.0379455
35065 0.499948 0.0371447
35070 0.500362 0.037577
35075 0.500509 0.037628
35080 0.498762 0.0376056
35085 0.50374 0.0384023
35090 0.500466 0.0379191
35095 0.506105 0.0387771
35100 0.50388 0.0379944
35105 0.508699 0.0384374
35110 0.503493 0.0380273
35115 0.503169 0.0368481
35120 0.507718 0.0366505
35125 0.505453 0.0362892
35130 0.500084 0.0358499
35135 0.502778 0.0365564
35140 0.50217 0.0359961
35145 0.500507 0.0355727
35150 0.500439 0.0356068
35155 0.496948 0.0359787
35160 0.501928 0.0364839
35165 0.499566 0.0373296
35170 0.499139 0.0368103
35175 0.500682 0.0365505
35180 0.502136 0.0370547
35185 0.501198 0.0363417
35190 0.498715 0.0358807
35195 0.498602 0.0361408
35200 0.501342 0.0362461
35205 0.497303 0.0359965
35210 0.500441 0.0360122
35215 0.500907 0.0360842
35220 0.501962 0.0363708
35225 0.503383 0.0358262
35230 0.497233 0.0353761
35235 0.501059 0.0359973
35240 0.502924 0.0362339
35245 0.502302 0.0361208
35250 0.501075 0.0356319
35255 0.498283 0.0346799
35260 0.496325 0.0345303
35265 0.498111 0.035102
35270 0.495903 0.0348809
35275 0.496521 0.0348587
35280 0.496401 0.0349461
35285 0.495476 0.0346166
35290 0.498934 0.0352855
35295 0.497195 0.0351557
35300 0.496796 0.0343553
35305 0.496916 0.0341096
35310 0.495402 0.0341896
35315 0.495508 0.0338605
35320 0.492867 0.0334988
35325 0.493244 0.0336886
35330 0.495951 0.0340893
35335 0.495103 0.0345315
35340 0.493068 0.0348079
35345 0.491765 0.0340889
35350 0.490226 0.0341881
35355 0.491012 0.0342824
35360 0.489021 0.0336878
35365 0.490159 0.0343257
35370 0.488112 0.0341945
35375 0.487748 0.0341734
35380 0.487777 0.0337776
35385 0.488945 0.034192
35390 0.490287 0.0345988
35395 0.490517 0.0339565
35400 0.493461 0.0342124
35405 0.495996 0.0345733
35410 0.497816 0.0344245
35415 0.496573 0.034577
35420 0.496534 0.0342132
35425 0.496208 0.0345592
35430 0.497433 0.0343743
35435 0.49639 0.0343104
35440 0.500029 0.0353225
35445 0.505277 0.0354894
35450 0.503137 0.0350369
35455 0.504369 0.0349677
35460 0.499877 0.0348748
35465 0.501483 0.034162
35470 0.502922 0.0341743
35475 0.500531 0.0339285
35480 0.501563 0.0339405
35485 0.500217 0.0339756
35490 0.499367 0.0337356
35495 0.503024 0.034015
35500 0.496856 0.0337807
35505 0.496481 0.033629
35510 0.495325 0.0338487
35515 0.497414 0.0337703
35520 0.496216 0.0342355
35525 0.492532 0.0339969
35530 0.491149 0.0341157
35535 0.489768 0.0337203
35540 0.48585 0.0335345
35545 0.487112 0.0338519
35550 0.486039 0.0334837
35555 0.48497 0.0329709
35560 0.486343 0.0330277
35565 0.488863 0.0334521
35570 0.485822 0.0327891
35575 0.48325 0.0331549
35580 0.486085 0.0337013
35585 0.488525 0.0343092
35590 0.487013 0.0337154
35595 0.484579 0.0342753
35600 0.48529 0.0343286
35605 0.484571 0.0345182
35610 0.486351 0.034953
35615 0.486954 0.0349922
35620 0.485641 0.0349358
35625 0.484933 0.0346327
35630 0.48322 0.0347301
35635 0.481746 0.0352333
35640 0.479936 0.034587
35645 0.478959 0.0347683
35650 0.47649 0.0342767
35655 0.476595 0.0337491
35660 0.475935 0.0338095
35665 0.472845 0.0331877
35670 0.475362 0.0329891
35675 0.472412 0.0331016
35680 0.476968 0.0336517
35685 0.476287 0.0334896
35690 0.47806 0.0341169
35695 0.477357 0.0341969
35700 0.478845 0.0346023
35705 0.479623 0.0342402
35710 0.476485 0.0336837
35715 0.477349 0.0325754
35720 0.476508 0.0324992
35725 0.478011 0.0332631
35730 0.480807 0.0330379
35735 0.481497 0.0330252
35740 0.483397 0.0338818
35745 0.481706 0.0334178
35750 0.482112 0.0343876
35755 0.483476 0.0341091
35760 0.483774 0.033985
35765 0.489589 0.0338885
35770 0.48499 0.033981
35775 0.484186 0.0339181
35780 0.483154 0.0332769
35785 0.486686 0.0347987
35790 0.487402 0.0344996
35795 0.487293 0.0337527
35800 0.485839 0.0342782
35805 0.486418 0.0342171
35810 0.486803 0.0339169
35815 0.489285 0.0346511
35820 0.493843 0.0351671
35825 0.492071 0.0350822
35830 0.493995 0.0357875
35835 0.4954 0.0352155
35840 0.497132 0.0352433
35845 0.495336 0.0353804
35850 0.493717 0.0355486
35855 0.491276 0.0344978
35860 0.494506 0.0355929
35865 0.495319 0.035717
35870 0.499627 0.0363655
35875 0.496048 0.0360324
35880 0.499856 0.0360742
35885 0.498647 0.0356736
35890 0.500221 0.0354072
35895 0.498114 0.0347372
35900 0.496802 0.0348191
35905 0.499733 0.0347693
35910 0.498438 0.0345964
35915 0.494366 0.0346472
35920 0.495379 0.035251
35925 0.493129 0.0348871
35930 0.49438 0.0352467
35935 0.495752 0.0352953
35940 0.490688 0.035142
35945 0.49329 0.0353145
35950 0.496319 0.0356864
35955 0.495153 0.0354586
35960 0.499112 0.0359536
35965 0.494188 0.0354037
35970 0.493448 0.0345743
35975 0.497068 0.0347648
35980 0.495315 0.0341957
35985 0.498425 0.0341053
35990 0.498774 0.0342028
35995 0.497191 0.0346003
36000 0.501204 0.0345666
36005 0.498908 0.0353384
36010 0.501329 0.0351338
36015 0.502847 0.0358836
36020 0.501961 0.0357799
36025 0.504013 0.0361216
36030 0.504055 0.0358177
36035 0.498899 0.035132
36040 0.499032 0.0353331
36045 0.498972 0.0357446
36050 0.498487 0.036132
36055 0.497471 0.0355411
36060 0.497037 0.0348456
36065 0.494557 0.0343745
36070 0.494723 0.0351602
36075 0.49228 0.0344604
36080 0.492356 0.0345864
36085 0.491915 0.0346133
36090 0.491024 0.0348742
36095 0.490405 0.0348942
36100 0.493648 0.0349957
36105 0.492457 0.0349881
36110 0.489575 0.0346897
36115 0.489504 0.0340073
36120 0.492439 0.0343792
36125 0.488394 0.0342537
36130 0.488101 0.0340565
36135 0.486257 0.0343214
36140 0.490403 0.0344139
36145 0.493572 0.0345007
36150 0.494155 0.0346931
36155 0.491435 0.0344355
36160 0.493177 0.0345731
36165 0.492747 0.0342447
36170 0.490439 0.0344749
36175 0.48879 0.0342929
36180 0.48858 0.0344419
36185 0.489826 0.0343286
36190 0.489327 0.0344743
36195 0.491729 0.0343665
36200 0.49191 0.0339203
36205 0.492652 0.0340626
36210 0.49021 0.0334443
36215 0.488579 0.0338344
36220 0.490249 0.0339128
36225 0.490997 0.0342067
36230 0.489259 0.0337634
36235 0.491323 0.0346572
36240 0.491897 0.0347821
36245 0.489709 0.0340673
36250 0.48867 0.0335415
36255 0.486947 0.0340846
36260 0.490287 0.0345678
36265 0.490313 0.0346499
36270 0.488505 0.0348887
36275 0.488415 0.0342884
36280 0.48775 0.0346527
36285 0.488134 0.0343606
36290 0.492795 0.0352631
36295 0.491739 0.0349314
36300 0.487542 0.0340261
36305 0.489517 0.0335684
36310 0.485254 0.0330346
36315 0.48154 0.0324496
36320 0.48164 0.0330132
36325 0.481782 0.0330003
36330 0.479961 0.0328738
36335 0.480639 0.0332804
36340 0.47829 0.0332696
36345 0.476685 0.0323114
36350 0.477148 0.0322524
36355 0.476038 0.031946
36360 0.476604 0.0323073
36365 0.477438 0.0322098
36370 0.478327 0.0324747
36375 0.476341 0.0329773
36380 0.473545 0.0325429
36385 0.475907 0.0324004
36390 0.474863 0.0324772
36395 0.47595 0.0323653
36400 0.477957 0.0325221
36405 0.48005 0.0337415
36410 0.482544 0.0330393
36415 0.479463 0.033111
36420 0.481203 0.0333453
36425 0.483062 0.0325782
36430 0.481425 0.0320571
36435 0.478533 0.0313729
36440 0.478679 0.030943
36445 0.474118 0.0306517
36450 0.478493 0.0311851
36455 0.478829 0.0309081
36460 0.479661 0.030747
36465 0.481726 0.0310908
36470 0.484601 0.0317246
36475 0.481169 0.0311983
36480 0.483116 0.032001
36485 0.483176 0.032399
36490 0.484493 0.0321904
36495 0.482949 0.0317809
36500 0.480555 0.0319716
36505 0.476442 0.0303251
36510 0.477074 0.0314053
36515 0.474964 0.0314067
36520 0.473121 0.0311175
36525 0.473716 0.0312781
36530 0.477414 0.0319503
36535 0.473328 0.0311908
36540 0.474094 0.0314831
36545 0.470336 0.0310361
36550 0.474208 0.0313398
36555 0.472308 0.0298742
36560 0.474159 0.0301681
36565 0.474645 0.0306729
36570 0.472165 0.0307578
36575 0.472849 0.0306021
36580 0.472784 0.0307731
36585 0.473592 0.030421
36590 0.475525 0.0311757
36595 0.474713 0.031461
36600 0.475121 0.0314065
36605 0.477992 0.0312749
36610 0.47618 0.0308125
36615 0.477054 0.0312045
36620 0.475088 0.0305843
36625 0.477384 0.0319034
36630 0.474424 0.0314708
36635 0.477727 0.0322745
36640 0.476778 0.0310722
36645 0.480022 0.031579
36650 0.47862 0.0316903
36655 0.476143 0.0312214
36660 0.476139 0.0309956
36665 0.476159 0.0304598
36670 0.473803 0.0302763
36675 0.474015 0.0300801
36680 0.478148 0.0294719
36685 0.475639 0.0292783
36690 0.477226 0.0291763
36695 0.480851 0.029847
36700 0.48142 0.0291616
36705 0.482965 0.029818
36710 0.481667 0.029202
36715 0.479617 0.0293922
36720 0.483358 0.0299091
36725 0.477739 0.0292291
36730 0.482305 0.0299426
36735 0.481001 0.0300214
36740 0.477601 0.0298389
36745 0.479126 0.0308795
36750 0.479941 0.0311179
36755 0.481951 0.0309107
36760 0.479407 0.0297903
36765 0.478442 0.0293902
36770 0.478466 0.0290552
36775 0.477374 0.0283647
36780 0.477672 0.0289756
36785 0.473422 0.0292108
36790 0.474991 0.0294945
36795 0.472886 0.0296699
36800 0.469866 0.0302641
36805 0.471691 0.0302355
36810 0.466937 0.0300197
36815 0.472011 0.0306831
36820 0.473385 0.0305278
36825 0.471824 0.0308158
36830 0.472368 0.0307113
36835 0.470571 0.0300528
36840 0.471117 0.0306062
36845 0.46997 0.0304435
36850 0.471179 0.0301389
36855 0.472462 0.0302012
36860 0.471701 0.0307552
36865 0.471394 0.0312265
36870 0.467932 0.0307311
36875 0.469754 0.0312724
36880 0.472259 0.0308666
36885 0.472289 0.0303753
36890 0.46858 0.0299924
36895 0.466733 0.030024
36900 0.468877 0.0300973
36905 0.467036 0.029606
36910 0.470675 0.0299722
36915 0.471333 0.0302963
36920 0.47077 0.0309491
36925 0.471666 0.03046
36930 0.475252 0.0307176
36935 0.47465 0.0301261
36940 0.472783 0.03034
36945 0.472598 0.0301004
36950 0.472971 0.0303461
36955 0.471023 0.030093
36960 0.469171 0.0304525
36965 0.467094 0.0306184
36970 0.468445 0.0303698
36975 0.468106 0.0300512
36980 0.467117 0.0295604
36985 0.466035 0.030784
36990 0.46567 0.030546
36995 0.462766 0.0309977
37000 0.462138 0.0305905
37005 0.462221 0.0302755
37010 0.463594 0.0310642
37015 0.463978 0.0316354
37020 0.466993 0.0320708
37025 0.467041 0.0318236
37030 0.467099 0.0317713
37035 0.464761 0.0321736
37040 0.467655 0.0327278
37045 0.464761 0.0327074
37050 0.460802 0.0310606
37055 0.46111 0.031589
37060 0.462364 0.0318917
37065 0.4632 0.0314986
37070 0.464845 0.0320879
37075 0.466793 0.032199
37080 0.468561 0.0326507
37085 0.465644 0.0329514
37090 0.465559 0.0326113
37095 0.465647 0.0321879
37100 0.465297 0.0322455
37105 0.463716 0.0326537
37110 0.463549 0.0324576
37115 0.46472 0.0331841
37120 0.461662 0.0330971
37125 0.46609 0.0339042
37130 0.462665 0.0337285
37135 0.4614 0.0336062
37140 0.459449 0.0332665
37145 0.461532 0.0340587
37150 0.463425 0.0333778
37155 0.46771 0.0337574
37160 0.469168 0.0336668
37165 0.465279 0.0336029
37170 0.465013 0.0331998
37175 0.464421 0.0335868
37180 0.46217 0.0325141
37185 0.464959 0.0332222
37190 0.466235 0.0322935
37195 0.468195 0.032638
37200 0.471171 0.0332696
37205 0.467392 0.0324494
37210 0.465682 0.0323075
37215 0.465203 0.0328789
37220 0.466151 0.032935
37225 0.469765 0.0342812
37230 0.474329 0.0346911
37235 0.474517 0.0341832
37240 0.476605 0.0346203
37245 0.47497 0.0344355
37250 0.472237 0.0338656
37255 0.469967 0.033765
37260 0.4703 0.0338428
37265 0.470714 0.0332157
37270 0.470585 0.0332739
37275 0.468299 0.0334394
37280 0.469465 0.0336178
37285 0.468599 0.0334739
37290 0.471477 0.0338548
37295 0.470263 0.0343349
37300 0.4697 0.0342241
37305 0.472381 0.0343347
37310 0.47319 0.0347746
37315 0.471994 0.0344609
37320 0.47134 0.0343308
37325 0.46958 0.0336056
37330 0.470451 0.0336319
37335 0.469112 0.0333541
37340 0.47155 0.0328787
37345 0.469247 0.0329026
37350 0.473109 0.0338248
37355 0.475093 0.0334727
37360 0.473951 0.0340904
37365 0.475062 0.0337297
37370 0.479229 0.0341136
37375 0.476909 0.0335872
37380 0.477339 0.0334504
37385 0.47897 0.0338446
37390 0.480101 0.0339593
37395 0.475301 0.0331475
37400 0.473586 0.0326933
37405 0.474003 0.0330252
37410 0.474143 0.0326946
37415 0.478854 0.0333255
37420 0.477909 0.0323488
37425 0.477075 0.0323253
37430 0.474656 0.0320644
37435 0.474864 0.0322449
37440 0.478518 0.0320218
37445 0.479986 0.0320763
37450 0.477189 0.0320973
37455 0.479189 0.0321189
37460 0.48025 0.032755
37465 0.483073 0.0329575
37470 0.481141 0.033142
37475 0.477735 0.0325662
37480 0.477295 0.0328568
37485 0.476573 0.0328066
37490 0.476146 0.0333002
37495 0.477962 0.0332649
37500 0.480113 0.0324966
37505 0.481632 0.0325296
37510 0.479227 0.0328479
37515 0.480232 0.0325988
37520 0.48039 0.032767
37525 0.478943 0.032219
37530 0.477899 0.032081
37535 0.479992 0.0319618
37540 0.479921 0.0320426
37545 0.479763 0.0321318
37550 0.477868 0.0320357
37555 0.478721 0.0322141
37560 0.479266 0.0323502
37565 0.481367 0.0323167
37570 0.484976 0.0323045
37575 0.484133 0.0332108
37580 0.483513 0.0332126
37585 0.480535 0.033063
37590 0.482053 0.032302
37595 0.48382 0.0328305
37600 0.48075 0.0326174
37605 0.480611 0.0324894
37610 0.482936 0.032103
37615 0.483291 0.0327307
37620 0.485946 0.0330577
37625 0.484348 0.0331087
37630 0.482835 0.0334129
37635 0.480924 0.0331449
37640 0.48111 0.0335988
37645 0.479291 0.0335419
37650 0.478935 0.0341569
37655 0.479428 0.033844
37660 0.478001 0.0337701
37665 0.477136 0.0340416
37670 0.475001 0.0336509
37675 0.479449 0.0343382
37680 0.481203 0.0342233
37685 0.481998 0.0340489
37690 0.485501 0.0346891
37695 0.483875 0.0353076
37700 0.482561 0.0346854
37705 0.484013 0.0346891
37710 0.487433 0.0353772
37715 0.483376 0.0352098
37720 0.483445 0.0349681
37725 0.482211 0.0352404
37730 0.48374 0.0352618
37735 0.484279 0.0349714
37740 0.485908 0.0350257
37745 0.48379 0.034953
37750 0.484598 0.0351551
37755 0.482948 0.0347172
37760 0.483199 0.0353808
37765 0.485767 0.0356603
37770 0.486776 0.036032
37775 0.48826 0.0358375
37780 0.485458 0.0352784
37785 0.4893 0.0365305
37790 0.48812 0.0365325
37795 0.486107 0.0357356
37800 0.48757 0.0365362
37805 0.4874 0.0359781
37810 0.485056 0.0350106
37815 0.484203 0.034993
37820 0.487514 0.0353578
37825 0.488138 0.0357325
37830 0.48489 0.034872
37835 0.483729 0.0349728
37840 0.481623 0.0340924
37845 0.484065 0.0342898
37850 0.483537 0.0342308
37855 0.482376 0.0337374
37860 0.484759 0.0335488
37865 0.487191 0.0337507
37870 0.487306 0.0342788
37875 0.490653 0.0345229
37880 0.485528 0.0327889
37885 0.488065 0.0333237
37890 0.486991 0.0330697
37895 0.489798 0.0338603
37900 0.488019 0.0335909
37905 0.486023 0.0326797
37910 0.489691 0.0330679
37915 0.489429 0.0328603
37920 0.489312 0.03318
37925 0.491686 0.0341247
37930 0.492711 0.0342159
37935 0.493871 0.0346633
37940 0.488449 0.0335488
37945 0.489717 0.0344539
37950 0.486052 0.0335545
37955 0.487684 0.0338246
37960 0.485816 0.0341108
37965 0.484286 0.0341653
37970 0.485373 0.034767
37975 0.486061 0.0346719
37980 0.488243 0.035161
37985 0.484689 0.0347252
37990 0.485458 0.0348072
37995 0.486895 0.0348303
38000 0.489897 0.0344674
38005 0.489299 0.034222
38010 0.489065 0.0340714
38015 0.487932 0.034321
38020 0.492807 0.0350308
38025 0.490278 0.0345378
38030 0.491724 0.0348201
38035 0.492091 0.0344694
38040 0.490216 0.0342651
38045 0.489451 0.0345007
38050 0.490903 0.0348224
38055 0.490089 0.034567
38060 0.494332 0.03532
38065 0.49362 0.0353745
38070 0.494906 0.034846
38075 0.495627 0.0352704
38080 0.493434 0.0348838
38085 0.495004 0.0357858
38090 0.496132 0.0352018
38095 0.499192 0.0349222
38100 0.498034 0.0345805
38105 0.497054 0.0346174
38110 0.497446 0.0344447
38115 0.494371 0.0338885
38120 0.494986 0.0342761
38125 0.493367 0.0346972
38130 0.492972 0.03422
38135 0.496947 0.034775
38140 0.49736 0.0359671
38145 0.496944 0.0354798
38150 0.494697 0.0356156
38155 0.494444 0.0349016
38160 0.493647 0.0353574
38165 0.493684 0.0354094
38170 0.490746 0.0356535
38175 0.490505 0.0357719
38180 0.492026 0.0362596
38185 0.490211 0.0359469
38190 0.4906 0.0359028
38195 0.490531 0.0357474
38200 0.493388 0.0356276
38205 0.493792 0.0363592
38210 0.490891 0.0360316
38215 0.491623 0.0365374
38220 0.490943 0.0355141
38225 0.491253 0.0358089
38230 0.490761 0.0350048
38235 0.49342 0.0354494
38240 0.493762 0.0353786
38245 0.49261 0.0352369
38250 0.49127 0.035091
38255 0.490224 0.0354617
38260 0.487895 0.0355993
38265 0.489906 0.0362329
38270 0.491278 0.0363468
38275 0.494334 0.0368681
38280 0.495245 0.0368936
38285 0.496393 0.0375307
38290 0.498317 0.0379206
38295 0.497378 0.0379124
38300 0.495732 0.0377442
38305 0.497746 0.0385856
38310 0.49846 0.0381085
38315 0.497871 0.0370853
38320 0.497403 0.0369926
38325 0.494983 0.0363255
38330 0.498539 0.0371051
38335 0.498624 0.037034
38340 0.499004 0.036764
38345 0.501004 0.0375962
38350 0.502748 0.0374339
38355 0.502877 0.0376168
38360 0.500694 0.0371094
38365 0.498985 0.0367017
38370 0.498038 0.0367548
38375 0.497042 0.0364619
38380 0.496463 0.0365509
38385 0.499853 0.0366915
38390 0.500907 0.0367746
38395 0.497944 0.0366125
38400 0.498145 0.037034
38405 0.498385 0.0366558
38410 0.496196 0.0361157
38415 0.497488 0.0362849
38420 0.499951 0.0373037
38425 0.497722 0.0369067
38430 0.500048 0.0373243
38435 0.49805 0.037339
38440 0.498095 0.0367773
38445 0.499656 0.0374176
38450 0.499656 0.0374486
38455 0.500301 0.0373229
38460 0.49881 0.036992
38465 0.502247 0.0371085
38470 0.501363 0.0371245
38475 0.503213 0.037288
38480 0.503998 0.0384525
38485 0.503537 0.0377442
38490 0.502539 0.0384007
38495 0.506037 0.0377628
38500 0.503494 0.0376768
38505 0.503703 0.0375495
38510 0.503798 0.0378326
38515 0.503668 0.0376217
38520 0.503235 0.0376542
38525 0.504726 0.0379848
38530 0.509277 0.0384625
38535 0.50855 0.0384435
38540 0.507827 0.0380692
38545 0.507631 0.0379495
38550 0.504498 0.0370771
38555 0.505757 0.0366499
38560 0.50477 0.0369497
38565 0.505663 0.0368342
38570 0.507885 0.0378787
38575 0.508424 0.0379008
38580 0.507504 0.0370087
38585 0.509764 0.0382721
38590 0.508521 0.0381716
38595 0.505407 0.03823
38600 0.503424 0.0381051
38605 0.507194 0.0384578
38610 0.503719 0.0383182
38615 0.50541 0.0381381
38620 0.50774 0.0379946
38625 0.507882 0.0382941
38630 0.505656 0.0387756
38635 0.504653 0.0385401
38640 0.502388 0.0379142
38645 0.499173 0.0374435
38650 0.501657 0.0374903
38655 0.502771 0.0382819
38660 0.503483 0.0382229
38665 0.503759 0.0378289
38670 0.507784 0.0386444
38675 0.506828 0.0384188
38680 0.503084 0.0387097
38685 0.499622 0.0380941
38690 0.50205 0.0387132
38695 0.499388 0.0384964
38700 0.49974 0.0384727
38705 0.504016 0.0388022
38710 0.503667 0.0386344
38715 0.503362 0.0388671
38720 0.500158 0.0385133
38725 0.501708 0.0385599
38730 0.502812 0.0394866
38735 0.500695 0.0386762
38740 0.503476 0.0391555
38745 0.50784 0.039289
38750 0.507335 0.0392984
38755 0.505569 0.0385601
38760 0.507984 0.0390079
38765 0.504062 0.0390883
38770 0.501371 0.0386954
38775 0.502863 0.0387766
38780 0.504672 0.0385266
38785 0.504013 0.03838
38790 0.504394 0.0384062
38795 0.506594 0.0386772
38800 0.505597 0.0390745
38805 0.502793 0.0393137
38810 0.500693 0.0392216
38815 0.49919 0.0386532
38820 0.502053 0.0390416
38825 0.506056 0.0396844
38830 0.504772 0.0396478
38835 0.506118 0.0400194
38840 0.508819 0.0395064
38845 0.504992 0.0390385
38850 0.502543 0.038427
38855 0.504922 0.0390832
38860 0.503626 0.0393437
38865 0.505328 0.0404437
38870 0.509016 0.0393021
38875 0.508504 0.0393611
38880 0.512769 0.0401496
38885 0.508461 0.0397364
38890 0.507527 0.0395366
38895 0.50915 0.0394831
38900 0.509893 0.0396174
38905 0.51077 0.0394327
38910 0.507797 0.0398109
38915 0.509285 0.0400047
38920 0.508723 0.03933
38925 0.5106 0.0402274
38930 0.510719 0.0406546
38935 0.511879 0.0400947
38940 0.509952 0.0403208
38945 0.512174 0.0408691
38950 0.511447 0.0404488
38955 0.510848 0.0406262
38960 0.51279 0.0409781
38965 0.511866 0.0405636
38970 0.508594 0.0408432
38975 0.508369 0.0402919
38980 0.510674 0.04113
38985 0.509075 0.0412908
38990 0.507445 0.041199
38995 0.505927 0.0412121
39000 0.505467 0.0403864
39005 0.508421 0.040707
39010 0.507033 0.0408154
39015 0.504552 0.04033
39020 0.502058 0.0398946
39025 0.503626 0.0396585
39030 0.504466 0.0403647
39035 0.50368 0.0399702
39040 0.50342 0.0394049
39045 0.500389 0.038833
39050 0.499995 0.0386485
39055 0.502807 0.0395041
39060 0.501756 0.039042
39065 0.500196 0.0388779
39070 0.50121 0.0390324
39075 0.498702 0.0387738
39080 0.499361 0.0387003
39085 0.500147 0.0385099
39090 0.50205 0.0389893
39095 0.501337 0.0388269
39100 0.499783 0.0387938
39105 0.499372 0.0385688
39110 0.502856 0.0385003
39115 0.501317 0.038792
39120 0.502931 0.0395033
39125 0.500089 0.0389477
39130 0.497224 0.0381422
39135 0.49765 0.0381384
39140 0.49567 0.0378077
39145 0.496018 0.0377981
39150 0.495503 0.0376066
39155 0.493949 0.038073
39160 0.495137 0.037686
39165 0.495286 0.0381614
39170 0.493875 0.0376521
39175 0.493166 0.0378871
39180 0.493752 0.0382267
39185 0.496454 0.0389949
39190 0.495761 0.0387495
39195 0.494042 0.0381782
39200 0.493793 0.0383129
39205 0.495975 0.0390726
39210 0.494127 0.0381061
39215 0.494436 0.0384296
39220 0.493972 0.0380494
39225 0.490438 0.0375793
39230 0.491794 0.0372022
39235 0.492173 0.0373327
39240 0.490639 0.036497
39245 0.493281 0.036757
39250 0.493942 0.0367621
39255 0.489456 0.0365925
39260 0.49307 0.0366417
39265 0.488379 0.0361992
39270 0.488557 0.0366217
39275 0.48854 0.037152
39280 0.488893 0.0369857
39285 0.489318 0.0369832
39290 0.491884 0.0373884
39295 0.491376 0.0376111
39300 0.492924 0.0377036
39305 0.491572 0.0375086
39310 0.489037 0.0369824
39315 0.491825 0.0367664
39320 0.49379 0.0370477
39325 0.493552 0.0373678
39330 0.491568 0.0366666
39335 0.492092 0.0365762
39340 0.493866 0.0369379
39345 0.490054 0.0364809
39350 0.493747 0.03739
39355 0.493407 0.0369489
39360 0.494212 0.0379271
39365 0.493039 0.0375054
39370 0.490769 0.0373341
39375 0.491087 0.0369912
39380 0.485679 0.0357693
39385 0.487645 0.0365703
39390 0.487848 0.0366286
39395 0.485967 0.0368144
39400 0.485866 0.0373894
39405 0.487726 0.0371565
39410 0.490586 0.0371326
39415 0.489919 0.0369246
39420 0.487053 0.0362431
39425 0.490549 0.0367793
39430 0.489875 0.0368648
39435 0.49319 0.0374974
39440 0.492107 0.0378352
39445 0.494273 0.0380508
39450 0.497352 0.0383964
39455 0.494121 0.0374407
39460 0.492109 0.0375111
39465 0.489021 0.0365125
39470 0.48751 0.0366299
39475 0.486483 0.0371216
39480 0.487884 0.0372778
39485 0.489714 0.0376748
39490 0.487939 0.0376401
39495 0.490021 0.0375505
39500 0.491419 0.0373112
39505 0.488925 0.0369795
39510 0.49119 0.0374549
39515 0.491772 0.0379836
39520 0.489398 0.0376082
39525 0.49056 0.0376231
39530 0.488945 0.0381716
39535 0.4895 0.0377697
39540 0.4869 0.0369581
39545 0.489707 0.0372482
39550 0.486768 0.0377236
39555 0.487242 0.0375119
39560 0.486112 0.0369842
39565 0.490596 0.037123
39570 0.489239 0.0371008
39575 0.49262 0.0373131
39580 0.491584 0.0369522
39585 0.490291 0.0370785
39590 0.491914 0.0378877
39595 0.493092 0.0373919
39600 0.487766 0.0369579
39605 0.488603 0.0365337
39610 0.489749 0.0366623
39615 0.490348 0.0370322
39620 0.489326 0.036436
39625 0.491068 0.0368046
39630 0.491355 0.0371826
39635 0.493166 0.0378128
39640 0.490542 0.0373539
39645 0.489804 0.0375658
39650 0.489415 0.0379602
39655 0.487761 0.037447
39660 0.491676 0.0375199
39665 0.493279 0.0373296
39670 0.493955 0.0364031
39675 0.490093 0.0362606
39680 0.491465 0.0363508
39685 0.492305 0.03701
39690 0.491712 0.036439
39695 0.488825 0.0360687
39700 0.489058 0.0353565
39705 0.490488 0.0353641
39710 0.494381 0.0365345
39715 0.494788 0.0364937
39720 0.4953 0.0363723
39725 0.494604 0.0367852
39730 0.49256 0.0365705
39735 0.492717 0.0366301
39740 0.496035 0.0373823
39745 0.493897 0.0372114
39750 0.493544 0.0371628
39755 0.494861 0.0376827
39760 0.493943 0.0374482
39765 0.494263 0.0369897
39770 0.49816 0.0374358
39775 0.497131 0.037061
39780 0.498153 0.0376905
39785 0.499157 0.0372496
39790 0.497591 0.0370498
39795 0.497965 0.037546
39800 0.495151 0.0373578
39805 0.494246 0.0378879
39810 0.494079 0.0373404
39815 0.497995 0.0378765
39820 0.501041 0.0377477
39825 0.500442 0.0376725
39830 0.499626 0.0373784
39835 0.498748 0.0370634
39840 0.496546 0.0359418
39845 0.496904 0.0366729
39850 0.500745 0.0376689
39855 0.499017 0.0368597
39860 0.500584 0.0373737
39865 0.501091 0.0379301
39870 0.502934 0.0387001
39875 0.503948 0.0389659
39880 0.499836 0.0384368
39885 0.501307 0.0383021
39890 0.503152 0.0386285
39895 0.504077 0.0376093
39900 0.503583 0.0376872
39905 0.499482 0.0375876
39910 0.498212 0.0379187
39915 0.498217 0.0376272
39920 0.49504 0.0376023
39925 0.495407 0.0371194
39930 0.495684 0.0371134
39935 0.497797 0.0376913
39940 0.501621 0.037744
39945 0.497174 0.0379289
39950 0.499367 0.0371526
39955 0.495078 0.0368358
39960 0.493477 0.0367503
39965 0.494063 0.0365913
39970 0.494779 0.0367199
39975 0.49326 0.0361518
39980 0.495463 0.0366278
39985 0.496815 0.0371786
39990 0.498474 0.0371451
39995 0.49318 0.0366295
40000 0.494581 0.0368695
40005 0.492954 0.0371157
40010 0.494497 0.0370259
40015 0.49539 0.0368926
40020 0.498231 0.0371916
40025 0.496098 0.0371637
40030 0.496461 0.0369983
40035 0.496844 0.037074
40040 0.493245 0.0368681
40045 0.494293 0.0369124
40050 0.499053 0.0379561
40055 0.496402 0.0377834
40060 0.496319 0.0378428
40065 0.496894 0.0375433
40070 0.493192 0.0375172
40075 0.494193 0.0376303
40080 0.496789 0.0376589
40085 0.496943 0.0377675
40090 0.497551 0.0385856
40095 0.496466 0.0381775
40100 0.496562 0.0382774
40105 0.499289 0.0383582
40110 0.499482 0.0383874
40115 0.496038 0.0376672
40120 0.497701 0.0383564
40125 0.50234 0.0391494
40130 0.497693 0.038251
40135 0.50202 0.0385233
40140 0.500402 0.0381539
40145 0.502327 0.038726
40150 0.50433 0.0383796
40155 0.503423 0.0379471
40160 0.503046 0.0383655
40165 0.503236 0.0384574
40170 0.502342 0.0378865
40175 0.500933 0.0387475
40180 0.502969 0.038308
40185 0.505095 0.0389559
40190 0.500105 0.038773
40195 0.501404 0.0383551
40200 0.502484 0.0378997
40205 0.501263 0.0380173
40210 0.500251 0.0372702
40215 0.497525 0.0367711
40220 0.503808 0.0370289
40225 0.500919 0.0365725
40230 0.49867 0.0367997
40235 0.496203 0.0360187
40240 0.498405 0.0364376
40245 0.497926 0.0370822
40250 0.498458 0.037084
40255 0.496474 0.0367293
40260 0.494635 0.0367968
40265 0.496823 0.0367813
40270 0.501019 0.037181
40275 0.501088 0.0374498
40280 0.50306 0.0378822
40285 0.502256 0.0385946
40290 0.500068 0.0382129
40295 0.500094 0.0382449
40300 0.499902 0.0382708
40305 0.501706 0.0387332
40310 0.503724 0.0390534
40315 0.503835 0.0387967
40320 0.505916 0.0394786
40325 0.503539 0.0387391
40330 0.505063 0.0389908
40335 0.501832 0.0393584
40340 0.508439 0.0396954
40345 0.506367 0.039845
40350 0.507773 0.0399851
40355 0.507083 0.0394401
40360 0.508982 0.0400381
40365 0.505227 0.0395697
40370 0.503424 0.0386609
40375 0.503652 0.0394748
40380 0.505991 0.0399438
40385 0.504933 0.0386219
40390 0.50339 0.0385982
40395 0.500334 0.0379295
40400 0.497755 0.0375958
40405 0.498978 0.038153
40410 0.498524 0.0385315
40415 0.498302 0.0388173
40420 0.499655 0.0383721
40425 0.499605 0.0385784
40430 0.497158 0.0382798
40435 0.495049 0.038331
40440 0.491471 0.0384104
40445 0.486689 0.0375709
40450 0.487552 0.0377268
40455 0.484997 0.0381361
40460 0.487432 0.0384219
40465 0.485756 0.0379391
40470 0.484344 0.0375609
40475 0.485718 0.0381663
40480 0.483744 0.038329
40485 0.486016 0.0376003
40490 0.486784 0.0383876
40495 0.484248 0.0375313
40500 0.486273 0.0384733
40505 0.485671 0.038298
40510 0.486936 0.0377397
40515 0.487827 0.0370751
40520 0.490339 0.0377732
40525 0.495316 0.0377217
40530 0.492197 0.0373431
40535 0.494428 0.0381553
40540 0.491399 0.0378022
40545 0.491172 0.0374458
40550 0.491802 0.0377034
40555 0.49262 0.0379373
40560 0.492673 0.0382863
40565 0.493216 0.0374996
40570 0.491727 0.0379744
40575 0.489424 0.0378897
40580 0.492329 0.0385607
40585 0.492977 0.0383555
40590 0.492567 0.0377707
40595 0.493165 0.0377795
40600 0.495311 0.0378612
40605 0.493213 0.0373082
40610 0.493528 0.0380102
40615 0.495218 0.0385548
40620 0.494798 0.0378036
40625 0.49723 0.0384278
40630 0.49389 0.0373443
40635 0.497142 0.0378801
40640 0.502484 0.039447
40645 0.501659 0.0394674
40650 0.501538 0.0392002
40655 0.503096 0.0394868
40660 0.500737 0.039436
40665 0.502619 0.0396536
40670 0.499023 0.0396017
40675 0.498746 0.0395321
40680 0.498453 0.0397077
40685 0.49791 0.0395388
40690 0.496079 0.0391333
40695 0.49692 0.039615
40700 0.49709 0.0390596
40705 0.49354 0.038251
40710 0.489374 0.0372716
40715 0.491755 0.0378695
40720 0.493614 0.0384807
40725 0.490921 0.0377034
40730 0.492085 0.0379477
40735 0.494615 0.0379734
40740 0.497036 0.0386511
40745 0.501067 0.0397021
40750 0.500666 0.0394345
40755 0.501268 0.0396603
40760 0.496702 0.0388869
40765 0.50002 0.0389875
40770 0.496716 0.038546
40775 0.49409 0.0385925
40780 0.491816 0.0380385
40785 0.491261 0.0380336
40790 0.49329 0.0382951
40795 0.49236 0.0380102
40800 0.493512 0.0382269
40805 0.495449 0.0389971
40810 0.496892 0.0385993
40815 0.496971 0.0383319
40820 0.495892 0.0380257
40825 0.498884 0.0383698
40830 0.498715 0.037983
40835 0.500471 0.0375276
40840 0.498688 0.0371549
40845 0.49702 0.0369744
40850 0.495134 0.0368742
40855 0.494351 0.0367675
40860 0.495296 0.0372471
40865 0.494814 0.0373943
40870 0.497733 0.0376674
40875 0.493767 0.0374952
40880 0.494164 0.0376609
40885 0.492589 0.0379897
40890 0.491314 0.0378471
40895 0.490079 0.0375835
40900 0.491013 0.0376778
40905 0.492546 0.0381567
40910 0.490036 0.0373572
40915 0.49148 0.0381257
40920 0.494964 0.0381332
40925 0.495518 0.0382741
40930 0.492451 0.0379979
40935 0.492715 0.0385987
40940 0.490802 0.0385288
40945 0.490528 0.0376442
40950 0.488541 0.0377932
40955 0.491032 0.0375903
40960 0.489643 0.0368952
40965 0.490192 0.0361449
40970 0.494215 0.0371953
40975 0.494077 0.0370567
40980 0.497798 0.0376331
40985 0.500213 0.0376266
40990 0.50098 0.0372865
40995 0.498315 0.0374852
41000 0.498415 0.0372741
41005 0.49661 0.0373002
41010 0.499537 0.0368842
41015 0.497391 0.0368558
41020 0.497699 0.0368469
41025 0.495557 0.0367089
41030 0.496318 0.0365121
41035 0.495657 0.0364264
41040 0.494596 0.0365309
41045 0.493539 0.0368905
41050 0.492911 0.0361726
41055 0.494144 0.0364037
41060 0.491795 0.036736
41065 0.493365 0.0369289
41070 0.493175 0.0366956
41075 0.495821 0.0366701
41080 0.495843 0.0363549
41085 0.4989 0.0372063
41090 0.501156 0.0373666
41095 0.499126 0.0372527
41100 0.501923 0.0374676
41105 0.495852 0.036973
41110 0.499101 0.0375537
41115 0.497486 0.0368301
41120 0.502021 0.0372467
41125 0.502447 0.0369089
41130 0.50021 0.037133
41135 0.505052 0.0372053
41140 0.505604 0.0380875
41145 0.505766 0.0382872
41150 0.505036 0.0375815
41155 0.503602 0.0378854
41160 0.504277 0.0378428
41165 0.508455 0.0381275
41170 0.505583 0.0373582
41175 0.50793 0.0381063
41180 0.505071 0.0387756
41185 0.503914 0.038645
41190 0.50241 0.0382371
41195 0.501385 0.0381132
41200 0.507673 0.0386305
41205 0.506389 0.0384409
41210 0.505366 0.0378834
41215 0.507271 0.0378379
41220 0.508224 0.0376862
41225 0.508203 0.0373468
41230 0.509619 0.0374974
41235 0.511925 0.0375315
41240 0.513387 0.0380667
41245 0.514205 0.0379338
41250 0.516624 0.0375172
41255 0.515638 0.0372173
41260 0.51308 0.036637
41265 0.515188 0.0374627
41270 0.515097 0.0376074
41275 0.513701 0.0375786
41280 0.513666 0.0365868
41285 0.517193 0.0375499
41290 0.512441 0.0370277
41295 0.514637 0.0377611
41300 0.520313 0.0386411
41305 0.517316 0.0381108
41310 0.518793 0.0383339
41315 0.519765 0.0384139
41320 0.522975 0.0386691
41325 0.517018 0.0383584
41330 0.519473 0.0384141
41335 0.517893 0.038369
41340 0.518382 0.0384284
41345 0.515754 0.0383872
41350 0.513531 0.0375433
41355 0.516301 0.0370587
41360 0.519236 0.0371922
41365 0.51537 0.0362604
41370 0.518323 0.0372543
41375 0.517426 0.0370545
41380 0.514824 0.0367922
41385 0.517353 0.0368428
41390 0.51914 0.0369438
41395 0.517214 0.0369867
41400 0.512832 0.0363566
41405 0.516702 0.036905
41410 0.515097 0.0366199
41415 0.514826 0.0364898
41420 0.51409 0.0363933
41425 0.512999 0.0366827
41430 0.515981 0.0368358
41435 0.517596 0.0369593
41440 0.518142 0.0364864
41445 0.516278 0.0364237
41450 0.517044 0.0366658
41455 0.518339 0.0371255
41460 0.516016 0.0368522
41465 0.518303 0.0369256
41470 0.519061 0.0369416
41475 0.522139 0.0375056
41480 0.520314 0.0380569
41485 0.514533 0.0376623
41490 0.515417 0.0375805
41495 0.518733 0.0383333
41500 0.516226 0.0379183
41505 0.5145 0.0376568
41510 0.519039 0.0381986
41515 0.519858 0.0384274
41520 0.515288 0.0379826
41525 0.520231 0.0382349
41530 0.520302 0.0380185
41535 0.519397 0.0378193
41540 0.517332 0.0378218
41545 0.519221 0.0379179
41550 0.520415 0.037954
41555 0.523338 0.0380775
41560 0.525007 0.0382729
41565 0.525222 0.0384641
41570 0.524113 0.0380724
41575 0.521043 0.0380571
41580 0.520196 0.0381157
41585 0.51903 0.0380336
41590 0.522396 0.0385125
41595 0.518845 0.0385331
41600 0.518307 0.0385072
41605 0.518396 0.0383839
41610 0.51667 0.0380502
41615 0.51494 0.0376797
41620 0.514522 0.0383892
41625 0.515037 0.038079
41630 0.515869 0.038654
41635 0.51201 0.0384053
41640 0.511392 0.0384831
41645 0.510933 0.0383496
41650 0.51418 0.0384503
41655 0.512491 0.0378001
41660 0.513221 0.0378771
41665 0.512838 0.0380267
41670 0.51141 0.0373792
41675 0.508584 0.0371843
41680 0.509433 0.0376521
41685 0.507723 0.0375456
41690 0.508054 0.0366264
41695 0.508382 0.0376587
41700 0.506359 0.0375629
41705 0.507079 0.0373896
41710 0.506771 0.0374592
41715 0.510836 0.037588
41720 0.511332 0.0366589
41725 0.508684 0.0361775
41730 0.510611 0.0362071
41735 0.507405 0.03626
41740 0.505022 0.0357746
41745 0.504795 0.036259
41750 0.502196 0.0353463
41755 0.507187 0.0362271
41760 0.506411 0.0360875
41765 0.505804 0.0364031
41770 0.507824 0.0353116
41775 0.50727 0.0354686
41780 0.506325 0.0354004
41785 0.509153 0.0357936
41790 0.506633 0.0357217
41795 0.506205 0.0357185
41800 0.504606 0.0354519
41805 0.506101 0.0355333
41810 0.504677 0.0347879
41815 0.506895 0.0355129
41820 0.510781 0.0357113
41825 0.511655 0.0354096
41830 0.510922 0.0355256
41835 0.513182 0.0360979
41840 0.51284 0.0353474
41845 0.509923 0.0348987
41850 0.511928 0.0350883
41855 0.512123 0.0353719
41860 0.511893 0.0349356
41865 0.512764 0.0352569
41870 0.513916 0.0354076
41875 0.513351 0.0354598
41880 0.510048 0.0344988
41885 0.514732 0.03507
41890 0.513719 0.0349169
41895 0.515895 0.0342867
41900 0.517435 0.0346086
41905 0.519649 0.0348152
41910 0.517848 0.0347121
41915 0.518512 0.0350953
41920 0.51947 0.0347542
41925 0.520775 0.0348854
41930 0.52076 0.0347813
41935 0.519332 0.0345686
41940 0.520796 0.0343841
41945 0.517847 0.0340851
41950 0.517717 0.0337485
41955 0.519194 0.0344653
41960 0.518508 0.0347707
41965 0.520775 0.0347656
41970 0.5214 0.0347981
41975 0.51895 0.0344206
41980 0.517222 0.0336168
41985 0.514707 0.0335207
41990 0.516694 0.0342661
41995 0.515075 0.0336456
42000 0.515951 0.0337791
42005 0.51183 0.0337376
42010 0.5143 0.0339071
42015 0.51589 0.0344
42020 0.511756 0.0337252
42025 0.513376 0.0342486
42030 0.511798 0.0349412
42035 0.513887 0.0344237
42040 0.514849 0.0340359
42045 0.515022 0.0345703
42050 0.515384 0.0349577
42055 0.516061 0.0352016
42060 0.512844 0.0351296
42065 0.51314 0.0348938
42070 0.515207 0.0357875
42075 0.512293 0.0353004
42080 0.511108 0.0355954
42085 0.510781 0.0353565
42090 0.507474 0.0352822
42095 0.507517 0.0351279
42100 0.505537 0.0350357
42105 0.507752 0.0351208
42110 0.508917 0.0354494
42115 0.509893 0.035576
42120 0.506082 0.0353533
42125 0.508762 0.0359538
42130 0.509195 0.0357987
42135 0.510187 0.0358789
42140 0.506547 0.0351894
42145 0.505428 0.0358122
42150 0.504086 0.0363727
42155 0.503873 0.0365991
42160 0.507638 0.0362157
42165 0.504194 0.0360834
42170 0.508528 0.0357438
42175 0.508007 0.03629
42180 0.506792 0.0360191
42185 0.505771 0.0356335
42190 0.507024 0.0359989
42195 0.507245 0.0359161
42200 0.505222 0.0352182
42205 0.509019 0.0356105
42210 0.513743 0.0355188
42215 0.509425 0.0347158
42220 0.509497 0.0354345
42225 0.50482 0.0350651
42230 0.5058 0.034873
42235 0.50549 0.0350991
42240 0.504993 0.0351898
42245 0.507006 0.035151
42250 0.509718 0.0348401
42255 0.510275 0.0343316
42260 0.512055 0.0340951
42265 0.513097 0.0340963
42270 0.511044 0.0343823
42275 0.510337 0.034548
42280 0.506712 0.0337252
42285 0.511141 0.034458
42290 0.513558 0.0346752
42295 0.513418 0.034656
42300 0.512705 0.0345705
42305 0.512898 0.034715
42310 0.512102 0.0345472
42315 0.512825 0.0341449
42320 0.511355 0.0338944
42325 0.514544 0.0341614
42330 0.517375 0.0351714
42335 0.515878 0.0355541
42340 0.515473 0.0345772
42345 0.515303 0.0345741
42350 0.517379 0.0347021
42355 0.513587 0.0333796
42360 0.512967 0.0338252
42365 0.511512 0.0339226
42370 0.507522 0.0339877
42375 0.50525 0.0337672
42380 0.506853 0.0334731
42385 0.507704 0.0340898
42390 0.507342 0.034025
42395 0.508399 0.0338432
42400 0.509807 0.0337068
42405 0.509163 0.0334227
42410 0.507288 0.0327709
42415 0.508138 0.0328883
42420 0.511384 0.033173
42425 0.508532 0.0329003
42430 0.507859 0.0335666
42435 0.507587 0.0333712
42440 0.507168 0.0337207
42445 0.50553 0.0330873
42450 0.50255 0.0325792
42455 0.502124 0.0325098
42460 0.502498 0.0326023
42465 0.50449 0.0328777
42470 0.502488 0.033259
42475 0.506174 0.0333086
42480 0.506905 0.0331943
42485 0.505167 0.0335498
42490 0.511143 0.0343118
42495 0.512092 0.0347538
42500 0.513568 0.0348405
42505 0.513825 0.0352208
42510 0.514123 0.0353557
42515 0.514318 0.0356242
42520 0.514022 0.0358205
42525 0.513435 0.0358354
42530 0.514077 0.0354378
42535 0.514112 0.0353817
42540 0.518515 0.035866
42545 0.517984 0.0363837
42550 0.518408 0.0362249
42555 0.518427 0.035864
42560 0.517076 0.0353412
42565 0.517345 0.0354715
42570 0.518937 0.0354837
42575 0.520022 0.035885
42580 0.519463 0.0360022
42585 0.516263 0.0361049
42590 0.517796 0.0369832
42595 0.517033 0.0360471
42600 0.518168 0.0362549
42605 0.514967 0.0359414
42610 0.518959 0.0361285
42615 0.5174 0.0355486
42620 0.520211 0.0360257
42625 0.520101 0.0362645
42630 0.518179 0.0351847
42635 0.518059 0.0353243
42640 0.51852 0.0356329
42645 0.518466 0.0360834
42650 0.518399 0.0358375
42655 0.522634 0.0362951
42660 0.520913 0.0359385
42665 0.521507 0.0357181
42670 0.522067 0.0360859
42675 0.524122 0.0362365
42680 0.521033 0.0362018
42685 0.521669 0.0367042
42690 0.523047 0.0373106
42695 0.522149 0.0369769
42700 0.520051 0.0364366
42705 0.52118 0.0371392
42710 0.520977 0.036843
42715 0.519764 0.0364441
42720 0.525331 0.0374017
42725 0.525941 0.0371912
42730 0.525952 0.0369652
42735 0.521946 0.0367023
42740 0.526267 0.0372433
42745 0.524036 0.0374207
42750 0.521803 0.0372067
42755 0.519699 0.0371447
42760 0.517933 0.0367781
42765 0.519634 0.0358875
42770 0.522296 0.0361065
42775 0.521806 0.0361018
42780 0.520481 0.0363404
42785 0.524129 0.0365664
42790 0.525123 0.0378042
42795 0.522916 0.0369522
42800 0.521116 0.0369065
42805 0.517039 0.0361781
42810 0.517278 0.0355835
42815 0.51996 0.0357574
42820 0.520638 0.0355227
42825 0.52051 0.0357995
42830 0.520556 0.0363388
42835 0.518337 0.0369132
42840 0.520472 0.0369804
42845 0.519389 0.0367209
42850 0.52115 0.0366978
42855 0.519208 0.0368424
42860 0.522205 0.0367081
42865 0.51639 0.0357936
42870 0.520422 0.0365656
42875 0.520964 0.0360979
42880 0.523175 0.03628
42885 0.526542 0.0368236
42890 0.528351 0.0366521
42895 0.528501 0.0372135
42900 0.527194 0.0367956
42905 0.527889 0.0368528
42910 0.531123 0.0374113
42915 0.532166 0.0370391
42920 0.530272 0.0366533
42925 0.533186 0.0365991
42930 0.533065 0.0361949
42935 0.534681 0.0367099
42940 0.537957 0.0373008
42945 0.537858 0.0372508
42950 0.540463 0.0373915
42955 0.536053 0.0363788
42960 0.540686 0.0365715
42965 0.542219 0.0364396
42970 0.541371 0.0361771
42975 0.538288 0.0361496
42980 0.54021 0.0367158
42985 0.54162 0.0368758
42990 0.541063 0.0367377
42995 0.542778 0.0376668
43000 0.541269 0.0365595
43005 0.540821 0.0365793
43010 0.538704 0.0363721
43015 0.539636 0.0374172
43020 0.541955 0.0374905
43025 0.539712 0.037133
43030 0.540644 0.0375995
43035 0.543 0.0381002
43040 0.542334 0.0385482
43045 0.542411 0.0390461
43050 0.545273 0.0401984
43055 0.545717 0.0398146
43060 0.549794 0.0397307
43065 0.549267 0.0391963
43070 0.547578 0.0394701
43075 0.550137 0.0395041
43080 0.549386 0.0395476
43085 0.547478 0.0388575
43090 0.549879 0.0399853
43095 0.547941 0.0395399
43100 0.547668 0.0401037
43105 0.547419 0.0402027
43110 0.548315 0.0401153
43115 0.547524 0.0401043
43120 0.54874 0.0395195
43125 0.547875 0.0394684
43130 0.545243 0.0395001
43135 0.549 0.0401663
43140 0.553716 0.0399222
43145 0.553529 0.0402053
43150 0.550211 0.0395995
43155 0.551321 0.0398148
43160 0.551436 0.0401835
43165 0.549945 0.0392817
43170 0.551104 0.0391949
43175 0.548252 0.039132
43180 0.548437 0.0398203
43185 0.549732 0.0394709
43190 0.548982 0.0396448
43195 0.545538 0.0387934
43200 0.546441 0.0393023
43205 0.541085 0.0385823
43210 0.543402 0.0383282
43215 0.545085 0.0383102
43220 0.543454 0.038703
43225 0.545324 0.0392037
43230 0.541076 0.038664
43235 0.539594 0.0374858
43240 0.543149 0.0388358
43245 0.541421 0.0388528
43250 0.54481 0.0387242
43255 0.544462 0.0390479
43260 0.544511 0.038806
43265 0.545702 0.0392237
43270 0.544226 0.0386789
43275 0.543498 0.0385054
43280 0.544451 0.0389746
43285 0.545498 0.0391567
43290 0.543856 0.0392886
43295 0.542434 0.0390665
43300 0.542209 0.0385135
43305 0.543527 0.0385223
43310 0.541886 0.0388122
43315 0.54113 0.0382118
43320 0.542425 0.0385431
43325 0.541707 0.0385923
43330 0.543059 0.0386299
43335 0.54284 0.0380796
43340 0.543507 0.0378005
43345 0.541738 0.0384413
43350 0.539661 0.037635
43355 0.539968 0.0374837
43360 0.540315 0.0375617
43365 0.537189 0.0374619
43370 0.539826 0.0380828
43375 0.538524 0.0375407
43380 0.542172 0.0376636
43385 0.541102 0.0379716
43390 0.541282 0.0382516
43395 0.543968 0.0389522
43400 0.544292 0.0398599
43405 0.54146 0.0391326
43410 0.540496 0.0388979
43415 0.542737 0.0391216
43420 0.542448 0.039476
43425 0.543829 0.0390794
43430 0.542775 0.0393249
43435 0.543202 0.0389942
43440 0.542405 0.0389534
43445 0.542326 0.0385335
43450 0.540858 0.0386182
43455 0.538226 0.0389793
43460 0.53505 0.0385041
43465 0.534634 0.038251
43470 0.536849 0.0383692
43475 0.534742 0.0382451
43480 0.53587 0.0380708
43485 0.535283 0.0382533
43490 0.54001 0.0384131
43495 0.538286 0.0382994
43500 0.539721 0.0392386
43505 0.539227 0.0388432
43510 0.536162 0.0382504
43515 0.537301 0.0383668
43520 0.540268 0.0388144
43525 0.542394 0.0390677
43530 0.546124 0.0394911
43535 0.545169 0.0395889
43540 0.547272 0.0394752
43545 0.548517 0.0396877
43550 0.544228 0.0393647
43555 0.547905 0.0392876
43560 0.546553 0.0396011
43565 0.546833 0.0397219
43570 0.545796 0.0389461
43575 0.548331 0.0392868
43580 0.544992 0.0383982
43585 0.544127 0.0378254
43590 0.544686 0.0376276
43595 0.546053 0.0378571
43600 0.550805 0.0383104
43605 0.54928 0.0378687
43610 0.549295 0.0380153
43615 0.553037 0.0385915
43620 0.555393 0.0392927
43625 0.551511 0.0385868
43630 0.550242 0.03803
43635 0.55195 0.0388062
43640 0.551383 0.0390269
43645 0.548025 0.0387001
43650 0.553405 0.0392912
43655 0.552455 0.0396605
43660 0.549736 0.0391606
43665 0.553598 0.039041
43670 0.552796 0.0386287
43675 0.551024 0.0382384
43680 0.549362 0.038665
43685 0.550345 0.0394062
43690 0.548581 0.0381377
43695 0.551855 0.0386234
43700 0.550447 0.0389644
43705 0.548733 0.0379546
43710 0.554041 0.0386803
43715 0.552041 0.0379044
43720 0.551862 0.0379593
43725 0.550611 0.0379224
43730 0.551045 0.0374541
43735 0.548849 0.0371014
43740 0.55222 0.0378593
43745 0.554598 0.0381224
43750 0.553874 0.0374143
43755 0.556466 0.0382582
43760 0.557184 0.0388793
43765 0.557183 0.0388267
43770 0.554162 0.0380455
43775 0.557397 0.0381592
43780 0.560185 0.0382665
43785 0.558186 0.0380494
43790 0.556724 0.0381351
43795 0.558796 0.0384017
43800 0.560194 0.0385297
43805 0.563465 0.0383857
43810 0.558296 0.0374037
43815 0.556545 0.0378293
43820 0.555694 0.0373694
43825 0.555069 0.0377123
43830 0.555535 0.0382412
43835 0.55438 0.0378746
43840 0.554952 0.0377648
43845 0.553555 0.0379016
43850 0.556572 0.0389195
43855 0.554775 0.0383321
43860 0.554724 0.0381153
43865 0.554527 0.0386264
43870 0.553587 0.0382829
43875 0.554845 0.0384652
43880 0.55642 0.0386036
43885 0.554882 0.0374831
43890 0.551708 0.0374502
43895 0.556448 0.0374937
43900 0.552409 0.0369897
43905 0.55168 0.0374378
43910 0.549123 0.0372882
43915 0.551587 0.0378099
43920 0.548426 0.0374966
43925 0.550061 0.037575
43930 0.552468 0.0384035
43935 0.554207 0.039469
43940 0.554098 0.0397477
43945 0.554202 0.0396703
43950 0.555969 0.0397452
43955 0.55528 0.0397832
43960 0.550005 0.0393313
43965 0.547756 0.0393413
43970 0.550046 0.039564
43975 0.549966 0.0390173
43980 0.549764 0.0388944
43985 0.551333 0.0390008
43990 0.551893 0.0389157
43995 0.55129 0.0390553
44000 0.550751 0.0384943
44005 0.550112 0.0384635
44010 0.546937 0.0381206
44015 0.546589 0.0385227
44020 0.54368 0.0382414
44025 0.544332 0.0377032
44030 0.543179 0.0379277
44035 0.545436 0.038884
44040 0.544467 0.0386195
44045 0.5443 0.0386334
44050 0.545875 0.0383302
44055 0.543075 0.0382402
44060 0.54597 0.0388509
44065 0.547111 0.0386683
44070 0.544706 0.0386319
44075 0.545035 0.0378305
44080 0.544916 0.0379744
44085 0.544266 0.0373845
44090 0.541555 0.0372567
44095 0.541915 0.037229
44100 0.543858 0.0371724
44105 0.541833 0.0372574
44110 0.536096 0.0367366
44115 0.537528 0.0368544
44120 0.53884 0.0382298
44125 0.539523 0.0383321
44130 0.543277 0.0381535
44135 0.544841 0.0378075
44140 0.548912 0.038595
44145 0.547557 0.0383617
44150 0.544794 0.0379412
44155 0.545688 0.0385068
44160 0.550067 0.0389063
44165 0.54699 0.03835
44170 0.547409 0.0382206
44175 0.544251 0.037447
44180 0.542163 0.0371502
44185 0.544257 0.0373813
44190 0.541911 0.0366527
44195 0.546922 0.037418
44200 0.548262 0.0375791
44205 0.54887 0.0375437
44210 0.549704 0.0377875
44215 0.549641 0.0386685
44220 0.546467 0.0379706
44225 0.548573 0.0384794
44230 0.545831 0.037804
44235 0.548571 0.0382406
44240 0.549524 0.0380981
44245 0.547891 0.0378699
44250 0.548392 0.0384229
44255 0.548269 0.0385527
44260 0.548424 0.0399475
44265 0.545793 0.0385486
44270 0.541313 0.0379969
44275 0.542821 0.037982
44280 0.545099 0.0388156
44285 0.541018 0.038568
44290 0.540583 0.0382998
44295 0.542086 0.0380769
44300 0.539945 0.0378224
44305 0.539477 0.0385174
44310 0.545765 0.0386578
44315 0.54531 0.038892
44320 0.542638 0.0388775
44325 0.537345 0.0378779
44330 0.535674 0.0375172
44335 0.534774 0.0375699
44340 0.536612 0.0376534
44345 0.532719 0.0375341
44350 0.536569 0.0379361
44355 0.53793 0.0374182
44360 0.538346 0.037112
44365 0.539264 0.036665
44370 0.539738 0.036488
44375 0.541859 0.0373939
44380 0.53762 0.0365049
44385 0.537467 0.036349
44390 0.537711 0.0364784
44395 0.540949 0.0369675
44400 0.541363 0.0368373
44405 0.541993 0.0368516
44410 0.539929 0.0363327
44415 0.54179 0.0370881
44420 0.543904 0.0373751
44425 0.542083 0.0376654
44430 0.545461 0.0374792
44435 0.546605 0.037162
44440 0.547902 0.0375576
44445 0.551056 0.0369795
44450 0.547579 0.0374537
44455 0.551648 0.0375821
44460 0.552075 0.0368983
44465 0.557304 0.0376142
44470 0.557208 0.0380232
44475 0.554014 0.0372222
44480 0.551168 0.0368246
44485 0.555427 0.0376811
44490 0.55199 0.0371465
44495 0.553934 0.0365592
44500 0.555101 0.0366415
44505 0.555366 0.0369091
44510 0.552054 0.0365903
44515 0.551426 0.0368038
44520 0.55196 0.0370079
44525 0.549332 0.0364986
44530 0.550818 0.0359701
44535 0.548026 0.0355768
44540 0.547409 0.0356619
44545 0.548294 0.0359269
44550 0.545764 0.0358144
44555 0.549067 0.0365844
44560 0.550303 0.0366797
44565 0.550307 0.0364453
44570 0.549232 0.0364486
44575 0.548576 0.0361749
44580 0.550163 0.0366205
44585 0.550984 0.0369267
44590 0.545061 0.0368614
44595 0.547408 0.0366554
44600 0.546608 0.0364182
44605 0.545994 0.0365288
44610 0.547839 0.0367807
44615 0.545676 0.0368601
44620 0.544914 0.0367517
44625 0.544081 0.0362102
44630 0.547371 0.0365588
44635 0.546861 0.0364266
44640 0.548304 0.0361151
44645 0.550697 0.0363465
44650 0.549001 0.035664
44655 0.549025 0.0357099
44660 0.552045 0.0357434
44665 0.55264 0.0364633
44670 0.549622 0.0360057
44675 0.546469 0.0360704
44680 0.542296 0.0357001
44685 0.542743 0.0367211
44690 0.54412 0.0372071
44695 0.543225 0.0370459
44700 0.546476 0.0373696
44705 0.54772 0.037655
44710 0.547144 0.0369463
44715 0.54788 0.036964
44720 0.548459 0.0373645
44725 0.544758 0.0372604
44730 0.542959 0.0366619
44735 0.541331 0.0366913
44740 0.541144 0.0365919
44745 0.539576 0.0367187
44750 0.539164 0.0375182
44755 0.535702 0.0363837
44760 0.53851 0.0365503
44765 0.540638 0.0374564
44770 0.545128 0.0378726
44775 0.546388 0.0380161
44780 0.544602 0.0382425
44785 0.542977 0.038467
44790 0.543423 0.0382131
44795 0.549645 0.0392798
44800 0.550299 0.0396785
44805 0.552271 0.0393594
44810 0.550077 0.0392141
44815 0.549771 0.0392378
44820 0.547596 0.0387969
44825 0.551964 0.0391998
44830 0.54977 0.0383543
44835 0.551342 0.038931
44840 0.549369 0.0387891
44845 0.55124 0.0391822
44850 0.548957 0.0391886
44855 0.552019 0.0396797
44860 0.553123 0.0392716
44865 0.555389 0.03899
44870 0.552435 0.0390157
44875 0.553328 0.0385123
44880 0.555316 0.0390159
44885 0.553738 0.0389465
44890 0.554781 0.039189
44895 0.553914 0.0392
44900 0.553709 0.0387134
44905 0.55441 0.0384272
44910 0.554572 0.038846
44915 0.559563 0.0398142
44920 0.559129 0.0397522
44925 0.558848 0.0394615
44930 0.560008 0.0392525
44935 0.558104 0.0392245
44940 0.555159 0.0386178
44945 0.550437 0.0387658
44950 0.546766 0.0387054
44955 0.546009 0.0390463
44960 0.549476 0.039438
44965 0.547598 0.0391355
44970 0.549844 0.0393437
44975 0.550025 0.0391614
44980 0.551601 0.038941
44985 0.550276 0.0392602
44990 0.55334 0.0391379
44995 0.554451 0.0396752
45000 0.552814 0.0400012
45005 0.553756 0.0394158
45010 0.553208 0.0391767
45015 0.555515 0.039954
45020 0.557063 0.0398695
45025 0.556702 0.0400857
45030 0.555638 0.0402153
45035 0.552938 0.0403778
45040 0.5535 0.0398187
45045 0.553784 0.0398605
45050 0.550518 0.0396509
45055 0.546281 0.0395319
45060 0.546657 0.0398022
45065 0.548182 0.040022
45070 0.545469 0.039509
45075 0.54442 0.0397362
45080 0.542535 0.0395103
45085 0.542652 0.0391553
45090 0.54379 0.0393325
45095 0.544889 0.0393282
45100 0.54145 0.0388705
45105 0.534896 0.037832
45110 0.536917 0.0378183
45115 0.535894 0.0375084
45120 0.536754 0.0374082
45125 0.537701 0.0381606
45130 0.539645 0.0384464
45135 0.538864 0.0386572
45140 0.538625 0.0384172
45145 0.537705 0.0386776
45150 0.537086 0.0387934
45155 0.537364 0.0384072
45160 0.536302 0.0375417
45165 0.541382 0.0382243
45170 0.543594 0.0381702
45175 0.542662 0.0380273
45180 0.54455 0.0384862
45185 0.54047 0.0380606
45190 0.541084 0.0379395
45195 0.545203 0.0381153
45200 0.542374 0.0375935
45205 0.544109 0.0375558
45210 0.542094 0.0376295
45215 0.540705 0.0379026
45220 0.540249 0.0383355
45225 0.540515 0.0378046
45230 0.539106 0.0382092
45235 0.539567 0.0380692
45240 0.540356 0.03825
45245 0.541447 0.0384923
45250 0.541681 0.037992
45255 0.54499 0.0376921
45260 0.542069 0.0371363
45265 0.54098 0.0374023
45270 0.541922 0.0378416
45275 0.543187 0.0377195
45280 0.542804 0.0372135
45285 0.543609 0.0378554
45290 0.543946 0.0382486
45295 0.544201 0.0378324
45300 0.543471 0.0384766
45305 0.544799 0.0380416
45310 0.543239 0.037951
45315 0.541248 0.0371565
45320 0.546919 0.038557
45325 0.544833 0.0391086
45330 0.544447 0.0380204
45335 0.541888 0.0376501
45340 0.5431 0.0374921
45345 0.543203 0.0379091
45350 0.540768 0.0375766
45355 0.545131 0.0373819
45360 0.545584 0.0374545
45365 0.544882 0.0378816
45370 0.545832 0.0379404
45375 0.547332 0.0377019
45380 0.543172 0.0375037
45385 0.546655 0.0378234
45390 0.545755 0.0375586
45395 0.541071 0.0372271
45400 0.545131 0.0381053
45405 0.545608 0.0382469
45410 0.548781 0.0388736
45415 0.542985 0.0380279
45420 0.544584 0.0393519
45425 0.546438 0.0393082
45430 0.548804 0.0395574
45435 0.550019 0.0390387
45440 0.548327 0.0389226
45445 0.553925 0.0388179
45450 0.554512 0.0384378
45455 0.551892 0.0380353
45460 0.551334 0.0376729
45465 0.551074 0.0379755
45470 0.552741 0.0377948
45475 0.551244 0.0372192
45480 0.554135 0.0376968
45485 0.552856 0.0371392
45490 0.554317 0.036815
45495 0.555989 0.0368103
45500 0.55418 0.03711
45505 0.552772 0.0370034
45510 0.554194 0.0376119
45515 0.554243 0.0379585
45520 0.555842 0.0379175
45525 0.557586 0.0380908
45530 0.553099 0.0369052
45535 0.554382 0.0369028
45540 0.555783 0.0370083
45545 0.553657 0.0361437
45550 0.552729 0.0365137
45555 0.555437 0.0363678
45560 0.551711 0.0359738
45565 0.550986 0.0358832
45570 0.555869 0.036419
45575 0.555164 0.0356319
45580 0.556092 0.0357511
45585 0.555601 0.0350985
45590 0.555817 0.0358324
45595 0.555735 0.0354611
45600 0.554929 0.0355264
45605 0.552074 0.0357942
45610 0.552655 0.0365588
45615 0.553216 0.0360361
45620 0.549382 0.0358462
45625 0.550405 0.0357423
45630 0.550247 0.0364817
45635 0.5529 0.0365443
45640 0.552634 0.0367517
45645 0.550639 0.0361449
45650 0.549663 0.0355192
45655 0.552194 0.0357662
45660 0.553605 0.0366919
45665 0.547724 0.0354113
45670 0.549858 0.0359001
45675 0.551459 0.0360981
45680 0.553797 0.0371292
45685 0.554841 0.0371649
45690 0.554466 0.0375339
45695 0.554896 0.0371363
45700 0.556407 0.0369816
45705 0.556978 0.036993
45710 0.557666 0.0371094
45715 0.558908 0.0371518
45720 0.556616 0.0364519
45725 0.556283 0.036389
45730 0.555378 0.0368916
45735 0.555159 0.0374837
45740 0.55839 0.037685
45745 0.556082 0.0374384
45750 0.553247 0.0372888
45755 0.555268 0.0377358
45760 0.553882 0.037994
45765 0.550175 0.0369959
45770 0.549247 0.0369661
45775 0.552707 0.0370594
45780 0.550307 0.0375437
45785 0.551332 0.0375644
45790 0.55481 0.0377472
45795 0.553231 0.0381841
45800 0.554278 0.0378479
45805 0.557426 0.0378997
45810 0.557153 0.0381212
45815 0.557636 0.038973
45820 0.556851 0.0385376
45825 0.551298 0.038211
45830 0.551353 0.0379734
45835 0.551555 0.0377856
45840 0.550863 0.0379979
45845 0.552117 0.0384068
45850 0.549983 0.0381898
45855 0.552168 0.038873
45860 0.553342 0.0383355
45865 0.553616 0.0386321
45870 0.553794 0.0382563
45875 0.556523 0.038427
45880 0.554241 0.0383809
45885 0.555415 0.038419
45890 0.55584 0.0379989
45895 0.553997 0.0379965
45900 0.556734 0.0379816
45905 0.561202 0.0386089
45910 0.55644 0.0381735
45915 0.555843 0.0378091
45920 0.559376 0.0386715
45925 0.56021 0.038222
45930 0.560677 0.0371757
45935 0.564464 0.0381022
45940 0.563874 0.037396
45945 0.565343 0.0370957
45950 0.567873 0.0380851
45955 0.568337 0.0378642
45960 0.562294 0.0368213
45965 0.56225 0.037329
45970 0.564811 0.0372541
45975 0.560547 0.0373659
45980 0.561256 0.0375758
45985 0.562915 0.0373449
45990 0.563498 0.0368899
45995 0.561398 0.036934
46000 0.561482 0.0374282
46005 0.558414 0.0373312
46010 0.558798 0.0374849
46015 0.559502 0.0371606
46020 0.561096 0.0376689
46025 0.560596 0.037536
46030 0.557176 0.0373288
46035 0.562175 0.0381767
46040 0.560126 0.0378393
46045 0.564986 0.0379542
46050 0.56393 0.0377593
46055 0.565626 0.0382853
46060 0.564267 0.0380657
46065 0.567905 0.0389755
46070 0.565836 0.0383125
46075 0.566819 0.038161
46080 0.567608 0.0380967
46085 0.568424 0.0381912
46090 0.567986 0.0385688
46095 0.565426 0.0376819
46100 0.567877 0.038468
46105 0.567775 0.0380712
46110 0.569874 0.0386317
46115 0.563725 0.0386654
46120 0.56581 0.0381975
46125 0.565491 0.0383735
46130 0.564966 0.0382631
46135 0.568614 0.0380138
46140 0.565321 0.0371339
46145 0.565334 0.0370212
46150 0.564939 0.0367297
46155 0.559834 0.0362277
46160 0.560575 0.0368383
46165 0.560874 0.0368769
46170 0.563513 0.0371892
46175 0.562951 0.037359
46180 0.562272 0.0371196
46185 0.564315 0.0372765
46190 0.567499 0.0381506
46195 0.563352 0.0368638
46200 0.563091 0.0369075
46205 0.563553 0.0364392
46210 0.565591 0.0365413
46215 0.565291 0.0373845
46220 0.567048 0.0372104
46225 0.565298 0.0372518
46230 0.56557 0.0371006
46235 0.563522 0.0367717
46240 0.568313 0.0368714
46245 0.568577 0.03843
46250 0.570944 0.0383982
46255 0.568593 0.0380696
46260 0.568051 0.0381224
46265 0.563578 0.0374513
46270 0.558652 0.0369689
46275 0.561703 0.0374053
46280 0.555738 0.0370269
46285 0.557113 0.0369593
46290 0.556872 0.0371234
46295 0.554238 0.0369118
46300 0.554428 0.0369036
46305 0.558796 0.0370477
46310 0.561096 0.0371153
46315 0.561824 0.0370706
46320 0.558693 0.0369926
46325 0.558208 0.0369028
46330 0.558022 0.0368909
46335 0.559089 0.0374378
46340 0.556114 0.0369812
46345 0.556849 0.0374135
46350 0.555391 0.0375999
46355 0.557219 0.0377079
46360 0.557442 0.0375497
46365 0.557311 0.0376076
46370 0.556359 0.0375835
46375 0.562282 0.0375523
46380 0.557379 0.0375229
46385 0.563683 0.0379212
46390 0.562225 0.037559
46395 0.562876 0.037656
46400 0.562061 0.0379142
46405 0.560227 0.0369114
46410 0.559263 0.036169
46415 0.56147 0.0362059
46420 0.560635 0.0357397
46425 0.562355 0.036272
46430 0.560144 0.0352145
46435 0.559926 0.035181
46440 0.560423 0.0361253
46445 0.560727 0.0361839
46450 0.564048 0.0366462
46455 0.558416 0.0356709
46460 0.560342 0.035459
46465 0.557416 0.035755
46470 0.55857 0.0363637
46475 0.558941 0.0369503
46480 0.558938 0.0360444
46485 0.561184 0.0365445
46490 0.557854 0.0364723
46495 0.559235 0.0360451
46500 0.557893 0.0358146
46505 0.55708 0.0365121
46510 0.558925 0.0368477
46515 0.558226 0.0367917
46520 0.554942 0.0355033
46525 0.554098 0.0352088
46530 0.557027 0.0349191
46535 0.556645 0.035358
46540 0.557483 0.03504
46545 0.560769 0.0354472
46550 0.559491 0.0351483
46555 0.561288 0.0347583
46560 0.558911 0.034507
46565 0.558254 0.0345686
46570 0.561358 0.0348777
46575 0.560725 0.0349018
46580 0.557208 0.0342916
46585 0.555438 0.034025
46590 0.555969 0.0344768
46595 0.555889 0.0345639
46600 0.557935 0.0347134
46605 0.559228 0.0348638
46610 0.558641 0.0353633
46615 0.559904 0.0355619
46620 0.55808 0.0355486
46625 0.562569 0.0367575
46630 0.558021 0.0360279
46635 0.560519 0.0360518
46640 0.55913 0.0359279
46645 0.558935 0.0359075
46650 0.556507 0.0358765
46655 0.548751 0.0349442
46660 0.55362 0.0356156
46665 0.559073 0.0366209
46670 0.557672 0.0364035
46675 0.558861 0.0362588
46680 0.556654 0.0362014
46685 0.556886 0.0360297
46690 0.553283 0.0357076
46695 0.552237 0.0352302
46700 0.554826 0.0356533
46705 0.552746 0.0355631
46710 0.552336 0.035199
46715 0.553898 0.0358609
46720 0.554316 0.0355997
46725 0.556221 0.0359528
46730 0.552213 0.0358068
46735 0.551422 0.0354694
46740 0.552386 0.0362529
46745 0.553407 0.035786
46750 0.549771 0.0357462
46755 0.549488 0.035419
46760 0.548487 0.0354937
46765 0.545863 0.0353014
46770 0.54611 0.0355049
46775 0.547683 0.0361141
46780 0.54675 0.0362788
46785 0.544525 0.035973
46790 0.545573 0.035932
46795 0.545784 0.0367346
46800 0.545867 0.0363202
46805 0.547761 0.0361463
46810 0.549 0.0363061
46815 0.547073 0.0365268
46820 0.546042 0.0362749
46825 0.545201 0.0357442
46830 0.54112 0.0354159
46835 0.544899 0.0362943
46840 0.545477 0.0361747
46845 0.54356 0.0370124
46850 0.543672 0.0368344
46855 0.543222 0.0369034
46860 0.545784 0.0373359
46865 0.544472 0.0367258
46870 0.549939 0.0373153
46875 0.551741 0.0369685
46880 0.549213 0.036515
46885 0.55156 0.0365858
46890 0.553291 0.0371375
46895 0.550242 0.0372643
46900 0.550231 0.0368271
46905 0.55297 0.0369706
46910 0.557391 0.0380042
46915 0.556039 0.037735
46920 0.554042 0.0375013
46925 0.55461 0.0379683
46930 0.552667 0.0378352
46935 0.550949 0.0383831
46940 0.550915 0.0372671
46945 0.551685 0.0366813
46950 0.558075 0.0369699
46955 0.557776 0.036499
46960 0.556778 0.0365821
46965 0.557297 0.0369657
46970 0.557179 0.0367664
46975 0.557907 0.0361814
46980 0.556594 0.0369142
46985 0.560261 0.0370542
46990 0.558464 0.0371253
46995 0.558612 0.0364819
47000 0.55905 0.0368213
47005 0.559998 0.036855
47010 0.558146 0.0361392
47015 0.561976 0.0363727
47020 0.55728 0.0355519
47025 0.558827 0.0359454
47030 0.558671 0.0353961
47035 0.557833 0.0352996
47040 0.556259 0.0360404
47045 0.553002 0.0356195
47050 0.55091 0.0360994
47055 0.552431 0.0364339
47060 0.554115 0.0364582
47065 0.558555 0.0366701
47070 0.559266 0.0371967
47075 0.558287 0.0365901
47080 0.559077 0.0364304
47085 0.55879 0.036717
47090 0.559836 0.0366278
47095 0.557169 0.0361714
47100 0.557491 0.0366131
47105 0.558971 0.0375878
47110 0.559348 0.0367115
47115 0.560866 0.0363459
47120 0.563528 0.0372959
47125 0.558609 0.0369681
47130 0.561111 0.0369844
47135 0.559049 0.0364847
47140 0.556718 0.0363333
47145 0.559042 0.0361714
47150 0.560101 0.0367934
47155 0.560462 0.0362114
47160 0.560024 0.0371092
47165 0.557392 0.0363947
47170 0.557712 0.0359581
47175 0.559536 0.0365072
47180 0.558642 0.0365517
47185 0.559342 0.0367403
47190 0.559729 0.0365043
47195 0.560409 0.0368011
47200 0.561329 0.0372845
47205 0.563052 0.0364382
47210 0.565177 0.0374784
47215 0.563432 0.0378291
47220 0.565044 0.0378542
47225 0.562478 0.0376787
47230 0.561596 0.0375299
47235 0.563124 0.0378969
47240 0.565398 0.0377791
47245 0.561389 0.0374272
47250 0.557323 0.0369557
47255 0.561551 0.0377928
47260 0.564177 0.0378542
47265 0.563585 0.0373878
47270 0.562348 0.0371659
47275 0.563799 0.0375678
47280 0.566053 0.0375299
47285 0.563867 0.0377785
47290 0.566895 0.0379522
47295 0.568527 0.0385864
47300 0.568442 0.038707
47305 0.566798 0.0382137
47310 0.564492 0.0372516
47315 0.566584 0.0375986
47320 0.564095 0.037141
47325 0.566322 0.0372476
47330 0.564972 0.0374649
47335 0.56579 0.0371728
47340 0.564331 0.0369965
47345 0.566711 0.0380622
47350 0.566561 0.0379073
47355 0.564887 0.0382133
47360 0.567197 0.0380228
47365 0.566499 0.0379614
47370 0.566981 0.0379879
47375 0.565507 0.0376236
47380 0.569605 0.0373388
47385 0.57027 0.0374451
47390 0.573993 0.0380218
47395 0.573349 0.0385709
47400 0.570277 0.0384764
47405 0.572812 0.0388667
47410 0.569554 0.0384415
47415 0.572261 0.0387924
47420 0.571691 0.0385139
47425 0.572143 0.0381422
47430 0.569729 0.0381037
47435 0.564033 0.0378665
47440 0.563898 0.038112
47445 0.56661 0.0383531
47450 0.568691 0.038636
47455 0.566592 0.0382471
47460 0.568519 0.0384072
47465 0.566816 0.0385019
47470 0.562546 0.038379
47475 0.565011 0.0385672
47480 0.559095 0.0377575
47485 0.557674 0.0379459
47490 0.556867 0.0373057
47495 0.554713 0.037112
47500 0.55513 0.0370569
47505 0.555207 0.0364213
47510 0.558201 0.0368416
47515 0.557667 0.0369783
47520 0.559162 0.0377969
47525 0.561908 0.0376223
47530 0.562072 0.0374962
47535 0.559579 0.0367987
47540 0.560026 0.0364541
47545 0.557086 0.036074
47550 0.557688 0.0356252
47555 0.559235 0.0356576
47560 0.556735 0.0353451
47565 0.560368 0.0358536
47570 0.559502 0.0361557
47575 0.556978 0.035299
47580 0.557215 0.0352892
47585 0.556142 0.0350283
47590 0.559946 0.0356131
47595 0.562529 0.0358064
47600 0.561972 0.0364696
47605 0.562615 0.0366695
47610 0.561448 0.0366497
47615 0.559243 0.0368281
47620 0.560811 0.0364458
47625 0.558884 0.0367189
47630 0.559477 0.0367899
47635 0.560188 0.0367144
47640 0.559782 0.0368605
47645 0.558278 0.0373384
47650 0.559086 0.0374106
47655 0.556303 0.0371328
47660 0.556927 0.0368248
47665 0.55808 0.0364913
47670 0.557363 0.0359028
47675 0.5559 0.0358311
47680 0.555326 0.0354692
47685 0.555196 0.0354582
47690 0.557801 0.0355211
47695 0.557346 0.0354002
47700 0.5592 0.0357015
47705 0.559476 0.0364141
47710 0.558071 0.036281
47715 0.558986 0.0370577
47720 0.558924 0.0366589
47725 0.561554 0.0375597
47730 0.560399 0.0367436
47735 0.56263 0.0373319
47740 0.560427 0.0369363
47745 0.561296 0.0365407
47750 0.560837 0.0359928
47755 0.559704 0.0358283
47760 0.560032 0.0360381
47765 0.560564 0.0362908
47770 0.56345 0.0360502
47775 0.562618 0.0361686
47780 0.561677 0.0355182
47785 0.566899 0.0360463
47790 0.566683 0.0357754
47795 0.566624 0.0361236
47800 0.5706 0.0366834
47805 0.571115 0.0362233
47810 0.569667 0.0361251
47815 0.570313 0.0358975
47820 0.566675 0.035349
47825 0.569131 0.0363496
47830 0.567679 0.0362006
47835 0.566941 0.0362976
47840 0.565372 0.0362441
47845 0.564195 0.0360561
47850 0.565508 0.0357803
47855 0.560884 0.0355931
47860 0.561918 0.0357654
47865 0.563775 0.0355852
47870 0.56514 0.0355176
47875 0.565414 0.0355105
47880 0.565569 0.0351557
47885 0.566124 0.0354376
47890 0.562738 0.0356186
47895 0.561955 0.0351341
47900 0.561533 0.0351471
47905 0.56372 0.0354213
47910 0.565493 0.0351996
47915 0.566509 0.0352155
47920 0.566217 0.0357644
47925 0.563482 0.0359046
47930 0.570823 0.0361612
47935 0.566274 0.0357566
47940 0.565523 0.0360312
47945 0.56665 0.0365019
47950 0.563816 0.0363198
47955 0.563771 0.0365646
47960 0.565061 0.0362335
47965 0.566563 0.0363265
47970 0.564714 0.0360902
47975 0.562658 0.0358242
47980 0.56713 0.0365015
47985 0.567972 0.0369242
47990 0.568247 0.0374096
47995 0.569012 0.0376509
48000 0.569039 0.0370028
48005 0.569346 0.0371347
48010 0.569495 0.0370963
48015 0.570959 0.0373639
48020 0.565283 0.0363825
48025 0.566313 0.0361861
48030 0.562969 0.0363855
48035 0.564019 0.0369642
48040 0.561923 0.0374045
48045 0.565262 0.0383651
48050 0.562768 0.0379677
48055 0.566342 0.0381804
48060 0.565171 0.0379024
48065 0.566738 0.037885
48070 0.566699 0.0379912
48075 0.566413 0.037694
48080 0.562887 0.0374931
48085 0.565347 0.0379116
48090 0.563596 0.037297
48095 0.561834 0.0368793
48100 0.56399 0.0367815
48105 0.56577 0.0369844
48110 0.568182 0.0369246
48115 0.560243 0.035863
48120 0.559894 0.0356727
48125 0.561974 0.0364133
48130 0.564447 0.0370487
48135 0.565038 0.036955
48140 0.569548 0.0368818
48145 0.57174 0.0372712
48150 0.568171 0.0370293
48155 0.565985 0.0367479
48160 0.5684 0.0370659
48165 0.567844 0.0371259
48170 0.572097 0.0375456
48175 0.573364 0.03741
48180 0.572004 0.0366564
48185 0.569496 0.0370887
48190 0.569891 0.0363263
48195 0.569515 0.036209
48200 0.567874 0.035842
48205 0.570939 0.0360579
48210 0.572273 0.0366862
48215 0.572161 0.0373425
48220 0.568968 0.0370259
48225 0.566728 0.0365784
48230 0.568523 0.0366199
48235 0.569277 0.0359089
48240 0.570185 0.0366101
48245 0.570179 0.0364333
48250 0.571042 0.0365382
48255 0.573297 0.0364319
48260 0.574691 0.0365956
48265 0.572337 0.0366364
48270 0.571612 0.0369799
48275 0.574989 0.0373992
48280 0.576314 0.0370736
48285 0.573125 0.0369967
48290 0.574814 0.0369071
48295 0.575285 0.0376687
48300 0.574366 0.0375464
48305 0.578019 0.0375182
48310 0.574949 0.0379738
48315 0.574782 0.0379291
48320 0.573767 0.0379091
48325 0.577441 0.0382263
48330 0.57337 0.0374492
48335 0.577211 0.0377052
48340 0.578335 0.0378383
48345 0.57178 0.0371271
48350 0.570929 0.0372478
48355 0.570666 0.0376568
48360 0.571213 0.0373535
48365 0.572609 0.0375017
48370 0.574855 0.037715
48375 0.572453 0.0373935
48380 0.566846 0.0367515
48385 0.567317 0.0373129
48390 0.565943 0.036249
48395 0.565649 0.036982
48400 0.569126 0.0372243
48405 0.565391 0.0373786
48410 0.565862 0.0374803
48415 0.569769 0.0379134
48420 0.567304 0.0375882
48425 0.569035 0.0375578
48430 0.568005 0.0374882
48435 0.569556 0.0374872
48440 0.570097 0.0378714
48445 0.568541 0.0377636
48450 0.568702 0.0371208
48455 0.570219 0.037389
48460 0.570131 0.0378207
48465 0.569426 0.0371947
48470 0.567901 0.0370977
48475 0.569019 0.0372073
48480 0.569899 0.0367383
48485 0.571799 0.0366901
48490 0.569541 0.0370687
48495 0.567293 0.0369536
48500 0.567918 0.0376191
48505 0.571396 0.0372616
48510 0.57345 0.0379116
48515 0.566581 0.0370724
48520 0.565964 0.036855
48525 0.571137 0.0373739
48530 0.567118 0.0369418
48535 0.565065 0.0368791
48540 0.566415 0.0366299
48545 0.567882 0.0371206
48550 0.570883 0.0372555
48555 0.565898 0.036449
48560 0.566818 0.0365288
48565 0.566875 0.0371177
48570 0.568804 0.0369467
48575 0.564484 0.0369367
48580 0.563684 0.0374905
48585 0.564747 0.0374433
48590 0.563505 0.0379602
48595 0.564756 0.0384547
48600 0.564272 0.0390569
48605 0.566861 0.0391006
48610 0.564937 0.0387652
48615 0.567894 0.0394337
48620 0.568486 0.0389951
48625 0.568921 0.0393692
48630 0.565057 0.0385109
48635 0.570505 0.0395184
48640 0.567836 0.0382204
48645 0.568309 0.0380694
48650 0.570319 0.0380267
48655 0.567548 0.0376848
48660 0.568979 0.0376152
48665 0.569151 0.0371973
48670 0.573096 0.0376689
48675 0.573851 0.037638
48680 0.572314 0.0380922
48685 0.574221 0.0379867
48690 0.574646 0.037815
48695 0.57488 0.0381012
48700 0.57423 0.0381547
48705 0.574686 0.0378624
48710 0.573078 0.0375909
48715 0.568607 0.0373398
48720 0.567283 0.0372561
48725 0.568724 0.0374458
48730 0.568685 0.0380142
48735 0.572017 0.0389628
48740 0.570795 0.0388797
48745 0.568685 0.0383241
48750 0.569121 0.0382733
48755 0.56934 0.0377444
48760 0.570381 0.0381784
48765 0.568436 0.038467
48770 0.568648 0.0385929
48775 0.573207 0.0388712
48780 0.571878 0.0393784
48785 0.571658 0.0392608
48790 0.565992 0.0387456
48795 0.561561 0.0384478
48800 0.56621 0.0387609
48805 0.566597 0.0386632
48810 0.566773 0.0390081
48815 0.566784 0.0390896
48820 0.565162 0.0387854
48825 0.56694 0.0382006
48830 0.572195 0.0387221
48835 0.57126 0.0394743
48840 0.571308 0.0394972
48845 0.570917 0.0395107
48850 0.571404 0.0397193
48855 0.570829 0.0400724
48860 0.570337 0.0397871
48865 0.57024 0.039993
48870 0.572243 0.0404017
48875 0.570659 0.0404788
48880 0.570491 0.0401163
48885 0.567842 0.0399404
48890 0.568625 0.0399959
48895 0.563898 0.0392067
48900 0.561531 0.0391659
48905 0.566152 0.039528
48910 0.566679 0.0395131
48915 0.563584 0.0393408
48920 0.563969 0.0398871
48925 0.563783 0.0398697
48930 0.567733 0.0395821
48935 0.56914 0.039714
48940 0.569653 0.0399612
48945 0.5705 0.0399824
48950 0.56939 0.039558
48955 0.572441 0.0403231
48960 0.570916 0.0395954
48965 0.568587 0.0398126
48970 0.570347 0.0396327
48975 0.568295 0.039614
48980 0.566609 0.038921
48985 0.568515 0.0397918
48990 0.569218 0.0402906
48995 0.568495 0.0393737
49000 0.567559 0.03915
49005 0.566691 0.0388626
49010 0.569786 0.0394062
49015 0.572499 0.0394415
49020 0.571978 0.039348
49025 0.573288 0.0394374
49030 0.571842 0.0394997
49035 0.570415 0.0398399
49040 0.568212 0.0396734
49045 0.568576 0.0397726
49050 0.56669 0.0399555
49055 0.565372 0.0394919
49060 0.568536 0.0398965
49065 0.564699 0.0392018
49070 0.562654 0.0386497
49075 0.563783 0.0385164
49080 0.563164 0.0380763
49085 0.564353 0.0385848
49090 0.563937 0.0386397
49095 0.563643 0.0384215
49100 0.565648 0.0388481
49105 0.566721 0.0391643
49110 0.56805 0.0390026
49115 0.564552 0.0386309
49120 0.564892 0.0384833
49125 0.565229 0.0389367
49130 0.564675 0.0391179
49135 0.566496 0.038794
49140 0.565778 0.0389175
49145 0.568721 0.0400179
49150 0.566075 0.0393333
49155 0.564594 0.0394053
49160 0.567815 0.0400657
49165 0.561011 0.0392039
49170 0.566577 0.0393112
49175 0.563755 0.0387258
49180 0.564249 0.0385199
49185 0.565268 0.038103
49190 0.561655 0.0380732
49195 0.56058 0.0377681
49200 0.561872 0.0380126
49205 0.560006 0.0376338
49210 0.558147 0.0376391
49215 0.558859 0.0374298
49220 0.560282 0.0379612
49225 0.563151 0.0377777
49230 0.562134 0.0380132
49235 0.563394 0.0378918
49240 0.564197 0.0374431
49245 0.565088 0.037299
49250 0.563219 0.0373329
49255 0.561686 0.0365325
49260 0.563503 0.0373713
49265 0.562977 0.0373806
49270 0.565406 0.0373274
49275 0.567758 0.0376489
49280 0.565682 0.0366293
49285 0.564118 0.0365537
49290 0.562472 0.0363272
49295 0.563129 0.0362494
49300 0.563836 0.0366346
49305 0.564659 0.0363704
49310 0.56126 0.0361214
49315 0.562363 0.0357985
49320 0.562511 0.0358193
49325 0.56028 0.0354598
49330 0.557874 0.0354139
49335 0.558892 0.0355517
49340 0.558375 0.0357913
49345 0.554582 0.0347403
49350 0.555782 0.0354286
49355 0.556006 0.0350365
49360 0.555509 0.0350906
49365 0.554057 0.0351855
49370 0.551975 0.0347589
49375 0.554708 0.0350602
49380 0.557663 0.0346705
49385 0.554764 0.0347687
49390 0.553687 0.034932
49395 0.55496 0.0349522
49400 0.556517 0.0347432
49405 0.556979 0.0352788
49410 0.556239 0.0356182
49415 0.556934 0.0363845
49420 0.560169 0.0356186
49425 0.559895 0.0362182
49430 0.560089 0.0362735
49435 0.563788 0.0371379
49440 0.562065 0.0365866
49445 0.564575 0.037291
49450 0.561232 0.0365988
49455 0.560968 0.0359105
49460 0.563563 0.0367297
49465 0.561808 0.0368091
49470 0.563244 0.036268
49475 0.561787 0.0360155
49480 0.561391 0.0366615
49485 0.560566 0.036765
49490 0.560092 0.0367915
49495 0.559857 0.0366778
49500 0.556733 0.0365519
49505 0.554655 0.0355223
49510 0.553752 0.0359397
49515 0.55641 0.0360479
49520 0.553158 0.0358511
49525 0.551564 0.0356217
49530 0.552018 0.0351961
49535 0.551568 0.0358044
49540 0.554761 0.0361218
49545 0.554983 0.0359955
49550 0.554751 0.0358999
49555 0.549996 0.0355968
49560 0.551036 0.0361128
49565 0.552677 0.0360716
49570 0.551636 0.0358644
49575 0.556893 0.0367954
49580 0.553534 0.0360379
49585 0.555663 0.0356111
49590 0.554884 0.0358581
49595 0.549691 0.0357387
49600 0.548505 0.0352592
49605 0.544144 0.0345278
49610 0.542843 0.034547
49615 0.547707 0.0344733
49620 0.551862 0.0355049
49625 0.552287 0.0349589
49630 0.552794 0.0349654
49635 0.547549 0.0345501
49640 0.551374 0.034578
49645 0.551034 0.0345221
49650 0.554564 0.0354894
49655 0.553065 0.0351353
49660 0.553505 0.0346397
49665 0.550285 0.0346409
49670 0.552018 0.0347568
49675 0.551329 0.0342531
49680 0.55183 0.0347303
49685 0.54963 0.0340585
49690 0.550452 0.0344621
49695 0.553477 0.0354637
49700 0.555545 0.0350412
49705 0.556331 0.035814
49710 0.555292 0.0353494
49715 0.554564 0.0352461
49720 0.555446 0.035113
49725 0.551737 0.0341843
49730 0.552126 0.0338228
49735 0.551506 0.0337652
49740 0.553847 0.0345946
49745 0.551881 0.0338997
49750 0.55338 0.0339118
49755 0.553454 0.0343596
49760 0.552543 0.0341986
49765 0.554231 0.0339954
49770 0.553715 0.0334939
49775 0.551994 0.0336288
49780 0.557436 0.0337454
49785 0.556503 0.0330914
49790 0.556695 0.0327844
49795 0.558409 0.0329105
49800 0.561506 0.0335268
49805 0.558512 0.0334953
49810 0.558012 0.0335837
49815 0.556597 0.033915
49820 0.558167 0.033955
49825 0.55764 0.0338552
49830 0.557345 0.0338577
49835 0.556486 0.0336501
49840 0.554161 0.0336564
49845 0.552745 0.0337446
49850 0.557331 0.0336235
49855 0.557948 0.0337203
49860 0.55914 0.0332092
49865 0.551974 0.0331251
49870 0.558368 0.0335682
49875 0.557729 0.0338999
49880 0.556304 0.0345325
49885 0.557935 0.033953
49890 0.551508 0.0338958
49895 0.550214 0.0333763
49900 0.547268 0.0331914
49905 0.549677 0.0333992
49910 0.548924 0.0332886
49915 0.54827 0.0330038
49920 0.550044 0.0332122
49925 0.552794 0.0331159
49930 0.553087 0.0332847
49935 0.554096 0.0336515
49940 0.56075 0.0345011
49945 0.559773 0.0337732
49950 0.559378 0.0344427
49955 0.561793 0.0351837
49960 0.556514 0.0348364
49965 0.554646 0.0344088
49970 0.555407 0.0347225
49975 0.5552 0.0344666
49980 0.555027 0.0341932
49985 0.553217 0.0337844
49990 0.555696 0.0340308
49995 0.5575 0.0341869
50000 0.553572 0.0337819
50005 0.55329 0.0332143
50010 0.558095 0.0338175
50015 0.558688 0.0339275
50020 0.558174 0.0335074
50025 0.556326 0.033152
50030 0.559095 0.0330032
50035 0.558562 0.0333349
50040 0.560145 0.0333063
50045 0.558616 0.0341432
50050 0.56241 0.0342914
50055 0.55719 0.0332312
50060 0.557569 0.0341651
50065 0.557332 0.0336905
50070 0.56 0.0339693
50075 0.560424 0.0334592
50080 0.559231 0.0341883
50085 0.556348 0.0338677
50090 0.5544 0.0333859
50095 0.552738 0.0335229
50100 0.554055 0.0335013
50105 0.55537 0.0325533
50110 0.558289 0.0331536
50115 0.561862 0.0337972
50120 0.55964 0.0331761
50125 0.563548 0.0337576
50130 0.562806 0.0344629
50135 0.564413 0.0344317
50140 0.565309 0.0345347
50145 0.565552 0.0346205
50150 0.564739 0.0352792
50155 0.568309 0.0351688
50160 0.56332 0.0341818
50165 0.563466 0.0339614
50170 0.563337 0.0343453
50175 0.564669 0.0349671
50180 0.56234 0.0343251
50185 0.562293 0.0349738
50190 0.561844 0.0343455
50195 0.558011 0.0344053
50200 0.556974 0.0346427
50205 0.557527 0.0348354
50210 0.558222 0.0350771
50215 0.561716 0.0352471
50220 0.562895 0.0353917
50225 0.565861 0.0354962
50230 0.565083 0.0355856
50235 0.561503 0.0348003
50240 0.561875 0.0361402
50245 0.557623 0.0355107
50250 0.561877 0.0351818
50255 0.560443 0.0355341
50260 0.561646 0.0354858
50265 0.564009 0.0352684
50270 0.565865 0.0354278
50275 0.565733 0.0350206
50280 0.566089 0.0350032
50285 0.565322 0.0343678
50290 0.561379 0.0343004
50295 0.55886 0.0342694
50300 0.559478 0.0343053
50305 0.560705 0.0343367
50310 0.560478 0.0341402
50315 0.559602 0.0339724
50320 0.559728 0.0340616
50325 0.560083 0.0338211
50330 0.559234 0.0340624
50335 0.559241 0.0341355
50340 0.560991 0.0337072
50345 0.558372 0.0338836
50350 0.557471 0.0332875
50355 0.559794 0.0332975
50360 0.55645 0.0335066
50365 0.557223 0.0338997
50370 0.556816 0.0337713
50375 0.557273 0.0340938
50380 0.553685 0.0334466
50385 0.556892 0.0334323
50390 0.557184 0.0331947
50395 0.55964 0.0337597
50400 0.556337 0.0339883
50405 0.555292 0.0340644
50410 0.557078 0.0338201
50415 0.5562 0.0332824
50420 0.557209 0.0333178
50425 0.559034 0.0332706
50430 0.556637 0.0336703
50435 0.5583 0.0342531
50440 0.55508 0.0341049
50445 0.554921 0.0335472
50450 0.553169 0.0345233
50455 0.554538 0.0346956
50460 0.556441 0.0344208
50465 0.556082 0.0336633
50470 0.553322 0.0337082
50475 0.552768 0.0339544
50480 0.553596 0.0334423
50485 0.557887 0.0340804
50490 0.556474 0.0343294
50495 0.555865 0.0343061
50500 0.556113 0.0346952
50505 0.554948 0.0346654
50510 0.555422 0.0344606
50515 0.554876 0.034031
50520 0.556309 0.0342447
50525 0.558031 0.0343308
50530 0.558348 0.0342622
50535 0.551999 0.0334717
50540 0.553567 0.0331306
50545 0.553419 0.0340802
50550 0.554707 0.0340046
50555 0.554583 0.0340944
50560 0.555218 0.0344519
50565 0.554786 0.03406
50570 0.557098 0.034656
50575 0.557121 0.0343825
50580 0.559803 0.0350902
50585 0.55822 0.0343776
50590 0.553994 0.034411
50595 0.553495 0.0349171
50600 0.555819 0.0345098
50605 0.554423 0.0344133
50610 0.555336 0.0335433
50615 0.558197 0.033746
50620 0.55367 0.0335096
50625 0.55558 0.0335413
50630 0.555416 0.0341075
50635 0.557607 0.0342535
50640 0.559481 0.0348426
50645 0.558469 0.0355068
50650 0.560409 0.0357495
50655 0.562963 0.0359081
50660 0.558767 0.0348193
50665 0.556675 0.0347668
50670 0.559708 0.0349446
50675 0.561284 0.034845
50680 0.559865 0.0343574
50685 0.557322 0.0340912
50690 0.560367 0.0343096
50695 0.558573 0.03423
50700 0.559462 0.0343733
50705 0.559314 0.0345345
50710 0.558858 0.0348199
50715 0.558327 0.0344653
50720 0.559904 0.0338422
50725 0.559017 0.03418
50730 0.557373 0.0339793
50735 0.557731 0.0336801
50740 0.558851 0.0341704
50745 0.555674 0.0336817
50750 0.559272 0.0340585
50755 0.560013 0.0337909
50760 0.563069 0.0345027
50765 0.565413 0.0346509
50770 0.566155 0.034914
50775 0.565201 0.0344845
50780 0.563987 0.0344241
50785 0.562519 0.0346929
50790 0.566023 0.0342782
50795 0.567007 0.034704
50800 0.567871 0.0338964
50805 0.565505 0.034489
50810 0.558406 0.0334012
50815 0.557757 0.0337566
50820 0.557147 0.0338991
50825 0.558481 0.0340863
50830 0.561211 0.0342365
50835 0.558256 0.0338952
50840 0.558009 0.0340604
50845 0.556956 0.0335613
50850 0.559932 0.034647
50855 0.558631 0.0344917
50860 0.562838 0.0348024
50865 0.557647 0.0348822
50870 0.557627 0.0347895
50875 0.562084 0.0355043
50880 0.563683 0.0348173
50885 0.562229 0.0350967
50890 0.563553 0.036202
50895 0.561418 0.0355068
50900 0.560679 0.0360822
50905 0.562648 0.03609
50910 0.562923 0.036238
50915 0.564103 0.036812
50920 0.563084 0.0365999
50925 0.562184 0.0361147
50930 0.56184 0.0357877
50935 0.559294 0.0353839
50940 0.561261 0.0356799
50945 0.561722 0.0352692
50950 0.563211 0.0356587
50955 0.564444 0.036101
50960 0.561994 0.035609
50965 0.561856 0.035992
50970 0.56132 0.0358907
50975 0.563343 0.0354562
50980 0.56118 0.0352778
50985 0.561451 0.0355392
50990 0.563667 0.0359267
50995 0.560715 0.0357097
51000 0.559661 0.035875
51005 0.56082 0.0363625
51010 0.562756 0.0355619
51015 0.560449 0.0357456
51020 0.560859 0.0359044
51025 0.562145 0.0349381
51030 0.559695 0.0351961
51035 0.561243 0.0349303
51040 0.564453 0.0345474
51045 0.560511 0.0342669
51050 0.558622 0.0345011
51055 0.55751 0.0346176
51060 0.5556 0.0342045
51065 0.556697 0.0342265
51070 0.558806 0.0341106
51075 0.556344 0.0333776
51080 0.554822 0.0338185
51085 0.550806 0.0329411
51090 0.555181 0.0331412
51095 0.552298 0.0330846
51100 0.553744 0.0336513
51105 0.551835 0.0335823
51110 0.551822 0.0334608
51115 0.549864 0.0338391
51120 0.550389 0.0335554
51125 0.546421 0.0330361
51130 0.55104 0.0336119
51135 0.550903 0.0332614
51140 0.550234 0.0331614
51145 0.550002 0.033321
51150 0.550084 0.0332245
51155 0.550912 0.0336239
51160 0.548214 0.0333261
51165 0.548409 0.0333308
51170 0.549218 0.0341381
51175 0.546918 0.0332953
51180 0.546302 0.0332155
51185 0.547625 0.0338138
51190 0.54767 0.0338728
51195 0.546844 0.0331467
51200 0.546629 0.0334629
51205 0.545598 0.0335737
51210 0.543662 0.0330342
51215 0.545859 0.0331077
51220 0.545114 0.0331326
51225 0.545748 0.0329999
51230 0.547717 0.0329003
51235 0.545995 0.0323784
51240 0.544237 0.0324092
51245 0.5453 0.0326662
51250 0.545349 0.0325523
51255 0.550278 0.0330003
51260 0.552194 0.0334319
51265 0.550485 0.0337485
51270 0.545693 0.0329022
51275 0.546859 0.032448
51280 0.547257 0.0326317
51285 0.545618 0.0330336
51290 0.54512 0.0335411
51295 0.545173 0.0329197
51300 0.54498 0.0328897
51305 0.54583 0.0327756
51310 0.548093 0.032803
51315 0.549169 0.033042
51320 0.549362 0.0326801
51325 0.549616 0.0330863
51330 0.548941 0.0327242
51335 0.548936 0.0326558
51340 0.550036 0.0331255
51345 0.54819 0.032082
51350 0.548568 0.031994
51355 0.546997 0.0317848
51360 0.547644 0.0318052
51365 0.549468 0.0320899
51370 0.547265 0.032399
51375 0.548554 0.0323702
51380 0.547061 0.0325072
51385 0.546691 0.0322365
51390 0.548008 0.032696
51395 0.548271 0.0326464
51400 0.547056 0.0326441
51405 0.547199 0.0323222
51410 0.547072 0.0322557
51415 0.55016 0.0328199
51420 0.545156 0.0327621
51425 0.54925 0.0340399
51430 0.546419 0.0332112
51435 0.548495 0.0334806
51440 0.548143 0.0336721
51445 0.546677 0.0336564
51450 0.547137 0.0336003
51455 0.548872 0.0335727
51460 0.545019 0.033203
51465 0.546498 0.0338497
51470 0.547116 0.0335727
51475 0.547603 0.0331939
51480 0.545507 0.0330634
51485 0.553094 0.0335055
51490 0.549702 0.0333731
51495 0.552868 0.0334329
51500 0.550022 0.0329311
51505 0.548613 0.0330512
51510 0.548303 0.0331553
51515 0.545233 0.0328152
51520 0.549506 0.0329595
51525 0.549392 0.0336143
51530 0.549403 0.0332931
51535 0.548082 0.0328479
51540 0.545481 0.033388
51545 0.547296 0.0335188
51550 0.547682 0.0330316
51555 0.543512 0.033291
51560 0.54656 0.033499
51565 0.545375 0.0345745
51570 0.54413 0.0337801
51575 0.54189 0.0332079
51580 0.543751 0.0338117
51585 0.545456 0.0342
51590 0.545904 0.0338622
51595 0.548332 0.0338834
51600 0.551748 0.0343753
51605 0.550277 0.0340632
51610 0.547021 0.0338979
51615 0.547556 0.0346237
51620 0.547351 0.0342204
51625 0.547297 0.0338399
51630 0.546067 0.0336141
51635 0.541122 0.0329024
51640 0.542612 0.0331177
51645 0.54527 0.032765
51650 0.544636 0.0325176
51655 0.542523 0.032477
51660 0.54405 0.0326135
51665 0.54139 0.0326223
51670 0.538059 0.0320303
51675 0.539341 0.0324864
51680 0.540793 0.0330481
51685 0.541257 0.0332545
51690 0.542535 0.0332998
51695 0.544004 0.0327429
51700 0.548068 0.0340669
51705 0.543399 0.0332337
51710 0.544894 0.0333608
51715 0.545063 0.0331473
51720 0.545773 0.0340806
51725 0.543588 0.0341267
51730 0.54273 0.0343994
51735 0.540349 0.0340387
51740 0.539891 0.0339824
51745 0.537386 0.034411
51750 0.535832 0.034341
51755 0.531944 0.0338877
51760 0.532672 0.0341969
51765 0.533643 0.0346115
51770 0.534361 0.0347864
51775 0.532394 0.0345005
51780 0.534912 0.0346393
51785 0.53643 0.0345047
51790 0.539989 0.0347874
51795 0.538938 0.0349683
51800 0.537882 0.0346272
51805 0.542786 0.0349977
51810 0.540636 0.0346995
51815 0.543905 0.0352953
51820 0.538549 0.0352767
51825 0.540167 0.0355813
51830 0.539471 0.0350779
51835 0.540491 0.0351463
51840 0.539597 0.0348462
51845 0.541651 0.0346925
51850 0.543061 0.034666
51855 0.542701 0.0346711
51860 0.541754 0.0347215
51865 0.542858 0.0348938
51870 0.5415 0.0349854
51875 0.53946 0.0342629
51880 0.538184 0.0343747
51885 0.538888 0.0348871
51890 0.536585 0.0354008
51895 0.536468 0.0353474
51900 0.537613 0.0348148
51905 0.536223 0.0344502
51910 0.536104 0.0344357
51915 0.536476 0.0352086
51920 0.53837 0.0357701
51925 0.539559 0.0357295
51930 0.536742 0.0348287
51935 0.537568 0.035351
51940 0.541172 0.0352088
51945 0.540563 0.0362133
51950 0.541219 0.0367685
51955 0.54522 0.0366211
51960 0.542735 0.0367038
51965 0.545016 0.0365117
51970 0.543341 0.0362745
51975 0.543285 0.0367534
51980 0.545659 0.0366082
51985 0.543185 0.0369052
51990 0.541264 0.036745
51995 0.54638 0.0376925
52000 0.550195 0.0372859
52005 0.54565 0.0369855
52010 0.546251 0.0380238
52015 0.541884 0.0371831
52020 0.54537 0.0376307
52025 0.544768 0.0376221
52030 0.544892 0.0376901
52035 0.545351 0.036941
52040 0.545356 0.0376156
52045 0.543306 0.0369599
52050 0.542465 0.0364066
52055 0.543945 0.0367679
52060 0.541017 0.0366723
52065 0.542292 0.0367179
52070 0.545321 0.0374698
52075 0.544116 0.0373568
52080 0.545299 0.038468
52085 0.544939 0.0385584
52090 0.546063 0.0384015
52095 0.54931 0.0387224
52100 0.546602 0.0384004
52105 0.545396 0.0387497
52110 0.544203 0.0385041
52115 0.544665 0.0383519
52120 0.542103 0.0384623
52125 0.538752 0.038139
52130 0.543789 0.0384888
52135 0.546104 0.0384547
52140 0.543083 0.0384149
52145 0.54253 0.0379363
52150 0.543894 0.0385099
52155 0.541717 0.0384776
52160 0.544881 0.038714
52165 0.543354 0.0387671
52170 0.544618 0.0381539
52175 0.545333 0.0384456
52180 0.544743 0.0390904
52185 0.546372 0.0392592
52190 0.546627 0.0394825
52195 0.549443 0.0389771
52200 0.548702 0.0392012
52205 0.547082 0.0385772
52210 0.54946 0.0398071
52215 0.545619 0.0387303
52220 0.546484 0.0385054
52225 0.548706 0.039277
52230 0.55281 0.0391918
52235 0.550093 0.0393249
52240 0.549733 0.0395454
52245 0.548887 0.039406
52250 0.549334 0.0395772
52255 0.550634 0.0396472
52260 0.550051 0.0386876
52265 0.551459 0.0389895
52270 0.552999 0.0396801
52275 0.55359 0.0404441
52280 0.555936 0.0409495
52285 0.554841 0.0401118
52290 0.55595 0.0405823
52295 0.557342 0.0415238
52300 0.555598 0.0415403
52305 0.557116 0.0420349
52310 0.556824 0.041128
52315 0.555303 0.0410367
52320 0.552594 0.0405709
52325 0.553655 0.0404237
52330 0.554569 0.0414394
52335 0.553724 0.0413364
52340 0.555598 0.0413637
52345 0.553828 0.0416119
52350 0.55392 0.0414129
52355 0.553918 0.0407791
52360 0.554177 0.0412559
52365 0.554855 0.0412666
52370 0.554808 0.0408414
52375 0.55338 0.0412151
52380 0.555331 0.0413721
52385 0.556142 0.041458
52390 0.555489 0.0415766
52395 0.558632 0.041863
52400 0.555572 0.0413713
52405 0.555614 0.0410781
52410 0.557227 0.0414327
52415 0.556868 0.0409706
52420 0.558938 0.0418644
52425 0.561403 0.0416366
52430 0.55989 0.0410753
52435 0.557251 0.0414599
52440 0.556199 0.0417364
52445 0.555708 0.0414917
52450 0.553741 0.0412598
52455 0.553963 0.041535
52460 0.556452 0.041455
52465 0.555818 0.0416595
52470 0.552952 0.0411392
52475 0.552154 0.0413668
52480 0.554033 0.0414737
52485 0.551737 0.0408381
52490 0.553477 0.0404113
52495 0.554057 0.0406503
52500 0.551846 0.0401998
52505 0.552545 0.0396268
52510 0.55261 0.0397091
52515 0.555302 0.0406101
52520 0.550651 0.0401435
52525 0.550739 0.0398799
52530 0.553344 0.0401265
52535 0.556384 0.0404584
52540 0.556906 0.0404892
52545 0.554174 0.0399573
52550 0.55771 0.0399101
52555 0.553737 0.0395933
52560 0.555065 0.0395007
52565 0.558472 0.0401861
52570 0.561177 0.0403574
52575 0.558349 0.0402855
52580 0.559368 0.0401247
52585 0.561294 0.0406672
52590 0.562477 0.0410404
52595 0.561076 0.0401198
52600 0.557109 0.0394388
52605 0.558047 0.0395335
52610 0.556028 0.0393208
52615 0.554406 0.0392476
52620 0.552922 0.0393506
52625 0.552798 0.0394254
52630 0.550852 0.0393721
52635 0.554561 0.0392284
52640 0.556527 0.0387873
52645 0.561109 0.0395419
52650 0.559451 0.039208
52655 0.559521 0.0397965
52660 0.558416 0.0389779
52665 0.559004 0.0399038
52670 0.556129 0.0391551
52675 0.5553 0.0390673
52680 0.555737 0.039053
52685 0.563645 0.0398134
52690 0.559519 0.0390496
52695 0.557271 0.0388791
52700 0.556477 0.0383582
52705 0.561221 0.0394311
52710 0.558359 0.0387848
52715 0.557608 0.0385539
52720 0.561747 0.0388528
52725 0.561925 0.038992
52730 0.564044 0.0393149
52735 0.56524 0.0389965
52740 0.565194 0.0396646
52745 0.561107 0.0391279
52750 0.564478 0.0392604
52755 0.565739 0.0393284
52760 0.565066 0.0397791
52765 0.566095 0.0386544
52770 0.566998 0.0393174
52775 0.56463 0.0390108
52780 0.565321 0.0395442
52785 0.567846 0.0393719
52790 0.567526 0.0387964
52795 0.56965 0.0388638
52800 0.567521 0.0385713
52805 0.568485 0.0390849
52810 0.570811 0.0388783
52815 0.569156 0.0392851
52820 0.567519 0.0388779
52825 0.570036 0.0395593
52830 0.56818 0.0392629
52835 0.568197 0.0393143
52840 0.568194 0.0396579
52845 0.572282 0.0401457
52850 0.575672 0.0401402
52855 0.577144 0.040703
52860 0.573638 0.0405158
52865 0.574543 0.0405117
52870 0.573581 0.0403547
52875 0.573767 0.0402059
52880 0.572015 0.0397891
52885 0.573119 0.0404264
52890 0.574003 0.0404766
52895 0.572608 0.0404554
52900 0.570672 0.0395699
52905 0.572802 0.0397946
52910 0.57567 0.0401698
52915 0.575269 0.0400032
52920 0.570115 0.0395989
52925 0.570533 0.0398565
52930 0.569148 0.0395015
52935 0.572367 0.0393766
52940 0.566524 0.0384615
52945 0.569197 0.0391114
52950 0.571233 0.039697
52955 0.56999 0.039607
52960 0.572642 0.0389969
52965 0.57451 0.039536
52970 0.570049 0.0390983
52975 0.569157 0.0387434
52980 0.569912 0.0393829
52985 0.569698 0.0386095
52990 0.567082 0.0381255
52995 0.565951 0.0381967
53000 0.564781 0.0375276
53005 0.566834 0.0380587
53010 0.563954 0.0376382
53015 0.56131 0.0374837
53020 0.563508 0.0369567
53025 0.563706 0.0378879
53030 0.562501 0.0384196
53035 0.563534 0.0379844
53040 0.56392 0.0382961
53045 0.565287 0.0381465
53050 0.563845 0.0385288
53055 0.565091 0.0383251
53060 0.564957 0.037616
53065 0.566928 0.0374511
53070 0.570921 0.0376762
53075 0.570193 0.0373559
53080 0.567921 0.0375762
53085 0.566912 0.0378903
53090 0.565096 0.0367752
53095 0.564679 0.0369422
53100 0.563706 0.0357201
53105 0.560875 0.0359791
53110 0.560014 0.0361283
53115 0.559532 0.0355972
53120 0.558844 0.0353519
53125 0.55676 0.0353525
53130 0.553481 0.0355241
53135 0.556228 0.0351357
53140 0.555355 0.0349369
53145 0.555583 0.0352167
53150 0.550279 0.0345282
53155 0.553512 0.0354033
53160 0.553656 0.0355768
53165 0.554692 0.0351755
53170 0.551645 0.0347129
53175 0.551135 0.0344023
53180 0.548266 0.0345592
53185 0.551601 0.0360226
53190 0.550705 0.0354596
53195 0.547371 0.0345837
53200 0.547138 0.0339967
53205 0.547967 0.0346472
53210 0.54545 0.0350183
53215 0.545639 0.0348926
53220 0.545798 0.0354582
53225 0.541869 0.0349514
53230 0.543648 0.0344519
53235 0.54409 0.0350204
53240 0.547689 0.0355419
53245 0.546153 0.0359512
53250 0.54518 0.0359295
53255 0.544182 0.0355611
53260 0.545461 0.0353027
53265 0.546357 0.0357164
53270 0.543934 0.0351534
53275 0.544295 0.0352282
53280 0.546191 0.035124
53285 0.547094 0.035357
53290 0.54959 0.0354796
53295 0.549542 0.0360455
53300 0.548959 0.0352557
53305 0.54934 0.0349532
53310 0.550277 0.0353123
53315 0.54976 0.0354072
53320 0.556165 0.0361639
53325 0.551943 0.0360204
53330 0.554854 0.0360847
53335 0.55646 0.0362224
53340 0.555887 0.035793
53345 0.553575 0.0358716
53350 0.55225 0.0358179
53355 0.552167 0.0362569
53360 0.555303 0.0366203
53365 0.55138 0.0357899
53370 0.548305 0.0360244
53375 0.547584 0.0355464
53380 0.546647 0.0347019
53385 0.549412 0.0351571
53390 0.547885 0.0346578
53395 0.547776 0.0346276
53400 0.544214 0.0347809
53405 0.54741 0.0349254
53410 0.551644 0.0355362
53415 0.553942 0.0351481
53420 0.555435 0.0351902
53425 0.554882 0.0351806
53430 0.55707 0.0351741
53435 0.555572 0.0358828
53440 0.555796 0.0349922
53445 0.555448 0.0349624
53450 0.555934 0.0355905
53455 0.555044 0.0357479
53460 0.556562 0.0361569
53465 0.555675 0.0358956
53470 0.55802 0.0360777
53475 0.558148 0.0356605
53480 0.559469 0.0358405
53485 0.55909 0.0356768
53490 0.558815 0.0352953
53495 0.558934 0.0358011
53500 0.557373 0.0359963
53505 0.559455 0.0362827
53510 0.557223 0.03602
53515 0.553249 0.0353059
53520 0.556285 0.0361965
53525 0.5608 0.0365458
53530 0.560835 0.0363272
53535 0.556596 0.0363443
53540 0.558411 0.036013
53545 0.558707 0.0363829
53550 0.562803 0.0371261
53555 0.559194 0.0372678
53560 0.557435 0.0373335
53565 0.559082 0.0373968
53570 0.557911 0.0372441
53575 0.553333 0.03703
53580 0.554905 0.0374433
53585 0.552969 0.037081
53590 0.552185 0.0367785
53595 0.555483 0.0377562
53600 0.556459 0.0376758
53605 0.554809 0.0377646
53610 0.553875 0.0377101
53615 0.552399 0.0372812
53620 0.550535 0.0371939
53625 0.553669 0.036884
53630 0.552084 0.0370149
53635 0.552784 0.0366627
53640 0.554271 0.0368667
53645 0.555014 0.0373417
53650 0.557769 0.0372888
53655 0.555674 0.0367168
53660 0.55502 0.0364292
53665 0.554724 0.0359742
53670 0.558185 0.0363106
53675 0.555316 0.0361243
53680 0.554767 0.0361875
53685 0.555749 0.0365572
53690 0.557081 0.0373823
53695 0.556746 0.037509
53700 0.560098 0.0381665
53705 0.562047 0.0379524
53710 0.562047 0.0377785
53715 0.562594 0.0378242
53720 0.559522 0.0380771
53725 0.562706 0.0384829
53730 0.562984 0.038428
53735 0.564621 0.0383725
53740 0.563302 0.0384366
53745 0.55853 0.037903
53750 0.557693 0.0380724
53755 0.560361 0.0380657
53760 0.561663 0.0380553
53765 0.559454 0.037529
53770 0.564112 0.0382684
53775 0.567901 0.0391222
53780 0.568936 0.039506
53785 0.569846 0.0392445
53790 0.569801 0.0392367
53795 0.568244 0.0390434
53800 0.573782 0.0401141
53805 0.572425 0.0396748
53810 0.571954 0.0400428
53815 0.57042 0.039429
53820 0.572875 0.0392661
53825 0.576315 0.0404741
53830 0.571634 0.04011
53835 0.5736 0.0397846
53840 0.572644 0.0400541
53845 0.569566 0.0399536
53850 0.56751 0.0393321
53855 0.565863 0.0391463
53860 0.565053 0.0392306
53865 0.562657 0.0390087
53870 0.560673 0.0384925
53875 0.56248 0.0382192
53880 0.563586 0.0386327
53885 0.565283 0.0384196
53890 0.565626 0.0383639
53895 0.564616 0.0382155
53900 0.561294 0.0382214
53905 0.560858 0.037607
53910 0.560351 0.0371824
53915 0.561644 0.0373227
53920 0.561395 0.036634
53925 0.562629 0.0363172
53930 0.564883 0.0370677
53935 0.562707 0.036399
53940 0.555492 0.0356415
53945 0.556454 0.0354874
53950 0.561248 0.0364227
53955 0.56105 0.0361194
53960 0.558872 0.0353243
53965 0.559415 0.0354878
53970 0.557494 0.0352886
53975 0.559464 0.0361833
53980 0.560242 0.0361463
53985 0.555596 0.0356507
53990 0.553404 0.035579
53995 0.552177 0.0349085
54000 0.552708 0.035418
54005 0.55015 0.0349295
54010 0.552072 0.0347699
54015 0.554234 0.0345047
54020 0.55436 0.0343798
54025 0.554349 0.034358
54030 0.556688 0.0348554
54035 0.556015 0.034995
54040 0.557495 0.0349938
54045 0.556044 0.0344425
54050 0.55431 0.0341545
54055 0.556172 0.033993
54060 0.555724 0.034389
54065 0.558258 0.0345882
54070 0.558184 0.0348356
54075 0.556777 0.0346593
54080 0.556751 0.0352137
54085 0.554792 0.0346325
54090 0.556569 0.0350442
54095 0.557979 0.0352665
54100 0.555354 0.0349101
54105 0.554305 0.0342606
54110 0.554609 0.0340375
54115 0.558928 0.0347054
54120 0.553937 0.03409
54125 0.554262 0.0342083
54130 0.553225 0.0343968
54135 0.552051 0.0343865
54140 0.549714 0.034618
54145 0.55152 0.0353037
54150 0.546367 0.0350885
54155 0.549411 0.0356566
54160 0.551305 0.035932
54165 0.549827 0.0361175
54170 0.550145 0.0356186
54175 0.550068 0.0360889
54180 0.550541 0.0359512
54185 0.550145 0.0361153
54190 0.552773 0.0364155
54195 0.550587 0.0357695
54200 0.552269 0.0361153
54205 0.551705 0.0362496
54210 0.555118 0.0364296
54215 0.550103 0.0355007
54220 0.551615 0.0361714
54225 0.551461 0.0363541
54230 0.552954 0.0365652
54235 0.552194 0.0366197
54240 0.552603 0.0373655
54245 0.551294 0.0368275
54250 0.551454 0.0365754
54255 0.550052 0.0359014
54260 0.548923 0.0363214
54265 0.549819 0.0364674
54270 0.549261 0.0361865
54275 0.548057 0.0358797
54280 0.550586 0.0375511
54285 0.552201 0.0377654
54290 0.554033 0.0373694
54295 0.552393 0.0367795
54300 0.553138 0.0368095
54305 0.552602 0.0368703
54310 0.553075 0.0372896
54315 0.553557 0.037163
54320 0.555359 0.0374745
54325 0.554141 0.0375321
54330 0.552286 0.0368822
54335 0.555972 0.0370555
54340 0.55563 0.0367922
54345 0.556265 0.0368754
54350 0.554603 0.036736
54355 0.55012 0.0370545
54360 0.550829 0.0371669
54365 0.549553 0.0362173
54370 0.550391 0.0356727
54375 0.550283 0.0355701
54380 0.553692 0.0366391
54385 0.552148 0.0363388
54390 0.550202 0.0360998
54395 0.550629 0.0357485
54400 0.552355 0.0362923
54405 0.553804 0.0368583
54410 0.552407 0.0368534
54415 0.55298 0.0374596
54420 0.549186 0.037091
54425 0.551519 0.0365184
54430 0.552035 0.037198
54435 0.551037 0.0367787
54440 0.550882 0.0371798
54445 0.552148 0.0372018
54450 0.553587 0.0374986
54455 0.553299 0.0373355
54460 0.549218 0.0373004
54465 0.548376 0.0368416
54470 0.54847 0.0377493
54475 0.552032 0.0381561
54480 0.552483 0.0375919
54485 0.553249 0.0374856
54490 0.551256 0.0378369
54495 0.547596 0.0368222
54500 0.546283 0.0364417
54505 0.54551 0.0362669
54510 0.545011 0.0368411
54515 0.542911 0.0373684
54520 0.546424 0.0379851
54525 0.548497 0.0378581
54530 0.552483 0.0383217
54535 0.555587 0.0382288
54540 0.555265 0.0386681
54545 0.555369 0.0386562
54550 0.555269 0.0384566
54555 0.554143 0.0382484
54560 0.551965 0.0378085
54565 0.552649 0.0379275
54570 0.555883 0.0378979
54575 0.555336 0.0377773
54580 0.555081 0.0373116
54585 0.55387 0.0376766
54590 0.553808 0.0374225
54595 0.551787 0.0366597
54600 0.553057 0.0368432
54605 0.546829 0.0371294
54610 0.551442 0.0374029
54615 0.552901 0.0378724
54620 0.556116 0.0379802
54625 0.557851 0.0379691
54630 0.555729 0.0379789
54635 0.556995 0.038399
54640 0.549869 0.0379373
54645 0.550069 0.0380714
54650 0.554495 0.0375921
54655 0.553022 0.0369316
54660 0.556075 0.0381069
54665 0.556254 0.0381812
54670 0.553608 0.0381477
54675 0.550628 0.0384407
54680 0.554563 0.0386919
54685 0.552051 0.0383137
54690 0.554181 0.0386464
54695 0.552756 0.0384186
54700 0.5502 0.0380079
54705 0.552271 0.0375793
54710 0.554558 0.0386266
54715 0.549863 0.0385307
54720 0.550948 0.0382088
54725 0.552202 0.037883
54730 0.5532 0.0379269
54735 0.553113 0.0382649
54740 0.552342 0.0378381
54745 0.554363 0.0379742
54750 0.552024 0.0379716
54755 0.555507 0.0385499
54760 0.559499 0.039686
54765 0.554268 0.0386825
54770 0.555158 0.038912
54775 0.554806 0.0390485
54780 0.554255 0.0393772
54785 0.553883 0.0392635
54790 0.552349 0.0394658
54795 0.555683 0.040071
54800 0.554176 0.0398238
54805 0.553644 0.03935
54810 0.554811 0.0402978
54815 0.555601 0.040091
54820 0.554265 0.0400847
54825 0.555702 0.0403851
54830 0.555103 0.0405535
54835 0.557623 0.0405564
54840 0.559099 0.0405593
54845 0.558747 0.0412278
54850 0.558197 0.0407187
54855 0.555611 0.040556
54860 0.563018 0.0427271
54865 0.561392 0.0425499
54870 0.561375 0.0434074
54875 0.55969 0.043624
54880 0.560275 0.0434395
54885 0.558624 0.0438218
54890 0.560255 0.0435066
54895 0.562154 0.0425217
54900 0.561079 0.042419
54905 0.562535 0.0429663
54910 0.564529 0.0427395
54915 0.565932 0.0423796
54920 0.565091 0.0423639
54925 0.566382 0.0428491
54930 0.565886 0.0422588
54935 0.566553 0.0424503
54940 0.563713 0.0419224
54945 0.559394 0.0415248
54950 0.556782 0.0414043
54955 0.55705 0.0416909
54960 0.552538 0.04112
54965 0.553374 0.0414517
54970 0.553159 0.0421382
54975 0.550986 0.0419696
54980 0.549083 0.0411665
54985 0.551492 0.0411929
54990 0.553236 0.0406983
54995 0.551452 0.0407373
55000 0.553568 0.041121
55005 0.553997 0.0406674
55010 0.557633 0.0413817
55015 0.556765 0.0411345
55020 0.555969 0.0410608
55025 0.554813 0.0412186
55030 0.553875 0.0413209
55035 0.550674 0.0404737
55040 0.556535 0.0412923
55045 0.555425 0.0410986
55050 0.553686 0.0412708
55055 0.549167 0.0409922
55060 0.549709 0.0417754
55065 0.550735 0.0415162
55070 0.551177 0.0416115
55075 0.547717 0.0412582
55080 0.549449 0.0412486
55085 0.546514 0.0410087
55090 0.548227 0.0407277
55095 0.553473 0.0418785
55100 0.548766 0.0415352
55105 0.548755 0.0412678
55110 0.546669 0.0410339
55115 0.543616 0.0409153
55120 0.550136 0.0417812
55125 0.547448 0.040795
55130 0.547835 0.0410873
55135 0.546725 0.0409142
55140 0.548256 0.0417489
55145 0.549218 0.0412188
55150 0.550272 0.0409185
55155 0.544794 0.0411527
55160 0.54165 0.041099
55165 0.546001 0.0415382
55170 0.544213 0.0403311
55175 0.543798 0.0409234
55180 0.548074 0.0410163
55185 0.548555 0.0411004
55190 0.54844 0.0406417
55195 0.551023 0.0403335
55200 0.550522 0.0397503
55205 0.547772 0.0396078
55210 0.548966 0.0394852
55215 0.550289 0.0393784
55220 0.55219 0.0398324
55225 0.553365 0.0393709
55230 0.550895 0.0400198
55235 0.549332 0.0397583
55240 0.551214 0.0400502
55245 0.553485 0.0401696
55250 0.553805 0.0398971
55255 0.550923 0.0397456
55260 0.551342 0.0397117
55265 0.551873 0.0396311
55270 0.548765 0.0396946
55275 0.550397 0.0391718
55280 0.552012 0.0397105
55285 0.551078 0.0390796
55290 0.55118 0.0392433
55295 0.553046 0.0394674
55300 0.554815 0.0401231
55305 0.556197 0.0396893
55310 0.557797 0.0405417
55315 0.554526 0.0399659
55320 0.554029 0.0401049
55325 0.552966 0.0396795
55330 0.551414 0.0395507
55335 0.55314 0.0397981
55340 0.55117 0.0391994
55345 0.556123 0.038991
55350 0.556143 0.0397001
55355 0.554205 0.0398746
55360 0.555139 0.0387869
55365 0.557748 0.0386495
55370 0.556972 0.0389304
55375 0.557876 0.038915
55380 0.558748 0.0397293
55385 0.556046 0.0390265
55390 0.556144 0.0393751
55395 0.558089 0.0383962
55400 0.560378 0.0393353
55405 0.559363 0.0392057
55410 0.556787 0.0391963
55415 0.557898 0.0400077
55420 0.556339 0.0402178
55425 0.557738 0.0402365
55430 0.556856 0.0399879
55435 0.55615 0.0393655
55440 0.555807 0.039577
55445 0.558766 0.0397591
55450 0.555606 0.0397695
55455 0.557046 0.0391222
55460 0.55523 0.0388356
55465 0.554966 0.0389614
55470 0.547345 0.0380196
55475 0.547463 0.0382661
55480 0.550039 0.0390255
55485 0.550699 0.0392623
55490 0.551153 0.039555
55495 0.546111 0.0390224
55500 0.548172 0.0392227
55505 0.547837 0.0389448
55510 0.548122 0.0393459
55515 0.549407 0.0399963
55520 0.547526 0.0392071
55525 0.546684 0.0387091
55530 0.546822 0.0394833
55535 0.541494 0.038754
55540 0.543146 0.0393649
55545 0.543527 0.0385097
55550 0.543792 0.0388856
55555 0.543896 0.038181
55560 0.544258 0.0394799
55565 0.544149 0.0397928
55570 0.541844 0.0388899
55575 0.543807 0.038861
55580 0.540971 0.0394227
55585 0.541098 0.0395172
55590 0.543235 0.039806
55595 0.539765 0.0394556
55600 0.542522 0.0399263
55605 0.536306 0.0395672
55610 0.539559 0.0398456
55615 0.537015 0.0394552
55620 0.537113 0.0394586
55625 0.538492 0.0397791
55630 0.535532 0.0398987
55635 0.53558 0.0405862
55640 0.531699 0.0404164
55645 0.537934 0.0412378
55650 0.540897 0.04134
55655 0.53986 0.0414795
55660 0.538166 0.0406156
55665 0.539466 0.0414394
55670 0.542575 0.0416442
55675 0.542281 0.0410828
55680 0.543197 0.0408387
55685 0.543757 0.0408069
55690 0.544996 0.0405793
55695 0.540915 0.0400561
55700 0.545016 0.0409483
55705 0.538913 0.0403525
55710 0.538535 0.0398724
55715 0.540653 0.0400079
55720 0.53986 0.040308
55725 0.541784 0.0403337
55730 0.541949 0.0400067
55735 0.543607 0.0406746
55740 0.544955 0.0412737
55745 0.545562 0.0403215
55750 0.546136 0.0407317
55755 0.544 0.0400102
55760 0.54355 0.0402582
55765 0.545437 0.0400612
55770 0.546221 0.0399259
55775 0.547594 0.0406938
55780 0.54906 0.0399367
55785 0.55045 0.039568
55790 0.549619 0.0396401
55795 0.548807 0.0402108
55800 0.548884 0.0399087
55805 0.544343 0.039033
55810 0.545974 0.0397781
55815 0.54409 0.0401431
55820 0.544063 0.0399516
55825 0.543463 0.0404464
55830 0.544601 0.040643
55835 0.545932 0.040289
55840 0.544543 0.0405687
55845 0.544515 0.0401927
55850 0.54495 0.0402476
55855 0.548298 0.0399128
55860 0.547115 0.0394872
55865 0.546709 0.0397909
55870 0.550334 0.0400694
55875 0.550258 0.0398636
55880 0.55063 0.0401182
55885 0.550059 0.0395268
55890 0.546477 0.038951
55895 0.546773 0.0389434
55900 0.547962 0.039031
55905 0.548692 0.0393715
55910 0.544016 0.0385419
55915 0.543913 0.0388771
55920 0.546124 0.0391714
55925 0.541126 0.0387462
55930 0.542892 0.0394009
55935 0.541991 0.0393298
55940 0.542483 0.0393962
55945 0.542854 0.0394758
55950 0.542236 0.039208
55955 0.541809 0.0389526
55960 0.541148 0.0388142
55965 0.541328 0.0388013
55970 0.537867 0.0389706
55975 0.535153 0.0384568
55980 0.539146 0.0386276
55985 0.542771 0.0385446
55990 0.545416 0.0384725
55995 0.546697 0.0386689
56000 0.547701 0.0388954
56005 0.547914 0.0385086
56010 0.545966 0.037862
56015 0.547339 0.0386879
56020 0.549328 0.0389577
56025 0.547517 0.0390769
56030 0.548626 0.0383194
56035 0.55203 0.0391692
56040 0.553791 0.0392043
56045 0.552086 0.0391039
56050 0.552541 0.0387132
56055 0.556514 0.0392763
56060 0.553441 0.0389048
56065 0.555977 0.039241
56070 0.55314 0.0389685
56075 0.554667 0.0399261
56080 0.556683 0.0394494
56085 0.555624 0.0396381
56090 0.553215 0.0394984
56095 0.548294 0.0395791
56100 0.549424 0.0391345
56105 0.548151 0.0394709
56110 0.549468 0.0392653
56115 0.549337 0.0385997
56120 0.549641 0.0393788
56125 0.549571 0.0392208
56130 0.547992 0.0386066
56135 0.54826 0.038666
56140 0.544574 0.0382145
56145 0.545527 0.0382876
56150 0.548022 0.0378775
56155 0.544734 0.0375921
56160 0.547498 0.0382035
56165 0.546135 0.0382678
56170 0.546793 0.0384221
56175 0.547317 0.038132
56180 0.546845 0.0382163
56185 0.546457 0.0381675
56190 0.545781 0.0385448
56195 0.54699 0.038369
56200 0.548243 0.0385748
56205 0.545453 0.0384523
56210 0.544295 0.0382192
56215 0.545102 0.0387497
56220 0.546944 0.0391273
56225 0.547745 0.0384425
56230 0.546605 0.0391802
56235 0.546211 0.0394345
56240 0.547425 0.0392904
56245 0.548739 0.0394517
56250 0.546117 0.039092
56255 0.548785 0.038735
56260 0.54808 0.0390871
56265 0.550438 0.0392692
56270 0.55498 0.0397142
56275 0.553329 0.0384288
56280 0.553189 0.0383757
56285 0.554338 0.0386176
56290 0.551452 0.0385917
56295 0.552104 0.0393823
56300 0.551153 0.0399671
56305 0.549759 0.0396676
56310 0.548847 0.0393878
56315 0.550457 0.0398087
56320 0.554107 0.039794
56325 0.553658 0.0397113
56330 0.550538 0.0395313
56335 0.55114 0.040014
56340 0.550221 0.0392696
56345 0.549173 0.0391292
56350 0.552398 0.0397703
56355 0.551146 0.0386409
56360 0.547937 0.0383466
56365 0.550106 0.0382024
56370 0.548914 0.0385519
56375 0.548162 0.0382031
56380 0.550156 0.0380185
56385 0.55602 0.0388832
56390 0.555569 0.0385035
56395 0.553756 0.0381526
56400 0.553084 0.0377485
56405 0.554347 0.0385117
56410 0.554753 0.0378616
56415 0.555063 0.037826
56420 0.554175 0.0384055
56425 0.555477 0.0383278
56430 0.553885 0.0371428
56435 0.556721 0.0382171
56440 0.555846 0.0379303
56445 0.553883 0.0374298
56450 0.553939 0.0372369
56455 0.557803 0.0373706
56460 0.555727 0.0371535
56465 0.556545 0.0369628
56470 0.555438 0.0358426
56475 0.557843 0.0362561
56480 0.552286 0.0358648
56485 0.549188 0.0355113
56490 0.552502 0.0361898
56495 0.549317 0.0359026
56500 0.554315 0.0356907
56505 0.550588 0.0355517
56510 0.550036 0.0358601
56515 0.550446 0.0359926
56520 0.551573 0.0358138
56525 0.55081 0.0352157
56530 0.551494 0.036043
56535 0.552455 0.0364345
56540 0.550284 0.0360828
56545 0.548195 0.0365848
56550 0.551093 0.0375199
56555 0.550199 0.0370473
56560 0.551808 0.0377074
56565 0.549146 0.0381822
56570 0.549837 0.0374743
56575 0.545613 0.036478
56580 0.55087 0.03722
56585 0.549121 0.0372284
56590 0.552127 0.0376907
56595 0.549607 0.0371367
56600 0.549725 0.0374617
56605 0.551627 0.038497
56610 0.550826 0.0386536
56615 0.551269 0.0386293
56620 0.548209 0.0387177
56625 0.55078 0.0393508
56630 0.55146 0.0391906
56635 0.546304 0.0386883
56640 0.545835 0.0387081
56645 0.544778 0.0381428
56650 0.549423 0.0395701
56655 0.547939 0.0393306
56660 0.548903 0.0395323
56665 0.549189 0.0396176
56670 0.54865 0.038935
56675 0.543236 0.0383043
56680 0.54309 0.0383039
56685 0.541408 0.0379481
56690 0.54635 0.0389124
56695 0.545656 0.0390153
56700 0.546887 0.0389591
56705 0.551703 0.0392667
56710 0.549489 0.0393429
56715 0.5505 0.0394172
56720 0.55425 0.0390106
56725 0.555019 0.0393715
56730 0.55273 0.0389477
56735 0.552635 0.0391167
56740 0.554581 0.0394807
56745 0.556738 0.0399383
56750 0.556539 0.0392584
56755 0.55114 0.038616
56760 0.557167 0.0395703
56765 0.552063 0.0389434
56770 0.554534 0.0398567
56775 0.553261 0.039716
56780 0.549606 0.0395756
56785 0.549309 0.0399983
56790 0.548118 0.0391375
56795 0.549502 0.0395525
56800 0.548972 0.0395403
56805 0.551753 0.0396048
56810 0.551687 0.0396195
56815 0.548663 0.0401622
56820 0.547584 0.039824
56825 0.546614 0.0394094
56830 0.546617 0.0395186
56835 0.549109 0.0408222
56840 0.547864 0.039645
56845 0.549065 0.0398463
56850 0.548094 0.0395397
56855 0.548304 0.039053
56860 0.550635 0.0391069
56865 0.550383 0.0386319
56870 0.549094 0.0382518
56875 0.548361 0.038438
56880 0.545366 0.0381496
56885 0.544876 0.0380728
56890 0.545817 0.0378183
56895 0.546839 0.0377603
56900 0.551899 0.0391839
56905 0.551301 0.0394496
56910 0.553162 0.0394905
56915 0.555162 0.04009
56920 0.554032 0.0396107
56925 0.552087 0.0393188
56930 0.552528 0.0398567
56935 0.547677 0.0402082
56940 0.541397 0.0401647
56945 0.543982 0.0403519
56950 0.542444 0.0398967
56955 0.543786 0.0409124
56960 0.546822 0.041198
56965 0.549741 0.0412761
56970 0.546567 0.0409349
56975 0.549689 0.0413898
56980 0.547629 0.040347
56985 0.546008 0.0407293
56990 0.545553 0.0407187
56995 0.545291 0.0407395
57000 0.548122 0.0411939
57005 0.544868 0.0405182
57010 0.546754 0.0407475
57015 0.547063 0.0411404
57020 0.550941 0.0416742
57025 0.55378 0.04194
57030 0.553414 0.0416736
57035 0.54947 0.0409963
57040 0.554028 0.0420134
57045 0.5476 0.0412764
57050 0.548288 0.0416693
57055 0.54803 0.0407156
57060 0.545388 0.0414382
57065 0.547504 0.0408414
57070 0.549258 0.0410873
57075 0.550571 0.0406187
57080 0.548412 0.0402549
57085 0.546934 0.0402821
57090 0.547371 0.0403788
57095 0.552181 0.0407548
57100 0.548215 0.0406203
57105 0.546038 0.0406989
57110 0.546836 0.0408912
57115 0.546183 0.0409446
57120 0.54547 0.0407099
57125 0.547511 0.0407297
57130 0.54541 0.0401296
57135 0.55055 0.0411765
57140 0.548493 0.0403017
57145 0.545969 0.0399138
57150 0.544726 0.0395954
57155 0.545743 0.0397234
57160 0.546027 0.0398595
57165 0.542128 0.0397836
57170 0.543176 0.0400334
57175 0.542878 0.0404345
57180 0.540554 0.0401367
57185 0.539405 0.0402276
57190 0.543763 0.0415064
57195 0.547555 0.0424921
57200 0.549273 0.0422727
57205 0.552307 0.0424991
57210 0.550933 0.0420681
57215 0.551884 0.0412504
57220 0.550519 0.0404843
57225 0.549137 0.0406587
57230 0.549382 0.0403735
57235 0.551602 0.0407848
57240 0.553472 0.0407818
57245 0.552847 0.0408577
57250 0.550317 0.0407099
57255 0.550205 0.0414425
57260 0.551828 0.0420185
57265 0.549629 0.0417277
57270 0.552243 0.0422127
57275 0.550376 0.041409
57280 0.548206 0.0414121
57285 0.548988 0.0416217
57290 0.546177 0.0416025
57295 0.54556 0.0416617
57300 0.548742 0.0412941
57305 0.546402 0.0414505
57310 0.545992 0.0412625
57315 0.547559 0.0417295
57320 0.546433 0.04211
57325 0.54714 0.0418079
57330 0.547406 0.0425491
57335 0.549872 0.041973
57340 0.547962 0.0418742
57345 0.546546 0.041703
57350 0.545719 0.0410345
57355 0.544597 0.0416021
57360 0.544558 0.041833
57365 0.545637 0.0418079
57370 0.545271 0.0410828
57375 0.547189 0.040982
57380 0.546815 0.0408765
57385 0.544799 0.040634
57390 0.546372 0.0414258
57395 0.548941 0.0417685
57400 0.550056 0.042348
57405 0.546641 0.0421921
57410 0.544976 0.0420232
57415 0.549292 0.0423782
57420 0.548354 0.0425821
57425 0.550528 0.0423933
57430 0.550599 0.0422268
57435 0.548085 0.0426009
57440 0.546013 0.0426673
57445 0.543643 0.0424327
57450 0.545358 0.0421967
57455 0.547758 0.0426223
57460 0.547236 0.0426538
57465 0.549992 0.0431443
57470 0.548987 0.0438397
57475 0.54674 0.0430037
57480 0.542897 0.0433441
57485 0.543112 0.0426783
57490 0.539514 0.0428003
57495 0.542834 0.0433843
57500 0.541066 0.0429787
57505 0.541478 0.0426199
57510 0.546797 0.043286
57515 0.544844 0.0424593
57520 0.546579 0.0423109
57525 0.547357 0.0418812
57530 0.546947 0.042566
57535 0.546311 0.0421159
57540 0.543751 0.0419792
57545 0.545025 0.0428669
57550 0.543861 0.042733
57555 0.543509 0.0422968
57560 0.546662 0.0422633
57565 0.544181 0.0424203
57570 0.547108 0.0429379
57575 0.545312 0.0428965
57580 0.543707 0.0429953
57585 0.543341 0.0420953
57590 0.548064 0.0427369
57595 0.547337 0.0427242
57600 0.548677 0.0422982
57605 0.547376 0.0424848
57610 0.547605 0.0418195
57615 0.544568 0.0413905
57620 0.543983 0.0416009
57625 0.540442 0.0408295
57630 0.540442 0.0410392
57635 0.540631 0.0412323
57640 0.543259 0.0418848
57645 0.543699 0.0417211
57650 0.541201 0.041439
57655 0.542319 0.0415556
57660 0.540019 0.0412259
57665 0.541313 0.0416258
57670 0.538939 0.0413521
57675 0.53837 0.0417058
57680 0.539836 0.0416191
57685 0.54355 0.0424064
57690 0.543533 0.0421584
57695 0.538197 0.0418593
57700 0.539548 0.041525
57705 0.542201 0.0418755
57710 0.544177 0.0422545
57715 0.545421 0.0421355
57720 0.545258 0.0423002
57725 0.542761 0.041585
57730 0.543595 0.0425652
57735 0.545362 0.0424254
57740 0.543643 0.0421253
57745 0.547044 0.0414039
57750 0.543583 0.0413392
57755 0.5448 0.0410916
57760 0.544795 0.0417567
57765 0.547262 0.0421237
57770 0.548021 0.0420545
57775 0.550086 0.0420581
57780 0.548062 0.0414488
57785 0.549571 0.0418177
57790 0.548749 0.0422833
57795 0.547927 0.0419065
57800 0.548095 0.0422063
57805 0.548585 0.0421582
57810 0.548311 0.041861
57815 0.547794 0.0421996
57820 0.549179 0.0422578
57825 0.548533 0.0419079
57830 0.548445 0.0418487
57835 0.547431 0.0415362
57840 0.548106 0.0419432
57845 0.548502 0.041379
57850 0.547736 0.0415823
57855 0.549225 0.041854
57860 0.54617 0.0415225
57865 0.548302 0.042003
57870 0.547758 0.0419853
57875 0.548266 0.0419344
57880 0.549007 0.0420204
57885 0.545553 0.0414566
57890 0.545599 0.0408787
57895 0.546359 0.0410183
57900 0.545822 0.0413351
57905 0.544666 0.0415058
57910 0.544202 0.0412584
57915 0.539858 0.0415056
57920 0.545123 0.0424833
57925 0.544127 0.0421416
57930 0.545282 0.0425748
57935 0.54251 0.0417685
57940 0.547673 0.0429138
57945 0.543213 0.0423498
57950 0.548306 0.0425211
57955 0.548291 0.0421808
57960 0.551895 0.0429738
57965 0.549644 0.0435244
57970 0.550199 0.0436689
57975 0.547269 0.0434527
57980 0.547101 0.0435199
57985 0.548486 0.0430963
57990 0.546793 0.0430214
57995 0.550183 0.0430655
58000 0.548483 0.0433539
58005 0.550256 0.0439716
58010 0.550852 0.0442443
58015 0.551874 0.044525
58020 0.551881 0.0443899
58025 0.555936 0.0446232
58030 0.553043 0.0447924
58035 0.556661 0.0447144
58040 0.556827 0.0450282
58045 0.553442 0.0447883
58050 0.550127 0.0439465
58055 0.550113 0.0434844
58060 0.55422 0.0439906
58065 0.555503 0.0439418
58070 0.555664 0.0438379
58075 0.554292 0.0429042
58080 0.555774 0.0443088
58085 0.552741 0.0432655
58090 0.55326 0.0437585
58095 0.553553 0.0432953
58100 0.550704 0.042743
58105 0.552137 0.0430188
58110 0.552524 0.043296
58115 0.55001 0.0421578
58120 0.551575 0.0422419
58125 0.551118 0.0420192
58130 0.558133 0.0430269
58135 0.559127 0.0433774
58140 0.561316 0.0431304
58145 0.555993 0.0427722
58150 0.556977 0.0433382
58155 0.556958 0.0434495
58160 0.554213 0.042835
58165 0.556346 0.0444615
58170 0.558696 0.0438922
58175 0.556741 0.0441202
58180 0.556239 0.0439291
58185 0.55766 0.0435774
58190 0.554658 0.0433568
58195 0.554084 0.0435732
58200 0.553982 0.0432545
58205 0.555102 0.0430273
58210 0.556803 0.0435354
58215 0.558373 0.0437838
58220 0.554934 0.0430214
58225 0.555398 0.0434846
58230 0.55441 0.0431745
58235 0.552629 0.0424911
58240 0.547919 0.04193
58245 0.549155 0.0426822
58250 0.550277 0.0434833
58255 0.547452 0.0435979
58260 0.552903 0.0437759
58265 0.552395 0.0430965
58270 0.553465 0.0429614
58275 0.553433 0.0426991
58280 0.550383 0.0421655
58285 0.551556 0.0419365
58290 0.553185 0.0421961
58295 0.554322 0.0422649
58300 0.552297 0.0422108
58305 0.553248 0.0424213
58310 0.552793 0.0424039
58315 0.553908 0.0427701
58320 0.551883 0.0429545
58325 0.550303 0.0418228
58330 0.551531 0.0423609
58335 0.549722 0.0422129
58340 0.552571 0.042744
58345 0.552246 0.0429489
58350 0.55343 0.0428971
58355 0.553708 0.0431394
58360 0.555264 0.0430588
58365 0.551817 0.0428016
58370 0.549217 0.0426183
58375 0.550567 0.0428983
58380 0.550292 0.0424105
58385 0.548299 0.0417322
58390 0.550784 0.0421414
58395 0.549665 0.0419414
58400 0.553504 0.0425258
58405 0.551274 0.0419465
58410 0.552388 0.0416456
58415 0.553292 0.0408789
58420 0.549824 0.0410475
58425 0.552638 0.0417042
58430 0.554175 0.041418
58435 0.557062 0.0418875
58440 0.55586 0.0416619
58445 0.554682 0.0413092
58450 0.55455 0.0406246
58455 0.556163 0.0412368
58460 0.553611 0.0409148
58465 0.554 0.0418555
58470 0.550731 0.0417238
58475 0.547983 0.040218
58480 0.552644 0.0409526
58485 0.554788 0.0417922
58490 0.555915 0.0421818
58495 0.556376 0.0421845
58500 0.553341 0.0418234
58505 0.551371 0.0413872
58510 0.552904 0.0418753
58515 0.551699 0.0421257
58520 0.547906 0.0411045
58525 0.551537 0.0412596
58530 0.55089 0.041182
58535 0.553326 0.0419083
58540 0.554223 0.0420877
58545 0.554584 0.0420026
58550 0.552528 0.0424682
58555 0.552543 0.0431408
58560 0.554206 0.0426068
58565 0.555379 0.0425589
58570 0.551888 0.0420718
58575 0.547534 0.0411131
58580 0.552903 0.0418677
58585 0.554398 0.0414797
58590 0.55629 0.0427003
58595 0.555705 0.0420745
58600 0.558959 0.0424699
58605 0.561006 0.0427926
58610 0.559728 0.0426313
58615 0.56225 0.0434148
58620 0.55809 0.0430492
58625 0.558659 0.043121
58630 0.560791 0.0433939
58635 0.5619 0.0427893
58640 0.560952 0.042398
58645 0.562138 0.0424488
58650 0.563227 0.0431692
58655 0.560875 0.0432157
58660 0.558404 0.0435787
58665 0.556258 0.0430969
58670 0.556424 0.0432137
58675 0.561798 0.0435144
58680 0.56559 0.0433737
58685 0.565584 0.0431892
58690 0.564297 0.0430396
58695 0.566203 0.0433149
58700 0.564248 0.043894
58705 0.561173 0.0432321
58710 0.560117 0.0435099
58715 0.56072 0.0438232
58720 0.562719 0.0431325
58725 0.563654 0.0429814
58730 0.55824 0.0425801
58735 0.562194 0.0431037
58740 0.557776 0.0426969
58745 0.558588 0.0424029
58750 0.559657 0.0423133
58755 0.561292 0.0435889
58760 0.5577 0.0431198
58765 0.555325 0.0430712
58770 0.55786 0.0438483
58775 0.554048 0.0436664
58780 0.551923 0.0437238
58785 0.551561 0.0429957
58790 0.551053 0.0433962
58795 0.551359 0.0427281
58800 0.550971 0.0427789
58805 0.551193 0.0431416
58810 0.544456 0.041964
58815 0.545056 0.0427373
58820 0.549008 0.0423517
58825 0.54582 0.0414158
58830 0.544975 0.041409
58835 0.543189 0.0412321
58840 0.544107 0.0417893
58845 0.549327 0.0424917
58850 0.554916 0.0427987
58855 0.554227 0.0423015
58860 0.550393 0.0423625
58865 0.550314 0.0423764
58870 0.552702 0.0421435
58875 0.554579 0.0422182
58880 0.554518 0.0419085
58885 0.553149 0.0419487
58890 0.552465 0.0422551
58895 0.549694 0.0411992
58900 0.55106 0.0418093
58905 0.551942 0.0422108
58910 0.547687 0.0405819
58915 0.550424 0.0413496
58920 0.549584 0.0405266
58925 0.551008 0.0402316
58930 0.548152 0.0407038
58935 0.551118 0.041804
58940 0.553507 0.041657
58945 0.552982 0.0415417
58950 0.551749 0.0409406
58955 0.547707 0.040396
58960 0.547417 0.0406528
58965 0.547799 0.0408085
58970 0.5438 0.0398454
58975 0.552482 0.0414986
58980 0.549914 0.0406738
58985 0.551828 0.0402694
58990 0.553477 0.04119
58995 0.554855 0.0412106
59000 0.551714 0.0403194
59005 0.551761 0.0403198
59010 0.552548 0.0398675
59015 0.554209 0.0399602
59020 0.551006 0.0394578
59025 0.554794 0.0400571
59030 0.554154 0.0406007
59035 0.553505 0.0405254
59040 0.551493 0.0410081
59045 0.546266 0.0395895
59050 0.546955 0.0402198
59055 0.548854 0.0400886
59060 0.551452 0.0405168
59065 0.549925 0.0401361
59070 0.55156 0.0402947
59075 0.551319 0.0398881
59080 0.552935 0.0405035
59085 0.551956 0.040202
59090 0.553699 0.0401173
59095 0.547324 0.0390775
59100 0.548508 0.0398271
59105 0.543917 0.0389236
59110 0.545996 0.0401133
59115 0.547015 0.0400637
59120 0.549376 0.0412655
59125 0.552516 0.0408936
59130 0.551456 0.0403266
59135 0.550697 0.0403286
59140 0.547406 0.0395658
59145 0.54752 0.0406552
59150 0.541588 0.0391412
59155 0.543494 0.0396101
59160 0.540498 0.0395352
59165 0.542098 0.0395748
59170 0.541422 0.0397954
59175 0.541792 0.0398044
59180 0.5413 0.0397722
59185 0.539594 0.0396444
59190 0.540773 0.0396066
59195 0.537666 0.039479
59200 0.54038 0.0401584
59205 0.540394 0.0399124
59210 0.539454 0.0399963
59215 0.53825 0.0397911
59220 0.537122 0.0396738
59225 0.539293 0.039674
59230 0.537663 0.038911
59235 0.535979 0.0388879
59240 0.538494 0.0392876
59245 0.540114 0.0388471
59250 0.538065 0.0390528
59255 0.53693 0.0386854
59260 0.536321 0.0388144
59265 0.536636 0.0391657
59270 0.537777 0.0393421
59275 0.536142 0.0386891
59280 0.536795 0.0387695
59285 0.533861 0.0390512
59290 0.535064 0.039131
59295 0.536371 0.0390136
59300 0.537423 0.0394341
59305 0.537473 0.0393494
59310 0.535264 0.0387783
59315 0.534833 0.0386911
59320 0.534367 0.0382802
59325 0.530623 0.0379146
59330 0.530637 0.0382496
59335 0.532185 0.0383909
59340 0.533488 0.0389293
59345 0.532864 0.0390177
59350 0.529974 0.0387201
59355 0.530507 0.038398
59360 0.531784 0.0388703
59365 0.531802 0.0394307
59370 0.531078 0.0388228
59375 0.532236 0.0392286
59380 0.530711 0.0392555
59385 0.531177 0.0392643
59390 0.532274 0.0389906
59395 0.534852 0.0388589
59400 0.533892 0.0390012
59405 0.532749 0.0386038
59410 0.535458 0.0387438
59415 0.535823 0.0386964
59420 0.534277 0.0385786
59425 0.533929 0.0385288
59430 0.533697 0.038704
59435 0.531788 0.0391855
59440 0.532173 0.0390471
59445 0.529227 0.0388856
59450 0.527144 0.0384447
59455 0.528939 0.0384311
59460 0.529 0.0393021
59465 0.528979 0.0394333
59470 0.530687 0.0400765
59475 0.532084 0.0400198
59480 0.529971 0.0395095
59485 0.531122 0.0388522
59490 0.532281 0.0392192
59495 0.535054 0.0394178
59500 0.532538 0.0393586
59505 0.531115 0.0390416
59510 0.528568 0.0390398
59515 0.52956 0.0391512
59520 0.529208 0.0392917
59525 0.529841 0.0391016
59530 0.530824 0.0395129
59535 0.530542 0.0393594
59540 0.53133 0.0395254
59545 0.53036 0.0393282
59550 0.53367 0.0396197
59555 0.536339 0.0398628
59560 0.537241 0.0396787
59565 0.535673 0.039241
59570 0.530877 0.0389285
59575 0.530007 0.0386815
59580 0.530906 0.0387072
59585 0.530218 0.0385068
59590 0.531194 0.0389502
59595 0.529468 0.0386142
59600 0.528086 0.0387179
59605 0.530028 0.0390191
59610 0.528141 0.0386146
59615 0.529572 0.0386346
59620 0.533941 0.039091
59625 0.532754 0.0400271
59630 0.532355 0.0397854
59635 0.535814 0.0403117
59640 0.536464 0.0397913
59645 0.540158 0.0404129
59650 0.536208 0.0399708
59655 0.537097 0.0400547
59660 0.538477 0.0395952
59665 0.533638 0.0397697
59670 0.532103 0.0394737
59675 0.531002 0.0396854
59680 0.527514 0.0392661
59685 0.526837 0.0389846
59690 0.527603 0.0402727
59695 0.525396 0.0398232
59700 0.524292 0.0400077
59705 0.524854 0.0397085
59710 0.523113 0.0396574
59715 0.525165 0.0394478
59720 0.523464 0.0396354
59725 0.521713 0.0390775
59730 0.525311 0.0393898
59735 0.527556 0.0394641
59740 0.524043 0.0390024
59745 0.524149 0.0396185
59750 0.52298 0.0385141
59755 0.522232 0.0389657
59760 0.522429 0.0388946
59765 0.525229 0.0397775
59770 0.525296 0.0393219
59775 0.524684 0.0396176
59780 0.523166 0.0397577
59785 0.522756 0.039785
59790 0.521519 0.0397675
59795 0.523872 0.039803
59800 0.523603 0.0399912
59805 0.521411 0.040389
59810 0.519026 0.0396476
59815 0.523448 0.0398671
59820 0.520971 0.039643
59825 0.523423 0.0397297
59830 0.522456 0.0397346
59835 0.521614 0.0398793
59840 0.521571 0.0393061
59845 0.521173 0.0391833
59850 0.521602 0.0389295
59855 0.519581 0.0391482
59860 0.518297 0.0388963
59865 0.518973 0.0387936
59870 0.518219 0.0388575
59875 0.519541 0.0392327
59880 0.518837 0.0393264
59885 0.518805 0.0389689
59890 0.521501 0.0390389
59895 0.52109 0.0393553
59900 0.52043 0.0388111
59905 0.520943 0.0385452
59910 0.515526 0.0379452
59915 0.51753 0.038149
59920 0.521062 0.0383827
59925 0.519803 0.0390438
59930 0.522174 0.0388136
59935 0.52222 0.0389273
59940 0.523218 0.0390238
59945 0.521746 0.0396172
59950 0.520856 0.0387568
59955 0.521775 0.0388354
59960 0.519538 0.0386446
59965 0.519022 0.0391769
59970 0.521414 0.0397573
59975 0.521365 0.0396036
59980 0.521681 0.0401718
59985 0.519627 0.0398803
59990 0.518817 0.0401825
59995 0.516673 0.0398328
60000 0.518667 0.0397752
60005 0.516073 0.0394376
60010 0.515951 0.039437
60015 0.515391 0.0396346
60020 0.513507 0.0397836
60025 0.511728 0.039291
60030 0.511813 0.0391004
60035 0.509814 0.0390412
60040 0.508013 0.0390147
60045 0.506987 0.0388957
60050 0.504911 0.0383431
60055 0.503983 0.0381696
60060 0.502514 0.0380653
60065 0.504816 0.0387373
60070 0.504087 0.0391945
60075 0.506887 0.0387264
60080 0.507875 0.0394931
60085 0.505112 0.0395564
60090 0.506732 0.0399565
60095 0.508149 0.0395484
60100 0.50709 0.0394507
60105 0.505943 0.0393202
60110 0.508399 0.0397985
60115 0.507342 0.0394492
60120 0.508891 0.0397213
60125 0.504524 0.0395084
60130 0.508324 0.0401016
60135 0.502895 0.0399069
60140 0.504579 0.0393282
60145 0.506408 0.039529
60150 0.506095 0.0386429
60155 0.507284 0.0395203
60160 0.505904 0.0387293
60165 0.503401 0.038331
60170 0.504531 0.0382943
60175 0.505118 0.037509
60180 0.506686 0.0381829
60185 0.510326 0.0388791
60190 0.510043 0.0388048
60195 0.511446 0.0386293
60200 0.507714 0.0383478
60205 0.504075 0.0373086
60210 0.506896 0.0375829
60215 0.504462 0.0378001
60220 0.502849 0.0376254
60225 0.500233 0.0374952
60230 0.50428 0.0373892
60235 0.505728 0.0372247
60240 0.506956 0.0376321
60245 0.506963 0.0374633
60250 0.508094 0.0378228
60255 0.504867 0.0372296
60260 0.502266 0.0369816
60265 0.499752 0.0370367
60270 0.501488 0.0373486
60275 0.497857 0.0378344
60280 0.499713 0.0377848
60285 0.496402 0.0373578
60290 0.498987 0.0381594
60295 0.499831 0.0384474
60300 0.501341 0.0379467
60305 0.504356 0.0384833
60310 0.503307 0.0384931
60315 0.503767 0.0384854
60320 0.500715 0.037812
60325 0.498903 0.0378979
60330 0.500912 0.0384119
60335 0.503027 0.0383272
60340 0.497891 0.0379602
60345 0.495802 0.0378744
60350 0.49761 0.0383676
60355 0.49759 0.0385938
60360 0.497733 0.0384537
60365 0.495227 0.0387942
60370 0.497908 0.0390163
60375 0.496375 0.0388454
60380 0.495826 0.0387946
60385 0.490507 0.0384045
60390 0.492103 0.0388683
60395 0.493471 0.0385254
60400 0.492073 0.0384876
60405 0.490296 0.0380802
60410 0.489784 0.0376395
60415 0.488497 0.0374613
60420 0.490161 0.0371545
60425 0.487204 0.0370104
60430 0.48963 0.0375717
60435 0.492032 0.0372476
60440 0.489285 0.0372867
60445 0.491474 0.0380293
60450 0.491627 0.0376901
60455 0.493282 0.037776
60460 0.490622 0.0375403
60465 0.490355 0.0373
60470 0.489132 0.0372182
60475 0.490724 0.0377089
60480 0.492103 0.0381159
60485 0.492556 0.0382992
60490 0.490647 0.0377123
60495 0.489051 0.0379038
60500 0.491456 0.0382772
60505 0.491556 0.0386562
60510 0.493339 0.0388724
60515 0.495055 0.0386658
60520 0.492066 0.0389373
60525 0.492156 0.0383106
60530 0.494587 0.0383221
60535 0.493814 0.0388771
60540 0.492221 0.0385656
60545 0.488184 0.0383729
60550 0.492267 0.0386668
60555 0.490986 0.0387983
60560 0.494877 0.0394654
60565 0.496147 0.0391514
60570 0.494752 0.0387738
60575 0.494312 0.0391608
60580 0.491916 0.0386423
60585 0.491134 0.0382284
60590 0.493904 0.0386764
60595 0.495851 0.0385503
60600 0.49351 0.0386493
60605 0.492683 0.0389306
60610 0.492386 0.0391196
60615 0.4895 0.0384123
60620 0.489603 0.0389967
60625 0.489147 0.0384862
60630 0.48806 0.0387324
60635 0.490166 0.0390863
60640 0.485313 0.0377695
60645 0.486331 0.0385023
60650 0.486968 0.0389314
60655 0.489701 0.0393084
60660 0.488471 0.0391639
60665 0.487351 0.0389499
60670 0.488231 0.0386815
60675 0.482513 0.0380093
60680 0.483665 0.0383284
60685 0.484143 0.0379881
60690 0.485886 0.0376703
60695 0.482376 0.0371859
60700 0.481949 0.0377585
60705 0.482078 0.0379126
60710 0.48118 0.0384215
60715 0.482254 0.0383292
60720 0.481122 0.0389777
60725 0.482357 0.0386591
60730 0.484862 0.0385709
60735 0.486327 0.0387962
60740 0.483132 0.0386291
60745 0.483554 0.0385729
60750 0.485553 0.0390165
60755 0.487988 0.0393096
60760 0.486218 0.038991
60765 0.486352 0.0385119
60770 0.487064 0.0387936
60775 0.483868 0.0382212
60780 0.484986 0.0383778
60785 0.486747 0.0385825
60790 0.485763 0.0381996
60795 0.486251 0.0378338
60800 0.487952 0.0386385
60805 0.490614 0.0386317
60810 0.491086 0.038775
60815 0.488102 0.0382376
60820 0.486892 0.0382721
60825 0.487157 0.038083
60830 0.490089 0.0382251
60835 0.490508 0.0384901
60840 0.491706 0.0388358
60845 0.493568 0.0391731
60850 0.490739 0.0386548
60855 0.491191 0.0386231
60860 0.489956 0.0385644
60865 0.486907 0.0382537
60870 0.486021 0.0382173
60875 0.491538 0.0391024
60880 0.488362 0.0387315
60885 0.489301 0.0385823
60890 0.490299 0.0389052
60895 0.489015 0.0387483
60900 0.490329 0.0389565
60905 0.491242 0.0395719
60910 0.494716 0.0395027
60915 0.494388 0.0396268
60920 0.495794 0.0393839
60925 0.494966 0.0389922
60930 0.497634 0.0387228
60935 0.496457 0.0387487
60940 0.495472 0.0387279
60945 0.492757 0.0382457
60950 0.491315 0.037317
60955 0.49275 0.0375482
60960 0.494513 0.0380087
60965 0.496578 0.0387726
60970 0.496506 0.0377854
60975 0.497569 0.0380508
60980 0.496757 0.0375637
60985 0.493581 0.037259
60990 0.494428 0.0376878
60995 0.494216 0.0373439
61000 0.49475 0.0375317
61005 0.496389 0.0370459
61010 0.497726 0.0374527
61015 0.496806 0.0376289
61020 0.497089 0.0373323
61025 0.496909 0.0370134
61030 0.500004 0.0368452
61035 0.499843 0.0366536
61040 0.495806 0.036024
61045 0.495709 0.0354078
61050 0.49882 0.0359806
61055 0.499095 0.0361241
61060 0.503158 0.0366238
61065 0.502895 0.0367203
61070 0.502709 0.0365374
61075 0.496918 0.0356615
61080 0.498397 0.0358916
61085 0.499603 0.0358589
61090 0.499148 0.035565
61095 0.499268 0.0364292
61100 0.498859 0.0359922
61105 0.497614 0.035381
61110 0.498022 0.0357146
61115 0.495642 0.0350246
61120 0.500649 0.0357607
61125 0.503688 0.0357332
61130 0.502543 0.0353398
61135 0.504347 0.0351737
61140 0.505364 0.0347642
61145 0.50246 0.0344313
61150 0.500118 0.0348244
61155 0.499912 0.0345433
61160 0.501451 0.0346527
61165 0.501437 0.0353766
61170 0.500712 0.0354735
61175 0.497965 0.0351845
61180 0.497196 0.0350079
61185 0.499698 0.0355829
61190 0.500349 0.0352382
61195 0.497463 0.0357032
61200 0.4994 0.036232
61205 0.500867 0.0358652
61210 0.500471 0.0360373
61215 0.496993 0.0350773
61220 0.500324 0.0358718
61225 0.502154 0.0365023
61230 0.503189 0.037212
61235 0.50421 0.0372541
61240 0.502449 0.0372735
61245 0.49682 0.0368965
61250 0.498944 0.0371949
61255 0.498931 0.036515
61260 0.502164 0.0364684
61265 0.503486 0.0364668
61270 0.503788 0.0364964
61275 0.498089 0.0355686
61280 0.49652 0.0352771
61285 0.500459 0.0366852
61290 0.497252 0.0362139
61295 0.497389 0.0365437
61300 0.493907 0.0358371
61305 0.493646 0.0363131
61310 0.496741 0.0365858
61315 0.494593 0.0361483
61320 0.4926 0.0364309
61325 0.492399 0.0366266
61330 0.490803 0.0364992
61335 0.490622 0.036309
61340 0.493035 0.0367254
61345 0.492341 0.0359318
61350 0.492445 0.0360424
61355 0.495501 0.0360826
61360 0.496427 0.035677
61365 0.493512 0.0354235
61370 0.493027 0.0354108
61375 0.491979 0.0350824
61380 0.490426 0.0351194
61385 0.492626 0.0354774
61390 0.490062 0.0352745
61395 0.493202 0.0359291
61400 0.491479 0.0354035
61405 0.494593 0.0360851
61410 0.496369 0.0361273
61415 0.49595 0.0362778
61420 0.493178 0.0356936
61425 0.493388 0.0349222
61430 0.492319 0.0341522
61435 0.495741 0.0353857
61440 0.493138 0.034519
61445 0.496556 0.0351375
61450 0.494938 0.0355741
61455 0.492536 0.034905
61460 0.493136 0.034754
61465 0.491231 0.0347309
61470 0.492225 0.0350734
61475 0.493953 0.0355982
61480 0.495322 0.0356352
61485 0.492531 0.0356564
61490 0.488692 0.0354143
61495 0.488728 0.0360087
61500 0.489539 0.0357683
61505 0.491953 0.0361461
61510 0.491767 0.035397
61515 0.494924 0.0355948
61520 0.496101 0.0356427
61525 0.496681 0.0359499
61530 0.49709 0.0362571
61535 0.496826 0.0358636
61540 0.499106 0.0360197
61545 0.500978 0.0363743
61550 0.500829 0.0360363
61555 0.502473 0.0354211
61560 0.501706 0.0348397
61565 0.502573 0.0350683
61570 0.503407 0.0351847
61575 0.502213 0.0356911
61580 0.49678 0.0352073
61585 0.498087 0.0351143
61590 0.499726 0.0352451
61595 0.498477 0.0353431
61600 0.499027 0.0352822
61605 0.493764 0.035054
61610 0.491912 0.0344676
61615 0.495125 0.0348232
61620 0.494509 0.0350295
61625 0.496351 0.0348266
61630 0.492483 0.0347158
61635 0.492927 0.0349738
61640 0.493069 0.0346366
61645 0.493384 0.0346186
61650 0.49538 0.0346754
61655 0.494189 0.0345337
61660 0.493673 0.0347376
61665 0.490244 0.0346615
61670 0.48945 0.034726
61675 0.491525 0.0351143
61680 0.488184 0.0345868
61685 0.488642 0.0345484
61690 0.489194 0.0344798
61695 0.489224 0.0350008
61700 0.490491 0.0356097
61705 0.49289 0.0359993
61710 0.491337 0.0356052
61715 0.489324 0.0356899
61720 0.493876 0.0364051
61725 0.494444 0.0362182
61730 0.493824 0.0366482
61735 0.497061 0.0367303
61740 0.493534 0.0359016
61745 0.492998 0.0362661
61750 0.493754 0.0359795
61755 0.493213 0.0359424
61760 0.493743 0.0361069
61765 0.493134 0.0358515
61770 0.49306 0.0358138
61775 0.496734 0.0358252
61780 0.495564 0.0359752
61785 0.49499 0.0365015
61790 0.495518 0.0370277
61795 0.493787 0.0367817
61800 0.489005 0.0362271
61805 0.488591 0.0359148
61810 0.487144 0.0352925
61815 0.490929 0.0351583
61820 0.486466 0.0351608
61825 0.48734 0.0356323
61830 0.4902 0.0361236
61835 0.488858 0.0361079
61840 0.489277 0.0363192
61845 0.488976 0.0357123
61850 0.489087 0.0360175
61855 0.489414 0.0366133
61860 0.486101 0.0363519
61865 0.486742 0.0366917
61870 0.485451 0.0370444
61875 0.487305 0.0365192
61880 0.487463 0.0359679
61885 0.487888 0.0366646
61890 0.485842 0.036282
61895 0.488309 0.0359501
61900 0.488717 0.035945
61905 0.493067 0.0364153
61910 0.491419 0.0361359
61915 0.491236 0.0365172
61920 0.488365 0.0362
61925 0.487852 0.0358873
61930 0.490278 0.0364696
61935 0.490552 0.0362549
61940 0.488586 0.0365658
61945 0.491834 0.036318
61950 0.492594 0.0362396
61955 0.493766 0.0367605
61960 0.492396 0.0369061
61965 0.493178 0.0368277
61970 0.496105 0.0372182
61975 0.49347 0.0369269
61980 0.494429 0.0369595
61985 0.493426 0.0370365
61990 0.493973 0.0366801
61995 0.49506 0.0377072
62000 0.497822 0.0374858
62005 0.494014 0.0371104
62010 0.495757 0.037092
62015 0.495218 0.0374243
62020 0.497963 0.0373913
62025 0.494294 0.0370467
62030 0.496932 0.0382888
62035 0.499386 0.0373096
62040 0.496055 0.036676
62045 0.496044 0.0369969
62050 0.493729 0.0371747
62055 0.494151 0.0379369
62060 0.493976 0.0375374
62065 0.496759 0.0366393
62070 0.496474 0.0368438
62075 0.497833 0.0372557
62080 0.495892 0.0364874
62085 0.497405 0.0374901
62090 0.5002 0.0383721
62095 0.497866 0.0380347
62100 0.499526 0.0378852
62105 0.497543 0.0375903
62110 0.500997 0.0377862
62115 0.501434 0.0379902
62120 0.499273 0.0377711
62125 0.50131 0.0379504
62130 0.497237 0.0379079
62135 0.496723 0.0381055
62140 0.497936 0.0376774
62145 0.496893 0.0384192
62150 0.498435 0.038222
62155 0.500538 0.0387403
62160 0.499631 0.0385619
62165 0.495752 0.0382118
62170 0.496609 0.0384388
62175 0.497497 0.0382425
62180 0.495995 0.0383276
62185 0.4998 0.0390802
62190 0.500134 0.0387479
62195 0.500324 0.0391416
62200 0.495616 0.0386038
62205 0.495555 0.0388124
62210 0.49779 0.0392345
62215 0.499081 0.039497
62220 0.496131 0.039388
62225 0.498924 0.0388458
62230 0.499012 0.0387534
62235 0.499564 0.0385831
62240 0.500943 0.0390783
62245 0.500903 0.0385903
62250 0.498444 0.0382702
62255 0.498735 0.0381728
62260 0.496072 0.0381253
62265 0.49334 0.0380728
62270 0.495332 0.038638
62275 0.493701 0.0383792
62280 0.492827 0.0381177
62285 0.490748 0.0381006
62290 0.490221 0.0383298
62295 0.491281 0.0392966
62300 0.493727 0.0398138
62305 0.488167 0.0389716
62310 0.489418 0.0390057
62315 0.493401 0.0394454
62320 0.495912 0.0389399
62325 0.496086 0.0389718
62330 0.492888 0.0383798
62335 0.495222 0.0390449
62340 0.495243 0.0390761
62345 0.495175 0.0391747
62350 0.493152 0.0391318
62355 0.489883 0.039261
62360 0.490526 0.0393978
62365 0.493252 0.0398891
62370 0.49689 0.039181
62375 0.495893 0.0390269
62380 0.496914 0.0392888
62385 0.494026 0.0389608
62390 0.493291 0.0389714
62395 0.495874 0.0395823
62400 0.49249 0.0391457
62405 0.494696 0.0393733
62410 0.497364 0.0398534
62415 0.496856 0.0399536
62420 0.497221 0.0401769
62425 0.495147 0.0401192
62430 0.497614 0.0399677
62435 0.493483 0.0398412
62440 0.492058 0.0394088
62445 0.489547 0.0397485
62450 0.490157 0.0397021
62455 0.489572 0.0396301
62460 0.486931 0.0396066
62465 0.489368 0.0395229
62470 0.488704 0.0392431
62475 0.488063 0.0394145
62480 0.486986 0.0397695
62485 0.483932 0.0394917
62490 0.482872 0.0394025
62495 0.480353 0.039172
62500 0.483933 0.0394848
62505 0.486372 0.0390524
62510 0.486569 0.038725
62515 0.486766 0.0387324
62520 0.484513 0.0391463
62525 0.481093 0.0386632
62530 0.481308 0.0386952
62535 0.48145 0.0388162
62540 0.481699 0.0390728
62545 0.48156 0.0391814
62550 0.480874 0.0392437
62555 0.482627 0.0396952
62560 0.48181 0.039862
62565 0.481553 0.0396601
62570 0.482546 0.0400718
62575 0.47862 0.0398448
62580 0.482103 0.0401459
62585 0.47959 0.0396521
62590 0.479126 0.0394339
62595 0.479371 0.039218
62600 0.479458 0.0388291
62605 0.481925 0.0398534
62610 0.485059 0.039953
62615 0.483635 0.0400091
62620 0.48259 0.0394143
62625 0.486805 0.039624
62630 0.489237 0.0392784
62635 0.491935 0.0390434
62640 0.492101 0.0387181
62645 0.493057 0.0394117
62650 0.495607 0.0403692
62655 0.498155 0.0408985
62660 0.497496 0.0409663
62665 0.495207 0.0413513
62670 0.498938 0.0409951
62675 0.501571 0.0416285
62680 0.501785 0.041338
62685 0.500116 0.0402563
62690 0.496648 0.0396801
62695 0.500282 0.0405552
62700 0.499848 0.0406975
62705 0.499847 0.040714
62710 0.500877 0.0412065
62715 0.500877 0.0405431
62720 0.498774 0.0409457
62725 0.497108 0.0398505
62730 0.502268 0.0407142
62735 0.500467 0.0404296
62740 0.499873 0.0398671
62745 0.501254 0.0398299
62750 0.503152 0.0402794
62755 0.501562 0.0400984
62760 0.496237 0.038992
62765 0.500858 0.0395405
62770 0.499802 0.0392874
62775 0.498447 0.039301
62780 0.502496 0.0389881
62785 0.503661 0.0394294
62790 0.500234 0.0383096
62795 0.500038 0.0385613
62800 0.501973 0.0386593
62805 0.499595 0.0377915
62810 0.502597 0.0383657
62815 0.50548 0.0379116
62820 0.50189 0.0372337
62825 0.497557 0.0367325
62830 0.498154 0.0371953
62835 0.496849 0.0373035
62840 0.500509 0.0374433
62845 0.498589 0.0369893
62850 0.498574 0.0371579
62855 0.497648 0.037458
62860 0.497384 0.038318
62865 0.494082 0.0375537
62870 0.495863 0.03812
62875 0.497798 0.0384347
62880 0.498074 0.0381237
62885 0.495552 0.0373833
62890 0.494361 0.0374907
62895 0.495712 0.0378589
62900 0.492336 0.0372173
62905 0.492042 0.0374129
62910 0.491238 0.0368246
62915 0.491252 0.0374421
62920 0.487852 0.0366011
62925 0.490921 0.0373402
62930 0.489677 0.0375935
62935 0.491374 0.0382361
62940 0.488878 0.0376752
62945 0.494054 0.037972
62950 0.493803 0.0383339
62955 0.49551 0.0386991
62960 0.494621 0.0385172
62965 0.495354 0.0390273
62970 0.493563 0.0386215
62975 0.495644 0.0394515
62980 0.49447 0.0396052
62985 0.498233 0.0404049
62990 0.497648 0.0395817
62995 0.498751 0.0400018
63000 0.500143 0.0401449
63005 0.500823 0.0406544
63010 0.495979 0.04023
63015 0.49585 0.0407262
63020 0.49663 0.0407928
63025 0.494855 0.039902
63030 0.493217 0.0397993
63035 0.492733 0.0400971
63040 0.490655 0.0399157
63045 0.492289 0.0401575
63050 0.491163 0.0397879
63055 0.492005 0.0402361
63060 0.492149 0.040558
63065 0.495286 0.0410816
63070 0.495913 0.0412849
63075 0.493447 0.0414339
63080 0.494581 0.0416085
63085 0.494514 0.041801
63090 0.489806 0.0417105
63095 0.491288 0.0426575
63100 0.489953 0.041865
63105 0.48765 0.0419663
63110 0.490036 0.0426595
63115 0.487447 0.0426842
63120 0.487724 0.041921
63125 0.483827 0.041815
63130 0.482345 0.0413974
63135 0.484277 0.0418138
63140 0.483231 0.0415731
63145 0.488813 0.0423531
63150 0.486282 0.0412443
63155 0.487999 0.0415619
63160 0.487701 0.0414672
63165 0.489408 0.0414727
63170 0.489319 0.0418569
63175 0.487729 0.0418018
63180 0.491479 0.041941
63185 0.492855 0.0418416
63190 0.494038 0.042406
63195 0.499749 0.0430761
63200 0.497264 0.0421539
63205 0.496028 0.0425842
63210 0.491281 0.0420679
63215 0.491299 0.042299
63220 0.493274 0.0420735
63225 0.496023 0.04209
63230 0.492919 0.0419559
63235 0.492097 0.0421684
63240 0.493237 0.0417389
63245 0.494557 0.043053
63250 0.495451 0.0428257
63255 0.494334 0.0428322
63260 0.495123 0.0430604
63265 0.493565 0.0432741
63270 0.496729 0.0434942
63275 0.492012 0.042944
63280 0.491874 0.0427591
63285 0.489199 0.041934
63290 0.490733 0.0428187
63295 0.491481 0.042616
63300 0.491593 0.0423335
63305 0.490441 0.0422096
63310 0.488277 0.0414084
63315 0.493019 0.0419193
63320 0.491551 0.0422461
63325 0.4918 0.0427783
63330 0.490859 0.0423031
63335 0.489989 0.0417577
63340 0.490283 0.0416174
63345 0.492765 0.042029
63350 0.494644 0.0421371
63355 0.496186 0.0421402
63360 0.49385 0.0416058
63365 0.493612 0.0414182
63370 0.492683 0.0409822
63375 0.489559 0.0400506
63380 0.489992 0.0408565
63385 0.487558 0.0410714
63390 0.491878 0.0410651
63395 0.493974 0.04105
63400 0.493829 0.041426
63405 0.491006 0.0413496
63410 0.493904 0.0417601
63415 0.494272 0.0417867
63420 0.488766 0.0411816
63425 0.488348 0.0407042
63430 0.489423 0.0408665
63435 0.486582 0.0405633
63440 0.489177 0.0408107
63445 0.488001 0.0405931
63450 0.485666 0.0396695
63455 0.487552 0.0410559
63460 0.488775 0.041031
63465 0.489635 0.0412161
63470 0.489739 0.04094
63475 0.489514 0.0409308
63480 0.489854 0.0415556
63485 0.491321 0.0420712
63490 0.492678 0.0413472
63495 0.494647 0.0417324
63500 0.488612 0.040584
63505 0.487854 0.0406311
63510 0.486755 0.0408363
63515 0.486009 0.0401835
63520 0.486452 0.0405427
63525 0.486868 0.0405364
63530 0.488022 0.0407897
63535 0.486386 0.0411051
63540 0.488032 0.040815
63545 0.485047 0.040806
63550 0.486402 0.0415538
63555 0.489529 0.0414982
63560 0.486183 0.0408293
63565 0.487826 0.0418442
63570 0.490921 0.0413102
63575 0.486521 0.0403655
63580 0.48885 0.0407501
63585 0.490004 0.0406336
63590 0.485362 0.0399518
63595 0.486715 0.0402994
63600 0.487924 0.0409789
63605 0.487119 0.0409665
63610 0.490537 0.0410273
63615 0.484897 0.0400637
63620 0.481007 0.0401945
63625 0.484247 0.0397636
63630 0.485152 0.0398191
63635 0.488062 0.040614
63640 0.48844 0.040833
63645 0.48789 0.040377
63650 0.48583 0.0399026
63655 0.485809 0.0394539
63660 0.48506 0.0400396
63665 0.485941 0.0401326
63670 0.485501 0.0402551
63675 0.489315 0.0411518
63680 0.489045 0.0407716
63685 0.491389 0.040726
63690 0.489879 0.0403541
63695 0.490034 0.0406166
63700 0.489007 0.0410469
63705 0.48903 0.0406695
63710 0.490444 0.0408652
63715 0.491957 0.040429
63720 0.492221 0.0401418
63725 0.492921 0.0406303
63730 0.492174 0.0410098
63735 0.490904 0.0406832
63740 0.491406 0.0406023
63745 0.491851 0.0408297
63750 0.490193 0.0407454
63755 0.488574 0.0403008
63760 0.489837 0.0404386
63765 0.487983 0.0406283
63770 0.487976 0.0403537
63775 0.487875 0.0399434
63780 0.489099 0.0400114
63785 0.491844 0.0401006
63790 0.491397 0.0395519
63795 0.489588 0.0392725
63800 0.486101 0.0388011
63805 0.486956 0.0392059
63810 0.485478 0.0391698
63815 0.486787 0.0390406
63820 0.485081 0.0390779
63825 0.483748 0.0394311
63830 0.479587 0.0387491
63835 0.479685 0.0389246
63840 0.480909 0.0388191
63845 0.47989 0.0393821
63850 0.481181 0.0391139
63855 0.477776 0.039348
63860 0.478563 0.0397875
63865 0.481931 0.0399642
63870 0.481038 0.0393764
63875 0.487604 0.0400865
63880 0.486098 0.0396748
63885 0.486726 0.0402582
63890 0.482914 0.0396607
63895 0.485384 0.0407332
63900 0.483342 0.0400969
63905 0.484923 0.0405423
63910 0.485729 0.0400441
63915 0.487884 0.0401002
63920 0.492495 0.0404525
63925 0.493087 0.0403962
63930 0.494868 0.0404727
63935 0.49516 0.0407248
63940 0.496707 0.0408554
63945 0.496295 0.0403549
63950 0.499464 0.0409877
63955 0.496219 0.0404819
63960 0.497157 0.040855
63965 0.493924 0.0407017
63970 0.492481 0.0406726
63975 0.49232 0.0406603
63980 0.492876 0.0408975
63985 0.493504 0.0411322
63990 0.492074 0.0407132
63995 0.492623 0.0401949
64000 0.493162 0.0404284
64005 0.491944 0.0403362
64010 0.491965 0.0404746
64015 0.489851 0.0403943
64020 0.490521 0.0399591
64025 0.488262 0.0399665
64030 0.48902 0.0401827
64035 0.490962 0.0400855
64040 0.49238 0.0407215
64045 0.493083 0.0408622
64050 0.491923 0.0404652
64055 0.489349 0.0396136
64060 0.490789 0.0398493
64065 0.491407 0.0403547
64070 0.492988 0.0414827
64075 0.492485 0.0408971
64080 0.498055 0.0409422
64085 0.49888 0.0415152
64090 0.49533 0.0407667
64095 0.494129 0.04122
64100 0.49417 0.0408542
64105 0.493733 0.0403596
64110 0.492564 0.0402692
64115 0.489522 0.0394172
64120 0.489989 0.039545
64125 0.490787 0.0398667
64130 0.490154 0.0400555
64135 0.490332 0.0400302
64140 0.489631 0.0390781
64145 0.492509 0.0392565
64150 0.490482 0.0388134
64155 0.486686 0.0391047
64160 0.484712 0.038762
64165 0.487931 0.0389393
64170 0.487005 0.0382621
64175 0.486791 0.0386797
64180 0.486714 0.0390451
64185 0.486238 0.0382014
64190 0.492583 0.038994
64195 0.497136 0.0402429
64200 0.498266 0.0404484
64205 0.499136 0.0402327
64210 0.498327 0.0408303
64215 0.497672 0.0407483
64220 0.499141 0.0407987
64225 0.49794 0.0408779
64230 0.498838 0.0410171
64235 0.495344 0.0400271
64240 0.493164 0.0407669
64245 0.491858 0.0407916
64250 0.495168 0.0414178
64255 0.4943 0.0410306
64260 0.493585 0.0409644
64265 0.493422 0.041231
64270 0.491258 0.0414599
64275 0.491982 0.0415542
64280 0.495869 0.042547
64285 0.495885 0.0419036
64290 0.497567 0.0422517
64295 0.497494 0.0428977
64300 0.497125 0.0426221
64305 0.498494 0.0435176
64310 0.496836 0.0419957
64315 0.49906 0.0425195
64320 0.499901 0.0426873
64325 0.495791 0.0419934
64330 0.494178 0.0423556
64335 0.492956 0.0421312
64340 0.493757 0.042366
64345 0.493572 0.0421857
64350 0.491387 0.0419046
64355 0.490233 0.041914
64360 0.488979 0.0415415
64365 0.488922 0.04138
64370 0.485941 0.0416423
64375 0.490709 0.041504
64380 0.488871 0.0422288
64385 0.491492 0.0424527
64390 0.492092 0.0425768
64395 0.491348 0.0424401
64400 0.490438 0.0430841
64405 0.495562 0.0433435
64410 0.492267 0.0429796
64415 0.492138 0.0428748
64420 0.494335 0.0433454
64425 0.493977 0.0431957
64430 0.494739 0.0430759
64435 0.493657 0.0436107
64440 0.495897 0.0441672
64445 0.495019 0.0439687
64450 0.494316 0.0442349
64455 0.493854 0.0435844
64460 0.495056 0.0435678
64465 0.494309 0.044102
64470 0.497151 0.0440196
64475 0.491947 0.0426291
64480 0.489113 0.0426499
64485 0.490178 0.0422047
64490 0.493675 0.0429122
64495 0.494859 0.0431533
64500 0.49544 0.0436313
64505 0.493366 0.043003
64510 0.496088 0.0439018
64515 0.496003 0.0432545
64520 0.495565 0.043607
64525 0.493768 0.0429332
64530 0.495173 0.0434084
64535 0.493746 0.043041
64540 0.491587 0.0427916
64545 0.491847 0.0426046
64550 0.493511 0.0422596
64555 0.492004 0.0422808
64560 0.491366 0.0423013
64565 0.49216 0.0413333
64570 0.48966 0.0407185
64575 0.491059 0.041159
64580 0.496146 0.0406189
64585 0.496622 0.0416497
64590 0.494794 0.0413974
64595 0.493264 0.0413176
64600 0.495591 0.0413541
64605 0.498073 0.0414211
64610 0.49786 0.0413737
64615 0.497631 0.0413331
64620 0.494213 0.0407828
64625 0.498532 0.0410906
64630 0.495573 0.0404668
64635 0.500158 0.0409798
64640 0.502956 0.0409916
64645 0.502305 0.0408185
64650 0.501798 0.0400698
64655 0.500517 0.0398248
64660 0.502815 0.0400477
64665 0.502687 0.0396887
64670 0.502632 0.0396975
64675 0.499709 0.038933
64680 0.499027 0.0391955
64685 0.501698 0.0393998
64690 0.502348 0.0393976
64695 0.499668 0.0390416
64700 0.499141 0.0396209
64705 0.496866 0.0392565
64710 0.492901 0.0385989
64715 0.493761 0.038763
64720 0.492728 0.0387348
64725 0.496946 0.0394121
64730 0.495044 0.0390492
64735 0.492226 0.0392919
64740 0.49195 0.0397787
64745 0.492088 0.0399248
64750 0.488328 0.0397442
64755 0.489894 0.0396527
64760 0.488407 0.0392398
64765 0.486171 0.0389369
64770 0.486716 0.0388336
64775 0.489402 0.0385982
64780 0.488201 0.0387342
64785 0.4891 0.0383333
64790 0.486442 0.0381843
64795 0.486061 0.0386178
64800 0.48768 0.0388009
64805 0.488756 0.0382625
64810 0.485136 0.0381657
64815 0.486013 0.0385933
64820 0.487205 0.0382816
64825 0.4895 0.0386372
64830 0.486954 0.0381528
64835 0.485756 0.0381984
64840 0.491596 0.0392018
64845 0.490687 0.0390232
64850 0.48873 0.0387399
64855 0.485421 0.0382414
64860 0.484577 0.0388791
64865 0.487921 0.0389775
64870 0.4896 0.0394819
64875 0.484886 0.0388934
64880 0.479893 0.03798
64885 0.48379 0.0391778
64890 0.485438 0.0394015
64895 0.485496 0.0387179
64900 0.487299 0.0384976
64905 0.487988 0.0386338
64910 0.485286 0.0378999
64915 0.487397 0.0386699
64920 0.487426 0.0390716
64925 0.487834 0.0392047
64930 0.484582 0.0391729
64935 0.488077 0.0395889
64940 0.486892 0.0392129
64945 0.486215 0.0391718
64950 0.489627 0.0396595
64955 0.489834 0.0392912
64960 0.490628 0.0394819
64965 0.489 0.0394113
64970 0.486433 0.038716
64975 0.487209 0.0385882
64980 0.485426 0.0383737
64985 0.4838 0.0380602
64990 0.485615 0.0385842
64995 0.484208 0.0380285
65000 0.484527 0.0380565
65005 0.484744 0.0377401
65010 0.489238 0.0381433
65015 0.488128 0.0377005
65020 0.489433 0.0384156
65025 0.489136 0.0386717
65030 0.489944 0.0386781
65035 0.492782 0.0393878
65040 0.492772 0.0393792
65045 0.492393 0.0392741
65050 0.492292 0.0394419
65055 0.488795 0.0391778
65060 0.492229 0.0400383
65065 0.491981 0.0398397
65070 0.48622 0.0396076
65075 0.487539 0.0405068
65080 0.486471 0.0404527
65085 0.486506 0.0401684
65090 0.486006 0.0408481
65095 0.489281 0.0415186
65100 0.488311 0.0412651
65105 0.488802 0.0410663
65110 0.486763 0.0411245
65115 0.485891 0.0409542
65120 0.484575 0.0410553
65125 0.484776 0.0409957
65130 0.485852 0.0412847
65135 0.487049 0.0416238
65140 0.487209 0.0415044
65145 0.482344 0.040844
65150 0.480267 0.0406715
65155 0.479243 0.0399863
65160 0.48016 0.0404452
65165 0.478643 0.0402416
65170 0.480743 0.0401916
65175 0.481087 0.0402604
65180 0.482738 0.0407352
65185 0.485296 0.0409675
65190 0.485011 0.0411098
65195 0.486868 0.04125
65200 0.489605 0.0415076
65205 0.49011 0.0411631
65210 0.491796 0.041425
65215 0.48939 0.0408748
65220 0.487201 0.040884
65225 0.485806 0.0408557
65230 0.482101 0.0409855
65235 0.481557 0.0413057
65240 0.480312 0.0413364
65245 0.480426 0.0413903
65250 0.480767 0.0415533
65255 0.483577 0.0417867
65260 0.482095 0.0413662
65265 0.481062 0.0410698
65270 0.482303 0.0407889
65275 0.483529 0.0414566
65280 0.484639 0.0417062
65285 0.482851 0.0416781
65290 0.482671 0.0415501
65295 0.48564 0.0422906
65300 0.487279 0.0424015
65305 0.483413 0.0422496
65310 0.482289 0.0418254
65315 0.482343 0.0416728
65320 0.481907 0.0418273
65325 0.480598 0.0418171
65330 0.479772 0.0416719
65335 0.477236 0.0412021
65340 0.47941 0.0418357
65345 0.482075 0.0420953
65350 0.482002 0.0418132
65355 0.478636 0.0411137
65360 0.479175 0.0415936
65365 0.477892 0.0411031
65370 0.477225 0.0406901
65375 0.477111 0.041217
65380 0.473813 0.0397913
65385 0.474657 0.0401763
65390 0.476148 0.0401818
65395 0.476997 0.0408024
65400 0.477361 0.0412794
65405 0.476836 0.0406848
65410 0.475867 0.0404946
65415 0.476334 0.0407593
65420 0.478105 0.0404011
65425 0.478533 0.0405746
65430 0.475229 0.0404592
65435 0.477722 0.0406289
65440 0.48022 0.0414478
65445 0.481122 0.0409663
65450 0.482922 0.0408081
65455 0.480134 0.0407924
65460 0.48049 0.0404629
65465 0.481212 0.0403602
65470 0.486152 0.0409473
65475 0.483954 0.0401735
65480 0.481391 0.0401508
65485 0.478854 0.0399928
65490 0.476994 0.0406511
65495 0.476678 0.0399448
65500 0.475955 0.039654
65505 0.47311 0.0393817
65510 0.47522 0.0397854
65515 0.475806 0.0400343
65520 0.477845 0.0406411
65525 0.476576 0.0405991
65530 0.476735 0.0408795
65535 0.476849 0.0413439
65540 0.475396 0.0410216
65545 0.473752 0.0415209
65550 0.473567 0.0413378
65555 0.477978 0.0426564
65560 0.479262 0.0431692
65565 0.478964 0.0431761
65570 0.479041 0.0430579
65575 0.47843 0.0430994
65580 0.479983 0.0429504
65585 0.478241 0.0428363
65590 0.477629 0.0425191
65595 0.476016 0.0425968
65600 0.475608 0.0423819
65605 0.47302 0.0422029
65610 0.473894 0.0419406
65615 0.470043 0.041853
65620 0.470704 0.0409608
65625 0.471506 0.0419208
65630 0.470192 0.0416599
65635 0.473233 0.0421022
65640 0.469721 0.0419285
65645 0.470613 0.0425534
65650 0.470059 0.042079
65655 0.468921 0.0423119
65660 0.47165 0.0424558
65665 0.468151 0.041467
65670 0.467123 0.0411422
65675 0.469606 0.0413776
65680 0.468175 0.0415978
65685 0.468315 0.0409657
65690 0.467589 0.0403882
65695 0.4665 0.0403598
65700 0.466892 0.0404993
65705 0.466275 0.0402729
65710 0.46704 0.0408428
65715 0.466592 0.0408038
65720 0.463067 0.0406315
65725 0.466871 0.0415829
65730 0.464972 0.041831
65735 0.463777 0.0418938
65740 0.466243 0.0424135
65745 0.468527 0.0432249
65750 0.469055 0.0433872
65755 0.468143 0.0427252
65760 0.469006 0.04307
65765 0.467522 0.0427407
65770 0.466885 0.0429389
65775 0.464408 0.0421425
65780 0.466293 0.0425527
65785 0.4658 0.042536
65790 0.468275 0.0427732
65795 0.466142 0.0430006
65800 0.467522 0.0435315
65805 0.464608 0.0433625
65810 0.467887 0.0437897
65815 0.46564 0.0431614
65820 0.468633 0.0438806
65825 0.46495 0.0436193
65830 0.465715 0.0434872
65835 0.46828 0.0436754
65840 0.46916 0.0441621
65845 0.46819 0.0445427
65850 0.469134 0.0439202
65855 0.469073 0.0442798
65860 0.468329 0.0444199
65865 0.466417 0.0433641
65870 0.463778 0.0436162
65875 0.467868 0.0442453
65880 0.466577 0.0443321
65885 0.471654 0.0446079
65890 0.471684 0.0440249
65895 0.471382 0.0438163
65900 0.469746 0.0430724
65905 0.470842 0.0434203
65910 0.471411 0.0431286
65915 0.470519 0.0425082
65920 0.471289 0.0427244
65925 0.471542 0.0429994
65930 0.471245 0.0429234
65935 0.471885 0.0427626
65940 0.472564 0.0433276
65945 0.473306 0.0435064
65950 0.471352 0.0432364
65955 0.46812 0.0426995
65960 0.466154 0.0428108
65965 0.469555 0.0432108
65970 0.468981 0.0435007
65975 0.468654 0.0437195
65980 0.467042 0.0436454
65985 0.468839 0.0437232
65990 0.472486 0.0444293
65995 0.468736 0.0432139
66000 0.469468 0.0435432
66005 0.47542 0.0444821
66010 0.475682 0.0439675
66015 0.479045 0.0446683
66020 0.476641 0.044377
66025 0.475576 0.0442186
66030 0.472559 0.0443917
66035 0.46962 0.0440051
66040 0.466466 0.0437456
66045 0.468454 0.0442496
66050 0.470513 0.045002
66055 0.469753 0.0445681
66060 0.472076 0.0447234
66065 0.470707 0.0447389
66070 0.468537 0.0445134
66075 0.471905 0.0449541
66080 0.470763 0.0444638
66085 0.470374 0.0446032
66090 0.468885 0.0443278
66095 0.468028 0.0444746
66100 0.470023 0.044761
66105 0.468684 0.0441098
66110 0.470262 0.0445938
66115 0.470807 0.044486
66120 0.468905 0.0433788
66125 0.469225 0.0436366
66130 0.474038 0.0443754
66135 0.472925 0.0440402
66140 0.471724 0.0439449
66145 0.47486 0.0440308
66150 0.47542 0.043653
66155 0.473891 0.0433437
66160 0.473097 0.0438648
66165 0.472411 0.0432053
66170 0.473405 0.0435144
66175 0.475985 0.0436154
66180 0.474135 0.0434468
66185 0.474244 0.0435695
66190 0.474308 0.0434531
66195 0.474548 0.0432815
66200 0.476588 0.0434938
66205 0.475624 0.0424266
66210 0.474978 0.0421584
66215 0.474128 0.0424974
66220 0.473373 0.0421427
66225 0.471392 0.0420645
66230 0.472525 0.0423372
66235 0.474733 0.0429271
66240 0.472834 0.0431157
66245 0.471572 0.0426321
66250 0.470719 0.0428922
66255 0.473475 0.0431441
66260 0.473481 0.0429496
66265 0.475299 0.0433366
66270 0.473644 0.0433131
66275 0.472902 0.0428932
66280 0.470274 0.0424974
66285 0.470285 0.0420914
66290 0.471698 0.0425936
66295 0.475734 0.0431537
66300 0.475317 0.0434805
66305 0.475177 0.0433531
66310 0.474756 0.0435707
66315 0.472571 0.0431947
66320 0.472042 0.0432853
66325 0.473048 0.0436852
66330 0.473342 0.0434256
66335 0.476231 0.0441902
66340 0.472627 0.0432298
66345 0.474928 0.0434472
66350 0.476463 0.04329
66355 0.475645 0.0433584
66360 0.471744 0.04314
66365 0.475831 0.0441202
66370 0.470873 0.0436654
66375 0.47077 0.0438165
66380 0.472048 0.04416
66385 0.468574 0.0440706
66390 0.471285 0.0452227
66395 0.471026 0.0445566
66400 0.468707 0.0441049
66405 0.468459 0.0440612
66410 0.468206 0.0439479
66415 0.467302 0.0441588
66420 0.468257 0.0444364
66425 0.472154 0.0440641
66430 0.475829 0.0445185
66435 0.475041 0.0442264
66440 0.472244 0.0436713
66445 0.474126 0.0445611
66450 0.477275 0.0448036
66455 0.473884 0.0447487
66460 0.471955 0.0442486
66465 0.47255 0.0441759
66470 0.470166 0.0441
66475 0.470882 0.0444129
66480 0.472366 0.0445652
66485 0.474322 0.0450678
66490 0.472435 0.0448583
66495 0.471967 0.0450437
66500 0.4683 0.0440692
66505 0.469587 0.0437073
66510 0.470184 0.0437897
66515 0.468921 0.0435844
66520 0.473975 0.0442562
66525 0.476959 0.0441784
66530 0.475404 0.043832
66535 0.47676 0.0441496
66540 0.478429 0.0446466
66545 0.476781 0.0449175
66550 0.477976 0.0455187
66555 0.476466 0.0450618
66560 0.476921 0.0449759
66565 0.480306 0.0455842
66570 0.47845 0.0454311
66575 0.47878 0.0450867
66580 0.477201 0.0445958
66585 0.478234 0.0446499
66590 0.478703 0.0452284
66595 0.478231 0.0452366
66600 0.477445 0.0449847
66605 0.474117 0.0444105
66610 0.475124 0.0448945
66615 0.472 0.0442831
66620 0.471784 0.0448571
66625 0.473348 0.0456824
66630 0.469784 0.0450455
66635 0.471597 0.0448285
66640 0.474213 0.0450861
66645 0.473111 0.0455297
66650 0.471182 0.0449226
66655 0.470631 0.0454503
66660 0.472869 0.045922
66665 0.473005 0.0457763
66670 0.473717 0.0458963
66675 0.473134 0.0459784
66680 0.476154 0.0465409
66685 0.476896 0.0462582
66690 0.472588 0.0459283
66695 0.473924 0.0456332
66700 0.473267 0.0450743
66705 0.472253 0.0450447
66710 0.473559 0.0449439
66715 0.474006 0.0449094
66720 0.473612 0.0445625
66725 0.476809 0.0444084
66730 0.477961 0.045058
66735 0.478661 0.0455397
66740 0.479461 0.0457348
66745 0.482843 0.0455528
66750 0.479743 0.0457336
66755 0.475465 0.0452247
66760 0.478103 0.0455176
66765 0.479607 0.0461239
66770 0.476978 0.0455656
66775 0.475396 0.0452437
66780 0.476268 0.0454039
66785 0.477949 0.0454491
66790 0.476966 0.0451174
66795 0.478319 0.0454674
66800 0.479251 0.0458191
66805 0.481118 0.0453254
66810 0.481919 0.0452211
66815 0.481247 0.0452811
66820 0.481667 0.045692
66825 0.481698 0.0457216
66830 0.478368 0.0455695
66835 0.476176 0.0452876
66840 0.479573 0.0451884
66845 0.479605 0.0453333
66850 0.480336 0.045652
66855 0.478931 0.0454225
66860 0.479639 0.0457877
66865 0.480232 0.0460808
66870 0.478081 0.0452984
66875 0.478462 0.0449312
66880 0.477947 0.0444944
66885 0.478592 0.0447226
66890 0.477348 0.0442441
66895 0.476869 0.0444705
66900 0.476373 0.0444239
66905 0.475356 0.0446589
66910 0.478533 0.0454162
66915 0.474797 0.044635
66920 0.477644 0.0450865
66925 0.478865 0.0452896
66930 0.47917 0.0446724
66935 0.481478 0.04612
66940 0.478313 0.0459
66945 0.47894 0.0458422
66950 0.478541 0.0451735
66955 0.480458 0.0453058
66960 0.481417 0.0450935
66965 0.478774 0.044092
66970 0.482062 0.0449763
66975 0.479266 0.0443805
66980 0.477857 0.0439602
66985 0.477551 0.0442723
66990 0.478774 0.044774
66995 0.479066 0.0448297
67000 0.477132 0.0439675
67005 0.475855 0.0434907
67010 0.477625 0.0435983
67015 0.477375 0.0434717
67020 0.476451 0.0438787
67025 0.478207 0.0439906
67030 0.48118 0.044227
67035 0.479922 0.0430777
67040 0.478553 0.043042
67045 0.4789 0.0434244
67050 0.478438 0.0434791
67055 0.476255 0.0431598
67060 0.473969 0.0429034
67065 0.477385 0.0433045
67070 0.477962 0.0433327
67075 0.476454 0.043158
67080 0.476571 0.043059
67085 0.475652 0.0426154
67090 0.478524 0.0428014
67095 0.480908 0.0430433
67100 0.480467 0.0433709
67105 0.481347 0.0431894
67110 0.480554 0.0427712
67115 0.480622 0.04303
67120 0.480455 0.0426662
67125 0.47841 0.0427246
67130 0.478393 0.0425832
67135 0.478029 0.042844
67140 0.480396 0.0428267
67145 0.481824 0.0433372
67150 0.479138 0.0426868
67155 0.480761 0.0431222
67160 0.48111 0.0432384
67165 0.478009 0.0426023
67170 0.478546 0.0434693
67175 0.47668 0.043637
67180 0.478504 0.0439698
67185 0.476676 0.0440304
67190 0.475506 0.044023
67195 0.47457 0.0443488
67200 0.473602 0.0438408
67205 0.4744 0.0437814
67210 0.473694 0.0433335
67215 0.473507 0.0426956
67220 0.472917 0.0429242
67225 0.475725 0.0430484
67230 0.475845 0.0426977
67235 0.475792 0.0427703
67240 0.474935 0.0423647
67245 0.474261 0.0415852
67250 0.47711 0.042072
67255 0.478363 0.042338
67260 0.478236 0.0419585
67265 0.475495 0.041377
67270 0.477707 0.0413511
67275 0.47994 0.0413121
67280 0.475633 0.040884
67285 0.480491 0.0414905
67290 0.481415 0.0414974
67295 0.479708 0.0411776
67300 0.479571 0.0410339
67305 0.477193 0.0403176
67310 0.476155 0.0405691
67315 0.474693 0.0402445
67320 0.477889 0.0410059
67325 0.47915 0.0416575
67330 0.476193 0.0407158
67335 0.478696 0.0412053
67340 0.480933 0.0416893
67345 0.48211 0.0415668
67350 0.480125 0.0413094
67355 0.481469 0.0407413
67360 0.4809 0.0412465
67365 0.480023 0.0408946
67370 0.480864 0.0408434
67375 0.477191 0.0405625
67380 0.480017 0.0411688
67385 0.478824 0.0414154
67390 0.479793 0.0414374
67395 0.480485 0.0414039
67400 0.483261 0.0415193
67405 0.480626 0.0418263
67410 0.478862 0.0415421
67415 0.478879 0.041357
67420 0.477208 0.0414507
67425 0.478254 0.0410928
67430 0.479358 0.041457
67435 0.479988 0.0415268
67440 0.479697 0.0417115
67445 0.481174 0.041821
67450 0.478968 0.0418348
67455 0.481116 0.0420281
67460 0.480541 0.0415142
67465 0.481064 0.0417295
67470 0.479221 0.0411241
67475 0.482447 0.0420177
67480 0.484982 0.0426946
67485 0.484245 0.0431553
67490 0.483029 0.0425515
67495 0.478628 0.0421073
67500 0.484487 0.0431947
67505 0.481342 0.0426938
67510 0.485207 0.0428895
67515 0.486015 0.0429951
67520 0.483064 0.042426
67525 0.484348 0.0425795
67530 0.481966 0.0422774
67535 0.48569 0.0423615
67540 0.486152 0.0425862
67545 0.489542 0.0431255
67550 0.488719 0.0426728
67555 0.487197 0.0420324
67560 0.486744 0.0420806
67565 0.487653 0.0422804
67570 0.485192 0.0421108
67575 0.485687 0.0423053
67580 0.485231 0.0425135
67585 0.482801 0.0422329
67590 0.483293 0.0423609
67595 0.485032 0.0429208
67600 0.486041 0.0423568
67605 0.48162 0.0421273
67610 0.482967 0.0427609
67615 0.482375 0.0430577
67620 0.479244 0.0426701
67625 0.480892 0.0431508
67630 0.481875 0.0428128
67635 0.482655 0.0429871
67640 0.484311 0.0432751
67645 0.482512 0.0433249
67650 0.481881 0.0440355
67655 0.476818 0.0434842
67660 0.476364 0.0436156
67665 0.474084 0.0431367
67670 0.475647 0.0436132
67675 0.476225 0.0438395
67680 0.475675 0.0440931
67685 0.471275 0.0435968
67690 0.468726 0.0433929
67695 0.471201 0.0433905
67700 0.468303 0.042805
67705 0.470003 0.0424013
67710 0.468143 0.0422466
67715 0.469464 0.042466
67720 0.47186 0.0427499
67725 0.473764 0.0433723
67730 0.474653 0.0430245
67735 0.473411 0.0429463
67740 0.471817 0.0421529
67745 0.473077 0.0419949
67750 0.47528 0.0426087
67755 0.476299 0.0426566
67760 0.476211 0.0424454
67765 0.474754 0.0421861
67770 0.471673 0.0416513
67775 0.4691 0.0414972
67780 0.467614 0.0413153
67785 0.465574 0.04106
67790 0.467137 0.0414188
67795 0.467425 0.0410155
67800 0.469858 0.0410481
67805 0.465306 0.0410902
67810 0.462816 0.0405809
67815 0.463031 0.0406854
67820 0.46117 0.0400528
67825 0.460909 0.0402688
67830 0.463399 0.0407191
67835 0.463879 0.0403186
67840 0.467437 0.0409912
67845 0.464957 0.0404686
67850 0.466307 0.0407273
67855 0.467869 0.0406868
67860 0.471503 0.0412078
67865 0.473727 0.0414117
67870 0.475721 0.0414137
67875 0.476554 0.0418732
67880 0.474871 0.0417295
67885 0.47497 0.0426038
67890 0.475483 0.0426481
67895 0.477888 0.0426501
67900 0.476729 0.0423913
67905 0.478955 0.0428175
67910 0.474162 0.0426707
67915 0.471477 0.0419161
67920 0.472611 0.0417754
67925 0.469935 0.0416852
67930 0.467793 0.0411576
67935 0.465108 0.0407526
67940 0.468175 0.0413623
67945 0.468445 0.0414729
67950 0.468564 0.0411196
67955 0.471409 0.0417926
67960 0.472097 0.0419498
67965 0.473395 0.0419349
67970 0.474927 0.0423433
67975 0.474857 0.042219
67980 0.476479 0.0422335
67985 0.473064 0.0419349
67990 0.472941 0.0413803
67995 0.47535 0.0419908
68000 0.471231 0.0415891
68005 0.47142 0.041613
68010 0.471204 0.0414376
68015 0.471841 0.041713
68020 0.470764 0.0411392
68025 0.468009 0.0405354
68030 0.468625 0.040447
68035 0.467298 0.0404462
68040 0.46553 0.040168
68045 0.466873 0.0403853
68050 0.465461 0.0404068
68055 0.465782 0.040083
68060 0.468174 0.0404835
68065 0.470377 0.040982
68070 0.467983 0.040742
68075 0.47115 0.041824
68080 0.469144 0.0412116
68085 0.468689 0.0415509
68090 0.467433 0.04118
68095 0.461943 0.0404725
68100 0.462735 0.0402931
68105 0.462931 0.0402557
68110 0.465009 0.0401077
68115 0.464575 0.0403035
68120 0.464196 0.0397454
68125 0.463085 0.0400287
68130 0.46341 0.0400281
68135 0.466914 0.0397156
68140 0.471354 0.0402698
68145 0.472085 0.0404909
68150 0.470386 0.0399334
68155 0.471039 0.0405282
68160 0.470189 0.0405997
68165 0.469021 0.0402678
68170 0.468333 0.0398201
68175 0.467755 0.0397254
68180 0.46888 0.0400945
68185 0.469083 0.0403376
68190 0.467864 0.0400612
68195 0.466655 0.039812
68200 0.469269 0.0400624
68205 0.471642 0.0405342
68210 0.470169 0.0398383
68215 0.467986 0.0391724
68220 0.468041 0.0394807
68225 0.467052 0.038782
68230 0.469189 0.0389695
68235 0.470745 0.0397311
68240 0.470695 0.0392255
68245 0.470213 0.0394311
68250 0.470182 0.0390857
68255 0.469232 0.0389157
68260 0.471167 0.0397517
68265 0.468471 0.0393568
68270 0.468356 0.0393702
68275 0.469117 0.0395097
68280 0.468328 0.0396366
68285 0.469335 0.0398348
68290 0.470861 0.0397313
68295 0.470754 0.0402053
68300 0.467867 0.0395629
68305 0.469411 0.0397517
68310 0.467536 0.0398897
68315 0.470815 0.0401876
68320 0.468991 0.0397577
68325 0.470494 0.0401941
68330 0.468476 0.039872
68335 0.469352 0.0396101
68340 0.466319 0.03917
68345 0.464984 0.0385944
68350 0.467473 0.0386874
68355 0.467363 0.0390451
68360 0.470697 0.0394521
68365 0.474356 0.0397754
68370 0.472777 0.0395162
68375 0.474499 0.0397109
68380 0.470194 0.0393837
68385 0.473294 0.0401704
68390 0.474007 0.0399446
68395 0.473555 0.0399857
68400 0.473569 0.0393547
68405 0.472606 0.0401831
68410 0.47507 0.0403876
68415 0.473922 0.0397397
68420 0.473473 0.0394456
68425 0.473393 0.0395335
68430 0.474165 0.0397064
68435 0.473859 0.0397734
68440 0.47401 0.0399228
68445 0.473952 0.0398579
68450 0.473006 0.0393815
68455 0.469386 0.0387415
68460 0.468189 0.0392008
68465 0.467761 0.0378303
68470 0.467653 0.0384158
68475 0.4685 0.0382986
68480 0.470952 0.0386707
68485 0.468179 0.0388044
68490 0.469142 0.0394694
68495 0.466053 0.0387003
68500 0.469223 0.0396287
68505 0.471123 0.0393888
68510 0.467699 0.0393643
68515 0.468083 0.0395482
68520 0.466431 0.0396278
68525 0.471743 0.0403259
68530 0.475459 0.0406701
68535 0.477142 0.0412312
68540 0.475287 0.0408416
68545 0.474559 0.0402488
68550 0.473895 0.0407762
68555 0.474867 0.0408122
68560 0.472816 0.0404907
68565 0.471022 0.0401361
68570 0.468731 0.0402647
68575 0.473619 0.0410485
68580 0.470801 0.0402921
68585 0.471848 0.0406623
68590 0.472013 0.0404735
68595 0.473996 0.0407385
68600 0.469891 0.0396266
68605 0.469855 0.0401365
68610 0.468434 0.0395717
68615 0.468956 0.0394643
68620 0.47106 0.0398152
68625 0.469251 0.0392647
68630 0.469052 0.0394213
68635 0.469676 0.0390204
68640 0.46765 0.0393396
68645 0.467983 0.0393537
68650 0.467597 0.0395364
68655 0.467495 0.0393686
68660 0.466005 0.0391559
68665 0.463516 0.0386209
68670 0.463096 0.0388432
68675 0.463111 0.0390743
68680 0.468136 0.0399706
68685 0.469803 0.0397209
68690 0.470603 0.040287
68695 0.46935 0.0398193
68700 0.472935 0.0406832
68705 0.47562 0.040515
68710 0.477399 0.0406746
68715 0.479023 0.0405315
68720 0.482827 0.0406642
68725 0.480076 0.0404452
68730 0.477984 0.0401963
68735 0.477686 0.0402078
68740 0.477067 0.0402998
68745 0.476778 0.0398793
68750 0.477471 0.0398842
68755 0.478363 0.0399477
68760 0.477665 0.0399453
68765 0.481592 0.0410165
68770 0.48168 0.0412992
68775 0.477893 0.0400159
68780 0.479989 0.0400869
68785 0.481265 0.0402586
68790 0.48087 0.0403772
68795 0.481608 0.0401465
68800 0.476893 0.0400704
68805 0.479021 0.0400108
68810 0.480409 0.0402545
68815 0.480165 0.0406691
68820 0.480415 0.0411863
68825 0.481656 0.0413486
68830 0.480293 0.0413204
68835 0.479189 0.0413774
68840 0.478042 0.0411549
68845 0.479524 0.0413686
68850 0.47468 0.040795
68855 0.47888 0.0413725
68860 0.47797 0.0411831
68865 0.477647 0.0412084
68870 0.480419 0.04201
68875 0.47738 0.0416146
68880 0.475983 0.0414993
68885 0.474909 0.0411508
68890 0.471713 0.0409289
68895 0.474145 0.0408165
68900 0.474353 0.0408901
68905 0.471168 0.040558
68910 0.47385 0.0414307
68915 0.475189 0.0408922
68920 0.475941 0.0410598
68925 0.473301 0.0406805
68930 0.469544 0.0405887
68935 0.47064 0.0403051
68940 0.47178 0.0405533
68945 0.469486 0.0400663
68950 0.467529 0.0397289
68955 0.470119 0.0404276
68960 0.472418 0.0405393
68965 0.47235 0.040239
68970 0.470497 0.0396436
68975 0.469828 0.0394533
68980 0.466891 0.0392112
68985 0.466022 0.039101
68990 0.467024 0.0393251
68995 0.466731 0.039073
69000 0.468551 0.0395372
69005 0.469595 0.0392829
69010 0.470536 0.0390093
69015 0.470064 0.0396044
69020 0.468378 0.0389163
69025 0.466758 0.0391737
69030 0.469327 0.0396958
69035 0.465062 0.0388722
69040 0.464084 0.0383613
69045 0.46364 0.0382604
69050 0.465229 0.0386327
69055 0.467479 0.0388148
69060 0.465856 0.038318
69065 0.464964 0.0384372
69070 0.466606 0.038716
69075 0.461113 0.038389
69080 0.463877 0.0386803
69085 0.467478 0.0389444
69090 0.468593 0.0390371
69095 0.469057 0.0394164
69100 0.467741 0.0390922
69105 0.470613 0.0401312
69110 0.473119 0.0401627
69115 0.472969 0.0402443
69120 0.475384 0.0409642
69125 0.47362 0.0410124
69130 0.469779 0.0405297
69135 0.469274 0.0398597
69140 0.472025 0.0402098
69145 0.470525 0.0398867
69150 0.469659 0.0392802
69155 0.466073 0.0393964
69160 0.464956 0.0387999
69165 0.467798 0.0392143
69170 0.463784 0.0388481
69175 0.463962 0.0389103
69180 0.464651 0.0388842
69185 0.467439 0.0397111
69190 0.465223 0.0392253
69195 0.467133 0.0390169
69200 0.469113 0.0395409
69205 0.467517 0.0397103
69210 0.467118 0.0400859
69215 0.465885 0.0398038
69220 0.462933 0.0392592
69225 0.463339 0.0398716
69230 0.465255 0.0400557
69235 0.463929 0.0399169
69240 0.464377 0.0395578
69245 0.462701 0.0386378
69250 0.468788 0.0393317
69255 0.46867 0.0390883
69260 0.468144 0.0388875
69265 0.468002 0.0389228
69270 0.470483 0.0396436
69275 0.468763 0.0395084
69280 0.470826 0.0397338
69285 0.474714 0.0403894
69290 0.474882 0.0403956
69295 0.474594 0.0402312
69300 0.471338 0.0396838
69305 0.470855 0.0401128
69310 0.473258 0.0403611
69315 0.472576 0.0401424
69320 0.474918 0.040259
69325 0.471111 0.040079
69330 0.467299 0.0400443
69335 0.468861 0.0404746
69340 0.465366 0.0399469
69345 0.463017 0.0396823
69350 0.464199 0.0395331
69355 0.467871 0.0399873
69360 0.469079 0.0407424
69365 0.467986 0.0404839
69370 0.466121 0.0403884
69375 0.464713 0.0400487
69380 0.466979 0.0407066
69385 0.46537 0.0402061
69390 0.465447 0.0404978
69395 0.464958 0.0400602
69400 0.466103 0.0407401
69405 0.466587 0.0412472
69410 0.465272 0.0414115
69415 0.466038 0.0412431
69420 0.466499 0.0417109
69425 0.46635 0.0415666
69430 0.469043 0.0422696
69435 0.473657 0.0424423
69440 0.471608 0.0422935
69445 0.47188 0.0428103
69450 0.474777 0.0436395
69455 0.473755 0.0433115
69460 0.470755 0.0428097
69465 0.471862 0.0429289
69470 0.468974 0.0425342
69475 0.469368 0.0424321
69480 0.470331 0.0425625
69485 0.471742 0.0430775
69490 0.47601 0.0439285
69495 0.476321 0.0437401
69500 0.478507 0.0439128
69505 0.478803 0.0433754
69510 0.47715 0.0435664
69515 0.477003 0.0439234
69520 0.474506 0.0427046
69525 0.477728 0.0439081
69530 0.475703 0.0431594
69535 0.475713 0.0445723
69540 0.47511 0.0443801
69545 0.477347 0.0447828
69550 0.47849 0.0450925
69555 0.477264 0.0457195
69560 0.474775 0.044574
69565 0.474484 0.0442006
69570 0.476227 0.0438667
69575 0.477608 0.0449449
69580 0.477904 0.0444921
69585 0.476642 0.0444982
69590 0.478684 0.0441592
69595 0.481158 0.0445387
69600 0.47902 0.0435082
69605 0.480271 0.0440892
69610 0.480321 0.0438344
69615 0.479559 0.0440249
69620 0.481287 0.0446618
69625 0.482292 0.0452751
69630 0.481935 0.0450818
69635 0.483624 0.044973
69640 0.479648 0.0440778
69645 0.482322 0.0449414
69650 0.478984 0.0443382
69655 0.482358 0.0440767
69660 0.48052 0.0438893
69665 0.482975 0.0441786
69670 0.482243 0.0442811
69675 0.479087 0.0434774
69680 0.478577 0.0440824
69685 0.47793 0.0439977
69690 0.479376 0.0443333
69695 0.477504 0.0437087
69700 0.477037 0.0435699
69705 0.476832 0.0437732
69710 0.476643 0.0434617
69715 0.474547 0.0427946
69720 0.473769 0.0430269
69725 0.474907 0.0430263
69730 0.475941 0.0428324
69735 0.476385 0.0433625
69740 0.47598 0.0435166
69745 0.476109 0.0434468
69750 0.475299 0.0431698
69755 0.475688 0.0428463
69760 0.477138 0.0431053
69765 0.479976 0.0432919
69770 0.479932 0.0428565
69775 0.483008 0.0438022
69780 0.480204 0.0435993
69785 0.480775 0.0430616
69790 0.481999 0.0430959
69795 0.480427 0.0429296
69800 0.480642 0.0427571
69805 0.47967 0.0428846
69810 0.479288 0.0431872
69815 0.48154 0.0436875
69820 0.480734 0.0435444
69825 0.481467 0.0433047
69830 0.482693 0.0436552
69835 0.481745 0.0439773
69840 0.480329 0.0436272
69845 0.481051 0.0434374
69850 0.481283 0.0434995
69855 0.485044 0.0436773
69860 0.484638 0.0436062
69865 0.481624 0.0433721
69870 0.481776 0.0430196
69875 0.483916 0.0430892
69880 0.487385 0.0444019
69885 0.487462 0.0436295
69890 0.490683 0.0442578
69895 0.491743 0.0442335
69900 0.490925 0.0437295
69905 0.490126 0.0437905
69910 0.489351 0.0442913
69915 0.491123 0.0446003
69920 0.490388 0.0444448
69925 0.491926 0.0445836
69930 0.492098 0.0447248
69935 0.491341 0.0440988
69940 0.490462 0.0439651
69945 0.492617 0.0441453
69950 0.494587 0.0444148
69955 0.492289 0.044187
69960 0.490195 0.0435395
69965 0.494194 0.0439238
69970 0.497329 0.044267
69975 0.497276 0.0442125
69980 0.498946 0.0444956
69985 0.49874 0.0445848
69990 0.498575 0.0443266
69995 0.499765 0.0442378
70000 0.500411 0.0438083
70005 0.504042 0.0444317
70010 0.504524 0.0439487
70015 0.50549 0.0446111
70020 0.504242 0.0442845
70025 0.505228 0.0448148
70030 0.503203 0.0450906
70035 0.505847 0.0457003
70040 0.50376 0.0459239
70045 0.503765 0.045454
70050 0.501441 0.0452635
70055 0.502835 0.0457054
70060 0.50255 0.0450629
70065 0.50107 0.044793
70070 0.497747 0.0439994
70075 0.49418 0.0432996
70080 0.496596 0.0437132
70085 0.498411 0.0443072
70090 0.498289 0.0447754
70095 0.499989 0.0449055
70100 0.501036 0.0451069
70105 0.498899 0.0450845
70110 0.49755 0.0456791
70115 0.495539 0.0447393
70120 0.493689 0.0455562
70125 0.494254 0.0447916
70130 0.496724 0.0451884
70135 0.496025 0.0450249
70140 0.493255 0.0446393
70145 0.492325 0.0444258
70150 0.49544 0.0444515
70155 0.492509 0.0434635
70160 0.489677 0.0431892
70165 0.495039 0.0441966
70170 0.496166 0.0443035
70175 0.497107 0.0442108
70180 0.495056 0.0441719
70185 0.491884 0.0435703
70190 0.490614 0.0431339
70195 0.489293 0.0434562
70200 0.489756 0.0430626
70205 0.49051 0.0429612
70210 0.488585 0.0434192
70215 0.491378 0.0442115
70220 0.492087 0.0441169
70225 0.490893 0.0440065
70230 0.490588 0.0444154
70235 0.489421 0.0446897
70240 0.489031 0.0444403
70245 0.490473 0.0444582
70250 0.49015 0.044624
70255 0.490766 0.0445268
70260 0.492258 0.0447128
70265 0.491301 0.0446228
70270 0.488859 0.0439867
70275 0.490352 0.0439551
70280 0.491033 0.0437948
70285 0.493097 0.0439743
70290 0.493235 0.0438887
70295 0.497361 0.0445852
70300 0.496022 0.0450133
70305 0.500148 0.0453207
70310 0.499347 0.0447867
70315 0.501849 0.0450704
70320 0.499618 0.0452827
70325 0.499915 0.0448302
70330 0.497457 0.0449651
70335 0.49471 0.0443013
70340 0.494908 0.0448067
70345 0.496885 0.0450761
70350 0.494623 0.0453911
70355 0.495729 0.0459812
70360 0.49128 0.0457291
70365 0.492274 0.0461321
70370 0.493288 0.0455793
70375 0.491181 0.0458504
70380 0.489562 0.0461551
70385 0.489499 0.0460188
70390 0.490324 0.0468153
70395 0.494231 0.0472023
70400 0.492906 0.0473513
70405 0.487636 0.046309
70410 0.49124 0.0468585
70415 0.487895 0.0464142
70420 0.488191 0.0465999
70425 0.48985 0.0471596
70430 0.488774 0.0462511
70435 0.489182 0.0463954
70440 0.490649 0.0465379
70445 0.48972 0.0471331
70450 0.489777 0.0468367
70455 0.489476 0.0468579
70460 0.488817 0.0469702
70465 0.485793 0.0469373
70470 0.485043 0.0464223
70475 0.487786 0.0469882
70480 0.485653 0.0460647
70485 0.487682 0.0460343
70490 0.486709 0.0456177
70495 0.485175 0.045181
70500 0.488111 0.0453098
70505 0.487439 0.0452119
70510 0.494163 0.0457459
70515 0.489249 0.0453168
70520 0.49217 0.0457279
70525 0.491382 0.0463446
70530 0.491588 0.0462425
70535 0.490917 0.0468702
70540 0.493199 0.0470425
70545 0.490606 0.0471504
70550 0.491087 0.0464415
70555 0.489736 0.0463374
70560 0.487773 0.0457093
70565 0.491551 0.046624
70570 0.490301 0.0469973
70575 0.489171 0.0470635
70580 0.489041 0.0471063
70585 0.490567 0.0469788
70590 0.489888 0.0466965
70595 0.48581 0.0460398
70600 0.484052 0.0455011
70605 0.481502 0.0452439
70610 0.482638 0.0453223
70615 0.480679 0.0446158
70620 0.486186 0.0458612
70625 0.483836 0.0454017
70630 0.487577 0.0451039
70635 0.489287 0.0448322
70640 0.488802 0.0451074
70645 0.492138 0.0456965
70650 0.49209 0.0460596
70655 0.493396 0.0459643
70660 0.492108 0.0454248
70665 0.494453 0.0460733
70670 0.490804 0.0459181
70675 0.489703 0.0454727
70680 0.487368 0.0448559
70685 0.485916 0.0447114
70690 0.484897 0.0440849
70695 0.483401 0.0442406
70700 0.483728 0.0444962
70705 0.485505 0.044596
70710 0.485376 0.045092
70715 0.483927 0.0443317
70720 0.482504 0.0444258
70725 0.47965 0.043706
70730 0.485866 0.0447299
70735 0.489977 0.0454754
70740 0.486865 0.044664
70745 0.48931 0.0453303
70750 0.482954 0.0442429
70755 0.483632 0.0442833
70760 0.47827 0.0438861
70765 0.481457 0.0442551
70770 0.478624 0.0435599
70775 0.479963 0.0435709
70780 0.480875 0.0433327
70785 0.482857 0.0437636
70790 0.483226 0.0439849
70795 0.480753 0.0438071
70800 0.481895 0.0438628
70805 0.480431 0.0431563
70810 0.480774 0.043555
70815 0.480226 0.0434319
70820 0.480769 0.0438373
70825 0.479395 0.0436668
70830 0.479587 0.0442586
70835 0.478798 0.0439057
70840 0.477246 0.0428934
70845 0.477824 0.0427705
70850 0.478408 0.0424284
70855 0.479201 0.0424421
70860 0.481313 0.0431333
70865 0.481053 0.0426317
70870 0.482731 0.0433833
70875 0.481507 0.0426036
70880 0.480631 0.0417599
70885 0.482959 0.0424045
70890 0.482096 0.0423317
70895 0.480407 0.0417271
70900 0.484231 0.0426503
70905 0.484904 0.0422798
70910 0.482503 0.0418957
70915 0.478769 0.041676
70920 0.479185 0.0422939
70925 0.480416 0.0421341
70930 0.477857 0.0419667
70935 0.481666 0.0427073
70940 0.48226 0.0424223
70945 0.483032 0.0431337
70950 0.483977 0.043318
70955 0.486393 0.043398
70960 0.485752 0.0434094
70965 0.48433 0.0426001
70970 0.482801 0.0417516
70975 0.483412 0.0416113
70980 0.482131 0.0416738
70985 0.486236 0.0421788
70990 0.488589 0.0424092
70995 0.49255 0.0432433
71000 0.493866 0.04327
71005 0.492561 0.0428263
71010 0.492111 0.0425646
71015 0.492896 0.0425013
71020 0.493503 0.0426405
71025 0.492544 0.0422566
71030 0.488285 0.0421041
71035 0.488187 0.041843
71040 0.48548 0.0412902
71045 0.487566 0.0421608
71050 0.48897 0.0424854
71055 0.488287 0.0423756
71060 0.487025 0.0424209
71065 0.489003 0.0425536
71070 0.484216 0.0414709
71075 0.485496 0.0425395
71080 0.486151 0.0422884
71085 0.488789 0.0426185
71090 0.486364 0.0425299
71095 0.488293 0.0435754
71100 0.485642 0.0426264
71105 0.486016 0.0428159
71110 0.481442 0.0423219
71115 0.48148 0.0426299
71120 0.47831 0.0420996
71125 0.483343 0.0424633
71130 0.486068 0.0430318
71135 0.485052 0.0427193
71140 0.483479 0.0420622
71145 0.482606 0.0420239
71150 0.485138 0.0429155
71155 0.485365 0.0424056
71160 0.486415 0.0425578
71165 0.486891 0.0425678
71170 0.488723 0.043158
71175 0.49164 0.0432598
71180 0.490934 0.0431092
71185 0.488825 0.0427738
71190 0.488136 0.0425256
71195 0.485843 0.0422823
71200 0.488068 0.0423968
71205 0.485625 0.0427709
71210 0.482281 0.0418567
71215 0.484371 0.0424595
71220 0.481104 0.0418095
71225 0.479183 0.0415062
71230 0.480124 0.0416856
71235 0.478849 0.0410218
71240 0.480804 0.0418246
71245 0.481077 0.0421769
71250 0.480139 0.0408765
71255 0.482761 0.0414303
71260 0.484302 0.0420143
71265 0.482109 0.0416809
71270 0.480809 0.0413327
71275 0.481274 0.0410908
71280 0.481775 0.0411404
71285 0.482589 0.0413962
71290 0.482278 0.0409865
71295 0.484831 0.0413525
71300 0.481475 0.0410547
71305 0.479858 0.0408683
71310 0.482297 0.041149
71315 0.484904 0.0410559
71320 0.485304 0.0407387
71325 0.484822 0.0406005
71330 0.482236 0.0401918
71335 0.484718 0.0406828
71340 0.485054 0.0408128
71345 0.485845 0.0405421
71350 0.484581 0.040199
71355 0.488016 0.0401943
71360 0.48378 0.0398087
71365 0.480795 0.0401998
71370 0.480583 0.0402617
71375 0.483857 0.0407656
71380 0.480273 0.0401731
71385 0.48064 0.0402592
71390 0.480836 0.0401088
71395 0.48306 0.0398775
71400 0.484656 0.0403925
71405 0.487641 0.0406687
71410 0.487237 0.0405931
71415 0.485087 0.0403694
71420 0.486301 0.0405752
71425 0.483841 0.0400702
71430 0.484345 0.0398385
71435 0.480173 0.0392874
71440 0.482078 0.039529
71445 0.482093 0.0399683
71450 0.482694 0.0401743
71455 0.484478 0.0400779
71460 0.481979 0.0397493
71465 0.481915 0.0401818
71470 0.482004 0.0409689
71475 0.481137 0.0406064
71480 0.479959 0.0408301
71485 0.479927 0.0402463
71490 0.481458 0.0401876
71495 0.481214 0.0405687
71500 0.484852 0.0407893
71505 0.481957 0.0407199
71510 0.483104 0.0411537
71515 0.485993 0.0412682
71520 0.483552 0.0404592
71525 0.481798 0.0399891
71530 0.4828 0.0399032
71535 0.483712 0.0399687
71540 0.484743 0.0397295
71545 0.48357 0.0394476
71550 0.482318 0.0390963
71555 0.480564 0.0392888
71560 0.478518 0.0387642
71565 0.4778 0.0390067
71570 0.477894 0.0395648
71575 0.476557 0.0398534
71580 0.477608 0.0402541
71585 0.476262 0.0403751
71590 0.477103 0.0407158
71595 0.478813 0.0406293
71600 0.477857 0.0405205
71605 0.479207 0.0408581
71610 0.480295 0.0410686
71615 0.479115 0.0407842
71620 0.478 0.0406905
71625 0.477588 0.040554
71630 0.474934 0.0400737
71635 0.475244 0.0406209
71640 0.4734 0.0403972
71645 0.475356 0.040386
71650 0.47785 0.0403435
71655 0.476604 0.0402917
71660 0.476892 0.0405925
71665 0.475424 0.0396981
71670 0.470375 0.0387215
71675 0.473009 0.0388179
71680 0.472493 0.038615
71685 0.476011 0.0388636
71690 0.476871 0.0394058
71695 0.475749 0.0392586
71700 0.477692 0.040043
71705 0.480544 0.04003
71710 0.480645 0.0397958
71715 0.477679 0.0395589
71720 0.481264 0.039505
71725 0.478582 0.0391641
71730 0.478964 0.0390818
71735 0.479884 0.0384607
71740 0.480013 0.0386138
71745 0.478625 0.038459
71750 0.478501 0.0383578
71755 0.481122 0.0384274
71760 0.481619 0.0384135
71765 0.479939 0.0379357
71770 0.482438 0.0384109
71775 0.479894 0.0382682
71780 0.478431 0.0388371
71785 0.479469 0.0388226
71790 0.476076 0.0381171
71795 0.477991 0.0385831
71800 0.474743 0.0379922
71805 0.474553 0.0385435
71810 0.476911 0.0387838
71815 0.477078 0.0386605
71820 0.477343 0.0383335
71825 0.480568 0.039014
71830 0.47989 0.0392743
71835 0.479143 0.0397479
71840 0.477823 0.0402367
71845 0.475269 0.0397771
71850 0.481133 0.0407738
71855 0.478946 0.040861
71860 0.481169 0.0412106
71865 0.480035 0.0412074
71870 0.481049 0.0410304
71875 0.479688 0.040646
71880 0.481978 0.0408152
71885 0.479159 0.0407975
71890 0.478226 0.0401857
71895 0.480852 0.0403308
71900 0.483115 0.040211
71905 0.483548 0.0402586
71910 0.48284 0.0400706
71915 0.485372 0.040645
71920 0.482624 0.0397636
71925 0.481423 0.0390214
71930 0.479904 0.0393445
71935 0.480113 0.0395293
71940 0.478359 0.0383611
71945 0.476211 0.038587
71950 0.478305 0.0389555
71955 0.479334 0.0393453
71960 0.476441 0.0393294
71965 0.475813 0.0394784
71970 0.47832 0.0399461
71975 0.478845 0.0397017
71980 0.478114 0.0398067
71985 0.478015 0.0397922
71990 0.479003 0.0396754
71995 0.477921 0.0397679
72000 0.475635 0.0389318
72005 0.47343 0.038693
72010 0.473193 0.0391973
72015 0.47233 0.0391598
72020 0.472997 0.0399965
72025 0.473798 0.0402898
72030 0.473322 0.0398512
72035 0.47202 0.0386697
72040 0.472378 0.0385835
72045 0.473616 0.0385874
72050 0.473215 0.0384033
72055 0.474112 0.0396507
72060 0.475367 0.0390467
72065 0.474756 0.039241
72070 0.474895 0.039409
72075 0.472917 0.0392778
72080 0.474578 0.0394523
72085 0.471431 0.0388095
72090 0.471275 0.0387485
72095 0.476852 0.0395435
72100 0.473259 0.0388397
72105 0.475 0.0391506
72110 0.477483 0.0388665
72115 0.478055 0.0392906
72120 0.479487 0.0398232
72125 0.479786 0.0399428
72130 0.481546 0.0402537
72135 0.481337 0.0400002
72140 0.478556 0.0394572
72145 0.478246 0.0394254
72150 0.480364 0.039825
72155 0.479887 0.0399936
72160 0.481014 0.0402331
72165 0.481258 0.0400075
72170 0.481509 0.0396858
72175 0.482853 0.0395005
72180 0.48197 0.03926
72185 0.479807 0.0390628
72190 0.480421 0.0381775
72195 0.481799 0.0387095
72200 0.488283 0.0397526
72205 0.485173 0.0393374
72210 0.488077 0.0395233
72215 0.482577 0.0393713
72220 0.487183 0.0398312
72225 0.487606 0.0397377
72230 0.488954 0.0392755
72235 0.488421 0.0394529
72240 0.488316 0.0397007
72245 0.487734 0.0402539
72250 0.487017 0.0399397
72255 0.485079 0.0395927
72260 0.487357 0.0401255
72265 0.487054 0.039873
72270 0.489637 0.0401137
72275 0.488418 0.0394058
72280 0.489305 0.0389671
72285 0.488008 0.0394156
72290 0.485697 0.0395148
72295 0.486776 0.0392792
72300 0.485045 0.0384803
72305 0.48676 0.038972
72310 0.490967 0.0394172
72315 0.486592 0.0389067
72320 0.487268 0.0386817
72325 0.487258 0.0388926
72330 0.489161 0.0392765
72335 0.491807 0.0400014
72340 0.48565 0.0400963
72345 0.483695 0.0401275
72350 0.483833 0.0400626
72355 0.483876 0.0399285
72360 0.486897 0.0401588
72365 0.483974 0.0393006
72370 0.483302 0.0393798
72375 0.482702 0.0401324
72380 0.482187 0.040102
72385 0.483132 0.0396654
72390 0.485261 0.0395425
72395 0.48608 0.0407005
72400 0.487588 0.0404941
72405 0.487296 0.0399469
72410 0.486911 0.0406895
72415 0.481116 0.0397407
72420 0.482019 0.0395656
72425 0.483831 0.039843
72430 0.487718 0.0401769
72435 0.484156 0.0400526
72440 0.483517 0.0399093
72445 0.483522 0.0396619
72450 0.480068 0.0391322
72455 0.478314 0.0386758
72460 0.481122 0.0394696
72465 0.478396 0.0383247
72470 0.480029 0.038487
72475 0.477072 0.0378887
72480 0.476119 0.0382555
72485 0.473331 0.0376399
72490 0.476522 0.0383568
72495 0.475276 0.0391402
72500 0.47592 0.0388542
72505 0.478084 0.0389936
72510 0.479029 0.0390681
72515 0.480041 0.0396297
72520 0.476596 0.0386623
72525 0.478374 0.0385635
72530 0.478091 0.0384558
72535 0.475498 0.0386052
72540 0.473702 0.0388881
72545 0.470636 0.0388546
72550 0.473026 0.0385778
72555 0.472432 0.0380902
72560 0.474356 0.038428
72565 0.474758 0.0385248
72570 0.475114 0.0385015
72575 0.474634 0.0382837
72580 0.47605 0.0390042
72585 0.474944 0.0381071
72590 0.476001 0.0382996
72595 0.476828 0.0388548
72600 0.477316 0.0390187
72605 0.480484 0.0391104
72610 0.478146 0.0380079
72615 0.479102 0.0384839
72620 0.479712 0.0387591
72625 0.482532 0.0387666
72630 0.480871 0.0379761
72635 0.483052 0.0387358
72640 0.485477 0.03912
72645 0.486189 0.0391359
72650 0.485186 0.0382888
72655 0.483696 0.0383747
72660 0.483742 0.0385574
72665 0.484295 0.0385917
72670 0.48368 0.0381057
72675 0.487805 0.0394233
72680 0.486312 0.0388891
72685 0.487926 0.0394711
72690 0.484984 0.0390636
72695 0.482933 0.0388271
72700 0.482568 0.0391382
72705 0.484479 0.0401402
72710 0.485534 0.0401608
72715 0.48112 0.0395064
72720 0.481009 0.0394147
72725 0.481173 0.039189
72730 0.481883 0.0399791
72735 0.482301 0.0395266
72740 0.48251 0.0400755
72745 0.482152 0.0399932
72750 0.475022 0.0396501
72755 0.476007 0.0398348
72760 0.474693 0.0400604
72765 0.476041 0.039626
72770 0.474925 0.0394556
72775 0.476411 0.0398116
72780 0.476041 0.0402749
72785 0.476869 0.0397822
72790 0.477821 0.0403619
72795 0.475911 0.0398195
72800 0.474556 0.0397734
72805 0.471506 0.0387158
72810 0.473618 0.0390606
72815 0.476047 0.0397891
72820 0.47436 0.0393641
72825 0.474103 0.0396478
72830 0.469872 0.0391208
72835 0.471205 0.0391086
72840 0.473958 0.0394909
72845 0.476071 0.0395521
72850 0.475572 0.0389924
72855 0.47779 0.0394703
72860 0.479219 0.0396085
72865 0.477426 0.038971
72870 0.479476 0.0394343
72875 0.480737 0.0393619
72880 0.478009 0.0398067
72885 0.477499 0.0394784
72890 0.476066 0.0396381
72895 0.477851 0.0398644
72900 0.476821 0.0392488
72905 0.475796 0.0397273
72910 0.473861 0.0399524
72915 0.470787 0.0397066
72920 0.47076 0.0401206
72925 0.468238 0.0394127
72930 0.470737 0.0393061
72935 0.4726 0.0395815
72940 0.475915 0.0394372
72945 0.479939 0.0396538
72950 0.475128 0.0386352
72955 0.479133 0.0388456
72960 0.477573 0.0385493
72965 0.477115 0.0386391
72970 0.478714 0.039172
72975 0.475306 0.0390169
72980 0.475132 0.0387928
72985 0.477566 0.0389179
72990 0.475405 0.0388479
72995 0.476952 0.0390259
73000 0.475086 0.0384588
73005 0.477569 0.0386742
73010 0.479333 0.0390847
73015 0.483289 0.0398367
73020 0.483158 0.0397428
73025 0.484152 0.039756
73030 0.483871 0.0396156
73035 0.481034 0.0398438
73040 0.480545 0.0396772
73045 0.478263 0.0398018
73050 0.476068 0.0400694
73055 0.477918 0.0405074
73060 0.476481 0.0405023
73065 0.476956 0.0406552
73070 0.476991 0.0412249
73075 0.475477 0.0403268
73080 0.477239 0.0403627
73085 0.476967 0.039813
73090 0.477877 0.0399338
73095 0.478098 0.0401516
73100 0.480201 0.0399042
73105 0.480178 0.039696
73110 0.481692 0.0401535
73115 0.48463 0.0400447
73120 0.482832 0.0407042
73125 0.481715 0.0399898
73130 0.480187 0.0398226
73135 0.478654 0.0392684
73140 0.480688 0.0394647
73145 0.480471 0.0391959
73150 0.481738 0.0390545
73155 0.481761 0.0389618
73160 0.483003 0.0396115
73165 0.481751 0.0388826
73170 0.48354 0.0393731
73175 0.478337 0.038973
73180 0.477633 0.0388013
73185 0.47751 0.038762
73190 0.478206 0.038507
73195 0.473925 0.0376505
73200 0.474285 0.0378422
73205 0.473062 0.0380612
73210 0.474762 0.0385521
73215 0.474728 0.0388914
73220 0.47639 0.0383604
73225 0.473612 0.038122
73230 0.474341 0.0378442
73235 0.472266 0.0376127
73240 0.472138 0.0374119
73245 0.472142 0.0374237
73250 0.471493 0.0378918
73255 0.473022 0.0381345
73260 0.473749 0.038202
73265 0.473276 0.0381414
73270 0.473966 0.0381896
73275 0.47371 0.0377025
73280 0.473813 0.0372874
73285 0.475159 0.0376607
73290 0.478185 0.0381026
73295 0.476333 0.037499
73300 0.474489 0.0372122
73305 0.477415 0.037776
73310 0.475497 0.0375601
73315 0.473493 0.0368495
73320 0.475433 0.0371816
73325 0.476876 0.0373302
73330 0.475389 0.0369546
73335 0.476134 0.0370996
73340 0.473951 0.0374119
73345 0.471641 0.0380277
73350 0.473585 0.0381749
73355 0.473943 0.0385209
73360 0.473909 0.0385652
73365 0.473947 0.0379142
73370 0.474748 0.037994
73375 0.476383 0.0377975
73380 0.477578 0.0374839
73385 0.481296 0.0377954
73390 0.478463 0.0371577
73395 0.477646 0.0373492
73400 0.478536 0.0376025
73405 0.478594 0.0377724
73410 0.477309 0.0377377
73415 0.47486 0.0371126
73420 0.474197 0.0380177
73425 0.475912 0.0379342
73430 0.474314 0.0379444
73435 0.475564 0.037973
73440 0.473905 0.0371296
73445 0.475349 0.037668
73450 0.474714 0.0379191
73455 0.470825 0.0373245
73460 0.474424 0.0378083
73465 0.47375 0.038013
73470 0.472685 0.0371906
73475 0.473348 0.0370193
73480 0.476577 0.0379093
73485 0.473274 0.0380053
73490 0.473192 0.0375615
73495 0.474376 0.0378422
73500 0.472786 0.0376944
73505 0.474459 0.0376358
73510 0.473472 0.0373165
73515 0.47508 0.0379097
73520 0.474578 0.0374313
73525 0.476694 0.0380226
73530 0.476451 0.0377781
73535 0.474287 0.0379448
73540 0.471941 0.0372984
73545 0.470473 0.037091
73550 0.470764 0.0371116
73555 0.470191 0.0377187
73560 0.470934 0.0373792
73565 0.469429 0.0369944
73570 0.472142 0.0374102
73575 0.470852 0.0372498
73580 0.472931 0.0376321
73585 0.471813 0.0374258
73590 0.467464 0.0369997
73595 0.465264 0.0370983
73600 0.464754 0.0370645
73605 0.463683 0.0371635
73610 0.465757 0.0373484
73615 0.465327 0.0365321
73620 0.46658 0.0370967
73625 0.463752 0.0373476
73630 0.461466 0.037051
73635 0.460153 0.036876
73640 0.45955 0.0362733
73645 0.46249 0.0376276
73650 0.461978 0.0372296
73655 0.463416 0.0368601
73660 0.464643 0.0369263
73665 0.464148 0.0368662
73670 0.462687 0.0373127
73675 0.462059 0.0369152
73680 0.461467 0.0367517
73685 0.463204 0.0372204
73690 0.463099 0.0366838
73695 0.465393 0.0373808
73700 0.470026 0.0377162
73705 0.464037 0.0366121
73710 0.466349 0.0368001
73715 0.465604 0.0364337
73720 0.463343 0.0362147
73725 0.463851 0.0362165
73730 0.463628 0.035863
73735 0.46575 0.0361285
73740 0.464819 0.0364758
73745 0.463113 0.0364315
73750 0.463502 0.0361324
73755 0.459644 0.0362304
73760 0.460206 0.0359201
73765 0.459757 0.0357197
73770 0.458959 0.0353104
73775 0.462078 0.0359165
73780 0.459747 0.0359991
73785 0.460896 0.0361675
73790 0.459863 0.0365739
73795 0.460181 0.0363753
73800 0.458624 0.0364033
73805 0.460843 0.0366235
73810 0.461919 0.0359597
73815 0.460228 0.0353078
73820 0.45618 0.034773
73825 0.460678 0.0349428
73830 0.459638 0.0355901
73835 0.461665 0.0360612
73840 0.465562 0.0359032
73845 0.460971 0.0353766
73850 0.461806 0.0356262
73855 0.465748 0.0359187
73860 0.465343 0.0355919
73865 0.467876 0.0356297
73870 0.468876 0.0360014
73875 0.467945 0.0357697
73880 0.465082 0.035133
73885 0.461163 0.0348934
73890 0.465262 0.0359063
73895 0.464408 0.0355737
73900 0.462993 0.0352506
73905 0.459038 0.0348105
73910 0.460886 0.0346307
73915 0.458719 0.0346972
73920 0.459558 0.035043
73925 0.460809 0.0352667
73930 0.462115 0.0354878
73935 0.458075 0.0347185
73940 0.45759 0.0348507
73945 0.458315 0.0348173
73950 0.454735 0.0346425
73955 0.459471 0.0347217
73960 0.460215 0.0351061
73965 0.456074 0.0340363
73970 0.454837 0.0341359
73975 0.457519 0.0343043
73980 0.457577 0.0343523
73985 0.460102 0.0340081
73990 0.460845 0.0341091
73995 0.463875 0.0343533
74000 0.460699 0.0341692
74005 0.461279 0.0345288
74010 0.45516 0.0336354
74015 0.457757 0.0340493
74020 0.456734 0.033271
74025 0.457113 0.03312
74030 0.459208 0.0332132
74035 0.459072 0.0333341
74040 0.459566 0.0333455
74045 0.458058 0.032995
74050 0.458858 0.0336652
74055 0.456776 0.0332935
74060 0.455631 0.0327336
74065 0.458111 0.0332622
74070 0.46084 0.033854
74075 0.457126 0.0333439
74080 0.460168 0.0335933
74085 0.4584 0.0335053
74090 0.457908 0.033421
74095 0.461922 0.0337703
74100 0.460405 0.0334392
74105 0.457983 0.0332955
74110 0.456888 0.0330895
74115 0.456422 0.03355
74120 0.457164 0.0328481
74125 0.456852 0.0333143
74130 0.459742 0.0333792
74135 0.455756 0.0323522
74140 0.45734 0.0325782
74145 0.46026 0.0323957
74150 0.462017 0.0331875
74155 0.46155 0.0329418
74160 0.460867 0.0327709
74165 0.458375 0.0331994
74170 0.45777 0.0327613
74175 0.457437 0.0330785
74180 0.457069 0.032807
74185 0.459199 0.0327721
74190 0.45718 0.0329465
74195 0.458784 0.0336223
74200 0.457512 0.033341
74205 0.459798 0.0333249
74210 0.458717 0.0326733
74215 0.459747 0.0323296
74220 0.460548 0.0322953
74225 0.460893 0.0325609
74230 0.460411 0.0325982
74235 0.459671 0.0325041
74240 0.461866 0.0329814
74245 0.460878 0.0333821
74250 0.460303 0.0328242
74255 0.45822 0.0326921
74260 0.457253 0.0328913
74265 0.458756 0.0327421
74270 0.458016 0.0329222
74275 0.457709 0.0325964
74280 0.458329 0.0325668
74285 0.45886 0.032744
74290 0.461979 0.0326556
74295 0.46489 0.0329383
74300 0.462324 0.0332014
74305 0.466714 0.0344939
74310 0.465845 0.0338948
74315 0.467531 0.0345766
74320 0.46811 0.0352073
74325 0.4662 0.0345852
74330 0.466432 0.0340136
74335 0.468071 0.0344513
74340 0.466728 0.0342976
74345 0.463966 0.0346458
74350 0.468558 0.0351685
74355 0.470085 0.0352328
74360 0.469412 0.034716
74365 0.473774 0.0351806
74370 0.47174 0.0345864
74375 0.468913 0.0341251
74380 0.47024 0.034467
74385 0.472746 0.034052
74390 0.475122 0.0346211
74395 0.473634 0.0348458
74400 0.470341 0.0341196
74405 0.470057 0.0336944
74410 0.468985 0.0335727
74415 0.466321 0.0336401
74420 0.469951 0.0346542
74425 0.467381 0.0340998
74430 0.473439 0.0348015
74435 0.472868 0.0356889
74440 0.473964 0.0349579
74445 0.472313 0.0348767
74450 0.469754 0.0348366
74455 0.472296 0.0356078
74460 0.472811 0.035063
74465 0.474224 0.035774
74470 0.476339 0.0355286
74475 0.477192 0.0357387
74480 0.474976 0.0358658
74485 0.472939 0.0362578
74490 0.476213 0.036357
74495 0.477518 0.0365333
74500 0.478958 0.0366938
74505 0.479969 0.037109
74510 0.477336 0.0365919
74515 0.482276 0.0375413
74520 0.482577 0.0376454
74525 0.482527 0.0378201
74530 0.478262 0.0365654
74535 0.475508 0.036318
74540 0.47768 0.0362945
74545 0.47673 0.0363784
74550 0.479433 0.0369326
74555 0.479848 0.0370118
74560 0.478728 0.0372486
74565 0.479172 0.0372508
74570 0.478585 0.0374141
74575 0.479247 0.0374362
74580 0.477611 0.0372596
74585 0.473131 0.0366544
74590 0.475264 0.0372047
74595 0.474975 0.0367156
74600 0.476104 0.0369387
74605 0.476473 0.037439
74610 0.47566 0.0368734
74615 0.474146 0.0359863
74620 0.473966 0.0356105
74625 0.47973 0.036706
74630 0.476235 0.03633
74635 0.476984 0.0359844
74640 0.475507 0.0354064
74645 0.47647 0.0357191
74650 0.478592 0.0358428
74655 0.479448 0.0359885
74660 0.481264 0.0364282
74665 0.480938 0.0366174
74670 0.479857 0.0366962
74675 0.480043 0.0366409
74680 0.479205 0.0363739
74685 0.478151 0.0370796
74690 0.476423 0.0363253
74695 0.476206 0.0371475
74700 0.477175 0.037082
74705 0.476191 0.0375166
74710 0.474823 0.0376944
74715 0.474506 0.0380165
74720 0.476021 0.0377409
74725 0.475028 0.037082
74730 0.477901 0.0379875
74735 0.476289 0.0382776
74740 0.472215 0.0374298
74745 0.471687 0.0376033
74750 0.467419 0.0364002
74755 0.469254 0.0368648
74760 0.469424 0.0364745
74765 0.471912 0.036783
74770 0.471463 0.0370941
74775 0.473672 0.0375539
74780 0.473305 0.0369802
74785 0.477423 0.0377132
74790 0.47559 0.0373902
74795 0.477722 0.0376654
74800 0.480988 0.0385021
74805 0.477379 0.0384694
74810 0.477635 0.0385566
74815 0.478057 0.0385872
74820 0.481115 0.0384178
74825 0.481434 0.0384586
74830 0.482328 0.0388356
74835 0.480038 0.0374502
74840 0.480747 0.0374643
74845 0.481075 0.0379457
74850 0.476783 0.0378528
74855 0.474208 0.0379842
74860 0.474637 0.038252
74865 0.475962 0.038169
74870 0.473829 0.0379775
74875 0.473815 0.0378164
74880 0.474282 0.0376031
74885 0.475549 0.0378348
74890 0.472841 0.0375096
74895 0.474015 0.0372455
74900 0.473818 0.0369683
74905 0.4764 0.0380361
74910 0.475829 0.0380357
74915 0.476309 0.0383894
74920 0.479702 0.0381961
74925 0.477384 0.0380318
74930 0.478151 0.038211
74935 0.482328 0.0388467
74940 0.47849 0.0382302
74945 0.481337 0.0388209
74950 0.483073 0.039427
74955 0.480691 0.0392541
74960 0.48407 0.0394129
74965 0.482614 0.0395258
74970 0.483609 0.0398177
74975 0.48153 0.0395103
74980 0.481112 0.0394276
74985 0.483257 0.0395678
74990 0.484862 0.0394997
74995 0.483954 0.0393139
75000 0.483113 0.0393574
75005 0.481949 0.0389687
75010 0.48431 0.0393764
75015 0.482756 0.0386964
75020 0.485323 0.0385621
75025 0.485731 0.0388942
75030 0.48578 0.0392531
75035 0.488557 0.0399534
75040 0.48541 0.0391965
75045 0.487332 0.0389969
75050 0.486525 0.0387666
75055 0.48471 0.0389387
75060 0.484374 0.0391028
75065 0.482545 0.0391265
75070 0.484875 0.039257
75075 0.48816 0.0394868
75080 0.483446 0.0388073
75085 0.482441 0.0388081
75090 0.480408 0.0383743
75095 0.479446 0.0380104
75100 0.48035 0.038774
75105 0.481691 0.0386903
75110 0.483168 0.0387164
75115 0.483319 0.0381043
75120 0.48361 0.0381092
75125 0.483037 0.0373133
75130 0.483732 0.037516
75135 0.483093 0.0371692
75140 0.479168 0.0362565
75145 0.477822 0.0366452
75150 0.475566 0.0360412
75155 0.476995 0.0359297
75160 0.480682 0.036743
75165 0.482181 0.0368714
75170 0.480825 0.0372653
75175 0.478726 0.0368834
75180 0.477461 0.0367399
75185 0.478564 0.0363876
75190 0.477634 0.0368797
75195 0.477172 0.0371202
75200 0.472343 0.0363649
75205 0.473706 0.0368881
75210 0.471384 0.0360181
75215 0.470142 0.0361745
75220 0.469441 0.0356109
75225 0.472465 0.0364888
75230 0.469374 0.0367064
75235 0.47143 0.037242
75240 0.471549 0.0374229
75245 0.470468 0.0376666
75250 0.46551 0.0371606
75255 0.469361 0.0372467
75260 0.468596 0.0380928
75265 0.465098 0.0372224
75270 0.467422 0.0377076
75275 0.47367 0.0388507
75280 0.469734 0.0379514
75285 0.474266 0.0388883
75290 0.473842 0.0384778
75295 0.469733 0.0378854
75300 0.470222 0.0379187
75305 0.469172 0.0373357
75310 0.469959 0.0372663
75315 0.469273 0.0369308
75320 0.470214 0.0369048
75325 0.470462 0.0370189
75330 0.471672 0.0371782
75335 0.470839 0.0372302
75340 0.472739 0.037654
75345 0.470391 0.0374194
75350 0.471268 0.0379742
75355 0.470533 0.0373884
75360 0.471807 0.0380265
75365 0.470968 0.0380502
75370 0.470786 0.0382441
75375 0.468349 0.0378134
75380 0.470073 0.0376223
75385 0.465761 0.0371759
75390 0.466022 0.0376364
75395 0.462181 0.0371843
75400 0.461287 0.036944
75405 0.462138 0.0379091
75410 0.459374 0.0372745
75415 0.462827 0.0377315
75420 0.463182 0.037805
75425 0.46231 0.0376672
75430 0.464601 0.0375441
75435 0.46211 0.0373363
75440 0.462918 0.0371016
75445 0.462018 0.036625
75450 0.460277 0.0369159
75455 0.463708 0.0372498
75460 0.463062 0.0366542
75465 0.461691 0.0367864
75470 0.460569 0.0363465
75475 0.462612 0.036002
75480 0.459352 0.0354121
75485 0.459692 0.0356101
75490 0.46554 0.0364847
75495 0.466923 0.0366919
75500 0.466235 0.0360532
75505 0.467302 0.0363519
75510 0.469401 0.0367711
75515 0.469967 0.036586
75520 0.470806 0.0365607
75525 0.468366 0.0362874
75530 0.472753 0.0364905
75535 0.472101 0.0354829
75540 0.472642 0.0351708
75545 0.471224 0.0353069
75550 0.468331 0.0355341
75555 0.464392 0.0349244
75560 0.467913 0.0360828
75565 0.472006 0.0358534
75570 0.470714 0.0361273
75575 0.468661 0.0357685
75580 0.468484 0.0356605
75585 0.466953 0.0353964
75590 0.467868 0.0360555
75595 0.465669 0.036005
75600 0.467126 0.0358144
75605 0.470532 0.035723
75610 0.469817 0.0362373
75615 0.468853 0.0357846
75620 0.469908 0.035526
75625 0.46948 0.0360887
75630 0.471127 0.0361673
75635 0.471972 0.0358938
75640 0.472942 0.0353353
75645 0.473344 0.0347823
75650 0.474985 0.0350951
75655 0.475327 0.0355276
75660 0.473144 0.0354251
75665 0.473842 0.035616
75670 0.473729 0.0353212
75675 0.475388 0.0357883
75680 0.475145 0.0358505
75685 0.471722 0.0358999
75690 0.470044 0.0356421
75695 0.470895 0.0357425
75700 0.470056 0.0353802
75705 0.469585 0.0357368
75710 0.469864 0.0358134
75715 0.469737 0.0355882
75720 0.469998 0.0355876
75725 0.471522 0.0356827
75730 0.471922 0.0364466
75735 0.470171 0.0361614
75740 0.471964 0.0362275
75745 0.471618 0.036153
75750 0.47076 0.0353125
75755 0.467235 0.0349018
75760 0.467186 0.0347883
75765 0.467256 0.0345309
75770 0.469245 0.0352065
75775 0.463281 0.0348687
75780 0.465899 0.0355962
75785 0.467713 0.0353761
75790 0.467744 0.0350218
75795 0.468236 0.0359493
75800 0.468315 0.0363737
75805 0.470404 0.0356831
75810 0.471144 0.0356901
75815 0.472846 0.0360128
75820 0.470135 0.0361947
75825 0.474794 0.0367881
75830 0.477404 0.0365915
75835 0.474081 0.0360197
75840 0.473254 0.0359032
75845 0.474267 0.0361579
75850 0.47559 0.0350491
75855 0.474647 0.0349463
75860 0.477023 0.0349873
75865 0.476705 0.0354176
75870 0.476698 0.0351875
75875 0.476638 0.0352706
75880 0.473659 0.0347297
75885 0.473074 0.0350095
75890 0.47288 0.0352769
75895 0.473902 0.0356476
75900 0.472931 0.0350785
75905 0.470748 0.0352782
75910 0.470783 0.0356307
75915 0.47113 0.0351796
75920 0.471523 0.0343022
75925 0.47309 0.0343433
75930 0.477041 0.0351222
75935 0.473979 0.0349901
75940 0.469914 0.0338375
75945 0.470061 0.0340391
75950 0.470212 0.0342959
75955 0.468906 0.0343184
75960 0.466068 0.03332
75965 0.464472 0.0334002
75970 0.465096 0.0336346
75975 0.465506 0.0333914
75980 0.463304 0.0330316
75985 0.466964 0.0338901
75990 0.468274 0.0336999
75995 0.47021 0.0335882
76000 0.474369 0.0340377
76005 0.470902 0.03344
76010 0.471266 0.0339113
76015 0.472975 0.0343674
76020 0.473537 0.0340404
76025 0.473685 0.0337389
76030 0.475212 0.0337989
76035 0.47442 0.0338117
76040 0.474523 0.0335682
76045 0.477921 0.0336807
76050 0.475788 0.0331296
76055 0.47611 0.0331663
76060 0.476637 0.0336429
76065 0.478337 0.0337303
76070 0.475613 0.0331424
76075 0.47536 0.0331861
76080 0.477544 0.0335492
76085 0.477466 0.0331681
76090 0.474472 0.033678
76095 0.477464 0.0341781
76100 0.47311 0.0334606
76105 0.474982 0.0335051
76110 0.475692 0.0334153
76115 0.476715 0.0339265
76120 0.477778 0.034232
76125 0.476632 0.0343076
76130 0.477439 0.0339067
76135 0.475409 0.0338079
76140 0.477544 0.0342
76145 0.47826 0.0337972
76150 0.480697 0.0339656
76155 0.480354 0.0343884
76160 0.478768 0.034487
76165 0.478596 0.0345229
76170 0.478844 0.0338758
76175 0.479107 0.0344245
76180 0.478356 0.0342635
76185 0.478292 0.0340693
76190 0.474325 0.0338493
76195 0.481332 0.0345041
76200 0.480324 0.0344521
76205 0.477383 0.0337334
76210 0.475412 0.0340312
76215 0.477128 0.0341771
76220 0.473544 0.0338036
76225 0.472134 0.0336323
76230 0.472919 0.0339732
76235 0.473459 0.0337323
76240 0.476001 0.0339291
76245 0.477642 0.0337364
76250 0.477587 0.0336517
76255 0.475761 0.0334621
76260 0.480371 0.034063
76265 0.480019 0.0340353
76270 0.479566 0.0335811
76275 0.482447 0.0340387
76280 0.482769 0.0344404
76285 0.482397 0.0347266
76290 0.481639 0.0344974
76295 0.481594 0.0340753
76300 0.479762 0.0337699
76305 0.479866 0.0344184
76310 0.480896 0.0343682
76315 0.480398 0.0337262
76320 0.484698 0.0347444
76325 0.486109 0.0345411
76330 0.486136 0.0346517
76335 0.485011 0.0343425
76340 0.487239 0.0342669
76345 0.484824 0.0338707
76350 0.483008 0.0331179
76355 0.484964 0.0331806
76360 0.48582 0.0331091
76365 0.488138 0.0336356
76370 0.487379 0.0334692
76375 0.486099 0.0327166
76380 0.48569 0.0330073
76385 0.483945 0.0329167
76390 0.486731 0.0334829
76395 0.487069 0.0338885
76400 0.487807 0.0337329
76405 0.487661 0.0337636
76410 0.488057 0.034103
76415 0.490448 0.0337348
76420 0.487684 0.0338752
76425 0.485453 0.033896
76430 0.484999 0.0343337
76435 0.48573 0.0341694
76440 0.486148 0.0342243
76445 0.486429 0.0342961
76450 0.491801 0.0350649
76455 0.490302 0.0346913
76460 0.492428 0.034876
76465 0.492679 0.0357587
76470 0.491094 0.0351896
76475 0.49089 0.0349416
76480 0.487462 0.0343627
76485 0.493094 0.0346011
76490 0.490852 0.0345186
76495 0.487433 0.0341751
76500 0.490662 0.0342716
76505 0.488993 0.0341979
76510 0.490853 0.034447
76515 0.486729 0.0339036
76520 0.486217 0.03438
76525 0.48936 0.0346662
76530 0.48494 0.0345674
76535 0.486168 0.0349563
76540 0.486973 0.0349385
76545 0.489677 0.0346556
76550 0.488333 0.0346119
76555 0.487391 0.0345601
76560 0.484608 0.0342088
76565 0.487266 0.0346578
76570 0.485129 0.0343063
76575 0.484322 0.0342565
76580 0.482417 0.0344241
76585 0.479659 0.0341116
76590 0.482846 0.0338871
76595 0.484483 0.0339928
76600 0.487699 0.0350626
76605 0.483598 0.0348173
76610 0.482454 0.0351075
76615 0.485078 0.0351402
76620 0.482411 0.0348199
76625 0.484937 0.0350404
76630 0.484521 0.0351383
76635 0.484504 0.0353425
76640 0.486949 0.0354658
76645 0.487967 0.0353439
76650 0.482575 0.0347013
76655 0.484493 0.0344862
76660 0.484937 0.0346139
76665 0.484813 0.0348452
76670 0.485214 0.0349154
76675 0.484363 0.0347311
76680 0.487324 0.0349062
76685 0.487267 0.0348607
76690 0.487092 0.0349926
76695 0.484007 0.0344319
76700 0.482618 0.0344923
76705 0.481363 0.0346123
76710 0.484143 0.0349767
76715 0.483947 0.0352447
76720 0.483147 0.035309
76725 0.487491 0.0354602
76730 0.485582 0.0356917
76735 0.489888 0.036131
76740 0.488201 0.0359642
76745 0.483544 0.03526
76750 0.481565 0.0348373
76755 0.478572 0.0343063
76760 0.478614 0.0349434
76765 0.480321 0.0345113
76770 0.478363 0.0341167
76775 0.479524 0.034763
76780 0.478858 0.035169
76785 0.477997 0.0346311
76790 0.481103 0.0352998
76795 0.481622 0.035378
76800 0.483382 0.036357
76805 0.483877 0.036162
76810 0.484837 0.0361596
76815 0.48138 0.0355429
76820 0.482624 0.0364139
76825 0.481843 0.0366634
76830 0.478308 0.0359726
76835 0.474414 0.0351575
76840 0.476415 0.0347107
76845 0.475044 0.0352957
76850 0.473696 0.0351189
76855 0.473756 0.0351336
76860 0.47603 0.0351851
76865 0.476429 0.035578
76870 0.476193 0.0356772
76875 0.474841 0.0354727
76880 0.479589 0.0360855
76885 0.47928 0.036379
76890 0.477892 0.0364664
76895 0.481488 0.0365572
76900 0.475109 0.0354584
76905 0.480285 0.0361547
76910 0.477591 0.0354349
76915 0.479734 0.0356927
76920 0.479557 0.0362851
76925 0.482088 0.0364931
76930 0.482751 0.0363188
76935 0.479812 0.0368367
76940 0.478925 0.0364605
76945 0.481908 0.0366058
76950 0.483457 0.0366752
76955 0.485874 0.036575
76960 0.482686 0.0364596
76965 0.483202 0.0366303
76970 0.486585 0.0370249
76975 0.482117 0.037033
76980 0.480941 0.037121
76985 0.480325 0.0374982
76990 0.478998 0.0380202
76995 0.481224 0.0378863
77000 0.483854 0.038092
77005 0.481469 0.0382682
77010 0.483406 0.0380912
77015 0.4832 0.0380436
77020 0.480454 0.0375497
77025 0.480566 0.0376005
77030 0.480748 0.0378816
77035 0.481881 0.0385627
77040 0.478233 0.0374
77045 0.479721 0.0381855
77050 0.479226 0.0382823
77055 0.479707 0.0381116
77060 0.48034 0.0379391
77065 0.47942 0.0378397
77070 0.476005 0.0373345
77075 0.476854 0.0372647
77080 0.472323 0.036447
77085 0.474637 0.0367009
77090 0.474252 0.0369589
77095 0.476034 0.0368956
77100 0.476632 0.0376327
77105 0.477181 0.0371671
77110 0.47718 0.0377709
77115 0.473464 0.0371822
77120 0.475262 0.0372839
77125 0.477747 0.0371126
77130 0.47898 0.0374872
77135 0.476644 0.0372237
77140 0.476616 0.0367881
77145 0.479809 0.0375025
77150 0.477408 0.0369595
77155 0.474528 0.0366631
77160 0.478066 0.0372643
77165 0.477266 0.0369438
77170 0.474634 0.0361814
77175 0.475991 0.0360773
77180 0.474179 0.0360085
77185 0.476628 0.0358428
77190 0.478986 0.0367901
77195 0.476394 0.0363766
77200 0.474009 0.0358775
77205 0.47665 0.0360667
77210 0.47782 0.0362651
77215 0.477634 0.0363065
77220 0.478584 0.036529
77225 0.479342 0.0367119
77230 0.483054 0.0368085
77235 0.477638 0.0363512
77240 0.478422 0.0360896
77245 0.476114 0.035853
77250 0.474396 0.0358938
77255 0.475252 0.0367172
77260 0.479151 0.036915
77265 0.477186 0.0367479
77270 0.481201 0.037172
77275 0.481717 0.0371188
77280 0.481565 0.0366199
77285 0.481297 0.0365107
77290 0.482463 0.0364856
77295 0.483048 0.0362298
77300 0.480706 0.0362559
77305 0.481725 0.0368513
77310 0.481233 0.0371863
77315 0.484829 0.0373421
77320 0.486803 0.037525
77325 0.486345 0.0377846
77330 0.487667 0.0375764
77335 0.487903 0.037279
77340 0.486276 0.0369467
77345 0.489168 0.0367883
77350 0.487846 0.0366864
77355 0.491545 0.0381651
77360 0.487937 0.0373762
77365 0.488129 0.0374915
77370 0.488004 0.0374139
77375 0.488912 0.0379659
77380 0.487995 0.0377458
77385 0.485492 0.0371304
77390 0.486042 0.0375037
77395 0.484269 0.0369814
77400 0.48616 0.0372953
77405 0.485178 0.0371839
77410 0.481851 0.0367266
77415 0.484317 0.0363237
77420 0.484685 0.03603
77425 0.486778 0.0362653
77430 0.490655 0.0365954
77435 0.490109 0.0365766
77440 0.491458 0.0363459
77445 0.490476 0.0366487
77450 0.489988 0.0368303
77455 0.489634 0.0364468
77460 0.489241 0.0367489
77465 0.486456 0.0370024
77470 0.492078 0.0377095
77475 0.492818 0.0372418
77480 0.48808 0.036975
77485 0.48926 0.0373525
77490 0.488405 0.0368209
77495 0.488142 0.0369587
77500 0.491682 0.0373433
77505 0.488035 0.0371906
77510 0.490132 0.0372706
77515 0.492015 0.0380571
77520 0.491996 0.0381522
77525 0.489766 0.0374672
77530 0.490191 0.0375511
77535 0.491262 0.0376417
77540 0.493426 0.0381655
77545 0.496618 0.0384727
77550 0.492621 0.0378787
77555 0.492838 0.03735
77560 0.491177 0.0372488
77565 0.490041 0.0373214
77570 0.487585 0.037012
77575 0.488388 0.0368748
77580 0.486611 0.0367844
77585 0.489445 0.0372729
77590 0.4875 0.0367644
77595 0.485817 0.0368152
77600 0.485466 0.0365474
77605 0.483728 0.0360226
77610 0.487666 0.0360177
77615 0.487919 0.0357564
77620 0.487788 0.0363296
77625 0.487792 0.03627
77630 0.489853 0.0366789
77635 0.490689 0.0369275
77640 0.491698 0.0372316
77645 0.493295 0.0381006
77650 0.494093 0.0379169
77655 0.494399 0.0387193
77660 0.493652 0.0382106
77665 0.49382 0.0384405
77670 0.494065 0.0388101
77675 0.496894 0.0388403
77680 0.499161 0.0390308
77685 0.500124 0.0389054
77690 0.498432 0.0389075
77695 0.499209 0.0385754
77700 0.49746 0.038895
77705 0.499575 0.0388699
77710 0.498789 0.0388503
77715 0.500716 0.039219
77720 0.499966 0.0392888
77725 0.500121 0.039548
77730 0.497343 0.0394439
77735 0.49892 0.0394764
77740 0.498145 0.0389406
77745 0.496472 0.0391255
77750 0.495068 0.0388354
77755 0.494204 0.0389469
77760 0.493409 0.0391443
77765 0.493568 0.0390865
77770 0.492515 0.03904
77775 0.491505 0.0390975
77780 0.493511 0.0399587
77785 0.494032 0.0395711
77790 0.494651 0.0394962
77795 0.497717 0.0393623
77800 0.494812 0.0393261
77805 0.496403 0.039557
77810 0.494981 0.0394852
77815 0.496202 0.039468
77820 0.492241 0.0388171
77825 0.491521 0.0392749
77830 0.494583 0.0395778
77835 0.493478 0.0394509
77840 0.490493 0.0389697
77845 0.492219 0.0393274
77850 0.494696 0.0397789
77855 0.49639 0.0395715
77860 0.495628 0.0393958
77865 0.497143 0.0388656
77870 0.498947 0.0396921
77875 0.49776 0.039628
77880 0.50062 0.0404358
77885 0.497474 0.0403331
77890 0.497443 0.0400108
77895 0.497273 0.0396981
77900 0.493821 0.0395462
77905 0.493668 0.0395991
77910 0.493589 0.0398044
77915 0.49513 0.0393102
77920 0.495158 0.0399306
77925 0.491975 0.0397738
77930 0.494185 0.0398977
77935 0.493587 0.040328
77940 0.492951 0.0407436
77945 0.491754 0.0408091
77950 0.489562 0.0399847
77955 0.489584 0.0398683
77960 0.489072 0.0395803
77965 0.492105 0.0405991
77970 0.495737 0.0412608
77975 0.494186 0.0412459
77980 0.493051 0.0407773
77985 0.492529 0.0407307
77990 0.491522 0.0401957
77995 0.494121 0.0406728
78000 0.489362 0.0401177
78005 0.4886 0.0397454
78010 0.488074 0.0395909
78015 0.487497 0.0398081
78020 0.486761 0.0395895
78025 0.489738 0.0398979
78030 0.486849 0.0388954
78035 0.487731 0.039576
78040 0.490314 0.0401161
78045 0.490389 0.0405803
78050 0.490047 0.0406846
78055 0.492401 0.0411524
78060 0.488695 0.0408228
78065 0.488344 0.0406817
78070 0.491058 0.0411602
78075 0.485099 0.0400371
78080 0.483083 0.0396374
78085 0.480116 0.0396238
78090 0.479365 0.0391769
78095 0.481057 0.0395999
78100 0.48007 0.0395278
78105 0.482829 0.0405544
78110 0.477629 0.0403055
78115 0.477845 0.0407605
78120 0.476413 0.040457
78125 0.479139 0.0412643
78130 0.478975 0.0409753
78135 0.481524 0.0414311
78140 0.481022 0.0413547
78145 0.481892 0.0412204
78150 0.481869 0.041002
78155 0.481598 0.0412878
78160 0.480222 0.0413792
78165 0.48004 0.0411798
78170 0.475673 0.0405484
78175 0.474754 0.0407352
78180 0.476686 0.0409885
78185 0.477427 0.0410073
78190 0.479561 0.0413217
78195 0.479446 0.0401653
78200 0.481248 0.0404795
78205 0.480001 0.0401563
78210 0.483151 0.0404035
78215 0.481368 0.0396699
78220 0.480742 0.0404886
78225 0.481485 0.0404252
78230 0.483582 0.0405429
78235 0.484481 0.0410069
78240 0.483669 0.0403978
78245 0.482884 0.040467
78250 0.485302 0.0409146
78255 0.483198 0.0408822
78260 0.48148 0.0406981
78265 0.486424 0.0412039
78270 0.485732 0.0407015
78275 0.484657 0.0404511
78280 0.485548 0.0401976
78285 0.485659 0.0404229
78290 0.486215 0.039944
78295 0.485577 0.0397101
78300 0.485951 0.0404841
78305 0.48934 0.0405503
78310 0.488182 0.0399079
78315 0.492063 0.0405393
78320 0.488799 0.0400253
78325 0.492223 0.0402463
78330 0.489569 0.0400245
78335 0.489675 0.0400206
78340 0.492438 0.0405331
78345 0.491203 0.0400355
78350 0.492712 0.040069
78355 0.493457 0.0400243
78360 0.496727 0.0401773
78365 0.49459 0.0395203
78370 0.491395 0.038727
78375 0.490877 0.038142
78380 0.490676 0.0386027
78385 0.495593 0.0392078
78390 0.493375 0.0388967
78395 0.49642 0.0395742
78400 0.496161 0.0394911
78405 0.495098 0.0391976
78410 0.492884 0.0383882
78415 0.492961 0.0394231
78420 0.491961 0.0384809
78425 0.492772 0.038913
78430 0.492774 0.0388083
78435 0.490976 0.0391037
78440 0.491732 0.0392249
78445 0.492674 0.0388013
78450 0.491232 0.0392327
78455 0.489991 0.039089
78460 0.492365 0.0392574
78465 0.490503 0.0385742
78470 0.491436 0.0390832
78475 0.495015 0.0395936
78480 0.492163 0.0394421
78485 0.489914 0.0390765
78490 0.49048 0.0388573
78495 0.489765 0.0388781
78500 0.491788 0.0394901
78505 0.49138 0.0391651
78510 0.492443 0.0394962
78515 0.496775 0.0401382
78520 0.497181 0.0394176
78525 0.497206 0.0396262
78530 0.498076 0.039802
78535 0.496369 0.0397354
78540 0.493624 0.0393972
78545 0.495806 0.0399555
78550 0.493443 0.0397315
78555 0.493958 0.039331
78560 0.49294 0.0390242
78565 0.493741 0.0393998
78570 0.491536 0.039349
78575 0.493489 0.0397691
78580 0.492735 0.0398493
78585 0.492055 0.0399187
78590 0.490046 0.0401228
78595 0.489324 0.0402116
78600 0.489286 0.0393745
78605 0.491512 0.0397711
78610 0.491494 0.0393135
78615 0.49237 0.038941
78620 0.490929 0.0388726
78625 0.495093 0.0395615
78630 0.494926 0.0397569
78635 0.494541 0.039726
78640 0.495637 0.0395562
78645 0.491946 0.0384829
78650 0.489139 0.0382294
78655 0.489006 0.0384886
78660 0.486848 0.038218
78665 0.48827 0.0389257
78670 0.489095 0.0393776
78675 0.491318 0.0389438
78680 0.493536 0.0394835
78685 0.489458 0.0388812
78690 0.490285 0.0392269
78695 0.490361 0.0390979
78700 0.490521 0.0397442
78705 0.488879 0.0394566
78710 0.488232 0.0393221
78715 0.489048 0.0395699
78720 0.48922 0.0395905
78725 0.487885 0.0393896
78730 0.485691 0.0389583
78735 0.491338 0.0399818
78740 0.487008 0.0390641
78745 0.488036 0.0390526
78750 0.485691 0.0383063
78755 0.48925 0.0391104
78760 0.487103 0.0387687
78765 0.489145 0.0387624
78770 0.488807 0.0386478
78775 0.489916 0.0389132
78780 0.491417 0.0385605
78785 0.492414 0.0390759
78790 0.488031 0.0386472
78795 0.491752 0.0398463
78800 0.489355 0.0394572
78805 0.491582 0.0393764
78810 0.491078 0.0395452
78815 0.492938 0.0402059
78820 0.492048 0.0392567
78825 0.492355 0.039033
78830 0.496011 0.0389212
78835 0.493046 0.0386519
78840 0.493644 0.038438
78845 0.495576 0.0393643
78850 0.493819 0.0397991
78855 0.491985 0.0388162
78860 0.488693 0.0385672
78865 0.491377 0.0387954
78870 0.492716 0.0388554
78875 0.48985 0.0386432
78880 0.490366 0.0388658
78885 0.491549 0.0396064
78890 0.491578 0.0395193
78895 0.491917 0.0393082
78900 0.499444 0.0404597
78905 0.500522 0.0405605
78910 0.500248 0.0402419
78915 0.499797 0.0395999
78920 0.505274 0.0406144
78925 0.502495 0.040388
78930 0.503866 0.0407138
78935 0.503677 0.0410712
78940 0.502343 0.040525
78945 0.500679 0.0399716
78950 0.501759 0.0405227
78955 0.501531 0.0399226
78960 0.49576 0.0393049
78965 0.496737 0.0395286
78970 0.495151 0.0394692
78975 0.497998 0.0399781
78980 0.499103 0.0399489
78985 0.49917 0.0402414
78990 0.501953 0.0406487
78995 0.502486 0.0407905
79000 0.500422 0.0405895
79005 0.504696 0.0406456
79010 0.502039 0.040733
79015 0.502255 0.0411296
79020 0.503911 0.0410349
79025 0.502121 0.0407511
79030 0.504261 0.0407758
79035 0.503925 0.0406227
79040 0.503975 0.0407471
79045 0.503166 0.040674
79050 0.501745 0.0402929
79055 0.503988 0.0405633
79060 0.505596 0.0407062
79065 0.507552 0.0404821
79070 0.505127 0.0409163
79075 0.502215 0.0403337
79080 0.502523 0.0406129
79085 0.502723 0.0402298
79090 0.504397 0.0402443
79095 0.504041 0.04095
79100 0.50554 0.0402696
79105 0.50437 0.0401408
79110 0.503418 0.0395511
79115 0.508418 0.0401543
79120 0.506995 0.0395787
79125 0.508611 0.0387744
79130 0.509001 0.0392631
79135 0.507791 0.0385401
79140 0.507225 0.0393953
79145 0.505923 0.0389816
79150 0.508124 0.0396777
79155 0.507548 0.0396621
79160 0.507174 0.040231
79165 0.506624 0.0393323
79170 0.506685 0.0389653
79175 0.507119 0.0394249
79180 0.508529 0.0397775
79185 0.506441 0.0393368
79190 0.509922 0.0401277
79195 0.510887 0.040148
79200 0.511729 0.0398226
79205 0.510776 0.039951
79210 0.511405 0.040455
79215 0.51041 0.0403921
79220 0.509127 0.0398236
79225 0.508839 0.0400181
79230 0.508585 0.0403366
79235 0.512737 0.0414272
79240 0.513487 0.0404454
79245 0.511381 0.0404064
79250 0.512155 0.0410083
79255 0.51261 0.0410334
79260 0.512223 0.040349
79265 0.51408 0.0412143
79270 0.512962 0.0413913
79275 0.508189 0.0410643
79280 0.506651 0.0407226
79285 0.505323 0.0406483
79290 0.506303 0.0410488
79295 0.506624 0.0408254
79300 0.504019 0.0398124
79305 0.506727 0.0397797
79310 0.505558 0.0400059
79315 0.503921 0.0395415
79320 0.503629 0.0395756
79325 0.50693 0.0397728
79330 0.502159 0.0389295
79335 0.503662 0.0396689
79340 0.503273 0.0392529
79345 0.503498 0.0396274
79350 0.502889 0.0390169
79355 0.5029 0.0384647
79360 0.506452 0.0393721
79365 0.501573 0.0383694
79370 0.50092 0.0385766
79375 0.501527 0.0386495
79380 0.497455 0.0381028
79385 0.497927 0.038318
79390 0.498372 0.0388401
79395 0.498472 0.0383488
79400 0.500123 0.0381455
79405 0.500079 0.0374807
79410 0.50061 0.038181
79415 0.50372 0.0387783
79420 0.502174 0.0382627
79425 0.501382 0.0383378
79430 0.503283 0.0381139
79435 0.502549 0.0379657
79440 0.501806 0.0378462
79445 0.501663 0.0383306
79450 0.499992 0.0380236
79455 0.500765 0.0386066
79460 0.495857 0.0377393
79465 0.494505 0.0370887
79470 0.496001 0.0377952
79475 0.49541 0.0379212
79480 0.495652 0.0381671
79485 0.496742 0.0376366
79490 0.493765 0.0372549
79495 0.49286 0.0365831
79500 0.49187 0.0367362
79505 0.49064 0.0367609
79510 0.490304 0.0369955
79515 0.492939 0.0377491
79520 0.490484 0.0374349
79525 0.489026 0.0366429
79530 0.488133 0.0369342
79535 0.489938 0.0366913
79540 0.492808 0.0370896
79545 0.490271 0.0363902
79550 0.490121 0.037201
79555 0.492278 0.0375803
79560 0.490795 0.0371551
79565 0.492917 0.0377595
79570 0.490851 0.0375809
79575 0.489589 0.0374519
79580 0.492295 0.0382214
79585 0.483656 0.0368805
79590 0.484554 0.0373547
79595 0.483883 0.0362259
79600 0.482545 0.0358001
79605 0.487931 0.0368434
79610 0.488669 0.0374405
79615 0.483236 0.0367554
79620 0.482823 0.0363153
79625 0.485646 0.0372288
79630 0.487112 0.0371698
79635 0.483359 0.0372075
79640 0.481823 0.0375219
79645 0.48433 0.0376366
79650 0.486506 0.038179
79655 0.485141 0.0378395
79660 0.485711 0.0376387
79665 0.485026 0.0380604
79670 0.483042 0.0384527
79675 0.482821 0.0382961
79680 0.488969 0.0397779
79685 0.484292 0.0394913
79690 0.48551 0.0394168
79695 0.484383 0.0388069
79700 0.486906 0.0388332
79705 0.484094 0.0390336
79710 0.486728 0.039301
79715 0.486265 0.0387383
79720 0.484743 0.0383321
79725 0.4828 0.0379904
79730 0.484588 0.0382614
79735 0.484947 0.0391057
79740 0.487842 0.0393149
79745 0.489807 0.0398226
79750 0.48859 0.0389732
79755 0.491272 0.0389875
79760 0.489969 0.0390179
79765 0.488231 0.0382186
79770 0.492666 0.0383937
79775 0.490321 0.0384721
79780 0.490679 0.0384447
79785 0.489144 0.0385448
79790 0.489168 0.0385211
79795 0.488235 0.0383478
79800 0.493475 0.0392892
79805 0.489824 0.0384684
79810 0.487891 0.0383023
79815 0.487081 0.0380491
79820 0.490238 0.0382851
79825 0.490274 0.0384529
79830 0.49159 0.0391088
79835 0.494843 0.0402672
79840 0.490788 0.0394629
79845 0.489102 0.0392763
79850 0.489623 0.0395764
79855 0.486984 0.0389283
79860 0.486562 0.0385464
79865 0.48892 0.0381904
79870 0.491021 0.0387883
79875 0.492506 0.039031
79880 0.493109 0.0390091
79885 0.490807 0.0388981
79890 0.49179 0.0384139
79895 0.490084 0.038447
79900 0.49178 0.0386868
79905 0.491118 0.0385568
79910 0.490407 0.0381426
79915 0.489241 0.038252
79920 0.489173 0.0383114
79925 0.490518 0.0377556
79930 0.491254 0.0381173
79935 0.490705 0.0385791
79940 0.492899 0.0382006
79945 0.491046 0.0383631
79950 0.490514 0.037992
79955 0.488685 0.0378912
79960 0.488893 0.0373706
79965 0.489223 0.0379501
79970 0.488252 0.0380961
79975 0.491151 0.0387593
79980 0.491601 0.0390832
79985 0.491701 0.0383423
79990 0.491801 0.0382367
79995 0.491665 0.0377889
80000 0.49034 0.0377142
80005 0.494927 0.0373784
80010 0.49687 0.0384713
80015 0.494356 0.0380577
80020 0.497118 0.0389798
80025 0.496907 0.0386868
80030 0.498323 0.0393666
80035 0.501752 0.0401959
80040 0.499449 0.0401073
80045 0.498076 0.0396119
80050 0.498176 0.0394421
80055 0.50086 0.0398852
80060 0.498134 0.0401776
80065 0.499284 0.0399248
80070 0.502093 0.0398175
80075 0.502022 0.0396291
80080 0.501216 0.0391475
80085 0.502937 0.0392057
80090 0.500988 0.0389818
80095 0.501521 0.0386866
80100 0.503928 0.0386213
80105 0.501309 0.039102
80110 0.507935 0.0393911
80115 0.509199 0.0394384
80120 0.507294 0.0395025
80125 0.506837 0.0395427
80130 0.50523 0.0390736
80135 0.506075 0.0395917
80140 0.509044 0.0400308
80145 0.502013 0.039287
80150 0.501469 0.0391257
80155 0.499701 0.0395397
80160 0.499163 0.0398522
80165 0.497918 0.039584
80170 0.498587 0.0398587
80175 0.49338 0.0387522
80180 0.495452 0.039321
80185 0.497073 0.039311
80190 0.499803 0.0395517
80195 0.498522 0.0394629
80200 0.497513 0.0393723
80205 0.500412 0.0399187
80210 0.497276 0.0396099
80215 0.498383 0.0401535
80220 0.496542 0.0396691
80225 0.497697 0.0395446
80230 0.497342 0.0403057
80235 0.493986 0.0398422
80240 0.492888 0.0400132
80245 0.495354 0.0401173
80250 0.492432 0.0400192
80255 0.49483 0.0394925
80260 0.492105 0.0390798
80265 0.491147 0.0392359
80270 0.487725 0.0385782
80275 0.489681 0.0386462
80280 0.49196 0.0395544
80285 0.492214 0.0396923
80290 0.491014 0.0390438
80295 0.490505 0.0387317
80300 0.490332 0.0388216
80305 0.4953 0.038616
80310 0.493888 0.0390392
80315 0.490998 0.0388093
80320 0.491857 0.0385935
80325 0.494697 0.0390883
80330 0.494938 0.0390561
80335 0.494967 0.0390471
80340 0.494321 0.0392022
80345 0.495093 0.0395674
80350 0.493338 0.0393704
80355 0.49418 0.0391157
80360 0.492859 0.0396313
80365 0.493692 0.0399924
80370 0.494338 0.0407262
80375 0.496965 0.0408634
80380 0.49776 0.0411669
80385 0.49934 0.0412147
80390 0.500682 0.0412749
80395 0.499697 0.0409724
80400 0.50113 0.0417079
80405 0.4997 0.0405123
80410 0.49783 0.0406127
80415 0.499158 0.0408669
80420 0.497804 0.0403574
80425 0.492177 0.0396082
80430 0.497984 0.0403345
80435 0.496406 0.0402071
80440 0.494837 0.0402855
80445 0.493535 0.0402306
80450 0.494598 0.040063
80455 0.494893 0.039932
80460 0.491891 0.0397636
80465 0.491239 0.0394946
80470 0.491176 0.0400359
80475 0.493194 0.0403513
80480 0.49195 0.0398832
80485 0.493231 0.0391543
80490 0.495195 0.0397371
80495 0.496434 0.0401808
80500 0.493779 0.0391555
80505 0.493473 0.0398701
80510 0.494879 0.0404352
80515 0.498225 0.0407119
80520 0.499008 0.0406546
80525 0.496954 0.040397
80530 0.497449 0.0398697
80535 0.495849 0.0398614
80540 0.498929 0.0399747
80545 0.49344 0.0396038
80550 0.490446 0.0393941
80555 0.486605 0.0395905
80560 0.487945 0.0394707
80565 0.490238 0.0391602
80570 0.489877 0.0400083
80575 0.491265 0.0395033
80580 0.491161 0.0398875
80585 0.489255 0.0398183
80590 0.491465 0.0402578
80595 0.489737 0.0393476
80600 0.491026 0.0393153
80605 0.492616 0.0395335
80610 0.491796 0.0395219
80615 0.488308 0.0388375
80620 0.489015 0.0389524
80625 0.490524 0.0394517
80630 0.490132 0.0394294
80635 0.492867 0.0387334
80640 0.493975 0.0392943
80645 0.495983 0.0402604
80650 0.49407 0.0402508
80655 0.492083 0.0397789
80660 0.489445 0.0390753
80665 0.489698 0.0387522
80670 0.489036 0.0384292
80675 0.487696 0.0385768
80680 0.486824 0.0387387
80685 0.486731 0.0380818
80690 0.490801 0.0385517
80695 0.489687 0.0379593
80700 0.489247 0.0378493
80705 0.489553 0.03829
80710 0.485929 0.0384307
80715 0.484014 0.0381665
80720 0.48375 0.0382167
80725 0.485194 0.0390079
80730 0.484748 0.0382714
80735 0.483956 0.0386368
80740 0.486694 0.0392396
80745 0.487294 0.0398765
80750 0.48882 0.0404358
80755 0.489438 0.0405936
80760 0.491084 0.0407795
80765 0.488035 0.0402974
80770 0.489363 0.0401671
80775 0.488722 0.0401404
80780 0.490336 0.039865
80785 0.487227 0.0392055
80790 0.48495 0.0390343
80795 0.48659 0.0395323
80800 0.484738 0.0394817
80805 0.482697 0.0393082
80810 0.488563 0.0408195
80815 0.490858 0.0418324
80820 0.492228 0.0415948
80825 0.491588 0.0414925
80830 0.490482 0.0415384
80835 0.48893 0.0405389
80840 0.490325 0.0405811
80845 0.486456 0.0407871
80850 0.488812 0.0409306
80855 0.489887 0.0404911
80860 0.488457 0.0403447
80865 0.486604 0.0398926
80870 0.489225 0.0401461
80875 0.487391 0.0403159
80880 0.491035 0.0405934
80885 0.489552 0.040379
80890 0.491306 0.0409932
80895 0.491977 0.0412225
80900 0.492534 0.0408871
80905 0.488849 0.0410741
80910 0.48912 0.0408834
80915 0.487593 0.0404023
80920 0.486972 0.0407446
80925 0.485831 0.0410775
80930 0.484636 0.0404919
80935 0.484572 0.040142
80940 0.48255 0.0400802
80945 0.481224 0.040528
80950 0.481103 0.0405621
80955 0.481736 0.0405435
80960 0.481785 0.0406434
80965 0.47808 0.0403006
80970 0.48239 0.0412488
80975 0.483536 0.0412957
80980 0.481806 0.0406864
80985 0.482946 0.0411659
80990 0.481908 0.0404476
80995 0.48006 0.0403539
81000 0.480572 0.0407564
81005 0.480887 0.0414288
81010 0.479637 0.0412721
81015 0.475766 0.0409726
81020 0.475176 0.0410106
81025 0.477885 0.0416746
81030 0.480772 0.0416089
81035 0.479133 0.041428
81040 0.481274 0.0425434
81045 0.481004 0.0423015
81050 0.480607 0.0426915
81055 0.479485 0.0427967
81060 0.482667 0.042544
81065 0.480283 0.0421267
81070 0.477841 0.0416179
81075 0.475834 0.0414041
81080 0.478194 0.0420288
81085 0.476873 0.041693
81090 0.479175 0.0418212
81095 0.479991 0.041763
81100 0.48071 0.0414727
81105 0.478807 0.0410575
81110 0.479602 0.0411163
81115 0.482713 0.0412431
81120 0.479724 0.0411718
81125 0.477284 0.0406915
81130 0.475133 0.0408944
81135 0.476197 0.0408632
81140 0.473384 0.0402237
[truncated: 4,733,537 more chars]
