# Supplementary material for: Protein compactness and interaction valency define the architecture of a biomolecular condensate across scales
Source: eLife. 2023 Jul 20;12:e80038. doi: 10.7554/eLife.80038 (PMC10406433; doi:10.7554/eLife.80038)
Supplement: Figure 4—figure supplement 1—source data 1. [file elife-80038-fig4-figsupp1-data1.zip › Figure_4_figure_supplement_1_source_data_1/panel_E_source_data_files/WT_run1_cij1_5ps.dat]

1	133.294023738347
1.01002506265664	132.196629460786
1.02005012531328	87.8469520750305
1.03007518796992	73.9401524374853
1.04010025062657	109.445842386953
1.05012531328321	141.661855007081
1.06015037593985	123.183618290694
1.07017543859649	88.0215113744646
1.08020050125313	79.3021449325187
1.09022556390977	114.764078910756
1.10025062656642	118.557112043220
1.11027568922306	81.3722032264908
1.12030075187970	48.3616106005231
1.13032581453634	50.9338120911283
1.14035087719298	92.0847963957144
1.15037593984962	115.154169354783
1.16040100250627	80.3459099152315
1.17042606516291	67.6294570043928
1.18045112781955	76.4828988857593
1.19047619047619	125.835459323877
1.20050125313283	121.019457123146
1.21052631578947	87.2560954473121
1.22055137844612	54.9463125501882
1.23057644110276	68.3729203570097
1.24060150375940	89.6185148501572
1.25062656641604	85.4877882404678
1.26065162907268	49.3019269907062
1.27067669172932	46.1562460417699
1.28070175438597	68.3754441543377
1.29072681704261	80.1197495902566
1.30075187969925	70.5799728219099
1.31077694235589	46.8233303294059
1.32080200501253	67.9522648967521
1.33082706766917	114.460086166434
1.34085213032581	134.777464101791
1.35087719298246	107.651091801406
1.36090225563910	70.9660930903276
1.37092731829574	75.8111275025941
1.38095238095238	93.9308417575740
1.39097744360902	93.9589335768629
1.40100250626566	61.6123073719091
1.41102756892231	41.5369072188853
1.42105263157895	51.5769134905304
1.43107769423559	70.5144935832240
1.44110275689223	73.0023968464822
1.45112781954887	38.4826689260334
1.46115288220551	37.4392658489554
1.47117794486216	48.8085645795912
1.48120300751880	73.3404492955729
1.49122807017544	56.4772613957841
1.50125313283208	28.5738477773013
1.51127819548872	21.7846488108620
1.52130325814536	50.7843415557216
1.53132832080201	72.3709547291891
1.54135338345865	61.1726875285272
1.55137844611529	32.5678016477763
1.56140350877193	48.1168233288966
1.57142857142857	74.6215013401814
1.58145363408521	78.2115310012934
1.59147869674185	48.4259278310816
1.60150375939850	32.9163655927362
1.61152882205514	42.7743933841869
1.62155388471178	72.3997516670166
1.63157894736842	65.0579048927668
1.64160401002506	39.0921636808421
1.65162907268170	26.1769983358089
1.66165413533835	48.9155455237482
1.67167919799499	76.2476816164711
1.68170426065163	58.4805558774962
1.69172932330827	23.9365689442662
1.70175438596491	14.2879052972824
1.71177944862155	41.1924311472127
1.72180451127820	62.5092808597585
1.73182957393484	36.2124808547265
1.74185463659148	4.98900938072035
1.75187969924812	2.07665690729053
1.76190476190476	30.0200591498267
1.77192982456140	53.6434972262299
1.78195488721805	35.9052800704642
1.79197994987469	28.4239913958013
1.80200501253133	48.8872328956827
1.81203007518797	85.6900852833099
1.82205513784461	98.3682792245944
1.83208020050125	71.1621514292987
1.84210526315789	48.8462349984911
1.85213032581454	67.7300753277837
1.86215538847118	87.4756448521897
1.87218045112782	71.3095931544979
1.88220551378446	23.1369288017860
1.89223057644110	3.53004385501910
1.90225563909774	18.1271170119477
1.91228070175439	44.8565736127884
1.92230576441103	35.3241967446828
1.93233082706767	18.9336736949227
1.94235588972431	25.2138599450998
1.95238095238095	61.3214000769544
1.96240601503759	79.2215180276420
1.97243107769424	63.4557477919983
1.98245614035088	40.8199033864600
1.99248120300752	33.9807089597999
2.00250626566416	55.4582889608691
2.01253132832080	53.9282679035843
2.02255639097744	33.6704380721504
2.03258145363409	17.7818198177773
2.04260651629073	29.6492577103939
2.05263157894737	48.2753481391275
2.06265664160401	47.7418433589818
2.07268170426065	26.8177699918283
2.08270676691729	18.5763984667228
2.09273182957393	42.0888432540031
2.10275689223058	67.8908422837426
2.11278195488722	58.2229215098046
2.12280701754386	30.1013058178602
2.13283208020050	17.3456691824219
2.14285714285714	43.9936742746820
2.15288220551378	62.4771624833571
2.16290726817043	54.4289945966958
2.17293233082707	23.6010437738927
2.18295739348371	18.6046558938519
2.19298245614035	37.8513202417502
2.20300751879699	51.3571622833123
2.21303258145363	37.6528594459447
2.22305764411028	26.8206865773800
2.23308270676692	45.1507543369752
2.24310776942356	72.7118556848756
2.25313283208020	73.9581283644872
2.26315789473684	42.4242220297511
2.27318295739348	22.2900226399925
2.28320802005013	35.0456774416564
2.29323308270677	51.2808388756882
2.30325814536341	41.3135265228934
2.31328320802005	18.8471309050873
2.32330827067669	19.5824644797188
2.33333333333333	46.9216804425904
2.34335839598998	69.0844271699674
2.35338345864662	56.4363889013467
2.36340852130326	29.5890619404155
2.37343358395990	21.2973544401260
2.38345864661654	38.3747443958203
2.39348370927318	46.5272447370656
2.40350877192982	31.1073644290954
2.41353383458647	13.2382165666621
2.42355889724311	17.3881406019164
2.43358395989975	42.2717110338429
2.44360902255639	53.8365139983766
2.45363408521303	41.9774598128489
2.46365914786967	28.2917484545410
2.47368421052632	42.4915519249748
2.48370927318296	57.1738706919330
2.49373433583960	46.2024404218727
2.50375939849624	19.6175275825222
2.51378446115288	1.41352869950698
2.52380952380952	14.6023547880867
2.53383458646617	31.3959520136608
2.54385964912281	29.0136591692222
2.55388471177945	8.64271650540835
2.56390977443609	3.86828062045584
2.57393483709273	27.0842004076830
2.58395989974937	46.8644720844493
2.59398496240602	39.4077863907495
2.60401002506266	24.2614258983349
2.61403508771930	24.4774255292478
2.62406015037594	50.9104276294792
2.63408521303258	55.0461515478227
2.64411027568922	43.6290347463074
2.65413533834586	25.4812134092908
2.66416040100251	30.2981785272637
2.67418546365915	57.3197149657326
2.68421052631579	56.5302200404703
2.69423558897243	41.7409513971161
2.70426065162907	21.9983141193947
2.71428571428571	31.8912677607273
2.72431077694236	51.1164566355381
2.73433583959900	44.7081403828210
2.74436090225564	23.0833304062894
2.75438596491228	8.07233341160630
2.76441102756892	21.1791595245719
2.77443609022556	36.8065370082567
2.78446115288221	29.2816574453577
2.79448621553885	12.8322456787082
2.80451127819549	9.26428431265517
2.81453634085213	29.7690712864381
2.82456140350877	38.3121340752338
2.83458646616541	22.2797623516501
2.84461152882206	2.88314618338833
2.85463659147870	7.90760250692394
2.86466165413534	25.9592108402989
2.87468671679198	36.6390750930388
2.88471177944862	14.2974377199840
2.89473684210526	-2.74517855314456
2.90476190476190	15.5195476783943
2.91478696741855	46.7526216462920
2.92481203007519	48.9235719444777
2.93483709273183	27.8835598011345
2.94486215538847	11.2605825673303
2.95488721804511	17.6144455217630
2.96491228070175	27.9621212273055
2.97493734335840	29.1830972127728
2.98496240601504	17.8828988803938
2.99498746867168	20.4599169532321
3.00501253132832	45.1846749302354
3.01503759398496	60.6812232339792
3.02506265664160	56.4571348458957
3.03508771929825	44.7648854870549
3.04511278195489	46.1239525063939
3.05513784461153	59.7930605570267
3.06516290726817	55.8475176142710
3.07518796992481	29.6479546755390
3.08521303258145	6.29121275873953
3.09523809523810	2.79448617484281
3.10526315789474	19.4489852604972
3.11528822055138	11.6570298443045
3.12531328320802	-4.27575564334083
3.13533834586466	-7.71676462085472
3.14536340852130	17.3112741696987
3.15538847117795	48.1270599409494
3.16541353383459	58.0350296982794
3.17543859649123	56.2361681348653
3.18546365914787	49.6720212739320
3.19548872180451	57.0097000302132
3.20551378446115	61.2398360397762
3.21553884711779	44.6009446169450
3.22556390977444	16.4687127023444
3.23558897243108	10.0492562311836
3.24561403508772	23.9456011198376
3.25563909774436	29.3178456372110
3.26566416040100	9.66845642327664
3.27568922305764	-16.5680975970251
3.28571428571429	-14.9571481910901
3.29573934837093	5.82123339971158
3.30576441102757	21.9436999927847
3.31578947368421	28.4503324315317
3.32581453634085	24.9323565659878
3.33583959899749	30.2016406303004
3.34586466165414	39.4761036847143
3.35588972431078	41.7256707474142
3.36591478696742	23.2582373214620
3.37593984962406	16.5791476208331
3.38596491228070	25.6537691239338
3.39598997493734	35.0883043688106
3.40601503759399	28.5654450912241
3.41604010025063	7.24208409342187
3.42606516290727	2.66588188204661
3.43609022556391	14.1139995922586
3.44611528822055	24.6159505689273
3.45614035087719	22.7310886735327
3.46616541353383	9.93043921267783
3.47619047619048	17.6993525865337
3.48621553884712	32.9554686742189
3.49624060150376	37.7329175225717
3.50626566416040	30.5999380471156
3.51629072681704	13.6025358586094
3.52631578947368	10.6950311491289
3.53634085213033	19.3588146870576
3.54636591478697	21.1991775215448
3.55639097744361	8.10635058617528
3.56641604010025	-4.01056546304685
3.57644110275689	7.65268026637507
3.58646616541353	24.6108095232572
3.59649122807018	27.6770745039465
3.60651629072682	17.9882159382853
3.61654135338346	7.89747892817112
3.62656641604010	11.9146372217810
3.63659147869674	13.1378876935169
3.64661654135338	4.45814383226015
3.65664160401003	-12.9991790128778
3.66666666666667	-16.5587910234198
3.67669172932331	-8.62249821055545
3.68671679197995	-3.06687941389190
3.69674185463659	-16.7841292042962
3.70676691729323	-29.6725939088551
3.71679197994987	-22.1666036324150
3.72681704260652	3.85574147722427
3.73684210526316	13.7837311545849
3.74686716791980	12.5316275382437
3.75689223057644	9.33997063199519
3.76691729323308	22.9182021492546
3.77694235588972	31.6146176595846
3.78696741854637	26.8429432259535
3.79699248120301	3.14686140120446
3.80701754385965	-9.23742977285553
3.81704260651629	0.460615659825042
3.82706766917293	14.3106184938406
3.83709273182957	5.88789398867306
3.84711779448622	-8.76795086570059
3.85714285714286	-9.80796135293641
3.86716791979950	11.4006810805430
3.87719298245614	35.3622428045191
3.88721804511278	43.9876976352630
3.89724310776942	32.8658629353913
3.90726817042607	14.4173401653989
3.91729323308271	7.16973335338602
3.92731829573935	9.31089577350989
3.93734335839599	7.40836468758784
3.94736842105263	4.19700255632559
3.95739348370927	10.5687885559696
3.96741854636591	25.0378253826209
3.97744360902256	33.1225714058991
3.98746867167920	24.1020838877759
3.99749373433584	21.5490482119598
4.00751879699248	36.3793100452793
4.01754385964912	53.5449059504265
4.02756892230577	54.8548956449420
4.03759398496241	28.7362121100817
4.04761904761905	6.54656840775181
4.05764411027569	3.11023281937327
4.06766917293233	6.33361870622035
4.07769423558897	6.51677038640829
4.08771929824561	-7.40646669269710
4.09774436090226	-8.50465009465019
4.10776942355890	3.64364531491564
4.11779448621554	20.5898121392275
4.12781954887218	22.7875807221932
4.13784461152882	14.3545342969086
4.14786967418546	20.2616944491433
4.15789473684211	35.3080456634588
4.16791979949875	39.9466038091628
4.17794486215539	30.8271425545972
4.18796992481203	12.4649209210320
4.19799498746867	9.60333583909766
4.20802005012531	15.1292345222620
4.21804511278195	12.7397348612761
4.22807017543860	4.16813422167312
4.23809523809524	-6.69266108329992
4.24812030075188	0.0473189382476173
4.25814536340852	15.1784074817474
4.26817042606516	12.4509601457052
4.27819548872180	11.6258214935137
4.28822055137845	10.1780807832926
4.29824561403509	15.5022557969648
4.30827067669173	26.6642427361052
4.31829573934837	32.5843649817993
4.32832080200501	30.1000476093238
4.33834586466166	27.1413551402215
4.34837092731830	33.3522486174120
4.35839598997494	33.4578966377363
4.36842105263158	20.4767594845474
4.37844611528822	11.1173425910477
4.38847117794486	2.87809435526962
4.39849624060150	3.27747380719749
4.40852130325815	4.56975484350734
4.41854636591479	-3.92409584848143
4.42857142857143	-12.4573680380840
4.43859649122807	-9.45721160976493
4.44862155388471	5.25648624641256
4.45864661654135	14.7034857002808
4.46867167919799	11.8702170836900
4.47869674185464	12.7407859625493
4.48872180451128	20.1112960052682
4.49874686716792	25.3322757799969
4.50877192982456	12.9727943587917
4.51879699248120	-3.14210666735237
4.52882205513784	-12.4378590613173
4.53884711779449	1.35537275729286
4.54887218045113	17.4263873361421
4.55889724310777	18.4502424856095
4.56892230576441	20.9430856221921
4.57894736842105	24.0549356367913
4.58897243107769	34.5387587062194
4.59899749373434	32.0635457222971
4.60902255639098	24.9556304564573
4.61904761904762	23.3297925092936
4.62907268170426	27.9367475002733
4.63909774436090	35.6392771611299
4.64912280701754	23.4141603913210
4.65914786967419	7.09460912911808
4.66917293233083	-0.994441407648308
4.67919799498747	-1.57828583219160
4.68922305764411	7.14956538964296
4.69924812030075	10.0922934760428
4.70927318295739	6.11181773598303
4.71929824561404	6.06221331573463
4.72932330827068	12.5589561380088
4.73934837092732	17.1672614165731
4.74937343358396	21.0762613362742
4.75939849624060	11.4913319735924
4.76942355889724	15.6115189424614
4.77944862155388	23.7871619966406
4.78947368421053	26.2998613855771
4.79949874686717	16.9083165005785
4.80952380952381	0.160230021995717
4.81954887218045	-3.01496796279684
4.82957393483709	7.46428462167527
4.83959899749373	17.9097318952946
4.84962406015038	22.3260806864097
4.85964912280702	14.7813591285076
4.86967418546366	10.9449297541466
4.87969924812030	17.0648930615675
4.88972431077694	22.0594106680987
4.89974937343358	19.4827459247724
4.90977443609023	7.04941068071592
4.91979949874687	8.20258564288185
4.92982456140351	11.8439584160432
4.93984962406015	8.41748527037622
4.94987468671679	-3.01645851898686
4.95989974937343	1.71592297361042
4.96992481203008	3.58184584549171
4.97994987468672	8.23236584242433
4.98997493734336	9.87624412454275
5	11.2394312717970
