# Supplementary material for: Protein compactness and interaction valency define the architecture of a biomolecular condensate across scales
Source: eLife. 2023 Jul 20;12:e80038. doi: 10.7554/eLife.80038 (PMC10406433; doi:10.7554/eLife.80038)
Supplement: Figure 4—figure supplement 1—source data 1. [file elife-80038-fig4-figsupp1-data1.zip › Figure_4_figure_supplement_1_source_data_1/panel_E_source_data_files/WT_run1_cij1ps.dat]

0	7169.22542409948
0.0101010101010101	5046.47187864478
0.0202020202020202	3151.73088315767
0.0303030303030303	1428.53091900856
0.0404040404040404	452.591316613326
0.0505050505050505	60.2441360722439
0.0606060606060606	-447.140044612493
0.0707070707070707	-425.860440934885
0.0808080808080808	-227.055896571623
0.0909090909090909	63.9236905452038
0.101010101010101	546.403141808531
0.111111111111111	786.761008120977
0.121212121212121	1085.54469904098
0.131313131313131	1212.27244510663
0.141414141414141	1206.93991475624
0.151515151515152	1074.24192599313
0.161616161616162	829.452879927489
0.171717171717172	602.880886209817
0.181818181818182	494.059210699946
0.191919191919192	398.756849385166
0.202020202020202	342.313134625395
0.212121212121212	355.120978582302
0.222222222222222	352.323537752094
0.232323232323232	496.987073995968
0.242424242424242	512.600800289845
0.252525252525253	554.261539160483
0.262626262626263	456.161166368232
0.272727272727273	459.424139293333
0.282828282828283	449.705265074920
0.292929292929293	428.147014548981
0.303030303030303	314.380042820971
0.313131313131313	309.680705864323
0.323232323232323	277.099247511545
0.333333333333333	363.889747396592
0.343434343434343	317.134034529563
0.353535353535354	320.786570949142
0.363636363636364	285.154794717261
0.373737373737374	354.062378148614
0.383838383838384	364.034276214211
0.393939393939394	364.168779687425
0.404040404040404	284.322944623886
0.414141414141414	282.674793603140
0.424242424242424	304.889606660070
0.434343434343434	330.098445111243
0.444444444444444	294.010634503129
0.454545454545455	252.033062375961
0.464646464646465	263.582600254851
0.474747474747475	305.682184900295
0.484848484848485	300.518770600102
0.494949494949495	283.930750489801
0.505050505050505	231.004674807957
0.515151515151515	248.760622131296
0.525252525252525	275.807995094479
0.535353535353535	257.031481730096
0.545454545454545	226.292069070093
0.555555555555556	184.310738256333
0.565656565656566	218.262369472998
0.575757575757576	244.364289559454
0.585858585858586	242.501881434409
0.595959595959596	188.947940942060
0.606060606060606	177.269118296193
0.616161616161616	187.533786100082
0.626262626262626	241.780091354046
0.636363636363636	206.589044526842
0.646464646464647	178.213990757607
0.656565656565657	166.619081931981
0.666666666666667	203.182527248569
0.676767676767677	212.097952038336
0.686868686868687	191.359703534953
0.696969696969697	145.128920799071
0.707070707070707	181.079727647808
0.717171717171717	212.990022157513
0.727272727272727	232.496494792448
0.737373737373737	170.805606875028
0.747474747474748	151.121019361958
0.757575757575758	158.530565642498
0.767676767676768	198.188276936645
0.777777777777778	185.324713315165
0.787878787878788	145.876784760785
0.797979797979798	129.870495086273
0.808080808080808	157.207286432139
0.818181818181818	192.084657683828
0.828282828282828	172.644060867104
0.838383838383838	126.718571315182
0.848484848484849	108.375661183099
0.858585858585859	133.496332723782
0.868686868686869	162.827601591418
0.878787878787879	143.798011671164
0.888888888888889	112.080872576370
0.898989898989899	105.811234336003
0.909090909090909	150.407470123402
0.919191919191919	158.434964573037
0.929292929292929	131.653156091022
0.939393939393939	100.778509623966
0.949494949494950	103.201436711531
0.959595959595960	141.207442839016
0.969696969696970	132.226107847388
0.979797979797980	100.571094127449
0.989898989898990	73.1890764336664
1	102.286471877804
