# Supplementary material for: Protein compactness and interaction valency define the architecture of a biomolecular condensate across scales
Source: eLife. 2023 Jul 20;12:e80038. doi: 10.7554/eLife.80038 (PMC10406433; doi:10.7554/eLife.80038)
Supplement: Figure 5—source data 1. [file elife-80038-fig5-data1.zip]

Archive with 10 entries (8 files):
- Figure_5_source_data_1/
- __MACOSX/._Figure_5_source_data_1
- Figure_5_source_data_1/panel_B_source_data_files/
- __MACOSX/Figure_5_source_data_1/._panel_B_source_data_files
- Figure_5_source_data_1/panel_B_source_data_files/Lge1_variants_24_valency_phi_last300ns.YtoA
- __MACOSX/Figure_5_source_data_1/panel_B_source_data_files/._Lge1_variants_24_valency_phi_last300ns.YtoA
- Figure_5_source_data_1/panel_B_source_data_files/Lge1_variants_24_valency_phi_last300ns.RtoK
- __MACOSX/Figure_5_source_data_1/panel_B_source_data_files/._Lge1_variants_24_valency_phi_last300ns.RtoK
- Figure_5_source_data_1/panel_B_source_data_files/Lge1_variants_24_valency_phi_last300ns.WT
- __MACOSX/Figure_5_source_data_1/panel_B_source_data_files/._Lge1_variants_24_valency_phi_last300ns.WT
