# Supplementary material for: Protein compactness and interaction valency define the architecture of a biomolecular condensate across scales
Source: eLife. 2023 Jul 20;12:e80038. doi: 10.7554/eLife.80038 (PMC10406433; doi:10.7554/eLife.80038)
Supplement: Figure 6—source data 1. [file elife-80038-fig6-data1.zip › Figure_6_source_data_1/panel_C_source_data.txt]

0.1 0.01 0.0608301
0.1 0.02 0.0713518
0.1 0.03 0.079384
0.1 0.04 0.0862747
0.1 0.05 0.0925029
0.1 0.06 0.0983011
0.1 0.07 0.103802
0.1 0.08 0.109091
0.1 0.09 0.114223
0.1 0.1 0.119242
0.1 0.11 0.124178
0.1 0.12 0.129055
0.1 0.13 0.133892
0.1 0.14 0.138705
0.1 0.15 0.143508
0.1 0.16 0.148313
0.1 0.17 0.153128
0.1 0.18 0.157963
0.1 0.19 0.162827
0.1 0.2 0.167726
0.1 0.21 0.172668
0.1 0.22 0.177659
0.1 0.23 0.182705
0.1 0.24 0.187812
0.1 0.25 0.192987
0.1 0.26 0.198235
0.1 0.27 0.203561
0.1 0.28 0.208971
0.1 0.29 0.214472
0.1 0.3 0.220068
0.1 0.31 0.225766
0.1 0.32 0.231571
0.1 0.33 0.237489
0.1 0.34 0.243528
0.1 0.35 0.249692
0.1 0.36 0.25599
0.1 0.37 0.262427
0.1 0.38 0.269011
0.1 0.39 0.27575
0.1 0.4 0.282652
0.1 0.41 0.289724
0.1 0.42 0.296975
0.1 0.43 0.304415
0.1 0.44 0.312052
0.1 0.45 0.319898
0.1 0.46 0.327963
0.1 0.47 0.336257
0.1 0.48 0.344794
0.1 0.49 0.353586
0.1 0.5 0.362646
0.1 0.51 0.371988
0.1 0.52 0.381629
0.1 0.53 0.391585
0.1 0.54 0.401872
0.1 0.55 0.412511
0.1 0.56 0.42352
0.1 0.57 0.434922
0.1 0.58 0.44674
0.1 0.59 0.459
0.1 0.6 0.471727
0.1 0.61 0.484951
0.1 0.62 0.498705
0.1 0.63 0.513022
0.1 0.64 0.527939
0.1 0.65 0.543498
0.1 0.66 0.559742
0.1 0.67 0.57672
0.1 0.68 0.594484
0.1 0.69 0.613093
0.1 0.7 0.632611
0.1 0.71 0.653107
0.1 0.72 0.67466
0.1 0.73 0.697356
0.1 0.74 0.72129
0.1 0.75 0.74657
0.1 0.76 0.773314
0.1 0.77 0.801656
0.1 0.78 0.831746
0.1 0.79 0.863754
0.1 0.8 0.897872
0.1 0.81 0.934318
0.1 0.82 0.973344
0.1 0.83 1.01523
0.1 0.84 1.06032
0.1 0.85 1.10899
0.1 0.86 1.16169
0.1 0.87 1.21894
0.1 0.88 1.28137
0.1 0.89 1.34972
0.1 0.9 1.42487
0.1 0.91 1.50791
0.1 0.92 1.60013
0.1 0.93 1.70318
0.1 0.94 1.81906
0.1 0.95 1.95037
0.1 0.96 2.10039
0.1 0.97 2.27345
0.1 0.98 2.47531
0.1 0.99 2.71383
0.1 1 3
0.2 0.01 0.114249
0.2 0.02 0.13359
0.2 0.03 0.148274
0.2 0.04 0.160815
0.2 0.05 0.172107
0.2 0.06 0.182581
0.2 0.07 0.192486
0.2 0.08 0.201977
0.2 0.09 0.211161
0.2 0.1 0.220115
0.2 0.11 0.228894
0.2 0.12 0.237544
0.2 0.13 0.246099
0.2 0.14 0.254588
0.2 0.15 0.263034
0.2 0.16 0.27146
0.2 0.17 0.279881
0.2 0.18 0.288313
0.2 0.19 0.296771
0.2 0.2 0.305267
0.2 0.21 0.313812
0.2 0.22 0.322417
0.2 0.23 0.331093
0.2 0.24 0.339848
0.2 0.25 0.348693
0.2 0.26 0.357635
0.2 0.27 0.366683
0.2 0.28 0.375847
0.2 0.29 0.385133
0.2 0.3 0.394552
0.2 0.31 0.40411
0.2 0.32 0.413817
0.2 0.33 0.42368
0.2 0.34 0.43371
0.2 0.35 0.443913
0.2 0.36 0.4543
0.2 0.37 0.464879
0.2 0.38 0.475661
0.2 0.39 0.486654
0.2 0.4 0.497869
0.2 0.41 0.509316
0.2 0.42 0.521007
0.2 0.43 0.532952
0.2 0.44 0.545164
0.2 0.45 0.557655
0.2 0.46 0.570438
0.2 0.47 0.583526
0.2 0.48 0.596934
0.2 0.49 0.610676
0.2 0.5 0.624768
0.2 0.51 0.639227
0.2 0.52 0.65407
0.2 0.53 0.669316
0.2 0.54 0.684984
0.2 0.55 0.701094
0.2 0.56 0.71767
0.2 0.57 0.734733
0.2 0.58 0.752308
0.2 0.59 0.770422
0.2 0.6 0.789103
0.2 0.61 0.80838
0.2 0.62 0.828286
0.2 0.63 0.848853
0.2 0.64 0.87012
0.2 0.65 0.892123
0.2 0.66 0.914906
0.2 0.67 0.938513
0.2 0.68 0.962993
0.2 0.69 0.988398
0.2 0.7 1.01478
0.2 0.71 1.04221
0.2 0.72 1.07075
0.2 0.73 1.10046
0.2 0.74 1.13143
0.2 0.75 1.16375
0.2 0.76 1.19749
0.2 0.77 1.23277
0.2 0.78 1.2697
0.2 0.79 1.30839
0.2 0.8 1.34898
0.2 0.81 1.39162
0.2 0.82 1.43646
0.2 0.83 1.48369
0.2 0.84 1.53351
0.2 0.85 1.58614
0.2 0.86 1.64182
0.2 0.87 1.70085
0.2 0.88 1.76352
0.2 0.89 1.8302
0.2 0.9 1.90128
0.2 0.91 1.97723
0.2 0.92 2.05856
0.2 0.93 2.14587
0.2 0.94 2.23985
0.2 0.95 2.34131
0.2 0.96 2.45118
0.2 0.97 2.57056
0.2 0.98 2.70074
0.2 0.99 2.84327
0.2 1 3
0.3 0.01 0.161703
0.3 0.02 0.188553
0.3 0.03 0.208838
0.3 0.04 0.226096
0.3 0.05 0.241581
0.3 0.06 0.255901
0.3 0.07 0.269402
0.3 0.08 0.282305
0.3 0.09 0.294757
0.3 0.1 0.306865
0.3 0.11 0.318708
0.3 0.12 0.330347
0.3 0.13 0.34183
0.3 0.14 0.353198
0.3 0.15 0.364482
0.3 0.16 0.37571
0.3 0.17 0.386907
0.3 0.18 0.398092
0.3 0.19 0.409284
0.3 0.2 0.4205
0.3 0.21 0.431754
0.3 0.22 0.44306
0.3 0.23 0.454431
0.3 0.24 0.465879
0.3 0.25 0.477414
0.3 0.26 0.489048
0.3 0.27 0.500792
0.3 0.28 0.512654
0.3 0.29 0.524645
0.3 0.3 0.536775
0.3 0.31 0.549053
0.3 0.32 0.561488
0.3 0.33 0.57409
0.3 0.34 0.586869
0.3 0.35 0.599833
0.3 0.36 0.612993
0.3 0.37 0.626359
0.3 0.38 0.63994
0.3 0.39 0.653746
0.3 0.4 0.667789
0.3 0.41 0.682078
0.3 0.42 0.696626
0.3 0.43 0.711442
0.3 0.44 0.726539
0.3 0.45 0.74193
0.3 0.46 0.757626
0.3 0.47 0.773642
0.3 0.48 0.789989
0.3 0.49 0.806684
0.3 0.5 0.82374
0.3 0.51 0.841173
0.3 0.52 0.858999
0.3 0.53 0.877235
0.3 0.54 0.895899
0.3 0.55 0.91501
0.3 0.56 0.934587
0.3 0.57 0.95465
0.3 0.58 0.975221
0.3 0.59 0.996324
0.3 0.6 1.01798
0.3 0.61 1.04022
0.3 0.62 1.06306
0.3 0.63 1.08654
0.3 0.64 1.11069
0.3 0.65 1.13553
0.3 0.66 1.16111
0.3 0.67 1.18745
0.3 0.68 1.2146
0.3 0.69 1.24259
0.3 0.7 1.27147
0.3 0.71 1.30129
0.3 0.72 1.3321
0.3 0.73 1.36393
0.3 0.74 1.39687
0.3 0.75 1.43096
0.3 0.76 1.46627
0.3 0.77 1.50286
0.3 0.78 1.54082
0.3 0.79 1.58023
0.3 0.8 1.62117
0.3 0.81 1.66374
0.3 0.82 1.70804
0.3 0.83 1.75419
0.3 0.84 1.80229
0.3 0.85 1.85249
0.3 0.86 1.90493
0.3 0.87 1.95976
0.3 0.88 2.01716
0.3 0.89 2.07732
0.3 0.9 2.14044
0.3 0.91 2.20675
0.3 0.92 2.27651
0.3 0.93 2.34999
0.3 0.94 2.4275
0.3 0.95 2.5094
0.3 0.96 2.59607
0.3 0.97 2.68794
0.3 0.98 2.78551
0.3 0.99 2.88932
0.3 1 3
0.4 0.01 0.204267
0.4 0.02 0.237594
0.4 0.03 0.262662
0.4 0.04 0.283915
0.4 0.05 0.302928
0.4 0.06 0.320462
0.4 0.07 0.336952
0.4 0.08 0.352672
0.4 0.09 0.367807
0.4 0.1 0.382491
0.4 0.11 0.396823
0.4 0.12 0.410877
0.4 0.13 0.424715
0.4 0.14 0.438384
0.4 0.15 0.451925
0.4 0.16 0.465372
0.4 0.17 0.478753
0.4 0.18 0.492093
0.4 0.19 0.505415
0.4 0.2 0.518738
0.4 0.21 0.532078
0.4 0.22 0.545454
0.4 0.23 0.558878
0.4 0.24 0.572365
0.4 0.25 0.585928
0.4 0.26 0.599578
0.4 0.27 0.613327
0.4 0.28 0.627186
0.4 0.29 0.641165
0.4 0.3 0.655276
0.4 0.31 0.669528
0.4 0.32 0.68393
0.4 0.33 0.698493
0.4 0.34 0.713227
0.4 0.35 0.72814
0.4 0.36 0.743244
0.4 0.37 0.758547
0.4 0.38 0.774059
0.4 0.39 0.789791
0.4 0.4 0.805752
0.4 0.41 0.821953
0.4 0.42 0.838405
0.4 0.43 0.855117
0.4 0.44 0.872102
0.4 0.45 0.88937
0.4 0.46 0.906932
0.4 0.47 0.924802
0.4 0.48 0.942991
0.4 0.49 0.961512
0.4 0.5 0.980378
0.4 0.51 0.999604
0.4 0.52 1.0192
0.4 0.53 1.03919
0.4 0.54 1.05958
0.4 0.55 1.08039
0.4 0.56 1.10163
0.4 0.57 1.12333
0.4 0.58 1.1455
0.4 0.59 1.16816
0.4 0.6 1.19134
0.4 0.61 1.21504
0.4 0.62 1.2393
0.4 0.63 1.26413
0.4 0.64 1.28956
0.4 0.65 1.31562
0.4 0.66 1.34233
0.4 0.67 1.36972
0.4 0.68 1.39782
0.4 0.69 1.42666
0.4 0.7 1.45628
0.4 0.71 1.4867
0.4 0.72 1.51797
0.4 0.73 1.55013
0.4 0.74 1.58321
0.4 0.75 1.61726
0.4 0.76 1.65232
0.4 0.77 1.68845
0.4 0.78 1.72569
0.4 0.79 1.76411
0.4 0.8 1.80377
0.4 0.81 1.84472
0.4 0.82 1.88703
0.4 0.83 1.93078
0.4 0.84 1.97605
0.4 0.85 2.02291
0.4 0.86 2.07147
0.4 0.87 2.12181
0.4 0.88 2.17404
0.4 0.89 2.22826
0.4 0.9 2.28461
0.4 0.91 2.34321
0.4 0.92 2.40421
0.4 0.93 2.46775
0.4 0.94 2.53401
0.4 0.95 2.60316
0.4 0.96 2.67541
0.4 0.97 2.75097
0.4 0.98 2.83007
0.4 0.99 2.91299
0.4 1 3
0.5 0.01 0.242763
0.5 0.02 0.281737
0.5 0.03 0.310938
0.5 0.04 0.335618
0.5 0.05 0.357637
0.5 0.06 0.377894
0.5 0.07 0.396902
0.5 0.08 0.414983
0.5 0.09 0.432356
0.5 0.1 0.449178
0.5 0.11 0.465563
0.5 0.12 0.481602
0.5 0.13 0.497364
0.5 0.14 0.512905
0.5 0.15 0.528274
0.5 0.16 0.543508
0.5 0.17 0.55864
0.5 0.18 0.5737
0.5 0.19 0.588712
0.5 0.2 0.603699
0.5 0.21 0.61868
0.5 0.22 0.633674
0.5 0.23 0.648695
0.5 0.24 0.663761
0.5 0.25 0.678883
0.5 0.26 0.694076
0.5 0.27 0.709352
0.5 0.28 0.724722
0.5 0.29 0.740197
0.5 0.3 0.755789
0.5 0.31 0.771507
0.5 0.32 0.787362
0.5 0.33 0.803364
0.5 0.34 0.819522
0.5 0.35 0.835846
0.5 0.36 0.852345
0.5 0.37 0.869029
0.5 0.38 0.885908
0.5 0.39 0.902991
0.5 0.4 0.920287
0.5 0.41 0.937807
0.5 0.42 0.95556
0.5 0.43 0.973556
0.5 0.44 0.991805
0.5 0.45 1.01032
0.5 0.46 1.0291
0.5 0.47 1.04818
0.5 0.48 1.06754
0.5 0.49 1.08722
0.5 0.5 1.10721
0.5 0.51 1.12753
0.5 0.52 1.1482
0.5 0.53 1.16922
0.5 0.54 1.19062
0.5 0.55 1.21239
0.5 0.56 1.23456
0.5 0.57 1.25715
0.5 0.58 1.28016
0.5 0.59 1.30361
0.5 0.6 1.32752
0.5 0.61 1.35191
0.5 0.62 1.37679
0.5 0.63 1.40218
0.5 0.64 1.42811
0.5 0.65 1.45459
0.5 0.66 1.48164
0.5 0.67 1.50928
0.5 0.68 1.53755
0.5 0.69 1.56645
0.5 0.7 1.59603
0.5 0.71 1.62629
0.5 0.72 1.65728
0.5 0.73 1.68903
0.5 0.74 1.72155
0.5 0.75 1.75489
0.5 0.76 1.78907
0.5 0.77 1.82415
0.5 0.78 1.86014
0.5 0.79 1.8971
0.5 0.8 1.93506
0.5 0.81 1.97407
0.5 0.82 2.01418
0.5 0.83 2.05543
0.5 0.84 2.09789
0.5 0.85 2.1416
0.5 0.86 2.18663
0.5 0.87 2.23304
0.5 0.88 2.28089
0.5 0.89 2.33026
0.5 0.9 2.38123
0.5 0.91 2.43388
0.5 0.92 2.4883
0.5 0.93 2.54457
0.5 0.94 2.6028
0.5 0.95 2.6631
0.5 0.96 2.72559
0.5 0.97 2.79038
0.5 0.98 2.85762
0.5 0.99 2.92744
0.5 1 3
0.6 0.01 0.277825
0.6 0.02 0.321771
0.6 0.03 0.35458
0.6 0.04 0.382233
0.6 0.05 0.406843
0.6 0.06 0.429434
0.6 0.07 0.450589
0.6 0.08 0.470673
0.6 0.09 0.489936
0.6 0.1 0.508554
0.6 0.11 0.526658
0.6 0.12 0.54435
0.6 0.13 0.561707
0.6 0.14 0.578795
0.6 0.15 0.595664
0.6 0.16 0.61236
0.6 0.17 0.628919
0.6 0.18 0.645372
0.6 0.19 0.661749
0.6 0.2 0.678072
0.6 0.21 0.694364
0.6 0.22 0.710644
0.6 0.23 0.72693
0.6 0.24 0.743238
0.6 0.25 0.759582
0.6 0.26 0.775977
0.6 0.27 0.792436
0.6 0.28 0.808971
0.6 0.29 0.825592
0.6 0.3 0.842312
0.6 0.31 0.859141
0.6 0.32 0.876089
0.6 0.33 0.893166
0.6 0.34 0.910381
0.6 0.35 0.927745
0.6 0.36 0.945266
0.6 0.37 0.962954
0.6 0.38 0.980817
0.6 0.39 0.998866
0.6 0.4 1.01711
0.6 0.41 1.03555
0.6 0.42 1.05421
0.6 0.43 1.07309
0.6 0.44 1.0922
0.6 0.45 1.11155
0.6 0.46 1.13115
0.6 0.47 1.151
0.6 0.48 1.17113
0.6 0.49 1.19154
0.6 0.5 1.21223
0.6 0.51 1.23323
0.6 0.52 1.25454
0.6 0.53 1.27616
0.6 0.54 1.29813
0.6 0.55 1.32043
0.6 0.56 1.3431
0.6 0.57 1.36613
0.6 0.58 1.38954
0.6 0.59 1.41335
0.6 0.6 1.43757
0.6 0.61 1.46221
0.6 0.62 1.48729
0.6 0.63 1.51282
0.6 0.64 1.53882
0.6 0.65 1.56531
0.6 0.66 1.5923
0.6 0.67 1.61981
0.6 0.68 1.64785
0.6 0.69 1.67645
0.6 0.7 1.70563
0.6 0.71 1.73541
0.6 0.72 1.76581
0.6 0.73 1.79685
0.6 0.74 1.82855
0.6 0.75 1.86094
0.6 0.76 1.89405
0.6 0.77 1.92791
0.6 0.78 1.96253
0.6 0.79 1.99796
0.6 0.8 2.03422
0.6 0.81 2.07134
0.6 0.82 2.10936
0.6 0.83 2.14832
0.6 0.84 2.18824
0.6 0.85 2.22919
0.6 0.86 2.27118
0.6 0.87 2.31428
0.6 0.88 2.35852
0.6 0.89 2.40396
0.6 0.9 2.45064
0.6 0.91 2.49863
0.6 0.92 2.54797
0.6 0.93 2.59874
0.6 0.94 2.651
0.6 0.95 2.70481
0.6 0.96 2.76026
0.6 0.97 2.81741
0.6 0.98 2.87636
0.6 0.99 2.93719
0.6 1 3
0.7 0.01 0.309959
0.7 0.02 0.358319
0.7 0.03 0.394306
0.7 0.04 0.424559
0.7 0.05 0.451424
0.7 0.06 0.476037
0.7 0.07 0.499041
0.7 0.08 0.520844
0.7 0.09 0.54172
0.7 0.1 0.561865
0.7 0.11 0.581425
0.7 0.12 0.600509
0.7 0.13 0.619206
0.7 0.14 0.637585
0.7 0.15 0.655704
0.7 0.16 0.673611
0.7 0.17 0.691347
0.7 0.18 0.708945
0.7 0.19 0.726437
0.7 0.2 0.743848
0.7 0.21 0.761203
0.7 0.22 0.778521
0.7 0.23 0.795821
0.7 0.24 0.813122
0.7 0.25 0.830438
0.7 0.26 0.847784
0.7 0.27 0.865173
0.7 0.28 0.882618
0.7 0.29 0.900131
0.7 0.3 0.917724
0.7 0.31 0.935406
0.7 0.32 0.953189
0.7 0.33 0.971081
0.7 0.34 0.989094
0.7 0.35 1.00723
0.7 0.36 1.02551
0.7 0.37 1.04394
0.7 0.38 1.06252
0.7 0.39 1.08127
0.7 0.4 1.10019
0.7 0.41 1.11929
0.7 0.42 1.13858
0.7 0.43 1.15807
0.7 0.44 1.17777
0.7 0.45 1.19768
0.7 0.46 1.21782
0.7 0.47 1.23819
0.7 0.48 1.25881
0.7 0.49 1.27967
0.7 0.5 1.3008
0.7 0.51 1.32219
0.7 0.52 1.34387
0.7 0.53 1.36583
0.7 0.54 1.38809
0.7 0.55 1.41066
0.7 0.56 1.43355
0.7 0.57 1.45677
0.7 0.58 1.48033
0.7 0.59 1.50425
0.7 0.6 1.52852
0.7 0.61 1.55317
0.7 0.62 1.57821
0.7 0.63 1.60365
0.7 0.64 1.6295
0.7 0.65 1.65578
0.7 0.66 1.6825
0.7 0.67 1.70967
0.7 0.68 1.73731
0.7 0.69 1.76544
0.7 0.7 1.79407
0.7 0.71 1.82322
0.7 0.72 1.8529
0.7 0.73 1.88313
0.7 0.74 1.91394
0.7 0.75 1.94533
0.7 0.76 1.97734
0.7 0.77 2.00997
0.7 0.78 2.04326
0.7 0.79 2.07723
0.7 0.8 2.11189
0.7 0.81 2.14728
0.7 0.82 2.18342
0.7 0.83 2.22033
0.7 0.84 2.25805
0.7 0.85 2.2966
0.7 0.86 2.33602
0.7 0.87 2.37634
0.7 0.88 2.41758
0.7 0.89 2.45979
0.7 0.9 2.50301
0.7 0.91 2.54726
0.7 0.92 2.5926
0.7 0.93 2.63907
0.7 0.94 2.68671
0.7 0.95 2.73557
0.7 0.96 2.78569
0.7 0.97 2.83714
0.7 0.98 2.88997
0.7 0.99 2.94423
0.7 1 3
0.8 0.01 0.339568
0.8 0.02 0.391874
0.8 0.03 0.430682
0.8 0.04 0.46323
0.8 0.05 0.492075
0.8 0.06 0.518453
0.8 0.07 0.543066
0.8 0.08 0.566357
0.8 0.09 0.588624
0.8 0.1 0.610081
0.8 0.11 0.630884
0.8 0.12 0.651155
0.8 0.13 0.670987
0.8 0.14 0.690458
0.8 0.15 0.709628
0.8 0.16 0.72855
0.8 0.17 0.747268
0.8 0.18 0.765818
0.8 0.19 0.784232
0.8 0.2 0.80254
0.8 0.21 0.820765
0.8 0.22 0.83893
0.8 0.23 0.857056
0.8 0.24 0.875159
0.8 0.25 0.893256
0.8 0.26 0.911363
0.8 0.27 0.929493
0.8 0.28 0.94766
0.8 0.29 0.965875
0.8 0.3 0.98415
0.8 0.31 1.0025
0.8 0.32 1.02092
0.8 0.33 1.03944
0.8 0.34 1.05806
0.8 0.35 1.07679
0.8 0.36 1.09564
0.8 0.37 1.11461
0.8 0.38 1.13372
0.8 0.39 1.15298
0.8 0.4 1.17239
0.8 0.41 1.19195
0.8 0.42 1.21169
0.8 0.43 1.23161
0.8 0.44 1.2517
0.8 0.45 1.272
0.8 0.46 1.29249
0.8 0.47 1.31319
0.8 0.48 1.3341
0.8 0.49 1.35525
0.8 0.5 1.37662
0.8 0.51 1.39824
0.8 0.52 1.4201
0.8 0.53 1.44223
0.8 0.54 1.46462
0.8 0.55 1.48728
0.8 0.56 1.51024
0.8 0.57 1.53348
0.8 0.58 1.55703
0.8 0.59 1.58089
0.8 0.6 1.60508
0.8 0.61 1.6296
0.8 0.62 1.65446
0.8 0.63 1.67968
0.8 0.64 1.70526
0.8 0.65 1.73121
0.8 0.66 1.75756
0.8 0.67 1.7843
0.8 0.68 1.81146
0.8 0.69 1.83904
0.8 0.7 1.86705
0.8 0.71 1.89552
0.8 0.72 1.92445
0.8 0.73 1.95387
0.8 0.74 1.98377
0.8 0.75 2.01419
0.8 0.76 2.04513
0.8 0.77 2.07661
0.8 0.78 2.10866
0.8 0.79 2.14128
0.8 0.8 2.17449
0.8 0.81 2.20832
0.8 0.82 2.24278
0.8 0.83 2.2779
0.8 0.84 2.3137
0.8 0.85 2.35019
0.8 0.86 2.3874
0.8 0.87 2.42537
0.8 0.88 2.4641
0.8 0.89 2.50363
0.8 0.9 2.54399
0.8 0.91 2.5852
0.8 0.92 2.6273
0.8 0.93 2.67031
0.8 0.94 2.71427
0.8 0.95 2.75922
0.8 0.96 2.80518
0.8 0.97 2.8522
0.8 0.98 2.90031
0.8 0.99 2.94957
0.8 1 3
0.9 0.01 0.366982
0.9 0.02 0.42284
0.9 0.03 0.464168
0.9 0.04 0.498756
0.9 0.05 0.529351
0.9 0.06 0.557283
0.9 0.07 0.583307
0.9 0.08 0.607896
0.9 0.09 0.631373
0.9 0.1 0.653966
0.9 0.11 0.675842
0.9 0.12 0.697132
0.9 0.13 0.717937
0.9 0.14 0.738338
0.9 0.15 0.758402
0.9 0.16 0.778182
0.9 0.17 0.797727
0.9 0.18 0.817075
0.9 0.19 0.836261
0.9 0.2 0.855314
0.9 0.21 0.874261
0.9 0.22 0.893125
0.9 0.23 0.911927
0.9 0.24 0.930686
0.9 0.25 0.949419
0.9 0.26 0.968141
0.9 0.27 0.986867
0.9 0.28 1.00561
0.9 0.29 1.02438
0.9 0.3 1.0432
0.9 0.31 1.06206
0.9 0.32 1.08099
0.9 0.33 1.1
0.9 0.34 1.11908
0.9 0.35 1.13826
0.9 0.36 1.15753
0.9 0.37 1.17692
0.9 0.38 1.19642
0.9 0.39 1.21605
0.9 0.4 1.2358
0.9 0.41 1.2557
0.9 0.42 1.27575
0.9 0.43 1.29596
0.9 0.44 1.31632
0.9 0.45 1.33686
0.9 0.46 1.35758
0.9 0.47 1.37848
0.9 0.48 1.39957
0.9 0.49 1.42087
0.9 0.5 1.44237
0.9 0.51 1.46408
0.9 0.52 1.48602
0.9 0.53 1.5082
0.9 0.54 1.5306
0.9 0.55 1.55326
0.9 0.56 1.57617
0.9 0.57 1.59934
0.9 0.58 1.62278
0.9 0.59 1.6465
0.9 0.6 1.67051
0.9 0.61 1.69481
0.9 0.62 1.71942
0.9 0.63 1.74434
0.9 0.64 1.76959
0.9 0.65 1.79517
0.9 0.66 1.82109
0.9 0.67 1.84736
0.9 0.68 1.874
0.9 0.69 1.90101
0.9 0.7 1.9284
0.9 0.71 1.95619
0.9 0.72 1.98438
0.9 0.73 2.013
0.9 0.74 2.04204
0.9 0.75 2.07153
0.9 0.76 2.10147
0.9 0.77 2.13189
0.9 0.78 2.16279
0.9 0.79 2.19418
0.9 0.8 2.22609
0.9 0.81 2.25852
0.9 0.82 2.2915
0.9 0.83 2.32504
0.9 0.84 2.35916
0.9 0.85 2.39387
0.9 0.86 2.42919
0.9 0.87 2.46514
0.9 0.88 2.50175
0.9 0.89 2.53902
0.9 0.9 2.57699
0.9 0.91 2.61567
0.9 0.92 2.65508
0.9 0.93 2.69526
0.9 0.94 2.73622
0.9 0.95 2.778
0.9 0.96 2.82061
0.9 0.97 2.86408
0.9 0.98 2.90845
0.9 0.99 2.95375
0.9 1 3
1 0.01 0.392472
1 0.02 0.451545
1 0.03 0.49514
1 0.04 0.531551
1 0.05 0.563705
1 0.06 0.593015
1 0.07 0.620283
1 0.08 0.646015
1 0.09 0.670551
1 0.1 0.694135
1 0.11 0.716944
1 0.12 0.739118
1 0.13 0.760762
1 0.14 0.781962
1 0.15 0.80279
1 0.16 0.823304
1 0.17 0.843551
1 0.18 0.863575
1 0.19 0.883411
1 0.2 0.90309
1 0.21 0.92264
1 0.22 0.942085
1 0.23 0.961448
1 0.24 0.980747
1 0.25 1
1 0.26 1.01922
1 0.27 1.03843
1 0.28 1.05764
1 0.29 1.07686
1 0.3 1.0961
1 0.31 1.11538
1 0.32 1.13471
1 0.33 1.15408
1 0.34 1.17353
1 0.35 1.19305
1 0.36 1.21264
1 0.37 1.23234
1 0.38 1.25212
1 0.39 1.27202
1 0.4 1.29203
1 0.41 1.31216
1 0.42 1.33242
1 0.43 1.35282
1 0.44 1.37336
1 0.45 1.39405
1 0.46 1.4149
1 0.47 1.43591
1 0.48 1.45709
1 0.49 1.47845
1 0.5 1.5
1 0.51 1.52174
1 0.52 1.54367
1 0.53 1.56581
1 0.54 1.58817
1 0.55 1.61074
1 0.56 1.63354
1 0.57 1.65657
1 0.58 1.67985
1 0.59 1.70337
1 0.6 1.72715
1 0.61 1.75119
1 0.62 1.77551
1 0.63 1.8001
1 0.64 1.82498
1 0.65 1.85015
1 0.66 1.87563
1 0.67 1.90142
1 0.68 1.92753
1 0.69 1.95398
1 0.7 1.98076
1 0.71 2.00789
1 0.72 2.03537
1 0.73 2.06323
1 0.74 2.09146
1 0.75 2.12009
1 0.76 2.14911
1 0.77 2.17854
1 0.78 2.20839
1 0.79 2.23868
1 0.8 2.26941
1 0.81 2.3006
1 0.82 2.33226
1 0.83 2.36441
1 0.84 2.39705
1 0.85 2.4302
1 0.86 2.46388
1 0.87 2.4981
1 0.88 2.53288
1 0.89 2.56822
1 0.9 2.60416
1 0.91 2.6407
1 0.92 2.67787
1 0.93 2.71568
1 0.94 2.75414
1 0.95 2.79329
1 0.96 2.83315
1 0.97 2.87372
1 0.98 2.91504
1 0.99 2.95712
1 1 3
1.1 0.01 0.416265
1.1 0.02 0.478262
1.1 0.03 0.523906
1.1 0.04 0.561958
1.1 0.05 0.595508
1.1 0.06 0.626046
1.1 0.07 0.65442
1.1 0.08 0.681163
1.1 0.09 0.706633
1.1 0.1 0.731087
1.1 0.11 0.754714
1.1 0.12 0.777658
1.1 0.13 0.800031
1.1 0.14 0.821924
1.1 0.15 0.843412
1.1 0.16 0.864555
1.1 0.17 0.885404
1.1 0.18 0.906004
1.1 0.19 0.926392
1.1 0.2 0.9466
1.1 0.21 0.966658
1.1 0.22 0.98659
1.1 0.23 1.00642
1.1 0.24 1.02617
1.1 0.25 1.04585
1.1 0.26 1.06549
1.1 0.27 1.08509
1.1 0.28 1.10467
1.1 0.29 1.12425
1.1 0.3 1.14384
1.1 0.31 1.16345
1.1 0.32 1.18308
1.1 0.33 1.20275
1.1 0.34 1.22247
1.1 0.35 1.24225
1.1 0.36 1.26209
1.1 0.37 1.28201
1.1 0.38 1.30201
1.1 0.39 1.3221
1.1 0.4 1.34228
1.1 0.41 1.36257
1.1 0.42 1.38297
1.1 0.43 1.40349
1.1 0.44 1.42414
1.1 0.45 1.44491
1.1 0.46 1.46583
1.1 0.47 1.48689
1.1 0.48 1.5081
1.1 0.49 1.52947
1.1 0.5 1.551
1.1 0.51 1.5727
1.1 0.52 1.59458
1.1 0.53 1.61664
1.1 0.54 1.63889
1.1 0.55 1.66133
1.1 0.56 1.68398
1.1 0.57 1.70684
1.1 0.58 1.72991
1.1 0.59 1.7532
1.1 0.6 1.77672
1.1 0.61 1.80048
1.1 0.62 1.82448
1.1 0.63 1.84872
1.1 0.64 1.87323
1.1 0.65 1.89799
1.1 0.66 1.92303
1.1 0.67 1.94834
1.1 0.68 1.97394
1.1 0.69 1.99983
1.1 0.7 2.02602
1.1 0.71 2.05252
1.1 0.72 2.07934
1.1 0.73 2.10648
1.1 0.74 2.13396
1.1 0.75 2.16178
1.1 0.76 2.18995
1.1 0.77 2.21849
1.1 0.78 2.24739
1.1 0.79 2.27667
1.1 0.8 2.30635
1.1 0.81 2.33642
1.1 0.82 2.36691
1.1 0.83 2.39781
1.1 0.84 2.42915
1.1 0.85 2.46094
1.1 0.86 2.49318
1.1 0.87 2.52589
1.1 0.88 2.55908
1.1 0.89 2.59276
1.1 0.9 2.62695
1.1 0.91 2.66166
1.1 0.92 2.69691
1.1 0.93 2.73271
1.1 0.94 2.76907
1.1 0.95 2.80601
1.1 0.96 2.84355
1.1 0.97 2.8817
1.1 0.98 2.92048
1.1 0.99 2.9599
1.1 1 3
1.2 0.01 0.438549
1.2 0.02 0.503219
1.2 0.03 0.550725
1.2 0.04 0.590261
1.2 0.05 0.625067
1.2 0.06 0.656707
1.2 0.07 0.686069
1.2 0.08 0.713711
1.2 0.09 0.740011
1.2 0.1 0.765234
1.2 0.11 0.789581
1.2 0.12 0.8132
1.2 0.13 0.836211
1.2 0.14 0.858708
1.2 0.15 0.880769
1.2 0.16 0.902456
1.2 0.17 0.923824
1.2 0.18 0.944918
1.2 0.19 0.965778
1.2 0.2 0.986437
1.2 0.21 1.00692
1.2 0.22 1.02727
1.2 0.23 1.04749
1.2 0.24 1.06761
1.2 0.25 1.08765
1.2 0.26 1.10763
1.2 0.27 1.12755
1.2 0.28 1.14745
1.2 0.29 1.16732
1.2 0.3 1.18718
1.2 0.31 1.20704
1.2 0.32 1.22692
1.2 0.33 1.24682
1.2 0.34 1.26676
1.2 0.35 1.28673
1.2 0.36 1.30676
1.2 0.37 1.32684
1.2 0.38 1.34699
1.2 0.39 1.36722
1.2 0.4 1.38752
1.2 0.41 1.40791
1.2 0.42 1.4284
1.2 0.43 1.44899
1.2 0.44 1.46969
1.2 0.45 1.4905
1.2 0.46 1.51143
1.2 0.47 1.53249
1.2 0.48 1.55369
1.2 0.49 1.57502
1.2 0.5 1.59649
1.2 0.51 1.61812
1.2 0.52 1.6399
1.2 0.53 1.66185
1.2 0.54 1.68397
1.2 0.55 1.70626
1.2 0.56 1.72872
1.2 0.57 1.75138
1.2 0.58 1.77423
1.2 0.59 1.79727
1.2 0.6 1.82052
1.2 0.61 1.84398
1.2 0.62 1.86765
1.2 0.63 1.89155
1.2 0.64 1.91568
1.2 0.65 1.94004
1.2 0.66 1.96464
1.2 0.67 1.98949
1.2 0.68 2.01459
1.2 0.69 2.03996
1.2 0.7 2.06559
1.2 0.71 2.0915
1.2 0.72 2.11768
1.2 0.73 2.14416
1.2 0.74 2.17094
1.2 0.75 2.19802
1.2 0.76 2.22541
1.2 0.77 2.25312
1.2 0.78 2.28115
1.2 0.79 2.30953
1.2 0.8 2.33825
1.2 0.81 2.36732
1.2 0.82 2.39675
1.2 0.83 2.42655
1.2 0.84 2.45674
1.2 0.85 2.48731
1.2 0.86 2.51828
1.2 0.87 2.54966
1.2 0.88 2.58146
1.2 0.89 2.6137
1.2 0.9 2.64637
1.2 0.91 2.67949
1.2 0.92 2.71308
1.2 0.93 2.74715
1.2 0.94 2.7817
1.2 0.95 2.81676
1.2 0.96 2.85232
1.2 0.97 2.88842
1.2 0.98 2.92505
1.2 0.99 2.96224
1.2 1 3
1.3 0.01 0.459487
1.3 0.02 0.52661
1.3 0.03 0.575814
1.3 0.04 0.616698
1.3 0.05 0.652641
1.3 0.06 0.685274
1.3 0.07 0.715523
1.3 0.08 0.74397
1.3 0.09 0.771009
1.3 0.1 0.796917
1.3 0.11 0.8219
1.3 0.12 0.846116
1.3 0.13 0.869688
1.3 0.14 0.892714
1.3 0.15 0.915275
1.3 0.16 0.937436
1.3 0.17 0.959254
1.3 0.18 0.980775
1.3 0.19 1.00204
1.3 0.2 1.02308
1.3 0.21 1.04394
1.3 0.22 1.06463
1.3 0.23 1.08518
1.3 0.24 1.10562
1.3 0.25 1.12596
1.3 0.26 1.14621
1.3 0.27 1.16641
1.3 0.28 1.18655
1.3 0.29 1.20666
1.3 0.3 1.22674
1.3 0.31 1.24681
1.3 0.32 1.26688
1.3 0.33 1.28696
1.3 0.34 1.30706
1.3 0.35 1.32718
1.3 0.36 1.34734
1.3 0.37 1.36755
1.3 0.38 1.3878
1.3 0.39 1.40812
1.3 0.4 1.4285
1.3 0.41 1.44895
1.3 0.42 1.46949
1.3 0.43 1.49011
1.3 0.44 1.51082
1.3 0.45 1.53163
1.3 0.46 1.55255
1.3 0.47 1.57357
1.3 0.48 1.59472
1.3 0.49 1.61598
1.3 0.5 1.63738
1.3 0.51 1.6589
1.3 0.52 1.68057
1.3 0.53 1.70238
1.3 0.54 1.72434
1.3 0.55 1.74645
1.3 0.56 1.76873
1.3 0.57 1.79117
1.3 0.58 1.81378
1.3 0.59 1.83657
1.3 0.6 1.85954
1.3 0.61 1.8827
1.3 0.62 1.90605
1.3 0.63 1.9296
1.3 0.64 1.95336
1.3 0.65 1.97732
1.3 0.66 2.0015
1.3 0.67 2.02591
1.3 0.68 2.05054
1.3 0.69 2.0754
1.3 0.7 2.10051
1.3 0.71 2.12585
1.3 0.72 2.15145
1.3 0.73 2.17731
1.3 0.74 2.20344
1.3 0.75 2.22983
1.3 0.76 2.2565
1.3 0.77 2.28346
1.3 0.78 2.3107
1.3 0.79 2.33825
1.3 0.8 2.3661
1.3 0.81 2.39427
1.3 0.82 2.42275
1.3 0.83 2.45156
1.3 0.84 2.48071
1.3 0.85 2.5102
1.3 0.86 2.54005
1.3 0.87 2.57025
1.3 0.88 2.60083
1.3 0.89 2.63178
1.3 0.9 2.66312
1.3 0.91 2.69486
1.3 0.92 2.727
1.3 0.93 2.75956
1.3 0.94 2.79255
1.3 0.95 2.82597
1.3 0.96 2.85984
1.3 0.97 2.89416
1.3 0.98 2.92896
1.3 0.99 2.96423
1.3 1 3
1.4 0.01 0.479215
1.4 0.02 0.548598
1.4 0.03 0.599359
1.4 0.04 0.641472
1.4 0.05 0.678447
1.4 0.06 0.711979
1.4 0.07 0.743029
1.4 0.08 0.7722
1.4 0.09 0.799901
1.4 0.1 0.82642
1.4 0.11 0.85197
1.4 0.12 0.876716
1.4 0.13 0.900784
1.4 0.14 0.924276
1.4 0.15 0.947276
1.4 0.16 0.969851
1.4 0.17 0.99206
1.4 0.18 1.01395
1.4 0.19 1.03557
1.4 0.2 1.05694
1.4 0.21 1.07811
1.4 0.22 1.0991
1.4 0.23 1.11993
1.4 0.24 1.14063
1.4 0.25 1.16122
1.4 0.26 1.18171
1.4 0.27 1.20213
1.4 0.28 1.22247
1.4 0.29 1.24277
1.4 0.3 1.26303
1.4 0.31 1.28327
1.4 0.32 1.30349
1.4 0.33 1.32371
1.4 0.34 1.34393
1.4 0.35 1.36416
1.4 0.36 1.38442
1.4 0.37 1.4047
1.4 0.38 1.42503
1.4 0.39 1.4454
1.4 0.4 1.46583
1.4 0.41 1.48631
1.4 0.42 1.50686
1.4 0.43 1.52748
1.4 0.44 1.54818
1.4 0.45 1.56896
1.4 0.46 1.58984
1.4 0.47 1.61081
1.4 0.48 1.63188
1.4 0.49 1.65306
1.4 0.5 1.67435
1.4 0.51 1.69575
1.4 0.52 1.71728
1.4 0.53 1.73894
1.4 0.54 1.76073
1.4 0.55 1.78266
1.4 0.56 1.80473
1.4 0.57 1.82695
1.4 0.58 1.84933
1.4 0.59 1.87186
1.4 0.6 1.89455
1.4 0.61 1.91741
1.4 0.62 1.94045
1.4 0.63 1.96366
1.4 0.64 1.98706
1.4 0.65 2.01064
1.4 0.66 2.03442
1.4 0.67 2.0584
1.4 0.68 2.08258
1.4 0.69 2.10697
1.4 0.7 2.13157
1.4 0.71 2.1564
1.4 0.72 2.18145
1.4 0.73 2.20673
1.4 0.74 2.23225
1.4 0.75 2.25801
1.4 0.76 2.28402
1.4 0.77 2.31028
1.4 0.78 2.33681
1.4 0.79 2.3636
1.4 0.8 2.39066
1.4 0.81 2.418
1.4 0.82 2.44563
1.4 0.83 2.47355
1.4 0.84 2.50176
1.4 0.85 2.53029
1.4 0.86 2.55912
1.4 0.87 2.58828
1.4 0.88 2.61776
1.4 0.89 2.64758
1.4 0.9 2.67774
1.4 0.91 2.70825
1.4 0.92 2.73912
1.4 0.93 2.77036
1.4 0.94 2.80197
1.4 0.95 2.83396
1.4 0.96 2.86635
1.4 0.97 2.89913
1.4 0.98 2.93233
1.4 0.99 2.96595
1.4 1 3
1.5 0.01 0.497852
1.5 0.02 0.569323
1.5 0.03 0.621516
1.5 0.04 0.664755
1.5 0.05 0.702673
1.5 0.06 0.737022
1.5 0.07 0.768797
1.5 0.08 0.798622
1.5 0.09 0.826918
1.5 0.1 0.853985
1.5 0.11 0.880043
1.5 0.12 0.90526
1.5 0.13 0.929769
1.5 0.14 0.953674
1.5 0.15 0.97706
1.5 0.16 1
1.5 0.17 1.02255
1.5 0.18 1.04477
1.5 0.19 1.06669
1.5 0.2 1.08835
1.5 0.21 1.10979
1.5 0.22 1.13103
1.5 0.23 1.1521
1.5 0.24 1.17302
1.5 0.25 1.19382
1.5 0.26 1.21451
1.5 0.27 1.2351
1.5 0.28 1.25562
1.5 0.29 1.27607
1.5 0.3 1.29648
1.5 0.31 1.31684
1.5 0.32 1.33718
1.5 0.33 1.3575
1.5 0.34 1.37781
1.5 0.35 1.39813
1.5 0.36 1.41845
1.5 0.37 1.43879
1.5 0.38 1.45916
1.5 0.39 1.47956
1.5 0.4 1.5
1.5 0.41 1.52049
1.5 0.42 1.54103
1.5 0.43 1.56163
1.5 0.44 1.58229
1.5 0.45 1.60303
1.5 0.46 1.62384
1.5 0.47 1.64474
1.5 0.48 1.66572
1.5 0.49 1.6868
1.5 0.5 1.70797
1.5 0.51 1.72925
1.5 0.52 1.75063
1.5 0.53 1.77213
1.5 0.54 1.79374
1.5 0.55 1.81548
1.5 0.56 1.83735
1.5 0.57 1.85934
1.5 0.58 1.88148
1.5 0.59 1.90375
1.5 0.6 1.92617
1.5 0.61 1.94874
1.5 0.62 1.97147
1.5 0.63 1.99436
1.5 0.64 2.01741
1.5 0.65 2.04063
1.5 0.66 2.06402
1.5 0.67 2.08759
1.5 0.68 2.11134
1.5 0.69 2.13529
1.5 0.7 2.15942
1.5 0.71 2.18376
1.5 0.72 2.20829
1.5 0.73 2.23304
1.5 0.74 2.25799
1.5 0.75 2.28317
1.5 0.76 2.30857
1.5 0.77 2.33419
1.5 0.78 2.36005
1.5 0.79 2.38615
1.5 0.8 2.41249
1.5 0.81 2.43908
1.5 0.82 2.46593
1.5 0.83 2.49304
1.5 0.84 2.52041
1.5 0.85 2.54806
1.5 0.86 2.57599
1.5 0.87 2.6042
1.5 0.88 2.63271
1.5 0.89 2.66151
1.5 0.9 2.69062
1.5 0.91 2.72004
1.5 0.92 2.74977
1.5 0.93 2.77984
1.5 0.94 2.81023
1.5 0.95 2.84096
1.5 0.96 2.87205
1.5 0.97 2.90348
1.5 0.98 2.93528
1.5 0.99 2.96745
1.5 1 3
1.6 0.01 0.515501
1.6 0.02 0.588909
1.6 0.03 0.642423
1.6 0.04 0.686696
1.6 0.05 0.725476
1.6 0.06 0.760571
1.6 0.07 0.793006
1.6 0.08 0.823423
1.6 0.09 0.852258
1.6 0.1 0.879819
1.6 0.11 0.906332
1.6 0.12 0.931971
1.6 0.13 0.956873
1.6 0.14 0.981144
1.6 0.15 1.00487
1.6 0.16 1.02813
1.6 0.17 1.05099
1.6 0.18 1.07348
1.6 0.19 1.09567
1.6 0.2 1.11758
1.6 0.21 1.13925
1.6 0.22 1.16071
1.6 0.23 1.18198
1.6 0.24 1.2031
1.6 0.25 1.22407
1.6 0.26 1.24492
1.6 0.27 1.26566
1.6 0.28 1.28632
1.6 0.29 1.3069
1.6 0.3 1.32742
1.6 0.31 1.34788
1.6 0.32 1.36831
1.6 0.33 1.38871
1.6 0.34 1.40909
1.6 0.35 1.42946
1.6 0.36 1.44982
1.6 0.37 1.4702
1.6 0.38 1.49058
1.6 0.39 1.51099
1.6 0.4 1.53143
1.6 0.41 1.5519
1.6 0.42 1.57242
1.6 0.43 1.59298
1.6 0.44 1.61359
1.6 0.45 1.63427
1.6 0.46 1.655
1.6 0.47 1.67581
1.6 0.48 1.6967
1.6 0.49 1.71766
1.6 0.5 1.73871
1.6 0.51 1.75985
1.6 0.52 1.78108
1.6 0.53 1.80241
1.6 0.54 1.82385
1.6 0.55 1.84539
1.6 0.56 1.86705
1.6 0.57 1.88882
1.6 0.58 1.91072
1.6 0.59 1.93274
1.6 0.6 1.95489
1.6 0.61 1.97718
1.6 0.62 1.99961
1.6 0.63 2.02218
1.6 0.64 2.0449
1.6 0.65 2.06777
1.6 0.66 2.09079
1.6 0.67 2.11398
1.6 0.68 2.13733
1.6 0.69 2.16085
1.6 0.7 2.18455
1.6 0.71 2.20842
1.6 0.72 2.23248
1.6 0.73 2.25672
1.6 0.74 2.28115
1.6 0.75 2.30578
1.6 0.76 2.33061
1.6 0.77 2.35565
1.6 0.78 2.3809
1.6 0.79 2.40636
1.6 0.8 2.43204
1.6 0.81 2.45794
1.6 0.82 2.48408
1.6 0.83 2.51045
1.6 0.84 2.53706
1.6 0.85 2.56391
1.6 0.86 2.59102
1.6 0.87 2.61838
1.6 0.88 2.646
1.6 0.89 2.67389
1.6 0.9 2.70205
1.6 0.91 2.7305
1.6 0.92 2.75922
1.6 0.93 2.78823
1.6 0.94 2.81755
1.6 0.95 2.84716
1.6 0.96 2.87708
1.6 0.97 2.90732
1.6 0.98 2.93788
1.6 0.99 2.96877
1.6 1 3
1.7 0.01 0.532249
1.7 0.02 0.607459
1.7 0.03 0.662196
1.7 0.04 0.707423
1.7 0.05 0.746996
1.7 0.06 0.782774
1.7 0.07 0.81581
1.7 0.08 0.846767
1.7 0.09 0.87609
1.7 0.1 0.904097
1.7 0.11 0.93102
1.7 0.12 0.957039
1.7 0.13 0.982292
1.7 0.14 1.00689
1.7 0.15 1.03092
1.7 0.16 1.05447
1.7 0.17 1.07759
1.7 0.18 1.10033
1.7 0.19 1.12275
1.7 0.2 1.14488
1.7 0.21 1.16675
1.7 0.22 1.18839
1.7 0.23 1.20984
1.7 0.24 1.23112
1.7 0.25 1.25224
1.7 0.26 1.27322
1.7 0.27 1.29409
1.7 0.28 1.31486
1.7 0.29 1.33554
1.7 0.3 1.35615
1.7 0.31 1.37669
1.7 0.32 1.39718
1.7 0.33 1.41764
1.7 0.34 1.43806
1.7 0.35 1.45847
1.7 0.36 1.47886
1.7 0.37 1.49924
1.7 0.38 1.51964
1.7 0.39 1.54004
1.7 0.4 1.56046
1.7 0.41 1.5809
1.7 0.42 1.60137
1.7 0.43 1.62188
1.7 0.44 1.64243
1.7 0.45 1.66303
1.7 0.46 1.68369
1.7 0.47 1.7044
1.7 0.48 1.72517
1.7 0.49 1.74602
1.7 0.5 1.76693
1.7 0.51 1.78793
1.7 0.52 1.80901
1.7 0.53 1.83017
1.7 0.54 1.85143
1.7 0.55 1.87278
1.7 0.56 1.89423
1.7 0.57 1.91578
1.7 0.58 1.93745
1.7 0.59 1.95923
1.7 0.6 1.98112
1.7 0.61 2.00313
1.7 0.62 2.02527
1.7 0.63 2.04754
1.7 0.64 2.06994
1.7 0.65 2.09247
1.7 0.66 2.11515
1.7 0.67 2.13797
1.7 0.68 2.16094
1.7 0.69 2.18407
1.7 0.7 2.20735
1.7 0.71 2.23079
1.7 0.72 2.25439
1.7 0.73 2.27817
1.7 0.74 2.30211
1.7 0.75 2.32624
1.7 0.76 2.35054
1.7 0.77 2.37503
1.7 0.78 2.39971
1.7 0.79 2.42459
1.7 0.8 2.44966
1.7 0.81 2.47494
1.7 0.82 2.50042
1.7 0.83 2.52611
1.7 0.84 2.55202
1.7 0.85 2.57815
1.7 0.86 2.60451
1.7 0.87 2.6311
1.7 0.88 2.65792
1.7 0.89 2.68498
1.7 0.9 2.71229
1.7 0.91 2.73985
1.7 0.92 2.76766
1.7 0.93 2.79573
1.7 0.94 2.82407
1.7 0.95 2.85268
1.7 0.96 2.88157
1.7 0.97 2.91074
1.7 0.98 2.9402
1.7 0.99 2.96995
1.7 1 3
1.8 0.01 0.548176
1.8 0.02 0.625067
1.8 0.03 0.680939
1.8 0.04 0.727048
1.8 0.05 0.767351
1.8 0.06 0.803756
1.8 0.07 0.837343
1.8 0.08 0.868792
1.8 0.09 0.89856
1.8 0.1 0.926971
1.8 0.11 0.954266
1.8 0.12 0.980626
1.8 0.13 1.0062
1.8 0.14 1.03109
1.8 0.15 1.05539
1.8 0.16 1.07919
1.8 0.17 1.10254
1.8 0.18 1.12551
1.8 0.19 1.14812
1.8 0.2 1.17044
1.8 0.21 1.19249
1.8 0.22 1.21429
1.8 0.23 1.23589
1.8 0.24 1.2573
1.8 0.25 1.27855
1.8 0.26 1.29965
1.8 0.27 1.32062
1.8 0.28 1.34147
1.8 0.29 1.36223
1.8 0.3 1.38291
1.8 0.31 1.40351
1.8 0.32 1.42406
1.8 0.33 1.44455
1.8 0.34 1.465
1.8 0.35 1.48543
1.8 0.36 1.50583
1.8 0.37 1.52621
1.8 0.38 1.54659
1.8 0.39 1.56697
1.8 0.4 1.58736
1.8 0.41 1.60776
1.8 0.42 1.62818
1.8 0.43 1.64863
1.8 0.44 1.66911
1.8 0.45 1.68963
1.8 0.46 1.71019
1.8 0.47 1.7308
1.8 0.48 1.75146
1.8 0.49 1.77218
1.8 0.5 1.79296
1.8 0.51 1.81381
1.8 0.52 1.83473
1.8 0.53 1.85573
1.8 0.54 1.87681
1.8 0.55 1.89797
1.8 0.56 1.91922
1.8 0.57 1.94056
1.8 0.58 1.96199
1.8 0.59 1.98353
1.8 0.6 2.00517
1.8 0.61 2.02692
1.8 0.62 2.04878
1.8 0.63 2.07076
1.8 0.64 2.09285
1.8 0.65 2.11507
1.8 0.66 2.13742
1.8 0.67 2.15989
1.8 0.68 2.1825
1.8 0.69 2.20525
1.8 0.7 2.22814
1.8 0.71 2.25117
1.8 0.72 2.27436
1.8 0.73 2.29769
1.8 0.74 2.32119
1.8 0.75 2.34484
1.8 0.76 2.36865
1.8 0.77 2.39264
1.8 0.78 2.41679
1.8 0.79 2.44113
1.8 0.8 2.46564
1.8 0.81 2.49033
1.8 0.82 2.51521
1.8 0.83 2.54029
1.8 0.84 2.56555
1.8 0.85 2.59102
1.8 0.86 2.6167
1.8 0.87 2.64258
1.8 0.88 2.66867
1.8 0.89 2.69498
1.8 0.9 2.72151
1.8 0.91 2.74827
1.8 0.92 2.77525
1.8 0.93 2.80247
1.8 0.94 2.82993
1.8 0.95 2.85764
1.8 0.96 2.88559
1.8 0.97 2.9138
1.8 0.98 2.94227
1.8 0.99 2.971
1.8 1 3
1.9 0.01 0.563351
1.9 0.02 0.641813
1.9 0.03 0.698741
1.9 0.04 0.745668
1.9 0.05 0.786646
1.9 0.06 0.823629
1.9 0.07 0.857722
1.9 0.08 0.889622
1.9 0.09 0.919795
1.9 0.1 0.948575
1.9 0.11 0.976206
1.9 0.12 1.00288
1.9 0.13 1.02873
1.9 0.14 1.05388
1.9 0.15 1.07843
1.9 0.16 1.10245
1.9 0.17 1.12602
1.9 0.18 1.14917
1.9 0.19 1.17197
1.9 0.2 1.19445
1.9 0.21 1.21665
1.9 0.22 1.23859
1.9 0.23 1.26032
1.9 0.24 1.28184
1.9 0.25 1.30319
1.9 0.26 1.32439
1.9 0.27 1.34544
1.9 0.28 1.36637
1.9 0.29 1.38719
1.9 0.3 1.40792
1.9 0.31 1.42857
1.9 0.32 1.44915
1.9 0.33 1.46967
1.9 0.34 1.49013
1.9 0.35 1.51056
1.9 0.36 1.53096
1.9 0.37 1.55133
1.9 0.38 1.57169
1.9 0.39 1.59204
1.9 0.4 1.61238
1.9 0.41 1.63273
1.9 0.42 1.6531
1.9 0.43 1.67348
1.9 0.44 1.69388
1.9 0.45 1.71431
1.9 0.46 1.73477
1.9 0.47 1.75527
1.9 0.48 1.77582
1.9 0.49 1.79641
1.9 0.5 1.81706
1.9 0.51 1.83776
1.9 0.52 1.85853
1.9 0.53 1.87936
1.9 0.54 1.90025
1.9 0.55 1.92123
1.9 0.56 1.94228
1.9 0.57 1.96341
1.9 0.58 1.98463
1.9 0.59 2.00593
1.9 0.6 2.02733
1.9 0.61 2.04882
1.9 0.62 2.07042
1.9 0.63 2.09212
1.9 0.64 2.11392
1.9 0.65 2.13584
1.9 0.66 2.15787
1.9 0.67 2.18001
1.9 0.68 2.20228
1.9 0.69 2.22468
1.9 0.7 2.2472
1.9 0.71 2.26985
1.9 0.72 2.29263
1.9 0.73 2.31556
1.9 0.74 2.33863
1.9 0.75 2.36184
1.9 0.76 2.3852
1.9 0.77 2.40871
1.9 0.78 2.43238
1.9 0.79 2.45621
1.9 0.8 2.4802
1.9 0.81 2.50435
1.9 0.82 2.52868
1.9 0.83 2.55318
1.9 0.84 2.57786
1.9 0.85 2.60272
1.9 0.86 2.62776
1.9 0.87 2.65299
1.9 0.88 2.67842
1.9 0.89 2.70404
1.9 0.9 2.72986
1.9 0.91 2.75589
1.9 0.92 2.78212
1.9 0.93 2.80857
1.9 0.94 2.83523
1.9 0.95 2.86212
1.9 0.96 2.88922
1.9 0.97 2.91656
1.9 0.98 2.94414
1.9 0.99 2.97195
1.9 1 3
2 0.01 0.577834
2 0.02 0.657768
2 0.03 0.715682
2 0.04 0.763369
2 0.05 0.804973
2 0.06 0.842489
2 0.07 0.877049
2 0.08 0.909362
2 0.09 0.939907
2 0.1 0.969023
2 0.11 0.99696
2 0.12 1.02391
2 0.13 1.05002
2 0.14 1.07541
2 0.15 1.10018
2 0.16 1.1244
2 0.17 1.14815
2 0.18 1.17147
2 0.19 1.19443
2 0.2 1.21705
2 0.21 1.23938
2 0.22 1.26145
2 0.23 1.28328
2 0.24 1.30491
2 0.25 1.32634
2 0.26 1.34761
2 0.27 1.36873
2 0.28 1.38972
2 0.29 1.4106
2 0.3 1.43136
2 0.31 1.45204
2 0.32 1.47264
2 0.33 1.49317
2 0.34 1.51364
2 0.35 1.53406
2 0.36 1.55445
2 0.37 1.5748
2 0.38 1.59512
2 0.39 1.61543
2 0.4 1.63573
2 0.41 1.65602
2 0.42 1.67632
2 0.43 1.69663
2 0.44 1.71695
2 0.45 1.73728
2 0.46 1.75765
2 0.47 1.77804
2 0.48 1.79847
2 0.49 1.81893
2 0.5 1.83944
2 0.51 1.86
2 0.52 1.88061
2 0.53 1.90127
2 0.54 1.922
2 0.55 1.94279
2 0.56 1.96364
2 0.57 1.98457
2 0.58 2.00557
2 0.59 2.02665
2 0.6 2.04782
2 0.61 2.06907
2 0.62 2.09041
2 0.63 2.11184
2 0.64 2.13337
2 0.65 2.15499
2 0.66 2.17672
2 0.67 2.19856
2 0.68 2.2205
2 0.69 2.24256
2 0.7 2.26473
2 0.71 2.28702
2 0.72 2.30944
2 0.73 2.33198
2 0.74 2.35464
2 0.75 2.37744
2 0.76 2.40038
2 0.77 2.42345
2 0.78 2.44666
2 0.79 2.47002
2 0.8 2.49353
2 0.81 2.51719
2 0.82 2.541
2 0.83 2.56497
2 0.84 2.5891
2 0.85 2.6134
2 0.86 2.63786
2 0.87 2.6625
2 0.88 2.68731
2 0.89 2.7123
2 0.9 2.73747
2 0.91 2.76282
2 0.92 2.78837
2 0.93 2.81411
2 0.94 2.84004
2 0.95 2.86618
2 0.96 2.89252
2 0.97 2.91907
2 0.98 2.94583
2 0.99 2.9728
2 1 3
2.1 0.01 0.591678
2.1 0.02 0.672996
2.1 0.03 0.731832
2.1 0.04 0.780227
2.1 0.05 0.822412
2.1 0.06 0.860423
2.1 0.07 0.895413
2.1 0.08 0.928106
2.1 0.09 0.958992
2.1 0.1 0.988416
2.1 0.11 1.01663
2.1 0.12 1.04384
2.1 0.13 1.07018
2.1 0.14 1.09578
2.1 0.15 1.12075
2.1 0.16 1.14515
2.1 0.17 1.16906
2.1 0.18 1.19254
2.1 0.19 1.21563
2.1 0.2 1.23838
2.1 0.21 1.26083
2.1 0.22 1.283
2.1 0.23 1.30492
2.1 0.24 1.32663
2.1 0.25 1.34814
2.1 0.26 1.36947
2.1 0.27 1.39065
2.1 0.28 1.41168
2.1 0.29 1.43259
2.1 0.3 1.45339
2.1 0.31 1.47409
2.1 0.32 1.49469
2.1 0.33 1.51523
2.1 0.34 1.53569
2.1 0.35 1.5561
2.1 0.36 1.57646
2.1 0.37 1.59678
2.1 0.38 1.61707
2.1 0.39 1.63733
2.1 0.4 1.65758
2.1 0.41 1.67781
2.1 0.42 1.69803
2.1 0.43 1.71826
2.1 0.44 1.73849
2.1 0.45 1.75874
2.1 0.46 1.779
2.1 0.47 1.79928
2.1 0.48 1.81959
2.1 0.49 1.83993
2.1 0.5 1.8603
2.1 0.51 1.88071
2.1 0.52 1.90117
2.1 0.53 1.92167
2.1 0.54 1.94222
2.1 0.55 1.96283
2.1 0.56 1.9835
2.1 0.57 2.00423
2.1 0.58 2.02503
2.1 0.59 2.04589
2.1 0.6 2.06683
2.1 0.61 2.08784
2.1 0.62 2.10894
2.1 0.63 2.13012
2.1 0.64 2.15138
2.1 0.65 2.17273
2.1 0.66 2.19417
2.1 0.67 2.21571
2.1 0.68 2.23735
2.1 0.69 2.25909
2.1 0.7 2.28093
2.1 0.71 2.30289
2.1 0.72 2.32495
2.1 0.73 2.34712
2.1 0.74 2.36942
2.1 0.75 2.39183
2.1 0.76 2.41436
2.1 0.77 2.43702
2.1 0.78 2.45981
2.1 0.79 2.48273
2.1 0.8 2.50579
2.1 0.81 2.52898
2.1 0.82 2.55232
2.1 0.83 2.57579
2.1 0.84 2.59942
2.1 0.85 2.62319
2.1 0.86 2.64712
2.1 0.87 2.67121
2.1 0.88 2.69545
2.1 0.89 2.71986
2.1 0.9 2.74443
2.1 0.91 2.76917
2.1 0.92 2.79408
2.1 0.93 2.81917
2.1 0.94 2.84444
2.1 0.95 2.86989
2.1 0.96 2.89553
2.1 0.97 2.92135
2.1 0.98 2.94737
2.1 0.99 2.97359
2.1 1 3
2.2 0.01 0.604934
2.2 0.02 0.687553
2.2 0.03 0.747253
2.2 0.04 0.79631
2.2 0.05 0.839036
2.2 0.06 0.877505
2.2 0.07 0.912893
2.2 0.08 0.945938
2.2 0.09 0.977138
2.2 0.1 1.00684
2.2 0.11 1.03532
2.2 0.12 1.06275
2.2 0.13 1.08931
2.2 0.14 1.1151
2.2 0.15 1.14024
2.2 0.16 1.16481
2.2 0.17 1.18887
2.2 0.18 1.21248
2.2 0.19 1.23569
2.2 0.2 1.25855
2.2 0.21 1.2811
2.2 0.22 1.30336
2.2 0.23 1.32536
2.2 0.24 1.34714
2.2 0.25 1.36871
2.2 0.26 1.3901
2.2 0.27 1.41131
2.2 0.28 1.43238
2.2 0.29 1.45332
2.2 0.3 1.47413
2.2 0.31 1.49484
2.2 0.32 1.51545
2.2 0.33 1.53598
2.2 0.34 1.55643
2.2 0.35 1.57682
2.2 0.36 1.59715
2.2 0.37 1.61743
2.2 0.38 1.63768
2.2 0.39 1.65789
2.2 0.4 1.67807
2.2 0.41 1.69824
2.2 0.42 1.71839
2.2 0.43 1.73854
2.2 0.44 1.75868
2.2 0.45 1.77883
2.2 0.46 1.79898
2.2 0.47 1.81915
2.2 0.48 1.83934
2.2 0.49 1.85955
2.2 0.5 1.87979
2.2 0.51 1.90006
2.2 0.52 1.92037
2.2 0.53 1.94071
2.2 0.54 1.9611
2.2 0.55 1.98153
2.2 0.56 2.00202
2.2 0.57 2.02255
2.2 0.58 2.04315
2.2 0.59 2.06381
2.2 0.6 2.08453
2.2 0.61 2.10532
2.2 0.62 2.12618
2.2 0.63 2.14711
2.2 0.64 2.16812
2.2 0.65 2.18921
2.2 0.66 2.21038
2.2 0.67 2.23164
2.2 0.68 2.25298
2.2 0.69 2.27442
2.2 0.7 2.29596
2.2 0.71 2.31759
2.2 0.72 2.33932
2.2 0.73 2.36115
2.2 0.74 2.38309
2.2 0.75 2.40514
2.2 0.76 2.4273
2.2 0.77 2.44957
2.2 0.78 2.47196
2.2 0.79 2.49447
2.2 0.8 2.51711
2.2 0.81 2.53987
2.2 0.82 2.56276
2.2 0.83 2.58577
2.2 0.84 2.60893
2.2 0.85 2.63222
2.2 0.86 2.65565
2.2 0.87 2.67922
2.2 0.88 2.70294
2.2 0.89 2.72681
2.2 0.9 2.75082
2.2 0.91 2.775
2.2 0.92 2.79933
2.2 0.93 2.82382
2.2 0.94 2.84847
2.2 0.95 2.87329
2.2 0.96 2.89828
2.2 0.97 2.92344
2.2 0.98 2.94878
2.2 0.99 2.9743
2.2 1 3
2.3 0.01 0.617643
2.3 0.02 0.70149
2.3 0.03 0.762
2.3 0.04 0.811677
2.3 0.05 0.854908
2.3 0.06 0.893803
2.3 0.07 0.929561
2.3 0.08 0.962931
2.3 0.09 0.994419
2.3 0.1 1.02438
2.3 0.11 1.05309
2.3 0.12 1.08074
2.3 0.13 1.10749
2.3 0.14 1.13346
2.3 0.15 1.15876
2.3 0.16 1.18347
2.3 0.17 1.20766
2.3 0.18 1.23139
2.3 0.19 1.25471
2.3 0.2 1.27767
2.3 0.21 1.3003
2.3 0.22 1.32264
2.3 0.23 1.34471
2.3 0.24 1.36654
2.3 0.25 1.38817
2.3 0.26 1.40959
2.3 0.27 1.43084
2.3 0.28 1.45194
2.3 0.29 1.47289
2.3 0.3 1.49371
2.3 0.31 1.51442
2.3 0.32 1.53503
2.3 0.33 1.55554
2.3 0.34 1.57597
2.3 0.35 1.59633
2.3 0.36 1.61663
2.3 0.37 1.63687
2.3 0.38 1.65707
2.3 0.39 1.67723
2.3 0.4 1.69735
2.3 0.41 1.71745
2.3 0.42 1.73752
2.3 0.43 1.75758
2.3 0.44 1.77764
2.3 0.45 1.79769
2.3 0.46 1.81774
2.3 0.47 1.8378
2.3 0.48 1.85787
2.3 0.49 1.87795
2.3 0.5 1.89806
2.3 0.51 1.91819
2.3 0.52 1.93834
2.3 0.53 1.95853
2.3 0.54 1.97876
2.3 0.55 1.99902
2.3 0.56 2.01933
2.3 0.57 2.03968
2.3 0.58 2.06009
2.3 0.59 2.08054
2.3 0.6 2.10105
2.3 0.61 2.12163
2.3 0.62 2.14226
2.3 0.63 2.16296
2.3 0.64 2.18373
2.3 0.65 2.20456
2.3 0.66 2.22548
2.3 0.67 2.24647
2.3 0.68 2.26754
2.3 0.69 2.28869
2.3 0.7 2.30993
2.3 0.71 2.33125
2.3 0.72 2.35267
2.3 0.73 2.37418
2.3 0.74 2.39579
2.3 0.75 2.41749
2.3 0.76 2.4393
2.3 0.77 2.46121
2.3 0.78 2.48323
2.3 0.79 2.50535
2.3 0.8 2.52759
2.3 0.81 2.54995
2.3 0.82 2.57242
2.3 0.83 2.59501
2.3 0.84 2.61772
2.3 0.85 2.64056
2.3 0.86 2.66353
2.3 0.87 2.68663
2.3 0.88 2.70986
2.3 0.89 2.73322
2.3 0.9 2.75673
2.3 0.91 2.78037
2.3 0.92 2.80416
2.3 0.93 2.8281
2.3 0.94 2.85218
2.3 0.95 2.87642
2.3 0.96 2.90082
2.3 0.97 2.92537
2.3 0.98 2.95008
2.3 0.99 2.97496
2.3 1 3
2.4 0.01 0.629844
2.4 0.02 0.71485
2.4 0.03 0.776124
2.4 0.04 0.826382
2.4 0.05 0.870084
2.4 0.06 0.909378
2.4 0.07 0.945478
2.4 0.08 0.97915
2.4 0.09 1.01091
2.4 0.1 1.04111
2.4 0.11 1.07003
2.4 0.12 1.09787
2.4 0.13 1.12479
2.4 0.14 1.15093
2.4 0.15 1.17637
2.4 0.16 1.20121
2.4 0.17 1.22552
2.4 0.18 1.24936
2.4 0.19 1.27277
2.4 0.2 1.29582
2.4 0.21 1.31852
2.4 0.22 1.34093
2.4 0.23 1.36306
2.4 0.24 1.38494
2.4 0.25 1.4066
2.4 0.26 1.42806
2.4 0.27 1.44934
2.4 0.28 1.47045
2.4 0.29 1.49141
2.4 0.3 1.51224
2.4 0.31 1.53294
2.4 0.32 1.55353
2.4 0.33 1.57403
2.4 0.34 1.59444
2.4 0.35 1.61477
2.4 0.36 1.63502
2.4 0.37 1.65522
2.4 0.38 1.67536
2.4 0.39 1.69546
2.4 0.4 1.71552
2.4 0.41 1.73555
2.4 0.42 1.75554
2.4 0.43 1.77552
2.4 0.44 1.79548
2.4 0.45 1.81544
2.4 0.46 1.83538
2.4 0.47 1.85533
2.4 0.48 1.87528
2.4 0.49 1.89524
2.4 0.5 1.91522
2.4 0.51 1.93521
2.4 0.52 1.95522
2.4 0.53 1.97526
2.4 0.54 1.99533
2.4 0.55 2.01543
2.4 0.56 2.03556
2.4 0.57 2.05574
2.4 0.58 2.07595
2.4 0.59 2.09621
2.4 0.6 2.11652
2.4 0.61 2.13689
2.4 0.62 2.15731
2.4 0.63 2.17778
2.4 0.64 2.19832
2.4 0.65 2.21892
2.4 0.66 2.23958
2.4 0.67 2.26032
2.4 0.68 2.28112
2.4 0.69 2.302
2.4 0.7 2.32296
2.4 0.71 2.344
2.4 0.72 2.36512
2.4 0.73 2.38632
2.4 0.74 2.40762
2.4 0.75 2.429
2.4 0.76 2.45047
2.4 0.77 2.47204
2.4 0.78 2.49371
2.4 0.79 2.51547
2.4 0.8 2.53734
2.4 0.81 2.55931
2.4 0.82 2.58139
2.4 0.83 2.60358
2.4 0.84 2.62589
2.4 0.85 2.6483
2.4 0.86 2.67084
2.4 0.87 2.69349
2.4 0.88 2.71626
2.4 0.89 2.73916
2.4 0.9 2.76219
2.4 0.91 2.78535
2.4 0.92 2.80863
2.4 0.93 2.83206
2.4 0.94 2.85562
2.4 0.95 2.87932
2.4 0.96 2.90316
2.4 0.97 2.92714
2.4 0.98 2.95128
2.4 0.99 2.97556
2.4 1 3
2.5 0.01 0.641573
2.5 0.02 0.727676
2.5 0.03 0.789669
2.5 0.04 0.840472
2.5 0.05 0.884616
2.5 0.06 0.924281
2.5 0.07 0.960702
2.5 0.08 0.994653
2.5 0.09 1.02666
2.5 0.1 1.05708
2.5 0.11 1.0862
2.5 0.12 1.11422
2.5 0.13 1.1413
2.5 0.14 1.16758
2.5 0.15 1.19315
2.5 0.16 1.21811
2.5 0.17 1.24252
2.5 0.18 1.26646
2.5 0.19 1.28996
2.5 0.2 1.31308
2.5 0.21 1.33585
2.5 0.22 1.35831
2.5 0.23 1.38049
2.5 0.24 1.40241
2.5 0.25 1.4241
2.5 0.26 1.44559
2.5 0.27 1.46688
2.5 0.28 1.488
2.5 0.29 1.50897
2.5 0.3 1.52979
2.5 0.31 1.55048
2.5 0.32 1.57106
2.5 0.33 1.59153
2.5 0.34 1.61191
2.5 0.35 1.6322
2.5 0.36 1.65242
2.5 0.37 1.67257
2.5 0.38 1.69266
2.5 0.39 1.71269
2.5 0.4 1.73269
2.5 0.41 1.75264
2.5 0.42 1.77256
2.5 0.43 1.79245
2.5 0.44 1.81232
2.5 0.45 1.83218
2.5 0.46 1.85202
2.5 0.47 1.87186
2.5 0.48 1.89169
2.5 0.49 1.91153
2.5 0.5 1.93138
2.5 0.51 1.95124
2.5 0.52 1.97111
2.5 0.53 1.991
2.5 0.54 2.01091
2.5 0.55 2.03085
2.5 0.56 2.05082
2.5 0.57 2.07082
2.5 0.58 2.09085
2.5 0.59 2.11093
2.5 0.6 2.13105
2.5 0.61 2.15121
2.5 0.62 2.17142
2.5 0.63 2.19168
2.5 0.64 2.21199
2.5 0.65 2.23236
2.5 0.66 2.25279
2.5 0.67 2.27329
2.5 0.68 2.29384
2.5 0.69 2.31446
2.5 0.7 2.33516
2.5 0.71 2.35592
2.5 0.72 2.37676
2.5 0.73 2.39767
2.5 0.74 2.41867
2.5 0.75 2.43974
2.5 0.76 2.4609
2.5 0.77 2.48215
2.5 0.78 2.50348
2.5 0.79 2.52491
2.5 0.8 2.54643
2.5 0.81 2.56804
2.5 0.82 2.58976
2.5 0.83 2.61157
2.5 0.84 2.63348
2.5 0.85 2.65551
2.5 0.86 2.67763
2.5 0.87 2.69987
2.5 0.88 2.72222
2.5 0.89 2.74469
2.5 0.9 2.76727
2.5 0.91 2.78997
2.5 0.92 2.81279
2.5 0.93 2.83573
2.5 0.94 2.8588
2.5 0.95 2.882
2.5 0.96 2.90533
2.5 0.97 2.92879
2.5 0.98 2.95239
2.5 0.99 2.97612
2.5 1 3
2.6 0.01 0.65286
2.6 0.02 0.740003
2.6 0.03 0.802675
2.6 0.04 0.853992
2.6 0.05 0.898551
2.6 0.06 0.938563
2.6 0.07 0.975282
2.6 0.08 1.00949
2.6 0.09 1.04173
2.6 0.1 1.07235
2.6 0.11 1.10165
2.6 0.12 1.12984
2.6 0.13 1.15707
2.6 0.14 1.18348
2.6 0.15 1.20917
2.6 0.16 1.23423
2.6 0.17 1.25874
2.6 0.18 1.28276
2.6 0.19 1.30634
2.6 0.2 1.32952
2.6 0.21 1.35235
2.6 0.22 1.37485
2.6 0.23 1.39707
2.6 0.24 1.41903
2.6 0.25 1.44075
2.6 0.26 1.46225
2.6 0.27 1.48355
2.6 0.28 1.50468
2.6 0.29 1.52564
2.6 0.3 1.54646
2.6 0.31 1.56714
2.6 0.32 1.58769
2.6 0.33 1.60814
2.6 0.34 1.62848
2.6 0.35 1.64874
2.6 0.36 1.66891
2.6 0.37 1.68901
2.6 0.38 1.70904
2.6 0.39 1.72901
2.6 0.4 1.74893
2.6 0.41 1.76881
2.6 0.42 1.78865
2.6 0.43 1.80846
2.6 0.44 1.82824
2.6 0.45 1.848
2.6 0.46 1.86774
2.6 0.47 1.88747
2.6 0.48 1.90719
2.6 0.49 1.92691
2.6 0.5 1.94663
2.6 0.51 1.96635
2.6 0.52 1.98609
2.6 0.53 2.00583
2.6 0.54 2.0256
2.6 0.55 2.04538
2.6 0.56 2.06519
2.6 0.57 2.08502
2.6 0.58 2.10488
2.6 0.59 2.12478
2.6 0.6 2.14471
2.6 0.61 2.16468
2.6 0.62 2.18469
2.6 0.63 2.20474
2.6 0.64 2.22485
2.6 0.65 2.245
2.6 0.66 2.2652
2.6 0.67 2.28546
2.6 0.68 2.30578
2.6 0.69 2.32615
2.6 0.7 2.34659
2.6 0.71 2.3671
2.6 0.72 2.38767
2.6 0.73 2.40831
2.6 0.74 2.42902
2.6 0.75 2.4498
2.6 0.76 2.47067
2.6 0.77 2.49161
2.6 0.78 2.51263
2.6 0.79 2.53373
2.6 0.8 2.55492
2.6 0.81 2.5762
2.6 0.82 2.59757
2.6 0.83 2.61903
2.6 0.84 2.64058
2.6 0.85 2.66223
2.6 0.86 2.68398
2.6 0.87 2.70582
2.6 0.88 2.72778
2.6 0.89 2.74983
2.6 0.9 2.772
2.6 0.91 2.79427
2.6 0.92 2.81665
2.6 0.93 2.83915
2.6 0.94 2.86176
2.6 0.95 2.88449
2.6 0.96 2.90735
2.6 0.97 2.93032
2.6 0.98 2.95342
2.6 0.99 2.97664
2.6 1 3
2.7 0.01 0.663735
2.7 0.02 0.751864
2.7 0.03 0.815179
2.7 0.04 0.86698
2.7 0.05 0.911928
2.7 0.06 0.952267
2.7 0.07 0.989264
2.7 0.08 1.02372
2.7 0.09 1.05616
2.7 0.1 1.08698
2.7 0.11 1.11645
2.7 0.12 1.14478
2.7 0.13 1.17215
2.7 0.14 1.19868
2.7 0.15 1.22448
2.7 0.16 1.24964
2.7 0.17 1.27423
2.7 0.18 1.29832
2.7 0.19 1.32196
2.7 0.2 1.3452
2.7 0.21 1.36808
2.7 0.22 1.39063
2.7 0.23 1.41288
2.7 0.24 1.43486
2.7 0.25 1.4566
2.7 0.26 1.47812
2.7 0.27 1.49943
2.7 0.28 1.52055
2.7 0.29 1.54151
2.7 0.3 1.56231
2.7 0.31 1.58297
2.7 0.32 1.6035
2.7 0.33 1.62392
2.7 0.34 1.64422
2.7 0.35 1.66444
2.7 0.36 1.68456
2.7 0.37 1.70461
2.7 0.38 1.72458
2.7 0.39 1.74449
2.7 0.4 1.76434
2.7 0.41 1.78415
2.7 0.42 1.80391
2.7 0.43 1.82363
2.7 0.44 1.84332
2.7 0.45 1.86298
2.7 0.46 1.88262
2.7 0.47 1.90224
2.7 0.48 1.92185
2.7 0.49 1.94145
2.7 0.5 1.96105
2.7 0.51 1.98064
2.7 0.52 2.00024
2.7 0.53 2.01985
2.7 0.54 2.03947
2.7 0.55 2.0591
2.7 0.56 2.07875
2.7 0.57 2.09842
2.7 0.58 2.11812
2.7 0.59 2.13784
2.7 0.6 2.15759
2.7 0.61 2.17737
2.7 0.62 2.19719
2.7 0.63 2.21705
2.7 0.64 2.23695
2.7 0.65 2.25689
2.7 0.66 2.27688
2.7 0.67 2.29692
2.7 0.68 2.31701
2.7 0.69 2.33715
2.7 0.7 2.35735
2.7 0.71 2.3776
2.7 0.72 2.39792
2.7 0.73 2.4183
2.7 0.74 2.43874
2.7 0.75 2.45925
2.7 0.76 2.47983
2.7 0.77 2.50048
2.7 0.78 2.52121
2.7 0.79 2.54201
2.7 0.8 2.56289
2.7 0.81 2.58384
2.7 0.82 2.60489
2.7 0.83 2.62601
2.7 0.84 2.64722
2.7 0.85 2.66852
2.7 0.86 2.68991
2.7 0.87 2.71139
2.7 0.88 2.73297
2.7 0.89 2.75464
2.7 0.9 2.77641
2.7 0.91 2.79829
2.7 0.92 2.82026
2.7 0.93 2.84234
2.7 0.94 2.86453
2.7 0.95 2.88682
2.7 0.96 2.90923
2.7 0.97 2.93175
2.7 0.98 2.95438
2.7 0.99 2.97713
2.7 1 3
2.8 0.01 0.674224
2.8 0.02 0.76329
2.8 0.03 0.827214
2.8 0.04 0.879471
2.8 0.05 0.924786
2.8 0.06 0.96543
2.8 0.07 1.00269
2.8 0.08 1.03737
2.8 0.09 1.07001
2.8 0.1 1.10101
2.8 0.11 1.13063
2.8 0.12 1.1591
2.8 0.13 1.18659
2.8 0.14 1.21323
2.8 0.15 1.23913
2.8 0.16 1.26437
2.8 0.17 1.28904
2.8 0.18 1.3132
2.8 0.19 1.3369
2.8 0.2 1.36019
2.8 0.21 1.38311
2.8 0.22 1.40569
2.8 0.23 1.42797
2.8 0.24 1.44998
2.8 0.25 1.47173
2.8 0.26 1.49325
2.8 0.27 1.51456
2.8 0.28 1.53568
2.8 0.29 1.55663
2.8 0.3 1.57741
2.8 0.31 1.59805
2.8 0.32 1.61855
2.8 0.33 1.63893
2.8 0.34 1.6592
2.8 0.35 1.67937
2.8 0.36 1.69945
2.8 0.37 1.71944
2.8 0.38 1.73935
2.8 0.39 1.7592
2.8 0.4 1.77898
2.8 0.41 1.79871
2.8 0.42 1.81839
2.8 0.43 1.83802
2.8 0.44 1.85762
2.8 0.45 1.87719
2.8 0.46 1.89673
2.8 0.47 1.91625
2.8 0.48 1.93575
2.8 0.49 1.95523
2.8 0.5 1.97471
2.8 0.51 1.99418
2.8 0.52 2.01365
2.8 0.53 2.03312
2.8 0.54 2.0526
2.8 0.55 2.07208
2.8 0.56 2.09158
2.8 0.57 2.1111
2.8 0.58 2.13063
2.8 0.59 2.15018
2.8 0.6 2.16976
2.8 0.61 2.18937
2.8 0.62 2.209
2.8 0.63 2.22867
2.8 0.64 2.24837
2.8 0.65 2.26812
2.8 0.66 2.2879
2.8 0.67 2.30772
2.8 0.68 2.32759
2.8 0.69 2.34751
2.8 0.7 2.36748
2.8 0.71 2.3875
2.8 0.72 2.40757
2.8 0.73 2.4277
2.8 0.74 2.44789
2.8 0.75 2.46814
2.8 0.76 2.48845
2.8 0.77 2.50883
2.8 0.78 2.52927
2.8 0.79 2.54978
2.8 0.8 2.57037
2.8 0.81 2.59102
2.8 0.82 2.61176
2.8 0.83 2.63257
2.8 0.84 2.65345
2.8 0.85 2.67442
2.8 0.86 2.69548
2.8 0.87 2.71661
2.8 0.88 2.73784
2.8 0.89 2.75915
2.8 0.9 2.78055
2.8 0.91 2.80205
2.8 0.92 2.82364
2.8 0.93 2.84533
2.8 0.94 2.86711
2.8 0.95 2.889
2.8 0.96 2.91099
2.8 0.97 2.93308
2.8 0.98 2.95528
2.8 0.99 2.97758
2.8 1 3
2.9 0.01 0.68435
2.9 0.02 0.774309
2.9 0.03 0.838809
2.9 0.04 0.891498
2.9 0.05 0.937159
2.9 0.06 0.978091
2.9 0.07 1.01559
2.9 0.08 1.05049
2.9 0.09 1.08331
2.9 0.1 1.11447
2.9 0.11 1.14424
2.9 0.12 1.17284
2.9 0.13 1.20044
2.9 0.14 1.22718
2.9 0.15 1.25316
2.9 0.16 1.27849
2.9 0.17 1.30323
2.9 0.18 1.32745
2.9 0.19 1.3512
2.9 0.2 1.37453
2.9 0.21 1.39749
2.9 0.22 1.4201
2.9 0.23 1.4424
2.9 0.24 1.46442
2.9 0.25 1.48618
2.9 0.26 1.5077
2.9 0.27 1.52901
2.9 0.28 1.55012
2.9 0.29 1.57105
2.9 0.3 1.59182
2.9 0.31 1.61243
2.9 0.32 1.6329
2.9 0.33 1.65325
2.9 0.34 1.67348
2.9 0.35 1.6936
2.9 0.36 1.71362
2.9 0.37 1.73356
2.9 0.38 1.75341
2.9 0.39 1.77319
2.9 0.4 1.79291
2.9 0.41 1.81256
2.9 0.42 1.83216
2.9 0.43 1.85171
2.9 0.44 1.87122
2.9 0.45 1.8907
2.9 0.46 1.91014
2.9 0.47 1.92955
2.9 0.48 1.94894
2.9 0.49 1.96832
2.9 0.5 1.98767
2.9 0.51 2.00702
2.9 0.52 2.02637
2.9 0.53 2.0457
2.9 0.54 2.06504
2.9 0.55 2.08439
2.9 0.56 2.10374
2.9 0.57 2.1231
2.9 0.58 2.14248
2.9 0.59 2.16187
2.9 0.6 2.18128
2.9 0.61 2.20072
2.9 0.62 2.22018
2.9 0.63 2.23966
2.9 0.64 2.25918
2.9 0.65 2.27873
2.9 0.66 2.29831
2.9 0.67 2.31793
2.9 0.68 2.33759
2.9 0.69 2.35729
2.9 0.7 2.37704
2.9 0.71 2.39684
2.9 0.72 2.41668
2.9 0.73 2.43657
2.9 0.74 2.45652
2.9 0.75 2.47652
2.9 0.76 2.49657
2.9 0.77 2.51669
2.9 0.78 2.53687
2.9 0.79 2.55711
2.9 0.8 2.57741
2.9 0.81 2.59778
2.9 0.82 2.61822
2.9 0.83 2.63873
2.9 0.84 2.65932
2.9 0.85 2.67997
2.9 0.86 2.70071
2.9 0.87 2.72152
2.9 0.88 2.74241
2.9 0.89 2.76338
2.9 0.9 2.78444
2.9 0.91 2.80558
2.9 0.92 2.82681
2.9 0.93 2.84813
2.9 0.94 2.86954
2.9 0.95 2.89104
2.9 0.96 2.91264
2.9 0.97 2.93433
2.9 0.98 2.95612
2.9 0.99 2.97801
2.9 1 3
3 0.01 0.694135
3 0.02 0.784944
3 0.03 0.849992
3 0.04 0.90309
3 0.05 0.949078
3 0.06 0.99028
3 0.07 1.02801
3 0.08 1.0631
3 0.09 1.0961
3 0.1 1.12741
3 0.11 1.15731
3 0.12 1.18603
3 0.13 1.21374
3 0.14 1.24057
3 0.15 1.26663
3 0.16 1.29203
3 0.17 1.31683
3 0.18 1.3411
3 0.19 1.3649
3 0.2 1.38827
3 0.21 1.41125
3 0.22 1.43389
3 0.23 1.45621
3 0.24 1.47824
3 0.25 1.5
3 0.26 1.52152
3 0.27 1.54283
3 0.28 1.56392
3 0.29 1.58484
3 0.3 1.60558
3 0.31 1.62617
3 0.32 1.64661
3 0.33 1.66692
3 0.34 1.6871
3 0.35 1.70718
3 0.36 1.72715
3 0.37 1.74703
3 0.38 1.76682
3 0.39 1.78654
3 0.4 1.80618
3 0.41 1.82576
3 0.42 1.84528
3 0.43 1.86475
3 0.44 1.88417
3 0.45 1.90355
3 0.46 1.9229
3 0.47 1.94221
3 0.48 1.96149
3 0.49 1.98076
3 0.5 2
3 0.51 2.01923
3 0.52 2.03845
3 0.53 2.05766
3 0.54 2.07687
3 0.55 2.09607
3 0.56 2.11528
3 0.57 2.1345
3 0.58 2.15372
3 0.59 2.17296
3 0.6 2.19221
3 0.61 2.21148
3 0.62 2.23077
3 0.63 2.25008
3 0.64 2.26941
3 0.65 2.28878
3 0.66 2.30817
3 0.67 2.3276
3 0.68 2.34706
3 0.69 2.36655
3 0.7 2.38609
3 0.71 2.40567
3 0.72 2.42529
3 0.73 2.44496
3 0.74 2.46467
3 0.75 2.48443
3 0.76 2.50425
3 0.77 2.52412
3 0.78 2.54404
3 0.79 2.56402
3 0.8 2.58406
3 0.81 2.60416
3 0.82 2.62432
3 0.83 2.64455
3 0.84 2.66484
3 0.85 2.68521
3 0.86 2.70564
3 0.87 2.72614
3 0.88 2.74672
3 0.89 2.76737
3 0.9 2.7881
3 0.91 2.80891
3 0.92 2.8298
3 0.93 2.85077
3 0.94 2.87182
3 0.95 2.89296
3 0.96 2.91419
3 0.97 2.9355
3 0.98 2.95691
3 0.99 2.97841
3 1 3
3.1 0.01 0.703599
3.1 0.02 0.795219
3.1 0.03 0.860787
3.1 0.04 0.914274
3.1 0.05 0.96057
3.1 0.06 1.00203
3.1 0.07 1.03998
3.1 0.08 1.07525
3.1 0.09 1.10841
3.1 0.1 1.13986
3.1 0.11 1.16989
3.1 0.12 1.19871
3.1 0.13 1.22652
3.1 0.14 1.25343
3.1 0.15 1.27957
3.1 0.16 1.30503
3.1 0.17 1.32989
3.1 0.18 1.35421
3.1 0.19 1.37804
3.1 0.2 1.40145
3.1 0.21 1.42446
3.1 0.22 1.44711
3.1 0.23 1.46944
3.1 0.24 1.49148
3.1 0.25 1.51324
3.1 0.26 1.53476
3.1 0.27 1.55605
3.1 0.28 1.57714
3.1 0.29 1.59803
3.1 0.3 1.61875
3.1 0.31 1.6393
3.1 0.32 1.65971
3.1 0.33 1.67998
3.1 0.34 1.70012
3.1 0.35 1.72015
3.1 0.36 1.74007
3.1 0.37 1.75989
3.1 0.38 1.77962
3.1 0.39 1.79927
3.1 0.4 1.81885
3.1 0.41 1.83835
3.1 0.42 1.85779
3.1 0.43 1.87718
3.1 0.44 1.89652
3.1 0.45 1.9158
3.1 0.46 1.93505
3.1 0.47 1.95427
3.1 0.48 1.97345
3.1 0.49 1.9926
3.1 0.5 2.01174
3.1 0.51 2.03085
3.1 0.52 2.04995
3.1 0.53 2.06903
3.1 0.54 2.08811
3.1 0.55 2.10718
3.1 0.56 2.12626
3.1 0.57 2.14533
3.1 0.58 2.16441
3.1 0.59 2.18349
3.1 0.6 2.20259
3.1 0.61 2.2217
3.1 0.62 2.24082
3.1 0.63 2.25996
3.1 0.64 2.27913
3.1 0.65 2.29831
3.1 0.66 2.31752
3.1 0.67 2.33676
3.1 0.68 2.35603
3.1 0.69 2.37533
3.1 0.7 2.39467
3.1 0.71 2.41404
3.1 0.72 2.43345
3.1 0.73 2.4529
3.1 0.74 2.47239
3.1 0.75 2.49193
3.1 0.76 2.51151
3.1 0.77 2.53114
3.1 0.78 2.55082
3.1 0.79 2.57056
3.1 0.8 2.59034
3.1 0.81 2.61019
3.1 0.82 2.63009
3.1 0.83 2.65005
3.1 0.84 2.67006
3.1 0.85 2.69015
3.1 0.86 2.71029
3.1 0.87 2.7305
3.1 0.88 2.75078
3.1 0.89 2.77113
3.1 0.9 2.79155
3.1 0.91 2.81204
3.1 0.92 2.83261
3.1 0.93 2.85325
3.1 0.94 2.87397
3.1 0.95 2.89477
3.1 0.96 2.91565
3.1 0.97 2.93661
3.1 0.98 2.95765
3.1 0.99 2.97878
3.1 1 3
3.2 0.01 0.71276
3.2 0.02 0.805156
3.2 0.03 0.871219
3.2 0.04 0.925073
3.2 0.05 0.971661
3.2 0.06 1.01336
3.2 0.07 1.05151
3.2 0.08 1.08696
3.2 0.09 1.12028
3.2 0.1 1.15186
3.2 0.11 1.182
3.2 0.12 1.21092
3.2 0.13 1.23881
3.2 0.14 1.26581
3.2 0.15 1.29201
3.2 0.16 1.31753
3.2 0.17 1.34244
3.2 0.18 1.3668
3.2 0.19 1.39067
3.2 0.2 1.4141
3.2 0.21 1.43713
3.2 0.22 1.4598
3.2 0.23 1.48214
3.2 0.24 1.50418
3.2 0.25 1.52594
3.2 0.26 1.54745
3.2 0.27 1.56873
3.2 0.28 1.5898
3.2 0.29 1.61067
3.2 0.3 1.63136
3.2 0.31 1.65188
3.2 0.32 1.67226
3.2 0.33 1.69248
3.2 0.34 1.71258
3.2 0.35 1.73256
3.2 0.36 1.75243
3.2 0.37 1.77219
3.2 0.38 1.79186
3.2 0.39 1.81145
3.2 0.4 1.83095
3.2 0.41 1.85038
3.2 0.42 1.86975
3.2 0.43 1.88905
3.2 0.44 1.9083
3.2 0.45 1.9275
3.2 0.46 1.94666
3.2 0.47 1.96577
3.2 0.48 1.98485
3.2 0.49 2.0039
3.2 0.5 2.02293
3.2 0.51 2.04192
3.2 0.52 2.06091
3.2 0.53 2.07987
3.2 0.54 2.09882
3.2 0.55 2.11777
3.2 0.56 2.13671
3.2 0.57 2.15564
3.2 0.58 2.17458
3.2 0.59 2.19352
3.2 0.6 2.21246
3.2 0.61 2.23142
3.2 0.62 2.25038
3.2 0.63 2.26936
3.2 0.64 2.28836
3.2 0.65 2.30737
3.2 0.66 2.32641
3.2 0.67 2.34547
3.2 0.68 2.36455
3.2 0.69 2.38367
3.2 0.7 2.40281
3.2 0.71 2.42198
3.2 0.72 2.44119
3.2 0.73 2.46043
3.2 0.74 2.47971
3.2 0.75 2.49903
3.2 0.76 2.5184
3.2 0.77 2.5378
3.2 0.78 2.55725
3.2 0.79 2.57675
3.2 0.8 2.5963
3.2 0.81 2.61589
3.2 0.82 2.63554
3.2 0.83 2.65525
3.2 0.84 2.675
3.2 0.85 2.69482
3.2 0.86 2.71469
3.2 0.87 2.73463
3.2 0.88 2.75463
3.2 0.89 2.77469
3.2 0.9 2.79481
3.2 0.91 2.815
3.2 0.92 2.83526
3.2 0.93 2.8556
3.2 0.94 2.876
3.2 0.95 2.89647
3.2 0.96 2.91702
3.2 0.97 2.93765
3.2 0.98 2.95835
3.2 0.99 2.97914
3.2 1 3
3.3 0.01 0.721636
3.3 0.02 0.814772
3.3 0.03 0.881308
3.3 0.04 0.935511
3.3 0.05 0.982376
3.3 0.06 1.0243
3.3 0.07 1.06265
3.3 0.08 1.09826
3.3 0.09 1.13172
3.3 0.1 1.16342
3.3 0.11 1.19367
3.3 0.12 1.22269
3.3 0.13 1.25066
3.3 0.14 1.27772
3.3 0.15 1.30399
3.3 0.16 1.32956
3.3 0.17 1.35451
3.3 0.18 1.37891
3.3 0.19 1.40281
3.3 0.2 1.42626
3.3 0.21 1.44931
3.3 0.22 1.47199
3.3 0.23 1.49433
3.3 0.24 1.51637
3.3 0.25 1.53813
3.3 0.26 1.55963
3.3 0.27 1.5809
3.3 0.28 1.60195
3.3 0.29 1.62279
3.3 0.3 1.64346
3.3 0.31 1.66395
3.3 0.32 1.68428
3.3 0.33 1.70447
3.3 0.34 1.72452
3.3 0.35 1.74445
3.3 0.36 1.76426
3.3 0.37 1.78397
3.3 0.38 1.80358
3.3 0.39 1.8231
3.3 0.4 1.84253
3.3 0.41 1.86189
3.3 0.42 1.88118
3.3 0.43 1.90041
3.3 0.44 1.91957
3.3 0.45 1.93868
3.3 0.46 1.95775
3.3 0.47 1.97677
3.3 0.48 1.99575
3.3 0.49 2.01469
3.3 0.5 2.03361
3.3 0.51 2.0525
3.3 0.52 2.07137
3.3 0.53 2.09021
3.3 0.54 2.10904
3.3 0.55 2.12786
3.3 0.56 2.14667
3.3 0.57 2.16547
3.3 0.58 2.18427
3.3 0.59 2.20307
3.3 0.6 2.22187
3.3 0.61 2.24068
3.3 0.62 2.25949
3.3 0.63 2.27831
3.3 0.64 2.29715
3.3 0.65 2.316
3.3 0.66 2.33487
3.3 0.67 2.35375
3.3 0.68 2.37266
3.3 0.69 2.39159
3.3 0.7 2.41055
3.3 0.71 2.42953
3.3 0.72 2.44855
3.3 0.73 2.46759
3.3 0.74 2.48667
3.3 0.75 2.50579
3.3 0.76 2.52494
3.3 0.77 2.54413
3.3 0.78 2.56336
3.3 0.79 2.58263
3.3 0.8 2.60195
3.3 0.81 2.62131
3.3 0.82 2.64072
3.3 0.83 2.66018
3.3 0.84 2.67969
3.3 0.85 2.69925
3.3 0.86 2.71887
3.3 0.87 2.73854
3.3 0.88 2.75826
3.3 0.89 2.77805
3.3 0.9 2.7979
3.3 0.91 2.81781
3.3 0.92 2.83778
3.3 0.93 2.85781
3.3 0.94 2.87792
3.3 0.95 2.89809
3.3 0.96 2.91833
3.3 0.97 2.93863
3.3 0.98 2.95902
3.3 0.99 2.97947
3.3 1 3
3.4 0.01 0.730241
3.4 0.02 0.824086
3.4 0.03 0.891072
3.4 0.04 0.945608
3.4 0.05 0.992736
3.4 0.06 1.03488
3.4 0.07 1.0734
3.4 0.08 1.10917
3.4 0.09 1.14276
3.4 0.1 1.17457
3.4 0.11 1.20492
3.4 0.12 1.23403
3.4 0.13 1.26208
3.4 0.14 1.2892
3.4 0.15 1.31553
3.4 0.16 1.34115
3.4 0.17 1.36614
3.4 0.18 1.39057
3.4 0.19 1.41449
3.4 0.2 1.43797
3.4 0.21 1.46103
3.4 0.22 1.48372
3.4 0.23 1.50606
3.4 0.24 1.5281
3.4 0.25 1.54985
3.4 0.26 1.57134
3.4 0.27 1.59259
3.4 0.28 1.61361
3.4 0.29 1.63444
3.4 0.3 1.65507
3.4 0.31 1.67553
3.4 0.32 1.69582
3.4 0.33 1.71597
3.4 0.34 1.73597
3.4 0.35 1.75585
3.4 0.36 1.77561
3.4 0.37 1.79526
3.4 0.38 1.81481
3.4 0.39 1.83426
3.4 0.4 1.85363
3.4 0.41 1.87292
3.4 0.42 1.89213
3.4 0.43 1.91128
3.4 0.44 1.93036
3.4 0.45 1.94938
3.4 0.46 1.96836
3.4 0.47 1.98728
3.4 0.48 2.00617
3.4 0.49 2.02501
3.4 0.5 2.04383
3.4 0.51 2.06261
3.4 0.52 2.08136
3.4 0.53 2.10009
3.4 0.54 2.11881
3.4 0.55 2.1375
3.4 0.56 2.15619
3.4 0.57 2.17486
3.4 0.58 2.19353
3.4 0.59 2.21219
3.4 0.6 2.23085
3.4 0.61 2.24951
3.4 0.62 2.26818
3.4 0.63 2.28685
3.4 0.64 2.30553
3.4 0.65 2.32422
3.4 0.66 2.34293
3.4 0.67 2.36165
3.4 0.68 2.38038
3.4 0.69 2.39914
3.4 0.7 2.41792
3.4 0.71 2.43672
3.4 0.72 2.45555
3.4 0.73 2.47441
3.4 0.74 2.49329
3.4 0.75 2.51221
3.4 0.76 2.53116
3.4 0.77 2.55014
3.4 0.78 2.56916
3.4 0.79 2.58822
3.4 0.8 2.60731
3.4 0.81 2.62645
3.4 0.82 2.64564
3.4 0.83 2.66486
3.4 0.84 2.68413
3.4 0.85 2.70345
3.4 0.86 2.72282
3.4 0.87 2.74225
3.4 0.88 2.76172
3.4 0.89 2.78124
3.4 0.9 2.80083
3.4 0.91 2.82046
3.4 0.92 2.84016
3.4 0.93 2.85992
3.4 0.94 2.87974
3.4 0.95 2.89962
3.4 0.96 2.91956
3.4 0.97 2.93957
3.4 0.98 2.95964
3.4 0.99 2.97979
3.4 1 3
3.5 0.01 0.73859
3.5 0.02 0.833115
3.5 0.03 0.900531
3.5 0.04 0.955384
3.5 0.05 1.00276
3.5 0.06 1.04511
3.5 0.07 1.0838
3.5 0.08 1.11971
3.5 0.09 1.15343
3.5 0.1 1.18535
3.5 0.11 1.21579
3.5 0.12 1.24498
3.5 0.13 1.2731
3.5 0.14 1.30028
3.5 0.15 1.32666
3.5 0.16 1.35232
3.5 0.17 1.37735
3.5 0.18 1.4018
3.5 0.19 1.42575
3.5 0.2 1.44924
3.5 0.21 1.47231
3.5 0.22 1.49501
3.5 0.23 1.51735
3.5 0.24 1.53938
3.5 0.25 1.56113
3.5 0.26 1.5826
3.5 0.27 1.60383
3.5 0.28 1.62483
3.5 0.29 1.64563
3.5 0.3 1.66623
3.5 0.31 1.68665
3.5 0.32 1.70691
3.5 0.33 1.72701
3.5 0.34 1.74697
3.5 0.35 1.7668
3.5 0.36 1.78651
3.5 0.37 1.8061
3.5 0.38 1.82559
3.5 0.39 1.84498
3.5 0.4 1.86428
3.5 0.41 1.88349
3.5 0.42 1.90263
3.5 0.43 1.9217
3.5 0.44 1.9407
3.5 0.45 1.95964
3.5 0.46 1.97852
3.5 0.47 1.99736
3.5 0.48 2.01615
3.5 0.49 2.0349
3.5 0.5 2.05361
3.5 0.51 2.07228
3.5 0.52 2.09093
3.5 0.53 2.10955
3.5 0.54 2.12815
3.5 0.55 2.14673
3.5 0.56 2.16529
3.5 0.57 2.18384
3.5 0.58 2.20237
3.5 0.59 2.2209
3.5 0.6 2.23943
3.5 0.61 2.25795
3.5 0.62 2.27648
3.5 0.63 2.295
3.5 0.64 2.31353
3.5 0.65 2.33207
3.5 0.66 2.35062
3.5 0.67 2.36918
3.5 0.68 2.38775
3.5 0.69 2.40634
3.5 0.7 2.42495
3.5 0.71 2.44358
3.5 0.72 2.46223
3.5 0.73 2.4809
3.5 0.74 2.4996
3.5 0.75 2.51832
3.5 0.76 2.53708
3.5 0.77 2.55587
3.5 0.78 2.57468
3.5 0.79 2.59354
3.5 0.8 2.61242
3.5 0.81 2.63135
3.5 0.82 2.65031
3.5 0.83 2.66932
3.5 0.84 2.68836
3.5 0.85 2.70745
3.5 0.86 2.72659
3.5 0.87 2.74577
3.5 0.88 2.765
3.5 0.89 2.78428
3.5 0.9 2.80361
3.5 0.91 2.82299
3.5 0.92 2.84242
3.5 0.93 2.86191
3.5 0.94 2.88146
3.5 0.95 2.90107
3.5 0.96 2.92073
3.5 0.97 2.94045
3.5 0.98 2.96024
3.5 0.99 2.98009
3.5 1 3
3.6 0.01 0.746697
3.6 0.02 0.841872
3.6 0.03 0.9097
3.6 0.04 0.964854
3.6 0.05 1.01247
3.6 0.06 1.05501
3.6 0.07 1.09386
3.6 0.08 1.12991
3.6 0.09 1.16374
3.6 0.1 1.19577
3.6 0.11 1.2263
3.6 0.12 1.25556
3.6 0.13 1.28374
3.6 0.14 1.31098
3.6 0.15 1.3374
3.6 0.16 1.3631
3.6 0.17 1.38816
3.6 0.18 1.41264
3.6 0.19 1.43661
3.6 0.2 1.46011
3.6 0.21 1.48319
3.6 0.22 1.50589
3.6 0.23 1.52823
3.6 0.24 1.55025
3.6 0.25 1.57198
3.6 0.26 1.59344
3.6 0.27 1.61465
3.6 0.28 1.63563
3.6 0.29 1.6564
3.6 0.3 1.67697
3.6 0.31 1.69735
3.6 0.32 1.71757
3.6 0.33 1.73763
3.6 0.34 1.75754
3.6 0.35 1.77732
3.6 0.36 1.79698
3.6 0.37 1.81651
3.6 0.38 1.83594
3.6 0.39 1.85526
3.6 0.4 1.8745
3.6 0.41 1.89364
3.6 0.42 1.91271
3.6 0.43 1.9317
3.6 0.44 1.95062
3.6 0.45 1.96947
3.6 0.46 1.98827
3.6 0.47 2.00702
3.6 0.48 2.02572
3.6 0.49 2.04437
3.6 0.5 2.06298
3.6 0.51 2.08155
3.6 0.52 2.10009
3.6 0.53 2.11861
3.6 0.54 2.13709
3.6 0.55 2.15556
3.6 0.56 2.174
3.6 0.57 2.19243
3.6 0.58 2.21084
3.6 0.59 2.22924
3.6 0.6 2.24764
3.6 0.61 2.26602
3.6 0.62 2.28441
3.6 0.63 2.3028
3.6 0.64 2.32118
3.6 0.65 2.33957
3.6 0.66 2.35797
3.6 0.67 2.37638
3.6 0.68 2.39479
3.6 0.69 2.41322
3.6 0.7 2.43166
3.6 0.71 2.45012
3.6 0.72 2.4686
3.6 0.73 2.4871
3.6 0.74 2.50562
3.6 0.75 2.52416
3.6 0.76 2.54273
3.6 0.77 2.56133
3.6 0.78 2.57995
3.6 0.79 2.59861
3.6 0.8 2.61729
3.6 0.81 2.63601
3.6 0.82 2.65477
3.6 0.83 2.67356
3.6 0.84 2.69239
3.6 0.85 2.71126
3.6 0.86 2.73017
3.6 0.87 2.74913
3.6 0.88 2.76812
3.6 0.89 2.78716
3.6 0.9 2.80625
3.6 0.91 2.82539
3.6 0.92 2.84458
3.6 0.93 2.86381
3.6 0.94 2.8831
3.6 0.95 2.90244
3.6 0.96 2.92184
3.6 0.97 2.94129
3.6 0.98 2.9608
3.6 0.99 2.98037
3.6 1 3
3.7 0.01 0.754573
3.7 0.02 0.850374
3.7 0.03 0.918595
3.7 0.04 0.974037
3.7 0.05 1.02188
3.7 0.06 1.0646
3.7 0.07 1.10361
3.7 0.08 1.13979
3.7 0.09 1.17373
3.7 0.1 1.20585
3.7 0.11 1.23646
3.7 0.12 1.26579
3.7 0.13 1.29403
3.7 0.14 1.32132
3.7 0.15 1.34778
3.7 0.16 1.37352
3.7 0.17 1.3986
3.7 0.18 1.42311
3.7 0.19 1.44709
3.7 0.2 1.4706
3.7 0.21 1.49369
3.7 0.22 1.51638
3.7 0.23 1.53872
3.7 0.24 1.56074
3.7 0.25 1.58245
3.7 0.26 1.60389
3.7 0.27 1.62508
3.7 0.28 1.64603
3.7 0.29 1.66677
3.7 0.3 1.68731
3.7 0.31 1.70766
3.7 0.32 1.72784
3.7 0.33 1.74785
3.7 0.34 1.76772
3.7 0.35 1.78745
3.7 0.36 1.80705
3.7 0.37 1.82652
3.7 0.38 1.84589
3.7 0.39 1.86515
3.7 0.4 1.88432
3.7 0.41 1.9034
3.7 0.42 1.92239
3.7 0.43 1.9413
3.7 0.44 1.96014
3.7 0.45 1.97892
3.7 0.46 1.99764
3.7 0.47 2.01629
3.7 0.48 2.0349
3.7 0.49 2.05346
3.7 0.5 2.07197
3.7 0.51 2.09045
3.7 0.52 2.10889
3.7 0.53 2.12729
3.7 0.54 2.14567
3.7 0.55 2.16402
3.7 0.56 2.18235
3.7 0.57 2.20066
3.7 0.58 2.21895
3.7 0.59 2.23723
3.7 0.6 2.2555
3.7 0.61 2.27376
3.7 0.62 2.29201
3.7 0.63 2.31026
3.7 0.64 2.3285
3.7 0.65 2.34675
3.7 0.66 2.365
3.7 0.67 2.38326
3.7 0.68 2.40152
3.7 0.69 2.4198
3.7 0.7 2.43808
3.7 0.71 2.45638
3.7 0.72 2.47469
3.7 0.73 2.49302
3.7 0.74 2.51137
3.7 0.75 2.52974
3.7 0.76 2.54813
3.7 0.77 2.56654
3.7 0.78 2.58498
3.7 0.79 2.60345
3.7 0.8 2.62194
3.7 0.81 2.64047
3.7 0.82 2.65902
3.7 0.83 2.67761
3.7 0.84 2.69623
3.7 0.85 2.71489
3.7 0.86 2.73359
3.7 0.87 2.75232
3.7 0.88 2.7711
3.7 0.89 2.78992
3.7 0.9 2.80877
3.7 0.91 2.82768
3.7 0.92 2.84663
3.7 0.93 2.86562
3.7 0.94 2.88466
3.7 0.95 2.90376
3.7 0.96 2.9229
3.7 0.97 2.94209
3.7 0.98 2.96134
3.7 0.99 2.98064
3.7 1 3
3.8 0.01 0.76223
3.8 0.02 0.858631
3.8 0.03 0.927229
3.8 0.04 0.982946
3.8 0.05 1.031
3.8 0.06 1.0739
3.8 0.07 1.11305
3.8 0.08 1.14935
3.8 0.09 1.1834
3.8 0.1 1.2156
3.8 0.11 1.24629
3.8 0.12 1.27568
3.8 0.13 1.30398
3.8 0.14 1.33132
3.8 0.15 1.35782
3.8 0.16 1.38359
3.8 0.17 1.40869
3.8 0.18 1.43322
3.8 0.19 1.45721
3.8 0.2 1.48073
3.8 0.21 1.50382
3.8 0.22 1.52651
3.8 0.23 1.54885
3.8 0.24 1.57085
3.8 0.25 1.59255
3.8 0.26 1.61397
3.8 0.27 1.63514
3.8 0.28 1.65607
3.8 0.29 1.67677
3.8 0.3 1.69728
3.8 0.31 1.71759
3.8 0.32 1.73773
3.8 0.33 1.7577
3.8 0.34 1.77752
3.8 0.35 1.7972
3.8 0.36 1.81674
3.8 0.37 1.83616
3.8 0.38 1.85547
3.8 0.39 1.87467
3.8 0.4 1.89377
3.8 0.41 1.91278
3.8 0.42 1.9317
3.8 0.43 1.95054
3.8 0.44 1.96931
3.8 0.45 1.988
3.8 0.46 2.00663
3.8 0.47 2.02521
3.8 0.48 2.04372
3.8 0.49 2.06219
3.8 0.5 2.08061
3.8 0.51 2.09899
3.8 0.52 2.11733
3.8 0.53 2.13563
3.8 0.54 2.1539
3.8 0.55 2.17214
3.8 0.56 2.19036
3.8 0.57 2.20856
3.8 0.58 2.22673
3.8 0.59 2.24489
3.8 0.6 2.26303
3.8 0.61 2.28117
3.8 0.62 2.29929
3.8 0.63 2.31741
3.8 0.64 2.33552
3.8 0.65 2.35363
3.8 0.66 2.37174
3.8 0.67 2.38985
3.8 0.68 2.40797
3.8 0.69 2.4261
3.8 0.7 2.44423
3.8 0.71 2.46237
3.8 0.72 2.48052
3.8 0.73 2.49869
3.8 0.74 2.51687
3.8 0.75 2.53507
3.8 0.76 2.55329
3.8 0.77 2.57153
3.8 0.78 2.58979
3.8 0.79 2.60807
3.8 0.8 2.62638
3.8 0.81 2.64472
3.8 0.82 2.66308
3.8 0.83 2.68148
3.8 0.84 2.6999
3.8 0.85 2.71836
3.8 0.86 2.73685
3.8 0.87 2.75538
3.8 0.88 2.77394
3.8 0.89 2.79254
3.8 0.9 2.81118
3.8 0.91 2.82986
3.8 0.92 2.84858
3.8 0.93 2.86734
3.8 0.94 2.88615
3.8 0.95 2.90501
3.8 0.96 2.92391
3.8 0.97 2.94286
3.8 0.98 2.96185
3.8 0.99 2.9809
3.8 1 3
3.9 0.01 0.769679
3.9 0.02 0.866657
3.9 0.03 0.935616
3.9 0.04 0.991596
3.9 0.05 1.03986
3.9 0.06 1.08292
3.9 0.07 1.12221
3.9 0.08 1.15863
3.9 0.09 1.19277
3.9 0.1 1.22506
3.9 0.11 1.25581
3.9 0.12 1.28527
3.9 0.13 1.31361
3.9 0.14 1.341
3.9 0.15 1.36753
3.9 0.16 1.39333
3.9 0.17 1.41846
3.9 0.18 1.443
3.9 0.19 1.467
3.9 0.2 1.49053
3.9 0.21 1.51361
3.9 0.22 1.5363
3.9 0.23 1.55863
3.9 0.24 1.58062
3.9 0.25 1.6023
3.9 0.26 1.62371
3.9 0.27 1.64485
3.9 0.28 1.66575
3.9 0.29 1.68642
3.9 0.3 1.70689
3.9 0.31 1.72717
3.9 0.32 1.74726
3.9 0.33 1.76719
3.9 0.34 1.78697
3.9 0.35 1.80659
3.9 0.36 1.82609
3.9 0.37 1.84545
3.9 0.38 1.8647
3.9 0.39 1.88384
3.9 0.4 1.90288
3.9 0.41 1.92182
3.9 0.42 1.94067
3.9 0.43 1.95943
3.9 0.44 1.97812
3.9 0.45 1.99674
3.9 0.46 2.01529
3.9 0.47 2.03378
3.9 0.48 2.05221
3.9 0.49 2.07059
3.9 0.5 2.08892
3.9 0.51 2.1072
3.9 0.52 2.12544
3.9 0.53 2.14364
3.9 0.54 2.16181
3.9 0.55 2.17995
3.9 0.56 2.19806
3.9 0.57 2.21614
3.9 0.58 2.2342
3.9 0.59 2.25225
3.9 0.6 2.27027
3.9 0.61 2.28828
3.9 0.62 2.30628
3.9 0.63 2.32427
3.9 0.64 2.34225
3.9 0.65 2.36023
3.9 0.66 2.3782
3.9 0.67 2.39618
3.9 0.68 2.41415
3.9 0.69 2.43213
3.9 0.7 2.45012
3.9 0.71 2.46811
3.9 0.72 2.48611
3.9 0.73 2.50412
3.9 0.74 2.52214
3.9 0.75 2.54018
3.9 0.76 2.55823
3.9 0.77 2.5763
3.9 0.78 2.59439
3.9 0.79 2.6125
3.9 0.8 2.63063
3.9 0.81 2.64879
3.9 0.82 2.66697
3.9 0.83 2.68518
3.9 0.84 2.70341
3.9 0.85 2.72168
3.9 0.86 2.73997
3.9 0.87 2.7583
3.9 0.88 2.77665
3.9 0.89 2.79505
3.9 0.9 2.81348
3.9 0.91 2.83194
3.9 0.92 2.85045
3.9 0.93 2.86899
3.9 0.94 2.88757
3.9 0.95 2.9062
3.9 0.96 2.92487
3.9 0.97 2.94358
3.9 0.98 2.96234
3.9 0.99 2.98115
3.9 1 3
4 0.01 0.77693
4 0.02 0.874463
4 0.03 0.943768
4 0.04 1
4 0.05 1.04846
4 0.06 1.09168
4 0.07 1.1311
4 0.08 1.16762
4 0.09 1.20186
4 0.1 1.23422
4 0.11 1.26505
4 0.12 1.29456
4 0.13 1.32295
4 0.14 1.35037
4 0.15 1.37694
4 0.16 1.40276
4 0.17 1.42791
4 0.18 1.45246
4 0.19 1.47647
4 0.2 1.5
4 0.21 1.52309
4 0.22 1.54577
4 0.23 1.56809
4 0.24 1.59006
4 0.25 1.61173
4 0.26 1.63311
4 0.27 1.65423
4 0.28 1.6751
4 0.29 1.69574
4 0.3 1.71618
4 0.31 1.73642
4 0.32 1.75647
4 0.33 1.77636
4 0.34 1.79608
4 0.35 1.81566
4 0.36 1.8351
4 0.37 1.85441
4 0.38 1.8736
4 0.39 1.89268
4 0.4 1.91165
4 0.41 1.93053
4 0.42 1.94931
4 0.43 1.968
4 0.44 1.98662
4 0.45 2.00516
4 0.46 2.02363
4 0.47 2.04204
4 0.48 2.06038
4 0.49 2.07867
4 0.5 2.09691
4 0.51 2.1151
4 0.52 2.13325
4 0.53 2.15135
4 0.54 2.16942
4 0.55 2.18745
4 0.56 2.20546
4 0.57 2.22343
4 0.58 2.24139
4 0.59 2.25931
4 0.6 2.27722
4 0.61 2.29512
4 0.62 2.31299
4 0.63 2.33086
4 0.64 2.34872
4 0.65 2.36656
4 0.66 2.38441
4 0.67 2.40225
4 0.68 2.42009
4 0.69 2.43792
4 0.7 2.45577
4 0.71 2.47361
4 0.72 2.49146
4 0.73 2.50932
4 0.74 2.52719
4 0.75 2.54508
4 0.76 2.56297
4 0.77 2.58088
4 0.78 2.5988
4 0.79 2.61674
4 0.8 2.63471
4 0.81 2.65269
4 0.82 2.67069
4 0.83 2.68872
4 0.84 2.70677
4 0.85 2.72485
4 0.86 2.74295
4 0.87 2.76109
4 0.88 2.77925
4 0.89 2.79745
4 0.9 2.81567
4 0.91 2.83394
4 0.92 2.85223
4 0.93 2.87056
4 0.94 2.88893
4 0.95 2.90734
4 0.96 2.92579
4 0.97 2.94428
4 0.98 2.96281
4 0.99 2.98138
4 1 3
4.1 0.01 0.783991
4.1 0.02 0.882059
4.1 0.03 0.951697
4.1 0.04 1.00817
4.1 0.05 1.05681
4.1 0.06 1.10018
4.1 0.07 1.13973
4.1 0.08 1.17636
4.1 0.09 1.21068
4.1 0.1 1.24312
4.1 0.11 1.274
4.1 0.12 1.30356
4.1 0.13 1.332
4.1 0.14 1.35946
4.1 0.15 1.38605
4.1 0.16 1.41189
4.1 0.17 1.43706
4.1 0.18 1.46162
4.1 0.19 1.48564
4.1 0.2 1.50917
4.1 0.21 1.53225
4.1 0.22 1.55493
4.1 0.23 1.57724
4.1 0.24 1.5992
4.1 0.25 1.62085
4.1 0.26 1.64221
4.1 0.27 1.6633
4.1 0.28 1.68414
4.1 0.29 1.70475
4.1 0.3 1.72515
4.1 0.31 1.74535
4.1 0.32 1.76536
4.1 0.33 1.78521
4.1 0.34 1.80489
4.1 0.35 1.82441
4.1 0.36 1.8438
4.1 0.37 1.86306
4.1 0.38 1.88219
4.1 0.39 1.90121
4.1 0.4 1.92012
4.1 0.41 1.93893
4.1 0.42 1.95764
4.1 0.43 1.97627
4.1 0.44 1.99481
4.1 0.45 2.01327
4.1 0.46 2.03167
4.1 0.47 2.04999
4.1 0.48 2.06826
4.1 0.49 2.08646
4.1 0.5 2.10461
4.1 0.51 2.12271
4.1 0.52 2.14076
4.1 0.53 2.15877
4.1 0.54 2.17675
4.1 0.55 2.19468
4.1 0.56 2.21258
4.1 0.57 2.23045
4.1 0.58 2.2483
4.1 0.59 2.26611
4.1 0.6 2.28391
4.1 0.61 2.30169
4.1 0.62 2.31945
4.1 0.63 2.3372
4.1 0.64 2.35493
4.1 0.65 2.37265
4.1 0.66 2.39037
4.1 0.67 2.40808
4.1 0.68 2.42579
4.1 0.69 2.44349
4.1 0.7 2.46119
4.1 0.71 2.4789
4.1 0.72 2.49661
4.1 0.73 2.51432
4.1 0.74 2.53204
4.1 0.75 2.54978
4.1 0.76 2.56752
4.1 0.77 2.58527
4.1 0.78 2.60303
4.1 0.79 2.62081
4.1 0.8 2.63861
4.1 0.81 2.65643
4.1 0.82 2.67426
4.1 0.83 2.69211
4.1 0.84 2.70999
4.1 0.85 2.72789
4.1 0.86 2.74581
4.1 0.87 2.76376
4.1 0.88 2.78174
4.1 0.89 2.79974
4.1 0.9 2.81778
4.1 0.91 2.83584
4.1 0.92 2.85394
4.1 0.93 2.87207
4.1 0.94 2.89023
4.1 0.95 2.90843
4.1 0.96 2.92667
4.1 0.97 2.94494
4.1 0.98 2.96326
4.1 0.99 2.98161
4.1 1 3
4.2 0.01 0.790872
4.2 0.02 0.889455
4.2 0.03 0.959412
4.2 0.04 1.01612
4.2 0.05 1.06494
4.2 0.06 1.10845
4.2 0.07 1.14811
4.2 0.08 1.18484
4.2 0.09 1.21924
4.2 0.1 1.25175
4.2 0.11 1.28269
4.2 0.12 1.31231
4.2 0.13 1.34078
4.2 0.14 1.36827
4.2 0.15 1.39489
4.2 0.16 1.42075
4.2 0.17 1.44593
4.2 0.18 1.4705
4.2 0.19 1.49453
4.2 0.2 1.51806
4.2 0.21 1.54114
4.2 0.22 1.5638
4.2 0.23 1.5861
4.2 0.24 1.60804
4.2 0.25 1.62967
4.2 0.26 1.65101
4.2 0.27 1.67207
4.2 0.28 1.69289
4.2 0.29 1.71347
4.2 0.3 1.73383
4.2 0.31 1.75399
4.2 0.32 1.77396
4.2 0.33 1.79376
4.2 0.34 1.81339
4.2 0.35 1.83287
4.2 0.36 1.85221
4.2 0.37 1.87141
4.2 0.38 1.89049
4.2 0.39 1.90945
4.2 0.4 1.92829
4.2 0.41 1.94704
4.2 0.42 1.96568
4.2 0.43 1.98424
4.2 0.44 2.00271
4.2 0.45 2.0211
4.2 0.46 2.03942
4.2 0.47 2.05767
4.2 0.48 2.07585
4.2 0.49 2.09397
4.2 0.5 2.11204
4.2 0.51 2.13005
4.2 0.52 2.14801
4.2 0.53 2.16593
4.2 0.54 2.1838
4.2 0.55 2.20164
4.2 0.56 2.21944
4.2 0.57 2.23721
4.2 0.58 2.25495
4.2 0.59 2.27266
4.2 0.6 2.29035
4.2 0.61 2.30802
4.2 0.62 2.32566
4.2 0.63 2.34329
4.2 0.64 2.36091
4.2 0.65 2.37851
4.2 0.66 2.3961
4.2 0.67 2.41369
4.2 0.68 2.43127
4.2 0.69 2.44884
4.2 0.7 2.46641
4.2 0.71 2.48398
4.2 0.72 2.50155
4.2 0.73 2.51913
4.2 0.74 2.53671
4.2 0.75 2.55429
4.2 0.76 2.57188
4.2 0.77 2.58948
4.2 0.78 2.6071
4.2 0.79 2.62472
4.2 0.8 2.64236
4.2 0.81 2.66001
4.2 0.82 2.67768
4.2 0.83 2.69537
4.2 0.84 2.71308
4.2 0.85 2.73081
4.2 0.86 2.74856
4.2 0.87 2.76633
4.2 0.88 2.78413
4.2 0.89 2.80195
4.2 0.9 2.8198
4.2 0.91 2.83767
4.2 0.92 2.85558
4.2 0.93 2.87351
4.2 0.94 2.89148
4.2 0.95 2.90948
4.2 0.96 2.92751
4.2 0.97 2.94558
4.2 0.98 2.96368
4.2 0.99 2.98182
4.2 1 3
4.3 0.01 0.79758
4.3 0.02 0.89666
4.3 0.03 0.966924
4.3 0.04 1.02385
4.3 0.05 1.07284
4.3 0.06 1.11649
4.3 0.07 1.15627
4.3 0.08 1.19308
4.3 0.09 1.22756
4.3 0.1 1.26014
4.3 0.11 1.29113
4.3 0.12 1.32079
4.3 0.13 1.3493
4.3 0.14 1.37682
4.3 0.15 1.40347
4.3 0.16 1.42935
4.3 0.17 1.45454
4.3 0.18 1.47912
4.3 0.19 1.50314
4.3 0.2 1.52667
4.3 0.21 1.54974
4.3 0.22 1.5724
4.3 0.23 1.59468
4.3 0.24 1.61661
4.3 0.25 1.63822
4.3 0.26 1.65953
4.3 0.27 1.68057
4.3 0.28 1.70135
4.3 0.29 1.7219
4.3 0.3 1.74223
4.3 0.31 1.76235
4.3 0.32 1.78228
4.3 0.33 1.80204
4.3 0.34 1.82162
4.3 0.35 1.84106
4.3 0.36 1.86034
4.3 0.37 1.87949
4.3 0.38 1.89851
4.3 0.39 1.91741
4.3 0.4 1.93619
4.3 0.41 1.95487
4.3 0.42 1.97346
4.3 0.43 1.99194
4.3 0.44 2.01035
4.3 0.45 2.02866
4.3 0.46 2.04691
4.3 0.47 2.06508
4.3 0.48 2.08318
4.3 0.49 2.10122
4.3 0.5 2.1192
4.3 0.51 2.13713
4.3 0.52 2.155
4.3 0.53 2.17283
4.3 0.54 2.19061
4.3 0.55 2.20835
4.3 0.56 2.22606
4.3 0.57 2.24373
4.3 0.58 2.26136
4.3 0.59 2.27897
4.3 0.6 2.29656
4.3 0.61 2.31411
4.3 0.62 2.33165
4.3 0.63 2.34917
4.3 0.64 2.36667
4.3 0.65 2.38415
4.3 0.66 2.40163
4.3 0.67 2.41909
4.3 0.68 2.43654
4.3 0.69 2.45399
4.3 0.7 2.47143
4.3 0.71 2.48887
4.3 0.72 2.50631
4.3 0.73 2.52375
4.3 0.74 2.54119
4.3 0.75 2.55863
4.3 0.76 2.57608
4.3 0.77 2.59354
4.3 0.78 2.611
4.3 0.79 2.62848
4.3 0.8 2.64596
4.3 0.81 2.66346
4.3 0.82 2.68097
4.3 0.83 2.6985
4.3 0.84 2.71605
4.3 0.85 2.73361
4.3 0.86 2.75119
4.3 0.87 2.76879
4.3 0.88 2.78642
4.3 0.89 2.80406
4.3 0.9 2.82173
4.3 0.91 2.83943
4.3 0.92 2.85715
4.3 0.93 2.8749
4.3 0.94 2.89268
4.3 0.95 2.91048
4.3 0.96 2.92832
4.3 0.97 2.94619
4.3 0.98 2.96409
4.3 0.99 2.98203
4.3 1 3
4.4 0.01 0.804123
4.4 0.02 0.903683
4.4 0.03 0.974242
4.4 0.04 1.03138
4.4 0.05 1.08053
4.4 0.06 1.12431
4.4 0.07 1.1642
4.4 0.08 1.2011
4.4 0.09 1.23565
4.4 0.1 1.26829
4.4 0.11 1.29934
4.4 0.12 1.32904
4.4 0.13 1.35758
4.4 0.14 1.38513
4.4 0.15 1.4118
4.4 0.16 1.43769
4.4 0.17 1.46289
4.4 0.18 1.48748
4.4 0.19 1.5115
4.4 0.2 1.53503
4.4 0.21 1.55809
4.4 0.22 1.58074
4.4 0.23 1.603
4.4 0.24 1.62491
4.4 0.25 1.6465
4.4 0.26 1.66779
4.4 0.27 1.6888
4.4 0.28 1.70956
4.4 0.29 1.73007
4.4 0.3 1.75036
4.4 0.31 1.77045
4.4 0.32 1.79034
4.4 0.33 1.81005
4.4 0.34 1.82959
4.4 0.35 1.84897
4.4 0.36 1.86821
4.4 0.37 1.8873
4.4 0.38 1.90627
4.4 0.39 1.92511
4.4 0.4 1.94383
4.4 0.41 1.96245
4.4 0.42 1.98097
4.4 0.43 1.99939
4.4 0.44 2.01772
4.4 0.45 2.03597
4.4 0.46 2.05414
4.4 0.47 2.07223
4.4 0.48 2.09026
4.4 0.49 2.10822
4.4 0.5 2.12612
4.4 0.51 2.14396
4.4 0.52 2.16175
4.4 0.53 2.17949
4.4 0.54 2.19718
4.4 0.55 2.21483
4.4 0.56 2.23244
4.4 0.57 2.25001
4.4 0.58 2.26755
4.4 0.59 2.28506
4.4 0.6 2.30254
4.4 0.61 2.31999
4.4 0.62 2.33742
4.4 0.63 2.35483
4.4 0.64 2.37222
4.4 0.65 2.38959
4.4 0.66 2.40695
4.4 0.67 2.42429
4.4 0.68 2.44162
4.4 0.69 2.45895
4.4 0.7 2.47627
4.4 0.71 2.49358
4.4 0.72 2.51089
4.4 0.73 2.5282
4.4 0.74 2.5455
4.4 0.75 2.56281
4.4 0.76 2.58012
4.4 0.77 2.59744
4.4 0.78 2.61476
4.4 0.79 2.63209
4.4 0.8 2.64943
4.4 0.81 2.66678
4.4 0.82 2.68414
4.4 0.83 2.70151
4.4 0.84 2.7189
4.4 0.85 2.7363
4.4 0.86 2.75372
4.4 0.87 2.77116
4.4 0.88 2.78862
4.4 0.89 2.80609
4.4 0.9 2.82359
4.4 0.91 2.84111
4.4 0.92 2.85866
4.4 0.93 2.87623
4.4 0.94 2.89382
4.4 0.95 2.91145
4.4 0.96 2.9291
4.4 0.97 2.94678
4.4 0.98 2.96449
4.4 0.99 2.98223
4.4 1 3
4.5 0.01 0.810509
4.5 0.02 0.910531
4.5 0.03 0.981375
4.5 0.04 1.03872
4.5 0.05 1.08803
4.5 0.06 1.13193
4.5 0.07 1.17191
4.5 0.08 1.2089
4.5 0.09 1.24353
4.5 0.1 1.27622
4.5 0.11 1.30731
4.5 0.12 1.33705
4.5 0.13 1.36563
4.5 0.14 1.3932
4.5 0.15 1.41989
4.5 0.16 1.44579
4.5 0.17 1.471
4.5 0.18 1.49559
4.5 0.19 1.51962
4.5 0.2 1.54314
4.5 0.21 1.56619
4.5 0.22 1.58883
4.5 0.23 1.61108
4.5 0.24 1.63297
4.5 0.25 1.65454
4.5 0.26 1.6758
4.5 0.27 1.69678
4.5 0.28 1.71751
4.5 0.29 1.73799
4.5 0.3 1.75825
4.5 0.31 1.77829
4.5 0.32 1.79814
4.5 0.33 1.81781
4.5 0.34 1.8373
4.5 0.35 1.85664
4.5 0.36 1.87582
4.5 0.37 1.89487
4.5 0.38 1.91378
4.5 0.39 1.93256
4.5 0.4 1.95123
4.5 0.41 1.96979
4.5 0.42 1.98824
4.5 0.43 2.00659
4.5 0.44 2.02486
4.5 0.45 2.04304
4.5 0.46 2.06113
4.5 0.47 2.07915
4.5 0.48 2.0971
4.5 0.49 2.11499
4.5 0.5 2.13281
4.5 0.51 2.15057
4.5 0.52 2.16827
4.5 0.53 2.18592
4.5 0.54 2.20353
4.5 0.55 2.22109
4.5 0.56 2.23861
4.5 0.57 2.25608
4.5 0.58 2.27353
4.5 0.59 2.29094
4.5 0.6 2.30832
4.5 0.61 2.32567
4.5 0.62 2.34299
4.5 0.63 2.36029
4.5 0.64 2.37757
4.5 0.65 2.39483
4.5 0.66 2.41208
4.5 0.67 2.42931
4.5 0.68 2.44653
4.5 0.69 2.46373
4.5 0.7 2.48093
4.5 0.71 2.49812
4.5 0.72 2.5153
4.5 0.73 2.53248
4.5 0.74 2.54966
4.5 0.75 2.56684
4.5 0.76 2.58402
4.5 0.77 2.6012
4.5 0.78 2.61838
4.5 0.79 2.63557
4.5 0.8 2.65277
4.5 0.81 2.66997
4.5 0.82 2.68718
4.5 0.83 2.70441
4.5 0.84 2.72164
4.5 0.85 2.73889
4.5 0.86 2.75616
4.5 0.87 2.77344
4.5 0.88 2.79073
4.5 0.89 2.80805
4.5 0.9 2.82538
4.5 0.91 2.84273
4.5 0.92 2.86011
4.5 0.93 2.87751
4.5 0.94 2.89493
4.5 0.95 2.91237
4.5 0.96 2.92984
4.5 0.97 2.94734
4.5 0.98 2.96486
4.5 0.99 2.98242
4.5 1 3
4.6 0.01 0.816743
4.6 0.02 0.917213
4.6 0.03 0.98833
4.6 0.04 1.04587
4.6 0.05 1.09533
4.6 0.06 1.13935
4.6 0.07 1.17943
4.6 0.08 1.2165
4.6 0.09 1.25119
4.6 0.1 1.28394
4.6 0.11 1.31508
4.6 0.12 1.34485
4.6 0.13 1.37346
4.6 0.14 1.40105
4.6 0.15 1.42775
4.6 0.16 1.45367
4.6 0.17 1.47889
4.6 0.18 1.50348
4.6 0.19 1.5275
4.6 0.2 1.55102
4.6 0.21 1.57406
4.6 0.22 1.59668
4.6 0.23 1.61892
4.6 0.24 1.64079
4.6 0.25 1.66233
4.6 0.26 1.68357
4.6 0.27 1.70453
4.6 0.28 1.72522
4.6 0.29 1.74567
4.6 0.3 1.76589
4.6 0.31 1.7859
4.6 0.32 1.80571
4.6 0.33 1.82533
4.6 0.34 1.84478
4.6 0.35 1.86407
4.6 0.36 1.8832
4.6 0.37 1.9022
4.6 0.38 1.92105
4.6 0.39 1.93978
4.6 0.4 1.95839
4.6 0.41 1.97689
4.6 0.42 1.99528
4.6 0.43 2.01357
4.6 0.44 2.03177
4.6 0.45 2.04988
4.6 0.46 2.0679
4.6 0.47 2.08585
4.6 0.48 2.10373
4.6 0.49 2.12153
4.6 0.5 2.13927
4.6 0.51 2.15695
4.6 0.52 2.17458
4.6 0.53 2.19215
4.6 0.54 2.20966
4.6 0.55 2.22714
4.6 0.56 2.24456
4.6 0.57 2.26195
4.6 0.58 2.2793
4.6 0.59 2.29661
4.6 0.6 2.3139
4.6 0.61 2.33115
4.6 0.62 2.34837
4.6 0.63 2.36557
4.6 0.64 2.38274
4.6 0.65 2.3999
4.6 0.66 2.41703
4.6 0.67 2.43415
4.6 0.68 2.45126
4.6 0.69 2.46835
4.6 0.7 2.48543
4.6 0.71 2.5025
4.6 0.72 2.51956
4.6 0.73 2.53662
4.6 0.74 2.55367
4.6 0.75 2.57072
4.6 0.76 2.58777
4.6 0.77 2.60482
4.6 0.78 2.62187
4.6 0.79 2.63892
4.6 0.8 2.65598
4.6 0.81 2.67305
4.6 0.82 2.69012
4.6 0.83 2.7072
4.6 0.84 2.72429
4.6 0.85 2.74139
4.6 0.86 2.7585
4.6 0.87 2.77563
4.6 0.88 2.79277
4.6 0.89 2.80993
4.6 0.9 2.8271
4.6 0.91 2.84429
4.6 0.92 2.8615
4.6 0.93 2.87873
4.6 0.94 2.89599
4.6 0.95 2.91326
4.6 0.96 2.93056
4.6 0.97 2.94788
4.6 0.98 2.96523
4.6 0.99 2.9826
4.6 1 3
4.7 0.01 0.822833
4.7 0.02 0.923734
4.7 0.03 0.995116
4.7 0.04 1.05284
4.7 0.05 1.10245
4.7 0.06 1.14658
4.7 0.07 1.18676
4.7 0.08 1.2239
4.7 0.09 1.25865
4.7 0.1 1.29145
4.7 0.11 1.32263
4.7 0.12 1.35244
4.7 0.13 1.38107
4.7 0.14 1.40868
4.7 0.15 1.4354
4.7 0.16 1.46133
4.7 0.17 1.48655
4.7 0.18 1.51114
4.7 0.19 1.53516
4.7 0.2 1.55867
4.7 0.21 1.58171
4.7 0.22 1.60432
4.7 0.23 1.62653
4.7 0.24 1.64839
4.7 0.25 1.66991
4.7 0.26 1.69112
4.7 0.27 1.71205
4.7 0.28 1.73271
4.7 0.29 1.75312
4.7 0.3 1.77331
4.7 0.31 1.79328
4.7 0.32 1.81305
4.7 0.33 1.83263
4.7 0.34 1.85204
4.7 0.35 1.87128
4.7 0.36 1.89036
4.7 0.37 1.9093
4.7 0.38 1.9281
4.7 0.39 1.94678
4.7 0.4 1.96533
4.7 0.41 1.98377
4.7 0.42 2.0021
4.7 0.43 2.02032
4.7 0.44 2.03846
4.7 0.45 2.0565
4.7 0.46 2.07446
4.7 0.47 2.09234
4.7 0.48 2.11014
4.7 0.49 2.12787
4.7 0.5 2.14553
4.7 0.51 2.16314
4.7 0.52 2.18068
4.7 0.53 2.19816
4.7 0.54 2.2156
4.7 0.55 2.23299
4.7 0.56 2.25033
4.7 0.57 2.26762
4.7 0.58 2.28488
4.7 0.59 2.3021
4.7 0.6 2.31929
4.7 0.61 2.33644
4.7 0.62 2.35357
4.7 0.63 2.37067
4.7 0.64 2.38774
4.7 0.65 2.40479
4.7 0.66 2.42182
4.7 0.67 2.43883
4.7 0.68 2.45582
4.7 0.69 2.4728
4.7 0.7 2.48977
4.7 0.71 2.50672
4.7 0.72 2.52367
4.7 0.73 2.54061
4.7 0.74 2.55754
4.7 0.75 2.57447
4.7 0.76 2.59139
4.7 0.77 2.60831
4.7 0.78 2.62523
4.7 0.79 2.64216
4.7 0.8 2.65908
4.7 0.81 2.67601
4.7 0.82 2.69295
4.7 0.83 2.70989
4.7 0.84 2.72684
4.7 0.85 2.74379
4.7 0.86 2.76076
4.7 0.87 2.77774
4.7 0.88 2.79473
4.7 0.89 2.81174
4.7 0.9 2.82876
4.7 0.91 2.84579
4.7 0.92 2.86285
4.7 0.93 2.87992
4.7 0.94 2.89701
4.7 0.95 2.91412
4.7 0.96 2.93125
4.7 0.97 2.9484
4.7 0.98 2.96558
4.7 0.99 2.98278
4.7 1 3
4.8 0.01 0.828784
4.8 0.02 0.930103
4.8 0.03 1.00174
4.8 0.04 1.05965
4.8 0.05 1.10939
4.8 0.06 1.15363
4.8 0.07 1.19389
4.8 0.08 1.23111
4.8 0.09 1.26592
4.8 0.1 1.29877
4.8 0.11 1.32999
4.8 0.12 1.35983
4.8 0.13 1.38848
4.8 0.14 1.41612
4.8 0.15 1.44285
4.8 0.16 1.46878
4.8 0.17 1.49401
4.8 0.18 1.5186
4.8 0.19 1.54262
4.8 0.2 1.56612
4.8 0.21 1.58914
4.8 0.22 1.61173
4.8 0.23 1.63393
4.8 0.24 1.65577
4.8 0.25 1.67726
4.8 0.26 1.69845
4.8 0.27 1.71935
4.8 0.28 1.73998
4.8 0.29 1.76036
4.8 0.3 1.78051
4.8 0.31 1.80044
4.8 0.32 1.82017
4.8 0.33 1.83971
4.8 0.34 1.85907
4.8 0.35 1.87827
4.8 0.36 1.8973
4.8 0.37 1.91619
4.8 0.38 1.93494
4.8 0.39 1.95356
4.8 0.4 1.97206
4.8 0.41 1.99044
4.8 0.42 2.00871
4.8 0.43 2.02687
4.8 0.44 2.04494
4.8 0.45 2.06292
4.8 0.46 2.08081
4.8 0.47 2.09862
4.8 0.48 2.11635
4.8 0.49 2.13401
4.8 0.5 2.1516
4.8 0.51 2.16912
4.8 0.52 2.18659
4.8 0.53 2.20399
4.8 0.54 2.22135
4.8 0.55 2.23865
4.8 0.56 2.2559
4.8 0.57 2.27311
4.8 0.58 2.29028
4.8 0.59 2.30741
4.8 0.6 2.32451
4.8 0.61 2.34157
4.8 0.62 2.3586
4.8 0.63 2.3756
4.8 0.64 2.39257
4.8 0.65 2.40952
4.8 0.66 2.42645
4.8 0.67 2.44335
4.8 0.68 2.46024
4.8 0.69 2.47711
4.8 0.7 2.49397
4.8 0.71 2.51081
4.8 0.72 2.52764
4.8 0.73 2.54446
4.8 0.74 2.56128
4.8 0.75 2.57808
4.8 0.76 2.59489
4.8 0.77 2.61169
4.8 0.78 2.62848
4.8 0.79 2.64528
4.8 0.8 2.66207
4.8 0.81 2.67887
4.8 0.82 2.69568
4.8 0.83 2.71248
4.8 0.84 2.72929
4.8 0.85 2.74611
4.8 0.86 2.76294
4.8 0.87 2.77978
4.8 0.88 2.79663
4.8 0.89 2.81349
4.8 0.9 2.83036
4.8 0.91 2.84724
4.8 0.92 2.86414
4.8 0.93 2.88106
4.8 0.94 2.89799
4.8 0.95 2.91494
4.8 0.96 2.93191
4.8 0.97 2.9489
4.8 0.98 2.96591
4.8 0.99 2.98295
4.8 1 3
4.9 0.01 0.834601
4.9 0.02 0.936325
4.9 0.03 1.00821
4.9 0.04 1.06629
4.9 0.05 1.11616
4.9 0.06 1.16051
4.9 0.07 1.20086
4.9 0.08 1.23814
4.9 0.09 1.27301
4.9 0.1 1.3059
4.9 0.11 1.33716
4.9 0.12 1.36702
4.9 0.13 1.39571
4.9 0.14 1.42335
4.9 0.15 1.4501
4.9 0.16 1.47604
4.9 0.17 1.50127
4.9 0.18 1.52586
4.9 0.19 1.54987
4.9 0.2 1.57336
4.9 0.21 1.59637
4.9 0.22 1.61895
4.9 0.23 1.64113
4.9 0.24 1.66294
4.9 0.25 1.68442
4.9 0.26 1.70558
4.9 0.27 1.72645
4.9 0.28 1.74705
4.9 0.29 1.7674
4.9 0.3 1.78751
4.9 0.31 1.8074
4.9 0.32 1.82709
4.9 0.33 1.84659
4.9 0.34 1.86591
4.9 0.35 1.88506
4.9 0.36 1.90404
4.9 0.37 1.92288
4.9 0.38 1.94158
4.9 0.39 1.96015
4.9 0.4 1.97859
4.9 0.41 1.99691
4.9 0.42 2.01512
4.9 0.43 2.03322
4.9 0.44 2.05123
4.9 0.45 2.06914
4.9 0.46 2.08697
4.9 0.47 2.10471
4.9 0.48 2.12237
4.9 0.49 2.13996
4.9 0.5 2.15747
4.9 0.51 2.17492
4.9 0.52 2.19231
4.9 0.53 2.20964
4.9 0.54 2.22691
4.9 0.55 2.24413
4.9 0.56 2.26131
4.9 0.57 2.27843
4.9 0.58 2.29551
4.9 0.59 2.31256
4.9 0.6 2.32956
4.9 0.61 2.34653
4.9 0.62 2.36346
4.9 0.63 2.38037
4.9 0.64 2.39725
4.9 0.65 2.4141
4.9 0.66 2.43092
4.9 0.67 2.44773
4.9 0.68 2.46451
4.9 0.69 2.48128
4.9 0.7 2.49802
4.9 0.71 2.51476
4.9 0.72 2.53148
4.9 0.73 2.54819
4.9 0.74 2.56489
4.9 0.75 2.58158
4.9 0.76 2.59827
4.9 0.77 2.61494
4.9 0.78 2.63162
4.9 0.79 2.64829
4.9 0.8 2.66497
4.9 0.81 2.68164
4.9 0.82 2.69831
4.9 0.83 2.71499
4.9 0.84 2.73167
4.9 0.85 2.74835
4.9 0.86 2.76505
4.9 0.87 2.78175
4.9 0.88 2.79845
4.9 0.89 2.81517
4.9 0.9 2.8319
4.9 0.91 2.84864
4.9 0.92 2.86539
4.9 0.93 2.88216
4.9 0.94 2.89894
4.9 0.95 2.91574
4.9 0.96 2.93255
4.9 0.97 2.94939
4.9 0.98 2.96624
4.9 0.99 2.98311
4.9 1 3
5 0.01 0.84029
5 0.02 0.942406
5 0.03 1.01453
5 0.04 1.07277
5 0.05 1.12278
5 0.06 1.16723
5 0.07 1.20765
5 0.08 1.245
5 0.09 1.27992
5 0.1 1.31285
5 0.11 1.34414
5 0.12 1.37404
5 0.13 1.40274
5 0.14 1.4304
5 0.15 1.45716
5 0.16 1.48311
5 0.17 1.50834
5 0.18 1.53292
5 0.19 1.55693
5 0.2 1.58041
5 0.21 1.60341
5 0.22 1.62597
5 0.23 1.64813
5 0.24 1.66992
5 0.25 1.69137
5 0.26 1.71251
5 0.27 1.73335
5 0.28 1.75392
5 0.29 1.77423
5 0.3 1.79431
5 0.31 1.81417
5 0.32 1.83382
5 0.33 1.85327
5 0.34 1.87255
5 0.35 1.89165
5 0.36 1.91059
5 0.37 1.92938
5 0.38 1.94803
5 0.39 1.96654
5 0.4 1.98493
5 0.41 2.00319
5 0.42 2.02134
5 0.43 2.03939
5 0.44 2.05733
5 0.45 2.07518
5 0.46 2.09294
5 0.47 2.11062
5 0.48 2.12821
5 0.49 2.14573
5 0.5 2.16317
5 0.51 2.18055
5 0.52 2.19786
5 0.53 2.21511
5 0.54 2.23231
5 0.55 2.24945
5 0.56 2.26654
5 0.57 2.28358
5 0.58 2.30058
5 0.59 2.31754
5 0.6 2.33445
5 0.61 2.35133
5 0.62 2.36818
5 0.63 2.38499
5 0.64 2.40177
5 0.65 2.41853
5 0.66 2.43526
5 0.67 2.45196
5 0.68 2.46864
5 0.69 2.48531
5 0.7 2.50195
5 0.71 2.51858
5 0.72 2.53519
5 0.73 2.55179
5 0.74 2.56838
5 0.75 2.58496
5 0.76 2.60153
5 0.77 2.6181
5 0.78 2.63466
5 0.79 2.65121
5 0.8 2.66776
5 0.81 2.68431
5 0.82 2.70086
5 0.83 2.71741
5 0.84 2.73396
5 0.85 2.75052
5 0.86 2.76708
5 0.87 2.78364
5 0.88 2.80022
5 0.89 2.8168
5 0.9 2.83339
5 0.91 2.84999
5 0.92 2.8666
5 0.93 2.88322
5 0.94 2.89986
5 0.95 2.91651
5 0.96 2.93317
5 0.97 2.94985
5 0.98 2.96655
5 0.99 2.98327
5 1 3
5.1 0.01 0.845857
5.1 0.02 0.948352
5.1 0.03 1.0207
5.1 0.04 1.07911
5.1 0.05 1.12923
5.1 0.06 1.17378
5.1 0.07 1.21428
5.1 0.08 1.25169
5.1 0.09 1.28666
5.1 0.1 1.31964
5.1 0.11 1.35096
5.1 0.12 1.38088
5.1 0.13 1.4096
5.1 0.14 1.43728
5.1 0.15 1.46404
5.1 0.16 1.48999
5.1 0.17 1.51522
5.1 0.18 1.5398
5.1 0.19 1.5638
5.1 0.2 1.58727
5.1 0.21 1.61026
5.1 0.22 1.63281
5.1 0.23 1.65495
5.1 0.24 1.67672
5.1 0.25 1.69815
5.1 0.26 1.71925
5.1 0.27 1.74007
5.1 0.28 1.7606
5.1 0.29 1.78089
5.1 0.3 1.80093
5.1 0.31 1.82075
5.1 0.32 1.84036
5.1 0.33 1.85977
5.1 0.34 1.879
5.1 0.35 1.89806
5.1 0.36 1.91695
5.1 0.37 1.9357
5.1 0.38 1.95429
5.1 0.39 1.97275
5.1 0.4 1.99108
5.1 0.41 2.00929
5.1 0.42 2.02739
5.1 0.43 2.04538
5.1 0.44 2.06326
5.1 0.45 2.08105
5.1 0.46 2.09874
5.1 0.47 2.11635
5.1 0.48 2.13388
5.1 0.49 2.15133
5.1 0.5 2.1687
5.1 0.51 2.18601
5.1 0.52 2.20325
5.1 0.53 2.22042
5.1 0.54 2.23754
5.1 0.55 2.25461
5.1 0.56 2.27162
5.1 0.57 2.28858
5.1 0.58 2.30549
5.1 0.59 2.32237
5.1 0.6 2.3392
5.1 0.61 2.35599
5.1 0.62 2.37275
5.1 0.63 2.38947
5.1 0.64 2.40616
5.1 0.65 2.42282
5.1 0.66 2.43945
5.1 0.67 2.45606
5.1 0.68 2.47265
5.1 0.69 2.48921
5.1 0.7 2.50575
5.1 0.71 2.52228
5.1 0.72 2.53879
5.1 0.73 2.55528
5.1 0.74 2.57177
5.1 0.75 2.58824
5.1 0.76 2.6047
5.1 0.77 2.62115
5.1 0.78 2.63759
5.1 0.79 2.65403
5.1 0.8 2.67046
5.1 0.81 2.68689
5.1 0.82 2.70332
5.1 0.83 2.71975
5.1 0.84 2.73618
5.1 0.85 2.75261
5.1 0.86 2.76904
5.1 0.87 2.78548
5.1 0.88 2.80192
5.1 0.89 2.81837
5.1 0.9 2.83483
5.1 0.91 2.85129
5.1 0.92 2.86777
5.1 0.93 2.88425
5.1 0.94 2.90074
5.1 0.95 2.91725
5.1 0.96 2.93377
5.1 0.97 2.9503
5.1 0.98 2.96685
5.1 0.99 2.98342
5.1 1 3
5.2 0.01 0.851304
5.2 0.02 0.954167
5.2 0.03 1.02674
5.2 0.04 1.0853
5.2 0.05 1.13555
5.2 0.06 1.18018
5.2 0.07 1.22076
5.2 0.08 1.25823
5.2 0.09 1.29324
5.2 0.1 1.32626
5.2 0.11 1.35761
5.2 0.12 1.38756
5.2 0.13 1.41629
5.2 0.14 1.44398
5.2 0.15 1.47075
5.2 0.16 1.49671
5.2 0.17 1.52193
5.2 0.18 1.54651
5.2 0.19 1.5705
5.2 0.2 1.59396
5.2 0.21 1.61694
5.2 0.22 1.63947
5.2 0.23 1.66159
5.2 0.24 1.68334
5.2 0.25 1.70474
5.2 0.26 1.72582
5.2 0.27 1.7466
5.2 0.28 1.76711
5.2 0.29 1.78736
5.2 0.3 1.80737
5.2 0.31 1.82715
5.2 0.32 1.84672
5.2 0.33 1.86609
5.2 0.34 1.88528
5.2 0.35 1.90429
5.2 0.36 1.92314
5.2 0.37 1.94184
5.2 0.38 1.96038
5.2 0.39 1.97879
5.2 0.4 1.99707
5.2 0.41 2.01522
5.2 0.42 2.03326
5.2 0.43 2.05119
5.2 0.44 2.06902
5.2 0.45 2.08674
5.2 0.46 2.10438
5.2 0.47 2.12192
5.2 0.48 2.13938
5.2 0.49 2.15676
5.2 0.5 2.17407
5.2 0.51 2.19131
5.2 0.52 2.20847
5.2 0.53 2.22558
5.2 0.54 2.24262
5.2 0.55 2.25961
5.2 0.56 2.27654
5.2 0.57 2.29343
5.2 0.58 2.31026
5.2 0.59 2.32705
5.2 0.6 2.3438
5.2 0.61 2.36051
5.2 0.62 2.37718
5.2 0.63 2.39381
5.2 0.64 2.41041
5.2 0.65 2.42698
5.2 0.66 2.44352
5.2 0.67 2.46004
5.2 0.68 2.47653
5.2 0.69 2.49299
5.2 0.7 2.50944
5.2 0.71 2.52586
5.2 0.72 2.54227
5.2 0.73 2.55866
5.2 0.74 2.57504
5.2 0.75 2.59141
5.2 0.76 2.60776
5.2 0.77 2.6241
5.2 0.78 2.64043
5.2 0.79 2.65676
5.2 0.8 2.67308
5.2 0.81 2.6894
5.2 0.82 2.70571
5.2 0.83 2.72202
5.2 0.84 2.73833
5.2 0.85 2.75464
5.2 0.86 2.77095
5.2 0.87 2.78726
5.2 0.88 2.80357
5.2 0.89 2.81989
5.2 0.9 2.83622
5.2 0.91 2.85255
5.2 0.92 2.86889
5.2 0.93 2.88524
5.2 0.94 2.9016
5.2 0.95 2.91797
5.2 0.96 2.93435
5.2 0.97 2.95074
5.2 0.98 2.96715
5.2 0.99 2.98357
5.2 1 3
5.3 0.01 0.856638
5.3 0.02 0.959857
5.3 0.03 1.03264
5.3 0.04 1.09136
5.3 0.05 1.14171
5.3 0.06 1.18644
5.3 0.07 1.22708
5.3 0.08 1.26461
5.3 0.09 1.29967
5.3 0.1 1.33272
5.3 0.11 1.3641
5.3 0.12 1.39407
5.3 0.13 1.42282
5.3 0.14 1.45052
5.3 0.15 1.4773
5.3 0.16 1.50325
5.3 0.17 1.52848
5.3 0.18 1.55305
5.3 0.19 1.57704
5.3 0.2 1.60048
5.3 0.21 1.62344
5.3 0.22 1.64596
5.3 0.23 1.66806
5.3 0.24 1.68978
5.3 0.25 1.71116
5.3 0.26 1.73222
5.3 0.27 1.75297
5.3 0.28 1.77345
5.3 0.29 1.79366
5.3 0.3 1.81363
5.3 0.31 1.83338
5.3 0.32 1.85291
5.3 0.33 1.87225
5.3 0.34 1.89139
5.3 0.35 1.91036
5.3 0.36 1.92916
5.3 0.37 1.94781
5.3 0.38 1.96631
5.3 0.39 1.98466
5.3 0.4 2.00289
5.3 0.41 2.02099
5.3 0.42 2.03898
5.3 0.43 2.05685
5.3 0.44 2.07461
5.3 0.45 2.09228
5.3 0.46 2.10985
5.3 0.47 2.12733
5.3 0.48 2.14473
5.3 0.49 2.16205
5.3 0.5 2.17929
5.3 0.51 2.19645
5.3 0.52 2.21355
5.3 0.53 2.23058
5.3 0.54 2.24756
5.3 0.55 2.26447
5.3 0.56 2.28133
5.3 0.57 2.29813
5.3 0.58 2.31489
5.3 0.59 2.3316
5.3 0.6 2.34826
5.3 0.61 2.36489
5.3 0.62 2.38147
5.3 0.63 2.39802
5.3 0.64 2.41454
5.3 0.65 2.43102
5.3 0.66 2.44747
5.3 0.67 2.46389
5.3 0.68 2.48029
5.3 0.69 2.49666
5.3 0.7 2.51301
5.3 0.71 2.52934
5.3 0.72 2.54565
5.3 0.73 2.56194
5.3 0.74 2.57822
5.3 0.75 2.59448
5.3 0.76 2.61073
5.3 0.77 2.62696
5.3 0.78 2.64319
5.3 0.79 2.65941
5.3 0.8 2.67562
5.3 0.81 2.69182
5.3 0.82 2.70802
5.3 0.83 2.72421
5.3 0.84 2.7404
5.3 0.85 2.7566
5.3 0.86 2.77279
5.3 0.87 2.78898
5.3 0.88 2.80517
5.3 0.89 2.82137
5.3 0.9 2.83757
5.3 0.91 2.85377
5.3 0.92 2.86998
5.3 0.93 2.8862
5.3 0.94 2.90243
5.3 0.95 2.91866
5.3 0.96 2.93491
5.3 0.97 2.95116
5.3 0.98 2.96743
5.3 0.99 2.98371
5.3 1 3
5.4 0.01 0.861862
5.4 0.02 0.965427
5.4 0.03 1.03842
5.4 0.04 1.09728
5.4 0.05 1.14775
5.4 0.06 1.19256
5.4 0.07 1.23327
5.4 0.08 1.27085
5.4 0.09 1.30595
5.4 0.1 1.33904
5.4 0.11 1.37044
5.4 0.12 1.40043
5.4 0.13 1.4292
5.4 0.14 1.45691
5.4 0.15 1.48369
5.4 0.16 1.50964
5.4 0.17 1.53487
5.4 0.18 1.55944
5.4 0.19 1.58341
5.4 0.2 1.60684
5.4 0.21 1.62979
5.4 0.22 1.65228
5.4 0.23 1.67436
5.4 0.24 1.69607
5.4 0.25 1.71742
5.4 0.26 1.73845
5.4 0.27 1.75917
5.4 0.28 1.77962
5.4 0.29 1.7998
5.4 0.3 1.81974
5.4 0.31 1.83945
5.4 0.32 1.85894
5.4 0.33 1.87824
5.4 0.34 1.89734
5.4 0.35 1.91626
5.4 0.36 1.93502
5.4 0.37 1.95362
5.4 0.38 1.97207
5.4 0.39 1.99038
5.4 0.4 2.00855
5.4 0.41 2.0266
5.4 0.42 2.04453
5.4 0.43 2.06235
5.4 0.44 2.08006
5.4 0.45 2.09767
5.4 0.46 2.11518
5.4 0.47 2.1326
5.4 0.48 2.14993
5.4 0.49 2.16718
5.4 0.5 2.18436
5.4 0.51 2.20145
5.4 0.52 2.21848
5.4 0.53 2.23545
5.4 0.54 2.25235
5.4 0.55 2.26919
5.4 0.56 2.28597
5.4 0.57 2.3027
5.4 0.58 2.31938
5.4 0.59 2.33601
5.4 0.6 2.3526
5.4 0.61 2.36914
5.4 0.62 2.38565
5.4 0.63 2.40211
5.4 0.64 2.41854
5.4 0.65 2.43494
5.4 0.66 2.4513
5.4 0.67 2.46763
5.4 0.68 2.48394
5.4 0.69 2.50022
5.4 0.7 2.51648
5.4 0.71 2.53271
5.4 0.72 2.54892
5.4 0.73 2.56512
5.4 0.74 2.5813
5.4 0.75 2.59746
5.4 0.76 2.6136
5.4 0.77 2.62974
5.4 0.78 2.64586
5.4 0.79 2.66197
5.4 0.8 2.67807
5.4 0.81 2.69417
5.4 0.82 2.71026
5.4 0.83 2.72634
5.4 0.84 2.74242
5.4 0.85 2.75849
5.4 0.86 2.77457
5.4 0.87 2.79064
5.4 0.88 2.80672
5.4 0.89 2.82279
5.4 0.9 2.83887
5.4 0.91 2.85495
5.4 0.92 2.87104
5.4 0.93 2.88713
5.4 0.94 2.90323
5.4 0.95 2.91933
5.4 0.96 2.93545
5.4 0.97 2.95157
5.4 0.98 2.9677
5.4 0.99 2.98384
5.4 1 3
5.5 0.01 0.86698
5.5 0.02 0.970881
5.5 0.03 1.04407
5.5 0.04 1.10308
5.5 0.05 1.15364
5.5 0.06 1.19854
5.5 0.07 1.23931
5.5 0.08 1.27695
5.5 0.09 1.31209
5.5 0.1 1.3452
5.5 0.11 1.37664
5.5 0.12 1.40664
5.5 0.13 1.43542
5.5 0.14 1.46314
5.5 0.15 1.48992
5.5 0.16 1.51588
5.5 0.17 1.5411
5.5 0.18 1.56566
5.5 0.19 1.58963
5.5 0.2 1.61305
5.5 0.21 1.63598
5.5 0.22 1.65845
5.5 0.23 1.68052
5.5 0.24 1.7022
5.5 0.25 1.72352
5.5 0.26 1.74452
5.5 0.27 1.76522
5.5 0.28 1.78563
5.5 0.29 1.80578
5.5 0.3 1.82569
5.5 0.31 1.84536
5.5 0.32 1.86482
5.5 0.33 1.88407
5.5 0.34 1.90313
5.5 0.35 1.92202
5.5 0.36 1.94073
5.5 0.37 1.95928
5.5 0.38 1.97768
5.5 0.39 1.99594
5.5 0.4 2.01407
5.5 0.41 2.03206
5.5 0.42 2.04994
5.5 0.43 2.0677
5.5 0.44 2.08535
5.5 0.45 2.1029
5.5 0.46 2.12036
5.5 0.47 2.13772
5.5 0.48 2.15499
5.5 0.49 2.17218
5.5 0.5 2.18929
5.5 0.51 2.20632
5.5 0.52 2.22328
5.5 0.53 2.24018
5.5 0.54 2.25701
5.5 0.55 2.27378
5.5 0.56 2.29049
5.5 0.57 2.30714
5.5 0.58 2.32375
5.5 0.59 2.3403
5.5 0.6 2.35681
5.5 0.61 2.37328
5.5 0.62 2.3897
5.5 0.63 2.40608
5.5 0.64 2.42243
5.5 0.65 2.43874
5.5 0.66 2.45502
5.5 0.67 2.47127
5.5 0.68 2.48748
5.5 0.69 2.50367
5.5 0.7 2.51984
5.5 0.71 2.53598
5.5 0.72 2.5521
5.5 0.73 2.5682
5.5 0.74 2.58428
5.5 0.75 2.60035
5.5 0.76 2.61639
5.5 0.77 2.63243
5.5 0.78 2.64845
5.5 0.79 2.66446
5.5 0.8 2.68045
5.5 0.81 2.69644
5.5 0.82 2.71243
5.5 0.83 2.7284
5.5 0.84 2.74437
5.5 0.85 2.76033
5.5 0.86 2.7763
5.5 0.87 2.79226
5.5 0.88 2.80821
5.5 0.89 2.82417
5.5 0.9 2.84013
5.5 0.91 2.8561
5.5 0.92 2.87206
5.5 0.93 2.88803
5.5 0.94 2.904
5.5 0.95 2.91998
5.5 0.96 2.93597
5.5 0.97 2.95196
5.5 0.98 2.96797
5.5 0.99 2.98398
5.5 1 3
5.6 0.01 0.871996
5.6 0.02 0.976223
5.6 0.03 1.04961
5.6 0.04 1.10875
5.6 0.05 1.15942
5.6 0.06 1.20439
5.6 0.07 1.24523
5.6 0.08 1.28291
5.6 0.09 1.31809
5.6 0.1 1.35124
5.6 0.11 1.38269
5.6 0.12 1.41271
5.6 0.13 1.44151
5.6 0.14 1.46923
5.6 0.15 1.49602
5.6 0.16 1.52197
5.6 0.17 1.54719
5.6 0.18 1.57174
5.6 0.19 1.5957
5.6 0.2 1.6191
5.6 0.21 1.64202
5.6 0.22 1.66448
5.6 0.23 1.68652
5.6 0.24 1.70817
5.6 0.25 1.72948
5.6 0.26 1.75045
5.6 0.27 1.77112
5.6 0.28 1.7915
5.6 0.29 1.81162
5.6 0.3 1.83149
5.6 0.31 1.85113
5.6 0.32 1.87054
5.6 0.33 1.88976
5.6 0.34 1.90878
5.6 0.35 1.92762
5.6 0.36 1.94629
5.6 0.37 1.9648
5.6 0.38 1.98315
5.6 0.39 2.00136
5.6 0.4 2.01944
5.6 0.41 2.03738
5.6 0.42 2.05521
5.6 0.43 2.07291
5.6 0.44 2.09051
5.6 0.45 2.108
5.6 0.46 2.1254
5.6 0.47 2.1427
5.6 0.48 2.15991
5.6 0.49 2.17704
5.6 0.5 2.19408
5.6 0.51 2.21105
5.6 0.52 2.22795
5.6 0.53 2.24478
5.6 0.54 2.26154
5.6 0.55 2.27824
5.6 0.56 2.29488
5.6 0.57 2.31146
5.6 0.58 2.32799
5.6 0.59 2.34447
5.6 0.6 2.36091
5.6 0.61 2.37729
5.6 0.62 2.39364
5.6 0.63 2.40994
5.6 0.64 2.42621
5.6 0.65 2.44244
5.6 0.66 2.45863
5.6 0.67 2.47479
5.6 0.68 2.49093
5.6 0.69 2.50703
5.6 0.7 2.52311
5.6 0.71 2.53916
5.6 0.72 2.55519
5.6 0.73 2.5712
5.6 0.74 2.58718
5.6 0.75 2.60315
5.6 0.76 2.6191
5.6 0.77 2.63504
5.6 0.78 2.65096
5.6 0.79 2.66687
5.6 0.8 2.68277
5.6 0.81 2.69865
5.6 0.82 2.71453
5.6 0.83 2.7304
5.6 0.84 2.74626
5.6 0.85 2.76212
5.6 0.86 2.77797
5.6 0.87 2.79382
5.6 0.88 2.80967
5.6 0.89 2.82551
5.6 0.9 2.84136
5.6 0.91 2.8572
5.6 0.92 2.87305
5.6 0.93 2.8889
5.6 0.94 2.90476
5.6 0.95 2.92061
5.6 0.96 2.93648
5.6 0.97 2.95235
5.6 0.98 2.96822
5.6 0.99 2.98411
5.6 1 3
5.7 0.01 0.876914
5.7 0.02 0.981458
5.7 0.03 1.05503
5.7 0.04 1.1143
5.7 0.05 1.16507
5.7 0.06 1.21012
5.7 0.07 1.25101
5.7 0.08 1.28874
5.7 0.09 1.32396
5.7 0.1 1.35713
5.7 0.11 1.38861
5.7 0.12 1.41865
5.7 0.13 1.44745
5.7 0.14 1.47518
5.7 0.15 1.50197
5.7 0.16 1.52792
5.7 0.17 1.55314
5.7 0.18 1.57768
5.7 0.19 1.60162
5.7 0.2 1.62502
5.7 0.21 1.64791
5.7 0.22 1.67035
5.7 0.23 1.69238
5.7 0.24 1.71401
5.7 0.25 1.73529
5.7 0.26 1.75623
5.7 0.27 1.77687
5.7 0.28 1.79723
5.7 0.29 1.81731
5.7 0.3 1.83715
5.7 0.31 1.85675
5.7 0.32 1.87613
5.7 0.33 1.8953
5.7 0.34 1.91428
5.7 0.35 1.93308
5.7 0.36 1.95171
5.7 0.37 1.97017
5.7 0.38 1.98848
5.7 0.39 2.00664
5.7 0.4 2.02467
5.7 0.41 2.04256
5.7 0.42 2.06034
5.7 0.43 2.07799
5.7 0.44 2.09553
5.7 0.45 2.11297
5.7 0.46 2.13031
5.7 0.47 2.14755
5.7 0.48 2.1647
5.7 0.49 2.18177
5.7 0.5 2.19875
5.7 0.51 2.21566
5.7 0.52 2.23249
5.7 0.53 2.24925
5.7 0.54 2.26595
5.7 0.55 2.28258
5.7 0.56 2.29915
5.7 0.57 2.31566
5.7 0.58 2.33212
5.7 0.59 2.34853
5.7 0.6 2.36489
5.7 0.61 2.3812
5.7 0.62 2.39747
5.7 0.63 2.4137
5.7 0.64 2.42988
5.7 0.65 2.44603
5.7 0.66 2.46214
5.7 0.67 2.47822
5.7 0.68 2.49427
5.7 0.69 2.51029
5.7 0.7 2.52628
5.7 0.71 2.54225
5.7 0.72 2.55819
5.7 0.73 2.5741
5.7 0.74 2.59
5.7 0.75 2.60588
5.7 0.76 2.62174
5.7 0.77 2.63758
5.7 0.78 2.6534
5.7 0.79 2.66921
5.7 0.8 2.68501
5.7 0.81 2.7008
5.7 0.82 2.71657
5.7 0.83 2.73234
5.7 0.84 2.7481
5.7 0.85 2.76385
5.7 0.86 2.7796
5.7 0.87 2.79534
5.7 0.88 2.81108
5.7 0.89 2.82681
5.7 0.9 2.84255
5.7 0.91 2.85828
5.7 0.92 2.87401
5.7 0.93 2.88975
5.7 0.94 2.90548
5.7 0.95 2.92122
5.7 0.96 2.93697
5.7 0.97 2.95272
5.7 0.98 2.96847
5.7 0.99 2.98423
5.7 1 3
5.8 0.01 0.881737
5.8 0.02 0.986588
5.8 0.03 1.06035
5.8 0.04 1.11974
5.8 0.05 1.1706
5.8 0.06 1.21572
5.8 0.07 1.25667
5.8 0.08 1.29445
5.8 0.09 1.3297
5.8 0.1 1.3629
5.8 0.11 1.3944
5.8 0.12 1.42445
5.8 0.13 1.45326
5.8 0.14 1.481
5.8 0.15 1.50779
5.8 0.16 1.53374
5.8 0.17 1.55895
5.8 0.18 1.58348
5.8 0.19 1.60741
5.8 0.2 1.63079
5.8 0.21 1.65367
5.8 0.22 1.6761
5.8 0.23 1.6981
5.8 0.24 1.71971
5.8 0.25 1.74096
5.8 0.26 1.76188
5.8 0.27 1.78249
5.8 0.28 1.80281
5.8 0.29 1.82286
5.8 0.3 1.84267
5.8 0.31 1.86223
5.8 0.32 1.88158
5.8 0.33 1.90071
5.8 0.34 1.91965
5.8 0.35 1.93841
5.8 0.36 1.95699
5.8 0.37 1.97541
5.8 0.38 1.99367
5.8 0.39 2.01179
5.8 0.4 2.02977
5.8 0.41 2.04761
5.8 0.42 2.06534
5.8 0.43 2.08294
5.8 0.44 2.10043
5.8 0.45 2.11781
5.8 0.46 2.13509
5.8 0.47 2.15228
5.8 0.48 2.16937
5.8 0.49 2.18638
5.8 0.5 2.2033
5.8 0.51 2.22014
5.8 0.52 2.23691
5.8 0.53 2.25361
5.8 0.54 2.27024
5.8 0.55 2.28681
5.8 0.56 2.30331
5.8 0.57 2.31975
5.8 0.58 2.33614
5.8 0.59 2.35248
5.8 0.6 2.36877
5.8 0.61 2.385
5.8 0.62 2.4012
5.8 0.63 2.41735
5.8 0.64 2.43346
5.8 0.65 2.44953
5.8 0.66 2.46556
5.8 0.67 2.48156
5.8 0.68 2.49753
5.8 0.69 2.51346
5.8 0.7 2.52937
5.8 0.71 2.54525
5.8 0.72 2.5611
5.8 0.73 2.57693
5.8 0.74 2.59274
5.8 0.75 2.60853
5.8 0.76 2.62429
5.8 0.77 2.64004
5.8 0.78 2.65577
5.8 0.79 2.67149
5.8 0.8 2.68719
5.8 0.81 2.70288
5.8 0.82 2.71856
5.8 0.83 2.73423
5.8 0.84 2.74988
5.8 0.85 2.76553
5.8 0.86 2.78118
5.8 0.87 2.79681
5.8 0.88 2.81245
5.8 0.89 2.82808
5.8 0.9 2.8437
5.8 0.91 2.85932
5.8 0.92 2.87495
5.8 0.93 2.89057
5.8 0.94 2.90619
5.8 0.95 2.92182
5.8 0.96 2.93745
5.8 0.97 2.95308
5.8 0.98 2.96871
5.8 0.99 2.98435
5.8 1 3
5.9 0.01 0.886467
5.9 0.02 0.991618
5.9 0.03 1.06555
5.9 0.04 1.12507
5.9 0.05 1.17602
5.9 0.06 1.22121
5.9 0.07 1.26222
5.9 0.08 1.30003
5.9 0.09 1.33532
5.9 0.1 1.36854
5.9 0.11 1.40006
5.9 0.12 1.43013
5.9 0.13 1.45895
5.9 0.14 1.48669
5.9 0.15 1.51348
5.9 0.16 1.53943
5.9 0.17 1.56463
5.9 0.18 1.58915
5.9 0.19 1.61307
5.9 0.2 1.63644
5.9 0.21 1.6593
5.9 0.22 1.6817
5.9 0.23 1.70368
5.9 0.24 1.72527
5.9 0.25 1.7465
5.9 0.26 1.76739
5.9 0.27 1.78797
5.9 0.28 1.80827
5.9 0.29 1.82829
5.9 0.3 1.84805
5.9 0.31 1.86759
5.9 0.32 1.88689
5.9 0.33 1.90599
5.9 0.34 1.92489
5.9 0.35 1.94361
5.9 0.36 1.96215
5.9 0.37 1.98052
5.9 0.38 1.99874
5.9 0.39 2.01681
5.9 0.4 2.03474
5.9 0.41 2.05254
5.9 0.42 2.07021
5.9 0.43 2.08776
5.9 0.44 2.1052
5.9 0.45 2.12253
5.9 0.46 2.13976
5.9 0.47 2.15688
5.9 0.48 2.17392
5.9 0.49 2.19087
5.9 0.5 2.20773
5.9 0.51 2.22452
5.9 0.52 2.24122
5.9 0.53 2.25786
5.9 0.54 2.27442
5.9 0.55 2.29092
5.9 0.56 2.30736
5.9 0.57 2.32374
5.9 0.58 2.34006
5.9 0.59 2.35632
5.9 0.6 2.37254
5.9 0.61 2.38871
5.9 0.62 2.40483
5.9 0.63 2.4209
5.9 0.64 2.43693
5.9 0.65 2.45293
5.9 0.66 2.46889
5.9 0.67 2.48481
5.9 0.68 2.50069
5.9 0.69 2.51655
5.9 0.7 2.53237
5.9 0.71 2.54817
5.9 0.72 2.56394
5.9 0.73 2.57968
5.9 0.74 2.5954
5.9 0.75 2.6111
5.9 0.76 2.62678
5.9 0.77 2.64244
5.9 0.78 2.65808
5.9 0.79 2.6737
5.9 0.8 2.68931
5.9 0.81 2.70491
5.9 0.82 2.72049
5.9 0.83 2.73606
5.9 0.84 2.75162
5.9 0.85 2.76717
5.9 0.86 2.78271
5.9 0.87 2.79825
5.9 0.88 2.81378
5.9 0.89 2.8293
5.9 0.9 2.84482
5.9 0.91 2.86034
5.9 0.92 2.87585
5.9 0.93 2.89137
5.9 0.94 2.90688
5.9 0.95 2.92239
5.9 0.96 2.93791
5.9 0.97 2.95343
5.9 0.98 2.96895
5.9 0.99 2.98447
5.9 1 3
6 0.01 0.89111
6 0.02 0.996551
6 0.03 1.07066
6 0.04 1.13029
6 0.05 1.18133
6 0.06 1.22659
6 0.07 1.26765
6 0.08 1.3055
6 0.09 1.34082
6 0.1 1.37407
6 0.11 1.4056
6 0.12 1.43568
6 0.13 1.46451
6 0.14 1.49225
6 0.15 1.51904
6 0.16 1.54499
6 0.17 1.57018
6 0.18 1.5947
6 0.19 1.61861
6 0.2 1.64196
6 0.21 1.6648
6 0.22 1.68719
6 0.23 1.70914
6 0.24 1.73071
6 0.25 1.75191
6 0.26 1.77278
6 0.27 1.79333
6 0.28 1.81359
6 0.29 1.83358
6 0.3 1.85332
6 0.31 1.87281
6 0.32 1.89208
6 0.33 1.91114
6 0.34 1.93001
6 0.35 1.94868
6 0.36 1.96718
6 0.37 1.98551
6 0.38 2.00369
6 0.39 2.02171
6 0.4 2.03959
6 0.41 2.05734
6 0.42 2.07497
6 0.43 2.09247
6 0.44 2.10985
6 0.45 2.12713
6 0.46 2.1443
6 0.47 2.16138
6 0.48 2.17836
6 0.49 2.19525
6 0.5 2.21205
6 0.51 2.22878
6 0.52 2.24542
6 0.53 2.26199
6 0.54 2.2785
6 0.55 2.29493
6 0.56 2.31131
6 0.57 2.32762
6 0.58 2.34387
6 0.59 2.36007
6 0.6 2.37621
6 0.61 2.39231
6 0.62 2.40836
6 0.63 2.42436
6 0.64 2.44032
6 0.65 2.45624
6 0.66 2.47212
6 0.67 2.48796
6 0.68 2.50377
6 0.69 2.51955
6 0.7 2.53529
6 0.71 2.55101
6 0.72 2.5667
6 0.73 2.58236
6 0.74 2.59799
6 0.75 2.61361
6 0.76 2.6292
6 0.77 2.64477
6 0.78 2.66032
6 0.79 2.67585
6 0.8 2.69137
6 0.81 2.70687
6 0.82 2.72236
6 0.83 2.73784
6 0.84 2.7533
6 0.85 2.76876
6 0.86 2.7842
6 0.87 2.79964
6 0.88 2.81507
6 0.89 2.83049
6 0.9 2.84591
6 0.91 2.86132
6 0.92 2.87673
6 0.93 2.89214
6 0.94 2.90755
6 0.95 2.92295
6 0.96 2.93836
6 0.97 2.95376
6 0.98 2.96917
6 0.99 2.98459
6 1 3
6.1 0.01 0.895666
6.1 0.02 1.00139
6.1 0.03 1.07566
6.1 0.04 1.13542
6.1 0.05 1.18654
6.1 0.06 1.23186
6.1 0.07 1.27297
6.1 0.08 1.31086
6.1 0.09 1.34621
6.1 0.1 1.37948
6.1 0.11 1.41103
6.1 0.12 1.44112
6.1 0.13 1.46996
6.1 0.14 1.4977
6.1 0.15 1.52449
6.1 0.16 1.55043
6.1 0.17 1.57562
6.1 0.18 1.60012
6.1 0.19 1.62402
6.1 0.2 1.64735
6.1 0.21 1.67018
6.1 0.22 1.69255
6.1 0.23 1.71448
6.1 0.24 1.73603
6.1 0.25 1.7572
6.1 0.26 1.77804
6.1 0.27 1.79857
6.1 0.28 1.8188
6.1 0.29 1.83876
6.1 0.3 1.85846
6.1 0.31 1.87792
6.1 0.32 1.89715
6.1 0.33 1.91618
6.1 0.34 1.935
6.1 0.35 1.95364
6.1 0.36 1.97209
6.1 0.37 1.99038
6.1 0.38 2.00851
6.1 0.39 2.02649
6.1 0.4 2.04433
6.1 0.41 2.06203
6.1 0.42 2.07961
6.1 0.43 2.09706
6.1 0.44 2.11439
6.1 0.45 2.13162
6.1 0.46 2.14874
6.1 0.47 2.16576
6.1 0.48 2.18268
6.1 0.49 2.19952
6.1 0.5 2.21626
6.1 0.51 2.23293
6.1 0.52 2.24952
6.1 0.53 2.26603
6.1 0.54 2.28247
6.1 0.55 2.29884
6.1 0.56 2.31515
6.1 0.57 2.3314
6.1 0.58 2.34759
6.1 0.59 2.36372
6.1 0.6 2.3798
6.1 0.61 2.39582
6.1 0.62 2.4118
6.1 0.63 2.42773
6.1 0.64 2.44362
6.1 0.65 2.45947
6.1 0.66 2.47527
6.1 0.67 2.49104
6.1 0.68 2.50677
6.1 0.69 2.52247
6.1 0.7 2.53814
6.1 0.71 2.55378
6.1 0.72 2.56938
6.1 0.73 2.58496
6.1 0.74 2.60052
6.1 0.75 2.61604
6.1 0.76 2.63155
6.1 0.77 2.64704
6.1 0.78 2.6625
6.1 0.79 2.67795
6.1 0.8 2.69338
6.1 0.81 2.70879
6.1 0.82 2.72419
6.1 0.83 2.73957
6.1 0.84 2.75494
6.1 0.85 2.7703
6.1 0.86 2.78565
6.1 0.87 2.80099
6.1 0.88 2.81633
6.1 0.89 2.83165
6.1 0.9 2.84697
6.1 0.91 2.86228
6.1 0.92 2.87759
6.1 0.93 2.89289
6.1 0.94 2.9082
6.1 0.95 2.9235
6.1 0.96 2.9388
6.1 0.97 2.95409
6.1 0.98 2.96939
6.1 0.99 2.9847
6.1 1 3
6.2 0.01 0.900139
6.2 0.02 1.00614
6.2 0.03 1.08058
6.2 0.04 1.14044
6.2 0.05 1.19164
6.2 0.06 1.23702
6.2 0.07 1.27818
6.2 0.08 1.31611
6.2 0.09 1.35148
6.2 0.1 1.38478
6.2 0.11 1.41635
6.2 0.12 1.44644
6.2 0.13 1.47529
6.2 0.14 1.50303
6.2 0.15 1.52982
6.2 0.16 1.55576
6.2 0.17 1.58094
6.2 0.18 1.60543
6.2 0.19 1.62931
6.2 0.2 1.65263
6.2 0.21 1.67544
6.2 0.22 1.69779
6.2 0.23 1.7197
6.2 0.24 1.74122
6.2 0.25 1.76238
6.2 0.26 1.78319
6.2 0.27 1.80368
6.2 0.28 1.82389
6.2 0.29 1.84381
6.2 0.3 1.86348
6.2 0.31 1.88291
6.2 0.32 1.90211
6.2 0.33 1.92109
6.2 0.34 1.93988
6.2 0.35 1.95848
6.2 0.36 1.97689
6.2 0.37 1.99514
6.2 0.38 2.01323
6.2 0.39 2.03116
6.2 0.4 2.04896
6.2 0.41 2.06661
6.2 0.42 2.08414
6.2 0.43 2.10154
6.2 0.44 2.11882
6.2 0.45 2.136
6.2 0.46 2.15307
6.2 0.47 2.17003
6.2 0.48 2.1869
6.2 0.49 2.20368
6.2 0.5 2.22037
6.2 0.51 2.23698
6.2 0.52 2.25351
6.2 0.53 2.26996
6.2 0.54 2.28634
6.2 0.55 2.30266
6.2 0.56 2.3189
6.2 0.57 2.33509
6.2 0.58 2.35121
6.2 0.59 2.36727
6.2 0.6 2.38329
6.2 0.61 2.39925
6.2 0.62 2.41516
6.2 0.63 2.43102
6.2 0.64 2.44684
6.2 0.65 2.46261
6.2 0.66 2.47834
6.2 0.67 2.49404
6.2 0.68 2.5097
6.2 0.69 2.52532
6.2 0.7 2.54091
6.2 0.71 2.55647
6.2 0.72 2.572
6.2 0.73 2.5875
6.2 0.74 2.60297
6.2 0.75 2.61842
6.2 0.76 2.63384
6.2 0.77 2.64924
6.2 0.78 2.66463
6.2 0.79 2.67999
6.2 0.8 2.69533
6.2 0.81 2.71065
6.2 0.82 2.72596
6.2 0.83 2.74126
6.2 0.84 2.75654
6.2 0.85 2.77181
6.2 0.86 2.78706
6.2 0.87 2.80231
6.2 0.88 2.81755
6.2 0.89 2.83278
6.2 0.9 2.848
6.2 0.91 2.86321
6.2 0.92 2.87842
6.2 0.93 2.89363
6.2 0.94 2.90883
6.2 0.95 2.92402
6.2 0.96 2.93922
6.2 0.97 2.95441
6.2 0.98 2.96961
6.2 0.99 2.9848
6.2 1 3
6.3 0.01 0.904532
6.3 0.02 1.0108
6.3 0.03 1.08539
6.3 0.04 1.14536
6.3 0.05 1.19665
6.3 0.06 1.24209
6.3 0.07 1.28329
6.3 0.08 1.32126
6.3 0.09 1.35666
6.3 0.1 1.38997
6.3 0.11 1.42155
6.3 0.12 1.45166
6.3 0.13 1.48051
6.3 0.14 1.50826
6.3 0.15 1.53504
6.3 0.16 1.56097
6.3 0.17 1.58614
6.3 0.18 1.61063
6.3 0.19 1.63449
6.3 0.2 1.6578
6.3 0.21 1.68059
6.3 0.22 1.70292
6.3 0.23 1.72481
6.3 0.24 1.74631
6.3 0.25 1.76743
6.3 0.26 1.78822
6.3 0.27 1.80869
6.3 0.28 1.82886
6.3 0.29 1.84876
6.3 0.3 1.86839
6.3 0.31 1.88779
6.3 0.32 1.90695
6.3 0.33 1.9259
6.3 0.34 1.94465
6.3 0.35 1.96321
6.3 0.36 1.98158
6.3 0.37 1.99979
6.3 0.38 2.01783
6.3 0.39 2.03573
6.3 0.4 2.05347
6.3 0.41 2.07108
6.3 0.42 2.08856
6.3 0.43 2.10591
6.3 0.44 2.12315
6.3 0.45 2.14027
6.3 0.46 2.15729
6.3 0.47 2.17421
6.3 0.48 2.19102
6.3 0.49 2.20775
6.3 0.5 2.22438
6.3 0.51 2.24094
6.3 0.52 2.25741
6.3 0.53 2.2738
6.3 0.54 2.29012
6.3 0.55 2.30638
6.3 0.56 2.32256
6.3 0.57 2.33868
6.3 0.58 2.35474
6.3 0.59 2.37074
6.3 0.6 2.38669
6.3 0.61 2.40258
6.3 0.62 2.41843
6.3 0.63 2.43422
6.3 0.64 2.44997
6.3 0.65 2.46568
6.3 0.66 2.48134
6.3 0.67 2.49696
6.3 0.68 2.51255
6.3 0.69 2.5281
6.3 0.7 2.54361
6.3 0.71 2.55909
6.3 0.72 2.57455
6.3 0.73 2.58997
6.3 0.74 2.60536
6.3 0.75 2.62073
6.3 0.76 2.63608
6.3 0.77 2.6514
6.3 0.78 2.66669
6.3 0.79 2.68197
6.3 0.8 2.69723
6.3 0.81 2.71247
6.3 0.82 2.72769
6.3 0.83 2.7429
6.3 0.84 2.75809
6.3 0.85 2.77327
6.3 0.86 2.78844
6.3 0.87 2.80359
6.3 0.88 2.81874
6.3 0.89 2.83387
6.3 0.9 2.849
6.3 0.91 2.86412
6.3 0.92 2.87923
6.3 0.93 2.89434
6.3 0.94 2.90944
6.3 0.95 2.92454
6.3 0.96 2.93963
6.3 0.97 2.95473
6.3 0.98 2.96982
6.3 0.99 2.98491
6.3 1 3
6.4 0.01 0.908848
6.4 0.02 1.01538
6.4 0.03 1.09012
6.4 0.04 1.1502
6.4 0.05 1.20156
6.4 0.06 1.24706
6.4 0.07 1.2883
6.4 0.08 1.3263
6.4 0.09 1.36173
6.4 0.1 1.39506
6.4 0.11 1.42665
6.4 0.12 1.45677
6.4 0.13 1.48562
6.4 0.14 1.51337
6.4 0.15 1.54015
6.4 0.16 1.56608
6.4 0.17 1.59124
6.4 0.18 1.61571
6.4 0.19 1.63957
6.4 0.2 1.66286
6.4 0.21 1.68563
6.4 0.22 1.70794
6.4 0.23 1.72981
6.4 0.24 1.75128
6.4 0.25 1.77238
6.4 0.26 1.79314
6.4 0.27 1.81358
6.4 0.28 1.83373
6.4 0.29 1.85359
6.4 0.3 1.8732
6.4 0.31 1.89256
6.4 0.32 1.91169
6.4 0.33 1.9306
6.4 0.34 1.94931
6.4 0.35 1.96783
6.4 0.36 1.98617
6.4 0.37 2.00433
6.4 0.38 2.02233
6.4 0.39 2.04018
6.4 0.4 2.05789
6.4 0.41 2.07545
6.4 0.42 2.09288
6.4 0.43 2.11019
6.4 0.44 2.12738
6.4 0.45 2.14445
6.4 0.46 2.16142
6.4 0.47 2.17828
6.4 0.48 2.19505
6.4 0.49 2.21172
6.4 0.5 2.2283
6.4 0.51 2.2448
6.4 0.52 2.26121
6.4 0.53 2.27755
6.4 0.54 2.29381
6.4 0.55 2.31001
6.4 0.56 2.32613
6.4 0.57 2.34219
6.4 0.58 2.35819
6.4 0.59 2.37413
6.4 0.6 2.39001
6.4 0.61 2.40584
6.4 0.62 2.42162
6.4 0.63 2.43735
6.4 0.64 2.45303
6.4 0.65 2.46866
6.4 0.66 2.48426
6.4 0.67 2.49981
6.4 0.68 2.51533
6.4 0.69 2.5308
6.4 0.7 2.54624
6.4 0.71 2.56165
6.4 0.72 2.57703
6.4 0.73 2.59238
6.4 0.74 2.6077
6.4 0.75 2.62299
6.4 0.76 2.63825
6.4 0.77 2.65349
6.4 0.78 2.66871
6.4 0.79 2.68391
6.4 0.8 2.69908
6.4 0.81 2.71424
6.4 0.82 2.72938
6.4 0.83 2.7445
6.4 0.84 2.7596
6.4 0.85 2.7747
6.4 0.86 2.78977
6.4 0.87 2.80484
6.4 0.88 2.81989
6.4 0.89 2.83494
6.4 0.9 2.84997
6.4 0.91 2.865
6.4 0.92 2.88002
6.4 0.93 2.89503
6.4 0.94 2.91004
6.4 0.95 2.92504
6.4 0.96 2.94004
6.4 0.97 2.95503
6.4 0.98 2.97002
6.4 0.99 2.98501
6.4 1 3
6.5 0.01 0.913088
6.5 0.02 1.01987
6.5 0.03 1.09477
6.5 0.04 1.15494
6.5 0.05 1.20638
6.5 0.06 1.25193
6.5 0.07 1.29322
6.5 0.08 1.33125
6.5 0.09 1.3667
6.5 0.1 1.40005
6.5 0.11 1.43166
6.5 0.12 1.46178
6.5 0.13 1.49063
6.5 0.14 1.51838
6.5 0.15 1.54516
6.5 0.16 1.57108
6.5 0.17 1.59623
6.5 0.18 1.6207
6.5 0.19 1.64453
6.5 0.2 1.66781
6.5 0.21 1.69057
6.5 0.22 1.71285
6.5 0.23 1.7347
6.5 0.24 1.75615
6.5 0.25 1.77723
6.5 0.26 1.79796
6.5 0.27 1.81838
6.5 0.28 1.83849
6.5 0.29 1.85832
6.5 0.3 1.87789
6.5 0.31 1.89722
6.5 0.32 1.91632
6.5 0.33 1.9352
6.5 0.34 1.95387
6.5 0.35 1.97235
6.5 0.36 1.99065
6.5 0.37 2.00877
6.5 0.38 2.02673
6.5 0.39 2.04454
6.5 0.4 2.0622
6.5 0.41 2.07972
6.5 0.42 2.09711
6.5 0.43 2.11437
6.5 0.44 2.13151
6.5 0.45 2.14853
6.5 0.46 2.16545
6.5 0.47 2.18226
6.5 0.48 2.19898
6.5 0.49 2.2156
6.5 0.5 2.23213
6.5 0.51 2.24857
6.5 0.52 2.26493
6.5 0.53 2.28121
6.5 0.54 2.29742
6.5 0.55 2.31355
6.5 0.56 2.32962
6.5 0.57 2.34562
6.5 0.58 2.36156
6.5 0.59 2.37743
6.5 0.6 2.39325
6.5 0.61 2.40902
6.5 0.62 2.42473
6.5 0.63 2.4404
6.5 0.64 2.45601
6.5 0.65 2.47158
6.5 0.66 2.48711
6.5 0.67 2.50259
6.5 0.68 2.51804
6.5 0.69 2.53344
6.5 0.7 2.54881
6.5 0.71 2.56415
6.5 0.72 2.57945
6.5 0.73 2.59473
6.5 0.74 2.60997
6.5 0.75 2.62518
6.5 0.76 2.64037
6.5 0.77 2.65554
6.5 0.78 2.67067
6.5 0.79 2.68579
6.5 0.8 2.70089
6.5 0.81 2.71596
6.5 0.82 2.73102
6.5 0.83 2.74606
6.5 0.84 2.76108
6.5 0.85 2.77609
6.5 0.86 2.79108
6.5 0.87 2.80606
6.5 0.88 2.82102
6.5 0.89 2.83598
6.5 0.9 2.85092
6.5 0.91 2.86586
6.5 0.92 2.88079
6.5 0.93 2.89571
6.5 0.94 2.91062
6.5 0.95 2.92553
6.5 0.96 2.94043
6.5 0.97 2.95532
6.5 0.98 2.97022
6.5 0.99 2.98511
6.5 1 3
6.6 0.01 0.917255
6.6 0.02 1.02429
6.6 0.03 1.09933
6.6 0.04 1.1596
6.6 0.05 1.2111
6.6 0.06 1.25671
6.6 0.07 1.29804
6.6 0.08 1.3361
6.6 0.09 1.37158
6.6 0.1 1.40495
6.6 0.11 1.43656
6.6 0.12 1.46669
6.6 0.13 1.49555
6.6 0.14 1.5233
6.6 0.15 1.55007
6.6 0.16 1.57598
6.6 0.17 1.60113
6.6 0.18 1.62558
6.6 0.19 1.6494
6.6 0.2 1.67266
6.6 0.21 1.6954
6.6 0.22 1.71767
6.6 0.23 1.73949
6.6 0.24 1.76092
6.6 0.25 1.78197
6.6 0.26 1.80268
6.6 0.27 1.82306
6.6 0.28 1.84315
6.6 0.29 1.86295
6.6 0.3 1.88249
6.6 0.31 1.90179
6.6 0.32 1.92085
6.6 0.33 1.93969
6.6 0.34 1.95833
6.6 0.35 1.97677
6.6 0.36 1.99503
6.6 0.37 2.01312
6.6 0.38 2.03104
6.6 0.39 2.0488
6.6 0.4 2.06642
6.6 0.41 2.08389
6.6 0.42 2.10124
6.6 0.43 2.11845
6.6 0.44 2.13555
6.6 0.45 2.15252
6.6 0.46 2.16939
6.6 0.47 2.18616
6.6 0.48 2.20282
6.6 0.49 2.21939
6.6 0.5 2.23586
6.6 0.51 2.25225
6.6 0.52 2.26856
6.6 0.53 2.28479
6.6 0.54 2.30094
6.6 0.55 2.31701
6.6 0.56 2.33302
6.6 0.57 2.34896
6.6 0.58 2.36484
6.6 0.59 2.38066
6.6 0.6 2.39642
6.6 0.61 2.41212
6.6 0.62 2.42777
6.6 0.63 2.44337
6.6 0.64 2.45892
6.6 0.65 2.47443
6.6 0.66 2.48989
6.6 0.67 2.5053
6.6 0.68 2.52068
6.6 0.69 2.53602
6.6 0.7 2.55132
6.6 0.71 2.56658
6.6 0.72 2.58182
6.6 0.73 2.59702
6.6 0.74 2.61219
6.6 0.75 2.62733
6.6 0.76 2.64244
6.6 0.77 2.65753
6.6 0.78 2.67259
6.6 0.79 2.68763
6.6 0.8 2.70265
6.6 0.81 2.71764
6.6 0.82 2.73262
6.6 0.83 2.74758
6.6 0.84 2.76252
6.6 0.85 2.77744
6.6 0.86 2.79235
6.6 0.87 2.80724
6.6 0.88 2.82212
6.6 0.89 2.83699
6.6 0.9 2.85185
6.6 0.91 2.8667
6.6 0.92 2.88153
6.6 0.93 2.89636
6.6 0.94 2.91118
6.6 0.95 2.926
6.6 0.96 2.94081
6.6 0.97 2.95561
6.6 0.98 2.97041
6.6 0.99 2.98521
6.6 1 3
6.7 0.01 0.921351
6.7 0.02 1.02863
6.7 0.03 1.1038
6.7 0.04 1.16417
6.7 0.05 1.21575
6.7 0.06 1.26141
6.7 0.07 1.30277
6.7 0.08 1.34086
6.7 0.09 1.37636
6.7 0.1 1.40975
6.7 0.11 1.44137
6.7 0.12 1.47151
6.7 0.13 1.50037
6.7 0.14 1.52811
6.7 0.15 1.55488
6.7 0.16 1.58079
6.7 0.17 1.60592
6.7 0.18 1.63036
6.7 0.19 1.65417
6.7 0.2 1.67741
6.7 0.21 1.70013
6.7 0.22 1.72238
6.7 0.23 1.74419
6.7 0.24 1.76559
6.7 0.25 1.78662
6.7 0.26 1.8073
6.7 0.27 1.82766
6.7 0.28 1.84771
6.7 0.29 1.86749
6.7 0.3 1.88699
6.7 0.31 1.90626
6.7 0.32 1.92528
6.7 0.33 1.94409
6.7 0.34 1.96269
6.7 0.35 1.9811
6.7 0.36 1.99932
6.7 0.37 2.01737
6.7 0.38 2.03525
6.7 0.39 2.05297
6.7 0.4 2.07055
6.7 0.41 2.08798
6.7 0.42 2.10528
6.7 0.43 2.12245
6.7 0.44 2.13949
6.7 0.45 2.15643
6.7 0.46 2.17325
6.7 0.47 2.18996
6.7 0.48 2.20657
6.7 0.49 2.22309
6.7 0.5 2.23952
6.7 0.51 2.25585
6.7 0.52 2.27211
6.7 0.53 2.28828
6.7 0.54 2.30437
6.7 0.55 2.3204
6.7 0.56 2.33635
6.7 0.57 2.35223
6.7 0.58 2.36805
6.7 0.59 2.38381
6.7 0.6 2.39951
6.7 0.61 2.41515
6.7 0.62 2.43074
6.7 0.63 2.44628
6.7 0.64 2.46177
6.7 0.65 2.47721
6.7 0.66 2.4926
6.7 0.67 2.50795
6.7 0.68 2.52326
6.7 0.69 2.53853
6.7 0.7 2.55376
6.7 0.71 2.56896
6.7 0.72 2.58412
6.7 0.73 2.59925
6.7 0.74 2.61435
6.7 0.75 2.62942
6.7 0.76 2.64446
6.7 0.77 2.65947
6.7 0.78 2.67446
6.7 0.79 2.68942
6.7 0.8 2.70436
6.7 0.81 2.71928
6.7 0.82 2.73418
6.7 0.83 2.74906
6.7 0.84 2.76392
6.7 0.85 2.77876
6.7 0.86 2.79359
6.7 0.87 2.8084
6.7 0.88 2.82319
6.7 0.89 2.83798
6.7 0.9 2.85275
6.7 0.91 2.86751
6.7 0.92 2.88226
6.7 0.93 2.897
6.7 0.94 2.91174
6.7 0.95 2.92646
6.7 0.96 2.94118
6.7 0.97 2.95589
6.7 0.98 2.9706
6.7 0.99 2.9853
6.7 1 3
6.8 0.01 0.925379
6.8 0.02 1.03289
6.8 0.03 1.1082
6.8 0.04 1.16867
6.8 0.05 1.22031
6.8 0.06 1.26601
6.8 0.07 1.30742
6.8 0.08 1.34554
6.8 0.09 1.38106
6.8 0.1 1.41446
6.8 0.11 1.44609
6.8 0.12 1.47623
6.8 0.13 1.50509
6.8 0.14 1.53284
6.8 0.15 1.5596
6.8 0.16 1.5855
6.8 0.17 1.61062
6.8 0.18 1.63505
6.8 0.19 1.65885
6.8 0.2 1.68207
6.8 0.21 1.70477
6.8 0.22 1.727
6.8 0.23 1.74879
6.8 0.24 1.77017
6.8 0.25 1.79117
6.8 0.26 1.81182
6.8 0.27 1.83215
6.8 0.28 1.85218
6.8 0.29 1.87192
6.8 0.3 1.8914
6.8 0.31 1.91063
6.8 0.32 1.92963
6.8 0.33 1.9484
6.8 0.34 1.96697
6.8 0.35 1.98533
6.8 0.36 2.00352
6.8 0.37 2.02153
6.8 0.38 2.03937
6.8 0.39 2.05705
6.8 0.4 2.07458
6.8 0.41 2.09197
6.8 0.42 2.10923
6.8 0.43 2.12635
6.8 0.44 2.14336
6.8 0.45 2.16024
6.8 0.46 2.17701
6.8 0.47 2.19368
6.8 0.48 2.21025
6.8 0.49 2.22671
6.8 0.5 2.24309
6.8 0.51 2.25937
6.8 0.52 2.27557
6.8 0.53 2.29169
6.8 0.54 2.30774
6.8 0.55 2.3237
6.8 0.56 2.3396
6.8 0.57 2.35543
6.8 0.58 2.37119
6.8 0.59 2.38689
6.8 0.6 2.40253
6.8 0.61 2.41811
6.8 0.62 2.43364
6.8 0.63 2.44912
6.8 0.64 2.46454
6.8 0.65 2.47992
6.8 0.66 2.49525
6.8 0.67 2.51054
6.8 0.68 2.52578
6.8 0.69 2.54099
6.8 0.7 2.55615
6.8 0.71 2.57128
6.8 0.72 2.58638
6.8 0.73 2.60144
6.8 0.74 2.61646
6.8 0.75 2.63146
6.8 0.76 2.64643
6.8 0.77 2.66137
6.8 0.78 2.67628
6.8 0.79 2.69117
6.8 0.8 2.70604
6.8 0.81 2.72088
6.8 0.82 2.7357
6.8 0.83 2.7505
6.8 0.84 2.76528
6.8 0.85 2.78005
6.8 0.86 2.79479
6.8 0.87 2.80952
6.8 0.88 2.82424
6.8 0.89 2.83894
6.8 0.9 2.85363
6.8 0.91 2.86831
6.8 0.92 2.88297
6.8 0.93 2.89763
6.8 0.94 2.91227
6.8 0.95 2.92691
6.8 0.96 2.94154
6.8 0.97 2.95617
6.8 0.98 2.97078
6.8 0.99 2.98539
6.8 1 3
6.9 0.01 0.92934
6.9 0.02 1.03708
6.9 0.03 1.11253
6.9 0.04 1.17308
6.9 0.05 1.22478
6.9 0.06 1.27054
6.9 0.07 1.31198
6.9 0.08 1.35013
6.9 0.09 1.38567
6.9 0.1 1.41908
6.9 0.11 1.45072
6.9 0.12 1.48087
6.9 0.13 1.50973
6.9 0.14 1.53747
6.9 0.15 1.56423
6.9 0.16 1.59012
6.9 0.17 1.61523
6.9 0.18 1.63965
6.9 0.19 1.66343
6.9 0.2 1.68664
6.9 0.21 1.70932
6.9 0.22 1.73153
6.9 0.23 1.75329
6.9 0.24 1.77465
6.9 0.25 1.79563
6.9 0.26 1.81626
6.9 0.27 1.83656
6.9 0.28 1.85656
6.9 0.29 1.87627
6.9 0.3 1.89572
6.9 0.31 1.91492
6.9 0.32 1.93388
6.9 0.33 1.95262
6.9 0.34 1.97115
6.9 0.35 1.98948
6.9 0.36 2.00763
6.9 0.37 2.0256
6.9 0.38 2.0434
6.9 0.39 2.06104
6.9 0.4 2.07853
6.9 0.41 2.09588
6.9 0.42 2.11309
6.9 0.43 2.13018
6.9 0.44 2.14713
6.9 0.45 2.16397
6.9 0.46 2.1807
6.9 0.47 2.19732
6.9 0.48 2.21384
6.9 0.49 2.23026
6.9 0.5 2.24658
6.9 0.51 2.26282
6.9 0.52 2.27897
6.9 0.53 2.29503
6.9 0.54 2.31102
6.9 0.55 2.32694
6.9 0.56 2.34278
6.9 0.57 2.35855
6.9 0.58 2.37426
6.9 0.59 2.3899
6.9 0.6 2.40548
6.9 0.61 2.42101
6.9 0.62 2.43648
6.9 0.63 2.45189
6.9 0.64 2.46726
6.9 0.65 2.48257
6.9 0.66 2.49784
6.9 0.67 2.51307
6.9 0.68 2.52825
6.9 0.69 2.54339
6.9 0.7 2.55849
6.9 0.71 2.57355
6.9 0.72 2.58858
6.9 0.73 2.60357
6.9 0.74 2.61853
6.9 0.75 2.63346
6.9 0.76 2.64835
6.9 0.77 2.66322
6.9 0.78 2.67806
6.9 0.79 2.69288
6.9 0.8 2.70767
6.9 0.81 2.72244
6.9 0.82 2.73719
6.9 0.83 2.75191
6.9 0.84 2.76662
6.9 0.85 2.7813
6.9 0.86 2.79597
6.9 0.87 2.81062
6.9 0.88 2.82526
6.9 0.89 2.83988
6.9 0.9 2.85449
6.9 0.91 2.86908
6.9 0.92 2.88367
6.9 0.93 2.89824
6.9 0.94 2.9128
6.9 0.95 2.92735
6.9 0.96 2.9419
6.9 0.97 2.95643
6.9 0.98 2.97096
6.9 0.99 2.98548
6.9 1 3
7 0.01 0.933237
7 0.02 1.0412
7 0.03 1.11678
7 0.04 1.17742
7 0.05 1.22918
7 0.06 1.27499
7 0.07 1.31646
7 0.08 1.35463
7 0.09 1.39019
7 0.1 1.42362
7 0.11 1.45527
7 0.12 1.48542
7 0.13 1.51428
7 0.14 1.54202
7 0.15 1.56877
7 0.16 1.59465
7 0.17 1.61976
7 0.18 1.64416
7 0.19 1.66792
7 0.2 1.69112
7 0.21 1.71378
7 0.22 1.73597
7 0.23 1.75771
7 0.24 1.77905
7 0.25 1.8
7 0.26 1.8206
7 0.27 1.84088
7 0.28 1.86085
7 0.29 1.88053
7 0.3 1.89995
7 0.31 1.91912
7 0.32 1.93804
7 0.33 1.95675
7 0.34 1.97525
7 0.35 1.99354
7 0.36 2.01165
7 0.37 2.02959
7 0.38 2.04735
7 0.39 2.06495
7 0.4 2.0824
7 0.41 2.09971
7 0.42 2.11688
7 0.43 2.13392
7 0.44 2.15083
7 0.45 2.16763
7 0.46 2.18431
7 0.47 2.20088
7 0.48 2.21735
7 0.49 2.23372
7 0.5 2.25
7 0.51 2.26619
7 0.52 2.28228
7 0.53 2.2983
7 0.54 2.31424
7 0.55 2.3301
7 0.56 2.34589
7 0.57 2.36161
7 0.58 2.37726
7 0.59 2.39284
7 0.6 2.40837
7 0.61 2.42384
7 0.62 2.43925
7 0.63 2.45461
7 0.64 2.46991
7 0.65 2.48517
7 0.66 2.50037
7 0.67 2.51554
7 0.68 2.53065
7 0.69 2.54573
7 0.7 2.56077
7 0.71 2.57576
7 0.72 2.59072
7 0.73 2.60565
7 0.74 2.62054
7 0.75 2.6354
7 0.76 2.65023
7 0.77 2.66503
7 0.78 2.6798
7 0.79 2.69455
7 0.8 2.70927
7 0.81 2.72397
7 0.82 2.73864
7 0.83 2.75329
7 0.84 2.76792
7 0.85 2.78253
7 0.86 2.79712
7 0.87 2.8117
7 0.88 2.82626
7 0.89 2.8408
7 0.9 2.85533
7 0.91 2.86984
7 0.92 2.88434
7 0.93 2.89883
7 0.94 2.91331
7 0.95 2.92778
7 0.96 2.94224
7 0.97 2.95669
7 0.98 2.97113
7 0.99 2.98557
7 1 3
7.1 0.01 0.93707
7.1 0.02 1.04525
7.1 0.03 1.12096
7.1 0.04 1.18168
7.1 0.05 1.23351
7.1 0.06 1.27936
7.1 0.07 1.32086
7.1 0.08 1.35906
7.1 0.09 1.39464
7.1 0.1 1.42807
7.1 0.11 1.45973
7.1 0.12 1.48989
7.1 0.13 1.51875
7.1 0.14 1.54648
7.1 0.15 1.57323
7.1 0.16 1.5991
7.1 0.17 1.62419
7.1 0.18 1.64858
7.1 0.19 1.67233
7.1 0.2 1.69551
7.1 0.21 1.71816
7.1 0.22 1.74032
7.1 0.23 1.76204
7.1 0.24 1.78336
7.1 0.25 1.80429
7.1 0.26 1.82486
7.1 0.27 1.84511
7.1 0.28 1.86505
7.1 0.29 1.88471
7.1 0.3 1.9041
7.1 0.31 1.92323
7.1 0.32 1.94213
7.1 0.33 1.9608
7.1 0.34 1.97926
7.1 0.35 1.99752
7.1 0.36 2.0156
7.1 0.37 2.03349
7.1 0.38 2.05122
7.1 0.39 2.06878
7.1 0.4 2.08619
7.1 0.41 2.10346
7.1 0.42 2.12059
7.1 0.43 2.13758
7.1 0.44 2.15445
7.1 0.45 2.17121
7.1 0.46 2.18784
7.1 0.47 2.20437
7.1 0.48 2.22079
7.1 0.49 2.23712
7.1 0.5 2.25335
7.1 0.51 2.26948
7.1 0.52 2.28553
7.1 0.53 2.3015
7.1 0.54 2.31738
7.1 0.55 2.33319
7.1 0.56 2.34893
7.1 0.57 2.36459
7.1 0.58 2.38019
7.1 0.59 2.39572
7.1 0.6 2.41119
7.1 0.61 2.42661
7.1 0.62 2.44196
7.1 0.63 2.45726
7.1 0.64 2.47251
7.1 0.65 2.4877
7.1 0.66 2.50285
7.1 0.67 2.51795
7.1 0.68 2.53301
7.1 0.69 2.54802
7.1 0.7 2.56299
7.1 0.71 2.57793
7.1 0.72 2.59283
7.1 0.73 2.60769
7.1 0.74 2.62251
7.1 0.75 2.63731
7.1 0.76 2.65207
7.1 0.77 2.6668
7.1 0.78 2.6815
7.1 0.79 2.69618
7.1 0.8 2.71083
7.1 0.81 2.72546
7.1 0.82 2.74006
7.1 0.83 2.75464
7.1 0.84 2.76919
7.1 0.85 2.78373
7.1 0.86 2.79825
7.1 0.87 2.81275
7.1 0.88 2.82723
7.1 0.89 2.84169
7.1 0.9 2.85615
7.1 0.91 2.87058
7.1 0.92 2.885
7.1 0.93 2.89941
7.1 0.94 2.91381
7.1 0.95 2.9282
7.1 0.96 2.94258
7.1 0.97 2.95694
7.1 0.98 2.9713
7.1 0.99 2.98566
7.1 1 3
7.2 0.01 0.940843
7.2 0.02 1.04924
7.2 0.03 1.12507
7.2 0.04 1.18587
7.2 0.05 1.23776
7.2 0.06 1.28365
7.2 0.07 1.32519
7.2 0.08 1.36341
7.2 0.09 1.399
7.2 0.1 1.43245
7.2 0.11 1.46412
7.2 0.12 1.49427
7.2 0.13 1.52313
7.2 0.14 1.55086
7.2 0.15 1.57761
7.2 0.16 1.60347
7.2 0.17 1.62855
7.2 0.18 1.65292
7.2 0.19 1.67666
7.2 0.2 1.69982
7.2 0.21 1.72245
7.2 0.22 1.7446
7.2 0.23 1.76629
7.2 0.24 1.78758
7.2 0.25 1.80849
7.2 0.26 1.82904
7.2 0.27 1.84926
7.2 0.28 1.86918
7.2 0.29 1.88881
7.2 0.3 1.90816
7.2 0.31 1.92726
7.2 0.32 1.94613
7.2 0.33 1.96477
7.2 0.34 1.9832
7.2 0.35 2.00142
7.2 0.36 2.01946
7.2 0.37 2.03732
7.2 0.38 2.05501
7.2 0.39 2.07253
7.2 0.4 2.08991
7.2 0.41 2.10713
7.2 0.42 2.12422
7.2 0.43 2.14117
7.2 0.44 2.158
7.2 0.45 2.17471
7.2 0.46 2.1913
7.2 0.47 2.20778
7.2 0.48 2.22416
7.2 0.49 2.24044
7.2 0.5 2.25662
7.2 0.51 2.27271
7.2 0.52 2.28871
7.2 0.53 2.30463
7.2 0.54 2.32046
7.2 0.55 2.33622
7.2 0.56 2.35191
7.2 0.57 2.36752
7.2 0.58 2.38306
7.2 0.59 2.39854
7.2 0.6 2.41396
7.2 0.61 2.42931
7.2 0.62 2.44461
7.2 0.63 2.45985
7.2 0.64 2.47504
7.2 0.65 2.49018
7.2 0.66 2.50527
7.2 0.67 2.52031
7.2 0.68 2.53531
7.2 0.69 2.55026
7.2 0.7 2.56517
7.2 0.71 2.58005
7.2 0.72 2.59488
7.2 0.73 2.60968
7.2 0.74 2.62444
7.2 0.75 2.63917
7.2 0.76 2.65386
7.2 0.77 2.66853
7.2 0.78 2.68317
7.2 0.79 2.69777
7.2 0.8 2.71235
7.2 0.81 2.72691
7.2 0.82 2.74144
7.2 0.83 2.75595
7.2 0.84 2.77044
7.2 0.85 2.7849
7.2 0.86 2.79934
7.2 0.87 2.81377
7.2 0.88 2.82818
7.2 0.89 2.84257
7.2 0.9 2.85694
7.2 0.91 2.8713
7.2 0.92 2.88565
7.2 0.93 2.89998
7.2 0.94 2.9143
7.2 0.95 2.92861
7.2 0.96 2.94291
7.2 0.97 2.95719
7.2 0.98 2.97147
7.2 0.99 2.98574
7.2 1 3
7.3 0.01 0.944557
7.3 0.02 1.05316
7.3 0.03 1.12911
7.3 0.04 1.18999
7.3 0.05 1.24194
7.3 0.06 1.28787
7.3 0.07 1.32944
7.3 0.08 1.36768
7.3 0.09 1.40329
7.3 0.1 1.43675
7.3 0.11 1.46842
7.3 0.12 1.49858
7.3 0.13 1.52744
7.3 0.14 1.55517
7.3 0.15 1.5819
7.3 0.16 1.60776
7.3 0.17 1.63282
7.3 0.18 1.65719
7.3 0.19 1.68091
7.3 0.2 1.70405
7.3 0.21 1.72666
7.3 0.22 1.74879
7.3 0.23 1.77047
7.3 0.24 1.79173
7.3 0.25 1.81261
7.3 0.26 1.83314
7.3 0.27 1.85334
7.3 0.28 1.87322
7.3 0.29 1.89282
7.3 0.3 1.91215
7.3 0.31 1.93122
7.3 0.32 1.95005
7.3 0.33 1.96866
7.3 0.34 1.98705
7.3 0.35 2.00525
7.3 0.36 2.02325
7.3 0.37 2.04107
7.3 0.38 2.05872
7.3 0.39 2.07621
7.3 0.4 2.09354
7.3 0.41 2.11073
7.3 0.42 2.12778
7.3 0.43 2.14469
7.3 0.44 2.16148
7.3 0.45 2.17814
7.3 0.46 2.19469
7.3 0.47 2.21113
7.3 0.48 2.22746
7.3 0.49 2.24369
7.3 0.5 2.25983
7.3 0.51 2.27587
7.3 0.52 2.29182
7.3 0.53 2.30769
7.3 0.54 2.32348
7.3 0.55 2.33919
7.3 0.56 2.35482
7.3 0.57 2.37038
7.3 0.58 2.38587
7.3 0.59 2.4013
7.3 0.6 2.41666
7.3 0.61 2.43196
7.3 0.62 2.44721
7.3 0.63 2.46239
7.3 0.64 2.47753
7.3 0.65 2.49261
7.3 0.66 2.50764
7.3 0.67 2.52262
7.3 0.68 2.53756
7.3 0.69 2.55245
7.3 0.7 2.5673
7.3 0.71 2.58212
7.3 0.72 2.59689
7.3 0.73 2.61162
7.3 0.74 2.62632
7.3 0.75 2.64099
7.3 0.76 2.65562
7.3 0.77 2.67022
7.3 0.78 2.68479
7.3 0.79 2.69933
7.3 0.8 2.71385
7.3 0.81 2.72833
7.3 0.82 2.7428
7.3 0.83 2.75723
7.3 0.84 2.77165
7.3 0.85 2.78604
7.3 0.86 2.80042
7.3 0.87 2.81477
7.3 0.88 2.82911
7.3 0.89 2.84342
7.3 0.9 2.85772
7.3 0.91 2.87201
7.3 0.92 2.88628
7.3 0.93 2.90053
7.3 0.94 2.91478
7.3 0.95 2.92901
7.3 0.96 2.94323
7.3 0.97 2.95743
7.3 0.98 2.97163
7.3 0.99 2.98582
7.3 1 3
7.4 0.01 0.948212
7.4 0.02 1.05702
7.4 0.03 1.13308
7.4 0.04 1.19405
7.4 0.05 1.24605
7.4 0.06 1.29202
7.4 0.07 1.33362
7.4 0.08 1.37188
7.4 0.09 1.40751
7.4 0.1 1.44097
7.4 0.11 1.47265
7.4 0.12 1.50281
7.4 0.13 1.53167
7.4 0.14 1.55939
7.4 0.15 1.58612
7.4 0.16 1.61197
7.4 0.17 1.63702
7.4 0.18 1.66137
7.4 0.19 1.68508
7.4 0.2 1.7082
7.4 0.21 1.7308
7.4 0.22 1.7529
7.4 0.23 1.77456
7.4 0.24 1.7958
7.4 0.25 1.81666
7.4 0.26 1.83716
7.4 0.27 1.85733
7.4 0.28 1.87719
7.4 0.29 1.89676
7.4 0.3 1.91606
7.4 0.31 1.9351
7.4 0.32 1.9539
7.4 0.33 1.97248
7.4 0.34 1.99084
7.4 0.35 2.009
7.4 0.36 2.02696
7.4 0.37 2.04475
7.4 0.38 2.06236
7.4 0.39 2.07981
7.4 0.4 2.09711
7.4 0.41 2.11426
7.4 0.42 2.13126
7.4 0.43 2.14814
7.4 0.44 2.16488
7.4 0.45 2.1815
7.4 0.46 2.19801
7.4 0.47 2.21441
7.4 0.48 2.23069
7.4 0.49 2.24688
7.4 0.5 2.26297
7.4 0.51 2.27897
7.4 0.52 2.29487
7.4 0.53 2.31069
7.4 0.54 2.32643
7.4 0.55 2.34209
7.4 0.56 2.35767
7.4 0.57 2.37318
7.4 0.58 2.38862
7.4 0.59 2.404
7.4 0.6 2.41931
7.4 0.61 2.43456
7.4 0.62 2.44975
7.4 0.63 2.46488
7.4 0.64 2.47996
7.4 0.65 2.49498
7.4 0.66 2.50996
7.4 0.67 2.52488
7.4 0.68 2.53976
7.4 0.69 2.5546
7.4 0.7 2.56939
7.4 0.71 2.58414
7.4 0.72 2.59885
7.4 0.73 2.61353
7.4 0.74 2.62816
7.4 0.75 2.64277
7.4 0.76 2.65733
7.4 0.77 2.67187
7.4 0.78 2.68638
7.4 0.79 2.70085
7.4 0.8 2.7153
7.4 0.81 2.72972
7.4 0.82 2.74412
7.4 0.83 2.75849
7.4 0.84 2.77284
7.4 0.85 2.78716
7.4 0.86 2.80147
7.4 0.87 2.81575
7.4 0.88 2.83001
7.4 0.89 2.84426
7.4 0.9 2.85849
7.4 0.91 2.8727
7.4 0.92 2.88689
7.4 0.93 2.90108
7.4 0.94 2.91524
7.4 0.95 2.9294
7.4 0.96 2.94354
7.4 0.97 2.95767
7.4 0.98 2.97179
7.4 0.99 2.9859
7.4 1 3
7.5 0.01 0.951812
7.5 0.02 1.06082
7.5 0.03 1.137
7.5 0.04 1.19803
7.5 0.05 1.25009
7.5 0.06 1.2961
7.5 0.07 1.33773
7.5 0.08 1.37601
7.5 0.09 1.41165
7.5 0.1 1.44513
7.5 0.11 1.47681
7.5 0.12 1.50697
7.5 0.13 1.53583
7.5 0.14 1.56355
7.5 0.15 1.59027
7.5 0.16 1.6161
7.5 0.17 1.64115
7.5 0.18 1.66548
7.5 0.19 1.68917
7.5 0.2 1.71228
7.5 0.21 1.73485
7.5 0.22 1.75694
7.5 0.23 1.77858
7.5 0.24 1.7998
7.5 0.25 1.82063
7.5 0.26 1.84111
7.5 0.27 1.86125
7.5 0.28 1.88108
7.5 0.29 1.90063
7.5 0.3 1.91989
7.5 0.31 1.93891
7.5 0.32 1.95768
7.5 0.33 1.97622
7.5 0.34 1.99455
7.5 0.35 2.01267
7.5 0.36 2.0306
7.5 0.37 2.04836
7.5 0.38 2.06593
7.5 0.39 2.08335
7.5 0.4 2.1006
7.5 0.41 2.11771
7.5 0.42 2.13468
7.5 0.43 2.15151
7.5 0.44 2.16822
7.5 0.45 2.1848
7.5 0.46 2.20127
7.5 0.47 2.21762
7.5 0.48 2.23386
7.5 0.49 2.25
7.5 0.5 2.26605
7.5 0.51 2.282
7.5 0.52 2.29786
7.5 0.53 2.31363
7.5 0.54 2.32932
7.5 0.55 2.34493
7.5 0.56 2.36047
7.5 0.57 2.37593
7.5 0.58 2.39132
7.5 0.59 2.40664
7.5 0.6 2.4219
7.5 0.61 2.4371
7.5 0.62 2.45223
7.5 0.63 2.46731
7.5 0.64 2.48234
7.5 0.65 2.49731
7.5 0.66 2.51223
7.5 0.67 2.5271
7.5 0.68 2.54192
7.5 0.69 2.5567
7.5 0.7 2.57143
7.5 0.71 2.58612
7.5 0.72 2.60078
7.5 0.73 2.61539
7.5 0.74 2.62997
7.5 0.75 2.64451
7.5 0.76 2.65901
7.5 0.77 2.67349
7.5 0.78 2.68793
7.5 0.79 2.70234
7.5 0.8 2.71673
7.5 0.81 2.73108
7.5 0.82 2.74541
7.5 0.83 2.75972
7.5 0.84 2.774
7.5 0.85 2.78826
7.5 0.86 2.80249
7.5 0.87 2.81671
7.5 0.88 2.8309
7.5 0.89 2.84508
7.5 0.9 2.85923
7.5 0.91 2.87337
7.5 0.92 2.8875
7.5 0.93 2.90161
7.5 0.94 2.9157
7.5 0.95 2.92978
7.5 0.96 2.94385
7.5 0.97 2.9579
7.5 0.98 2.97194
7.5 0.99 2.98598
7.5 1 3
7.6 0.01 0.955358
7.6 0.02 1.06456
7.6 0.03 1.14085
7.6 0.04 1.20196
7.6 0.05 1.25406
7.6 0.06 1.30011
7.6 0.07 1.34177
7.6 0.08 1.38007
7.6 0.09 1.41572
7.6 0.1 1.44921
7.6 0.11 1.4809
7.6 0.12 1.51106
7.6 0.13 1.53991
7.6 0.14 1.56763
7.6 0.15 1.59434
7.6 0.16 1.62016
7.6 0.17 1.6452
7.6 0.18 1.66952
7.6 0.19 1.69319
7.6 0.2 1.71628
7.6 0.21 1.73884
7.6 0.22 1.76091
7.6 0.23 1.78252
7.6 0.24 1.80372
7.6 0.25 1.82453
7.6 0.26 1.84498
7.6 0.27 1.8651
7.6 0.28 1.8849
7.6 0.29 1.90442
7.6 0.3 1.92366
7.6 0.31 1.94264
7.6 0.32 1.96138
7.6 0.33 1.97989
7.6 0.34 1.99819
7.6 0.35 2.01628
7.6 0.36 2.03418
7.6 0.37 2.05189
7.6 0.38 2.06944
7.6 0.39 2.08681
7.6 0.4 2.10403
7.6 0.41 2.1211
7.6 0.42 2.13803
7.6 0.43 2.15483
7.6 0.44 2.17149
7.6 0.45 2.18803
7.6 0.46 2.20446
7.6 0.47 2.22077
7.6 0.48 2.23697
7.6 0.49 2.25307
7.6 0.5 2.26907
7.6 0.51 2.28497
7.6 0.52 2.30079
7.6 0.53 2.31651
7.6 0.54 2.33216
7.6 0.55 2.34772
7.6 0.56 2.36321
7.6 0.57 2.37862
7.6 0.58 2.39396
7.6 0.59 2.40923
7.6 0.6 2.42444
7.6 0.61 2.43959
7.6 0.62 2.45467
7.6 0.63 2.4697
7.6 0.64 2.48467
7.6 0.65 2.49958
7.6 0.66 2.51445
7.6 0.67 2.52926
7.6 0.68 2.54403
7.6 0.69 2.55875
7.6 0.7 2.57343
7.6 0.71 2.58806
7.6 0.72 2.60266
7.6 0.73 2.61721
7.6 0.74 2.63173
7.6 0.75 2.64621
7.6 0.76 2.66066
7.6 0.77 2.67507
7.6 0.78 2.68945
7.6 0.79 2.7038
7.6 0.8 2.71812
7.6 0.81 2.73242
7.6 0.82 2.74668
7.6 0.83 2.76092
7.6 0.84 2.77514
7.6 0.85 2.78933
7.6 0.86 2.8035
7.6 0.87 2.81764
7.6 0.88 2.83177
7.6 0.89 2.84587
7.6 0.9 2.85996
7.6 0.91 2.87403
7.6 0.92 2.88809
7.6 0.93 2.90212
7.6 0.94 2.91614
7.6 0.95 2.93015
7.6 0.96 2.94415
7.6 0.97 2.95813
7.6 0.98 2.9721
7.6 0.99 2.98605
7.6 1 3
7.7 0.01 0.95885
7.7 0.02 1.06825
7.7 0.03 1.14464
7.7 0.04 1.20582
7.7 0.05 1.25798
7.7 0.06 1.30406
7.7 0.07 1.34575
7.7 0.08 1.38407
7.7 0.09 1.41973
7.7 0.1 1.45322
7.7 0.11 1.48492
7.7 0.12 1.51508
7.7 0.13 1.54393
7.7 0.14 1.57164
7.7 0.15 1.59834
7.7 0.16 1.62416
7.7 0.17 1.64918
7.7 0.18 1.67348
7.7 0.19 1.69714
7.7 0.2 1.72022
7.7 0.21 1.74276
7.7 0.22 1.7648
7.7 0.23 1.78639
7.7 0.24 1.80757
7.7 0.25 1.82836
7.7 0.26 1.84879
7.7 0.27 1.86888
7.7 0.28 1.88866
7.7 0.29 1.90814
7.7 0.3 1.92735
7.7 0.31 1.94631
7.7 0.32 1.96502
7.7 0.33 1.9835
7.7 0.34 2.00176
7.7 0.35 2.01982
7.7 0.36 2.03768
7.7 0.37 2.05536
7.7 0.38 2.07287
7.7 0.39 2.09021
7.7 0.4 2.1074
7.7 0.41 2.12443
7.7 0.42 2.14132
7.7 0.43 2.15808
7.7 0.44 2.1747
7.7 0.45 2.1912
7.7 0.46 2.20758
7.7 0.47 2.22385
7.7 0.48 2.24001
7.7 0.49 2.25607
7.7 0.5 2.27202
7.7 0.51 2.28788
7.7 0.52 2.30365
7.7 0.53 2.31934
7.7 0.54 2.33493
7.7 0.55 2.35045
7.7 0.56 2.36589
7.7 0.57 2.38125
7.7 0.58 2.39655
7.7 0.59 2.41177
7.7 0.6 2.42693
7.7 0.61 2.44202
7.7 0.62 2.45706
7.7 0.63 2.47203
7.7 0.64 2.48695
7.7 0.65 2.50181
7.7 0.66 2.51662
7.7 0.67 2.53139
7.7 0.68 2.5461
7.7 0.69 2.56077
7.7 0.7 2.57539
7.7 0.71 2.58997
7.7 0.72 2.6045
7.7 0.73 2.619
7.7 0.74 2.63346
7.7 0.75 2.64788
7.7 0.76 2.66227
7.7 0.77 2.67662
7.7 0.78 2.69094
7.7 0.79 2.70523
7.7 0.8 2.71949
7.7 0.81 2.73372
7.7 0.82 2.74792
7.7 0.83 2.7621
7.7 0.84 2.77625
7.7 0.85 2.79037
7.7 0.86 2.80448
7.7 0.87 2.81856
7.7 0.88 2.83262
7.7 0.89 2.84666
7.7 0.9 2.86068
7.7 0.91 2.87468
7.7 0.92 2.88866
7.7 0.93 2.90263
7.7 0.94 2.91658
7.7 0.95 2.93052
7.7 0.96 2.94444
7.7 0.97 2.95835
7.7 0.98 2.97224
7.7 0.99 2.98613
7.7 1 3
7.8 0.01 0.962291
7.8 0.02 1.07187
7.8 0.03 1.14837
7.8 0.04 1.20962
7.8 0.05 1.26183
7.8 0.06 1.30795
7.8 0.07 1.34966
7.8 0.08 1.388
7.8 0.09 1.42367
7.8 0.1 1.45717
7.8 0.11 1.48887
7.8 0.12 1.51903
7.8 0.13 1.54788
7.8 0.14 1.57558
7.8 0.15 1.60227
7.8 0.16 1.62808
7.8 0.17 1.65309
7.8 0.18 1.67738
7.8 0.19 1.70103
7.8 0.2 1.72408
7.8 0.21 1.7466
7.8 0.22 1.76863
7.8 0.23 1.7902
7.8 0.24 1.81135
7.8 0.25 1.83212
7.8 0.26 1.85252
7.8 0.27 1.87259
7.8 0.28 1.89234
7.8 0.29 1.9118
7.8 0.3 1.93098
7.8 0.31 1.94991
7.8 0.32 1.96858
7.8 0.33 1.98703
7.8 0.34 2.00527
7.8 0.35 2.02329
7.8 0.36 2.04112
7.8 0.37 2.05877
7.8 0.38 2.07624
7.8 0.39 2.09355
7.8 0.4 2.1107
7.8 0.41 2.12769
7.8 0.42 2.14455
7.8 0.43 2.16126
7.8 0.44 2.17785
7.8 0.45 2.19431
7.8 0.46 2.21065
7.8 0.47 2.22688
7.8 0.48 2.243
7.8 0.49 2.25901
7.8 0.5 2.27493
7.8 0.51 2.29074
7.8 0.52 2.30647
7.8 0.53 2.3221
7.8 0.54 2.33766
7.8 0.55 2.35313
7.8 0.56 2.36852
7.8 0.57 2.38384
7.8 0.58 2.39908
7.8 0.59 2.41426
7.8 0.6 2.42937
7.8 0.61 2.44441
7.8 0.62 2.4594
7.8 0.63 2.47432
7.8 0.64 2.48919
7.8 0.65 2.504
7.8 0.66 2.51876
7.8 0.67 2.53347
7.8 0.68 2.54812
7.8 0.69 2.56274
7.8 0.7 2.5773
7.8 0.71 2.59183
7.8 0.72 2.60631
7.8 0.73 2.62075
7.8 0.74 2.63515
7.8 0.75 2.64951
7.8 0.76 2.66384
7.8 0.77 2.67814
7.8 0.78 2.6924
7.8 0.79 2.70663
7.8 0.8 2.72083
7.8 0.81 2.73499
7.8 0.82 2.74914
7.8 0.83 2.76325
7.8 0.84 2.77734
7.8 0.85 2.7914
7.8 0.86 2.80544
7.8 0.87 2.81945
7.8 0.88 2.83345
7.8 0.89 2.84742
7.8 0.9 2.86137
7.8 0.91 2.87531
7.8 0.92 2.88922
7.8 0.93 2.90312
7.8 0.94 2.91701
7.8 0.95 2.93087
7.8 0.96 2.94472
7.8 0.97 2.95856
7.8 0.98 2.97239
7.8 0.99 2.9862
7.8 1 3
7.9 0.01 0.965681
7.9 0.02 1.07545
7.9 0.03 1.15205
7.9 0.04 1.21337
7.9 0.05 1.26562
7.9 0.06 1.31177
7.9 0.07 1.35351
7.9 0.08 1.39186
7.9 0.09 1.42755
7.9 0.1 1.46106
7.9 0.11 1.49275
7.9 0.12 1.52292
7.9 0.13 1.55176
7.9 0.14 1.57945
7.9 0.15 1.60614
7.9 0.16 1.63194
7.9 0.17 1.65693
7.9 0.18 1.68121
7.9 0.19 1.70484
7.9 0.2 1.72788
7.9 0.21 1.75038
7.9 0.22 1.77239
7.9 0.23 1.79394
7.9 0.24 1.81507
7.9 0.25 1.83581
7.9 0.26 1.85619
7.9 0.27 1.87623
7.9 0.28 1.89596
7.9 0.29 1.91539
7.9 0.3 1.93454
7.9 0.31 1.95344
7.9 0.32 1.97209
7.9 0.33 1.99051
7.9 0.34 2.00871
7.9 0.35 2.0267
7.9 0.36 2.0445
7.9 0.37 2.06212
7.9 0.38 2.07955
7.9 0.39 2.09682
7.9 0.4 2.11394
7.9 0.41 2.1309
7.9 0.42 2.14771
7.9 0.43 2.16439
7.9 0.44 2.18094
7.9 0.45 2.19736
7.9 0.46 2.21366
7.9 0.47 2.22985
7.9 0.48 2.24593
7.9 0.49 2.2619
7.9 0.5 2.27777
7.9 0.51 2.29355
7.9 0.52 2.30923
7.9 0.53 2.32482
7.9 0.54 2.34033
7.9 0.55 2.35575
7.9 0.56 2.3711
7.9 0.57 2.38637
7.9 0.58 2.40157
7.9 0.59 2.4167
7.9 0.6 2.43176
7.9 0.61 2.44675
7.9 0.62 2.46169
7.9 0.63 2.47656
7.9 0.64 2.49138
7.9 0.65 2.50614
7.9 0.66 2.52085
7.9 0.67 2.5355
7.9 0.68 2.55011
7.9 0.69 2.56467
7.9 0.7 2.57918
7.9 0.71 2.59365
7.9 0.72 2.60808
7.9 0.73 2.62246
7.9 0.74 2.63681
7.9 0.75 2.65112
7.9 0.76 2.66539
7.9 0.77 2.67962
7.9 0.78 2.69383
7.9 0.79 2.708
7.9 0.8 2.72214
7.9 0.81 2.73624
7.9 0.82 2.75032
7.9 0.83 2.76438
7.9 0.84 2.7784
7.9 0.85 2.7924
7.9 0.86 2.80638
7.9 0.87 2.82033
7.9 0.88 2.83426
7.9 0.89 2.84817
7.9 0.9 2.86206
7.9 0.91 2.87593
7.9 0.92 2.88978
7.9 0.93 2.90361
7.9 0.94 2.91742
7.9 0.95 2.93122
7.9 0.96 2.94501
7.9 0.97 2.95877
7.9 0.98 2.97253
7.9 0.99 2.98627
7.9 1 3
8 0.01 0.969023
8 0.02 1.07897
8 0.03 1.15567
8 0.04 1.21705
8 0.05 1.26935
8 0.06 1.31554
8 0.07 1.35729
8 0.08 1.39567
8 0.09 1.43136
8 0.1 1.46488
8 0.11 1.49658
8 0.12 1.52674
8 0.13 1.55558
8 0.14 1.58327
8 0.15 1.60995
8 0.16 1.63573
8 0.17 1.66071
8 0.18 1.68498
8 0.19 1.70859
8 0.2 1.73161
8 0.21 1.7541
8 0.22 1.77608
8 0.23 1.79761
8 0.24 1.81872
8 0.25 1.83944
8 0.26 1.8598
8 0.27 1.87981
8 0.28 1.89951
8 0.29 1.91892
8 0.3 1.93805
8 0.31 1.95691
8 0.32 1.97553
8 0.33 1.99392
8 0.34 2.01209
8 0.35 2.03005
8 0.36 2.04782
8 0.37 2.0654
8 0.38 2.0828
8 0.39 2.10004
8 0.4 2.11712
8 0.41 2.13404
8 0.42 2.15082
8 0.43 2.16746
8 0.44 2.18397
8 0.45 2.20035
8 0.46 2.21662
8 0.47 2.23276
8 0.48 2.2488
8 0.49 2.26473
8 0.5 2.28056
8 0.51 2.2963
8 0.52 2.31193
8 0.53 2.32748
8 0.54 2.34295
8 0.55 2.35833
8 0.56 2.37363
8 0.57 2.38886
8 0.58 2.40401
8 0.59 2.41909
8 0.6 2.4341
8 0.61 2.44905
8 0.62 2.46394
8 0.63 2.47876
8 0.64 2.49353
8 0.65 2.50824
8 0.66 2.5229
8 0.67 2.5375
8 0.68 2.55206
8 0.69 2.56656
8 0.7 2.58102
8 0.71 2.59544
8 0.72 2.60981
8 0.73 2.62414
8 0.74 2.63843
8 0.75 2.65268
8 0.76 2.6669
8 0.77 2.68108
8 0.78 2.69522
8 0.79 2.70934
8 0.8 2.72342
8 0.81 2.73747
8 0.82 2.75149
8 0.83 2.76548
8 0.84 2.77945
8 0.85 2.79339
8 0.86 2.8073
8 0.87 2.82119
8 0.88 2.83506
8 0.89 2.8489
8 0.9 2.86273
8 0.91 2.87653
8 0.92 2.89032
8 0.93 2.90408
8 0.94 2.91783
8 0.95 2.93156
8 0.96 2.94528
8 0.97 2.95898
8 0.98 2.97267
8 0.99 2.98634
8 1 3
8.1 0.01 0.972316
8.1 0.02 1.08243
8.1 0.03 1.15923
8.1 0.04 1.22068
8.1 0.05 1.27302
8.1 0.06 1.31924
8.1 0.07 1.36102
8.1 0.08 1.39941
8.1 0.09 1.43512
8.1 0.1 1.46864
8.1 0.11 1.50034
8.1 0.12 1.5305
8.1 0.13 1.55933
8.1 0.14 1.58702
8.1 0.15 1.61369
8.1 0.16 1.63946
8.1 0.17 1.66443
8.1 0.18 1.68868
8.1 0.19 1.71228
8.1 0.2 1.73529
8.1 0.21 1.75775
8.1 0.22 1.77972
8.1 0.23 1.80123
8.1 0.24 1.82231
8.1 0.25 1.84301
8.1 0.26 1.86334
8.1 0.27 1.88333
8.1 0.28 1.90301
8.1 0.29 1.92238
8.1 0.3 1.94148
8.1 0.31 1.96032
8.1 0.32 1.97891
8.1 0.33 1.99727
8.1 0.34 2.01541
8.1 0.35 2.03334
8.1 0.36 2.05108
8.1 0.37 2.06862
8.1 0.38 2.08599
8.1 0.39 2.1032
8.1 0.4 2.12024
8.1 0.41 2.13713
8.1 0.42 2.15387
8.1 0.43 2.17048
8.1 0.44 2.18695
8.1 0.45 2.20329
8.1 0.46 2.21952
8.1 0.47 2.23563
8.1 0.48 2.25162
8.1 0.49 2.26751
8.1 0.5 2.2833
8.1 0.51 2.29899
8.1 0.52 2.31459
8.1 0.53 2.3301
8.1 0.54 2.34552
8.1 0.55 2.36086
8.1 0.56 2.37611
8.1 0.57 2.39129
8.1 0.58 2.4064
8.1 0.59 2.42144
8.1 0.6 2.4364
8.1 0.61 2.4513
8.1 0.62 2.46614
8.1 0.63 2.48092
8.1 0.64 2.49564
8.1 0.65 2.5103
8.1 0.66 2.52491
8.1 0.67 2.53946
8.1 0.68 2.55396
8.1 0.69 2.56842
8.1 0.7 2.58283
8.1 0.71 2.59719
8.1 0.72 2.61151
8.1 0.73 2.62579
8.1 0.74 2.64002
8.1 0.75 2.65422
8.1 0.76 2.66838
8.1 0.77 2.68251
8.1 0.78 2.6966
8.1 0.79 2.71065
8.1 0.8 2.72467
8.1 0.81 2.73867
8.1 0.82 2.75263
8.1 0.83 2.76656
8.1 0.84 2.78047
8.1 0.85 2.79435
8.1 0.86 2.8082
8.1 0.87 2.82203
8.1 0.88 2.83584
8.1 0.89 2.84962
8.1 0.9 2.86338
8.1 0.91 2.87712
8.1 0.92 2.89085
8.1 0.93 2.90455
8.1 0.94 2.91823
8.1 0.95 2.9319
8.1 0.96 2.94555
8.1 0.97 2.95918
8.1 0.98 2.9728
8.1 0.99 2.98641
8.1 1 3
8.2 0.01 0.975564
8.2 0.02 1.08585
8.2 0.03 1.16275
8.2 0.04 1.22426
8.2 0.05 1.27664
8.2 0.06 1.32289
8.2 0.07 1.36469
8.2 0.08 1.4031
8.2 0.09 1.43881
8.2 0.1 1.47234
8.2 0.11 1.50404
8.2 0.12 1.5342
8.2 0.13 1.56303
8.2 0.14 1.59071
8.2 0.15 1.61737
8.2 0.16 1.64313
8.2 0.17 1.66809
8.2 0.18 1.69233
8.2 0.19 1.71591
8.2 0.2 1.7389
8.2 0.21 1.76134
8.2 0.22 1.78329
8.2 0.23 1.80478
8.2 0.24 1.82584
8.2 0.25 1.84652
8.2 0.26 1.86682
8.2 0.27 1.88679
8.2 0.28 1.90644
8.2 0.29 1.92579
8.2 0.3 1.94486
8.2 0.31 1.96367
8.2 0.32 1.98224
8.2 0.33 2.00056
8.2 0.34 2.01867
8.2 0.35 2.03657
8.2 0.36 2.05428
8.2 0.37 2.07179
8.2 0.38 2.08913
8.2 0.39 2.1063
8.2 0.4 2.1233
8.2 0.41 2.14016
8.2 0.42 2.15687
8.2 0.43 2.17344
8.2 0.44 2.18987
8.2 0.45 2.20618
8.2 0.46 2.22236
8.2 0.47 2.23843
8.2 0.48 2.25439
8.2 0.49 2.27024
8.2 0.5 2.28599
8.2 0.51 2.30164
8.2 0.52 2.3172
8.2 0.53 2.33266
8.2 0.54 2.34804
8.2 0.55 2.36334
8.2 0.56 2.37855
8.2 0.57 2.39369
8.2 0.58 2.40875
8.2 0.59 2.42374
8.2 0.6 2.43866
8.2 0.61 2.45351
8.2 0.62 2.46831
8.2 0.63 2.48304
8.2 0.64 2.49771
8.2 0.65 2.51232
8.2 0.66 2.52688
8.2 0.67 2.54138
8.2 0.68 2.55584
8.2 0.69 2.57024
8.2 0.7 2.5846
8.2 0.71 2.59891
8.2 0.72 2.61318
8.2 0.73 2.6274
8.2 0.74 2.64159
8.2 0.75 2.65573
8.2 0.76 2.66984
8.2 0.77 2.68391
8.2 0.78 2.69794
8.2 0.79 2.71194
8.2 0.8 2.72591
8.2 0.81 2.73984
8.2 0.82 2.75375
8.2 0.83 2.76762
8.2 0.84 2.78147
8.2 0.85 2.79529
8.2 0.86 2.80909
8.2 0.87 2.82286
8.2 0.88 2.8366
8.2 0.89 2.85033
8.2 0.9 2.86403
8.2 0.91 2.8777
8.2 0.92 2.89136
8.2 0.93 2.905
8.2 0.94 2.91862
8.2 0.95 2.93223
8.2 0.96 2.94581
8.2 0.97 2.95938
8.2 0.98 2.97294
8.2 0.99 2.98647
8.2 1 3
8.3 0.01 0.978766
8.3 0.02 1.08922
8.3 0.03 1.16621
8.3 0.04 1.22778
8.3 0.05 1.28021
8.3 0.06 1.32649
8.3 0.07 1.36831
8.3 0.08 1.40673
8.3 0.09 1.44245
8.3 0.1 1.47598
8.3 0.11 1.50769
8.3 0.12 1.53784
8.3 0.13 1.56667
8.3 0.14 1.59434
8.3 0.15 1.62099
8.3 0.16 1.64674
8.3 0.17 1.67169
8.3 0.18 1.69591
8.3 0.19 1.71948
8.3 0.2 1.74245
8.3 0.21 1.76487
8.3 0.22 1.7868
8.3 0.23 1.80827
8.3 0.24 1.82931
8.3 0.25 1.84996
8.3 0.26 1.87025
8.3 0.27 1.89019
8.3 0.28 1.90981
8.3 0.29 1.92914
8.3 0.3 1.94819
8.3 0.31 1.96697
8.3 0.32 1.9855
8.3 0.33 2.0038
8.3 0.34 2.02188
8.3 0.35 2.03975
8.3 0.36 2.05742
8.3 0.37 2.0749
8.3 0.38 2.09221
8.3 0.39 2.10934
8.3 0.4 2.12632
8.3 0.41 2.14314
8.3 0.42 2.15981
8.3 0.43 2.17634
8.3 0.44 2.19274
8.3 0.45 2.20901
8.3 0.46 2.22516
8.3 0.47 2.24119
8.3 0.48 2.25711
8.3 0.49 2.27292
8.3 0.5 2.28863
8.3 0.51 2.30424
8.3 0.52 2.31976
8.3 0.53 2.33518
8.3 0.54 2.35052
8.3 0.55 2.36577
8.3 0.56 2.38094
8.3 0.57 2.39603
8.3 0.58 2.41105
8.3 0.59 2.426
8.3 0.6 2.44087
8.3 0.61 2.45568
8.3 0.62 2.47043
8.3 0.63 2.48511
8.3 0.64 2.49973
8.3 0.65 2.5143
8.3 0.66 2.52881
8.3 0.67 2.54327
8.3 0.68 2.55767
8.3 0.69 2.57203
8.3 0.7 2.58633
8.3 0.71 2.6006
8.3 0.72 2.61481
8.3 0.73 2.62898
8.3 0.74 2.64312
8.3 0.75 2.65721
8.3 0.76 2.67126
8.3 0.77 2.68528
8.3 0.78 2.69926
8.3 0.79 2.7132
8.3 0.8 2.72711
8.3 0.81 2.74099
8.3 0.82 2.75484
8.3 0.83 2.76866
8.3 0.84 2.78245
8.3 0.85 2.79622
8.3 0.86 2.80995
8.3 0.87 2.82367
8.3 0.88 2.83735
8.3 0.89 2.85101
8.3 0.9 2.86465
8.3 0.91 2.87827
8.3 0.92 2.89187
8.3 0.93 2.90545
8.3 0.94 2.91901
8.3 0.95 2.93255
8.3 0.96 2.94607
8.3 0.97 2.95958
8.3 0.98 2.97307
8.3 0.99 2.98654
8.3 1 3
8.4 0.01 0.981923
8.4 0.02 1.09254
8.4 0.03 1.16962
8.4 0.04 1.23125
8.4 0.05 1.28372
8.4 0.06 1.33003
8.4 0.07 1.37187
8.4 0.08 1.4103
8.4 0.09 1.44604
8.4 0.1 1.47957
8.4 0.11 1.51128
8.4 0.12 1.54143
8.4 0.13 1.57025
8.4 0.14 1.59791
8.4 0.15 1.62455
8.4 0.16 1.65029
8.4 0.17 1.67523
8.4 0.18 1.69944
8.4 0.19 1.72299
8.4 0.2 1.74594
8.4 0.21 1.76835
8.4 0.22 1.79026
8.4 0.23 1.81171
8.4 0.24 1.83273
8.4 0.25 1.85336
8.4 0.26 1.87362
8.4 0.27 1.89353
8.4 0.28 1.91313
8.4 0.29 1.93243
8.4 0.3 1.95145
8.4 0.31 1.97021
8.4 0.32 1.98871
8.4 0.33 2.00698
8.4 0.34 2.02503
8.4 0.35 2.04287
8.4 0.36 2.06051
8.4 0.37 2.07796
8.4 0.38 2.09523
8.4 0.39 2.11234
8.4 0.4 2.12928
8.4 0.41 2.14606
8.4 0.42 2.1627
8.4 0.43 2.1792
8.4 0.44 2.19556
8.4 0.45 2.2118
8.4 0.46 2.22791
8.4 0.47 2.2439
8.4 0.48 2.25978
8.4 0.49 2.27556
8.4 0.5 2.29123
8.4 0.51 2.3068
8.4 0.52 2.32227
8.4 0.53 2.33765
8.4 0.54 2.35295
8.4 0.55 2.36816
8.4 0.56 2.38329
8.4 0.57 2.39834
8.4 0.58 2.41331
8.4 0.59 2.42821
8.4 0.6 2.44305
8.4 0.61 2.45781
8.4 0.62 2.47251
8.4 0.63 2.48715
8.4 0.64 2.50173
8.4 0.65 2.51624
8.4 0.66 2.53071
8.4 0.67 2.54512
8.4 0.68 2.55947
8.4 0.69 2.57378
8.4 0.7 2.58804
8.4 0.71 2.60225
8.4 0.72 2.61641
8.4 0.73 2.63054
8.4 0.74 2.64462
8.4 0.75 2.65866
8.4 0.76 2.67266
8.4 0.77 2.68662
8.4 0.78 2.70055
8.4 0.79 2.71444
8.4 0.8 2.7283
8.4 0.81 2.74212
8.4 0.82 2.75592
8.4 0.83 2.76968
8.4 0.84 2.78342
8.4 0.85 2.79712
8.4 0.86 2.8108
8.4 0.87 2.82446
8.4 0.88 2.83809
8.4 0.89 2.85169
8.4 0.9 2.86527
8.4 0.91 2.87883
8.4 0.92 2.89237
8.4 0.93 2.90589
8.4 0.94 2.91938
8.4 0.95 2.93286
8.4 0.96 2.94632
8.4 0.97 2.95977
8.4 0.98 2.97319
8.4 0.99 2.9866
8.4 1 3
8.5 0.01 0.985038
8.5 0.02 1.09582
8.5 0.03 1.17299
8.5 0.04 1.23467
8.5 0.05 1.28718
8.5 0.06 1.33352
8.5 0.07 1.37538
8.5 0.08 1.41383
8.5 0.09 1.44957
8.5 0.1 1.4831
8.5 0.11 1.51481
8.5 0.12 1.54496
8.5 0.13 1.57378
8.5 0.14 1.60143
8.5 0.15 1.62806
8.5 0.16 1.65379
8.5 0.17 1.67871
8.5 0.18 1.70291
8.5 0.19 1.72644
8.5 0.2 1.74938
8.5 0.21 1.77177
8.5 0.22 1.79366
8.5 0.23 1.81509
8.5 0.24 1.83609
8.5 0.25 1.85669
8.5 0.26 1.87693
8.5 0.27 1.89682
8.5 0.28 1.9164
8.5 0.29 1.93567
8.5 0.3 1.95466
8.5 0.31 1.97339
8.5 0.32 1.99187
8.5 0.33 2.01011
8.5 0.34 2.02813
8.5 0.35 2.04594
8.5 0.36 2.06355
8.5 0.37 2.08097
8.5 0.38 2.09821
8.5 0.39 2.11528
8.5 0.4 2.13219
8.5 0.41 2.14894
8.5 0.42 2.16554
8.5 0.43 2.182
8.5 0.44 2.19833
8.5 0.45 2.21453
8.5 0.46 2.23061
8.5 0.47 2.24656
8.5 0.48 2.26241
8.5 0.49 2.27814
8.5 0.5 2.29377
8.5 0.51 2.3093
8.5 0.52 2.32474
8.5 0.53 2.34008
8.5 0.54 2.35534
8.5 0.55 2.37051
8.5 0.56 2.38559
8.5 0.57 2.4006
8.5 0.58 2.41553
8.5 0.59 2.43039
8.5 0.6 2.44518
8.5 0.61 2.4599
8.5 0.62 2.47456
8.5 0.63 2.48915
8.5 0.64 2.50368
8.5 0.65 2.51815
8.5 0.66 2.53257
8.5 0.67 2.54693
8.5 0.68 2.56124
8.5 0.69 2.5755
8.5 0.7 2.58971
8.5 0.71 2.60387
8.5 0.72 2.61799
8.5 0.73 2.63206
8.5 0.74 2.64609
8.5 0.75 2.66008
8.5 0.76 2.67403
8.5 0.77 2.68794
8.5 0.78 2.70182
8.5 0.79 2.71566
8.5 0.8 2.72946
8.5 0.81 2.74323
8.5 0.82 2.75697
8.5 0.83 2.77068
8.5 0.84 2.78436
8.5 0.85 2.79801
8.5 0.86 2.81164
8.5 0.87 2.82523
8.5 0.88 2.83881
8.5 0.89 2.85235
8.5 0.9 2.86588
8.5 0.91 2.87938
8.5 0.92 2.89286
8.5 0.93 2.90631
8.5 0.94 2.91975
8.5 0.95 2.93317
8.5 0.96 2.94657
8.5 0.97 2.95995
8.5 0.98 2.97332
8.5 0.99 2.98667
8.5 1 3
8.6 0.01 0.988111
8.6 0.02 1.09905
8.6 0.03 1.1763
8.6 0.04 1.23805
8.6 0.05 1.29059
8.6 0.06 1.33696
8.6 0.07 1.37884
8.6 0.08 1.4173
8.6 0.09 1.45304
8.6 0.1 1.48658
8.6 0.11 1.51829
8.6 0.12 1.54844
8.6 0.13 1.57725
8.6 0.14 1.60489
8.6 0.15 1.63152
8.6 0.16 1.65723
8.6 0.17 1.68214
8.6 0.18 1.70632
8.6 0.19 1.72984
8.6 0.2 1.75276
8.6 0.21 1.77513
8.6 0.22 1.797
8.6 0.23 1.81841
8.6 0.24 1.83939
8.6 0.25 1.85997
8.6 0.26 1.88019
8.6 0.27 1.90006
8.6 0.28 1.91961
8.6 0.29 1.93885
8.6 0.3 1.95782
8.6 0.31 1.97652
8.6 0.32 1.99497
8.6 0.33 2.01318
8.6 0.34 2.03118
8.6 0.35 2.04896
8.6 0.36 2.06653
8.6 0.37 2.08392
8.6 0.38 2.10113
8.6 0.39 2.11817
8.6 0.4 2.13505
8.6 0.41 2.15176
8.6 0.42 2.16833
8.6 0.43 2.18476
8.6 0.44 2.20106
8.6 0.45 2.21722
8.6 0.46 2.23326
8.6 0.47 2.24918
8.6 0.48 2.26499
8.6 0.49 2.28068
8.6 0.5 2.29628
8.6 0.51 2.31177
8.6 0.52 2.32716
8.6 0.53 2.34247
8.6 0.54 2.35768
8.6 0.55 2.37281
8.6 0.56 2.38786
8.6 0.57 2.40282
8.6 0.58 2.41771
8.6 0.59 2.43253
8.6 0.6 2.44728
8.6 0.61 2.46195
8.6 0.62 2.47656
8.6 0.63 2.49111
8.6 0.64 2.5056
8.6 0.65 2.52003
8.6 0.66 2.5344
8.6 0.67 2.54871
8.6 0.68 2.56298
8.6 0.69 2.57719
8.6 0.7 2.59135
8.6 0.71 2.60546
8.6 0.72 2.61953
8.6 0.73 2.63356
8.6 0.74 2.64754
8.6 0.75 2.66148
8.6 0.76 2.67538
8.6 0.77 2.68924
8.6 0.78 2.70306
8.6 0.79 2.71685
8.6 0.8 2.7306
8.6 0.81 2.74432
8.6 0.82 2.75801
8.6 0.83 2.77166
8.6 0.84 2.78529
8.6 0.85 2.79889
8.6 0.86 2.81245
8.6 0.87 2.826
8.6 0.88 2.83951
8.6 0.89 2.853
8.6 0.9 2.86647
8.6 0.91 2.87991
8.6 0.92 2.89334
8.6 0.93 2.90673
8.6 0.94 2.92011
8.6 0.95 2.93347
8.6 0.96 2.94681
8.6 0.97 2.96014
8.6 0.98 2.97344
8.6 0.99 2.98673
8.6 1 3
8.7 0.01 0.991142
8.7 0.02 1.10223
8.7 0.03 1.17957
8.7 0.04 1.24137
8.7 0.05 1.29396
8.7 0.06 1.34035
8.7 0.07 1.38224
8.7 0.08 1.42071
8.7 0.09 1.45647
8.7 0.1 1.49001
8.7 0.11 1.52172
8.7 0.12 1.55186
8.7 0.13 1.58067
8.7 0.14 1.6083
8.7 0.15 1.63492
8.7 0.16 1.66062
8.7 0.17 1.68552
8.7 0.18 1.70968
8.7 0.19 1.73319
8.7 0.2 1.75609
8.7 0.21 1.77845
8.7 0.22 1.8003
8.7 0.23 1.82168
8.7 0.24 1.84264
8.7 0.25 1.8632
8.7 0.26 1.88339
8.7 0.27 1.90324
8.7 0.28 1.92276
8.7 0.29 1.94199
8.7 0.3 1.96093
8.7 0.31 1.9796
8.7 0.32 1.99802
8.7 0.33 2.01621
8.7 0.34 2.03417
8.7 0.35 2.05192
8.7 0.36 2.06947
8.7 0.37 2.08683
8.7 0.38 2.10401
8.7 0.39 2.12101
8.7 0.4 2.13786
8.7 0.41 2.15454
8.7 0.42 2.17108
8.7 0.43 2.18747
8.7 0.44 2.20373
8.7 0.45 2.21986
8.7 0.46 2.23586
8.7 0.47 2.25175
8.7 0.48 2.26752
8.7 0.49 2.28318
8.7 0.5 2.29874
8.7 0.51 2.31419
8.7 0.52 2.32955
8.7 0.53 2.34481
8.7 0.54 2.35999
8.7 0.55 2.37508
8.7 0.56 2.39008
8.7 0.57 2.40501
8.7 0.58 2.41986
8.7 0.59 2.43463
8.7 0.6 2.44933
8.7 0.61 2.46397
8.7 0.62 2.47854
8.7 0.63 2.49304
8.7 0.64 2.50748
8.7 0.65 2.52187
8.7 0.66 2.53619
8.7 0.67 2.55046
8.7 0.68 2.56468
8.7 0.69 2.57885
8.7 0.7 2.59296
8.7 0.71 2.60703
8.7 0.72 2.62105
8.7 0.73 2.63502
8.7 0.74 2.64896
8.7 0.75 2.66285
8.7 0.76 2.6767
8.7 0.77 2.69051
8.7 0.78 2.70428
8.7 0.79 2.71802
8.7 0.8 2.73172
8.7 0.81 2.74539
8.7 0.82 2.75902
8.7 0.83 2.77263
8.7 0.84 2.7862
8.7 0.85 2.79974
8.7 0.86 2.81326
8.7 0.87 2.82674
8.7 0.88 2.84021
8.7 0.89 2.85364
8.7 0.9 2.86705
8.7 0.91 2.88044
8.7 0.92 2.8938
8.7 0.93 2.90715
8.7 0.94 2.92047
8.7 0.95 2.93377
8.7 0.96 2.94705
8.7 0.97 2.96032
8.7 0.98 2.97356
8.7 0.99 2.98679
8.7 1 3
8.8 0.01 0.994134
8.8 0.02 1.10538
8.8 0.03 1.1828
8.8 0.04 1.24465
8.8 0.05 1.29727
8.8 0.06 1.34369
8.8 0.07 1.3856
8.8 0.08 1.42408
8.8 0.09 1.45984
8.8 0.1 1.49339
8.8 0.11 1.52509
8.8 0.12 1.55523
8.8 0.13 1.58403
8.8 0.14 1.61166
8.8 0.15 1.63827
8.8 0.16 1.66396
8.8 0.17 1.68884
8.8 0.18 1.71299
8.8 0.19 1.73648
8.8 0.2 1.75937
8.8 0.21 1.78171
8.8 0.22 1.80354
8.8 0.23 1.8249
8.8 0.24 1.84584
8.8 0.25 1.86638
8.8 0.26 1.88655
8.8 0.27 1.90637
8.8 0.28 1.92587
8.8 0.29 1.94507
8.8 0.3 1.96398
8.8 0.31 1.98263
8.8 0.32 2.00103
8.8 0.33 2.01918
8.8 0.34 2.03712
8.8 0.35 2.05484
8.8 0.36 2.07236
8.8 0.37 2.08969
8.8 0.38 2.10684
8.8 0.39 2.12381
8.8 0.4 2.14062
8.8 0.41 2.15727
8.8 0.42 2.17378
8.8 0.43 2.19014
8.8 0.44 2.20636
8.8 0.45 2.22246
8.8 0.46 2.23843
8.8 0.47 2.25428
8.8 0.48 2.27001
8.8 0.49 2.28563
8.8 0.5 2.30115
8.8 0.51 2.31657
8.8 0.52 2.33189
8.8 0.53 2.34712
8.8 0.54 2.36225
8.8 0.55 2.3773
8.8 0.56 2.39227
8.8 0.57 2.40715
8.8 0.58 2.42196
8.8 0.59 2.43669
8.8 0.6 2.45136
8.8 0.61 2.46595
8.8 0.62 2.48047
8.8 0.63 2.49494
8.8 0.64 2.50934
8.8 0.65 2.52367
8.8 0.66 2.53796
8.8 0.67 2.55218
8.8 0.68 2.56635
8.8 0.69 2.58047
8.8 0.7 2.59454
8.8 0.71 2.60856
8.8 0.72 2.62254
8.8 0.73 2.63647
8.8 0.74 2.65035
8.8 0.75 2.66419
8.8 0.76 2.67799
8.8 0.77 2.69176
8.8 0.78 2.70548
8.8 0.79 2.71917
8.8 0.8 2.73282
8.8 0.81 2.74644
8.8 0.82 2.76002
8.8 0.83 2.77357
8.8 0.84 2.78709
8.8 0.85 2.80058
8.8 0.86 2.81404
8.8 0.87 2.82748
8.8 0.88 2.84089
8.8 0.89 2.85427
8.8 0.9 2.86762
8.8 0.91 2.88096
8.8 0.92 2.89426
8.8 0.93 2.90755
8.8 0.94 2.92082
8.8 0.95 2.93406
8.8 0.96 2.94729
8.8 0.97 2.96049
8.8 0.98 2.97368
8.8 0.99 2.98685
8.8 1 3
8.9 0.01 0.997086
8.9 0.02 1.10848
8.9 0.03 1.18598
8.9 0.04 1.24788
8.9 0.05 1.30054
8.9 0.06 1.34698
8.9 0.07 1.38891
8.9 0.08 1.4274
8.9 0.09 1.46317
8.9 0.1 1.49672
8.9 0.11 1.52842
8.9 0.12 1.55856
8.9 0.13 1.58735
8.9 0.14 1.61497
8.9 0.15 1.64157
8.9 0.16 1.66725
8.9 0.17 1.69212
8.9 0.18 1.71625
8.9 0.19 1.73973
8.9 0.2 1.7626
8.9 0.21 1.78492
8.9 0.22 1.80673
8.9 0.23 1.82808
8.9 0.24 1.84899
8.9 0.25 1.86951
8.9 0.26 1.88966
8.9 0.27 1.90945
8.9 0.28 1.92893
8.9 0.29 1.9481
8.9 0.3 1.96699
8.9 0.31 1.98561
8.9 0.32 2.00398
8.9 0.33 2.02211
8.9 0.34 2.04002
8.9 0.35 2.05771
8.9 0.36 2.0752
8.9 0.37 2.0925
8.9 0.38 2.10962
8.9 0.39 2.12656
8.9 0.4 2.14334
8.9 0.41 2.15996
8.9 0.42 2.17643
8.9 0.43 2.19276
8.9 0.44 2.20895
8.9 0.45 2.22501
8.9 0.46 2.24095
8.9 0.47 2.25676
8.9 0.48 2.27246
8.9 0.49 2.28805
8.9 0.5 2.30353
8.9 0.51 2.31891
8.9 0.52 2.33419
8.9 0.53 2.34938
8.9 0.54 2.36448
8.9 0.55 2.37949
8.9 0.56 2.39441
8.9 0.57 2.40926
8.9 0.58 2.42403
8.9 0.59 2.43872
8.9 0.6 2.45334
8.9 0.61 2.46789
8.9 0.62 2.48238
8.9 0.63 2.4968
8.9 0.64 2.51115
8.9 0.65 2.52545
8.9 0.66 2.53969
8.9 0.67 2.55387
8.9 0.68 2.568
8.9 0.69 2.58207
8.9 0.7 2.5961
8.9 0.71 2.61007
8.9 0.72 2.624
8.9 0.73 2.63788
8.9 0.74 2.65172
8.9 0.75 2.66551
8.9 0.76 2.67927
8.9 0.77 2.69298
8.9 0.78 2.70666
8.9 0.79 2.72029
8.9 0.8 2.7339
8.9 0.81 2.74746
8.9 0.82 2.761
8.9 0.83 2.7745
8.9 0.84 2.78797
8.9 0.85 2.80141
8.9 0.86 2.81482
8.9 0.87 2.8282
8.9 0.88 2.84155
8.9 0.89 2.85488
8.9 0.9 2.86818
8.9 0.91 2.88146
8.9 0.92 2.89472
8.9 0.93 2.90795
8.9 0.94 2.92116
8.9 0.95 2.93435
8.9 0.96 2.94752
8.9 0.97 2.96066
8.9 0.98 2.97379
8.9 0.99 2.98691
8.9 1 3
9 0.01 1
9 0.02 1.11154
9 0.03 1.18912
9 0.04 1.25107
9 0.05 1.30376
9 0.06 1.35023
9 0.07 1.39217
9 0.08 1.43068
9 0.09 1.46645
9 0.1 1.5
9 0.11 1.5317
9 0.12 1.56183
9 0.13 1.59062
9 0.14 1.61823
9 0.15 1.64482
9 0.16 1.67049
9 0.17 1.69535
9 0.18 1.71947
9 0.19 1.74292
9 0.2 1.76578
9 0.21 1.78808
9 0.22 1.80987
9 0.23 1.8312
9 0.24 1.85209
9 0.25 1.87259
9 0.26 1.89271
9 0.27 1.91249
9 0.28 1.93194
9 0.29 1.95109
9 0.3 1.96995
9 0.31 1.98855
9 0.32 2.00689
9 0.33 2.02499
9 0.34 2.04287
9 0.35 2.06054
9 0.36 2.078
9 0.37 2.09527
9 0.38 2.11235
9 0.39 2.12927
9 0.4 2.14601
9 0.41 2.1626
9 0.42 2.17904
9 0.43 2.19534
9 0.44 2.2115
9 0.45 2.22752
9 0.46 2.24342
9 0.47 2.2592
9 0.48 2.27487
9 0.49 2.29042
9 0.5 2.30587
9 0.51 2.32121
9 0.52 2.33645
9 0.53 2.35161
9 0.54 2.36667
9 0.55 2.38164
9 0.56 2.39653
9 0.57 2.41133
9 0.58 2.42606
9 0.59 2.44072
9 0.6 2.4553
9 0.61 2.46981
9 0.62 2.48425
9 0.63 2.49863
9 0.64 2.51294
9 0.65 2.5272
9 0.66 2.54139
9 0.67 2.55553
9 0.68 2.56961
9 0.69 2.58364
9 0.7 2.59762
9 0.71 2.61155
9 0.72 2.62544
9 0.73 2.63927
9 0.74 2.65306
9 0.75 2.66681
9 0.76 2.68052
9 0.77 2.69419
9 0.78 2.70781
9 0.79 2.7214
9 0.8 2.73496
9 0.81 2.74847
9 0.82 2.76196
9 0.83 2.77541
9 0.84 2.78883
9 0.85 2.80222
9 0.86 2.81558
9 0.87 2.82891
9 0.88 2.84221
9 0.89 2.85548
9 0.9 2.86873
9 0.91 2.88196
9 0.92 2.89516
9 0.93 2.90834
9 0.94 2.92149
9 0.95 2.93463
9 0.96 2.94774
9 0.97 2.96083
9 0.98 2.97391
9 0.99 2.98696
9 1 3
9.1 0.01 1.00288
9.1 0.02 1.11455
9.1 0.03 1.19221
9.1 0.04 1.25422
9.1 0.05 1.30694
9.1 0.06 1.35343
9.1 0.07 1.39539
9.1 0.08 1.4339
9.1 0.09 1.46968
9.1 0.1 1.50323
9.1 0.11 1.53493
9.1 0.12 1.56506
9.1 0.13 1.59384
9.1 0.14 1.62145
9.1 0.15 1.64802
9.1 0.16 1.67368
9.1 0.17 1.69852
9.1 0.18 1.72263
9.1 0.19 1.74607
9.1 0.2 1.76891
9.1 0.21 1.79119
9.1 0.22 1.81296
9.1 0.23 1.83427
9.1 0.24 1.85515
9.1 0.25 1.87562
9.1 0.26 1.89572
9.1 0.27 1.91548
9.1 0.28 1.93491
9.1 0.29 1.95403
9.1 0.3 1.97287
9.1 0.31 1.99144
9.1 0.32 2.00975
9.1 0.33 2.02783
9.1 0.34 2.04568
9.1 0.35 2.06332
9.1 0.36 2.08075
9.1 0.37 2.09799
9.1 0.38 2.11505
9.1 0.39 2.13193
9.1 0.4 2.14865
9.1 0.41 2.16521
9.1 0.42 2.18161
9.1 0.43 2.19788
9.1 0.44 2.214
9.1 0.45 2.22999
9.1 0.46 2.24586
9.1 0.47 2.26161
9.1 0.48 2.27723
9.1 0.49 2.29275
9.1 0.5 2.30816
9.1 0.51 2.32347
9.1 0.52 2.33868
9.1 0.53 2.35379
9.1 0.54 2.36882
9.1 0.55 2.38375
9.1 0.56 2.3986
9.1 0.57 2.41337
9.1 0.58 2.42806
9.1 0.59 2.44267
9.1 0.6 2.45722
9.1 0.61 2.47169
9.1 0.62 2.48609
9.1 0.63 2.50042
9.1 0.64 2.5147
9.1 0.65 2.52891
9.1 0.66 2.54306
9.1 0.67 2.55716
9.1 0.68 2.5712
9.1 0.69 2.58519
9.1 0.7 2.59912
9.1 0.71 2.61301
9.1 0.72 2.62685
9.1 0.73 2.64064
9.1 0.74 2.65438
9.1 0.75 2.66809
9.1 0.76 2.68175
9.1 0.77 2.69537
9.1 0.78 2.70895
9.1 0.79 2.72249
9.1 0.8 2.736
9.1 0.81 2.74947
9.1 0.82 2.7629
9.1 0.83 2.7763
9.1 0.84 2.78967
9.1 0.85 2.80301
9.1 0.86 2.81632
9.1 0.87 2.8296
9.1 0.88 2.84285
9.1 0.89 2.85608
9.1 0.9 2.86927
9.1 0.91 2.88245
9.1 0.92 2.8956
9.1 0.93 2.90872
9.1 0.94 2.92182
9.1 0.95 2.9349
9.1 0.96 2.94796
9.1 0.97 2.961
9.1 0.98 2.97402
9.1 0.99 2.98702
9.1 1 3
9.2 0.01 1.00572
9.2 0.02 1.11753
9.2 0.03 1.19527
9.2 0.04 1.25732
9.2 0.05 1.31008
9.2 0.06 1.35659
9.2 0.07 1.39857
9.2 0.08 1.43709
9.2 0.09 1.47287
9.2 0.1 1.50642
9.2 0.11 1.53812
9.2 0.12 1.56824
9.2 0.13 1.59702
9.2 0.14 1.62462
9.2 0.15 1.65118
9.2 0.16 1.67683
9.2 0.17 1.70166
9.2 0.18 1.72575
9.2 0.19 1.74917
9.2 0.2 1.77199
9.2 0.21 1.79426
9.2 0.22 1.81601
9.2 0.23 1.8373
9.2 0.24 1.85816
9.2 0.25 1.87861
9.2 0.26 1.89869
9.2 0.27 1.91842
9.2 0.28 1.93782
9.2 0.29 1.95692
9.2 0.3 1.97574
9.2 0.31 1.99428
9.2 0.32 2.01257
9.2 0.33 2.03062
9.2 0.34 2.04844
9.2 0.35 2.06605
9.2 0.36 2.08346
9.2 0.37 2.10067
9.2 0.38 2.1177
9.2 0.39 2.13455
9.2 0.4 2.15124
9.2 0.41 2.16776
9.2 0.42 2.18414
9.2 0.43 2.20037
9.2 0.44 2.21646
9.2 0.45 2.23242
9.2 0.46 2.24826
9.2 0.47 2.26397
9.2 0.48 2.27956
9.2 0.49 2.29505
9.2 0.5 2.31042
9.2 0.51 2.3257
9.2 0.52 2.34087
9.2 0.53 2.35595
9.2 0.54 2.37093
9.2 0.55 2.38583
9.2 0.56 2.40064
9.2 0.57 2.41537
9.2 0.58 2.43003
9.2 0.59 2.4446
9.2 0.6 2.4591
9.2 0.61 2.47353
9.2 0.62 2.4879
9.2 0.63 2.50219
9.2 0.64 2.51643
9.2 0.65 2.5306
9.2 0.66 2.54471
9.2 0.67 2.55876
9.2 0.68 2.57276
9.2 0.69 2.5867
9.2 0.7 2.6006
9.2 0.71 2.61444
9.2 0.72 2.62823
9.2 0.73 2.64198
9.2 0.74 2.65568
9.2 0.75 2.66934
9.2 0.76 2.68295
9.2 0.77 2.69653
9.2 0.78 2.71006
9.2 0.79 2.72356
9.2 0.8 2.73702
9.2 0.81 2.75044
9.2 0.82 2.76383
9.2 0.83 2.77718
9.2 0.84 2.7905
9.2 0.85 2.80379
9.2 0.86 2.81705
9.2 0.87 2.83028
9.2 0.88 2.84348
9.2 0.89 2.85666
9.2 0.9 2.8698
9.2 0.91 2.88293
9.2 0.92 2.89602
9.2 0.93 2.9091
9.2 0.94 2.92215
9.2 0.95 2.93517
9.2 0.96 2.94818
9.2 0.97 2.96116
9.2 0.98 2.97413
9.2 0.99 2.98707
9.2 1 3
9.3 0.01 1.00852
9.3 0.02 1.12047
9.3 0.03 1.19829
9.3 0.04 1.26039
9.3 0.05 1.31317
9.3 0.06 1.3597
9.3 0.07 1.4017
9.3 0.08 1.44023
9.3 0.09 1.47601
9.3 0.1 1.50957
9.3 0.11 1.54126
9.3 0.12 1.57138
9.3 0.13 1.60015
9.3 0.14 1.62774
9.3 0.15 1.65429
9.3 0.16 1.67993
9.3 0.17 1.70474
9.3 0.18 1.72882
9.3 0.19 1.75223
9.3 0.2 1.77503
9.3 0.21 1.79728
9.3 0.22 1.81902
9.3 0.23 1.84028
9.3 0.24 1.86112
9.3 0.25 1.88155
9.3 0.26 1.90161
9.3 0.27 1.92132
9.3 0.28 1.9407
9.3 0.29 1.95977
9.3 0.3 1.97856
9.3 0.31 1.99708
9.3 0.32 2.01535
9.3 0.33 2.03337
9.3 0.34 2.05117
9.3 0.35 2.06875
9.3 0.36 2.08612
9.3 0.37 2.10331
9.3 0.38 2.12031
9.3 0.39 2.13713
9.3 0.4 2.15379
9.3 0.41 2.17028
9.3 0.42 2.18663
9.3 0.43 2.20283
9.3 0.44 2.21889
9.3 0.45 2.23482
9.3 0.46 2.25062
9.3 0.47 2.2663
9.3 0.48 2.28186
9.3 0.49 2.29731
9.3 0.5 2.31265
9.3 0.51 2.32789
9.3 0.52 2.34302
9.3 0.53 2.35807
9.3 0.54 2.37302
9.3 0.55 2.38788
9.3 0.56 2.40265
9.3 0.57 2.41734
9.3 0.58 2.43196
9.3 0.59 2.4465
9.3 0.6 2.46096
9.3 0.61 2.47535
9.3 0.62 2.48967
9.3 0.63 2.50393
9.3 0.64 2.51812
9.3 0.65 2.53225
9.3 0.66 2.54632
9.3 0.67 2.56034
9.3 0.68 2.57429
9.3 0.69 2.5882
9.3 0.7 2.60205
9.3 0.71 2.61585
9.3 0.72 2.6296
9.3 0.73 2.6433
9.3 0.74 2.65696
9.3 0.75 2.67057
9.3 0.76 2.68414
9.3 0.77 2.69767
9.3 0.78 2.71116
9.3 0.79 2.72461
9.3 0.8 2.73802
9.3 0.81 2.7514
9.3 0.82 2.76474
9.3 0.83 2.77804
9.3 0.84 2.79132
9.3 0.85 2.80456
9.3 0.86 2.81777
9.3 0.87 2.83095
9.3 0.88 2.8441
9.3 0.89 2.85723
9.3 0.9 2.87033
9.3 0.91 2.8834
9.3 0.92 2.89644
9.3 0.93 2.90946
9.3 0.94 2.92246
9.3 0.95 2.93544
9.3 0.96 2.94839
9.3 0.97 2.96132
9.3 0.98 2.97424
9.3 0.99 2.98713
9.3 1 3
9.4 0.01 1.01129
9.4 0.02 1.12338
9.4 0.03 1.20126
9.4 0.04 1.26341
9.4 0.05 1.31623
9.4 0.06 1.36278
9.4 0.07 1.40478
9.4 0.08 1.44332
9.4 0.09 1.47911
9.4 0.1 1.51267
9.4 0.11 1.54436
9.4 0.12 1.57448
9.4 0.13 1.60323
9.4 0.14 1.63081
9.4 0.15 1.65736
9.4 0.16 1.68298
9.4 0.17 1.70778
9.4 0.18 1.73185
9.4 0.19 1.75524
9.4 0.2 1.77803
9.4 0.21 1.80026
9.4 0.22 1.82198
9.4 0.23 1.84322
9.4 0.24 1.86404
9.4 0.25 1.88445
9.4 0.26 1.90449
9.4 0.27 1.92417
9.4 0.28 1.94353
9.4 0.29 1.96258
9.4 0.3 1.98135
9.4 0.31 1.99984
9.4 0.32 2.01808
9.4 0.33 2.03608
9.4 0.34 2.05385
9.4 0.35 2.0714
9.4 0.36 2.08875
9.4 0.37 2.1059
9.4 0.38 2.12287
9.4 0.39 2.13967
9.4 0.4 2.1563
9.4 0.41 2.17276
9.4 0.42 2.18908
9.4 0.43 2.20525
9.4 0.44 2.22127
9.4 0.45 2.23717
9.4 0.46 2.25294
9.4 0.47 2.26858
9.4 0.48 2.28411
9.4 0.49 2.29953
9.4 0.5 2.31484
9.4 0.51 2.33004
9.4 0.52 2.34514
9.4 0.53 2.36015
9.4 0.54 2.37506
9.4 0.55 2.38989
9.4 0.56 2.40463
9.4 0.57 2.41928
9.4 0.58 2.43386
9.4 0.59 2.44836
9.4 0.6 2.46278
9.4 0.61 2.47714
9.4 0.62 2.49142
9.4 0.63 2.50564
9.4 0.64 2.51979
9.4 0.65 2.53388
9.4 0.66 2.54791
9.4 0.67 2.56189
9.4 0.68 2.5758
9.4 0.69 2.58966
9.4 0.7 2.60347
9.4 0.71 2.61723
9.4 0.72 2.63094
9.4 0.73 2.6446
9.4 0.74 2.65821
9.4 0.75 2.67178
9.4 0.76 2.68531
9.4 0.77 2.69879
9.4 0.78 2.71224
9.4 0.79 2.72564
9.4 0.8 2.73901
9.4 0.81 2.75234
9.4 0.82 2.76563
9.4 0.83 2.77889
9.4 0.84 2.79212
9.4 0.85 2.80531
9.4 0.86 2.81848
9.4 0.87 2.83161
9.4 0.88 2.84471
9.4 0.89 2.85779
9.4 0.9 2.87084
9.4 0.91 2.88386
9.4 0.92 2.89686
9.4 0.93 2.90983
9.4 0.94 2.92277
9.4 0.95 2.9357
9.4 0.96 2.9486
9.4 0.97 2.96148
9.4 0.98 2.97434
9.4 0.99 2.98718
9.4 1 3
9.5 0.01 1.01403
9.5 0.02 1.12625
9.5 0.03 1.2042
9.5 0.04 1.26639
9.5 0.05 1.31924
9.5 0.06 1.36581
9.5 0.07 1.40783
9.5 0.08 1.44638
9.5 0.09 1.48217
9.5 0.1 1.51573
9.5 0.11 1.54742
9.5 0.12 1.57753
9.5 0.13 1.60628
9.5 0.14 1.63385
9.5 0.15 1.66038
9.5 0.16 1.68599
9.5 0.17 1.71078
9.5 0.18 1.73483
9.5 0.19 1.75821
9.5 0.2 1.78098
9.5 0.21 1.80319
9.5 0.22 1.82489
9.5 0.23 1.84612
9.5 0.24 1.86692
9.5 0.25 1.88731
9.5 0.26 1.90732
9.5 0.27 1.92698
9.5 0.28 1.94632
9.5 0.29 1.96535
9.5 0.3 1.98409
9.5 0.31 2.00256
9.5 0.32 2.02077
9.5 0.33 2.03874
9.5 0.34 2.05649
9.5 0.35 2.07401
9.5 0.36 2.09133
9.5 0.37 2.10846
9.5 0.38 2.1254
9.5 0.39 2.14217
9.5 0.4 2.15877
9.5 0.41 2.1752
9.5 0.42 2.19149
9.5 0.43 2.20763
9.5 0.44 2.22362
9.5 0.45 2.23949
9.5 0.46 2.25522
9.5 0.47 2.27084
9.5 0.48 2.28633
9.5 0.49 2.30172
9.5 0.5 2.31699
9.5 0.51 2.33216
9.5 0.52 2.34723
9.5 0.53 2.3622
9.5 0.54 2.37708
9.5 0.55 2.39187
9.5 0.56 2.40657
9.5 0.57 2.42119
9.5 0.58 2.43573
9.5 0.59 2.45019
9.5 0.6 2.46458
9.5 0.61 2.4789
9.5 0.62 2.49314
9.5 0.63 2.50732
9.5 0.64 2.52144
9.5 0.65 2.53549
9.5 0.66 2.54948
9.5 0.67 2.56341
9.5 0.68 2.57728
9.5 0.69 2.59111
9.5 0.7 2.60487
9.5 0.71 2.61859
9.5 0.72 2.63226
9.5 0.73 2.64587
9.5 0.74 2.65945
9.5 0.75 2.67297
9.5 0.76 2.68645
9.5 0.77 2.6999
9.5 0.78 2.7133
9.5 0.79 2.72666
9.5 0.8 2.73998
9.5 0.81 2.75326
9.5 0.82 2.76651
9.5 0.83 2.77973
9.5 0.84 2.79291
9.5 0.85 2.80606
9.5 0.86 2.81917
9.5 0.87 2.83226
9.5 0.88 2.84531
9.5 0.89 2.85834
9.5 0.9 2.87134
9.5 0.91 2.88431
9.5 0.92 2.89726
9.5 0.93 2.91018
9.5 0.94 2.92308
9.5 0.95 2.93595
9.5 0.96 2.94881
9.5 0.97 2.96164
9.5 0.98 2.97444
9.5 0.99 2.98723
9.5 1 3
9.6 0.01 1.01673
9.6 0.02 1.12908
9.6 0.03 1.2071
9.6 0.04 1.26934
9.6 0.05 1.32222
9.6 0.06 1.36881
9.6 0.07 1.41084
9.6 0.08 1.44939
9.6 0.09 1.48519
9.6 0.1 1.51874
9.6 0.11 1.55043
9.6 0.12 1.58053
9.6 0.13 1.60928
9.6 0.14 1.63684
9.6 0.15 1.66336
9.6 0.16 1.68896
9.6 0.17 1.71374
9.6 0.18 1.73777
9.6 0.19 1.76114
9.6 0.2 1.78389
9.6 0.21 1.80608
9.6 0.22 1.82777
9.6 0.23 1.84898
9.6 0.24 1.86975
9.6 0.25 1.89012
9.6 0.26 1.91011
9.6 0.27 1.92975
9.6 0.28 1.94907
9.6 0.29 1.96807
9.6 0.3 1.98679
9.6 0.31 2.00523
9.6 0.32 2.02342
9.6 0.33 2.04137
9.6 0.34 2.05909
9.6 0.35 2.07659
9.6 0.36 2.09388
9.6 0.37 2.11098
9.6 0.38 2.12789
9.6 0.39 2.14463
9.6 0.4 2.1612
9.6 0.41 2.17761
9.6 0.42 2.19386
9.6 0.43 2.20997
9.6 0.44 2.22594
9.6 0.45 2.24177
9.6 0.46 2.25747
9.6 0.47 2.27306
9.6 0.48 2.28852
9.6 0.49 2.30387
9.6 0.5 2.31911
9.6 0.51 2.33424
9.6 0.52 2.34928
9.6 0.53 2.36422
9.6 0.54 2.37906
9.6 0.55 2.39382
9.6 0.56 2.40848
9.6 0.57 2.42307
9.6 0.58 2.43757
9.6 0.59 2.452
9.6 0.6 2.46635
9.6 0.61 2.48063
9.6 0.62 2.49484
9.6 0.63 2.50898
9.6 0.64 2.52305
9.6 0.65 2.53706
9.6 0.66 2.55102
9.6 0.67 2.56491
9.6 0.68 2.57874
9.6 0.69 2.59252
9.6 0.7 2.60625
9.6 0.71 2.61993
9.6 0.72 2.63355
9.6 0.73 2.64713
9.6 0.74 2.66066
9.6 0.75 2.67414
9.6 0.76 2.68758
9.6 0.77 2.70098
9.6 0.78 2.71434
9.6 0.79 2.72765
9.6 0.8 2.74093
9.6 0.81 2.75417
9.6 0.82 2.76738
9.6 0.83 2.78055
9.6 0.84 2.79368
9.6 0.85 2.80678
9.6 0.86 2.81985
9.6 0.87 2.83289
9.6 0.88 2.8459
9.6 0.89 2.85888
9.6 0.9 2.87184
9.6 0.91 2.88476
9.6 0.92 2.89766
9.6 0.93 2.91053
9.6 0.94 2.92338
9.6 0.95 2.93621
9.6 0.96 2.94901
9.6 0.97 2.96179
9.6 0.98 2.97455
9.6 0.99 2.98728
9.6 1 3
9.7 0.01 1.0194
9.7 0.02 1.13187
9.7 0.03 1.20997
9.7 0.04 1.27225
9.7 0.05 1.32515
9.7 0.06 1.37176
9.7 0.07 1.4138
9.7 0.08 1.45236
9.7 0.09 1.48816
9.7 0.1 1.52172
9.7 0.11 1.5534
9.7 0.12 1.5835
9.7 0.13 1.61224
9.7 0.14 1.63979
9.7 0.15 1.66631
9.7 0.16 1.69189
9.7 0.17 1.71666
9.7 0.18 1.74068
9.7 0.19 1.76402
9.7 0.2 1.78676
9.7 0.21 1.80894
9.7 0.22 1.8306
9.7 0.23 1.85179
9.7 0.24 1.87255
9.7 0.25 1.89289
9.7 0.26 1.91287
9.7 0.27 1.93249
9.7 0.28 1.95178
9.7 0.29 1.97076
9.7 0.3 1.98945
9.7 0.31 2.00787
9.7 0.32 2.02604
9.7 0.33 2.04396
9.7 0.34 2.06165
9.7 0.35 2.07912
9.7 0.36 2.09639
9.7 0.37 2.11346
9.7 0.38 2.13035
9.7 0.39 2.14706
9.7 0.4 2.1636
9.7 0.41 2.17997
9.7 0.42 2.1962
9.7 0.43 2.21228
9.7 0.44 2.22821
9.7 0.45 2.24402
9.7 0.46 2.25969
9.7 0.47 2.27524
9.7 0.48 2.29067
9.7 0.49 2.30599
9.7 0.5 2.3212
9.7 0.51 2.3363
9.7 0.52 2.3513
9.7 0.53 2.3662
9.7 0.54 2.38101
9.7 0.55 2.39573
9.7 0.56 2.41037
9.7 0.57 2.42492
9.7 0.58 2.43938
9.7 0.59 2.45377
9.7 0.6 2.46809
9.7 0.61 2.48233
9.7 0.62 2.4965
9.7 0.63 2.5106
9.7 0.64 2.52464
9.7 0.65 2.53862
9.7 0.66 2.55253
9.7 0.67 2.56638
9.7 0.68 2.58018
9.7 0.69 2.59392
9.7 0.7 2.60761
9.7 0.71 2.62124
9.7 0.72 2.63483
9.7 0.73 2.64836
9.7 0.74 2.66185
9.7 0.75 2.67529
9.7 0.76 2.68869
9.7 0.77 2.70205
9.7 0.78 2.71536
9.7 0.79 2.72864
9.7 0.8 2.74187
9.7 0.81 2.75507
9.7 0.82 2.76823
9.7 0.83 2.78135
9.7 0.84 2.79444
9.7 0.85 2.8075
9.7 0.86 2.82052
9.7 0.87 2.83352
9.7 0.88 2.84648
9.7 0.89 2.85942
9.7 0.9 2.87232
9.7 0.91 2.8852
9.7 0.92 2.89805
9.7 0.93 2.91088
9.7 0.94 2.92368
9.7 0.95 2.93645
9.7 0.96 2.94921
9.7 0.97 2.96194
9.7 0.98 2.97465
9.7 0.99 2.98733
9.7 1 3
9.8 0.01 1.02204
9.8 0.02 1.13464
9.8 0.03 1.2128
9.8 0.04 1.27512
9.8 0.05 1.32805
9.8 0.06 1.37468
9.8 0.07 1.41673
9.8 0.08 1.4553
9.8 0.09 1.4911
9.8 0.1 1.52466
9.8 0.11 1.55634
9.8 0.12 1.58643
9.8 0.13 1.61516
9.8 0.14 1.64271
9.8 0.15 1.66921
9.8 0.16 1.69478
9.8 0.17 1.71953
9.8 0.18 1.74354
9.8 0.19 1.76687
9.8 0.2 1.78959
9.8 0.21 1.81175
9.8 0.22 1.83339
9.8 0.23 1.85457
9.8 0.24 1.8753
9.8 0.25 1.89563
9.8 0.26 1.91558
9.8 0.27 1.93518
9.8 0.28 1.95445
9.8 0.29 1.97341
9.8 0.3 1.99207
9.8 0.31 2.01047
9.8 0.32 2.02861
9.8 0.33 2.04651
9.8 0.34 2.06417
9.8 0.35 2.08162
9.8 0.36 2.09886
9.8 0.37 2.11591
9.8 0.38 2.13276
9.8 0.39 2.14944
9.8 0.4 2.16596
9.8 0.41 2.18231
9.8 0.42 2.1985
9.8 0.43 2.21455
9.8 0.44 2.23046
9.8 0.45 2.24623
9.8 0.46 2.26187
9.8 0.47 2.27739
9.8 0.48 2.29279
9.8 0.49 2.30808
9.8 0.5 2.32325
9.8 0.51 2.33832
9.8 0.52 2.35329
9.8 0.53 2.36816
9.8 0.54 2.38294
9.8 0.55 2.39762
9.8 0.56 2.41222
9.8 0.57 2.42673
9.8 0.58 2.44117
9.8 0.59 2.45552
9.8 0.6 2.4698
9.8 0.61 2.484
9.8 0.62 2.49814
9.8 0.63 2.51221
9.8 0.64 2.52621
9.8 0.65 2.54014
9.8 0.66 2.55402
9.8 0.67 2.56783
9.8 0.68 2.58159
9.8 0.69 2.59529
9.8 0.7 2.60894
9.8 0.71 2.62254
9.8 0.72 2.63608
9.8 0.73 2.64958
9.8 0.74 2.66302
9.8 0.75 2.67643
9.8 0.76 2.68978
9.8 0.77 2.7031
9.8 0.78 2.71637
9.8 0.79 2.7296
9.8 0.8 2.74279
9.8 0.81 2.75595
9.8 0.82 2.76906
9.8 0.83 2.78215
9.8 0.84 2.79519
9.8 0.85 2.8082
9.8 0.86 2.82118
9.8 0.87 2.83413
9.8 0.88 2.84705
9.8 0.89 2.85994
9.8 0.9 2.8728
9.8 0.91 2.88563
9.8 0.92 2.89844
9.8 0.93 2.91121
9.8 0.94 2.92397
9.8 0.95 2.9367
9.8 0.96 2.9494
9.8 0.97 2.96208
9.8 0.98 2.97474
9.8 0.99 2.98738
9.8 1 3
9.9 0.01 1.02464
9.9 0.02 1.13736
9.9 0.03 1.21559
9.9 0.04 1.27795
9.9 0.05 1.33091
9.9 0.06 1.37756
9.9 0.07 1.41962
9.9 0.08 1.4582
9.9 0.09 1.494
9.9 0.1 1.52755
9.9 0.11 1.55923
9.9 0.12 1.58932
9.9 0.13 1.61804
9.9 0.14 1.64558
9.9 0.15 1.67207
9.9 0.16 1.69763
9.9 0.17 1.72237
9.9 0.18 1.74636
9.9 0.19 1.76968
9.9 0.2 1.79238
9.9 0.21 1.81452
9.9 0.22 1.83615
9.9 0.23 1.8573
9.9 0.24 1.87802
9.9 0.25 1.89833
9.9 0.26 1.91826
9.9 0.27 1.93783
9.9 0.28 1.95708
9.9 0.29 1.97601
9.9 0.3 1.99466
9.9 0.31 2.01303
9.9 0.32 2.03115
9.9 0.33 2.04902
9.9 0.34 2.06666
9.9 0.35 2.08408
9.9 0.36 2.1013
9.9 0.37 2.11831
9.9 0.38 2.13515
9.9 0.39 2.1518
9.9 0.4 2.16828
9.9 0.41 2.1846
9.9 0.42 2.20077
9.9 0.43 2.21679
9.9 0.44 2.23267
9.9 0.45 2.24841
9.9 0.46 2.26402
9.9 0.47 2.27951
9.9 0.48 2.29488
9.9 0.49 2.31013
9.9 0.5 2.32528
9.9 0.51 2.34031
9.9 0.52 2.35525
9.9 0.53 2.37009
9.9 0.54 2.38483
9.9 0.55 2.39948
9.9 0.56 2.41404
9.9 0.57 2.42852
9.9 0.58 2.44292
9.9 0.59 2.45724
9.9 0.6 2.47148
9.9 0.61 2.48565
9.9 0.62 2.49975
9.9 0.63 2.51378
9.9 0.64 2.52775
9.9 0.65 2.54165
9.9 0.66 2.55548
9.9 0.67 2.56926
9.9 0.68 2.58298
9.9 0.69 2.59664
9.9 0.7 2.61025
9.9 0.71 2.62381
9.9 0.72 2.63731
9.9 0.73 2.65077
9.9 0.74 2.66418
9.9 0.75 2.67754
9.9 0.76 2.69086
9.9 0.77 2.70413
9.9 0.78 2.71736
9.9 0.79 2.73055
9.9 0.8 2.7437
9.9 0.81 2.75681
9.9 0.82 2.76989
9.9 0.83 2.78292
9.9 0.84 2.79593
9.9 0.85 2.8089
9.9 0.86 2.82183
9.9 0.87 2.83474
9.9 0.88 2.84761
9.9 0.89 2.86046
9.9 0.9 2.87327
9.9 0.91 2.88606
9.9 0.92 2.89881
9.9 0.93 2.91155
9.9 0.94 2.92425
9.9 0.95 2.93694
9.9 0.96 2.94959
9.9 0.97 2.96223
9.9 0.98 2.97484
9.9 0.99 2.98743
9.9 1 3
10 0.01 1.02722
10 0.02 1.14006
10 0.03 1.21835
10 0.04 1.28075
10 0.05 1.33374
10 0.06 1.3804
10 0.07 1.42248
10 0.08 1.46106
10 0.09 1.49686
10 0.1 1.53042
10 0.11 1.56209
10 0.12 1.59217
10 0.13 1.62089
10 0.14 1.64841
10 0.15 1.67489
10 0.16 1.70044
10 0.17 1.72517
10 0.18 1.74914
10 0.19 1.77244
10 0.2 1.79513
10 0.21 1.81726
10 0.22 1.83887
10 0.23 1.86
10 0.24 1.8807
10 0.25 1.90098
10 0.26 1.92089
10 0.27 1.94045
10 0.28 1.95967
10 0.29 1.97859
10 0.3 1.99721
10 0.31 2.01556
10 0.32 2.03365
10 0.33 2.05149
10 0.34 2.06911
10 0.35 2.08651
10 0.36 2.1037
10 0.37 2.12069
10 0.38 2.13749
10 0.39 2.15412
10 0.4 2.17057
10 0.41 2.18687
10 0.42 2.20301
10 0.43 2.219
10 0.44 2.23484
10 0.45 2.25056
10 0.46 2.26614
10 0.47 2.2816
10 0.48 2.29693
10 0.49 2.31216
10 0.5 2.32727
10 0.51 2.34227
10 0.52 2.35718
10 0.53 2.37198
10 0.54 2.38669
10 0.55 2.40131
10 0.56 2.41584
10 0.57 2.43029
10 0.58 2.44465
10 0.59 2.45894
10 0.6 2.47314
10 0.61 2.48728
10 0.62 2.50134
10 0.63 2.51534
10 0.64 2.52926
10 0.65 2.54313
10 0.66 2.55693
10 0.67 2.57067
10 0.68 2.58435
10 0.69 2.59797
10 0.7 2.61155
10 0.71 2.62506
10 0.72 2.63853
10 0.73 2.65195
10 0.74 2.66531
10 0.75 2.67864
10 0.76 2.69191
10 0.77 2.70515
10 0.78 2.71834
10 0.79 2.73148
10 0.8 2.74459
10 0.81 2.75766
10 0.82 2.7707
10 0.83 2.78369
10 0.84 2.79665
10 0.85 2.80958
10 0.86 2.82247
10 0.87 2.83533
10 0.88 2.84816
10 0.89 2.86096
10 0.9 2.87373
10 0.91 2.88647
10 0.92 2.89919
10 0.93 2.91187
10 0.94 2.92454
10 0.95 2.93717
10 0.96 2.94978
10 0.97 2.96237
10 0.98 2.97494
10 0.99 2.98748
10 1 3
