# Supplementary material for: Protein compactness and interaction valency define the architecture of a biomolecular condensate across scales
Source: eLife. 2023 Jul 20;12:e80038. doi: 10.7554/eLife.80038 (PMC10406433; doi:10.7554/eLife.80038)
Supplement: Figure 6—figure supplement 1—source data 1. [file elife-80038-fig6-figsupp1-data1.zip]

Archive with 4 entries (3 files):
- Figure_6_figure_supplement_1_source_data_1/
- __MACOSX/._Figure_6_figure_supplement_1_source_data_1
- Figure_6_figure_supplement_1_source_data_1/panels_AB_source_data.xlsx
- __MACOSX/Figure_6_figure_supplement_1_source_data_1/._panels_AB_source_data.xlsx
